# Supplementary material for: Zebrafish transposable elements show extensive diversification in age, genomic distribution, and developmental expression
Source: Genome Res. 2022 Jul;32(7):1408–23. doi: 10.1101/gr.275655.121 (PMC9341512; doi:10.1101/gr.275655.121)
Supplement: Supplemental Material [file supp_gr.275655.121_Supplementary_Code.tar.zip]

Archive with 72 entries (60 files):
- Chang_et_al_Zebrafish_TEs-main/
- Chang_et_al_Zebrafish_TEs-main/.gitignore
- Chang_et_al_Zebrafish_TEs-main/Chang_et_al_Zebrafish_TEs.Rproj
- Chang_et_al_Zebrafish_TEs-main/README.md
- Chang_et_al_Zebrafish_TEs-main/bulk_RNAseq/
- Chang_et_al_Zebrafish_TEs-main/bulk_RNAseq/README.md
- Chang_et_al_Zebrafish_TEs-main/bulk_RNAseq/run_pipeline.sh
- Chang_et_al_Zebrafish_TEs-main/bulk_RNAseq/data/
- Chang_et_al_Zebrafish_TEs-main/bulk_RNAseq/data/danRer11_classes_wredundant.txt
- Chang_et_al_Zebrafish_TEs-main/bulk_RNAseq/data/tes.lengths
- Chang_et_al_Zebrafish_TEs-main/bulk_RNAseq/scripts/
- Chang_et_al_Zebrafish_TEs-main/bulk_RNAseq/scripts/adapt_GTF_TEtranscript.py
- Chang_et_al_Zebrafish_TEs-main/bulk_RNAseq/scripts/BAM_split_strand_PE.sh
- Chang_et_al_Zebrafish_TEs-main/bulk_RNAseq/scripts/clean_OCTFTA_output.py
- Chang_et_al_Zebrafish_TEs-main/bulk_RNAseq/scripts/combine_ext_3UTRs.R
- Chang_et_al_Zebrafish_TEs-main/bulk_RNAseq/scripts/deseq_results.R
- Chang_et_al_Zebrafish_TEs-main/bulk_RNAseq/scripts/get_extended_3UTR.R
- Chang_et_al_Zebrafish_TEs-main/bulk_RNAseq/scripts/get_extended_3UTR_CPM.py
- Chang_et_al_Zebrafish_TEs-main/bulk_RNAseq/scripts/join_telesRep_column.py
- Chang_et_al_Zebrafish_TEs-main/bulk_RNAseq/scripts/load_TEtrans_cntTable.R
- Chang_et_al_Zebrafish_TEs-main/bulk_RNAseq/scripts/make_BED_from_clean_OCTFTA_GTF.py
- Chang_et_al_Zebrafish_TEs-main/bulk_RNAseq/scripts/make_TE_categories.R
- Chang_et_al_Zebrafish_TEs-main/bulk_RNAseq/scripts/map_STAR.sh
- Chang_et_al_Zebrafish_TEs-main/bulk_RNAseq/scripts/merge_Teles_counts_defrag.py
- Chang_et_al_Zebrafish_TEs-main/bulk_RNAseq/scripts/RM_bed2GTF.py
- Chang_et_al_Zebrafish_TEs-main/bulk_RNAseq/scripts/run_ChIPseeker_TE_annot.R
- Chang_et_al_Zebrafish_TEs-main/bulk_RNAseq/scripts/run_DESeq2_Telescope.R
- Chang_et_al_Zebrafish_TEs-main/bulk_RNAseq/scripts/run_DE_analysis_Telescope.R
- Chang_et_al_Zebrafish_TEs-main/bulk_RNAseq/scripts/run_Kmean_clust.R
- Chang_et_al_Zebrafish_TEs-main/bulk_RNAseq/scripts/run_make_dotplot.R
- Chang_et_al_Zebrafish_TEs-main/bulk_RNAseq/scripts/run_telescope.sh
- Chang_et_al_Zebrafish_TEs-main/bulk_RNAseq/scripts/run_Zscore.R
- Chang_et_al_Zebrafish_TEs-main/bulk_RNAseq/scripts/sambama_merge.sh
- Chang_et_al_Zebrafish_TEs-main/bulk_RNAseq/scripts/sambama_sort.sh
- Chang_et_al_Zebrafish_TEs-main/bulk_RNAseq/scripts/sort_telescope_report.py
- Chang_et_al_Zebrafish_TEs-main/bulk_RNAseq/scripts/trim_PE_reads.sh
- Chang_et_al_Zebrafish_TEs-main/bulk_RNAseq/workflow/
- Chang_et_al_Zebrafish_TEs-main/bulk_RNAseq/workflow/1.fastq_trim_and_map.sh
- Chang_et_al_Zebrafish_TEs-main/bulk_RNAseq/workflow/2.make_gene_and_TE_counts.sh
- Chang_et_al_Zebrafish_TEs-main/bulk_RNAseq/workflow/3.make_TE_classification.sh
- Chang_et_al_Zebrafish_TEs-main/bulk_RNAseq/workflow/4.run_DE_analysis.sh
- Chang_et_al_Zebrafish_TEs-main/bulk_RNAseq/workflow/5.TE_clustering.sh
- Chang_et_al_Zebrafish_TEs-main/bulk_RNAseq/workflow/6.TE_enrichment.sh
- Chang_et_al_Zebrafish_TEs-main/genomic_TE/
- Chang_et_al_Zebrafish_TEs-main/genomic_TE/analysis/
- Chang_et_al_Zebrafish_TEs-main/genomic_TE/analysis/distribution.ipynb
- Chang_et_al_Zebrafish_TEs-main/genomic_TE/analysis/landscape.ipynb
- Chang_et_al_Zebrafish_TEs-main/genomic_TE/analysis/summary.ipynb
- Chang_et_al_Zebrafish_TEs-main/genomic_TE/scripts/
- Chang_et_al_Zebrafish_TEs-main/genomic_TE/scripts/distribution/
- Chang_et_al_Zebrafish_TEs-main/genomic_TE/scripts/distribution/calc_genedists.sh
- Chang_et_al_Zebrafish_TEs-main/genomic_TE/scripts/distribution/featurecoverage.sh
- Chang_et_al_Zebrafish_TEs-main/genomic_TE/scripts/distribution/shuffle_tebed.py
- Chang_et_al_Zebrafish_TEs-main/genomic_TE/scripts/distribution/shuffle_tebed.sh
- Chang_et_al_Zebrafish_TEs-main/genomic_TE/scripts/repeatmasking/
- Chang_et_al_Zebrafish_TEs-main/genomic_TE/scripts/repeatmasking/extract_nested_seqs.sh
- Chang_et_al_Zebrafish_TEs-main/genomic_TE/scripts/repeatmasking/parse_repmasker_output.sh
- Chang_et_al_Zebrafish_TEs-main/genomic_TE/scripts/repeatmasking/reformat_rmgff.py
- Chang_et_al_Zebrafish_TEs-main/genomic_TE/scripts/repeatmasking/repeatmask.sh
- Chang_et_al_Zebrafish_TEs-main/genomic_TE/scripts/trees/
- Chang_et_al_Zebrafish_TEs-main/genomic_TE/scripts/trees/make_trees.sh
- Chang_et_al_Zebrafish_TEs-main/genomic_TE/scripts/trees/parse_trees.py
- Chang_et_al_Zebrafish_TEs-main/genomic_TE/scripts/trees/split_defragmented_seqs.py
- Chang_et_al_Zebrafish_TEs-main/scRNA-seq/
- Chang_et_al_Zebrafish_TEs-main/scRNA-seq/annotate reads.Rmd
- Chang_et_al_Zebrafish_TEs-main/scRNA-seq/annotate-reads.md
- Chang_et_al_Zebrafish_TEs-main/scRNA-seq/heatmap.md
- Chang_et_al_Zebrafish_TEs-main/scRNA-seq/heatmap.Rmd
- Chang_et_al_Zebrafish_TEs-main/scRNA-seq/seurat.md
- Chang_et_al_Zebrafish_TEs-main/scRNA-seq/seurat.Rmd
- Chang_et_al_Zebrafish_TEs-main/scRNA-seq/URD_tree.md
- Chang_et_al_Zebrafish_TEs-main/scRNA-seq/URD_tree.Rmd
