# Supplementary material for: Zebrafish transposable elements show extensive diversification in age, genomic distribution, and developmental expression
Source: Genome Res. 2022 Jul;32(7):1408–23. doi: 10.1101/gr.275655.121 (PMC9341512; doi:10.1101/gr.275655.121)
Supplement: Supplemental Material [file supp_gr.275655.121_Supplementary_Code.tar.zip › Chang_et_al_Zebrafish_TEs-main/bulk_RNAseq/run_pipeline.sh]

#!/bin/bash
# run_pipeline.sh

# This script contains the step by step parts of the bulk RNA-seq analysis.
# This script is not meant to be executed and reproduce all the results, 
# instead, each step is supposed to be run independently.
# The scripts assumes that you current directory is bulk_RNAseq/.

### 1. Fastq trimming and mapping
bash workflow/1.fastq_trim_and_map.sh

### 2. Gene and TE counts
bash workflow/2.make_gene_and_TE_counts.sh

### 3. TE classification
bash workflow/3.make_TE_classification.sh

### 4. DE analysis
bash workflow/4.run_DE_analysis.sh

### 5. Clustering
bash workflow/5.TE_clustering.sh

### 6. Enrichment
bash workflow/6.TE_enrichment.sh

####################
