# Supplementary material for: Zebrafish transposable elements show extensive diversification in age, genomic distribution, and developmental expression
Source: Genome Res. 2022 Jul;32(7):1408–23. doi: 10.1101/gr.275655.121 (PMC9341512; doi:10.1101/gr.275655.121)
Supplement: Supplemental Material [file supp_gr.275655.121_Supplementary_Code.tar.zip › Chang_et_al_Zebrafish_TEs-main/bulk_RNAseq/data/danRer11_classes_wredundant.txt]

(AAATG)n	Simple_repeat	Simple_repeat
(AACTG)n	Simple_repeat	Simple_repeat
(AAGTG)n	Simple_repeat	Simple_repeat
(AATAG)n	Simple_repeat	Simple_repeat
(AATTG)n	Simple_repeat	Simple_repeat
(ACATG)n	Simple_repeat	Simple_repeat
(ACCG)n	Simple_repeat	Simple_repeat
(ACCTG)n	Simple_repeat	Simple_repeat
(ACGTG)n	Simple_repeat	Simple_repeat
(ACTAG)n	Simple_repeat	Simple_repeat
(ACTCG)n	Simple_repeat	Simple_repeat
(ACTG)n	Simple_repeat	Simple_repeat
(ACTTG)n	Simple_repeat	Simple_repeat
(AGATG)n	Simple_repeat	Simple_repeat
(AGCTG)n	Simple_repeat	Simple_repeat
(AGTAG)n	Simple_repeat	Simple_repeat
(AGTTG)n	Simple_repeat	Simple_repeat
(ATAAG)n	Simple_repeat	Simple_repeat
(ATAGG)n	Simple_repeat	Simple_repeat
(ATATG)n	Simple_repeat	Simple_repeat
(ATCG)n	Simple_repeat	Simple_repeat
(ATCTG)n	Simple_repeat	Simple_repeat
(ATG)n	Simple_repeat	Simple_repeat
(ATGGTG)n	Simple_repeat	Simple_repeat
(ATGTG)n	Simple_repeat	Simple_repeat
(ATTAG)n	Simple_repeat	Simple_repeat
(ATTG)n	Simple_repeat	Simple_repeat
(ATTTG)n	Simple_repeat	Simple_repeat
(CA)n	Simple_repeat	Simple_repeat
(CAA)n	Simple_repeat	Simple_repeat
(CAAA)n	Simple_repeat	Simple_repeat
(CAAAA)n	Simple_repeat	Simple_repeat
(CAAAC)n	Simple_repeat	Simple_repeat
(CAAAG)n	Simple_repeat	Simple_repeat
(CAAAT)n	Simple_repeat	Simple_repeat
(CAACC)n	Simple_repeat	Simple_repeat
(CAACG)n	Simple_repeat	Simple_repeat
(CAACT)n	Simple_repeat	Simple_repeat
(CAAG)n	Simple_repeat	Simple_repeat
(CAAGA)n	Simple_repeat	Simple_repeat
(CAAGC)n	Simple_repeat	Simple_repeat
(CAAGG)n	Simple_repeat	Simple_repeat
(CAAGT)n	Simple_repeat	Simple_repeat
(CAAT)n	Simple_repeat	Simple_repeat
(CAATA)n	Simple_repeat	Simple_repeat
(CAATC)n	Simple_repeat	Simple_repeat
(CAATG)n	Simple_repeat	Simple_repeat
(CAATT)n	Simple_repeat	Simple_repeat
(CACAA)n	Simple_repeat	Simple_repeat
(CACAC)n	Simple_repeat	Simple_repeat
(CACAG)n	Simple_repeat	Simple_repeat
(CACAT)n	Simple_repeat	Simple_repeat
(CACCAT)n	Simple_repeat	Simple_repeat
(CACG)n	Simple_repeat	Simple_repeat
(CACGA)n	Simple_repeat	Simple_repeat
(CACTA)n	Simple_repeat	Simple_repeat
(CACTC)n	Simple_repeat	Simple_repeat
(CACTG)n	Simple_repeat	Simple_repeat
(CACTT)n	Simple_repeat	Simple_repeat
(CAG)n	Simple_repeat	Simple_repeat
(CAGA)n	Simple_repeat	Simple_repeat
(CAGAA)n	Simple_repeat	Simple_repeat
(CAGAC)n	Simple_repeat	Simple_repeat
(CAGAG)n	Simple_repeat	Simple_repeat
(CAGAGA)n	Simple_repeat	Simple_repeat
(CAGAT)n	Simple_repeat	Simple_repeat
(CAGC)n	Simple_repeat	Simple_repeat
(CAGCC)n	Simple_repeat	Simple_repeat
(CAGCT)n	Simple_repeat	Simple_repeat
(CAGG)n	Simple_repeat	Simple_repeat
(CAGGA)n	Simple_repeat	Simple_repeat
(CAGGC)n	Simple_repeat	Simple_repeat
(CAGGT)n	Simple_repeat	Simple_repeat
(CAGT)n	Simple_repeat	Simple_repeat
(CAGTA)n	Simple_repeat	Simple_repeat
(CAGTC)n	Simple_repeat	Simple_repeat
(CAGTG)n	Simple_repeat	Simple_repeat
(CAGTT)n	Simple_repeat	Simple_repeat
(CAT)n	Simple_repeat	Simple_repeat
(CATA)n	Simple_repeat	Simple_repeat
(CATAA)n	Simple_repeat	Simple_repeat
(CATAC)n	Simple_repeat	Simple_repeat
(CATAG)n	Simple_repeat	Simple_repeat
(CATAT)n	Simple_repeat	Simple_repeat
(CATATA)n	Simple_repeat	Simple_repeat
(CATCC)n	Simple_repeat	Simple_repeat
(CATCG)n	Simple_repeat	Simple_repeat
(CATCT)n	Simple_repeat	Simple_repeat
(CATG)n	Simple_repeat	Simple_repeat
(CATGT)n	Simple_repeat	Simple_repeat
(CATTA)n	Simple_repeat	Simple_repeat
(CATTC)n	Satellite	Satellite
(CATTC)n	Simple_repeat	Simple_repeat
(CATTG)n	Simple_repeat	Simple_repeat
(CATTT)n	Simple_repeat	Simple_repeat
(CCA)n	Simple_repeat	Simple_repeat
(CCAA)n	Simple_repeat	Simple_repeat
(CCCA)n	Simple_repeat	Simple_repeat
(CCCCAA)n	Simple_repeat	Simple_repeat
(CCCTA)n	Simple_repeat	Simple_repeat
(CCCTAA)n	Simple_repeat	Simple_repeat
(CCCTAG)n	Simple_repeat	Simple_repeat
(CCG)n	Simple_repeat	Simple_repeat
(CCGAA)n	Simple_repeat	Simple_repeat
(CCGAG)n	Simple_repeat	Simple_repeat
(CCGTA)n	Simple_repeat	Simple_repeat
(CCTA)n	Simple_repeat	Simple_repeat
(CCTAA)n	Simple_repeat	Simple_repeat
(CCTAG)n	Simple_repeat	Simple_repeat
(CCTAT)n	Simple_repeat	Simple_repeat
(CCTCG)n	Simple_repeat	Simple_repeat
(CCTG)n	Simple_repeat	Simple_repeat
(CCTTG)n	Simple_repeat	Simple_repeat
(CG)n	Simple_repeat	Simple_repeat
(CGA)n	Simple_repeat	Simple_repeat
(CGAA)n	Simple_repeat	Simple_repeat
(CGAAT)n	Simple_repeat	Simple_repeat
(CGACG)n	Simple_repeat	Simple_repeat
(CGAG)n	Simple_repeat	Simple_repeat
(CGAGA)n	Simple_repeat	Simple_repeat
(CGAT)n	Simple_repeat	Simple_repeat
(CGATA)n	Simple_repeat	Simple_repeat
(CGATG)n	Simple_repeat	Simple_repeat
(CGCGG)n	Simple_repeat	Simple_repeat
(CGG)n	Simple_repeat	Simple_repeat
(CGGA)n	Simple_repeat	Simple_repeat
(CGGAA)n	Simple_repeat	Simple_repeat
(CGGT)n	Simple_repeat	Simple_repeat
(CGTAA)n	Simple_repeat	Simple_repeat
(CGTAG)n	Simple_repeat	Simple_repeat
(CGTG)n	Simple_repeat	Simple_repeat
(CGTTG)n	Simple_repeat	Simple_repeat
(CTA)n	Simple_repeat	Simple_repeat
(CTAA)n	Simple_repeat	Simple_repeat
(CTAAA)n	Simple_repeat	Simple_repeat
(CTAAG)n	Simple_repeat	Simple_repeat
(CTAAT)n	Simple_repeat	Simple_repeat
(CTACT)n	Simple_repeat	Simple_repeat
(CTAG)n	Simple_repeat	Simple_repeat
(CTAGG)n	Simple_repeat	Simple_repeat
(CTAGGG)n	Simple_repeat	Simple_repeat
(CTAGT)n	Simple_repeat	Simple_repeat
(CTATA)n	Simple_repeat	Simple_repeat
(CTATG)n	Simple_repeat	Simple_repeat
(CTATT)n	Simple_repeat	Simple_repeat
(CTCA)n	Simple_repeat	Simple_repeat
(CTCCG)n	Simple_repeat	Simple_repeat
(CTCG)n	Simple_repeat	Simple_repeat
(CTCGG)n	Simple_repeat	Simple_repeat
(CTCTG)n	Simple_repeat	Simple_repeat
(CTG)n	Simple_repeat	Simple_repeat
(CTGTG)n	Simple_repeat	Simple_repeat
(CTTA)n	Simple_repeat	Simple_repeat
(CTTAA)n	Simple_repeat	Simple_repeat
(CTTAG)n	Simple_repeat	Simple_repeat
(CTTAT)n	Simple_repeat	Simple_repeat
(CTTCG)n	Simple_repeat	Simple_repeat
(CTTG)n	Simple_repeat	Simple_repeat
(CTTTA)n	Simple_repeat	Simple_repeat
(CTTTG)n	Simple_repeat	Simple_repeat
(GA)n	Simple_repeat	Simple_repeat
(GAA)n	Simple_repeat	Simple_repeat
(GAAA)n	Simple_repeat	Simple_repeat
(GAAAA)n	Simple_repeat	Simple_repeat
(GAATG)n	Satellite	Satellite
(GAATG)n	Simple_repeat	Simple_repeat
(GACTG)n	Simple_repeat	Simple_repeat
(GAGAA)n	Simple_repeat	Simple_repeat
(GATTG)n	Simple_repeat	Simple_repeat
(GCCTG)n	Simple_repeat	Simple_repeat
(GCTG)n	Simple_repeat	Simple_repeat
(GCTTG)n	Simple_repeat	Simple_repeat
(GGAA)n	Simple_repeat	Simple_repeat
(GGAAA)n	Simple_repeat	Simple_repeat
(GGATG)n	Simple_repeat	Simple_repeat
(GGCTG)n	Simple_repeat	Simple_repeat
(GGGA)n	Simple_repeat	Simple_repeat
(GGTTG)n	Simple_repeat	Simple_repeat
(GTATG)n	Simple_repeat	Simple_repeat
(GTCTG)n	Simple_repeat	Simple_repeat
(GTGTG)n	Simple_repeat	Simple_repeat
(GTTTG)n	Simple_repeat	Simple_repeat
(TA)n	Simple_repeat	Simple_repeat
(TAA)n	Simple_repeat	Simple_repeat
(TAAA)n	Simple_repeat	Simple_repeat
(TAAAA)n	Simple_repeat	Simple_repeat
(TAAAG)n	Simple_repeat	Simple_repeat
(TAAG)n	Simple_repeat	Simple_repeat
(TAATG)n	Simple_repeat	Simple_repeat
(TACGG)n	Simple_repeat	Simple_repeat
(TACTG)n	Simple_repeat	Simple_repeat
(TAG)n	Simple_repeat	Simple_repeat
(TAGA)n	Simple_repeat	Simple_repeat
(TAGG)n	Simple_repeat	Simple_repeat
(TAGTG)n	Simple_repeat	Simple_repeat
(TATAA)n	Simple_repeat	Simple_repeat
(TATAG)n	Simple_repeat	Simple_repeat
(TATATG)n	Simple_repeat	Simple_repeat
(TATCG)n	Simple_repeat	Simple_repeat
(TATG)n	Simple_repeat	Simple_repeat
(TATTG)n	Simple_repeat	Simple_repeat
(TC)n	Simple_repeat	Simple_repeat
(TCC)n	Simple_repeat	Simple_repeat
(TCCA)n	Simple_repeat	Simple_repeat
(TCCC)n	Simple_repeat	Simple_repeat
(TCCG)n	Simple_repeat	Simple_repeat
(TCCTG)n	Simple_repeat	Simple_repeat
(TCG)n	Simple_repeat	Simple_repeat
(TCGTG)n	Simple_repeat	Simple_repeat
(TCTA)n	Simple_repeat	Simple_repeat
(TCTCC)n	Simple_repeat	Simple_repeat
(TCTCG)n	Simple_repeat	Simple_repeat
(TCTCTG)n	Simple_repeat	Simple_repeat
(TCTG)n	Simple_repeat	Simple_repeat
(TCTTG)n	Simple_repeat	Simple_repeat
(TG)n	Simple_repeat	Simple_repeat
(TGAA)n	Simple_repeat	Simple_repeat
(TGAG)n	Simple_repeat	Simple_repeat
(TGG)n	Simple_repeat	Simple_repeat
(TGGA)n	Simple_repeat	Simple_repeat
(TGGG)n	Simple_repeat	Simple_repeat
(TTA)n	Simple_repeat	Simple_repeat
(TTAA)n	Simple_repeat	Simple_repeat
(TTAAA)n	Simple_repeat	Simple_repeat
(TTAAG)n	Simple_repeat	Simple_repeat
(TTACG)n	Simple_repeat	Simple_repeat
(TTAG)n	Simple_repeat	Simple_repeat
(TTAGG)n	Simple_repeat	Simple_repeat
(TTAGGG)n	Simple_repeat	Simple_repeat
(TTATA)n	Simple_repeat	Simple_repeat
(TTATG)n	Simple_repeat	Simple_repeat
(TTC)n	Simple_repeat	Simple_repeat
(TTCA)n	Simple_repeat	Simple_repeat
(TTCC)n	Simple_repeat	Simple_repeat
(TTCG)n	Simple_repeat	Simple_repeat
(TTCGG)n	Simple_repeat	Simple_repeat
(TTCTC)n	Simple_repeat	Simple_repeat
(TTCTG)n	Simple_repeat	Simple_repeat
(TTG)n	Simple_repeat	Simple_repeat
(TTGG)n	Simple_repeat	Simple_repeat
(TTGGGG)n	Simple_repeat	Simple_repeat
(TTGTG)n	Simple_repeat	Simple_repeat
(TTTA)n	Simple_repeat	Simple_repeat
(TTTAA)n	Simple_repeat	Simple_repeat
(TTTAG)n	Simple_repeat	Simple_repeat
(TTTC)n	Simple_repeat	Simple_repeat
(TTTCC)n	Simple_repeat	Simple_repeat
(TTTCG)n	Simple_repeat	Simple_repeat
(TTTG)n	Simple_repeat	Simple_repeat
(TTTTA)n	Simple_repeat	Simple_repeat
(TTTTG)n	Simple_repeat	Simple_repeat
5S	rRNA	rRNA
A-rich	Low_complexity	Low_complexity
ACROBAT1	DNA	PIF
ACROBAT2	DNA	PIF
ANGEL	DNA	Kolobok
ASAT_CY	Satellite	Satellite
Academ-1_DR	DNA	Academ-1
Academ-N1_DRe	DNA	Academ-1
BEL-16_DR-I	LTR	Pao
BEL-16_DR-LTR	LTR	Pao
BEL-26_DR-I	LTR	Pao
BEL-26_DR-LTR	LTR	Pao
BEL-37-I_DR	LTR	Pao
BEL-37-LTR_DR	LTR	Pao
BEL-38-I_DR	LTR	Pao
BEL-38-LTR_DR	LTR	Pao
BEL-39_DRe-I	LTR	Pao
BEL-39_DRe-LTR	LTR	Pao
BEL-40_DRe-I	LTR	Pao
BEL-40_DRe-LTR	LTR	Pao
BEL-41_DRe-I	LTR	Pao
BEL-41_DRe-LTR	LTR	Pao
BEL-42_DRe-I	LTR	Pao
BEL-42_DRe-LTR	LTR	Pao
BEL-43_DRe-I	LTR	Pao
BEL-43_DRe-LTR	LTR	Pao
BEL-44_DRe-I	LTR	Pao
BEL-44_DRe-LTR	LTR	Pao
BEL-45_DRe-I	LTR	Pao
BEL-45_DRe-LTR	LTR	Pao
BEL-46_DRe-I	LTR	Pao
BEL-46_DRe-LTR	LTR	Pao
BEL-47_DRe-I	LTR	Pao
BEL-47_DRe-LTR	LTR	Pao
BEL-48_DRe-I	LTR	Pao
BEL-48_DRe-LTR	LTR	Pao
BEL-49_DRe-I	LTR	Pao
BEL-49_DRe-LTR	LTR	Pao
BEL-50_DRe-I	LTR	Pao
BEL-50_DRe-LTR	LTR	Pao
BEL-51_DRe-I	LTR	Pao
BEL-51_DRe-LTR	LTR	Pao
BEL-52_DRe-I	LTR	Pao
BEL-52_DRe-LTR	LTR	Pao
BEL-53_DRe-I	LTR	Pao
BEL-53_DRe-LTR	LTR	Pao
BEL-54_DRe-I	LTR	Pao
BEL-54_DRe-LTR	LTR	Pao
BEL-55_DRe-I	LTR	Pao
BEL-55_DRe-LTR	LTR	Pao
BEL-56_DRe-I	LTR	Pao
BEL-56_DRe-LTR	LTR	Pao
BEL-57_DRe-I	LTR	Pao
BEL-57_DRe-LTR	LTR	Pao
BEL-58_DRe-I	LTR	Pao
BEL-58_DRe-LTR	LTR	Pao
BEL-59_DRe-I	LTR	Pao
BEL-59_DRe-LTR	LTR	Pao
BEL-60_DRe-I	LTR	Pao
BEL-60_DRe-LTR	LTR	Pao
BEL-61_DRe-I	LTR	Pao
BEL-61_DRe-LTR	LTR	Pao
BEL-62_DRe-I	LTR	Pao
BEL-62_DRe-LTR	LTR	Pao
BEL-63_DRe-I	LTR	Pao
BEL-63_DRe-LTR	LTR	Pao
BEL-64_DRe-I	LTR	Pao
BEL-65_DRe-I	LTR	Pao
BEL-65_DRe-LTR	LTR	Pao
BEL-66_DR-I	LTR	Pao
BEL-66_DR-LTR	LTR	Pao
BEL-67_DR-LTR	LTR	Pao
BEL-68_DR-LTR	LTR	Pao
BEL-69_DR-I	LTR	Pao
BEL-69_DR-LTR	LTR	Pao
BEL-70_DR-I	LTR	Pao
BEL-70_DR-LTR	LTR	Pao
BEL-71_DR-I	LTR	Pao
BEL-71_DR-LTR	LTR	Pao
BEL-72_DR-I	LTR	Pao
BEL-72_DR-LTR	LTR	Pao
BEL-73_DR-I	LTR	Pao
BEL-73_DR-LTR	LTR	Pao
BEL-74_DR-I	LTR	Pao
BEL-74_DR-LTR	LTR	LTR
BEL1-I_DR	LTR	Pao
BEL1-LTR_DR	LTR	Pao
BEL10-I_DR	LTR	Pao
BEL10-LTR_DR	LTR	Pao
BEL11-I_DR	LTR	Pao
BEL11-LTR_DR	LTR	Pao
BEL12-I_DR	LTR	Pao
BEL12-LTR_DR	LTR	Pao
BEL13-I_DR	LTR	Pao
BEL13-LTR_DR	LTR	Pao
BEL14-I_DR	LTR	Pao
BEL14-LTR_DR	LTR	Pao
BEL15-I_DR	LTR	Pao
BEL15-LTR_DR	LTR	Pao
BEL17-I_DR	LTR	Pao
BEL17-LTR_DR	LTR	Pao
BEL18-I_DR	LTR	Pao
BEL18-LTR_DR	LTR	Pao
BEL19-I_DR	LTR	Pao
BEL19-LTR_DR	LTR	Pao
BEL2-I_DR	LTR	Pao
BEL2-LTR_DR	LTR	Pao
BEL20-I_DR	LTR	Pao
BEL20-LTR_DR	LTR	Pao
BEL21-I_DR	LTR	Pao
BEL21-LTR_DR	LTR	Pao
BEL22-I_DR	LTR	Pao
BEL22-LTR_DR	LTR	Pao
BEL23-I_DR	LTR	Pao
BEL23-LTR_DR	LTR	Pao
BEL24-I_DR	LTR	Pao
BEL24-LTR_DR	LTR	Pao
BEL25-I_DR	LTR	Pao
BEL25-LTR_DR	LTR	Pao
BEL27-I_DR	LTR	Pao
BEL27-LTR_DR	LTR	Pao
BEL29-I_DR	LTR	Pao
BEL29-LTR_DR	LTR	Pao
BEL3-I_DR	LTR	Pao
BEL3-LTR_DR	LTR	Pao
BEL30-I_DR	LTR	Pao
BEL30-LTR_DR	LTR	Pao
BEL31-I_DR	LTR	Pao
BEL31-LTR_DR	LTR	Pao
BEL32-I_DR	LTR	Pao
BEL32-LTR_DR	LTR	Pao
BEL33-I_DR	LTR	Pao
BEL33-LTR_DR	LTR	Pao
BEL34-I_DR	LTR	Pao
BEL34-LTR_DR	LTR	Pao
BEL35-I_DR	LTR	Pao
BEL35-LTR_DR	LTR	Pao
BEL36-I_DR	LTR	Pao
BEL36-LTR_DR	LTR	Pao
BEL4-I_DR	LTR	Pao
BEL4-LTR_DR	LTR	Pao
BEL5-I_DR	LTR	Pao
BEL5-LTR_DR	LTR	Pao
BEL7-I_DR	LTR	Pao
BEL7-LTR_DR	LTR	Pao
BEL8-I_DR	LTR	Pao
BEL8-LTR_DR	LTR	Pao
BEL9-I_DR	LTR	Pao
BEL9-LTR_DR	LTR	Pao
BELPADRE_I	LTR	Pao
BELPADRE_I-int	LTR	Pao
BELPADRE_LTR	LTR	Pao
BHIKHARI-2-I_DR	LTR	ERV1
BHIKHARI-2-LTR_DR	LTR	ERV1
BHIKHARI-3-I_DR	LTR	ERV1
BHIKHARI-3-LTR_DR	LTR	ERV1
BHIKHARI-4-I_DR	LTR	ERV1
BHIKHARI-4-LTR_DR	LTR	ERV1
BHIKHARI-5-I_DR	LTR	ERV1
BHIKHARI-5-LTR_DR	LTR	ERV1
BHIKHARI_I	LTR	ERV1
BHIKHARI_I-int	LTR	ERV1
BHIKHARI_LTR	LTR	ERV1
BRSATI	Satellite	Satellite
BovB-1_DR	LINE	RTE-BovB
C-rich	Low_complexity	Low_complexity
CATCH1I_DR	LTR	Pao
CATCH1LTR_DR	LTR	Pao
CATCH2I_DR	LTR	Pao
CATCH2LTR_DR	LTR	Pao
CATCH3I_DR	LTR	Pao
CATCH3LTR_DR	LTR	Pao
CR1-10_DR	LINE	L2
CR1-12_DR	LINE	L2
CR1-18_DR	LINE	L2
CR1-22_DR	LINE	L2
CR1-24_DR	LINE	L2
CR1-25_DR	LINE	L2
CR1-37_DR	LINE	L2
CR1-42_DR	LINE	L2
CR1-44_DR	LINE	L2
CR1-46_DR	LINE	L2
CR1-49_DR	LINE	L2
CR1-51_DR	LINE	L2
CR1-54_DR	LINE	L2
CR1-55_DR	LINE	L2
CT-rich	Low_complexity	Low_complexity
Chaplin1A_DR	DNA	hAT-Charlie
Chaplin1B_DR	DNA	hAT-Charlie
Chaplin1_DR	DNA	hAT-Charlie
Copia-10B_DR-LTR	LTR	Gypsy?
Copia-10_DR-LTR	LTR	Gypsy?
Copia-11B_DR-LTR	LTR	Gypsy?
Copia-11C_DR-LTR	LTR	Gypsy?
Copia-11D_DR-LTR	LTR	Gypsy?
Copia-11E_DR-LTR	LTR	Gypsy?
Copia-11F_DR-LTR	LTR	Gypsy?
Copia-11G_DR-LTR	LTR	Gypsy?
Copia-11H_DR-LTR	LTR	Gypsy?
Copia-11I_DR-LTR	LTR	Gypsy?
Copia-11J_DR-LTR	LTR	Gypsy?
Copia-11K_DR-LTR	LTR	Gypsy?
Copia-11_DR-LTR	LTR	Gypsy?
Copia-12B_DR-LTR	LTR	Gypsy?
Copia-12_DR-LTR	LTR	Gypsy?
Copia-13B_DR-I	LTR	Gypsy?
Copia-13B_DR-LTR	LTR	Gypsy?
Copia-13C_DR-I	LTR	Gypsy?
Copia-13D_DR-LTR	LTR	Gypsy?
Copia-13E_DR-I	LTR	Gypsy?
Copia-13E_DR-LTR	LTR	Gypsy?
Copia-13F_DR-I	LTR	Gypsy?
Copia-13G_DR-I	LTR	Gypsy?
Copia-13G_DR-LTR	LTR	Gypsy?
Copia-13_DR-I	LTR	Gypsy?
Copia-13_DR-LTR	LTR	Gypsy?
Copia-14_DR-I	LTR	Gypsy?
Copia-14_DR-LTR	LTR	Gypsy?
Copia-15B_DR-LTR	LTR	Gypsy?
Copia-15_DR-LTR	LTR	Gypsy?
Copia-16_DR-I	LTR	Gypsy?
Copia-16_DR-LTR	LTR	Gypsy?
Copia-17_DR-LTR	LTR	Gypsy?
Copia-18_DR-LTR	LTR	Gypsy?
Copia-19_DR-I	LTR	Gypsy?
Copia-19_DR-LTR	LTR	Gypsy?
Copia-20_DR-I	LTR	Gypsy?
Copia-20_DR-LTR	LTR	Gypsy?
Copia-21_DR-I	LTR	Gypsy?
Copia-21_DR-LTR	LTR	Gypsy?
Copia-22_DR-LTR	LTR	ERV1
Copia-23_DR-I	LTR	Gypsy?
Copia-23_DR-LTR	LTR	Gypsy?
Copia-24_DR-LTR	LTR	Gypsy?
Copia-25_DR-I	LTR	Gypsy?
Copia-25_DR-LTR	LTR	Gypsy?
Copia-26_DR-I	LTR	Gypsy?
Copia-26_DR-LTR	LTR	Gypsy?
Copia-27_DR-I	LTR	Gypsy?
Copia-27_DR-LTR	LTR	Gypsy?
Copia-28_DR-LTR	LTR	Gypsy?
Copia-29_DR-I	LTR	Gypsy?
Copia-29_DR-LTR	LTR	Gypsy?
Copia-30_DR-LTR	LTR	Gypsy?
Copia-6-I_DR	LTR	Gypsy?
Copia-7-I_DR	LTR	Gypsy?
Copia-7-LTR_DR	LTR	Gypsy?
Copia-8-I_DR	LTR	Gypsy?
Copia-8-LTR_DR	LTR	Gypsy?
Copia-9-LTR_DR	LTR	Gypsy?
Copia1-I_DR	LTR	Copia
Copia1-LTR_DR	LTR	Copia
Copia2-I_DR	LTR	Gypsy?
Copia2-LTR_DR	LTR	Gypsy?
Copia3-I_DR	LTR	Copia
Copia3-LTR_DR	LTR	Copia
Copia4-I_DR	LTR	Copia
Copia4-LTR_DR	LTR	Copia
Copia5-I_DR	LTR	Copia
Copia5-LTR_DR	LTR	Copia
Copia6-LTR_DR	LTR	Gypsy?
Crack-1_DR	LINE	L2
Crack-2_DR	LINE	L2
Crack-3_DR	LINE	L2
Crack-4_DR	LINE	L2
Crack-5_DR	LINE	L2
Crack-6_DR	LINE	L2
Crack-7_DR	LINE	L2
Crypton-N1_DR	DNA	Crypton-A
CryptonA-1_DR	DNA	Crypton-A
CryptonH-1_DR	DNA	Crypton-H
CryptonV-1_DR	DNA	Crypton-V
CryptonV-2_DR	DNA	Crypton-V
CryptonV-3_DR	DNA	Crypton-V
CryptonV-N1_DR	DNA	Crypton-V
CryptonV-N2_DR	DNA	Crypton-V
CryptonV-N3_DR	DNA	Crypton-V
CryptonV-N4_DR	DNA	Crypton-V
CryptonV-N5_DR	DNA	Crypton-V
CryptonV-N6_DR	DNA	Crypton-V
CryptonV-N7_DR	DNA	Crypton-V
DANA	SINE	tRNA-V-RTE
DIRS-1-LTR_DR	LTR	Ngaro
DIRS-10_DR	LTR	DIRS
DIRS-12_DR	LTR	DIRS
DIRS-13_DR	LTR	DIRS
DIRS-14_DR	LTR	Ngaro
DIRS-15B_DR	LTR	Ngaro
DIRS-15_DR	LTR	Ngaro
DIRS-16_DR	LTR	Ngaro
DIRS-17_DR	LTR	DIRS
DIRS-18_DR	LTR	DIRS
DIRS-1B-LTR_DR	LTR	Ngaro
DIRS-1B_DR	LTR	LTR
DIRS-1C-LTR_DR	LTR	Ngaro
DIRS-1D-I_DR	LTR	Ngaro
DIRS-1D-LTR_DR	LTR	Ngaro
DIRS-1E-LTR_DR	LTR	Ngaro
DIRS-1F-LTR_DR	LTR	Ngaro
DIRS-1G-LTR_DR	LTR	Ngaro
DIRS-1_DR	LTR	DIRS
DIRS-2B_DR	LTR	LTR
DIRS-2_DR	LTR	DIRS
DIRS-3_DR	LTR	DIRS
DIRS-4N1-LTR_DR	LTR	Ngaro
DIRS-4N1_DR	LTR	Ngaro
DIRS-4N2-LTR_DR	LTR	Ngaro
DIRS-4N2_DR	LTR	Ngaro
DIRS-4N3_DR	LTR	Ngaro
DIRS-4N4-LTR_DR	LTR	Ngaro
DIRS-4N5-LTR_DR	LTR	Ngaro
DIRS-4_DR	LTR	Ngaro
DIRS-5_DR	LTR	Ngaro
DIRS-6B_DR	LTR	Ngaro
DIRS-6_DR	LTR	Ngaro
DIRS-7_DR	LTR	Ngaro
DIRS-8B_DR	LTR	Ngaro
DIRS-8_DR	LTR	Ngaro
DIRS-9B_DR	LTR	Ngaro
DIRS-9C_DR	LTR	Ngaro
DIRS-9_DR	LTR	Ngaro
DIRS-N1_DR	LTR	Ngaro
DIRS-N2_DR	LTR	Ngaro
DIRS-N3_DR	LTR	Ngaro
DIRS-N4_DR	LTR	Ngaro
DIRS-N5_DR-LTR	LTR	LTR
DIRS-N6_DR	LTR	LTR
DIRS1_DR	LTR	DIRS
DIRS1a_DR	LTR	DIRS
DIRS1b_DR	LTR	DIRS
DIRS1c_DR	LTR	LTR
DNA-1-11_DR	DNA	DNA
DNA-1-2_DR	DNA	DNA
DNA-1-3B_DR	DNA	PIF-Harbinger
DNA-1-3_DR	DNA	PIF-Harbinger
DNA-1-5_DR	DNA	DNA
DNA-1-6_DR	DNA	DNA
DNA-1-7_DR	DNA	PIF-Harbinger
DNA-1-8_DR	DNA	DNA
DNA-10-1_DR	DNA	DNA
DNA-2-10_DR	DNA	TcMar
DNA-2-11_DR	DNA	TcMar-Fot1
DNA-2-12_DR	DNA	CMC-EnSpm
DNA-2-13_DR	DNA	DNA
DNA-2-14_DR	DNA	CMC-EnSpm
DNA-2-15_DR	DNA	DNA
DNA-2-16_DR	DNA	CMC-EnSpm
DNA-2-17_DR	DNA	CMC-EnSpm
DNA-2-18_DR	DNA	CMC-EnSpm
DNA-2-19_DR	DNA	DNA
DNA-2-20_DR	DNA	CMC-EnSpm
DNA-2-21_DR	DNA	DNA
DNA-2-22_DR	DNA	CMC-EnSpm
DNA-2-23_DR	DNA	CMC-EnSpm
DNA-2-24B_DR	DNA	DNA
DNA-2-24_DR	DNA	DNA
DNA-2-25_DR	DNA	CMC-EnSpm
DNA-2-26_DR	DNA	CMC-EnSpm?
DNA-2-27_DR	DNA	DNA
DNA-2-28_DR	DNA	TcMar?
DNA-2-29_DR	DNA	DNA
DNA-2-2_DR	DNA	DNA
DNA-2-30B_DR	DNA	DNA
DNA-2-30_DR	DNA	DNA
DNA-2-32_DR	DNA	CMC-EnSpm?
DNA-2-33B_DR	DNA	TcMar-Tc1
DNA-2-34_DR	DNA	TcMar-ISRm11
DNA-2-3_DR	DNA	TcMar-ISRm11
DNA-2-4_DR	DNA	DNA
DNA-2-7_DR	DNA	CMC-EnSpm
DNA-2-8_DR	DNA	CMC-EnSpm
DNA-3-2B_DR	DNA	PIF-Harbinger
DNA-3-2_DR	DNA	PIF-Harbinger
DNA-3-3_DR	DNA	DNA
DNA-3-4_DR	DNA	PIF-Harbinger
DNA-3-5_DR	DNA	PIF-Harbinger
DNA-3-6B_DR	DNA	Zator?
DNA-3-6_DR	DNA	Zator?
DNA-4-1_DR	DNA	Sola-2
DNA-4-3B_DR	DNA	DNA
DNA-4-3_DR	DNA	DNA
DNA-4-4_DR	DNA	Zator
DNA-4-5_DR	DNA	DNA
DNA-5-1B_DR	DNA	hAT-Tip100
DNA-5-1_DR	DNA	hAT?
DNA-5-3_DR	DNA	hAT-hAT5
DNA-5-4_DR	DNA	DNA
DNA-5-5_DR	DNA	hAT
DNA-5-6_DR	DNA	hAT
DNA-5-7_DR	DNA	hAT-hAT5
DNA-5-8B_DR	DNA	hAT-hAT5
DNA-5-8C_DR	DNA	hAT-hAT5
DNA-5-8D_DR	DNA	hAT-hAT5
DNA-5-8E_DR	DNA	hAT-hAT5
DNA-5-8F_DR	DNA	hAT-hAT5
DNA-5-8_DR	DNA	hAT-hAT5
DNA-5-9_DR	DNA	hAT-Tip100
DNA-6-N1_DR	DNA	DNA
DNA-6-N2_DR	DNA	DNA
DNA-6-N3_DR	DNA	IS3EU
DNA-6-N4_DR	DNA	IS3EU
DNA-6-N5B_DR	DNA	DNA
DNA-6-N5_DR	DNA	DNA
DNA-6-N6_DR	DNA	hAT?
DNA-6-N7_DR	DNA	TcMar
DNA-6-N8_DR	DNA	DNA
DNA-6-N9_DR	DNA	DNA
DNA-8-10_DR	DNA	DNA
DNA-8-11B_DR	DNA	hAT-Blackjack
DNA-8-11_DR	DNA	hAT-Ac
DNA-8-12_DR	DNA	Merlin
DNA-8-14_DR	DNA	hAT-Charlie
DNA-8-16_DR	DNA	hAT-hobo?
DNA-8-17_DR	DNA	Zisupton
DNA-8-18_DR	DNA	hAT-Ac
DNA-8-19_DR	DNA	hAT-Tip100
DNA-8-1_DR	DNA	hAT-Ac
DNA-8-21_DR	DNA	hAT-Ac
DNA-8-22_DR	DNA	hAT-Ac
DNA-8-23_DR	DNA	hAT
DNA-8-24_DR	DNA	hAT-Tip100
DNA-8-26_DR	DNA	hAT-Tip100
DNA-8-27_DR	DNA	hAT-Ac?
DNA-8-28_DR	DNA	hAT-Tip100?
DNA-8-29_DR	DNA	hAT-Tip100
DNA-8-30_DR	DNA	hAT-Ac
DNA-8-31_DR	DNA	hAT-Ac
DNA-8-3_DR	DNA	P
DNA-8-4_DR	DNA	hAT-Ac
DNA-8-5_DR	DNA	hAT
DNA-8-7_DR	DNA	hAT-Tip100
DNA-8-8_DR	DNA	hAT-Charlie
DNA-8-9_DR	DNA	hAT-Ac
DNA-AT-1_DR	DNA	DNA
DNA-AT-2_DR	DNA	DNA
DNA-AT-3_DR	DNA	DNA
DNA-AT-4_DR	DNA	PIF-ISL2EU
DNA-CCGG-1_DR	DNA	DNA
DNA-N15_DR	DNA	DNA
DNA-N16B_DR	DNA	DNA
DNA-N16_DR	DNA	DNA
DNA-N17_DR	DNA	DNA
DNA-N18_DR	DNA	DNA
DNA-N19_DR	DNA	DNA
DNA-N20_DR	DNA	DNA
DNA-N21_DR	DNA	hAT-Charlie?
DNA-N22_DR	DNA	DNA
DNA-N23_DR	DNA	DNA
DNA-N24_DR	DNA	DNA
DNA-N25_DR	DNA	DNA
DNA-N26B_DR	DNA	DNA
DNA-N26_DR	DNA	DNA
DNA-N27_DR	DNA	DNA
DNA-N28_DR	DNA	PIF-Harbinger
DNA-N29_DR	DNA	Sola-1
DNA-N30B_DR	DNA	DNA
DNA-N30_DR	DNA	DNA
DNA-N31_DR	DNA	DNA
DNA-N32_DR	DNA	DNA
DNA-N33_DR	DNA	DNA
DNA-N34_DR	DNA	DNA
DNA-N35_DR	DNA	DNA
DNA-N36_DR	DNA	DNA
DNA-N37_DR	DNA	DNA
DNA-N38_DR	DNA	DNA
DNA-N39_DR	DNA	DNA
DNA-N41_DR	DNA	DNA
DNA-N42_DR	DNA	DNA
DNA-N43_DR	DNA	TcMar-Fot1
DNA-N44_DR	DNA	Kolobok-T2
DNA-N45_DR	DNA	CMC-EnSpm
DNA-N46_DR	DNA	DNA
DNA-N4_DR	DNA	DNA
DNA-TA-1_DR	DNA	CMC-EnSpm
DNA-TA-2_DR	DNA	CMC-EnSpm
DNA-TA-3_DR	DNA	DNA
DNA-TA-4_DR	DNA	TcMar
DNA-TA-5_DR	DNA	TcMar-Tigger
DNA-TA-6_DR	DNA	DNA
DNA-TA-7_DR	DNA	TcMar-Fot1
DNA-TA-8_DR	DNA	DNA
DNA-TTAA-1_DR	DNA	DNA
DNA-TTAA-2_DR	DNA	DNA
DNA-TTAA-3_DR	DNA	DNA
DNA-X-10_DR	DNA	DNA
DNA-X-13_DR	DNA	DNA
DNA-X-15_DR	DNA	DNA
DNA-X-17_DR	DNA	DNA
DNA-X-18_DR	DNA	DNA
DNA-X-19_DR	DNA	DNA
DNA-X-2B_DR	DNA	DNA
DNA-X-2_DR	DNA	DNA
DNA-X-3_DR	DNA	DNA
DNA-X-4B_DR	DNA	DNA
DNA-X-4_DR	DNA	DNA
DNA-X-5_DR	DNA	hAT
DNA-X-6_DR	DNA	DNA
DNA-X-7_DR	DNA	DNA
DNA-X-8_DR	DNA	DNA
DNA11TA1B_DR	DNA	CMC-EnSpm
DNA11TA1_DR	DNA	CMC-EnSpm
DNA13TA1_DR	DNA	TcMar-Tc1
DNA13TA1a_DR	DNA	TcMar-Tc1
DNA14-5-1_DR	DNA	DNA
DNA15TA1_DR	DNA	CMC-EnSpm
DNA2-10_DR	DNA	DNA
DNA2-12_DR	DNA	DNA
DNA2-13_DR	DNA	DNA
DNA2-14_DR	DNA	DNA
DNA2-15_DR	DNA	hAT-Ac
DNA2-16_DR	DNA	DNA
DNA2-17_DR	DNA	DNA
DNA2-1_DR	DNA	TcMar?
DNA2-2B_DR	DNA	DNA
DNA2-2_DR	DNA	DNA
DNA2-32B_DR	DNA	hAT
DNA2-3_DR	DNA	Merlin
DNA2-6_DR	DNA	CMC-EnSpm
DNA2-7_DR	DNA	DNA
DNA2-8_DR	DNA	CMC-EnSpm
DNA2-9_DR	DNA	DNA
DNA21TA1_DR	DNA	TcMar-Tc1
DNA25TWA2_DR	DNA	DNA
DNA4-1B_DR	DNA	Sola-2
DNA5-6B_DR	DNA	hAT
DNA6-10_DR	DNA	DNA
DNA6-1B_DR	DNA	hAT-hAT5
DNA6-1_DR	DNA	hAT-hAT5
DNA6-2_DR	DNA	DNA
DNA6-3_DR	DNA	DNA
DNA6-4_DR	DNA	DNA
DNA6-5_DR	DNA	DNA
DNA6-6_DR	DNA	DNA
DNA6-7_DR	DNA	DNA
DNA6-8B_DR	DNA	DNA
DNA6-8_DR	DNA	DNA
DNA6-9B_DR	DNA	hAT-hAT5
DNA6-9_DR	DNA	hAT-hAT5
DNA7-N1_DR	DNA	Zisupton
DNA7-N2_DR	DNA	hAT-hAT6
DNA8-10B_DR	DNA	DNA
DNA8-10_DR	DNA	hAT-Ac
DNA8-12_DR	DNA	DNA
DNA8-13_DR	DNA	hAT-Tip100?
DNA8-14_DR	DNA	DNA
DNA8-15_DR	DNA	DNA
DNA8-17_DR	DNA	hAT-Tip100
DNA8-18_DR	DNA	DNA
DNA8-19_DR	DNA	Merlin
DNA8-1_DR	DNA	hAT-Ac
DNA8-20_DR	DNA	hAT
DNA8-22_DR	DNA	DNA
DNA8-23_DR	DNA	DNA
DNA8-24_DR	DNA	hAT-Ac
DNA8-25_DR	DNA	DNA
DNA8-26_DR	DNA	DNA
DNA8-27B_DR	DNA	DNA
DNA8-27_DR	DNA	DNA
DNA8-28_DR	DNA	hAT
DNA8-2_DR	DNA	hAT-Tip100?
DNA8-3B_DR	DNA	hAT-Tip100
DNA8-3C_DR	DNA	hAT-Tip100
DNA8-3_DR	DNA	hAT-Tip100
DNA8-4A_DR	DNA	hAT-Charlie
DNA8-4B_DR	DNA	hAT-Charlie
DNA8-4C_DR	DNA	hAT-Charlie
DNA8-4_DR	DNA	hAT-Charlie
DNA8-7_DR	DNA	hAT-Ac
DNA8-8B_DR	DNA	hAT-Charlie
DNA8-8_DR	DNA	hAT-Charlie
DNA8-9_DR	DNA	hAT-Ac
DNA9-2_DR	DNA	DNA
DNA9-3_DR	DNA	MULE-MuDR?
DNA9-4_DR	DNA	DNA
DNA9-5_DR	DNA	DNA
DNA9-6_DR	DNA	DNA
DNA9-N1_DR	DNA	MULE-NOF
DNA9-N2_DR	DNA	DNA
DNA9TA1_DR	DNA	CMC-EnSpm
DNAX-10B_DR	DNA	DNA
DNAX-10_DR	DNA	DNA
DNAX-15_DR	DNA	DNA
DNAX-16_DR	DNA	DNA
DNAX-17B_DR	DNA	Zator?
DNAX-18_DR	DNA	Merlin
DNAX-19_DR	DNA	DNA
DNAX-20_DR	DNA	CMC-EnSpm
DNAX-21_DR	DNA	DNA
DNAX-22_DR	DNA	MULE-MuDR?
DNAX-23_DR	DNA	DNA
DNAX-25B_DR	DNA	Zisupton
DNAX-25_DR	DNA	Zisupton
DNAX-27_DR	DNA	DNA
DRSATII	Satellite	Satellite
Dada-U1A_DR	DNA	Dada
Dada-U1B_DR	DNA	Dada
Dada-U6N1_DR	DNA	Dada
Dada-U6_DR	DNA	Dada
Dada-tA_DR	DNA	Dada
Dada-tL_DR	DNA	Dada
Daphne-27_DRe	LINE	L2
ENSPM-2N_DR	DNA	CMC-EnSpm
ENSPM-6_DR	DNA	CMC-EnSpm
ERV1-1-I_DR	LTR	ERV1
ERV1-1-LTR_DR	LTR	ERV1
ERV1-10_DR-I	LTR	ERV1
ERV1-10_DR-LTR	LTR	ERV1
ERV1-11_DR-I	LTR	ERV1
ERV1-12_DR-LTR	LTR	ERV1
ERV1-1B_DR-I	LTR	ERV1
ERV1-1B_DR-LTR	LTR	ERV1
ERV1-1C_DR-LTR	LTR	ERV1
ERV1-2-I_DR	LTR	ERV-Foamy
ERV1-2-LTR_DR	LTR	ERV-Foamy
ERV1-2B-LTR_DR	LTR	ERV-Foamy
ERV1-3-I_DR	LTR	ERV1
ERV1-3-LTR_DR	LTR	ERV1
ERV1-3B_DR-LTR	LTR	ERV1
ERV1-3C_DR-LTR	LTR	ERV1
ERV1-4_DR-I	LTR	ERV1
ERV1-4_DR-LTR	LTR	ERV1
ERV1-5_DR-I	LTR	ERV1
ERV1-5_DR-LTR	LTR	ERV1
ERV1-6_DR-I	LTR	ERV1
ERV1-7_DR-I	LTR	ERV1
ERV1-7_DR-LTR	LTR	ERV1
ERV1-8_DR-LTR	LTR	ERV1
ERV1-9_DR-LTR	LTR	ERV1
ERV1-I_DR	LTR	ERV1
ERV1-N1-I_DR	LTR	ERV1
ERV1-N1-LTR_DR	LTR	ERV1
ERV1-N10_DR-LTR	LTR	ERV1
ERV1-N11_DR-LTR	LTR	ERV1
ERV1-N12_DR-LTR	LTR	ERV1
ERV1-N13_DR-LTR	LTR	ERV1
ERV1-N1B_DR-LTR	LTR	ERV1
ERV1-N1C_DR-LTR	LTR	ERV1
ERV1-N2-I_DR	LTR	LTR
ERV1-N2-LTR_DR	LTR	LTR
ERV1-N3-I_DR	LTR	ERV1
ERV1-N3-LTR_DR	LTR	ERV1
ERV1-N3B-LTR_DR	LTR	ERV1
ERV1-N3C-LTR_DR	LTR	ERV1
ERV1-N3D-LTR_DR	LTR	ERV1
ERV1-N4-I_DR	LTR	LTR
ERV1-N4-LTR_DR	LTR	LTR
ERV1-N5-I_DR	LTR	ERV1
ERV1-N5-LTR_DR	LTR	ERV1
ERV1-N6-I_DR	LTR	ERV1
ERV1-N6-LTR_DR	LTR	ERV1
ERV1-N7-I_DR	LTR	ERV1
ERV1-N7-LTR_DR	LTR	ERV1
ERV1-N8-I_DR	LTR	ERV1
ERV1-N8-LTR_DR	LTR	ERV1
ERV1-N9-I_DR	LTR	ERV1
ERV1-N9-LTR_DR	LTR	ERV1
ERV1-N9B-LTR_DR	LTR	ERV1
ERV1_DR-I	LTR	ERV1
ERV1_DR-LTR	LTR	ERV1
ERV2B-LTR_DR	LTR	ERV1
ERV2_DR-I	LTR	ERV1
ERV2_DR-LTR	LTR	ERV1
ERV3_DR-I	LTR	ERV1
ERV3_DR_LTR	LTR	ERV1
ERV4_DR-I	LTR	ERV1
ERV4_DR-LTR	LTR	ERV1
ERV5_DR_LTR	LTR	ERV1
ERVN1-I_DR	LTR	LTR
ERVN1-LTR_DR	LTR	LTR
EXPANDER1_DR	LINE	RTE-BovB
EnSpm-10N1_DR	DNA	CMC-EnSpm
EnSpm-10_DR	DNA	CMC-EnSpm
EnSpm-11_DR	DNA	CMC-EnSpm
EnSpm-12_DR	DNA	CMC-EnSpm
EnSpm-13_DR	DNA	CMC-EnSpm
EnSpm-14N1_DR	DNA	CMC-EnSpm
EnSpm-14_DR	DNA	CMC-EnSpm
EnSpm-15_DR	DNA	CMC-EnSpm
EnSpm-16_DR	DNA	CMC-EnSpm
EnSpm-17_DR	DNA	CMC-EnSpm
EnSpm-18_DR	DNA	CMC-EnSpm
EnSpm-19_DR	DNA	CMC-EnSpm
EnSpm-20_DR	DNA	CMC-EnSpm
EnSpm-21_DR	DNA	CMC-EnSpm
EnSpm-22N2_DR	DNA	CMC-EnSpm
EnSpm-2_DR	DNA	CMC-EnSpm
EnSpm-3N1_DR	DNA	CMC-EnSpm
EnSpm-3_DR	DNA	CMC-EnSpm
EnSpm-4N1_DR	DNA	CMC-EnSpm
EnSpm-4N2_DR	DNA	CMC-EnSpm
EnSpm-4N3_DR	DNA	CMC-EnSpm
EnSpm-4_DR	DNA	CMC-EnSpm
EnSpm-5_DR	DNA	CMC-EnSpm
EnSpm-6N1_DR	DNA	CMC-EnSpm
EnSpm-7_DR	DNA	CMC-EnSpm
EnSpm-8_DR	DNA	CMC-EnSpm
EnSpm-9_DR	DNA	CMC-EnSpm
EnSpm-N10_DR	DNA	CMC-EnSpm
EnSpm-N11_DR	DNA	CMC-EnSpm
EnSpm-N12_DR	DNA	CMC-EnSpm?
EnSpm-N13_DR	DNA	CMC-EnSpm
EnSpm-N14B_DR	DNA	CMC-EnSpm
EnSpm-N14_DR	DNA	CMC-EnSpm
EnSpm-N15_DR	DNA	CMC-EnSpm
EnSpm-N16_DR	DNA	CMC-EnSpm
EnSpm-N17_DR	DNA	TcMar
EnSpm-N18_DR	DNA	CMC-EnSpm
EnSpm-N19_DR	DNA	CMC-EnSpm
EnSpm-N1_DR	DNA	CMC-EnSpm
EnSpm-N20_DR	DNA	CMC-EnSpm
EnSpm-N21_DR	DNA	CMC-EnSpm
EnSpm-N22_DR	DNA	CMC-EnSpm
EnSpm-N23_DR	DNA	CMC-EnSpm
EnSpm-N24_DR	DNA	CMC-EnSpm
EnSpm-N25_DR	DNA	CMC-EnSpm
EnSpm-N26B_DR	DNA	CMC-EnSpm
EnSpm-N26_DR	DNA	CMC-EnSpm
EnSpm-N27B_DR	DNA	CMC-EnSpm
EnSpm-N27_DR	DNA	CMC-EnSpm
EnSpm-N28_DR	DNA	CMC-EnSpm
EnSpm-N29_DR	DNA	CMC-EnSpm
EnSpm-N2_DR	DNA	CMC-EnSpm
EnSpm-N30_DR	DNA	CMC-EnSpm
EnSpm-N31_DR	DNA	CMC-EnSpm?
EnSpm-N32_DR	DNA	CMC-EnSpm
EnSpm-N33_DR	DNA	CMC-EnSpm
EnSpm-N34B_DR	DNA	CMC-EnSpm
EnSpm-N34_DR	DNA	CMC-EnSpm
EnSpm-N35_DR	DNA	CMC-EnSpm
EnSpm-N36B_DR	DNA	CMC-EnSpm
EnSpm-N36_DR	DNA	CMC-EnSpm
EnSpm-N37_DR	DNA	CMC-EnSpm
EnSpm-N38_DR	DNA	CMC-EnSpm
EnSpm-N39B_DR	DNA	CMC-EnSpm?
EnSpm-N39C_DR	DNA	CMC-EnSpm?
EnSpm-N39_DR	DNA	CMC-EnSpm?
EnSpm-N3B_DR	DNA	CMC-EnSpm
EnSpm-N3C_DR	DNA	CMC-EnSpm
EnSpm-N3_DR	DNA	CMC-EnSpm
EnSpm-N40B_DR	DNA	CMC-EnSpm
EnSpm-N40_DR	DNA	CMC-EnSpm
EnSpm-N41_DR	DNA	CMC-EnSpm
EnSpm-N42B_DR	DNA	CMC-EnSpm
EnSpm-N42_DR	DNA	CMC-EnSpm
EnSpm-N43_DR	DNA	CMC-EnSpm
EnSpm-N44_DR	DNA	CMC-EnSpm
EnSpm-N45_DR	DNA	CMC-EnSpm
EnSpm-N46_DR	DNA	CMC-EnSpm?
EnSpm-N47B_DR	DNA	CMC-EnSpm?
EnSpm-N47_DR	DNA	CMC-EnSpm?
EnSpm-N48B_DR	DNA	CMC-EnSpm
EnSpm-N48_DR	DNA	CMC-EnSpm
EnSpm-N49B_DR	DNA	CMC-EnSpm
EnSpm-N49_DR	DNA	CMC-EnSpm
EnSpm-N4B_DR	DNA	CMC-EnSpm?
EnSpm-N4_DR	DNA	CMC-EnSpm
EnSpm-N59_DR	DNA	CMC-EnSpm?
EnSpm-N5B_DR	DNA	CMC-EnSpm
EnSpm-N5_DR	DNA	CMC-EnSpm
EnSpm-N60_DR	DNA	CMC-EnSpm
EnSpm-N61_DR	DNA	CMC-EnSpm
EnSpm-N62_DR	DNA	CMC-EnSpm
EnSpm-N6B_DR	DNA	CMC-EnSpm?
EnSpm-N6_DR	DNA	CMC-EnSpm?
EnSpm-N7B_DR	DNA	CMC-EnSpm
EnSpm-N7C_DR	DNA	CMC-EnSpm
EnSpm-N7_DR	DNA	CMC-EnSpm
EnSpm-N8_DR	DNA	CMC-EnSpm
EnSpm1_DR	DNA	CMC-EnSpm
EnSpmN1_DR	DNA	CMC-EnSpm
G-rich	Low_complexity	Low_complexity
GA-rich	Low_complexity	Low_complexity
Ginger1-1N1_DR	DNA	Ginger-1
Ginger1-1_DR	DNA	Ginger-1
Ginger1-2_DR	DNA	Ginger-1
Ginger1-N1_DR	DNA	Ginger-1
Ginger2-N1_DR	DNA	Ginger-2
Gypsy-110_DR-I	LTR	Gypsy
Gypsy-110_DR-LTR	LTR	Gypsy
Gypsy-111_DR-I	LTR	Gypsy
Gypsy-111_DR-LTR	LTR	Gypsy
Gypsy-115-I_DR	LTR	Gypsy
Gypsy-115-LTR_DR	LTR	Gypsy
Gypsy-116-I_DR	LTR	Gypsy
Gypsy-116-LTR_DR	LTR	Gypsy
Gypsy-117-I_DR	LTR	Gypsy
Gypsy-117-LTR_DR	LTR	Gypsy
Gypsy-126_DR-I	LTR	Gypsy
Gypsy-126_DR-LTR	LTR	Gypsy
Gypsy-129_DR-I	LTR	Gypsy
Gypsy-129_DR-LTR	LTR	Gypsy
Gypsy-130_DR-I	LTR	Gypsy
Gypsy-130_DR-LTR	LTR	Gypsy
Gypsy-131_DR-I	LTR	Gypsy
Gypsy-131_DR-LTR	LTR	Gypsy
Gypsy-14-I_DR	LTR	Gypsy
Gypsy-14-LTR_DR	LTR	Gypsy
Gypsy-15-I_DR	LTR	Gypsy
Gypsy-15-LTR_DR	LTR	Gypsy
Gypsy-150-LTRb_DR	LTR	Gypsy
Gypsy-16-I_DR	LTR	Gypsy
Gypsy-16-LTR_DR	LTR	Gypsy
Gypsy-162_DR-I	LTR	Gypsy
Gypsy-162_DR-LTR	LTR	Gypsy
Gypsy-165-I_DR	LTR	Gypsy
Gypsy-165-LTR_DR	LTR	Gypsy
Gypsy-166-I_DR	LTR	Gypsy
Gypsy-166-LTR_DR	LTR	Gypsy
Gypsy-166B_DR-LTR	LTR	Gypsy
Gypsy-167-I_DR	LTR	Gypsy
Gypsy-167-LTR_DR	LTR	Gypsy
Gypsy-168-I_DR	LTR	Gypsy
Gypsy-168-LTR_DR	LTR	Gypsy
Gypsy-168B_DR-I	LTR	Gypsy
Gypsy-168B_DR-LTR	LTR	Gypsy
Gypsy-169-I_DR	LTR	Gypsy
Gypsy-169-LTR_DR	LTR	Gypsy
Gypsy-17-I_DR	LTR	Gypsy
Gypsy-17-LTR_DR	LTR	Gypsy
Gypsy-170-I_DR	LTR	Gypsy
Gypsy-170-LTR_DR	LTR	Gypsy
Gypsy-171-I_DR	LTR	Gypsy
Gypsy-171-LTR_DR	LTR	Gypsy
Gypsy-171_DR-I	LTR	Gypsy
Gypsy-172_DR-LTR	LTR	Gypsy
Gypsy-173_DR-I	LTR	Gypsy
Gypsy-173_DR-LTR	LTR	Gypsy
Gypsy-174_DR-I	LTR	Gypsy
Gypsy-174_DR-LTR	LTR	Gypsy
Gypsy-175_DR-I	LTR	Gypsy
Gypsy-175_DR-LTR	LTR	Gypsy
Gypsy-176_DR-I	LTR	Gypsy
Gypsy-176_DR-LTR	LTR	Gypsy
Gypsy-177_DR-I	LTR	Gypsy
Gypsy-177_DR-LTR	LTR	Gypsy
Gypsy-178_DR-I	LTR	Gypsy
Gypsy-178_DR-LTR	LTR	Gypsy
Gypsy-179_DR-I	LTR	Gypsy
Gypsy-179_DR-LTR	LTR	Gypsy
Gypsy-18-I_DR	LTR	Gypsy
Gypsy-18-LTR_DR	LTR	Gypsy
Gypsy-180_DR-I	LTR	Gypsy
Gypsy-180_DR-LTR	LTR	Gypsy
Gypsy-181_DR-I	LTR	Gypsy
Gypsy-181_DR-LTR	LTR	Gypsy
Gypsy-182_DR-I	LTR	Gypsy
Gypsy-182_DR-LTR	LTR	Gypsy
Gypsy-183_DR-I	LTR	Gypsy
Gypsy-183_DR-LTR	LTR	Gypsy
Gypsy-184_DR-I	LTR	Gypsy
Gypsy-184_DR-LTR	LTR	Gypsy
Gypsy-185_DR-I	LTR	Gypsy
Gypsy-185_DR-LTR	LTR	Gypsy
Gypsy-186_DR-I	LTR	Gypsy
Gypsy-186_DR-LTR	LTR	Gypsy
Gypsy-187_DR-I	LTR	Gypsy
Gypsy-187_DR-LTR	LTR	Gypsy
Gypsy-188_DR-I	LTR	Gypsy
Gypsy-188_DR-LTR	LTR	Gypsy
Gypsy-189_DR-I	LTR	Gypsy
Gypsy-189_DR-LTR	LTR	Gypsy
Gypsy-19-I_DR	LTR	Gypsy
Gypsy-19-LTR_DR	LTR	Gypsy
Gypsy-190_DR-I	LTR	Gypsy
Gypsy-190_DR-LTR	LTR	Gypsy
Gypsy-191_DR-I	LTR	Gypsy
Gypsy-191_DR-LTR	LTR	Gypsy
Gypsy-192_DR-I	LTR	Gypsy
Gypsy-192_DR-LTR	LTR	Gypsy
Gypsy-193_DR-I	LTR	Gypsy
Gypsy-193_DR-LTR	LTR	Gypsy
Gypsy-194B_DR-LTR	LTR	Gypsy
Gypsy-194_DR-I	LTR	Gypsy
Gypsy-194_DR-LTR	LTR	Gypsy
Gypsy-195_DR-I	LTR	Gypsy
Gypsy-195_DR-LTR	LTR	Gypsy
Gypsy-196_DR-I	LTR	Gypsy
Gypsy-196_DR-LTR	LTR	Gypsy
Gypsy-197_DR-I	LTR	Gypsy
Gypsy-197_DR-LTR	LTR	Gypsy
Gypsy-198_DR-I	LTR	Gypsy
Gypsy-198_DR-LTR	LTR	Gypsy
Gypsy-199_DR-I	LTR	Gypsy
Gypsy-199_DR-LTR	LTR	Gypsy
Gypsy-20-I_DR	LTR	Gypsy
Gypsy-20-LTR_DR	LTR	Gypsy
Gypsy-200_DR-I	LTR	Gypsy
Gypsy-200_DR-LTR	LTR	Gypsy
Gypsy-201_DR-I	LTR	Gypsy
Gypsy-201_DR-LTR	LTR	Gypsy
Gypsy-202_DR-I	LTR	Gypsy
Gypsy-203_DR-LTR	LTR	Gypsy
Gypsy-204_DR-I	LTR	Gypsy
Gypsy-204_DR-LTR	LTR	Gypsy
Gypsy-205_DR-I	LTR	Gypsy
Gypsy-206_DR-I	LTR	Gypsy
Gypsy-206_DR-LTR	LTR	Gypsy
Gypsy-207_DR-I	LTR	Gypsy
Gypsy-207_DR-LTR	LTR	Gypsy
Gypsy-208_DR-I	LTR	Gypsy
Gypsy-208_DR-LTR	LTR	Gypsy
Gypsy-209_DR-I	LTR	Gypsy
Gypsy-209_DR-LTR	LTR	Gypsy
Gypsy-21-I_DR	LTR	Gypsy
Gypsy-21-LTR_DR	LTR	Gypsy
Gypsy-210_DR-I	LTR	Gypsy
Gypsy-210_DR-LTR	LTR	Gypsy
Gypsy-211_DR-I	LTR	Gypsy
Gypsy-211_DR-LTR	LTR	Gypsy
Gypsy-212_DR-LTR	LTR	Gypsy
Gypsy-213_DR-I	LTR	Gypsy
Gypsy-213_DR-LTR	LTR	Gypsy
Gypsy-214_DR-I	LTR	Gypsy
Gypsy-215_DR-LTR	LTR	Gypsy
Gypsy-216_DR-I	LTR	Gypsy
Gypsy-216_DR-LTR	LTR	Gypsy
Gypsy-217_DR-I	LTR	Gypsy
Gypsy-217_DR-LTR	LTR	Gypsy
Gypsy-218_DR-I	LTR	Gypsy
Gypsy-218_DR-LTR	LTR	Gypsy
Gypsy-219_DR-I	LTR	Gypsy
Gypsy-219_DR-LTR	LTR	Gypsy
Gypsy-22-I_DR	LTR	Gypsy
Gypsy-22-LTR_DR	LTR	Gypsy
Gypsy-220_DR-I	LTR	Gypsy
Gypsy-220_DR-LTR	LTR	Gypsy
Gypsy-221_DR-I	LTR	Gypsy
Gypsy-221_DR-LTR	LTR	Gypsy
Gypsy-222_DR-LTR	LTR	Gypsy
Gypsy-223_DR-I	LTR	Gypsy
Gypsy-223_DR-LTR	LTR	Gypsy
Gypsy-224_DR-LTR	LTR	Gypsy
Gypsy-225_DR-LTR	LTR	Gypsy
Gypsy-226_DR-I	LTR	Gypsy
Gypsy-226_DR-LTR	LTR	Gypsy
Gypsy-227_DR-LTR	LTR	Gypsy
Gypsy-228_DR-LTR	LTR	Gypsy
Gypsy-229_DR-LTR	LTR	Gypsy
Gypsy-23-I_DR	LTR	Gypsy
Gypsy-23-LTR_DR	LTR	Gypsy
Gypsy-230_DR-LTR	LTR	Gypsy
Gypsy-231_DR-LTR	LTR	Gypsy
Gypsy-232_DR-LTR	LTR	Gypsy
Gypsy-233_DR-I	LTR	Gypsy
Gypsy-233_DR-LTR	LTR	Gypsy
Gypsy-234_DR-LTR	LTR	Gypsy?
Gypsy-235_DR-LTR	LTR	Gypsy?
Gypsy-236B_DR-LTR	LTR	Gypsy
Gypsy-236_DR-LTR	LTR	Gypsy
Gypsy-237_DR-I	LTR	Gypsy
Gypsy-237_DR-LTR	LTR	Gypsy
Gypsy-238_DR-I	LTR	Gypsy
Gypsy-238_DR-LTR	LTR	Gypsy
Gypsy-239_DR-I	LTR	Gypsy
Gypsy-239_DR-LTR	LTR	Gypsy
Gypsy-24-I_DR	LTR	Gypsy
Gypsy-24-LTR_DR	LTR	Gypsy
Gypsy-240_DR-I	LTR	Gypsy
Gypsy-240_DR-LTR	LTR	Gypsy
Gypsy-241_DR-LTR	LTR	Gypsy?
Gypsy-242_DR-LTR	LTR	Gypsy
Gypsy-243_DR-LTR	LTR	Gypsy
Gypsy-244_DR-LTR	LTR	Gypsy
Gypsy-245_DR-LTR	LTR	Gypsy?
Gypsy-246_DR-LTR	LTR	Gypsy
Gypsy-247_DR-I	LTR	Gypsy
Gypsy-247_DR-LTR	LTR	Gypsy
Gypsy-248_DR-I	LTR	Gypsy
Gypsy-248_DR-LTR	LTR	Gypsy
Gypsy-249_DR-I	LTR	Gypsy
Gypsy-249_DR-LTR	LTR	Gypsy
Gypsy-25-I_DR	LTR	Gypsy
Gypsy-25-LTR_DR	LTR	Gypsy
Gypsy-250_DR-I	LTR	Gypsy
Gypsy-250_DR-LTR	LTR	Gypsy
Gypsy-251_DR-I	LTR	Gypsy
Gypsy-251_DR-LTR	LTR	Gypsy
Gypsy-253_DR-LTR	LTR	Gypsy
Gypsy-26-I_DR	LTR	Gypsy
Gypsy-26-LTR_DR	LTR	Gypsy
Gypsy-27-I_DR	LTR	Gypsy
Gypsy-27-LTR_DR	LTR	Gypsy
Gypsy-28-I_DR	LTR	Gypsy
Gypsy-28-LTR_DR	LTR	Gypsy
Gypsy-28B-I_DR	LTR	Gypsy
Gypsy-28B-LTR_DR	LTR	Gypsy
Gypsy-28C_DR-I	LTR	Gypsy
Gypsy-28C_DR-LTR	LTR	Gypsy
Gypsy-29-I_DR	LTR	Gypsy
Gypsy-29-LTR_DR	LTR	Gypsy
Gypsy-30-I_DR	LTR	Gypsy
Gypsy-30-LTR_DR	LTR	Gypsy
Gypsy-31-I_DR	LTR	Gypsy
Gypsy-31-LTR_DR	LTR	Gypsy
Gypsy-32-I_DR	LTR	Gypsy
Gypsy-32-LTR_DR	LTR	Gypsy
Gypsy-33-I_DR	LTR	Gypsy
Gypsy-33-LTR_DR	LTR	Gypsy
Gypsy-34-I_DR	LTR	Gypsy
Gypsy-34-LTR_Dr	LTR	Gypsy
Gypsy-35-LTR_DR	LTR	Gypsy
Gypsy10-I_DR	LTR	Gypsy
Gypsy10-LTR_DR	LTR	Gypsy
Gypsy100-I_DR	LTR	Gypsy
Gypsy100-LTR_DR	LTR	Gypsy
Gypsy101-I_DR	LTR	Gypsy
Gypsy101-LTR_DR	LTR	Gypsy
Gypsy101-LTRb_DR	LTR	Gypsy
Gypsy101B-LTR_DR	LTR	Gypsy
Gypsy102-I_DR	LTR	Gypsy
Gypsy102-LTR_DR	LTR	Gypsy
Gypsy103-I_Dr	LTR	Gypsy
Gypsy103-LTR_Dr	LTR	Gypsy
Gypsy104-I_Dr	LTR	Gypsy
Gypsy104-LTR_DR	LTR	Gypsy
Gypsy105-I_Dr	LTR	Gypsy
Gypsy105-LTR_Dr	LTR	Gypsy
Gypsy106-I_DR	LTR	Gypsy
Gypsy106-LTR_DR	LTR	Gypsy
Gypsy107-I_Dr	LTR	Gypsy
Gypsy107-LTR_Dr	LTR	Gypsy
Gypsy108-I_Dr	LTR	Gypsy
Gypsy108-LTR_Dr	LTR	Gypsy
Gypsy11-I_DR	LTR	Gypsy
Gypsy11-LTR_DR	LTR	Gypsy
Gypsy116-I_DR	LTR	Gypsy
Gypsy116-LTR_DR	LTR	Gypsy
Gypsy117-I_DR	LTR	Gypsy
Gypsy117-LTR_DR	LTR	Gypsy
Gypsy118-I_DR	LTR	Gypsy
Gypsy118-LTR_DR	LTR	Gypsy
Gypsy119-I_DR	LTR	Gypsy
Gypsy119-LTR_DR	LTR	Gypsy
Gypsy12-I_DR	LTR	Gypsy
Gypsy12-LTR_DR	LTR	Gypsy
Gypsy120-I_DR	LTR	Gypsy
Gypsy120-LTR_DR	LTR	Gypsy
Gypsy121-I_DR	LTR	Gypsy
Gypsy121-LTR_DR	LTR	Gypsy
Gypsy122-I_DR	LTR	Gypsy
Gypsy122-LTR_DR	LTR	Gypsy
Gypsy123-I_DR	LTR	Gypsy
Gypsy123-LTR_DR	LTR	Gypsy
Gypsy123-LTRb_DR	LTR	Gypsy
Gypsy124-I_DR	LTR	Gypsy
Gypsy124-LTR_DR	LTR	Gypsy
Gypsy127-I_DR	LTR	Gypsy
Gypsy127-LTR_DR	LTR	Gypsy
Gypsy128-I_DR	LTR	Gypsy
Gypsy128-LTR_DR	LTR	Gypsy
Gypsy13-I_DR	LTR	Gypsy
Gypsy13-LTR_DR	LTR	Gypsy
Gypsy132-I_DR	LTR	Gypsy
Gypsy132-LTR_DR	LTR	Gypsy
Gypsy133-I_DR	LTR	Gypsy
Gypsy133-LTR_DR	LTR	Gypsy
Gypsy134-I_DR	LTR	Gypsy
Gypsy134-LTR_DR	LTR	Gypsy
Gypsy135-I_DR	LTR	Gypsy
Gypsy135-LTR_DR	LTR	Gypsy
Gypsy136-I_DR	LTR	Gypsy
Gypsy136-LTR_DR	LTR	Gypsy
Gypsy137-I_DR	LTR	Gypsy
Gypsy137-LTR_DR	LTR	Gypsy
Gypsy138-I_DR	LTR	Gypsy
Gypsy138-LTR_DR	LTR	Gypsy
Gypsy139-I_DR	LTR	Gypsy
Gypsy139-LTR_DR	LTR	Gypsy
Gypsy140-I_DR	LTR	Gypsy
Gypsy140-LTR_DR	LTR	Gypsy
Gypsy141-I_DR	LTR	Gypsy
Gypsy141-LTR_DR	LTR	Gypsy
Gypsy142-I_DR	LTR	Gypsy
Gypsy142-LTR_DR	LTR	Gypsy
Gypsy143-I_DR	LTR	Gypsy
Gypsy143-LTR_DR	LTR	Gypsy
Gypsy144-I_DR	LTR	Gypsy
Gypsy144-LTR_DR	LTR	Gypsy
Gypsy145-I_DR	LTR	Gypsy
Gypsy145-LTR_DR	LTR	Gypsy
Gypsy146-I_DR	LTR	Gypsy
Gypsy146-LTR_DR	LTR	Gypsy
Gypsy147-I_DR	LTR	Gypsy
Gypsy147-LTR_DR	LTR	Gypsy
Gypsy148-I_DR	LTR	Gypsy
Gypsy148-LTR_DR	LTR	Gypsy
Gypsy148-LTRb_DR	LTR	Gypsy
Gypsy149-I_DR	LTR	Gypsy
Gypsy149-LTR_DR	LTR	Gypsy
Gypsy150-I_DR	LTR	Gypsy
Gypsy150-LTR_DR	LTR	Gypsy
Gypsy151-I_DR	LTR	Gypsy
Gypsy151-LTR_DR	LTR	Gypsy
Gypsy152-I_DR	LTR	Gypsy
Gypsy152-LTR_DR	LTR	Gypsy
Gypsy152B-I_DR	LTR	Gypsy
Gypsy152B-LTR_DR	LTR	Gypsy
Gypsy153-I_DR	LTR	Gypsy
Gypsy153-LTR_DR	LTR	Gypsy
Gypsy154-I_DR	LTR	Gypsy
Gypsy154-LTR_DR	LTR	Gypsy
Gypsy155-I_DR	LTR	Gypsy
Gypsy156-I_DR	LTR	Gypsy
Gypsy156-LTR_DR	LTR	Gypsy
Gypsy157-I_DR	LTR	Gypsy
Gypsy157-LTR_DR	LTR	Gypsy
Gypsy158-I_DR	LTR	Gypsy
Gypsy158-LTR_DR	LTR	Gypsy
Gypsy159-I_DR	LTR	Gypsy
Gypsy159-LTR_DR	LTR	Gypsy
Gypsy160-I_DR	LTR	Gypsy
Gypsy160-LTR_DR	LTR	Gypsy
Gypsy161-I_DR	LTR	Gypsy
Gypsy161-LTR_DR	LTR	Gypsy
Gypsy163-I_DR	LTR	Gypsy
Gypsy163-LTR_DR	LTR	Gypsy
Gypsy164-I_DR	LTR	Gypsy
Gypsy164-LTR_DR	LTR	Gypsy
Gypsy164B-I_DR	LTR	Gypsy
Gypsy172-I_Dr	LTR	Gypsy
Gypsy172-LTR_Dr	LTR	Gypsy
Gypsy3-I_DR	LTR	Gypsy
Gypsy3-LTR_DR	LTR	Gypsy
Gypsy35-I_DR	LTR	Gypsy
Gypsy35-LTR_DR	LTR	Gypsy
Gypsy36-I_DR	LTR	Gypsy
Gypsy36-LTR_DR	LTR	Gypsy
Gypsy37-I_DR	LTR	Gypsy
Gypsy37-LTR_DR	LTR	Gypsy
Gypsy38-I_DR	LTR	Gypsy
Gypsy38-LTR_DR	LTR	Gypsy
Gypsy39-I_DR	LTR	Gypsy
Gypsy39-LTR_DR	LTR	Gypsy
Gypsy4-I_DR	LTR	Gypsy
Gypsy4-LTR_DR	LTR	Gypsy
Gypsy40-I_DR	LTR	Gypsy
Gypsy40-LTR_DR	LTR	Gypsy
Gypsy41-I_DR	LTR	Gypsy
Gypsy41-LTR_DR	LTR	Gypsy
Gypsy42-I_DR	LTR	Gypsy
Gypsy42-LTR_DR	LTR	Gypsy
Gypsy42B-LTR_DR	LTR	Gypsy
Gypsy43-I_DR	LTR	Gypsy
Gypsy43-LTR_DR	LTR	Gypsy
Gypsy44-I_DR	LTR	Gypsy
Gypsy44-LTR_DR	LTR	Gypsy
Gypsy45-I_DR	LTR	Gypsy
Gypsy45-LTR_DR	LTR	Gypsy
Gypsy46-I_DR	LTR	Gypsy
Gypsy46-LTR_DR	LTR	Gypsy
Gypsy47-I_DR	LTR	Gypsy
Gypsy47-LTR_DR	LTR	Gypsy
Gypsy48-I_DR	LTR	Gypsy
Gypsy48_LTR_DR	LTR	Gypsy
Gypsy49-I_DR	LTR	Gypsy
Gypsy49-LTR_DR	LTR	Gypsy
Gypsy5-I_DR	LTR	Gypsy
Gypsy5-LTR_DR	LTR	Gypsy
Gypsy50-I_DR	LTR	Gypsy
Gypsy50-LTR_DR	LTR	Gypsy
Gypsy51-I_DR	LTR	Gypsy
Gypsy51-LTR_DR	LTR	Gypsy
Gypsy52-I_DR	LTR	Gypsy
Gypsy52-LTR_DR	LTR	Gypsy
Gypsy53-I_DR	LTR	Gypsy
Gypsy53-LTR_DR	LTR	Gypsy
Gypsy54-I_DR	LTR	Gypsy
Gypsy54-LTR_DR	LTR	Gypsy
Gypsy55-I_DR	LTR	Gypsy
Gypsy55-LTR_DR	LTR	Gypsy
Gypsy56-I_DR	LTR	Gypsy
Gypsy56-LTR_DR	LTR	Gypsy
Gypsy57-I_DR	LTR	Gypsy
Gypsy57-LTR_DR	LTR	Gypsy
Gypsy58-I_DR	LTR	Gypsy
Gypsy58-LTR_DR	LTR	Gypsy
Gypsy59-I_DR	LTR	Gypsy
Gypsy59-LTR_DR	LTR	Gypsy
Gypsy6-I_DR	LTR	Gypsy
Gypsy6-LTR_DR	LTR	Gypsy
Gypsy60-I_DR	LTR	Gypsy
Gypsy60-LTR_DR	LTR	Gypsy
Gypsy61-I_DR	LTR	Gypsy
Gypsy61-LTR_DR	LTR	Gypsy
Gypsy62-I_DR	LTR	Gypsy
Gypsy62-LTR_DR	LTR	Gypsy
Gypsy63-I_DR	LTR	Gypsy
Gypsy63-LTR_DR	LTR	Gypsy
Gypsy64-I_DR	LTR	Gypsy
Gypsy64-LTR_DR	LTR	Gypsy
Gypsy65-I_DR	LTR	Gypsy
Gypsy65-LTR_DR	LTR	Gypsy
Gypsy66-I_DR	LTR	Gypsy
Gypsy66-LTR_DR	LTR	Gypsy
Gypsy67-I_DR	LTR	Gypsy
Gypsy67-LTR_DR	LTR	Gypsy
Gypsy68-I_DR	LTR	Gypsy
Gypsy68-LTR_DR	LTR	Gypsy
Gypsy69-I_DR	LTR	Gypsy
Gypsy69-LTR_DR	LTR	Gypsy
Gypsy7-I_DR	LTR	Gypsy
Gypsy7-LTR_DR	LTR	Gypsy
Gypsy70-I_DR	LTR	Gypsy
Gypsy70-LTR_DR	LTR	Gypsy
Gypsy71-I_DR	LTR	Gypsy
Gypsy71-LTR_DR	LTR	Gypsy
Gypsy72-I_DR	LTR	Gypsy
Gypsy72-LTR_DR	LTR	Gypsy
Gypsy73-I_DR	LTR	Gypsy
Gypsy73-LTR_DR	LTR	Gypsy
Gypsy74-I_DR	LTR	Gypsy
Gypsy74-LTR_DR	LTR	Gypsy
Gypsy75-I_DR	LTR	Gypsy
Gypsy75-LTR_DR	LTR	Gypsy
Gypsy76-I_DR	LTR	Gypsy
Gypsy76-LTR_DR	LTR	Gypsy
Gypsy77-I_DR	LTR	Gypsy
Gypsy77-LTR_DR	LTR	Gypsy
Gypsy78-I_DR	LTR	Gypsy
Gypsy78-LTR_DR	LTR	Gypsy
Gypsy79-I_DR	LTR	Gypsy
Gypsy79-LTR_DR	LTR	Gypsy
Gypsy8-I_DR	LTR	Gypsy
Gypsy8-LTR_DR	LTR	Gypsy
Gypsy80-I_DR	LTR	Gypsy
Gypsy80-LTR_DR	LTR	Gypsy
Gypsy81-I_Dr	LTR	Gypsy
Gypsy81-LTR_Dr	LTR	Gypsy
Gypsy82-I_Dr	LTR	Gypsy
Gypsy82-LTR_Dr	LTR	Gypsy
Gypsy83-I_DR	LTR	Gypsy
Gypsy83-LTR_DR	LTR	Gypsy
Gypsy84-I_DR	LTR	Gypsy
Gypsy84-LTR_DR	LTR	Gypsy
Gypsy85-I_DR	LTR	Gypsy
Gypsy85-LTR_DR	LTR	Gypsy
Gypsy86-I_DR	LTR	Gypsy
Gypsy86-LTR_DR	LTR	Gypsy
Gypsy87-I_DR	LTR	Gypsy
Gypsy87-LTR_DR	LTR	Gypsy
Gypsy88-I_DR	LTR	Gypsy
Gypsy88-LTR_DR	LTR	Gypsy
Gypsy89-I_DR	LTR	Gypsy
Gypsy89-LTR_DR	LTR	Gypsy
Gypsy9-I_DR	LTR	Gypsy
Gypsy9-LTR_DR	LTR	Gypsy
Gypsy90-I_DR	LTR	Gypsy
Gypsy90-LTR_DR	LTR	Gypsy
Gypsy91-I_DR	LTR	Gypsy
Gypsy91-LTR_DR	LTR	Gypsy
Gypsy92-I_DR	LTR	Gypsy
Gypsy92-LTR_DR	LTR	Gypsy
Gypsy93-I_DR	LTR	Gypsy
Gypsy93-LTR_DR	LTR	Gypsy
Gypsy94-I_DR	LTR	Gypsy
Gypsy94-LTR_DR	LTR	Gypsy
Gypsy95-I_DR	LTR	Gypsy
Gypsy95-LTR_DR	LTR	Gypsy
Gypsy96-I_DR	LTR	Gypsy
Gypsy96-LTR_DR	LTR	Gypsy
Gypsy97-I_DR	LTR	Gypsy
Gypsy97-LTR-B_DR	LTR	Gypsy
Gypsy97-LTR_DR	LTR	Gypsy
Gypsy98-I_Dr	LTR	Gypsy
Gypsy98-LTR_Dr	LTR	Gypsy
Gypsy99-I_DR	LTR	Gypsy
Gypsy99-LTR_DR	LTR	Gypsy
GypsyDR1	LTR	Gypsy
GypsyDR1_LTR	LTR	Gypsy
GypsyDR2	LTR	Gypsy
GypsyDR2_LTR	LTR	Gypsy
HARBINGER3NB_DR	DNA	PIF-Harbinger
HARBINGERN2B_DR	DNA	PIF-Harbinger
HARBINGERN2C_DR	DNA	PIF-Harbinger
HARBINGERN3B_DR	DNA	PIF-Harbinger
HAT1-N1B_DR	DNA	hAT-Ac
HAT1N_DR	DNA	hAT-Ac
HAT1_DR	DNA	hAT-Ac
HATN10B_DR	DNA	hAT-Ac
HATN10_DR	DNA	hAT-Ac
HATN11B_DR	DNA	hAT
HATN11_DR	DNA	hAT-hobo
HATN12B_DR	DNA	hAT-Ac
HATN12_DR	DNA	hAT-Ac
HATN13B_DR	DNA	hAT-Ac
HATN13_DR	DNA	hAT-Ac
HATN15_DR	DNA	hAT-Ac
HATN16_DR	DNA	hAT-Charlie
HATN17_DR	DNA	hAT-Tip100
HATN1_DR	DNA	hAT
HATN2_DR	DNA	hAT
HATN3B_DR	DNA	hAT-Tip100
HATN3_DR	DNA	hAT-Tip100
HATN4_DR	DNA	hAT-Charlie
HATN5A_DR	DNA	hAT-Ac
HATN5_DR	DNA	hAT-Ac
HATN6_DR	DNA	hAT-Ac
HATN7_DR	DNA	hAT
HATN8_DR	DNA	Zisupton
HE1_DR1	SINE	tRNA-V-RTE
HE2_DR	SINE	tRNA-V-RTE
HERO-2_DR	LINE	R2-Hero
HERO-3_DR	LINE	R2-Hero
HERO-4_DR	LINE	R2-Hero
HERODr	LINE	R2-Hero
Harbinger-1N1_DR	DNA	PIF-Harbinger
Harbinger-1_DR	DNA	PIF-Harbinger
Harbinger-2B_DR	DNA	PIF-Harbinger
Harbinger-2N1_DR	DNA	PIF-Harbinger
Harbinger-2N2_DR	DNA	PIF-Harbinger
Harbinger-2_DR	DNA	PIF-Harbinger
Harbinger-3N2_DR	DNA	PIF-Harbinger
Harbinger-3_DR	DNA	PIF-Harbinger
Harbinger-4N1B_DR	DNA	PIF-Harbinger
Harbinger-4N1C_DR	DNA	PIF-Harbinger
Harbinger-4N1_DR	DNA	PIF-Harbinger
Harbinger-4_DR	DNA	PIF-Harbinger
Harbinger-5N1B_DR	DNA	PIF-Harbinger
Harbinger-5N1_DR	DNA	PIF-Harbinger
Harbinger-5_DR	DNA	PIF-Harbinger
Harbinger-6_DR	DNA	PIF-Harbinger
Harbinger-7_DR	DNA	PIF-Harbinger
Harbinger-8N1_DR	DNA	PIF-Harbinger
Harbinger-8N2_DR	DNA	PIF-Harbinger
Harbinger-8_DR	DNA	PIF-Harbinger
Harbinger-N10_DR	DNA	PIF-Harbinger
Harbinger-N11_DR	DNA	PIF-Harbinger
Harbinger-N12_DR	DNA	PIF-Harbinger
Harbinger-N13B_DR	DNA	PIF-Harbinger
Harbinger-N13_DR	DNA	PIF-Harbinger
Harbinger-N14_DR	DNA	PIF-Harbinger
Harbinger-N15_DR	DNA	PIF-Harbinger
Harbinger-N16B_DR	DNA	PIF-Harbinger
Harbinger-N16_DR	DNA	PIF-Harbinger
Harbinger-N17_DR	DNA	PIF-Harbinger
Harbinger-N18_DR	DNA	PIF-Harbinger?
Harbinger-N19_DR	DNA	PIF-Harbinger
Harbinger-N20_DR	DNA	PIF-Harbinger?
Harbinger-N22_DR	DNA	PIF-Harbinger
Harbinger-N23_DR	DNA	PIF-Harbinger
Harbinger-N24_DR	DNA	PIF-Harbinger
Harbinger-N25B_DR	DNA	PIF-Harbinger
Harbinger-N25_DR	DNA	PIF-Harbinger
Harbinger-N26_DR	DNA	PIF-Harbinger
Harbinger-N27_DR	DNA	PIF-Harbinger?
Harbinger-N28_DR	DNA	PIF-Harbinger
Harbinger-N29B_DR	DNA	PIF-Harbinger
Harbinger-N29_DR	DNA	PIF-Harbinger
Harbinger-N30_DR	DNA	PIF-Harbinger?
Harbinger-N31B_DR	DNA	PIF-Harbinger
Harbinger-N31_DR	DNA	PIF-Harbinger
Harbinger-N32_DR	DNA	PIF-Harbinger
Harbinger-N33_DR	DNA	PIF-Harbinger
Harbinger-N34_DR	DNA	PIF-Harbinger
Harbinger-N9_DR	DNA	PIF-Harbinger
Harbinger1_DR	DNA	PIF-Harbinger
Harbinger2N_DR	DNA	PIF-Harbinger
Harbinger2_DR	DNA	PIF-Harbinger
Harbinger3N_DR	DNA	PIF-Harbinger
Harbinger3_DR	DNA	PIF-Harbinger
HarbingerN1_DR	DNA	PIF-Harbinger
HarbingerN2_DR	DNA	PIF-Harbinger
HarbingerN3_DR	DNA	PIF-Harbinger
HarbingerN4_DR	DNA	PIF-Harbinger
HarbingerN5_DR	DNA	PIF-Harbinger
HarbingerN6B_DR	DNA	PIF-Harbinger
HarbingerN6_DR	DNA	PIF-Harbinger
HarbingerN7_DR	DNA	PIF-Harbinger
HarbingerN8_DR	DNA	PIF-Harbinger
Helitron-1N1_DR	RC	Helitron
Helitron-1N2_DR	RC	Helitron
Helitron-1N3_DR	RC	Helitron
Helitron-1N4_DR	RC	Helitron
Helitron-1_DR	RC	Helitron
Helitron-2_DR	RC	Helitron
Helitron-3_DR	RC	Helitron
Helitron-4_DR	RC	Helitron
Helitron-5_DR	RC	Helitron
Helitron-N1_DR	RC	Helitron
Helitron-N2_DR	RC	Helitron
Helitron-N3B_DR	RC	Helitron
Helitron-N3_DR	RC	Helitron
Helitron-N4_DR	RC	Helitron
Helitron-N5B_DR	RC	Helitron
Helitron-N5_DR	RC	Helitron
I-1_DR	LINE	I
I-2_DR	LINE	I
I-3_DR	LINE	I
I-4_DR	LINE	I
IS1	ARTEFACT	ARTEFACT
IS10	ARTEFACT	ARTEFACT
IS150	ARTEFACT	ARTEFACT
IS186	ARTEFACT	ARTEFACT
IS2	ARTEFACT	ARTEFACT
IS30	ARTEFACT	ARTEFACT
IS3EU-1N1_DR	DNA	IS3EU
IS3EU-1_DR	DNA	IS3EU
IS3EU-2_DR	DNA	IS3EU
IS3EU-3_DR	DNA	IS3EU
IS3EU-4N_DR	DNA	IS3EU
IS3EU-4_DR	DNA	IS3EU
IS3EU-5_DR	DNA	IS3EU
IS3EU-6_DR	DNA	IS3EU
IS3EU-N1_DR	DNA	IS3EU
IS4EU-1_DR	DNA	PIF-ISL2EU
IS4EU-2_DR	DNA	PIF-ISL2EU
IS5	ARTEFACT	ARTEFACT
ISL2EU-1_DR	DNA	PIF-ISL2EU
KenoDr1	LINE	L1-Tx1
KenoDr2	LINE	L1-Tx1
KenoDr3	LINE	L1-Tx1
KibiDr1	LINE	L1-Tx1
KibiDr2	LINE	L1-Tx1
Kolobok-1N1_DR	DNA	Kolobok-T2
Kolobok-1N2_DR	DNA	Kolobok-T2
Kolobok-1N3_DR	DNA	Kolobok-T2
Kolobok-1_DR	DNA	Kolobok-T2
Kolobok-2_DR	DNA	Kolobok-T2
Kolobok-3_DR	DNA	Kolobok-T2
Kolobok-4N1_DR	DNA	Kolobok-T2
Kolobok-4_DR	DNA	Kolobok-T2
Kolobok-N10B_DR	DNA	Kolobok
Kolobok-N10C_DR	DNA	Kolobok
Kolobok-N10_DR	DNA	Kolobok
Kolobok-N11_DR	DNA	Kolobok-T2
Kolobok-N12_DR	DNA	Kolobok-T2
Kolobok-N13_DR	DNA	DNA
Kolobok-N14B_DR	DNA	Kolobok-T2?
Kolobok-N14_DR	DNA	Kolobok-T2?
Kolobok-N15_DR	DNA	Kolobok
Kolobok-N16B_DR	DNA	Kolobok?
Kolobok-N16_DR	DNA	Kolobok?
Kolobok-N17_DR	DNA	Kolobok-T2
Kolobok-N1_DR	DNA	Kolobok-T2?
Kolobok-N2A_DR	DNA	Kolobok-T2
Kolobok-N2B_DR	DNA	Kolobok-T2
Kolobok-N2C_DR	DNA	Kolobok-T2
Kolobok-N2_DR	DNA	Kolobok-T2
Kolobok-N3_DR	DNA	Kolobok-T2?
Kolobok-N4_DR	DNA	Kolobok-T2
Kolobok-N5_DR	DNA	Kolobok-T2?
Kolobok-N6_DR	DNA	Kolobok-T2?
Kolobok-N7B_DR	DNA	Kolobok-T2
Kolobok-N7_DR	DNA	Kolobok-T2
Kolobok-N8_DRe	DNA	Kolobok-T2
Kolobok-N9_DR	DNA	Kolobok-T2
KolobokN78B_DR	DNA	Kolobok-T2
L1-100_DR	LINE	L1
L1-101_DR	LINE	L1
L1-102_DR	LINE	L1
L1-103_DR	LINE	L1
L1-104_DR	LINE	L1
L1-105_DR	LINE	L1
L1-106_DR	LINE	L1
L1-107_DR	LINE	L1
L1-108_DR	LINE	L1
L1-109_DR	LINE	L1
L1-10_DR	LINE	L1
L1-110_DR	LINE	L1
L1-111_DR	LINE	L1
L1-112_DR	LINE	L1
L1-113_DR	LINE	L1
L1-114_DR	LINE	L1
L1-115_DR	LINE	L1
L1-116_DR	LINE	L1
L1-117_DR	LINE	L1
L1-118_DR	LINE	L1
L1-119_DR	LINE	L1
L1-11_DR	LINE	L1
L1-120_DR	LINE	L1
L1-121_DR	LINE	L1
L1-122_DR	LINE	L1
L1-123_DR	LINE	L1
L1-124_DR	LINE	L1
L1-125_DR	LINE	L1
L1-126_DR	LINE	L1
L1-127_DR	LINE	L1
L1-128_DR	LINE	L1
L1-129_DR	LINE	L1
L1-12_DR	LINE	L1
L1-130_DR	LINE	L1
L1-131_DR	LINE	L1
L1-132_DR	LINE	L1
L1-133_DR	LINE	L1
L1-134_DR	LINE	L1
L1-135_DR	LINE	L1
L1-136_DR	LINE	L1
L1-137_DR	LINE	L1
L1-138_DR	LINE	L1
L1-139_DR	LINE	L1
L1-13_DR	LINE	L1
L1-140_DR	LINE	L1
L1-14_DR	LINE	L1
L1-15_DR	LINE	L1-Tx1
L1-16_DR	LINE	L1
L1-17_DR	LINE	L1
L1-18_DR	LINE	L1
L1-19_DR	LINE	L1
L1-1_DR	LINE	L1
L1-20_DR	LINE	L1
L1-21_DR	LINE	L1
L1-22_DR	LINE	L1
L1-23_DR	LINE	L1
L1-24_DR	LINE	L1
L1-25_DR	LINE	L1
L1-26_DR	LINE	L1
L1-27_DR	LINE	L1
L1-28_DR	LINE	L1
L1-29_DR	LINE	L1
L1-2_DR	LINE	L1-Tx1
L1-30_DR	LINE	L1
L1-31_DR	LINE	L1
L1-32_DR	LINE	L1
L1-33_DR	LINE	L1
L1-34_DR	LINE	L1
L1-35_DR	LINE	L1
L1-36_DR	LINE	L1
L1-37_DR	LINE	L1
L1-38_DR	LINE	L1
L1-39_DR	LINE	L1
L1-3_DR	LINE	L1-Tx1
L1-40_DR	LINE	L1
L1-42_DR	LINE	L1
L1-43_DR	LINE	L1
L1-44_DR	LINE	L1
L1-45_DR	LINE	L1
L1-46_DR	LINE	L1
L1-47_DR	LINE	L1
L1-48_DR	LINE	L1
L1-49_DR	LINE	L1
L1-4B_DR	LINE	L1
L1-4_DR	LINE	L1-Tx1
L1-50_DR	LINE	L1
L1-51_DR	LINE	L1
L1-52_DR	LINE	L1
L1-53_DR	LINE	L1
L1-54_DR	LINE	L1
L1-55_DR	LINE	L1
L1-56_DR	LINE	L1
L1-57_DR	LINE	L1
L1-58_DR	LINE	L1
L1-59_DR	LINE	L1
L1-5_DR	LINE	L1-Tx1
L1-60_DR	LINE	L1
L1-61_DR	LINE	L1
L1-62_DR	LINE	L1
L1-63_DR	LINE	L1
L1-64_DR	LINE	L1
L1-65_DR	LINE	L1
L1-66_DR	LINE	L1
L1-67_DR	LINE	L1
L1-68_DR	LINE	L1
L1-69_DR	LINE	L1
L1-6_DR	LINE	L1
L1-70_DR	LINE	L1-Tx1
L1-71_DR	LINE	L1
L1-72_DR	LINE	L1
L1-73_DR	LINE	L1
L1-74_DR	LINE	L1-Tx1
L1-75_DR	LINE	L1
L1-78_DR	LINE	L1
L1-79_DR	LINE	L1
L1-7_DR	LINE	L1
L1-81_DR	LINE	L1
L1-82_DR	LINE	L1
L1-83_DR	LINE	L1
L1-84_DR	LINE	L1
L1-85_DR	LINE	L1-Tx1
L1-86_DR	LINE	L1
L1-87_DR	LINE	L1
L1-88_DR	LINE	L1
L1-89_DR	LINE	L1
L1-8_DR	LINE	L1
L1-90_DR	LINE	L1
L1-91_DR	LINE	L1
L1-92_DR	LINE	L1
L1-94_DR	LINE	L1
L1-95_DR	LINE	L1
L1-96_DR	LINE	L1
L1-97_DR	LINE	L1
L1-98_DR	LINE	L1
L1-99B_DR	LINE	L1
L1-99_DR	LINE	L1
L1-9_DR	LINE	L1
L2-11_DRe	LINE	L2
L2-13B_DRe	LINE	L2
L2-13_DRe	LINE	L2
L2-14_DRe	LINE	L2
L2-16_DRe	LINE	Rex-Babar
L2-17_DRe	LINE	L2
L2-1B_DR	LINE	L2
L2-1_DR	LINE	L2
L2-2_DRe	LINE	L2
L2-32_DRe	LINE	L2
L2-33_DRe	LINE	L2
L2-34_DR	LINE	L2
L2-35_DRe	LINE	L2
L2-36B_DRe	LINE	L2
L2-36_DRe	LINE	L2
L2-3_DRe	LINE	L2
L2-41_DRe	LINE	L2
L2-42_DRe	LINE	L2
L2-43_DR	LINE	L2
L2-44_DR	LINE	L2
L2-45_DR	LINE	L2
L2-46_DR	LINE	L2
L2-47_DR	LINE	L2
L2-48_DR	LINE	L2
L2-49_DR	LINE	L2
L2-4_DRe	LINE	L2
L2-50_DR	LINE	L2
L2-51_DR	LINE	L2
L2-52_DR	LINE	L2
L2-53_DR	LINE	L2
L2-54_DR	LINE	L2
L2-55_DR	LINE	L2
L2-56_DR	LINE	L2
L2-57_DR	LINE	L2
L2-58_DR	LINE	L2
L2-59_DR	LINE	L2
L2-5_DRe	LINE	L2
L2-6_DRe	LINE	L2
L2-7_DRe	LINE	L2
L2-8_DR	LINE	L2
L2-9_DRe	LINE	L2
LINEX-1_DR	Retroposon	Retroposon
LINEX-2_DR	Retroposon	Retroposon
LOOPER-N5B_DR	DNA	Kolobok-T2
LOOPER-N5C_DR	DNA	Kolobok-T2
LOOPERN1_DR	DNA	Kolobok-T2
LOOPERN2_DR	DNA	Kolobok-T2
LOOPERN3B_DR	DNA	Kolobok-T2
LOOPERN3_DR	DNA	Kolobok-T2
LOOPERN4B_DR	DNA	Kolobok-T2
LOOPERN4_DR	DNA	Kolobok-T2
LOOPERN5_DR	DNA	Kolobok-T2
LOOPERN6B_DR	DNA	Kolobok-T2?
LOOPERN6_DR	DNA	Kolobok-T2?
LOOPERN7_DR	DNA	Kolobok-T2
LRS-2_DR	DNA	Crypton-V?
LRS-3_DR	DNA	Crypton-H
LRS_DR	DNA	Crypton-H
LSU-rRNA_Cel	rRNA	rRNA
LSU-rRNA_Hsa	rRNA	rRNA
LTR-10_DR	LTR	LTR
LTR-11_DR-I	LTR	LTR
LTR-11_DR-LTR	LTR	LTR
LTR-13_DR	LTR	ERV1
LTR-14_DR	LTR	Gypsy?
LTR-15_DR	LTR	LTR
LTR-16B_DR-LTR	LTR	LTR
LTR-16_DR-LTR	LTR	LTR
LTR-17_DR-LTR	LTR	LTR
LTR-18_DR-LTR	LTR	LTR
LTR-19_DR-LTR	LTR	LTR
LTR-20_DR-LTR	LTR	ERV1
LTR-21_DR-LTR	LTR	LTR
LTR-22_DR-LTR	LTR	LTR
LTR-23_DR-LTR	LTR	LTR
LTR-25_DR-LTR	LTR	LTR
LTR-6B_DR	LTR	LTR
LTR-6_DR	LTR	LTR
LTR-8_DR	LTR	LTR
LTR-9_DR	LTR	ERV1
LTR12_DR	LTR	ERV1
LTR1B_DR	LTR	Gypsy?
LTR1_DR	LTR	Gypsy?
LTR2B_DR	LTR	LTR
LTR3_DR	LTR	Gypsy
LTR4_DR	LTR	Pao
LTR5B_DR	LTR	LTR
LTR5_DR	LTR	LTR
Looper-N7_DR	DNA	Kolobok-T2
Looper-N8_DR	DNA	Kolobok-T2
MOSAT-2_DR	Satellite	Satellite
MOSAT_DR	Satellite	Satellite
MSAT-1_DR	Satellite	Satellite
MSAT-2_DR	Satellite	Satellite
MSAT-3_DR	Satellite	Satellite
MSAT-4_DR	Satellite	Satellite
MSAT-5_DR	Satellite	Satellite
Mariner-10_DR	DNA	TcMar-Tc1
Mariner-11_DR	DNA	TcMar-Tc1
Mariner-12_DR	DNA	TcMar-Tc1
Mariner-13_DR	DNA	TcMar-Tc1
Mariner-14_DR	DNA	TcMar-Tc1
Mariner-15_DR	DNA	TcMar-Tc1
Mariner-16_DR	DNA	TcMar-Tc1
Mariner-17_DR	DNA	TcMar-Tc1
Mariner-18N1_DR	DNA	TcMar-Tc2
Mariner-18_DR	DNA	TcMar-Tc2
Mariner-19_DR	DNA	TcMar-Tc1
Mariner-1_DR	DNA	TcMar-Tc1
Mariner-20_DR	DNA	TcMar-ISRm11
Mariner-21_DR	DNA	TcMar-Tc1
Mariner-2_DR	DNA	TcMar-Tc1
Mariner-3_DR	DNA	TcMar-ISRm11
Mariner-4_DR	DNA	TcMar-Tc1
Mariner-5_DR	DNA	TcMar-Tc1
Mariner-6_DR	DNA	TcMar-Tc1
Mariner-7_DR	DNA	TcMar-Tc1
Mariner-8_DR	DNA	TcMar-Tc1
Mariner-9_DR	DNA	TcMar-Tc1
Mariner-N10_DR	DNA	TcMar-Tc2
Mariner-N11_DR	DNA	TcMar-Fot1
Mariner-N12_DR	DNA	TcMar-Tc1
Mariner-N13_DR	DNA	TcMar-Tc1
Mariner-N14_DR	DNA	TcMar-Tigger
Mariner-N15_DR	DNA	TcMar-ISRm11
Mariner-N16_DR	DNA	TcMar-Tc1
Mariner-N17_DR	DNA	TcMar-Tc1
Mariner-N18_DR	DNA	TcMar-ISRm11
Mariner-N19_DR	DNA	TcMar-ISRm11
Mariner-N1_DR	DNA	TcMar
Mariner-N20_DR	DNA	TcMar-Tc1
Mariner-N21_DR	DNA	TcMar
Mariner-N22_DRe	DNA	TcMar-ISRm11
Mariner-N23_DRe	DNA	TcMar-ISRm11
Mariner-N24_DR	DNA	TcMar-ISRm11
Mariner-N25_DR	DNA	TcMar-ISRm11
Mariner-N26_DRe	DNA	TcMar-ISRm11
Mariner-N27_DR	DNA	TcMar-ISRm11
Mariner-N28_DR	DNA	TcMar-ISRm11
Mariner-N29_DR	DNA	TcMar-ISRm11
Mariner-N2_DR	DNA	TcMar
Mariner-N30_DR	DNA	TcMar-ISRm11
Mariner-N31_DR	DNA	TcMar-Tc1
Mariner-N32_DR	DNA	TcMar-Tc1
Mariner-N33_DR	DNA	TcMar-ISRm11
Mariner-N34_DR	DNA	TcMar-ISRm11
Mariner-N36_DR	DNA	TcMar-Fot1
Mariner-N37_DR	DNA	TcMar-Tc1
Mariner-N38_DR	DNA	TcMar-Tc1
Mariner-N39_DR	DNA	TcMar-Tc1
Mariner-N40_DR	DNA	TcMar-Tc1
Mariner-N41_DR	DNA	TcMar-Fot1
Mariner-N42_DR	DNA	TcMar-ISRm11
Mariner-N43_DR	DNA	TcMar-Fot1
Mariner-N44_DR	DNA	TcMar-Tc1
Mariner-N45_DR	DNA	TcMar-ISRm11
Mariner-N5B_DR	DNA	TcMar
Mariner-N5C_DR	DNA	TcMar
Mariner-N5_DR	DNA	TcMar
Mariner-N6_DR	DNA	TcMar-Tc1
Mariner-N7_DR	DNA	TcMar
Mariner-N8_DR	DNA	TcMar
Merlin-1_DR	DNA	Merlin
Merlin-2_DR	DNA	Merlin
Merlin-N1_DR	DNA	Merlin
[truncated: 673 more rows]
