# Supplementary material for: Zebrafish transposable elements show extensive diversification in age, genomic distribution, and developmental expression
Source: Genome Res. 2022 Jul;32(7):1408–23. doi: 10.1101/gr.275655.121 (PMC9341512; doi:10.1101/gr.275655.121)
Supplement: Supplemental Material [file supp_gr.275655.121_Supplementary_Code.tar.zip › Chang_et_al_Zebrafish_TEs-main/bulk_RNAseq/data/tes.lengths]

ACROBAT1	1379
ALIEN1_CA	271
ALIEN2_CA	353
AMYLTP	383
ATDNA12T3A	2372
ATREP18	1791
ATREP19	587
ATTIR16T3A	501
ATTIRX1A	382
ATTIRX1B	373
ATTIRX1C	406
ATTIRX1D	349
BELUS_TM	177
BREP1	507
CASINA	1045
CELE2	325
CELE4	470
CELE7	363
CELE14A	177
CELE14B	187
CELE42	238
CELE46A	438
CELE46B	705
CERP2	333
CERP4	911
CHARON_TM	1341
CVA	465
CVE	520
CVG	486
Ci000010	211
Ci000025	255
D1100_SC	1047
DEC1	502
DEC2	465
DEIMOS_TM	2159
DNA2-2_DR	786
DNA3-1_CR	1989
DNA5-1_SP	177
DNA6-1_SP	364
DNA8-2_DR	824
DNA8-3_DR	1387
DNA8-4_DR	2395
hAT-30N1_DR	2033
hAT-N165B_DR	1064
DNA8-7_DR	584
DNA8-8_DR	1207
Harbinger-4N1B_DR	1163
DNA14-5-1_DR	693
Harbinger-8N1_DR	555
DNA25TWA2_DR	802
DNA-1-7_CR	710
DNA-1-9_CR	630
Mariner-N29_DR	1765
DNA-2-4_DR	1399
DNA-2-7_CR	710
DNA-3-7_CR	857
DNA-4-7_CR	709
hAT-N161_DR	824
DNAX-1_SP	691
DNAX-2_SP	523
DNAX-3_SP	238
DTPH4	757
EOS_TM	354
Explorer	210
F804	170
Foldback1N_CI	2444
GORGON_TM	66
Gaijin	147
HADES_TA	97
HATN8_DR	255
HP_FR2	1079
IKIRARA1	610
IR1_CE	379
IR3_CE	578
IR4	227
IR12_TM	775
JH12_XL	326
JORDAN	1595
KERES_TA	75
MARINER59_CB	1612
MARINER61_CB	442
MER53	193
MER99	831
MER105	203
MERMITE	1323
MERMITE18A	526
MERMITE18B	1306
MERMITE18C	1465
MERMITE18D	1487
MERMITE18E	1524
MERMITE18F	1144
MERMITE-17	2759
MERMITE-18	1263
MERMITEA	1710
MERMITEB	1606
MERMITED	1566
MERMITEH	1307
MERMITEJ	1498
MIDWAY	985
MITE_AA	521
MITE_MS	184
MPING	430
MULEX_OS	1797
NDNAX1_CE	2085
NDNAX2_CE	2844
NDNAX3_CE	1591
NINIA	896
NPAL0A_CE	286
NPAL5A_CE	237
NPALTA1_CE	177
OSTE1	801
OSTE7	837
OSTE9	417
OSTE14	885
OSTE15	1160
OSTE17	734
OSTE18	129
OSTE19	156
OSTE20	492
OSTE22	2037
OSTE23	223
OSTE24	684
OSTE27	1109
OSTE28	298
OSTE33	1012
PAL3A_CE	150
PAL5A_CE	792
PALTTTAAA1	593
PALTTTAAA2	680
PALTTTAAA3	1503
PONY_AA	511
POP-OL2	126
POR	308
RC14	169
REM1_XL	497
REM2_XL	493
RP1_AT	286
SEVERIN-2	1952
SNAP-OL3	183
SNAPBACK_TC	1231
STOLARIA	971
TAM11	982
TAMI1	104
TAMI2	255
TDR4	301
TDR5	531
TDR6	250
TDR7	541
TDR8	1155
TDR9	208
TDR12	242
TDR13	772
TDR15	549
TDR16	313
TDR17	248
Mariner-N38_DR	547
TDR20	239
TDR22	1255
TDR23	1147
TDR24	444
TDR25	611
TELIA	141
TEOS1	476
TIR9TA1A_CE	337
TIR9TA1_CE	322
TIR21T5A_CE	166
TIR23T5A_CE	1658
TIR43YW1_CE	1740
TIR54TA1_CE	196
TLP1	666
TNAT1A	609
TNAT2A	771
TNR2A	157
TNR2_OR	157
TOURIST_ZM	150
TREP32	1869
TU1	775
TYPEH	309
TYPEM	227
TYPEU	362
TYPEU1	380
TYPEU2	382
TYPEU3	380
TYPEU4	402
Tc6	1603
UNIQUE	158
VADER	437
VI_XL	476
WUKONG	431
XINXIN	964
BLACKJACK	2969
MER63A	210
MER63B	436
MER63C	930
MER63D	1061
MER81	114
MER94	134
Chap1a_Cis	187
Chap1b_Cis	727
Chap2a_Cis	360
Chap3a_Cis	258
Chap3b_Cis	577
Chaplin1_FR	1702
Chaplin1a_FR	521
Chaplin2a_FR	1044
Chaplin3_FR	1065
Chaplin4_FR	2559
Chaplin5_FR	2334
Chaplin5a_FR	769
Chaplin6_FR	2351
Chaplin7a_FR	965
Chaplin8_FR	3160
Charlie12_GG	2329
Charlie12_GGa	890
HAT3_CI	2502
HATN16_DR	944
TDR21	386
hAT-2_DR	2536
hAT-2n1_DR	1210
hAT-N18_DR	1519
hAT-N19_DR	660
CRYPTON-CN1	4004
MARINER44B_CB	275
MARINER44_CB	2649
ALBERT_TA	7197
ATENSPM1	4548
ATENSPM1A	4279
ATENSPM2	8253
ATENSPM3	8456
ATENSPM4	4855
ATENSPM5	8717
ATENSPM6	8825
ATENSPM7	8535
ATENSPM8	2375
ATENSPM9	9233
ATENSPM10	8272
ATENSPM11	8144
BRENSPM1	7811
CACTA-B	1097
CACTA-D	1038
CACTA-E	1207
CACTA-F	1118
CACTA-G	4727
CACTA-H	1152
CACTA-I	1124
CACTA-J	1159
CACTA-K	1131
CACTA-L	1162
CACTA_LP	12483
DOPPIA4_ZM	8463
EN1_ZM	8287
ENS1_Cis	6104
ENSPM2_OS	10580
ENSPM3_OS	10837
ENSPM_AC	1910
ENSPM_CA	1112
EnSpm1_DR	9488
EnSpm1_HV	10534
EnSpm1_TD	13135
EnSpm1_TM	9841
EnSpm1n_AT	3411
EnSpm2_HV	9099
EnSpm2_TM	12631
EnSpm3_TM	11391
EnSpmN1_DR	6581
LES0	613
MELS3_IN	182
POTTEN1	1109
PSL	9932
RT_BC	331
SHOOTER_ZM	5060
SPMLIKE	10989
TAM2_AM	5187
TDC1	5251
TGM1_GM	3550
TGM5_GM	7954
TNR3_OS	1536
TPN1_IN	6412
TREP11	640
MOLLY_SN	1862
Mariner-6_AN	1863
Mariner-7_AN	1891
PUNTRIP_NC	1874
ATIS112A	5099
HARBINGER1_CN	3368
Harb_Cis1	4252
Harbinger	5382
Harbinger1_AG	5377
Harbinger1_DR	4461
Harbinger1_TP	3697
Harbinger2N_DR	1018
Harbinger2N_TP	1430
Harbinger2_DR	3727
Harbinger2_TP	3467
Harbinger3N_DR	1144
Harbinger3_DR	3599
Harbinger3_TP	3954
Harbinger4_TP	3762
Harbinger-N1_SP	500
Harbinger-N2_SP	344
Harbinger-N9_DR	643
Harbinger-N10_DR	328
HarbingerN1_AG	452
HarbingerN1_DR	650
HarbingerN2_AG	424
HarbingerN2_DR	674
HarbingerN3_DR	1064
HarbingerN4_DR	860
HarbingerN5_DR	861
HarbingerN6_DR	393
HarbingerN7_DR	478
HarbingerN8_DR	241
PIF12_ZM	2307
SIMPLEGUY1	1068
Senkusha1	2224
Senkusha1A	940
Senkusha1B	439
Senkusha2A	1184
TCN760	5176
TREP48	616
Turmoil1	5024
Turmoil2	6999
HECTOR	638
HERMES	2749
HOMER	3789
Charlie1	2781
Charlie1a	1455
Charlie1b	523
Charlie2a	2861
Charlie2b	2782
Charlie3	2706
Charlie4	3378
Charlie4a	508
Charlie5	2624
Charlie6	3519
Charlie7	2615
Charlie8	2457
Charlie9	2787
Charlie10	2822
Charlie11	2196
Charlie12	2873
Cheshire	2420
MER1A	529
MER1B	339
MER3	209
MER5A	189
MER5A1	166
MER5B	178
MER5C	313
MER20	219
MER20B	783
MER30	230
MER30B	190
MER33	324
MER58A	224
MER58B	341
MER58C	215
MER58D	386
MER96	175
MER96B	417
MER97a	890
MER97b	1049
MER97c	1129
MER102a	330
MER102b	341
MER106A	236
MER106B	1059
MER107	200
MER112	261
MER113	521
MER117	197
MER119	583
PMER1	90
RCHARR1	974
RMER30	202
URR1A	226
URR1B	225
MER2	345
MER2B	336
MER6	865
MER6A	605
MER6B	210
MER6C	202
MER8	239
MER44A	339
MER44B	550
MER44C	733
MER44D	705
MER46C	338
MER47A	366
MER47B	418
MER47C	97
Tigger1	2418
Tigger1a_Art	497
Tigger1a_Car	471
Tigger2	2718
Tigger2a	434
Tigger2a_Art	220
Tigger2a_Car	341
Tigger2b	726
Tigger2b_Pri	1068
Tigger2f	3455
Tigger3	3029
Tigger3a	348
Tigger3b	1231
Tigger3c	602
Tigger3d	321
Tigger4	2731
Tigger4a	236
Tigger4b	361
Tigger5	2406
Tigger6a	1081
Tigger6b	1597
Tigger7	2492
Tigger8	667
ANM4	1885
ATDNATA1	241
BOTMAR1	1259
DT1	262
HSMAR1	1287
HSMAR2	1302
MADE1	80
MADE2	80
MARINA	1267
MARINER57_CB	762
MARNA	586
MAR_CE	1239
MAR_MJ	432
MLE1_TC	893
MMAR1	1286
Mariner1_GG	1330
Mariner1b_GG	566
Mariner2_CB	387
Mariner2_CE	1242
Mariner3_CB	698
Mariner3_CE	1253
Mariner4_CB	1250
Mariner4_CE	1250
Mariner5_CB	1269
Mariner5_CE	1247
Mariner6_CB	1260
Mariner9_CB	392
Mariner12_CB	1215
Mariner17_CB	1232
Mariner18_CB	1261
Mariner21_CB	450
Mariner24_CB	1245
Mariner26_CB	1252
Mariner32_CB	1231
Mariner38_CB	1241
Mariner-1_AN	1361
Mariner-2_AN	1876
Mariner-4_AN	1850
Mariner-5_AN	1315
Mariner-8_AN	1902
Mariner_AM	937
Mariner_CA	1290
Mariner_HB	1283
Mariner_HC	1255
Mariner_Mi	489
Mariner_TF	1293
Oamar1	1220
MERLIN2_CB	610
MERLIN3_CB	1266
MERLIN4_CB	718
MERLIN5_CB	436
MERLIN6_CB	813
Merlin1_CI	1791
Merlin1_HS	1175
Merlin1m_CE	388
Merlin1m_CI	605
MIRAGE1	5625
Mirage1_CB	5748
MirageN1a_CB	1114
MirageN1b_CB	1126
PALNN1_CE	210
AT9MU1	2102
AT9NMU1	926
AT9TSD1	2216
ATDNA1T9A	3552
ATDNA2T9A	1596
ATDNA2T9B	1472
ATDNA2T9C	1477
ATDNAI26T9	2432
ATDNAI27T9A	1357
ATDNAI27T9B	2090
ATDNAI27T9C	1933
ATMU1	4929
ATMU2	4444
ATMU3	4853
ATMU3N1	446
ATMU4	4496
ATMU5	4895
ATMU6	4172
ATMU6N1	1012
ATMU7	3134
ATMU8	4433
ATMU9	4693
ATMU10	4703
ATMU11	3831
ATMUN1	1000
ATMUN2	1017
ATMUNX1	377
ATN9_1	678
ATREP16	1391
ATREP17	1268
Arnold1	15815
Arnold2	15490
Arnold3	14724
Arnold4	8459
ArnoldY1	1936
ArnoldY2	1179
BOMZH1	1088
BOMZH2	1044
BRODYAGA1	1184
BRODYAGA1A	1067
BRODYAGA2	1250
CEMUDR1	7227
CEMUDR2	5505
CLOUD	734
CLOUD-2	711
CLOUD-3	550
CLOUD-4	520
CLOUD-5	1611
CLOUD-6	508
CLOUD-7	495
CeRep1A	3401
DASIA-2	1198
DNA-1_EN	3820
DNA-2_EN	4506
DNA-3_AN	6094
DNA-4_AN	4562
FUGUREP3	744
INMU1	612
LIMPET1	1874
LONGPAL1	2591
LONGPAL2	3232
LONGPAL3	1299
MDM1	326
MDM2	312
MU1_ZM	1400
MU4_ZM	2233
MUDR1_CB	971
MUDR2_CB	1466
MUDR3_CB	1054
MUDR4_CB	1801
MUDR5A_CB	5229
MUDR6_CB	303
MUDR7_CB	200
MUDR-9_CB	296
MUDRN1_OS	764
MUDRN2_OS	756
MUDRN3_OS	903
MUDR_ZM	4942
MU_OS	1260
MuDR1_HV	6172
MuDR1_TD	5594
MuDR1_TP	4482
MuDR2_TP	3274
MuDR-8_CB	1035
MuDR-10_CB	445
MuDR-11_CB	370
MuDR-12A_CB	365
MuDR-12B_CB	935
MuDR-13_CB	331
MuDR-14_CB	375
MuDR-15_CB	272
NOF_FB	4347
OSMU4	4731
OSMU10	1143
OSTE21	1271
PAL9A_CE	1947
RMU1A23	4144
RMU2A1	748
RMU2A1C	1169
Ricksha	3246
Ricksha_0	1733
Ricksha_a	1181
Ricksha_b	1255
Ricksha_c	2048
SETARIA	1402
SETARIA1	1293
SETARIA2	1142
SEVERIN	768
TNR8-1	418
TYPEG	429
Vandal1	15093
Vandal1N1	2265
Vandal2	15253
Vandal2N1	2712
Vandal3	16666
Vandal4	18492
Vandal5	17915
Vandal5A	7727
Vandal6	8390
Vandal7	12362
Vandal8	9577
Vandal9	12396
Vandal10	12295
Vandal11	14166
Vandal12	11974
Vandal13	12147
Vandal14	12268
Vandal15	5332
Vandal16	10472
Vandal17	8911
Vandal18	11260
Vandal18NA	1261
Vandal18NB	1014
Vandal20	12720
Vandal21	8244
Vandal22	10310
VandalNX1	1728
WUWU	113
XIKE	594
Novosib-N1	787
Novosib-N1a	781
P1_AG	4946
P1_Cis	4062
P1a_Cis	2614
P2_AG	4196
P3_AG	4394
P4_AG	7669
P6_Cis	2972
P-N1_CI	1036
P-N1_SP	302
P-N2_CI	494
PLACW_DM	930
PROTOP	4480
PROTOP1_DR	384
PROTOP_A	1105
PROTOP_B	1153
P_DB	2935
P_DG	2888
CSP2111	155
CSP2137	226
DNA1_CI	536
IFP2	2475
LOOPER1_DM	1881
LOOPERN1_DR	1234
LOOPERN2_DR	1375
LOOPERN3_DR	1011
LOOPERN4_DR	917
LOOPERN5_DR	1237
LOOPERN6_DR	1351
Looper	1557
Looper-N7_DR	1015
Looper-N8_DR	1107
MER75	514
MER75B	243
MER85	139
PALTTAA1_CE	596
PALTTAA2_CE	182
PALTTAA3_CE	602
Pigibakku	2217
Pokey_Cis	2528
TFP3	831
WUNENG	257
piggyBAC-N1_OL	205
piggyBac1N_CI	633
piggyBac1_AG	3338
piggyBac1_CB	1045
piggyBac1_CI	2216
piggyBac2_CB	413
piggyBac3_CB	526
piggyBac3_SP	188
piggyBac4_CB	488
piggyBac4_SP	733
piggyBac5_CB	515
piggyBac6_CB	478
piggyBac7_CB	503
piggyBac8_CB	940
piggyBac9_CB	457
piggyBac10_CB	841
piggyBac-N1_SP	538
piggyBac-N2_SP	505
piggyBacN1_AG	1661
ATHPOGO	2114
ATHPOGON1	538
ATHPOGON2	691
ATHPOGON3	712
CELE11	218
CELE12A	368
CELE12B	171
CELETC2	446
FLIPPER	1836
FOT1_FO	1928
FTF1_FO	1251
Mariner-3_AN	1848
Mariner-3a_AN	1860
NHT1	2198
NTC2A	470
OCCAN_MG	2688
POGO	2121
POGON1	186
POT2	1861
POT_Cis	2976
ATHOS_HV	85
ATHOS_TM	85
FORTUNA_TM	316
ICARUS_TA	78
ICARUS_TM	107
JASON_TA	222
OLEUS_HV	153
STOWAWAY1_HV	166
STOWAWAY1_OS	149
STOWAWAY2_OS	250
STOWAWAY8_OS	259
STOWAWAY9_OS	235
STOWAWAY10_OS	259
STOWAWAY11_OS	292
STOWAWAY12_OS	312
STOWAWAY13_OS	251
STOWAWAY14_OS	258
STOWAWAY15-2_OS	145
STOWAWAY15_OS	145
STOWAWAY16_OS	228
STOWAWAY17_OS	259
STOWAWAY18_OS	216
STOWAWAY19_OS	239
STOWAWAY20_OS	278
STOWAWAY21_OS	243
STOWAWAY23_OS	100
STOWAWAY24_OS	224
STOWAWAY25_OS	103
STOWAWAY26_OS	114
STOWAWAY27_OS	89
STOWAWAY28_OS	214
STOWAWAY29_OS	232
STOWAWAY30-2_OS	120
STOWAWAY30-3_OS	100
STOWAWAY30_OS	147
STOWAWAY31_OS	102
STOWAWAY32_OS	261
STOWAWAY34_OS	256
STOWAWAY35_OS	248
STOWAWAY36_OS	268
STOWAWAY40_OS	264
STOWAWAY41_OS	264
STOWAWAY42_OS	242
STOWAWAY43_OS	229
STOWAWAY44_OS	240
STOWAWAY45_OS	266
STOWAWAY46_OS	144
STOWAWAY47_OS	144
STOWAWAY48_OS	257
STOWAWAY49_OS	241
STOWAWAY50_OS	170
STOWAWAY51_OS	242
THALOS_AT	157
THALOS_HV	164
TNR1_OG	237
TNR11	811
TREP215	235
TREP216	127
TREP219	100
TREP220	105
PIR_XL	451
UB3_XL	360
UB7_XL	626
XBR_XL	466
XFB_XL	462
XR_XL	603
ATTIRTA1	265
BARI1	1750
BARI_DM	1728
BMMAR3	1307
CELE1	329
CELE6	158
Cimi1_CI	372
DNA9TA1_DR	3333
DNA11TA1_DR	203
DNA13TA1_DR	318
DNA13TA1a_DR	318
DNA15TA1_DR	442
EnSpm-N34B_DR	533
DNA21TA1_DR	539
FB4_DM	4089
IMPALA	860
MAR1_BM	1310
MARINER43_CB	1802
MARINER55_CB	1605
MIMO	381
MINOS	1775
Mariner1_CB	388
Mariner2_DM	912
Mariner7_CB	219
Mariner8_CB	1981
Mariner13_CB	1303
Mariner14_CB	1642
Mariner15_CB	1566
Mariner16_CB	1330
Mariner19_CB	1278
Mariner20_CB	1529
Mariner25_CB	1494
Mariner27_CB	1289
Mariner28_CB	1957
Mariner31_CB	1170
Mariner33_CB	1551
Mariner34_CB	1292
Mariner36_CB	1619
Mariner38A_CB	1421
Mariner38B_CB	1630
Mariner38C_CB	1509
Mariner39_CB	1269
Mariner40_CB	1557
Mariner41_CB	2079
Mariner42_CB	1700
Mariner-N1_CR	528
Mariner-N2_CR	519
Mariner-N3_CR	654
Mariner-N4_CR	568
Mariner-N5_CR	742
Mariner-N6_CR	414
MarinerN1_AG	1056
MarinerN1_CI	1357
MarinerN2_AG	811
MarinerN3_AG	358
MarinerN3a_AG	357
MarinerN4_AG	1279
MarinerN6_AG	1170
MarinerN7_AG	379
MarinerN8_AG	1068
MarinerN9_AG	358
MarinerN10_AG	270
MarinerN11_AG	363
MarinerN12_AG	801
MarinerN13_AG	467
Mariner_DMA	1286
Mothra_OL	1640
PALTA1_CE	1466
PALTA2_CE	1534
PALTA3_CE	360
PALTA4_CE	198
PALTA5_CE	352
PARIS	1730
QUETZAL	1680
S2_DM	1735
S_DM	1736
TC1-2_DM	1644
TC1DR1	1006
TC1DR2	876
TC1DR3	1225
TC1L_SS	1555
TC1N-1_AG	521
TC1N-2_AG	766
TC1_DM	1666
TC1_FR1	1220
TC1_FR2	1602
TC1_FR3	1248
TC1_FR4	1631
TC1_FR5	1555
TC1_HC	1588
TC1_PP	1634
TC1_RT	1677
TC1_TF	1639
TC1_XL	1356
TCB1	1616
TCB2	1612
TDR1	1236
TDR2	937
TEC1	698
TEC2	5328
TEC2B	705
TXZ19	1604
TZF28	1613
Tc1-1_AG	1413
Tc1-1_DR	1625
Tc1-4_DR	1572
Tc1	1610
Tc1A	855
EnSpm-N21_DR	479
Tc3	2337
Tx_mos	1303
UHU	1655
WUJIN	185
Ci000428	500
Kanga1	1745
Kanga2_a	887
MARINER58_CB	264
MER104	181
Kanga1a	754
Kanga1b	779
Kanga1c	729
Mariner11_CB	276
Mariner22_CB	2141
Mariner23_CB	462
Mariner29_CB	446
Mariner30_CB	459
Mariner35_CB	274
Mariner37_CB	825
TC2	2074
TC2_FR1	1668
TC2_FR1a	577
TC2_FR1b	559
TC2_FR2	1425
TC2_FR2a	363
TC2_FR3A	966
TC2_FR4	2092
TC2_FR4a	1392
TC2_FR5	2209
TC2_FR6	1918
TC2_FR6a	462
HP_FR1	339
MARINER45_CB	2587
MARINER46_CB	701
MARINER47A_CB	1083
MARINER47B_CB	1082
MARINER47_CB	1084
MARINER48_CB	1151
MARINER49_CB	1227
MARINER50_CB	1057
MARINER51_CB	725
MARINER52_CB	1085
MARINER53_CB	400
MARINER54_CB	1035
MARINER56_CB	266
MARINER60_CB	1215
Mariner10_CB	1295
TC4	3483
TC5	3171
TC5A	1608
TC5B	641
Mariner-N1_SP	569
Tc1-N1_SP	553
Tc1-N2_SP	862
Tiggu1A	485
Tiggu1B	751
Tiggu2	2413
Tiggu2A	642
Art1_Cis	3223
Arthur1	3947
FordPrefect	1683
FordPrefect_a	508
MER45A	178
MER45B	1040
MER45C	953
MER45R	1581
Arthur1A	177
Arthur1B	1225
MER91A	196
MER91B	190
MER91C	140
MER115	693
ORSL	275
Trillian1	1414
Trillian2	1251
Zaphod	4079
Zaphod2	3592
BUHUI	376
CASBIG	811
CASGRANDA	465
CASIN	282
CASLET	354
CASMALL	174
CASTAWAY	364
CASTAWAY-3	314
CENTRE	280
COWARD	200
COWARD-2	350
COWARD-3	221
DITAIL	271
DITAILA	257
DITTO	244
DITTO3	260
DITTO-2	235
ECR	395
ECSR	154
F569	228
F770	284
F1275	157
FOCUS	257
GLUTEL1LIKE	273
HEARTBLEEDING	326
HELIA	293
HITCHHIKER	582
ID-2	308
ID-3	289
ID-4	284
INDITTO	263
KIDDOB	280
KIDDOC	275
KIDDOD	279
LIER	339
NONAME	312
OLO24	345
OLO24A	273
OLO24B	335
OLO24C	356
QIQI	323
STOLA	369
STOLAB	312
STONE	130
SUSU	279
TNR8-21	429
TOUNJ-30	377
TOURIST6A_OS	214
TOURIST-IX	326
TOURIST-XI	219
TOURIST-XIII	345
TOURIST-XV	239
TRC1	306
TREP213	134
Tourist1a_SB	242
Tourist1b_SB	231
WANDERER_OS	232
WUJI	314
YOUREN	286
ZM13-1_OS	139
ZM13-2_OS	108
HOPPER2_MM	1593
M4DM	1435
TRANSIB1	3014
TRANSIB1_AG	4303
TRANSIB2	2844
TRANSIB2_AG	2542
TRANSIB3	2883
TRANSIB3_AG	2070
TRANSIB4	2610
TRANSIBN1_AG	978
Transib1_DP	2983
Transib1_SP	4132
Transib2_DP	3032
Transib3_DP	2783
Transib-N1_DM	514
Transib-N1_SP	884
TransibN2_AG	1750
TransibN3_AG	959
ABR1	314
AC9_ZM	4810
ANGEL	309
ASCOT1	409
ATHAT1	4060
ATHAT2	3573
ATHAT3	4184
ATHAT7	3500
ATHAT10	3243
ATHATN1	498
ATHATN2	649
ATHATN3	554
ATHATN3A	589
ATHATN4	437
ATHATN5	541
ATHATN6	594
ATHATN7	598
ATHATN8	249
ATHATN9	246
ATHATN10	832
CRATA	4786
CRATA-2	851
CRYPT1	3563
DEBOAT	110
DELAY	226
DNA8-9_DR	1451
DRL1	250
DS-RICE2N	613
DS-RICE3N	525
DS-RICE4N	715
DS_ZM	415
F118	179
FOLYT1	2615
Furousha1	2927
HAT1N_DR	965
HAT1_AG	3702
HAT1_CB	887
HAT1_CE	495
HAT1_CI	2774
HAT1_Cis	1134
HAT1_DR	3292
HAT2_CB	810
HAT2_CE	564
HAT2_CI	2677
HAT2a_Cis	381
HAT2b_Cis	789
HAT3_CB	488
HAT3_CE	391
HAT4N_CI	449
HAT4_CB	404
HAT4_CE	592
HAT4_CI	3569
HAT5N_CI	945
HAT5_CB	504
HAT5_CI	2211
HAT6_CB	1336
HAT7_CB	820
HAT8_CB	1012
HAT10_CB	363
HAT11_CB	898
HATN1_AG	1724
HATN1_CE	265
HATN1_CI	611
HATN1_DR	427
HATN2_AG	365
HATN2_CI	1649
HATN2_DR	1219
HATN3_AG	348
HATN3_CI	287
HATN3_DR	571
HATN4_AG	762
HATN4_CI	718
HATN4_DR	192
HATN5A_DR	1501
HATN5_AG	205
HATN5_CI	904
HATN5_DR	1156
HATN6_AG	315
HATN6_CI	307
HATN6_DR	1011
HATN7_DR	595
HATN10_DR	455
HATN11_DR	927
HATN12_DR	579
HATN13_DR	1119
Merlin-N3_DR	255
HATN15_DR	1080
HATN17_DR	1547
HOBO	3016
JINHUA	479
JOUZHEN	596
JOUZHENA	607
LHI1	916
MAR_DW	610
OSTE30	529
PAL8A_CE	389
PAL8B_CE	386
PAL8C_1	212
PAL8C_2	213
PAL8C_3	211
PAL8C_4	201
PAL8C_5	201
PAL8D_CE	410
Pegasus	534
PegasusA	3696
QINNIU	528
RESTLESS	4097
SIMPLEHAT1	1059
SIMPLEHAT2	1208
SLIDE	3733
TAG1	3299
TAG2	3094
TAG3N1	754
TAM3_AM	3629
TDR11 233
TDR18 567
TDR3	193
TDR19	405
TEMPINDAS	4259
TESS	244
TESSBIG	4938
TFO1_FO	2763
THRIA	534
TIR9TA1B_CE	274
TIR9TA1C_CE	255
TOL2_OL	4026
TOL3_OL	645
TOL_OL	1855
TREP43	296
TWIF	586
TWIFBIG	3589
VEGE_DW	884
XL1723I	577
XL1723L	500
XL1723R	444
YIREN	970
hAT-1N_DP	557
hAT-1_DP	2699
hAT-1_SP	6306
hAT-N1_AN	426
hAT-N1_CR	893
hAT-N1_SP	652
hAT-N2_AN	397
hAT-N2_CR	238
hAT-N3_CR	468
hAT-N4_CR	645
hAT-N5_CR	783
hAT-N6_CR	488
hAT-N7_CR	1125
hAT-N8_CR	646
hAT-N9_CR	694
hAT-N10_CR	574
hAT-N11_CR	268
hAT-N11a_CR	249
Furousha2	2555
EGRT1	687
L1-3_CR	1991
NonLTR-1_CR	761
RSG1	489
TSCL	1225
AGAM2	1751
CR1-2_AG	4665
CR1-3_AG	4693
CR1-4_AG	4411
CR1-5_AG	4525
CR1-5_SP	4174
CR1-6_AG	4293
CR1-B	4567
CR1-B2_3end	1233
CR1-C	4543
CR1-C2_3end	1221
CR1-C3	4539
CR1-C4	4511
CR1-D	4678
CR1-D2_3end	1222
CR1-E	4524
CR1-F	4513
CR1-F0_3end	1217
CR1-F2_3end	1217
CR1-G	4247
CR1-H	4812
CR1-H2_3end	1239
CR1-X	4136
CR1-X1_3end	1100
CR1-X2_3end	1102
CR1-Y	4513
CR1-Y2_3end	1213
CR1-Y3_3end	1216
CR1-Y4_3end	1214
CR1AVI	721
DMCR1A	4470
HER1_HJ	856
HER1_ST	1384
HER_LINE	1581
ILRC2_GL	183
ILRC_GL	230
L3	4099
L3b_3end	1206
LFR1_LP	1373
LINE2A_CB	3887
LINE2A_CE	4082
LINE2B_CB	2571
LINE2B_CE	3259
LINE2C_CB	3234
LINE2C_CE	3328
LINE2D_CE	2651
LINE2E_CE	3933
LINE2F_CE	957
PSLINE	4480
Perere	4875
Q	4526
SR1	2337
T1	4634
WORF_DMi	4174
XLLINE	654
CRE1	3483
CRE2	9595
CZAR	7291
SLACS	6920
CIRCE	6356
DRE	6428
SR2A	552
SR2B	2399
TDD3	5218
TDD_DD	527
TRE3A	5243
TRE3B	5292
TRE3C	4751
Dong2_FR	1562
Dong_FR	3621
R4_AL	4686
R4_HC	1449
GilD	2980
CiI	5519
I-1_AN	5425
I-1_DR	5283
INGI	5257
IVK_DM	5402
I_DM	5374
L1_TC	4831
Mosqul_Aa2	7202
BM2A	318
BMC1	5091
BS	5126
BS2	4721
BS3_DM	1790
BS4_DM	754
DOC	4725
DOC2_DM	4793
DOC3_DM	4740
DOC4_DM	2791
DOC5_DM	4682
DOC6_DM	4222
FW2_DM	3961
FW3_DM	3132
FW_DM	4692
G2_DM	3102
G3_DM	4605
G4_DM	3856
G5A_DM	2841
G5_DM	4856
G6_DM	2042
G7_DM	1192
G_DM	4346
HELENA	4004
HELENA_RT	1317
Jockey2	3428
Juan-A_AA	4709
L1BM	3187
L1B_BM	939
LDT1	5677
LINE1_BM	5158
Jockey	5020
R1A_DS	2232
SPOCK_DMi	4952
UVIR_DV	6565
ATLINE1A	2254
ATLINE1_1	5851
ATLINE1_2	5814
ATLINE1_3A	330
ATLINE1_4	6700
ATLINE1_5	6835
ATLINE1_6	5525
ATLINE2	5318
ATLINEIII	5408
BALN1_HV	414
BALN2_HV	414
BALN3_HV	414
BVBNR1	324
CIN4E_ZM	6822
CIN4L_ZM	204
CiL1-2	3838
CiL1	4324
Cili-1	420
EGLN1_SM	405
EGLN2_SM	410
EGLN3_SM	410
FMLN1_SI	452
FMLN2_SI	414
FMLN3_SI	414
HAL1	2507
HAL1b	2421
HOLN1_EA	393
HOLN2_EA	404
HOLN3_EA	408
ISEAG1	4879
Isabelle_TM	8408
KARIN_TA	3105
L1-10_DR	5708
L1-1_CR	7343
L1-1_DR	5811
L1-1a_Cis	6478
L1-1b_Cis	6231
L1-2_CR	5292
L1-2_Cis	6100
L1-2_DR	5746
L1-3_Cis	6114
L1-3_DR	5520
L1-4_CR	1609
L1-4_Cis	5907
L1-4_DR	5548
L1-5_Cis	6432
L1-5_DR	5551
L1-6_Cis	6160
L1-6_DR	5693
L1-7_DR	5747
L1-8_DR	5248
L1-99_Cis	7206
L1-99ext_Cis	1452
L1-9_DR	1131
Tx1-55_DR	5492
L1A_Oc	6205
L1B_Oc	887
L1HS_3end	902
L1HS_5end	2136
L1M1_5end	3675
L1M1_orf2	3294
L1M2_5end	2904
L1M2_orf2	3291
L1M2a1_5end	1842
L1M2a_5end	2233
L1M2b_5end	2030
L1M2c_5end	2334
L1M3_orf2	3288
L1M3a_5end	1175
L1M3b_5end	1765
L1M3c_5end	1625
L1M3d_5end	1375
L1M3de_5end	2137
L1M3e_5end	2113
L1M3f_5end	1263
L1M4_5end	2686
L1M4_orf2	3294
L1M4b_5end	3237
L1M4c_5end	2500
L1M5_orf2	3294
L1MA10_3end	1081
L1MA1_3end	1049
L1MA2_3end	1051
L1MA3_3end	1052
L1MA4A_3end	1050
L1MA4_3end	1047
L1MA5A_3end	1044
L1MA5_3end	1047
L1MA6_3end	1047
L1MA7_3end	1038
L1MA8_3end	1038
L1MA9_3end	1059
L1MB1_3end	915
L1MB2_3end	918
L1MB3_3end	930
L1MB4_3end	927
L1MB4_5end	1795
L1MB5_3end	921
L1MB7_3end	931
L1MB8_3end	925
L1MC1_3end	1080
L1MC2_3end	1091
L1MC3_3end	2532
L1MC4_3end	2789
L1MC4_5end	2555
L1MC4a_3end	2629
L1MC5_3end	2694
L1MC_orf2	3294
L1MCa_5end	2434
L1MCb_5end	1197
L1MCc_5end	1536
L1MD1_3end	989
L1MD2_3end	1106
L1MD2_5end	1069
L1MD3_3end	2742
L1MD_orf2	3294
L1MDa_5end	2650
L1MDb_5end	1422
L1ME1_3end	926
L1ME2_3end	911
L1ME3A_3end	920
L1ME3B_3end	989
L1ME3_3end	909
L1ME4a_3end	871
L1MEa_5end	1089
L1MEb_5end	1089
L1MEc_5end	2527
L1MEd_5end	2224
L1P1_5end	2259
L1P1_orf2	3294
L1P2_5end	2275
L1P3_5end	1727
L1P3_orf2	3294
L1P3b_5end	1141
L1P4_orf2	3294
L1P4a_5end	2596
L1P4b_5end	1783
L1P4c_5end	1583
L1P4d_5end	2035
L1P4e_5end	1391
L1PA10_3end	915
L1PA10_5end	2444
L1PA11_3end	921
L1PA12_3end	915
L1PA12_5end	3072
L1PA13_3end	910
L1PA13_5end	2881
L1PA14_3end	908
L1PA14_5end	2787
L1PA15-16_5end	2962
L1PA15_3end	912
L1PA16_3end	913
L1PA17_3end	913
L1PA17_5end	1734
L1PA2_3end	902
L1PA3_3end	902
L1PA4_3end	902
L1PA5_3end	901
L1PA6_3end	901
L1PA7_3end	901
L1PA8A_3end	878
L1PA8_3end	919
L1PB1_3end	898
L1PB2_3end	898
L1PB3_3end	901
L1PB4_3end	903
L1PB_orf2	3294
L1PBa1_5end	1592
L1PBa_5end	2971
L1PBb_5end	1058
L1Pt_3end	902
L1Pt_5end	2137
L1VL1_5end	1128
L1VL4a_5end	988
L1_Art	2632
L1_BT	8390
L1_Canid2_5end	2817
L1_Canid_3end	963
L1_Canid_5end	2494
L1_Canid_orf2	3294
L1_Canis1_3end	937
L1_Canis1_5end	2272
L1_Canis1_orf2	3291
L1_Canis2_5end	3052
L1_Canis2_orf2	3291
L1_Carn1_5end	2682
L1_Carn2_3end	947
L1_Carn2_5end	2268
L1_Carn2_orf2	3288
L1_Carn3_3end	949
L1_Carn3_5end	2709
L1_Carn5_3end	1021
L1_Carn5_5end	2849
L1_Carn7_3end	1020
L1_Carn7_5end	3058
L1_Carn7_orf2	3285
L1_Carni_3end	696
L1_Carni_orf2	1712
L1_Cf_3end	902
L1_Cf_5end	2430
L1_Cf_orf2	3291
L1_Cric	619
L1_Fc_3end	934
L1_Fc_5end	2027
L1_Fc_orf2	3292
L1_Felid_3end	941
L1_Mur1_5end	1342
L1_Mur1_orf2	4684
L1_Mur2_5end	970
L1_Mur2_orf2	4675
L1_Mur3_5end	1328
L1_Mur3_orf2	4678
L1_Rat1_3end	1042
L1_Rat2_3end	1049
L1_Rat3_3end	1048
L1_Rat4_3end	1064
L1_Rn2_3end	1050
L1_Rn_3end	1042
L1_Rn_5end	1706
L1_Rn_orf2	4679
L1_Rod_5end	920
L1_Rod_orf2	4645
L1_SS	7538
L1_TD	7853
LINE1_CA	590
LINE-1	4820
LINE-3	10975
LINE-05_OS	6739
LINE-6_OS	4886
LINE_CA	580
LINE_LS	4465
Lx2A1_3end	1422
Lx2A_3end	1422
Lx2B_3end	1414
Lx2_3end	1411
Lx3A_3end	1395
Lx3B_3end	1387
Lx3C_3end	1390
Lx3_Mus_3end	1423
Lx4A_3end	1472
Lx4B_3end	1472
Lx5_3end	1464
Lx6_3end	1874
Lx7_3end	2110
Lx8_3end	1887
Lx9_3end	2058
Lx_3end	1068
MIUSE1_TM	7025
MusHAL1	2712
MusHAL1_5end	784
PILN1_PT	414
PILN2_PT	412
PILN3_PT	413
POLN2_ST	359
PRLN1_LP	414
RILN1_OA	1732
RILN3_OA	1168
RILN4_OS	374
RILN6_OS	1363
RILN7_OS	1356
RNHAL1	2455
RNHAL1_5end	1511
SPLN3_SO	411
Swimmer	5554
TA11	5976
TA12	949
TAR2_TA	2016
TREP20	4940
TREP51	585
TREP52	6320
TREP53	594
TREP58	602
TREP80	787
TX1	6896
TX1_FR1	5763
TX1_FR2	1139
WHLN1_TA	413
WHLN2_TA	414
WHLN3_TA	414
ZEPP	8943
CR1-10_SP	3554
Daphne-11_SPu	4200
Daphne-12_SPu	4566
CR1-13_SP	4057
Daphne-14_SPu	4396
Daphne-15_SP	3585
Daphne-16_Spu	4537
Daphne-17_SP	3439
Daphne-18_SP	4770
Daphne-19_SP	3570
CR1-1_AG	5401
L2-1_DR	4985
CR1-1_SP	1273
CR1-1a_AG	5247
L2-2_DRe	4238
CR1-2_SP	1128
L2-3_DRe	5068
L2-4_DRe	3607
CR1-4_SP	1124
Daphne-6_SPu	5450
CR1-7_SP	2856
CR1-8_SP	3486
CR1-9_SP	2654
CSP2096	203
CiL2	4511
L2-1a_Cis	5657
L2-1b_Cis	5653
L2-1c_Cis	5475
L2-1d_3UTR_Cis	1303
L2-2_Cis	4503
L2-3_Cis	5035
L2-3b_Cis	1883
L2-4_Cis	5542
L2	3082
L2a_3end	517
L2b_3end	466
LINE2_CH1	661
LINE2_EC1	653
LINE2_NT1	661
LINE2_PM1	632
LINE2_VA1	663
LINE2_VP1	662
LINE2_WA1	663
Maui	4804
Baggins1	5453
Baggins1_Cis	5611
Bilbo	5530
CiLOA	4877
Cili-2	332
TRIM	3111
Bridge1_FR	4209
Bridge1_TN	2266
BRIDGE2_FR	1573
DNAREP1_DM	594
ISFUN1	928
PENELOPE	2780
PENELOPE_SM	2370
Penelope1_CI	3454
Penelope-1_SP	1122
DMRT1A	5183
DMRT1B	5183
DMRT1C	5443
HidaAg1	5523
R1-2_DM	3216
R1	5092
R1A_SS	1535
R1B_DS	1467
R1B_SS	1484
R1_DM	5356
SARTPx1	5981
R1_SC	3550
R6Ag1	5075
R6Ag3	5289
R7Ag1	6470
RT1	8037
TRAS3_BM	8005
TRAS3_SC	1923
TRAS4_SC	1920
TRAS6_BM	1908
TRAS9_SC	1908
Waldo1_AG	5580
WaldoAg2	4895
CiR2	3712
R5	4814
YURE-2_Cis	6550
R2-1b_Cis	6554
R2A_TM	1410
R2B_DM	3528
R2B_TM	1467
R2CIA_CI	3721
R2Ci-B	3720
R2_AM	4277
R2_BM	4212
R2_DM	3607
R2_FA	3513
R2_HC	1565
R2_LP	4495
R2_PS	3358
RandI-1	10812
RandI-2	9543
RandI-3	11237
RandI-4	7807
RandI-5	7466
RandI-6	13822
YURE_CI	7375
AMPLICON_AA	2680
BOVB_VA	3283
BovB	3847
EXPANDER1_DR	3365
Expander	3362
Expander1_Cis	3208
Expander2	3369
GAMERA	795
REX3_XM	2223
RTE-1	3291
RTE-1_AG	3314
RTE-1_DR	4083
RTE-1_TP	4349
RTE_SJ	3921
REX1-1_DR	3590
REX1_CY	526
REX1_FS	523
Rex1_FurC	3401
CGT1	3255
MGR583	5977
Tad1	7029
HETA	6081
TART_B1	10654
TART_DV	15099
ARLTR2	321
BHIKHARI_I-int	5277
BHIKHARI_LTR	1714
BS1_ZM-LTR	302
BTLTR1	1250
CALTR1	508
CALTR2	531
CRTOC1	5662
EASEL	655
ERVN1-I_DR	660
ERVN1-LTR_DR	345
EWAY1_TM-LTR	262
EWAY1_TM-int	1452
LTR1_CE	499
LTR1_CR	491
LTR1_DR	848
LTR2_CE	434
LTR2_CR	593
LTR2_FR	209
LTR3_CR	357
LTR3_FR	504
LTR11_CN	616
LTR12_CN	146
LTR13_CN	383
LTR14_CN	450
LTR15_CN	515
LTR-1_AN	300
LTR-2_AN	179
LTR-3_AN	371
LTR-3a_AN	360
LTR-4_AN	528
LTRKT2	417
TCA1_LTR	388
LTRYL1	273
Copia-5_PP-LTR	267
MTV9LTR1_SM	773
NIKITA_HV-LTR	2418
TCA3A_LTR	277
RETRO5_AG_LTR	221
RETRO60_AG_LTR	235
RTip1_LTR	588
SZ-10old_LTR	1412
SZ-11LTRLIKE	294
SZ-11_LTR	1431
SZ-23_LTR	435
SZ-24_LTR	428
SZ-25_LTR	330
SZ-27LIKE	1561
SZ-28_LTR	262
SZ-29_LTR	1393
SZ-36_LTR	5825
SZ-39_LTR	948
SZ-41_LTR	163
SZ-42_LTR	958
SZ-44_LTR	1408
SZ-45_LTR	2474
SZ-47_LTR	3144
SZ-48_LTR	3632
SZ-51_LTR	414
SZ-61_LTR	2410
SZ-62_LTR	3649
SZ-65_LTR	412
SZ-66LTR	1223
SZ-67LTR	1540
TCA1_I	4838
TCN10-LTR	528
TCR1_LTR	164
VEJU1_TM-LTR	374
VEJU1_TM-int	1772
XMTX1_I	2452
XMTX1_LTR	2385
AACopia1_I	4110
AACopia1_LTR	270
ANGELA1_TM-LTR	1737
ANGELA1_TM-int	5059
ANGELA6_TM-LTR	1721
ANGELA6_TM-int	5198
ATCopia1I	4709
ATCopia1LTR	215
ATCopia2I	4496
ATCopia2LTR	166
ATCopia3I	4393
ATCopia3LTR	120
ATCopia4I	4493
ATCopia4LTR	130
ATCopia5I	4464
ATCopia5LTR	111
ATCopia6I	4480
ATCopia6LTR	119
ATCopia7I	4337
ATCopia7LTR	373
ATCopia8AI	4487
ATCopia8ALTR	389
ATCopia8BI	4285
ATCopia8BLTR	400
ATCopia9I	4300
ATCopia9LTR	383
ATCopia10_I	4220
ATCopia10_LTR	483
ATCopia11I	4654
ATCopia11LTR	204
ATCopia12I	4775
ATCopia12LTR	168
ATCopia13I	4598
ATCopia13LTR	157
ATCopia14I	4690
ATCopia14LTR	139
ATCopia15I	4478
ATCopia15LTR	180
ATCopia16I	4790
ATCopia16LTR	172
ATCopia17I	5034
ATCopia17LTR	205
ATCopia18ALTR	103
ATCopia18A_I	5050
ATCopia18I	2144
ATCopia18LTR	120
ATCopia19I	4226
ATCopia19LTR	362
ATCopia20I	4559
ATCopia20LTR	503
ATCopia21I	4502
ATCopia21LTR	120
ATCopia22I	4510
ATCopia22LTR	181
ATCopia23_I	4093
ATCopia23_LTR	237
ATCopia24I	4707
ATCopia24LTR	196
ATCopia25I	4228
ATCopia25LTR	373
ATCopia26I	4605
ATCopia26LTR	135
ATCopia27_I	5658
ATCopia27_LTR	337
ATCopia28_I	4706
ATCopia28_LTR	182
ATCopia29_I	3399
ATCopia29_LTR	184
ATCopia30_I	3869
ATCopia30_LTR	184
ATCopia31A_I	4088
ATCopia31A_LTR	288
ATCopia31_I	4084
ATCopia31_LTR	271
ATCopia32B_I	4239
ATCopia32B_LTR	766
ATCopia32_I	4245
ATCopia32_LTR	771
ATCopia33_I	4261
ATCopia33_LTR	393
ATCopia34_I	4260
ATCopia34_LTR	246
ATCopia35_I	4148
ATCopia35_LTR	281
ATCopia36_I	4180
ATCopia36_LTR	273
ATCopia37_I	5156
ATCopia37_LTR	436
ATCopia38ALTR	162
ATCopia38A_I	4206
ATCopia38B_I	4479
ATCopia38B_LTR	162
ATCopia38_I	4490
ATCopia38_LTR	171
ATCopia39_I	3282
ATCopia39_LTR	365
ATCopia40_I	4131
ATCopia40_LTR	289
ATCopia41I	5262
ATCopia41LTR	608
ATCopia42I	5072
ATCopia42LTR	1326
ATCopia43I	7963
ATCopia43LTR	570
ATCopia44LTR	502
ATCopia44_I	4190
ATCopia45LTR	303
ATCopia45_I	4211
ATCopia46LTR	373
ATCopia46_I	4260
ATCopia47LTR	382
ATCopia47_I	4299
ATCopia48LTR	415
ATCopia48_I	4420
ATCopia49LTR	502
ATCopia49_I	4216
ATCopia50LTR	687
ATCopia50_I	4278
ATCopia51LTR	379
ATCopia51_I	4214
ATCopia52LTR	353
ATCopia52_I	4231
ATCopia53LTR	150
ATCopia53_I	4863
ATCopia54LTR	288
ATCopia54_I	4117
ATCopia55LTR	427
ATCopia55_I	4424
ATCopia56LTR	633
ATCopia56_I	4210
ATCopia57LTR	297
ATCopia57_I	1468
ATCopia58LTR	551
ATCopia58_I	4801
ATCopia59LTR	228
ATCopia59_I	4271
ATCopia60LTR	539
ATCopia60_I	2213
ATCopia61LTR	183
ATCopia61_I	4653
ATCopia62LTR	161
ATCopia62_I	4639
ATCopia63LTR	374
ATCopia63_I	4071
ATCopia64LTR	275
ATCopia64_I	4145
ATCopia65ALTR	305
ATCopia65A_I	311
ATCopia65LTR	290
ATCopia65_I	4165
ATCopia66LTR	509
ATCopia66_I	4231
ATCopia67LTR	152
ATCopia67_I	3668
ATCopia68LTR	408
ATCopia68_I	4165
ATCopia69LTR	445
ATCopia69_I	4270
ATCopia70LTR	250
ATCopia70_I	4541
ATCopia71LTR	170
ATCopia71_I	5188
ATCopia72LTR	174
ATCopia72_I	4483
ATCopia73LTR	184
ATCopia73_I	4502
ATCopia74LTR	522
ATCopia74_I	2817
ATCopia75LTR	129
ATCopia75_I	4609
ATCopia76LTR	724
ATCopia76_I	4272
ATCopia77LTR	190
ATCopia77_I	4520
ATCopia78LTR	440
ATCopia78_I	4077
ATCopia79LTR	500
ATCopia79_I	4342
ATCopia80LTR	141
ATCopia80_I	3998
ATCopia81LTR	232
ATCopia81_I	4502
ATCopia82LTR	508
ATCopia82_I	4279
ATCopia83LTR	140
ATCopia83_I	4643
ATCopia84LTR	156
ATCopia84_I	4570
ATCopia85LTR	128
ATCopia85_I	3622
ATCopia86LTR	469
ATCopia86_I	4287
ATCopia87LTR	567
ATCopia87_I	4087
ATCopia88LTR	227
ATCopia88_I	4909
ATCopia89LTR	214
ATCopia89_I	4576
ATCopia90LTR	130
ATCopia90_I	4887
ATCopia91LTR	141
ATCopia91_I	4988
ATCopia92LTR	133
ATCopia92_I	4537
ATCopia93LTR	399
ATCopia93_I	4550
ATCopia94LTR	150
ATCopia94_I	4638
ATCopia95LTR	841
ATCopia95_I	5139
ATCopia96LTR	195
ATCopia96_I	4506
ATCopia97LTR	304
ATCopia97_I	3134
ATRE1_I	4490
ATRE1_LTR	167
[truncated: 47,019 more rows]
