# Supplementary material for: Zebrafish transposable elements show extensive diversification in age, genomic distribution, and developmental expression
Source: Genome Res. 2022 Jul;32(7):1408–23. doi: 10.1101/gr.275655.121 (PMC9341512; doi:10.1101/gr.275655.121)
Supplement: Supplemental Material [file supp_gr.275655.121_Supplementary_Code.tar.zip › Chang_et_al_Zebrafish_TEs-main/bulk_RNAseq/scripts/map_STAR.sh]

#!/bin/bash
#map_STAR.sh
# Map reads with STAR

STAR_INDEX=$1
READS_PAIR_1=$2
READS_PAIR_2=$3
FILE_PREFIX=$4
THREADS=$5

# Run
echo -e "STAR --runThreadN $THREADS \\
     --genomeDir $STAR_INDEX \\
     --readFilesIn $READS_PAIR_1 $READS_PAIR_2 \\
     --readFilesCommand zcat \\
     --outSAMtype BAM Unsorted \\
     --chimSegmentMin 10 \\
     --winAnchorMultimapNmax 200 \\
     --outFilterMultimapNmax 100 \\
     --outFileNamePrefix $FILE_PREFIX"
STAR --runThreadN $THREADS \
     --genomeDir $STAR_INDEX \
     --readFilesIn $READS_PAIR_1 $READS_PAIR_2 \
     --readFilesCommand zcat \
     --outSAMtype BAM Unsorted \
     --chimSegmentMin 10 \
     --winAnchorMultimapNmax 200 \
     --outFilterMultimapNmax 100 \
     --outFileNamePrefix $FILE_PREFIX

##############
