# Supplementary material for: Zebrafish transposable elements show extensive diversification in age, genomic distribution, and developmental expression
Source: Genome Res. 2022 Jul;32(7):1408–23. doi: 10.1101/gr.275655.121 (PMC9341512; doi:10.1101/gr.275655.121)
Supplement: Supplemental Material [file supp_gr.275655.121_Supplementary_Code.tar.zip › Chang_et_al_Zebrafish_TEs-main/bulk_RNAseq/scripts/run_telescope.sh]

#!/bin/bash
# run_telescope.sh

OUT_DIR=$1
SAMPLE=$2
BAM=$3
TE_ANNOT=$4

## Run
echo -e "telescope assign \\
  --theta_prior 200000 \\
  --max_iter 200 \\
  --attribute transcript_id \\
  --updated_sam \\
  --outdir $OUT_DIR \\
  --exp_tag telescope_${SAMPLE} \\
  $BAM $TE_ANNOT"
#
telescope assign \
  --theta_prior 200000 \
  --max_iter 200 \
  --attribute transcript_id \
  --updated_sam \
  --outdir $OUT_DIR \
  --exp_tag telescope_${SAMPLE} \
  $BAM $TE_ANNOT

echo "*** Done ***"
############
