# Supplementary material for: Zebrafish transposable elements show extensive diversification in age, genomic distribution, and developmental expression
Source: Genome Res. 2022 Jul;32(7):1408–23. doi: 10.1101/gr.275655.121 (PMC9341512; doi:10.1101/gr.275655.121)
Supplement: Supplemental Material [file supp_gr.275655.121_Supplementary_Code.tar.zip › Chang_et_al_Zebrafish_TEs-main/bulk_RNAseq/scripts/sambama_merge.sh]

#!/bin/bash
#sambama_merge.sh
# First argument is the output BAM file
# Second argument is the number of CPUs to use
# The rest of the arguments are the BAM files to merge

ARGS=( $@ )
OUT_BAM=$1
THREADS=$2
TO_MERGE_BAMS=( ${ARGS[@]:2} )

echo "time sambamba merge -t $THREADS $OUT_BAM ${TO_MERGE_BAMS[*]}"
time sambamba merge -t $THREADS $OUT_BAM ${TO_MERGE_BAMS[*]}

#
echo "*** Done ***"
#############
