# Supplementary material for: Zebrafish transposable elements show extensive diversification in age, genomic distribution, and developmental expression
Source: Genome Res. 2022 Jul;32(7):1408–23. doi: 10.1101/gr.275655.121 (PMC9341512; doi:10.1101/gr.275655.121)
Supplement: Supplemental Material [file supp_gr.275655.121_Supplementary_Code.tar.zip › Chang_et_al_Zebrafish_TEs-main/bulk_RNAseq/scripts/sambama_sort.sh]

#!/bin/bash
#sambama_sort.sh

BAM_FILE=$1
THREADS=$2

# sambamba generates the index (.bai) automatically
echo "sambamba sort -t ${THREADS} -o ${BAM_FILE/.bam/_sorted.bam} ${BAM_FILE}"
sambamba sort -t ${THREADS} -o ${BAM_FILE/.bam/_sorted.bam} ${BAM_FILE}
echo "mv ${BAM_FILE/.bam/_sorted.bam} ${BAM_FILE}"
mv ${BAM_FILE/.bam/_sorted.bam} ${BAM_FILE}
echo "mv ${BAM_FILE/.bam/_sorted.bam.bai} ${BAM_FILE}.bai"
mv ${BAM_FILE/.bam/_sorted.bam.bai} ${BAM_FILE}.bai

#############
