# Supplementary material for: Zebrafish transposable elements show extensive diversification in age, genomic distribution, and developmental expression
Source: Genome Res. 2022 Jul;32(7):1408–23. doi: 10.1101/gr.275655.121 (PMC9341512; doi:10.1101/gr.275655.121)
Supplement: Supplemental Material [file supp_gr.275655.121_Supplementary_Code.tar.zip › Chang_et_al_Zebrafish_TEs-main/bulk_RNAseq/scripts/trim_PE_reads.sh]

#!/bin/bash
#trim_PE_reads.sh
#Trim pair-end reads with bbduk

FASTQ1=$1
FASTQ2=$2
OUT_FASTQ1=$3
OUT_FASTQ2=$4
ADAPTERS="~/bin/bbmap/resources/adapters.fa"

echo "bbduk.sh in1=$FASTQ1 in2=$FASTQ2 out1=$OUT_FASTQ1 out2=$OUT_FASTQ2 ref=$ADAPTERS overwrite=t ktrim=r k=23 mink=11 hdist=1 tpe tbo"
bbduk.sh in1=$FASTQ1 in2=$FASTQ2 out1=$OUT_FASTQ1 out2=$OUT_FASTQ2 ref=$ADAPTERS overwrite=t ktrim=r k=23 mink=11 hdist=1 tpe tbo

############
