# Supplementary material for: Zebrafish transposable elements show extensive diversification in age, genomic distribution, and developmental expression
Source: Genome Res. 2022 Jul;32(7):1408–23. doi: 10.1101/gr.275655.121 (PMC9341512; doi:10.1101/gr.275655.121)
Supplement: Supplemental Material [file supp_gr.275655.121_Supplementary_Code.tar.zip › Chang_et_al_Zebrafish_TEs-main/bulk_RNAseq/workflow/4.run_DE_analysis.sh]

#!/bin/bash
# 4.run_DE_analysis.sh

### Run DESeq2 on Telescope counts together with gene counts
# Since gene expression accounts for a bigger fraction of the transcriptome, running DESeq 
# on TE counts together with gene counts ensures a better dispersion estimation, that will
# impact DESeq normalization
mkdir ./data/DE_analysis
Rscript ./scripts/run_DESeq2_Telescope.R

### DE analysis
Rscript ./scripts/run_DE_analysis_Telescope.R

###############
