# Supplementary material for: Zebrafish transposable elements show extensive diversification in age, genomic distribution, and developmental expression
Source: Genome Res. 2022 Jul;32(7):1408–23. doi: 10.1101/gr.275655.121 (PMC9341512; doi:10.1101/gr.275655.121)
Supplement: Supplemental Material [file supp_gr.275655.121_Supplementary_Code.tar.zip › Chang_et_al_Zebrafish_TEs-main/bulk_RNAseq/workflow/5.TE_clustering.sh]

#!/bin/bash
# 5.TE_clustering.sh

### Transform TE expression to Z-score
mkdir ./data/Zscore_matrix
Rscript ./scripts/run_Zscore.R


### Perform k-means clustering of the Z-score differentially expressed TEs
mkdir ./data/Kmean_clusters
Rscript ./scripts/run_Kmean_clust.R

###############
