# Supplementary material for: Zebrafish transposable elements show extensive diversification in age, genomic distribution, and developmental expression
Source: Genome Res. 2022 Jul;32(7):1408–23. doi: 10.1101/gr.275655.121 (PMC9341512; doi:10.1101/gr.275655.121)
Supplement: Supplemental Material [file supp_gr.275655.121_Supplementary_Code.tar.zip › Chang_et_al_Zebrafish_TEs-main/bulk_RNAseq/workflow/6.TE_enrichment.sh]

#!/bin/bash
# 6.TE_enrichment.sh

### Run enrichment
mkdir ./data/TE_enrichment
Rscript ./scripts/run_make_dotplot.R

#####################
