# Supplementary material for: Zebrafish transposable elements show extensive diversification in age, genomic distribution, and developmental expression
Source: Genome Res. 2022 Jul;32(7):1408–23. doi: 10.1101/gr.275655.121 (PMC9341512; doi:10.1101/gr.275655.121)
Supplement: Supplemental Material [file supp_gr.275655.121_Supplementary_Code.tar.zip › Chang_et_al_Zebrafish_TEs-main/genomic_TE/analysis/distribution.ipynb]

# %% [code]
from collections import defaultdict
from os.path import commonprefix
from Bio import SeqIO
import numpy as np
import pandas as pd
import os

import seaborn as sns
import matplotlib.pyplot as plt
import matplotlib.gridspec as gridspec
import matplotlib as mpl
from scipy import stats

# %% [code]
sns.set_style('ticks')
sns.set_context('paper')

# For publication
# mpl.rcParams['axes.titlesize'] = 8
# mpl.rcParams['axes.labelsize'] = 8
# mpl.rcParams['xtick.labelsize'] = 6
# mpl.rcParams['ytick.labelsize'] = 6
# mpl.rcParams['font.size'] = 6

colours = {'DNA': '#fab95b', 
           'LTR': '#665c84', 
           'LINE': '#71a0a5', 
           'RC': '#ED7F35',
           'SINE': '#5E96B5',
           'Other': '#212121'}

# %% [markdown]
### Analysis of transposable element distribution across the zebrfish genome
Transposable elements are non-randomly distributed on and between chromosomes. Most notably, the long arm of chromosome 4 has a strikingly high density of LTR and LINE elements. More generally, we see that specific classes of TEs show distinct, sometimes correlated patterns of genomic distribution.

# %% [code]
# TODO: Clean this up and don't generate empty plots

# Double counting LTRs? Check this.

df = pd.read_csv('../data/circosfig/gene.density.txt', header=None, sep='\t')
df = df.rename({3: 'gene'}, axis=1)
for i in ['LTR', 'LINE', 'SINE', 'DNA', 'RC', 'BRSATI']:
    df = df.merge(pd.read_csv(f'../data/circosfig/{i}.density.txt', header=None, sep='\t'), 
                  on=[0, 1, 2])
    df = df.rename({3: f'{i}'}, axis=1)
df = df.drop(2, axis=1).rename({0: 'chr', 1: 'window_start'}, axis=1).sort_values('gene')
df = df.loc[df['chr'].isin([str(i) for i in range(1, 26)])]

fig, axes = plt.subplots(nrows=5, ncols=5, figsize=(7, 7), sharex=False, sharey=False)
for i, label in enumerate(['DNA', 'LINE', 'SINE', 'LTR', 'RC']):
    j = i
    axes[i][0].set_ylabel(label)
    axes[4][j].set_xlabel(label)
for i, labely in enumerate(['DNA', 'LINE', 'SINE', 'LTR', 'RC']):
    for j, labelx in enumerate(['DNA', 'LINE', 'SINE', 'LTR', 'RC']):
        if i <= j:
            axes[i][j].set_visible(False)
        else:
            r = stats.spearmanr(df[labelx], df[labely])
            axes[i][j].scatter(df[labelx], df[labely], color='steelblue', alpha=0.2, s=5)
            if r.pvalue < 0.001:
                axes[i][j].text(0.9, 0.85, f'{r.correlation:.2f}', transform=axes[i][j].transAxes, horizontalalignment='right')
            else:
                axes[i][j].text(0.9, 0.7, f'{r.correlation:.2f}\nn.s.', transform=axes[i][j].transAxes, horizontalalignment='right')
        if i != 4:
            axes[i][j].set_xticks([])
        if j != 0:
            axes[i][j].set_yticks([])    

fig.savefig('/Users/jonwells/Projects/feschottelab/drerio-tes/figs/ltr_line_corr.pdf', bbox_inches='tight')

# %% [code]
def print_corrs(omit_chr4=None):
    """Pretty print tables of TE distribution correlations"""
    for i, val0 in enumerate(['LTR', 'LINE', 'SINE', 'DNA', 'RC', 'BRSATI']):
        for j, val1 in enumerate(['LTR', 'LINE', 'SINE', 'DNA', 'RC', 'BRSATI']):
            if i >= j:
                continue
            if omit_chr4:
                sr = stats.spearmanr(df.loc[df['chr'] != '4', val0],
                                     df.loc[df['chr'] != '4', val1])
            else:
                sr = stats.spearmanr(df[val0], df[val1])
            if sr[1] < 0.001:
                print(f'{val0}\t{val1}\t{sr[0]:.2}\t{sr[1]:.2e}')
            else:
                print(f'{val0}\t{val1}\tns\tns')
    
print('Correlations between TE families')
print_corrs()
print('\nCorrelations between TE families, excluding chr4')
print_corrs(True)

# %% [markdown]
#### Calculate expected intragenic distributions
Overall we find that DNA transposons are preferentially intragenic compared to LINE and LTR elements. These are significantly different from expected based on random shuffling.

# %% [code]
def parse_bed(filename, intragenic=False, extype=None, exnum=None):
    """This function parses bed files returned from `bedtools closest`"""
    chroms = [f'chr{i}' for i in range(1,26)]
    
    bed_df = pd.read_csv(filename, 
                         sep='\t',
                         header=None,
                         names=['chrom', 'testart', 'teend', 'tename', 'tefam', 'strand',
                                'chrom2', 'genestart', 'geneend', 'genename', 'dist'],
                         index_col=False)
    bed_df = bed_df[['chrom', 'tename', 'tefam', 'dist']]
    bed_df = bed_df.loc[bed_df['chrom'].isin(chroms)]
    bed_df['teclass'] = bed_df['tefam'].apply(lambda x: x.split('/')[0])
    bed_df['tefam'] = bed_df['tefam'].apply(lambda x: x.split('/')[-1])
    bed_df.loc[bed_df['tefam'] == 'RC', 'teclass'] = 'RC'
    # Calculate median distance for each tename
    bed_df = bed_df \
        .groupby(['tename', 'teclass']) \
        .median() \
        .reset_index()

    # Calculate intragenic fraction
    if intragenic:
        bed_df['intragenic'] = bed_df['dist'].apply(lambda x: int(bool(x == 0)))
        bed_df = bed_df \
            .groupby('teclass') \
            .agg({'intragenic': ['count', 'sum']}) \
            .reset_index()
        bed_df.columns = ['teclass', 'total', 'intragenic']
        bed_df['frac'] = bed_df['intragenic']/bed_df['total']
        bed_df['experiment_type'] = extype
        bed_df['experiment_num'] = exnum
    return bed_df

# %% [code]
dist_df = parse_bed('../data/dist/GRCz11_defrag_te_closest_gene.bed')
print(dist_df)

# %% [code]
# Double check before running - this takes a while

# dflist = [parse_bed('../data/shuffled-beds/te_gene_observed.bed',
#                    intragenic=True, 
#                    extype='obs', 
#                    exnum=0)]
# for i, filename in enumerate(os.listdir('../data/shuffled-beds/')):
#     if filename == 'te_gene_observed.bed':
#         continue
#     dflist.append(parse_bed(f'../data/shuffled-beds/{filename}', 
#                             intragenic=True, 
#                             extype='ex', 
#                             exnum=i))
# shuffled_intragenic_df = pd.concat(dflist)

# print(shuffled_intragenic_df)

# %% [code]
ss_df = parse_bed('../data/dist/GRCz11_defrag_te_closest_gene_ss.bed')
ds_df = parse_bed('../data/dist/GRCz11_defrag_te_closest_gene_ds.bed')

ss_df['type'] = 'same strand'
ds_df['type'] = 'opposite strand'
stranddist_df = pd.concat([ss_df, ds_df])
print(stranddist_df)

# %% [code]
fig = plt.figure(figsize=(7,2.5))
spec = gridspec.GridSpec(ncols=3, nrows=1, figure=fig)
ax0 = fig.add_subplot(spec[0, 0])
ax1 = fig.add_subplot(spec[0, 1:])

# sns.barplot(data=shuffled_intragenic_df[shuffled_intragenic_df['teclass'].isin(['LINE', 'RC', 'SINE', 'DNA', 'LTR'])], 
#             x='teclass',
#             y='frac',
#             hue='experiment_type',
#             order=['RC', 'DNA', 'SINE', 'LINE', 'LTR'],
#             ax=ax0,
#             lw=0.6,
#             edgecolor='black')

# # Significance annotations
# for i, teclass in enumerate(['RC', 'DNA', 'SINE', 'LINE', 'LTR']):
#     k = shuffled_intragenic_df.loc[(shuffled_intragenic_df['teclass'] == teclass) &
#                                    (shuffled_intragenic_df['experiment_type'] == 'obs'), 
#                                    'intragenic']
#     n = shuffled_intragenic_df.loc[(shuffled_intragenic_df['teclass'] == teclass) &
#                                    (shuffled_intragenic_df['experiment_type'] == 'obs'), 
#                                    'total']
#     p = shuffled_intragenic_df.loc[(shuffled_intragenic_df['teclass'] == teclass) &
#                                    (shuffled_intragenic_df['experiment_type'] == 'ex')].mean()['frac']
#     pval = stats.binom.pmf(k, n, p)
#     if pval[0] <= 0.01:
#         ax0.text(i, 1.08, f'{pval[0]:.0e}', horizontalalignment='center')
#     else:
#         ax0.text(i, 1.08, 'n.s.', horizontalalignment='center')
sns.violinplot(data=stranddist_df.loc[stranddist_df['teclass'].isin(['DNA', 'LINE', 'LTR', 'SINE', 'RC'])], 
              y='teclass', 
              x='dist', 
              hue='type',
              order=['DNA', 'LINE', 'LTR', 'SINE', 'RC'],
              split=True,
              inner='quartile',
              alpha=0.2,
              ax=ax1)

# Significance annotations
for i, teclass in enumerate(['DNA', 'LINE', 'LTR', 'SINE', 'RC']):
    wrs = stats.ranksums(stranddist_df.loc[(stranddist_df['teclass'] == teclass) & (stranddist_df['type'] == 'same_strand')]['dist'],
                         stranddist_df.loc[(stranddist_df['teclass'] == teclass) & (stranddist_df['type'] == 'diff_strand')]['dist'])
    if wrs[1] <= 0.01:
        ax1.text(140000, i, f'{wrs[1]:.0e}')
    else:
        ax1.text(140000, i, 'n.s.')

ax0.set_ylim(0, 1.1)
ax0.set_xlabel('')
ax1.set_xlabel('Distance from gene')
ax0.set_ylabel('Fraction of preferentially\nintragenic families')
ax1.set_ylabel('')
ax0.legend().remove()
ax1.legend().remove()

sns.despine()
plt.show()
fig.savefig('/Users/jonwells/Projects/feschottelab/drerio-tes/figs/genomic_dist.pdf', bbox_inches='tight')

# %% [code]
def parse_tss_bed(filename, intragenic=False, extype=None, exnum=None):
    """This function parses bed files returned from `bedtools closest`"""
    chroms = [f'chr{i}' for i in range(1,26)]
    
    bed_df = pd.read_csv(filename, 
                         sep='\t',
                         header=None,
                         names=['chrom', 'testart', 'teend', 'tename', 'tefam', 'strand',
                                'chrom2', 'genestart', 'geneend', 'genename', 'dist'],
                         index_col=False)
    bed_df = bed_df[['chrom', 'tename', 'tefam', 'dist']]
    bed_df = bed_df.loc[bed_df['chrom'].isin(chroms)]
    bed_df['teclass'] = bed_df['tefam'].apply(lambda x: x.split('/')[0])
    bed_df['tefam'] = bed_df['tefam'].apply(lambda x: x.split('/')[-1])
    bed_df.loc[bed_df['tefam'] == 'RC', 'teclass'] = 'RC'
    # Calculate median distance for each tename
    bed_df = bed_df \
        .groupby(['tename', 'teclass']) \
        .median() \
        .reset_index()

    return bed_df

# %% [code]
chroms = [f'chr{i}' for i in range(1,26)]
ss_df = pd.read_csv('../data/dist/GRCz11_defrag_te_closest_gene_ss_signed.bed', 
                         sep='\t',
                         header=None,
                         names=['chrom', 'testart', 'teend', 'tename', 'tefam', 'strand',
                                'chrom2', 'genestart', 'geneend', 'genename', 'dist'],
                         index_col=False)
ss_df = ss_df.loc[ss_df.chrom.isin(chroms)]
ss_df['teclass'] = ss_df['tefam'].apply(lambda x: x.split('/')[0])
ss_df['tefam'] = ss_df['tefam'].apply(lambda x: x.split('/')[-1])
ss_df.loc[ss_df['tefam'] == 'RC', 'teclass'] = 'RC'


# %% [code]
fig, ax = plt.subplots(figsize=(10, 7))

# sns.kdeplot(data=ss_df.loc[ss_df['teclass'].isin(['DNA', 'LINE', 'LTR', 'SINE', 'RC'])], 
#               y='teclass', 
#               x='dist', 
#               order=['DNA', 'LINE', 'LTR', 'SINE', 'RC'],
#               ax=ax)
ax.axvline(x=0)
# sns.kdeplot(ss_df.loc[ss_df.tename == 'ANGEL']['dist'])
# sns.kdeplot(ss_df.loc[ss_df.tename == 'Gypsy5']['dist'])
sns.kdeplot(ss_df.loc[ss_df.tename == 'L1-2_DR']['dist'])
# sns.scatterplot(ss_df.loc[ss_df.tename == 'L1-2_DR']['dist'])

# sns.kdeplot(ss_df.loc[ss_df.teclass == 'DNA']['dist'])
# sns.kdeplot(ss_df.loc[ss_df.teclass == 'LINE']['dist'])
# sns.kdeplot(ss_df.loc[ss_df.teclass == 'SINE']['dist'])

# Significance annotations
# for i, teclass in enumerate(['DNA', 'LINE', 'LTR', 'SINE', 'RC']):
#     wrs = stats.ranksums(stranddist_df.loc[(stranddist_df['teclass'] == teclass) & (stranddist_df['type'] == 'same_strand')]['dist'],
#                          stranddist_df.loc[(stranddist_df['teclass'] == teclass) & (stranddist_df['type'] == 'diff_strand')]['dist'])
#     if wrs[1] <= 0.01:
#         ax1.text(140000, i, f'{wrs[1]:.0e}')
#     else:
#         ax1.text(140000, i, 'n.s.')

ax.set_xlabel('Distance from gene')
# ax.set_xlim((-5000, 5000))
# ax.set_yscale('log')

sns.despine()
plt.show()


# %% [code]
