# Supplementary material for: Zebrafish transposable elements show extensive diversification in age, genomic distribution, and developmental expression
Source: Genome Res. 2022 Jul;32(7):1408–23. doi: 10.1101/gr.275655.121 (PMC9341512; doi:10.1101/gr.275655.121)
Supplement: Supplemental Material [file supp_gr.275655.121_Supplementary_Code.tar.zip › Chang_et_al_Zebrafish_TEs-main/genomic_TE/analysis/landscape.ipynb]

# %% [code]
import pandas as pd
from scipy import stats
import numpy as np

import seaborn as sns
import matplotlib as mpl
from matplotlib import pyplot as plt
import matplotlib.gridspec as gridspec

# %% [code]
# Set figure parameters
sns.set_style('ticks')
sns.set_context('paper')
# mpl.rcParams['axes.titlesize'] = 8
# mpl.rcParams['axes.labelsize'] = 8
# mpl.rcParams['xtick.labelsize'] = 6
# mpl.rcParams['ytick.labelsize'] = 6

colours = {'DNA': '#fab95b', 
           'LTR': '#665c84', 
           'LINE': '#71a0a5', 
           'RC': '#ED7F35',
           'SINE': '#5E96B5',
           'Other': '#212121'}

useteclasses = ['LTR', 'LINE', 'DNA', 'RC', 'SINE', 'Other']
tepalette=[colours[i] for i in useteclasses]


# %% [code]
summary_df = pd.read_csv('../data/danrer11_te_summary.txt', sep='\t')

te_df = summary_df.copy()[['tename', 'tefam', 'teclass', 'copynum', 'medlen', 'meandiv', 'isltr']].drop_duplicates().dropna()
te_df = te_df.loc[~te_df['isltr']]
te_df.loc[te_df['teclass'].isin(['LINE?', 'SINE?']), 'teclass'] = 'Other'
print(te_df)

# %% [code]
print(len(te_df.loc[(te_df.medlen < 0.05) & (te_df.copynum > 1000)].sort_values('medlen')))

# %% [code]
fig = plt.figure(figsize=(10, 10))

spec = gridspec.GridSpec(ncols=13, nrows=13, figure=fig)
ax0 = fig.add_subplot(spec[3:13, :10])
ax1 = fig.add_subplot(spec[3:13:, 10:], sharey=ax0)
ax2 = fig.add_subplot(spec[:3, :10], sharex=ax0)

sns.scatterplot(data=te_df,
                x='copynum',
                y='medlen',
                hue='teclass',
                hue_order=useteclasses,
                palette=tepalette,
                edgecolor='k',
                ax=ax0)

sns.boxplot(data=te_df.loc[te_df['teclass'] != 'Other'], 
               x='teclass', 
               y='medlen',
               order=useteclasses[:-1],
               hue_order=useteclasses[:-1],
               palette=tepalette[:-1],
               fliersize=2,
               ax=ax1)

sns.boxplot(data=te_df.loc[te_df['teclass'] != 'Other'], 
               y='teclass', 
               x='copynum',
               order=useteclasses[:-1][::-1],
               hue_order=useteclasses[:-1][::-1],
               palette=tepalette[:-1][::-1],
               ax=ax2,
               fliersize=2)


corr = stats.spearmanr(te_df.loc[te_df['teclass'] != 'Other']['copynum'], 
                       te_df.loc[te_df['teclass'] != 'Other']['medlen'])
ax0.text(25000, 0.45, f'rho = {corr[0]:.2f}\np = {corr[1]:.2e}')

y = 0.42
for i, tc1 in enumerate(useteclasses[:-1]):
    for j, tc2 in enumerate(useteclasses[:-1]):
        if i >= j:
            continue
        pval = stats.ranksums(te_df.loc[te_df.teclass == tc1, 'medlen'],
                              te_df.loc[te_df.teclass == tc2, 'medlen'])[1]
        if pval <= 0.01/10:
            y += 0.016
            x = (j + i)/2
            ax1.axhline(y, ((i/10)+0.05)*2, ((j/10)+0.05)*2, color='grey')
            ax1.text(x, y+0.003, f'{pval:.0e}', horizontalalignment='center')

x = 80000
y=0
for i, tc1 in enumerate(useteclasses[:-1]):
    for j, tc2 in enumerate(useteclasses[:-1]):
        if i >= j:
            continue
        pval = stats.ranksums(te_df.loc[te_df.teclass == tc1, 'copynum'],
                              te_df.loc[te_df.teclass == tc2, 'copynum'])[1]
        if pval > 0.01/10:
            y = (4-i + 4-j)/2 + 0.4
            ax2.axvline(x, ((i/10)+0.05)*2, ((j/10)+0.05)*2, color='grey')
            ax2.text(x+5000, y, f'n.s.', horizontalalignment='center', rotation=-90)
            x += 20000

            
for i, tc in enumerate(useteclasses[:-1]):
    n = len(te_df.loc[te_df.teclass == tc, 'tename'].to_list())
    ax1.text(i, -0.02, f'{n}', horizontalalignment='center')

ax0.set_xscale('log')
ax0.set_xlim(8, 200000)
ax0.set_ylim(-0.025, 0.5)

ax0.get_legend().set_visible(False)
ax0.set_xlabel('TE copy-number')
ax0.set_ylabel('Median terminal branch length\n(substitutions per site)')
ax1.set_xlabel('')
ax1.set_ylabel('')
ax2.set_xlabel('')
ax2.set_ylabel('')

ax1.tick_params(labelleft=False)
ax1.set_xticklabels(ax1.get_xticklabels(), rotation=90)
ax2.tick_params(labelbottom=False)

sns.despine()

fig.savefig(fname='/Users/jonwells/Projects/feschottelab/drerio-tes/figs/te_summary.pdf', bbox_inches='tight')
plt.show()


# %% [code]
# Compute Wilcoxon rank-sum tests for length diffs between classes

length_df = summary_df[['mergedname', 'tefam', 'teclass', 'length']].copy().drop_duplicates()
length_df = length_df.loc[length_df['teclass'].isin(useteclasses)]

# Generate TE length boxplots
fig, ax = plt.subplots(figsize=(3, 5))
fig = sns.boxplot(data=length_df[length_df['teclass'].isin(useteclasses[:-1])], 
                  x='teclass', 
                  y='length', 
                  order=useteclasses[:-1],
                  hue_order=useteclasses[:-1],
                  palette=tepalette[:-1],
                  fliersize=2,
                  ax=ax)
y = 40000
for i, tc1 in enumerate(useteclasses[:-1]):
    for j, tc2 in enumerate(useteclasses[:-1]):
        if i >= j:
            continue
        pval = stats.ranksums(length_df.loc[length_df.teclass == tc1, 'length'],
                              length_df.loc[length_df.teclass == tc2, 'length'])[1]
        if pval > 0.01/5:
            x = (j + i)/2
            ax.axhline(y, ((i/10)+0.05)*2, ((j/10)+0.05)*2, color='grey')
            ax.text(x, y+3000, f'n.s.', horizontalalignment='center')
        y += 5000

for i, tc in enumerate(useteclasses[:-1]):
    n = len(te_df.loc[te_df.teclass == tc, 'tename'].to_list())
    ax.text(i, 50, f'{n}', horizontalalignment='center')

ax.set_ylim((40, 100000))
ax.set_xlabel('')
ax.set_ylabel('Consensus sequence length')
ax.set_yscale('log')
sns.despine()
plt.show()
ax.figure.savefig('/Users/jonwells/Projects/feschottelab/drerio-tes/figs/te_length.pdf', bbox_inches='tight')


# %% [code]
blen_seqlen_df = summary_df[['mergedname', 'tefam', 'teclass', 'length', 'medlen']].copy().drop_duplicates().dropna()

fig, ax = plt.subplots(figsize=(7, 5))
sns.scatterplot(data=blen_seqlen_df.loc[blen_seqlen_df['teclass'].isin(useteclasses[:-1])], 
                x='length', 
                y='medlen', 
                hue='teclass',
                hue_order=useteclasses[:-1],
                palette=tepalette[:-1],
                edgecolor='k',
                ax=ax)

corr = stats.spearmanr(blen_seqlen_df['length'], blen_seqlen_df['medlen'])
y = 0.45
ax.text(2000, y, f'All: r = {corr[0]:.2f}, pval = {corr[1]:.2e}')
y -= 0.02
for teclass in useteclasses[:-1]:
    corr = stats.spearmanr(blen_seqlen_df.loc[blen_seqlen_df['teclass'] == teclass]['length'], 
                           blen_seqlen_df.loc[blen_seqlen_df['teclass'] == teclass]['medlen'])
    if corr[1] <= 0.01:
        ax.text(2000, y, f"{teclass}: r = {corr[0]:.2f}, pval = {corr[1]:.2e}")
        y -= 0.02

ax.set_xlabel('Consensus sequence length')
ax.set_ylabel('Median terminal branch length\n(substitutions per site)')
ax.set_xscale('log')
sns.despine()
ax.figure.savefig('/Users/jonwells/Projects/feschottelab/drerio-tes/figs/branchlength_seqlength_corr.pdf', bbox_inches='tight')

# %% [code]
fig, ax = plt.subplots(figsize=(10, 7))

sns.scatterplot(data=te_df, 
                x='meandiv', 
                y='medlen', 
                hue='teclass',
                edgecolor='black',
                ax=ax, 
                hue_order=useteclasses,
                palette=tepalette,
                lw=0.1)

corr = stats.spearmanr(te_df['meandiv'], te_df['medlen'])[0]
ax.text(7.5, 0.425, f'rho = {corr:.2f}')

ax.set_xlabel('Mean divergence from consensus sequence (%)')
ax.set_ylabel('Median terminal branch length\n(substitutions per site)')
ax.set_xlim(0, 30)
sns.despine()
fig.savefig('../figs/meandiv_medlen.pdf', bbox_inches='tight')


# %% [code]
