# Supplementary material for: Zebrafish transposable elements show extensive diversification in age, genomic distribution, and developmental expression
Source: Genome Res. 2022 Jul;32(7):1408–23. doi: 10.1101/gr.275655.121 (PMC9341512; doi:10.1101/gr.275655.121)
Supplement: Supplemental Material [file supp_gr.275655.121_Supplementary_Code.tar.zip › Chang_et_al_Zebrafish_TEs-main/genomic_TE/scripts/repeatmasking/parse_repmasker_output.sh]

#!/usr/bin/env bash

# Must be run from directory containing .out or .align files.
# The original .fa file must also be present in the directory.

parsermdir="/workdir/jnw72/Software/Parsing-RepeatMasker-Outputs"

nohup perl ${parsermdir}/parseRM.pl \
    --in danRer11.nonalt.fa.align \
    --parse \
    --fa \
    --land 60,0.25 &
