# Supplementary material for: Zebrafish transposable elements show extensive diversification in age, genomic distribution, and developmental expression
Source: Genome Res. 2022 Jul;32(7):1408–23. doi: 10.1101/gr.275655.121 (PMC9341512; doi:10.1101/gr.275655.121)
Supplement: Supplemental Material [file supp_gr.275655.121_Supplementary_Code.tar.zip › Chang_et_al_Zebrafish_TEs-main/genomic_TE/scripts/repeatmasking/repeatmask.sh]

#!/usr/bin/bash

datadir="/local/workdir/jnw72/Projects/drerio-tes/data"

RepeatMasker -pa 60 \
    -a \
    -s \
    -nolow \
    -gccalc \
    -gff \
    -cutoff 200 \
    -no_is \
    -species danio \
    -dir $datadir/repeatmaskerout \
    $datadir/genome/danRer11.nonalt.fa
