# Supplementary material for: Zebrafish transposable elements show extensive diversification in age, genomic distribution, and developmental expression
Source: Genome Res. 2022 Jul;32(7):1408–23. doi: 10.1101/gr.275655.121 (PMC9341512; doi:10.1101/gr.275655.121)
Supplement: Supplemental Material [file supp_gr.275655.121_Supplementary_data_1.tar.gz]

Archive with 10 entries (8 files):
- supp-data-1
- supp-data-1/danRer11.nonalt.fa.out
- supp-data-1/danRer11.nonalt.fa.tbl
- supp-data-1/README
- supp-data-1/parserm
- supp-data-1/parserm/danRer11.nonalt.fa.align.parseRM.all-repeats.tab
- supp-data-1/parserm/danRer11.nonalt.fa.align.landscape.Div.Rname.tab
- supp-data-1/parserm/danRer11.nonalt.fa.align.landscape.Div.Rclass.tab
- supp-data-1/parserm/danRer11.nonalt.fa.align.parseRM.summary.tab
- supp-data-1/parserm/danRer11.nonalt.fa.align.landscape.Div.Rfam.tab
