# Supplementary material for: Zebrafish transposable elements show extensive diversification in age, genomic distribution, and developmental expression
Source: Genome Res. 2022 Jul;32(7):1408–23. doi: 10.1101/gr.275655.121 (PMC9341512; doi:10.1101/gr.275655.121)
Supplement: Supplemental Material [file supp_gr.275655.121_Supplementary_data_1.tar.gz › supp-data-1/README]

# Supplementary Data 1

This folder contains the raw repeatmasker output file, danRer11.nonalt.fa.out,
along with a summary file, danRer11.nonalt.fa.tbl. The parserm folder contains
the output from Aurelie Kapusta's ParseRM.pl script
(https://github.com/4ureliek/Parsing-RepeatMasker-Outputs/blob/master/parseRM.pl),
which provides more accurate figures of TE composition and age than the default
repeatmasker output.
