# Supplementary material for: Zebrafish transposable elements show extensive diversification in age, genomic distribution, and developmental expression
Source: Genome Res. 2022 Jul;32(7):1408–23. doi: 10.1101/gr.275655.121 (PMC9341512; doi:10.1101/gr.275655.121)
Supplement: Supplemental Material [file supp_gr.275655.121_Supplementary_data_1.tar.gz › supp-data-1/parserm/danRer11.nonalt.fa.align.landscape.Div.Rname.tab]

			% of divergence bins:
Rname	Rclass	Rfam	[0;0.25[	[0.25;0.5[	[0.5;0.75[	[0.75;1[	[1;1.25[	[1.25;1.5[	[1.5;1.75[	[1.75;2[	[2;2.25[	[2.25;2.5[	[2.5;2.75[	[2.75;3[	[3;3.25[	[3.25;3.5[	[3.5;3.75[	[3.75;4[	[4;4.25[	[4.25;4.5[	[4.5;4.75[	[4.75;5[	[5;5.25[	[5.25;5.5[	[5.5;5.75[	[5.75;6[	[6;6.25[	[6.25;6.5[	[6.5;6.75[	[6.75;7[	[7;7.25[	[7.25;7.5[	[7.5;7.75[	[7.75;8[	[8;8.25[	[8.25;8.5[	[8.5;8.75[	[8.75;9[	[9;9.25[	[9.25;9.5[	[9.5;9.75[	[9.75;10[	[10;10.25[	[10.25;10.5[	[10.5;10.75[	[10.75;11[	[11;11.25[	[11.25;11.5[	[11.5;11.75[
LTR-6_DR	LTR	LTR	79	0	0	0	0	0	0	51	225	244	357	0	376	2011	4595	6590	12897	7528	14602	9494	11448	13013	16601	9599	5890	10140	6934	8027	3251	5696	5193	1393	3600	3553	5590	2061	4291	3440	1482	2326	1971	3008	2473	2676	2160	2884	4955
Ngaro1_DR	LTR	Ngaro	26	0	0	0	1426	152	0	0	0	43	0	0	71	13864	82	103	100	114	79	435	224	396	5387	466	58	2867	1871	764	580	1312	1549	1328	2244	2683	1041	1364	1939	6429	4984	4011	1161	5053	1869	923	2128	2433	1026
ZFERV-2N1-I_DR	LTR	ERV1	56	0	0	0	0	0	6969	3987	14564	10321	17136	3900	11334	4305	5470	3933	3760	0	0	2929	612	0	439	0	49	130	818	0	0	27	942	0	8	1671	51	0	489	82	176	0	339	52	986	88	72	134	301
hAT-N196_DR	DNA	hAT?	0	0	0	0	0	0	0	0	0	0	0	0	0	0	0	0	25	0	0	0	0	0	0	0	0	0	0	0	0	0	0	0	0	0	0	0	0	0	0	47	30	0	0	0	0	0	0
Gypsy7-LTR_DR	LTR	Gypsy	1608	0	0	4781	2113	2429	0	3264	1439	0	731	0	802	731	2385	701	1599	0	0	0	0	0	0	0	0	0	804	0	0	0	0	0	35	0	0	0	0	0	135	0	59	0	0	0	0	0	0
Crack-2_DR	LINE	L2	328	0	2911	2921	10449	7806	3825	1503	4542	1973	1851	669	832	839	2409	2742	407	1231	505	776	795	1121	36	236	0	2656	2195	2110	383	342	596	627	1049	970	589	429	741	5569	1627	1248	2090	419	1179	1505	1135	2843	2028
Merlin-2_DR	DNA	Merlin	1471	0	7435	14977	286	21079	355	530	6484	1118	1365	638	1672	3048	5413	3907	6543	7814	5895	8573	9829	14144	16414	14369	16428	18248	21218	18306	20343	22765	18425	20057	22816	17211	15683	19904	14394	12134	13511	7244	8323	9494	8877	8215	9738	9651	10173
Rex1-15_DRe	LINE	Rex-Babar	319	1346	4409	6757	7826	3828	8006	4428	2313	3239	2412	2513	2790	467	278	1570	735	0	480	80	158	0	159	524	944	176	406	620	755	1031	854	1473	1492	1233	2699	2206	2320	597	1919	2340	974	971	2636	688	1018	3329	2304
SINE_TE	SINE	tRNA-V	0	0	0	0	0	0	0	0	0	0	0	0	0	0	0	0	0	23	0	0	0	0	0	0	0	0	0	0	0	0	0	0	0	0	0	0	0	30	57	62	46	0	133	100	0	131	3
BEL-62_DRe-I	LTR	Pao	20311	20544	0	0	0	0	0	0	0	0	0	0	0	0	0	102	0	0	0	0	0	0	0	35	0	0	0	0	0	0	26	0	0	0	0	0	0	0	0	66	0	0	28	0	0	0	0
LOOPERN3_DR	DNA	Kolobok-T2	828	0	173	0	685	977	1028	1087	589	294	389	1497	2811	1266	3243	8966	10910	32227	36002	58784	70271	83400	75041	59545	43929	44959	38187	24104	30976	21075	18697	16787	11164	16626	21289	12653	19825	21796	30340	20135	18721	18822	17264	18913	15065	18157	17417
Tx1-55_DR	LINE	L1-Tx1	26683	835	0	0	0	9365	0	0	499	605	0	1086	33	0	0	2473	0	0	57	42	0	0	79	0	0	63	19	47	28	0	11	0	52	0	81	209	1934	29	70	170	18	119	38	1258	280	115	1465
hAT-N52_DR	DNA	hAT-Ac	220	0	0	0	0	0	0	0	48	0	52	71	95	572	84	77	147	0	131	123	256	472	575	683	362	550	1241	700	708	936	1980	1605	2257	1878	2825	5290	4244	7593	7949	9948	14334	13432	15950	16950	20245	22656	21304
DNA-3-4_DR	DNA	PIF-Harbinger	129	0	0	0	0	0	0	110	550	283	1009	681	32	2639	526	2519	4039	1166	6301	1342	6178	3683	2379	3172	1590	4257	2156	3188	1954	1620	1583	1211	853	2199	590	1158	702	28	241	225	427	0	175	274	451	614	0
Dada-U1A_DR	DNA	Dada	367	10586	39711	20832	6634	28041	7972	0	18604	551	76	313	194	2867	8060	15286	11567	4118	3367	2054	3457	2357	426	186	5837	1878	2505	785	2481	645	686	888	625	989	1222	3166	2375	5665	21281	9504	8723	2660	1620	4065	3129	2092	2103
HarbingerN2_DR	DNA	PIF-Harbinger	662	0	150	533	1883	5064	12539	46711	89653	71503	146191	153554	91283	135431	88370	70948	63950	51147	27264	29943	14695	12387	10354	13505	6544	8464	6880	13836	12636	18535	17575	12096	18513	17447	12993	18010	15635	15326	15614	14763	17096	14874	13468	22555	21663	22570	22111
hAT-34_DR	DNA	hAT-Ac	0	1592	0	0	0	1952	0	0	0	3787	0	0	0	0	0	0	0	0	0	0	0	331	0	0	0	2270	0	45	675	0	0	0	0	0	22	53	62	0	31	334	58	78	311	422	68	219	0
BEL-37-LTR_DR	LTR	Pao	43	0	0	0	0	0	0	0	0	0	0	0	0	0	56	102	877	2088	1681	896	4552	2547	859	2674	2576	852	2558	1822	1004	0	1423	596	417	422	1011	250	1268	644	2214	576	454	713	1241	0	863	321	623
L1-127_DR	LINE	L1	0	0	0	0	0	0	60	0	0	0	0	0	0	0	0	52	147	68	0	0	122	77	529	0	0	721	1751	458	211	667	1071	480	204	821	2192	674	1078	1735	914	915	1714	211	1459	628	56	274	52
Gypsy155-I_DR	LTR	Gypsy	23	14792	9308	0	2304	0	0	0	99	0	0	0	1560	231	136	0	0	0	0	0	0	0	0	0	0	0	0	304	0	0	0	0	0	135	0	0	0	115	0	0	0	0	0	0	0	184	0
Mariner-N36_DR	DNA	TcMar-Fot1	56	0	0	0	0	0	0	0	49	0	0	0	95	0	54	52	0	348	108	0	119	0	0	68	66	213	1116	428	258	1645	663	1173	2034	3141	6624	2974	5444	5952	1998	4297	6307	4018	5667	3414	5828	5081	2633
Gypsy-117-LTR_DR	LTR	Gypsy	69	745	7522	4474	4190	1948	1642	846	3461	1630	4677	3690	2301	652	1221	316	892	833	1280	1199	1435	1002	990	438	1025	1534	267	1549	1849	883	854	864	470	1225	897	755	309	1194	2822	438	996	296	384	924	964	1279	1078
CATCH2I_DR	LTR	Pao	5825	0	0	5823	27956	0	0	0	0	0	0	0	0	0	0	0	0	0	0	0	0	0	0	0	0	0	0	0	0	54	324	0	0	0	895	0	33	155	0	1900	590	0	0	0	0	0	0
RTEX-3_DR	LINE	RTE-BovB	0	0	0	0	0	0	0	0	0	0	0	36	0	0	0	0	0	0	0	0	0	0	0	0	0	31	434	193	0	67	52	0	1387	1222	1289	2688	0	1105	1096	1184	935	2291	761	439	209	115	0
hAT-N155_DR	DNA	hAT-Tip100	679	0	0	0	270	391	183	216	0	212	81	175	55	292	641	284	221	237	770	249	609	884	913	1489	2505	1677	1511	3514	3921	3453	4399	5571	3822	4659	4587	6599	7907	7939	5854	8452	7726	6472	7125	5323	5952	7603	6585
TDR12	DNA	DNA	589	0	0	0	90	0	123	52	330	259	159	938	772	1339	901	2371	1362	3107	4139	5269	8202	7735	7468	14179	11675	13680	18076	18890	25521	26868	28230	28840	18013	31159	22009	21797	26290	22023	26039	19372	20307	21045	21850	19030	16379	17094	18251
BEL-39_DRe-LTR	LTR	Pao	55	0	0	0	0	0	583	0	0	0	553	277	582	0	577	0	576	0	561	575	542	0	0	38	0	138	0	720	0	0	0	0	0	0	0	865	0	569	0	0	517	0	0	0	36	0	56
Copia-21_DR-I	LTR	Gypsy?	0	0	0	0	0	0	0	0	0	0	0	0	0	0	0	0	0	0	0	0	0	0	0	0	0	0	0	0	0	0	172	0	0	0	0	0	0	0	0	0	0	0	0	0	0	0	77
hAT-32N1B_DR	DNA	hAT-Charlie	244	0	0	108	0	147	0	0	373	518	266	596	623	539	1846	3913	3223	6634	11368	14879	19406	25477	25809	24424	28260	32108	33321	22198	23742	19409	18166	12908	13520	7398	7770	7593	4137	5559	1641	7665	3114	2149	2418	1879	981	1322	2295
Gypsy-222_DR-LTR	LTR	Gypsy	23	0	0	0	0	0	0	0	0	0	0	35	0	0	0	181	25	45	0	0	0	0	0	112	0	64	174	0	184	513	500	108	368	0	0	126	85	336	0	246	0	179	0	0	0	227	123
BHIKHARI-4-I_DR	LTR	ERV1	0	0	0	0	0	0	0	0	0	0	6961	0	4697	5285	919	0	4134	0	3668	3503	0	1843	0	2191	0	742	724	679	1440	0	731	0	0	0	285	0	68	0	0	0	0	53	0	0	0	85	0
Mariner-N29_DR	DNA	TcMar-ISRm11	6012	299	481	220	451	6676	2180	8345	13667	8195	13920	14051	16346	19065	20068	14811	5570	5130	7724	6257	3480	8007	3476	923	4419	10955	4277	4763	4416	6435	10089	3660	8179	6743	8235	14598	13726	10091	16184	12384	15104	8286	7572	10148	2289	4693	7913
Gypsy-176_DR-LTR	LTR	Gypsy	1200	0	151	0	348	150	0	0	301	87	302	0	0	150	0	0	150	0	300	0	0	150	0	0	0	310	0	0	0	0	0	0	0	0	0	0	0	0	0	0	0	0	0	0	39	0	0
Gypsy-171_DR-I	LTR	Gypsy	0	18239	3904	0	0	0	0	0	0	0	0	0	0	32	0	0	0	0	0	0	0	0	0	189	0	32	0	0	0	0	0	0	362	0	1816	0	33	0	31	0	298	1110	0	0	0	0	88
Harbinger-5N1_DR	DNA	PIF-Harbinger	246	521	152	0	0	8333	22227	38226	45084	24699	24919	32441	30092	17587	16776	23752	12923	9970	7302	5348	5970	2276	609	1932	4045	2290	4041	9821	11921	9113	5442	6371	5279	8707	7756	7535	6007	1690	3228	3031	1231	3024	2687	3177	1770	3784	5987
BEL7-I_DR	LTR	Pao	6067	0	6067	0	11988	5964	4362	0	926	0	0	0	0	0	0	0	2218	3269	0	0	0	0	0	0	0	0	0	0	0	0	0	0	0	0	0	0	0	35	31	0	30	0	0	0	48	35	38
DNA8-27_DR	DNA	DNA	0	0	0	0	0	0	0	0	0	0	0	34	0	0	85	0	0	0	0	0	0	165	256	102	276	72	106	688	828	1005	633	226	961	950	697	2519	1301	4246	6135	3313	4338	4214	5062	5389	6701	7205	4293
hATN4B_DR	DNA	hAT-Charlie	84	0	1089	0	3160	515	7485	602	7317	688	8387	1318	10030	559	4882	646	5122	1031	4243	580	2222	724	1129	732	1436	792	868	292	240	423	184	619	296	1117	1133	464	1124	675	716	800	841	1565	1437	1540	1970	1095	1706
hAT-N22B_DR	DNA	hAT-Ac	729	0	0	0	0	209	244	310	640	371	2779	1231	2998	3784	7017	8822	21325	21280	20592	23656	25339	20858	20319	14677	12030	15178	14628	10157	5362	6475	8655	7877	9873	12526	14374	17467	31825	31928	48185	50323	76512	87066	105695	100031	136641	133379	130261
Tx1-41_DR	LINE	L1-Tx1	257	0	0	10906	15177	1162	0	0	0	0	946	0	0	0	27	0	0	0	654	0	0	0	0	0	0	0	0	899	0	0	1555	0	0	2182	0	0	98	32	0	28	46	0	293	0	0	35	0
Gypsy70-LTR_DR	LTR	Gypsy	4273	3206	3205	641	642	1925	64	0	0	41	0	0	0	297	0	0	0	0	1636	0	0	648	0	378	200	0	0	642	0	0	0	0	0	0	0	0	83	0	0	0	0	0	0	0	916	135	422
Rex1-59_DR	LINE	Rex-Babar	0	0	0	0	0	0	0	0	0	0	0	0	0	0	0	0	0	0	573	0	0	301	0	68	913	0	1027	702	605	887	894	805	2259	1955	2952	2560	3848	1605	1808	1377	2436	1263	243	760	785	973	1604
Gypsy-165-LTR_DR	LTR	Gypsy	1078	1078	8586	3201	487	3236	533	1404	1080	1291	627	538	1569	538	800	572	591	423	731	0	315	224	0	1070	0	160	514	421	571	0	297	523	992	825	663	540	1068	392	1203	1202	1187	165	350	0	0	324	857
hAT-N52C_DR	DNA	hAT-Ac	49	0	0	0	0	0	0	0	0	0	0	0	0	0	28	0	73	0	0	41	253	37	0	0	0	0	123	58	263	476	521	493	1156	392	231	460	228	338	955	86	79	452	430	493	378	482	775
Gypsy83-I_DR	LTR	Gypsy	7028	3477	0	7026	0	8414	0	0	0	0	0	0	0	0	6812	149	0	0	0	0	0	0	0	0	0	0	0	0	28	27	0	0	0	0	0	0	33	0	0	0	0	0	28	0	0	0	0
Gypsy4-LTR_DR	LTR	Gypsy	919	737	3783	1380	1259	0	0	0	1946	311	0	146	1241	0	27	0	0	0	66	301	153	0	0	0	2222	847	0	0	37	0	0	0	0	0	60	0	0	0	0	0	160	0	0	0	0	0	386
DNAX-25_DR	DNA	Zisupton	25596	43296	9802	0	0	0	0	284	97	324	154	66	125	0	1459	0	25	46	566	81	508	127	127	156	18	492	213	490	178	385	46	613	646	186	566	393	602	328	291	93	441	541	560	315	652	890	397
Gypsy-233_DR-LTR	LTR	Gypsy	0	1498	750	1500	2248	751	374	0	392	0	0	0	0	0	0	0	0	605	0	0	0	145	497	0	332	0	0	0	0	719	240	0	0	1211	1809	107	769	0	0	0	30	0	356	0	0	0	0
BEL-43_DRe-I	LTR	Pao	0	23460	26549	26550	11789	0	1490	0	0	0	45	0	0	3113	0	26	2817	0	0	610	0	0	0	87	84	0	48	0	28	0	0	0	0	0	71	0	69	212	0	0	93	0	0	0	72	0	0
BEL-42_DRe-LTR	LTR	Pao	1735	2118	2125	1270	999	0	0	0	0	0	381	0	32	322	0	248	2167	2109	728	0	1035	850	1565	823	242	516	2573	731	1069	956	0	427	0	1133	1286	477	525	654	1422	531	608	725	0	889	546	0	1013
hAT-30N1_DR	DNA	hAT-Ac	3914	0	0	13328	18558	34059	40663	29634	18831	15890	15151	15288	16048	6757	4094	5488	4738	2560	3153	1853	5217	6907	5843	9358	4328	6600	5316	10381	3355	4525	8560	5288	7198	4404	7600	8463	9222	11318	11553	8480	11722	10232	10190	2356	6292	4925	3199
DNA-N34_DR	DNA	DNA	73	0	0	0	0	0	63	0	0	0	0	284	0	0	189	0	240	322	647	204	760	0	36	0	338	0	91	203	277	0	889	0	359	2678	316	1723	402	303	1833	676	0	280	0	1810	1033	0	0
HATN12_DR	DNA	hAT-Ac	295	0	0	0	0	70	0	0	99	128	77	208	162	116	275	213	49	137	160	214	340	472	465	154	389	520	385	797	725	571	1316	1057	1158	2335	2922	3643	3177	6259	3488	8909	6906	12025	13302	13789	16605	22888	16761
L2-9_DRe	LINE	L2	222	205	163	105	0	1442	3837	9499	748	3330	2880	3161	3949	7427	1422	2854	5311	1005	894	3018	3198	2082	1457	2755	67	1841	1251	3153	2048	3105	3056	1866	2211	2258	3180	3314	3720	4477	3357	2884	3359	3212	3797	1877	1764	639	1146
hAT-N164_DR	DNA	hAT-Tip100	2160	0	3735	12335	17735	17381	4218	389	2136	565	1056	470	2672	2419	3616	4077	9131	5399	6982	8698	3862	5265	5133	4854	1932	2230	5469	2072	2321	4793	6551	9756	5554	9818	7613	18291	17310	14160	11258	11431	15217	10031	29244	14054	16057	12963	4910
EnSpm-10N1_DR	DNA	CMC-EnSpm	81	0	0	815	5903	5622	4989	3210	3232	86	905	36	0	29	281	19	0	52	133	417	79	77	115	107	240	160	94	62	113	345	429	152	254	240	211	122	159	513	625	233	605	789	948	162	496	745	502
Harbinger-1N1_DR	DNA	PIF-Harbinger	382	0	0	0	298	77	755	905	3759	6067	15368	15805	36480	40120	67124	75186	56362	59874	27248	33691	17440	7047	9599	9570	5835	6085	16748	48348	133957	156795	100869	67233	54248	32262	24401	13293	13085	20327	21106	29728	37471	22292	39477	25885	31061	24499	23819
L2-34_DR	LINE	L2	5953	20077	8447	2895	187	2009	4523	2090	3023	4827	4059	1442	1001	1755	2368	2626	1343	1062	4457	1359	1453	825	449	674	0	3524	2234	1001	700	705	4485	2290	1065	2486	216	1772	386	464	389	2236	450	2903	2504	2146	922	2820	2165
hAT-25N1_DR	DNA	hAT-Charlie	50	0	0	0	0	0	0	0	48	0	117	135	35	118	144	514	565	254	567	267	688	306	1232	1682	916	1544	1901	4257	3593	6275	8835	5837	5667	10016	11449	9574	11173	11631	14982	11907	16371	8657	8194	10088	7589	8668	8409
Kolobok-N16_DR	DNA	Kolobok?	258	0	0	0	0	0	0	0	46	0	121	106	63	149	56	140	0	232	159	42	119	382	342	222	215	607	732	662	311	1085	662	641	830	911	1253	1021	1444	1304	1576	1509	1958	2991	2265	4589	3132	5245	2467
Gypsy-28-I_DR	LTR	Gypsy	4726	26072	4171	4312	5739	0	2023	0	0	0	0	1282	947	177	2183	0	0	3808	3148	9544	0	0	2584	1320	727	1401	2994	250	17157	12599	4177	3992	0	6599	0	3985	6123	33	0	0	4848	1730	0	0	0	0	0
DNA-TTAA-3_DR	DNA	DNA	0	0	0	0	0	0	0	0	49	0	117	0	95	279	27	52	122	46	108	227	39	541	858	932	1429	983	2796	2106	2580	5536	5825	12053	8017	17975	25838	24680	29145	31327	35058	32987	35608	36177	37568	34546	40820	32985	23762
L2-46_DR	LINE	L2	150	0	0	0	0	0	0	0	146	41	40	445	33	796	365	920	1918	2200	2762	1691	5749	2890	2809	2453	4598	2147	4184	3829	3333	1902	5269	1153	1695	2357	4584	2829	2487	2308	2051	1632	2504	2310	3355	1640	1937	1003	3339
L2-47_DR	LINE	L2	0	0	0	0	0	0	0	0	0	0	0	0	0	0	0	0	99	0	88	0	98	193	76	601	98	769	228	2201	1515	1346	1941	405	1988	2196	2713	2146	153	1787	2305	1731	1710	2026	463	2462	720	1663	111
hAT-N47_DR	DNA	hAT-Tip100	36	0	0	0	81	826	1612	2451	1134	5789	3668	5210	5602	6699	5179	10137	3387	4917	6116	5505	4617	4823	5053	6130	5957	7646	2564	5202	4913	1274	1565	1195	977	410	1890	91	161	396	442	1338	361	300	197	126	629	126	118
L2-50_DR	LINE	L2	0	0	0	0	0	0	0	176	0	0	0	0	31	58	0	76	0	69	45	253	199	667	72	295	33	682	411	1657	2271	304	3227	2185	5697	3907	2465	4334	1347	1298	3279	1042	2939	538	1937	1194	945	301	425
Gypsy92-LTR_DR	LTR	Gypsy	1280	0	484	0	0	0	0	160	0	0	0	0	156	0	0	0	0	164	0	0	39	0	0	0	0	0	0	0	0	0	0	0	150	0	0	0	0	27	0	0	0	0	0	0	0	0	0
REX1-4_DR	LINE	Rex-Babar	214	9420	3048	1923	3987	5666	1259	1886	2795	1878	336	4655	2715	904	987	2816	2160	3673	1231	3153	877	2375	70	1323	1146	2255	2825	981	1105	1313	2266	1353	348	1388	685	1381	764	1496	1371	613	2819	1814	1334	1266	1289	904	697
DNA-TA-7_DR	DNA	TcMar-Fot1	32	0	0	0	0	0	0	0	48	84	152	0	138	150	0	259	119	133	452	466	1434	2102	2366	2213	2487	6697	6563	10620	9782	12182	13306	21349	14536	25515	26746	26813	24564	18065	19351	29968	21757	24301	18625	19560	16934	19236	16523
L2-6_DRe	LINE	L2	93	2619	3339	8794	6341	8343	1426	847	2100	1184	3082	107	2215	3214	713	5616	2009	0	1362	326	2027	497	1535	937	294	1054	256	3973	2175	569	2040	169	252	2448	2304	2749	5101	2226	1879	1936	6271	7964	3250	2490	1524	2812	2535
Copia-30_DR-LTR	LTR	Gypsy?	0	0	0	0	0	0	0	0	0	0	0	0	0	0	0	0	99	186	0	0	45	55	0	167	0	244	560	0	222	96	346	0	111	248	128	522	652	182	421	73	128	468	891	46	490	309	772
HERO-3_DR	LINE	R2-Hero	0	0	0	0	0	0	0	0	0	0	0	0	0	0	385	206	0	0	64	1010	296	692	0	719	2570	0	678	127	1089	766	466	2868	293	0	246	1124	1211	0	59	0	0	105	0	111	0	0	0
BEL4-LTR_DR	LTR	Pao	1808	0	0	5409	1810	2714	0	0	2177	0	0	0	0	0	0	915	884	0	0	0	0	418	0	0	934	0	888	0	0	0	0	0	0	0	0	0	0	0	0	0	0	0	0	0	0	0	0
Gypsy-210_DR-LTR	LTR	Gypsy	0	0	0	0	0	0	0	0	385	0	0	409	0	0	395	0	811	0	0	0	834	372	449	0	0	0	0	0	418	41	0	0	0	0	0	0	0	0	0	0	101	412	0	0	336	0	0
piggyBac-2_DR	DNA	PiggyBac	0	0	0	0	0	0	0	0	48	0	0	70	0	0	28	102	0	0	0	0	0	0	0	781	33	579	367	996	222	1225	2121	1181	1689	2572	58	1225	2941	2393	1925	1125	982	1949	4061	0	240	1906	1188
EnSpm-N3C_DR	DNA	CMC-EnSpm	357	0	0	108	0	0	0	168	326	218	154	283	288	566	653	232	910	877	1255	1326	1932	1472	2591	2281	4680	6710	3963	7158	8194	11302	10340	16075	13566	16582	16800	17131	22503	20766	20226	21733	24773	21367	19067	27540	21107	19694	18988
Gypsy-111_DR-LTR	LTR	Gypsy	114	0	0	228	0	0	0	454	0	0	224	0	0	0	114	0	0	68	0	0	0	112	0	0	0	0	0	0	99	0	0	0	0	0	70	0	0	0	0	0	0	0	0	0	0	0	0
hAT-N18_DR	DNA	hAT-Charlie	290	0	0	110	0	148	372	718	695	2917	1957	3761	6587	7066	8271	11375	14714	10813	12231	10310	15549	8743	5671	6922	5129	5153	3140	5302	3952	2831	5454	3003	3943	3283	3700	3484	1873	4749	2833	2914	3862	1313	3317	2666	4850	3271	4997
EnSpm-2_DR	DNA	CMC-EnSpm	3753	20241	8011	3672	9306	31790	4286	0	0	0	79	393	0	87	28	26	226	518	0	0	61	37	1185	35	0	604	30	0	0	138	0	115	0	0	225	1117	479	22	975	81	0	0	633	0	0	887	401
DIRS-4N1_DR	LTR	Ngaro	2464	36167	69616	36253	28802	14006	12605	8540	23108	4817	14204	14836	9034	4822	5078	8019	5963	8550	3024	8111	6090	4971	5396	2796	3548	3021	5641	5224	2016	2183	2750	4623	3414	4913	3356	5867	4420	4286	2797	4604	3305	4058	4839	4192	5047	4938	1647
Copia-11E_DR-LTR	LTR	Gypsy?	27	0	0	0	0	0	0	0	0	0	0	34	0	0	83	0	167	0	0	0	0	0	0	0	191	374	635	0	724	411	199	0	737	1176	35	1884	155	488	580	0	695	662	712	321	45	963	607
TE-X-13_DR	Unknown	Unknown	134	0	0	3124	36600	40167	13797	6877	1056	128	77	7932	998	1905	7809	4678	582	215	3088	83	181	2945	1323	52	198	288	349	279	2362	178	409	188	285	56	2983	2357	1696	3552	483	869	2679	1288	2023	510	1335	772	1190
Gypsy93-LTR_DR	LTR	Gypsy	283	485	0	249	0	0	0	0	249	500	0	0	0	0	249	0	0	0	0	0	0	227	0	237	0	0	241	0	246	0	0	228	0	0	0	0	0	0	0	0	0	0	0	0	0	0	0
Chaplin1A_DR	DNA	hAT-Charlie	131	0	129	1731	1590	3311	8169	8707	16903	21250	11162	15665	13548	4721	6060	3343	2381	6594	6010	0	5750	3794	8104	5783	4884	4728	2493	1483	1141	132	176	1317	126	772	0	391	0	401	0	44	0	0	28	0	0	0	0
IS3EU-6_DR	DNA	IS3EU	0	0	0	0	0	0	0	782	0	0	0	0	0	919	0	0	0	0	129	0	0	0	0	0	0	0	0	0	0	0	0	0	0	0	0	0	0	35	0	0	42	0	0	0	0	0	0
Gypsy-188_DR-I	LTR	Gypsy	0	0	3301	0	6779	2601	6311	7981	0	0	0	0	0	0	0	26	0	0	0	0	0	0	0	0	0	0	0	31	0	0	0	0	0	0	0	36	0	0	0	0	0	0	28	0	0	0	49
piggyBac-N5C_DR	DNA	PiggyBac?	274	214	0	0	81	150	257	52	1411	1148	1807	3926	13181	6503	12236	18502	18759	26717	22078	20110	11201	11323	7630	5149	11640	9312	10072	21018	10513	14930	5374	7976	1737	3834	713	3849	5076	2653	1473	1374	1525	1100	189	355	391	409	963
Gypsy105-LTR_Dr	LTR	Gypsy	0	5464	3121	0	0	0	1171	894	0	1547	0	779	0	0	0	1953	0	422	0	0	0	0	0	0	791	0	0	0	0	0	0	360	0	1200	0	0	0	0	0	0	0	0	770	0	0	0	712
Kolobok-N14_DR	DNA	Kolobok-T2?	128	0	0	0	0	0	0	0	0	89	0	0	65	0	81	80	24	0	151	0	139	37	73	52	97	220	197	115	200	76	185	412	472	400	394	777	950	632	667	327	1102	870	1230	2248	2034	1486	1464
Gypsy163-I_DR	LTR	Gypsy	4432	0	0	0	0	4400	2904	0	1205	0	0	0	0	0	0	0	0	0	0	0	0	0	0	0	0	0	0	0	0	0	0	0	0	0	0	0	0	0	0	0	0	371	0	0	0	0	0
DNA13TA1a_DR	DNA	TcMar-Tc1	114	0	0	0	0	0	0	40	137	383	429	5276	6978	5857	3110	17384	18862	31014	34039	11653	46414	58707	59072	57813	25293	58159	46917	40103	24100	19120	22698	14927	10141	7948	5933	7368	5705	3014	2384	5336	8692	4765	4488	5611	6786	5116	6823
hAT-N177B_DR	DNA	hAT-Tip100	324	0	0	0	0	103	188	0	187	211	238	409	252	421	241	394	244	540	355	576	453	1254	1970	1570	1837	3009	2057	3357	3857	8706	5965	10007	9348	13275	17722	15895	29411	28376	24874	37091	39258	43580	49781	45828	60577	66248	58460
Tx1-13_DR	LINE	L1-Tx1	0	0	1735	0	5706	9526	0	3007	6290	0	1315	647	130	223	166	870	887	1070	0	721	5396	0	544	0	1870	78	756	176	0	0	877	310	1358	725	718	34	1606	2527	682	494	41	1745	3171	951	1872	453	1872
Gypsy152B-LTR_DR	LTR	Gypsy	44	3873	8618	4091	15554	3940	888	268	1296	0	504	34	958	747	4283	0	1611	667	198	1024	290	935	1364	240	133	254	773	346	325	391	234	1233	526	1171	633	1585	1536	159	523	637	1195	564	638	1130	1636	1021	402
Gypsy-19-LTR_DR	LTR	Gypsy	1548	0	0	0	0	3244	177	0	4002	1452	0	0	1006	0	0	0	0	0	192	695	1900	0	0	1229	0	1944	1362	0	2035	0	1894	0	0	0	0	0	211	567	0	0	0	0	95	0	45	70	0
Gypsy150-LTR_DR	LTR	Gypsy	67	0	0	0	0	0	0	0	0	0	0	0	0	0	0	0	0	0	0	0	0	0	0	0	0	0	0	0	0	0	0	0	0	0	0	0	0	0	0	0	0	126	0	0	0	0	0
SINE3-2_DR	SINE?	SINE?	0	0	0	0	0	0	0	0	0	0	0	0	0	29	139	0	119	94	157	202	166	134	408	307	231	145	500	440	360	880	820	1342	1079	1078	2644	881	1528	1847	594	2128	1174	1368	2008	860	1291	1926	1610
ERV1-7_DR-LTR	LTR	ERV1	0	571	0	0	570	499	552	0	0	0	0	0	0	0	0	0	0	0	0	0	0	536	0	0	538	32	0	1044	0	0	0	0	0	0	0	0	0	0	0	526	0	0	0	0	0	0	0
Gypsy101-LTR_DR	LTR	Gypsy	577	0	524	1528	5704	11379	11473	3384	4668	1371	3620	1030	2388	6509	3001	2568	1569	1218	567	1612	434	0	1044	522	1043	954	1042	523	4052	5237	1659	3073	3141	1044	3087	1139	4175	2609	3445	6156	3505	454	1831	7404	1065	4464	3858
hAT-31_DR	DNA	hAT-Ac	6189	0	0	3053	0	0	0	160	145	0	0	0	160	30	0	0	0	226	153	0	83	0	0	264	102	0	122	72	124	0	200	117	0	0	82	57	156	0	329	69	64	200	39	51	277	35	55
Crypton-N1_DR	DNA	Crypton-A	153	0	0	0	0	0	0	0	0	212	75	138	0	119	223	0	204	140	43	252	409	450	306	519	475	1011	1161	834	1940	1895	1595	3015	3259	2536	2766	7226	4568	3496	3800	8083	10981	8224	8439	14006	19386	12498	11336
L1-96_DR	LINE	L1	33	0	0	0	0	0	0	0	0	0	38	0	31	0	56	0	49	0	344	62	181	1293	1799	1550	893	895	0	1062	1218	1159	1432	1725	2094	700	1647	410	1084	3241	592	1696	1684	702	904	1268	912	922	1645
Gypsy-171-I_DR	LTR	Gypsy	5361	4869	14596	0	864	0	0	0	0	242	0	0	0	31	0	0	0	0	0	0	0	92	0	0	290	0	0	0	0	73	0	0	0	0	0	1584	620	0	0	0	0	761	0	0	0	306	43
Rex1-53_DR	LINE	Rex-Babar	27	0	0	0	180	0	0	0	0	0	222	2318	126	769	1626	1134	1294	1357	628	1764	1858	2590	2149	1945	1563	1685	179	239	771	284	735	1894	1180	378	968	2770	643	1870	3299	468	2245	3273	2147	3108	1947	2297	1583
Gypsy-34-I_DR	LTR	Gypsy	1161	22196	15431	0	2579	4439	0	0	0	167	0	0	33	291	0	0	343	0	0	0	352	0	0	0	0	62	0	29	0	216	0	0	0	177	0	0	0	54	31	0	59	0	0	49	0	629	0
hAT-N25B_DR	DNA	hAT-Ac	189	0	0	0	0	0	0	329	47	130	232	212	194	211	933	487	559	185	454	1022	800	1125	1734	1999	2092	1913	3565	4606	2815	7353	7267	5492	8017	11300	7594	14688	14441	15774	16504	17805	20559	19805	18224	22353	21268	22145	14802
Gypsy-31-I_DR	LTR	Gypsy	27	0	22540	26595	13992	875	0	4501	0	0	0	0	0	4464	0	0	0	0	0	0	0	0	0	0	0	32	0	1912	1631	0	0	0	0	0	0	0	0	0	0	0	0	0	0	0	0	0	0
Gypsy127-LTR_DR	LTR	Gypsy	715	715	1430	1433	2427	1631	1436	4860	3923	1347	797	1536	776	964	717	0	0	1065	0	81	0	56	0	0	737	32	0	0	1117	56	0	0	0	0	270	0	0	40	0	245	40	0	1337	1257	867	223	228
BEL-59_DRe-I	LTR	Pao	0	6150	30746	12299	0	0	0	0	0	0	39	0	0	0	0	0	0	0	0	43	0	0	5017	5293	0	0	0	4213	69	0	93	0	0	0	0	0	0	0	0	0	0	1682	0	0	0	36	0
Copia-13G_DR-I	LTR	Gypsy?	54	0	0	0	0	0	0	0	0	2028	0	2202	3770	1591	1799	2195	0	6515	6323	0	4005	2652	0	4226	0	4076	0	0	4667	0	2322	2456	0	4323	92	0	4328	0	2088	0	2593	0	0	2083	2186	0	1763
SUSHIIDR1_LTR	LTR	Gypsy	0	0	0	0	0	0	0	0	0	0	0	0	0	0	0	50	0	0	0	0	0	0	0	0	0	0	0	0	0	0	0	0	0	0	0	0	0	0	0	0	0	0	0	0	0	154	0
hAT-N75_DR	DNA	hAT-Charlie	229	0	0	0	85	0	60	226	521	0	153	946	541	895	559	929	2032	1943	4288	2511	5706	6339	7557	8250	12829	12673	11610	16010	13954	14157	9310	7785	7885	11859	8218	6500	3587	5179	5833	4724	3984	8461	1368	4591	3874	3920	6721
DNAX-22_DR	DNA	MULE-MuDR?	0	0	0	0	0	0	0	0	0	0	0	0	0	0	55	0	0	0	0	0	0	0	0	0	0	64	47	49	0	0	128	0	0	0	0	0	78	0	54	815	133	106	150	37	196	46	0
Copia-27_DR-LTR	LTR	Gypsy?	0	0	0	0	0	0	0	0	0	0	0	0	0	0	0	0	0	23	0	0	0	0	161	426	313	96	1058	488	326	0	1566	1594	1278	682	309	594	0	616	0	329	825	447	544	204	190	0	0
hAT5-N1_DR	DNA	hAT-hAT5	231	0	0	0	339	0	4642	3587	7057	1337	7971	2289	3185	0	0	1030	0	0	94	0	0	516	0	0	631	1897	0	744	57	633	1325	909	621	0	36	0	0	0	276	0	0	0	0	0	0	0	0
DNAX-18_DR	DNA	Merlin	428	0	0	0	0	69	0	106	94	266	350	106	399	245	444	309	358	1012	545	483	1089	1114	1337	1879	1903	2208	3018	2785	4295	4804	5435	6370	7428	10758	8194	13452	13522	16649	13707	15765	14876	16026	21346	19610	21661	18760	21010
L2-33_DRe	LINE	L2	54	0	0	0	0	0	0	0	0	128	0	0	127	61	0	135	106	45	88	292	39	150	242	272	499	455	463	342	640	276	550	617	536	590	761	1291	1413	1156	2821	1856	1891	1695	3988	4017	4757	5484	8388
L1-89_DR	LINE	L1	1770	0	0	0	0	0	0	0	0	0	0	71	0	0	0	0	0	375	273	811	794	38	855	816	727	1458	2809	3607	2875	769	0	0	1638	1180	2964	2749	1915	2442	1297	2213	4448	2112	1206	173	431	200	1531
Gypsy-27-I_DR	LTR	Gypsy	0	14413	10353	0	0	0	0	3563	0	0	0	0	0	0	0	0	0	0	0	0	0	0	0	0	0	0	0	832	0	0	0	0	0	0	0	0	0	64	0	0	0	0	40	0	797	142	0
Gypsy-29-I_DR	LTR	Gypsy	64661	376	0	0	0	0	0	0	0	0	0	0	0	30	0	0	25	0	0	0	0	0	0	0	0	0	0	30	0	0	0	638	0	0	748	0	0	2170	1212	0	352	0	1805	2975	0	675	0
hAT-2n1_DR	DNA	hAT-Charlie	7153	0	1188	5330	7468	18558	17569	26729	34828	38945	34803	34900	24971	17815	16165	18382	14935	10898	13437	8334	10377	9083	7631	8425	6254	10587	5810	7518	6539	7492	4479	6450	5492	6339	6777	7529	6717	5766	5917	4049	5695	4760	5226	3915	3382	4555	3947
Gypsy-130_DR-LTR	LTR	Gypsy	766	0	0	319	0	0	0	2157	2102	0	1447	729	830	0	164	390	1449	557	747	906	574	376	392	0	0	0	0	0	0	311	0	0	0	0	0	684	0	0	0	0	0	0	0	0	0	0	641
TC1DR1	DNA	TcMar-Tc1	0	0	0	0	0	0	0	0	0	0	0	0	0	0	114	0	0	0	0	0	0	0	0	0	0	0	0	0	0	0	0	0	0	0	0	0	0	0	0	0	0	0	0	0	0	0	0
Gypsy13-LTR_DR	LTR	Gypsy	2324	0	0	0	3155	3653	4303	2944	2450	0	1616	1539	62	244	0	0	0	0	0	179	0	0	445	1391	363	0	0	0	0	0	0	0	558	71	73	0	0	32	0	0	0	0	188	0	0	0	0
Gypsy-184_DR-LTR	LTR	Gypsy	165	0	0	0	0	0	65	0	0	0	0	0	0	0	0	0	0	394	0	0	0	164	0	0	100	0	0	0	0	163	0	0	162	0	0	0	0	0	0	0	0	0	0	0	0	0	0
Mariner-N17_DR	DNA	TcMar-Tc1	0	0	0	0	0	1793	0	908	885	0	795	905	0	0	0	0	0	0	893	0	0	0	0	0	0	0	0	0	0	0	0	0	0	0	0	0	0	0	0	0	0	0	0	0	0	0	0
Gypsy69-I_DR	LTR	Gypsy	4245	0	1105	4245	0	0	4245	4256	0	0	0	0	0	0	0	0	97	0	2316	0	0	0	3706	0	0	484	0	29	0	0	0	0	0	0	0	0	36	0	0	0	0	72	0	0	98	0	0
Gypsy-193_DR-LTR	LTR	Gypsy	1158	4610	2005	577	1723	0	1161	0	576	164	0	591	65	552	564	0	1271	0	0	576	0	578	0	573	33	0	0	134	0	0	0	0	0	907	0	0	224	564	601	0	0	493	97	552	0	679	494
Gypsy119-LTR_DR	LTR	Gypsy	0	0	0	0	2205	138	2557	3965	1014	975	0	0	0	0	0	0	2401	0	0	1281	0	0	389	1108	2429	0	30	736	0	0	709	0	0	39	0	626	0	740	0	0	127	39	57	134	0	71	488
hAT-N35_DR	DNA	hAT-Ac	559	0	170	227	3206	9941	11139	24537	57029	59843	67599	61040	36529	37419	37307	42157	51565	35382	34652	28893	22791	27273	17760	20533	9540	10531	12178	4492	6924	2160	2394	5106	3428	3857	926	3256	4791	3276	1822	4803	1351	788	3213	2280	4471	1859	5913
R2Dr	LINE	R2	0	0	0	0	0	0	0	0	0	0	1137	0	0	0	0	0	0	0	3575	0	0	0	0	0	0	0	0	0	0	0	0	0	1347	0	37	0	0	0	0	0	0	0	28	0	0	0	0
Crack-5_DR	LINE	L2	134	0	0	0	92	287	606	927	834	626	2174	3099	4132	2296	1310	2739	736	2872	2977	633	806	386	988	195	475	3215	1524	507	566	984	1012	806	74	678	70	466	373	1264	1809	1211	716	551	1428	1663	1174	1745	275
CR1-55_DR	LINE	L2	59	0	0	0	0	0	0	56	0	0	0	0	0	0	0	0	0	93	175	82	299	486	251	307	799	943	884	508	409	1828	1357	2846	1154	1554	3022	940	4432	3744	2793	1428	2087	4571	1598	1219	747	1579	88
hAT-N181_DR	DNA	hAT-Tip100	793	0	881	117	1764	2082	3483	4742	6826	21849	7471	9624	1984	3875	1249	3449	6707	3179	1088	2919	962	182	847	371	907	717	338	152	39	135	136	241	236	113	174	309	155	43	92	242	173	129	255	373	199	172	315
Gypsy-235_DR-LTR	LTR	Gypsy?	277	0	0	0	0	0	0	0	45	0	43	34	0	63	0	52	74	46	89	44	217	272	168	429	511	274	716	602	241	921	445	827	599	1143	1561	1151	1437	2348	1982	2701	4062	3105	4002	3992	5844	3469	5322
Nimb-1_DR	LINE	I	0	0	0	0	4129	6275	5254	3077	3811	5691	162	880	32	0	0	0	371	805	0	1584	0	0	174	0	0	125	0	0	0	913	0	43	0	36	0	0	0	0	0	0	98	72	0	475	39	220	0
Mariner-14_DR	DNA	TcMar-Tc1	142	0	0	0	2336	3698	4915	1510	5206	3060	2276	9167	2975	7164	2707	1469	0	0	0	0	0	0	38	0	0	31	0	0	0	0	0	0	0	48	0	0	0	0	0	0	0	0	0	0	0	0	64
CR1-46_DR	LINE	L2	85	0	1411	11316	6413	8838	5669	4121	1044	0	975	409	2647	3000	229	4027	2928	2006	1398	1896	324	850	2336	822	1304	3944	4189	3244	1505	3144	3664	2276	1319	1241	1164	2655	654	708	218	1926	2076	6634	2086	2573	1980	3113	3033
SINE2-4_DR	SINE	tRNA-V-RTE	512	0	0	0	85	215	234	112	774	594	1169	1343	1545	2224	1844	3059	5901	7462	9425	10535	15344	22110	25515	34930	41920	60839	73355	89056	106596	158348	165416	204879	222429	243006	298857	340059	342818	383024	392894	402597	396953	413809	390199	380501	365385	361719	332660
EnSpm-N22_DR	DNA	CMC-EnSpm	0	0	0	0	0	141	69	38	47	0	0	176	256	698	137	522	324	617	110	62	680	1285	1161	1082	446	2015	2203	2213	944	2452	2787	1925	3315	8104	1688	4844	15252	14412	6501	12248	7115	11184	6246	7309	7167	5202	6399
L1-78_DR	LINE	L1	0	0	8271	5987	5776	2023	0	0	1918	0	0	0	0	0	0	0	0	0	66	0	0	0	0	246	0	64	104	0	83	61	650	0	0	76	163	125	1135	1602	984	142	1207	832	1621	1339	1535	2144	1782
HATN17_DR	DNA	hAT-Tip100	309	3500	22644	44955	57293	23475	15911	8460	3155	8685	9859	21840	7202	8589	9236	16982	9857	19111	17424	23041	7977	10276	4037	1720	1931	2093	2880	499	379	692	1130	3044	1107	1470	3274	2903	5454	2659	6825	6239	8072	9796	4998	8679	6566	8959	11984
HAT1_DR	DNA	hAT-Ac	1528	3346	0	692	4314	1972	0	3586	1202	1713	1552	213	1231	2465	2374	2176	3659	776	2793	2777	2660	2294	1989	3678	17271	2286	2261	3523	8151	4626	1421	1940	3231	2352	1839	1292	2236	2848	2055	1240	2461	1783	1123	1777	1909	1663	1167
ERV1-N1C_DR-LTR	LTR	ERV1	148	0	0	0	0	0	60	0	0	0	0	68	32	29	249	0	25	393	302	0	286	288	125	463	620	1430	1122	3152	1109	1817	3035	2535	3629	4720	5124	5179	4826	10638	7625	9048	6794	7000	4659	7342	5885	4822	4935
hAT-N110_DR	DNA	hAT?	54	0	0	0	0	0	0	0	0	45	0	36	64	0	29	0	96	48	0	108	0	97	460	246	85	426	338	315	295	215	707	299	223	621	1007	841	502	794	1012	1170	1018	1580	2594	2273	2934	2530	3316
DNA-TA-3_DR	DNA	DNA	57	0	0	2047	1024	8156	3508	5105	3046	2485	1176	930	2640	85	2181	0	225	1481	1254	2016	2317	237	1996	1395	903	191	876	72	1026	2524	631	0	764	2406	835	194	1021	2784	2230	122	106	1816	1296	1091	221	1159	539
Tx1-36_DR	LINE	L1-Tx1	43	0	0	0	0	0	61	58	90	178	0	0	0	365	0	80	0	181	107	62	1376	0	137	2680	1934	2602	489	4602	2445	3973	3163	1546	4965	4708	3424	1662	4689	3730	5194	3554	3634	816	4342	2673	2175	1317	2165
Gypsy158-LTR_DR	LTR	Gypsy	168	0	0	0	171	0	0	0	0	171	0	171	0	0	0	0	683	0	0	0	0	340	0	0	0	0	171	0	0	0	0	0	0	0	0	0	0	0	42	0	0	0	0	0	0	0	0
Gypsy-250_DR-I	LTR	Gypsy	1012	0	0	0	0	0	0	0	0	0	0	0	0	0	0	0	0	0	0	0	0	0	0	0	0	0	0	0	0	0	0	0	0	0	39	0	0	0	0	0	0	0	0	0	36	0	0
Helitron-1N2_DR	RC	Helitron	64	0	0	0	0	0	0	0	199	135	44	105	31	31	137	26	736	210	10	256	318	90	544	140	0	853	1853	482	1111	1423	2253	4844	4260	3794	4511	8789	9094	10847	13517	13855	6088	13604	10769	13062	11050	15328	9773
L1-48_DR	LINE	L1	35	10520	0	0	10025	1155	185	538	0	174	978	544	705	718	0	558	120	932	0	107	0	57	163	809	66	0	456	694	140	111	438	0	1482	773	0	45	437	478	125	940	483	3661	919	382	354	1536	838
DNA-N4_DR	DNA	DNA	8315	257	0	539	743	5543	12784	27614	35931	55574	57946	58059	53061	39183	33204	27462	33609	11002	6911	5523	5913	3428	3324	7991	2822	5088	3966	5995	5287	5736	7243	4202	6402	1959	11104	6137	5001	9041	8969	4501	11756	11390	11344	13642	11801	8470	6992
DNA2-7_DR	DNA	DNA	7989	525	16209	36218	33784	49982	16977	9808	21522	26267	32422	32515	36199	19684	10950	8343	8329	3610	5170	7303	3957	7644	3246	8359	5227	3389	6186	3010	3527	3828	4393	3147	3493	2742	4019	4259	4321	3917	3169	3100	4196	2951	4240	3883	2525	4612	4560
L1-6_DR	LINE	L1	5693	22767	13065	388	1272	6036	0	449	2257	1015	2807	1593	1533	908	300	0	937	339	195	343	797	38	980	0	759	0	1136	0	183	710	52	729	40	959	484	300	0	963	42	89	106	161	762	1077	768	1440	1530
DNA8-8_DR	DNA	hAT-Charlie	171	0	0	0	0	0	0	215	275	424	153	238	716	1144	756	974	557	1696	2503	4815	4611	2936	9801	17367	18886	22008	24028	28964	37592	21238	30205	31010	32197	21692	22183	20910	8325	15571	13002	10324	8176	6948	5446	5261	6783	10957	12584
Copia-21_DR-LTR	LTR	Gypsy?	0	0	0	0	0	0	0	0	0	0	0	0	32	30	0	0	0	0	102	61	0	0	0	0	0	50	60	369	0	316	54	175	74	0	673	193	131	535	727	351	317	172	243	797	763	1131	1207
Tx1-9_DR	LINE	L1-Tx1	0	0	0	9866	0	0	0	0	0	0	0	0	0	0	0	0	0	0	0	0	0	0	582	0	3166	752	31	0	0	0	0	0	0	0	439	0	0	32	0	0	42	58	0	0	0	0	0
Gypsy62-LTR_DR	LTR	Gypsy	950	0	0	0	0	0	0	475	0	1425	476	885	0	0	0	0	25	0	0	0	0	0	0	0	0	0	0	0	0	27	0	0	467	0	0	0	475	0	0	0	476	475	0	0	275	0	0
L1-56_DR	LINE	L1	1083	0	0	118	340	214	342	837	50	5747	340	6453	2749	2571	1589	741	2642	8293	2964	2414	1745	2071	4494	2436	1268	2422	1879	2264	2181	2195	2876	3762	1929	2553	1501	2830	2680	2694	2357	2751	3078	2741	2132	1754	5027	3151	4101
ERV3_DR-I	LTR	ERV1	9364	0	0	0	0	0	0	0	556	0	0	0	0	0	0	1028	0	51	0	0	0	0	0	0	223	3645	0	3737	791	54	1673	0	3989	0	94	5481	112	0	166	281	30	753	45	0	0	3994	0
Gypsy-116-LTR_DR	LTR	Gypsy	0	0	0	0	0	0	145	0	45	173	0	35	63	0	780	445	3209	2046	2957	4404	4789	6532	4133	7180	6455	3269	569	856	1568	1877	1709	696	532	293	658	139	2954	579	2370	759	1296	398	1624	1288	1671	1570	509
Harbinger-N23_DR	DNA	PIF-Harbinger	143	0	0	0	0	0	0	0	47	0	0	35	33	60	27	54	25	47	44	42	0	38	71	80	82	49	213	206	126	82	161	231	333	60	210	399	295	212	367	195	389	156	412	240	610	350	364
Gypsy46-LTR_DR	LTR	Gypsy	429	329	1650	1428	0	0	324	386	331	151	0	0	325	594	331	333	0	314	0	187	0	331	0	0	153	0	0	319	0	0	981	153	63	0	0	0	0	151	0	0	0	0	0	0	322	0	250
DNA2-9_DR	DNA	DNA	0	0	0	0	0	0	0	0	2346	0	543	9971	3615	5613	2730	5073	0	46	1883	576	0	0	0	0	586	3575	806	2526	251	3519	4984	4255	1271	2983	3093	233	3163	1647	477	756	455	157	47	1770	87	170	304
DNAX-10_DR	DNA	DNA	26	0	0	0	0	71	2123	1914	2375	12138	7141	3800	737	3935	8409	8179	5212	5553	12235	15903	17509	14636	12472	12857	6166	4000	11226	7802	3864	6439	3249	5365	9073	7800	15929	11053	19320	8368	16341	14339	14782	12247	6303	7737	5420	3653	12629
EnSpm-14_DR	DNA	CMC-EnSpm	7152	0	0	0	0	0	0	0	0	0	0	0	0	0	0	1445	2738	0	0	0	0	436	0	34	0	0	50	29	0	0	0	78	0	74	120	0	0	76	0	0	61	47	44	95	52	0	111
Harbinger-N18_DR	DNA	PIF-Harbinger?	0	0	0	0	0	0	0	0	0	0	0	0	224	0	0	51	25	0	220	169	155	321	231	0	253	989	459	1009	858	564	1618	1570	4232	2239	1754	3935	3940	6513	10544	9752	5164	11373	12831	9127	11212	10666	10349
HATN8_DR	DNA	Zisupton	612	0	0	0	175	70	229	272	837	899	1846	4972	11157	5922	30895	43865	17450	55362	68749	30127	66960	57902	45717	67713	45433	78092	79463	53139	75127	86280	46268	78224	55312	47766	61376	37234	55019	51492	38134	51057	43443	33973	37385	33350	37098	34285	31778
BEL32-LTR_DR	LTR	Pao	1818	1802	1212	0	0	0	0	0	597	0	0	605	1106	0	1092	26	0	583	1212	599	0	0	1176	583	0	0	0	0	0	602	0	0	0	0	0	600	0	0	0	0	0	0	0	0	0	0	0
NonLTR-1_DR	Retroposon	Retroposon	2325	3552	22017	17047	7373	7920	7129	4917	3554	3624	234	2510	3456	810	2229	627	1095	743	385	561	880	1661	112	480	258	126	493	260	403	345	569	754	193	352	299	1727	497	1298	1897	540	613	586	388	1994	1095	1336	551
L1-123_DR	LINE	L1	51	0	0	0	0	0	0	774	0	0	0	0	0	0	393	255	0	264	0	437	0	184	1028	220	663	127	1076	1740	1645	1729	3680	787	5648	1612	3059	1541	2233	1116	1077	895	1730	1813	1226	912	1469	1004	1725
hAT-N128_DR	DNA	hAT-Charlie	237	0	0	0	0	0	0	54	47	0	184	34	242	586	218	355	146	227	307	679	748	2742	2330	1735	3259	8261	4403	6641	7892	5141	5741	7165	13840	10092	7973	7103	10743	8751	2763	9839	4368	4159	4660	7702	4297	6083	5463
EnSpm-9_DR	DNA	CMC-EnSpm	11361	0	955	0	87	697	806	1510	961	21365	1170	677	1276	1630	2144	1310	3088	3523	4325	2586	3958	5187	1863	1903	1842	2704	2903	2265	3754	2993	4341	3738	6567	3979	3770	4366	6369	8761	6918	4821	5363	5801	5244	4003	4161	5198	3924
EnSpm-N47B_DR	DNA	CMC-EnSpm?	0	0	0	0	0	0	0	0	46	0	0	37	32	0	0	26	54	0	1686	0	1800	0	1206	238	0	49	1410	2026	0	1542	39	0	53	85	225	0	49	89	0	46	423	120	1301	55	55	1632	44
L1-132_DR	LINE	L1	87	0	0	0	1743	0	3413	223	96	43	515	638	68	1664	2136	4076	2285	91	617	627	423	327	658	177	194	517	63	676	408	1016	935	722	107	1350	137	227	160	770	354	309	361	343	511	334	172	514	428
piggyBac-N19_DR	DNA	PiggyBac?	145	0	0	0	0	0	0	0	0	85	0	34	0	30	0	150	271	227	643	207	655	168	481	376	887	914	463	169	884	583	1455	520	929	1344	1425	1999	1036	1031	1528	1111	1364	1225	1603	635	1065	1421	310
EnSpm-N14B_DR	DNA	CMC-EnSpm	34	0	0	0	0	0	0	0	48	0	0	36	0	0	84	174	73	0	0	210	460	1826	235	398	983	1316	2155	1147	1565	3324	3456	4054	4679	1960	2614	2166	4130	2818	1949	3216	2047	1461	1490	960	563	1794	372
DNA-2-30B_DR	DNA	DNA	1155	0	0	336	361	916	884	2375	1924	3739	6569	14280	13570	18094	14443	24545	25300	26648	30207	19287	23516	15878	14858	16127	18520	16445	15420	21528	13672	24907	20070	30650	28708	27355	29229	34659	27119	25724	25961	23588	27942	22544	22937	28474	22383	28451	27467
DIRS-10_DR	LTR	DIRS	240	0	0	0	0	70	0	0	101	692	803	378	585	1415	81	1704	9909	3352	9506	15488	9958	7913	7056	14538	7547	2984	10006	5202	7809	1544	13789	9502	10071	19011	4112	14963	3442	4418	6277	3899	3469	6613	11796	1506	1744	3729	1161
DNA8-4C_DR	DNA	hAT-Charlie	490	0	0	0	174	77	0	52	151	210	38	105	94	293	306	260	48	235	843	938	402	851	1036	709	71	1052	3155	5152	3372	3881	7101	3496	7410	8423	3349	8109	5966	3532	4124	1456	6172	3914	4210	2213	1314	1458	6171
BEL-66_DR-I	LTR	Pao	5811	0	0	0	0	0	0	0	0	0	0	0	0	0	0	0	0	0	0	0	0	0	185	0	0	0	145	0	28	0	0	40	0	0	555	0	0	530	0	0	0	0	0	0	0	37	0
hAT-32N1_DR	DNA	hAT-Charlie	111	0	0	0	0	0	0	0	419	223	687	240	387	204	1006	596	1926	1281	2472	3853	9459	15068	12192	16790	24350	21007	19046	13931	11524	10914	12723	7007	6464	4717	4683	1352	1442	444	563	866	836	955	574	417	814	801	496
hAT-N159B_DR	DNA	hAT-Ac	294	0	0	0	0	77	0	0	136	42	73	210	213	90	93	0	272	455	0	1040	730	3045	3742	878	5632	5729	7431	11876	16580	18894	15795	11902	14223	20595	13838	10381	15182	16107	11986	13171	15004	16619	16003	18290	7802	14257	10470
Gypsy-190_DR-LTR	LTR	Gypsy	168	0	168	0	0	0	0	0	0	0	0	0	165	0	0	0	0	0	0	0	0	0	0	167	0	0	165	0	165	162	103	0	0	0	0	0	0	0	0	0	0	0	0	0	0	0	0
BEL23-I_DR	LTR	Pao	0	0	0	11714	5940	5742	5751	0	0	0	0	0	0	0	0	0	0	0	0	0	0	0	0	0	0	0	0	0	0	27	0	0	0	0	0	0	34	0	0	0	0	0	0	384	0	36	0
Gypsy-21-LTR_DR	LTR	Gypsy	0	1257	3025	6306	3015	1512	1501	2995	1968	0	4015	1046	67	0	0	0	0	0	0	0	0	0	0	0	0	0	0	0	0	1320	0	0	0	0	0	0	0	0	0	0	0	0	0	0	0	0	0
hAT-N34_DR	DNA	hAT-Ac	203	326	0	0	1210	2004	3323	14466	13359	20103	17324	23617	22996	19111	16998	16013	12203	18049	19396	23427	18758	26175	24287	19619	17113	12752	9659	8138	17016	11792	8125	9663	10150	6150	8975	8868	7633	11964	10118	8213	11438	6426	10690	10740	16975	14616	17147
Copia-11_DR-LTR	LTR	Gypsy?	22	0	0	0	0	0	0	0	54	0	0	0	35	0	115	26	0	0	0	43	0	0	147	0	116	34	106	575	677	0	160	323	516	428	655	1532	2293	1834	1535	3165	1586	1689	5113	6018	5137	4601	4084
TDR9	DNA	DNA	186	0	0	0	0	144	0	114	97	264	536	599	253	372	384	1563	2025	662	1084	1523	3628	3328	2500	2146	2585	4701	4793	4205	3810	4867	6423	5923	5892	5967	6040	7555	8699	7651	7471	6005	9281	7177	9035	8375	8000	9477	8542
Tx1-38_DR	LINE	L1-Tx1	68	0	0	1470	6003	6488	1972	1058	989	0	0	287	2550	0	275	687	1330	460	0	327	1154	320	0	0	0	32	226	144	1318	403	1048	958	811	37	1540	592	442	1525	1264	1081	288	1910	489	1283	1462	1485	350
ERV1-N5-I_DR	LTR	ERV1	189	0	0	115	176	615	2129	0	7754	18591	16968	16929	38429	30030	20709	35923	29028	21156	20583	18472	48602	42531	11587	24011	4286	9032	3626	3450	4606	2319	467	0	814	0	2504	279	1846	0	31	0	0	0	66	0	1296	28	380
Kolobok-N11_DR	DNA	Kolobok-T2	51	0	0	0	0	0	0	62	0	0	0	36	66	90	81	0	77	0	0	105	40	127	146	119	215	176	158	329	257	477	765	296	211	585	507	937	249	226	650	694	1053	773	1610	1026	1449	1549	1602
DNA-1-6_DR	DNA	DNA	79	0	0	0	0	0	0	51	147	0	0	103	32	323	300	106	839	527	369	979	729	1108	596	1904	2103	1525	3320	4674	5538	4657	5387	8355	9255	9285	13393	17722	13709	15564	14449	10975	15417	13627	11884	9524	8963	8539	5419
EnSpm-N30_DR	DNA	CMC-EnSpm	160	0	0	0	0	0	0	57	292	128	263	210	157	30	411	235	1229	181	996	1627	2496	4112	3408	3685	4080	4163	6804	9921	5480	7252	5896	6715	4714	6262	5323	8520	4966	5667	4654	6159	5236	6763	4797	4231	3486	2403	1048
Tx1-8_DR	LINE	L1-Tx1	3533	12886	306	669	0	0	5130	1411	1775	438	3839	0	0	0	0	555	572	1334	372	1118	1248	0	210	1123	226	635	0	1531	763	0	144	0	346	112	704	2990	796	0	89	160	478	181	945	2058	0	1019	1450
TDR7	DNA	DNA	1033	0	0	0	172	362	539	431	618	1185	1321	1208	1854	1693	2263	2337	4266	4532	7791	7275	13849	18656	32634	34318	44502	64807	75059	88788	105457	107774	126023	113554	131079	128532	128596	105766	104064	99160	82102	85569	79157	79368	72856	60041	59128	56289	67982
Gypsy6-I_DR	LTR	Gypsy	10816	0	10830	5412	0	0	0	0	0	0	0	0	0	29	28	0	25	0	0	0	0	0	0	0	0	0	0	0	0	27	0	0	54	0	0	0	166	0	280	0	0	0	0	320	0	78	0
TDR8C	DNA	DNA	120	0	0	0	0	0	116	0	144	44	305	141	292	1224	192	0	844	361	1679	2552	4623	6923	9012	6768	12836	8371	5097	10952	9220	9125	6441	12728	13066	13325	5985	11030	6705	14832	5844	10428	6259	9077	5487	5707	5781	5584	10265
Mariner-1_DR	DNA	TcMar-Tc1	30	0	0	0	0	0	0	0	0	42	0	0	32	0	0	0	0	70	0	0	0	0	0	0	0	0	106	0	0	0	52	438	614	414	112	1260	483	43	543	1550	1116	1413	2638	8114	4402	5299	3539
Gypsy-237_DR-I	LTR	Gypsy	2038	0	0	0	0	0	0	0	0	0	0	0	0	0	0	0	0	0	0	0	0	0	0	0	0	0	0	0	0	0	0	0	0	0	0	68	712	0	0	537	0	0	0	0	0	0	0
SINE2-3_DR	SINE	tRNA-V-RTE	2551	0	0	563	1436	3304	3330	5918	14324	20830	27211	50529	75666	100194	143392	172299	225771	251654	257488	294111	280652	302662	331143	338044	329990	322788	335731	302836	307883	294138	281017	280492	286289	263230	248873	238453	202160	188826	170030	156595	145270	117190	105952	88415	86922	66544	56925
EnSpm-N8_DR	DNA	CMC-EnSpm	157	0	0	0	0	0	0	0	0	0	40	141	31	0	55	236	50	70	131	795	357	415	521	0	865	625	1026	948	1025	1861	1173	2971	1972	4668	2797	5122	5079	8003	7584	7146	9841	12966	13692	10294	7483	14564	8470
BEL-67_DR-LTR	LTR	Pao	0	0	0	0	0	0	0	0	0	0	0	34	0	0	0	0	49	47	1048	0	339	591	0	898	487	643	427	876	607	197	66	295	603	0	0	248	0	0	360	0	739	0	358	660	0	708	279
Gypsy-215_DR-LTR	LTR	Gypsy	0	0	0	0	0	0	0	0	0	0	0	0	66	29	915	2139	1623	760	1973	603	1397	74	1380	2238	2676	817	2890	369	478	68	0	1615	0	2084	706	2542	737	742	264	90	0	536	1463	359	1371	359	191
LTR-15_DR	LTR	LTR	0	0	0	0	0	0	129	0	0	646	0	244	126	754	1936	0	1416	3139	818	1298	2398	637	1158	404	384	2140	538	928	1143	0	1618	0	1183	806	1085	538	253	129	0	1603	0	71	56	868	358	1724	0
hAT-N48C_DR	DNA	hAT-Ac	3339	0	175	3681	27436	19901	15138	10946	613	742	956	2176	1164	1085	988	1611	1838	3168	1715	1957	5662	6103	16610	7393	4876	9815	2998	2708	2109	6372	3096	4422	2718	6300	3798	4157	3459	3370	4951	4795	4965	5042	2973	3557	4273	6246	2761
DNA2-6_DR	DNA	CMC-EnSpm	250	0	0	0	0	743	0	603	1706	16086	9270	3877	6015	2846	1855	1730	864	674	4467	738	4224	744	3717	2165	809	4323	2652	2626	0	1440	1316	1013	636	1338	410	2028	1580	1742	2568	3935	1752	1122	1259	1162	4238	5689	1347
BEL8-I_DR	LTR	Pao	7107	1813	7943	13442	3586	0	0	0	0	0	0	35	0	0	28	0	0	0	0	0	0	43	0	0	263	0	0	0	171	43	3306	0	0	0	0	0	33	47	0	0	1057	93	0	0	37	0	588
DNA-X-15_DR	DNA	DNA	0	0	0	0	0	0	0	0	0	0	80	39	0	0	0	0	0	105	425	0	40	505	768	0	541	482	244	1076	0	2613	2338	779	3944	3304	8327	3993	6862	6878	1994	4777	1215	5218	4703	4174	5679	6326	5889
Mariner-N24_DR	DNA	TcMar-ISRm11	129	0	0	114	0	0	0	57	0	173	120	142	663	60	1208	882	1232	1787	1393	1007	2701	2352	4049	4361	8105	4768	11231	4550	9915	4896	3842	7797	2051	6012	4931	6837	2932	4295	2863	3109	1159	1489	1661	2227	81	2951	255
DIRS-N4_DR	LTR	Ngaro	59	620	621	6407	19826	13548	610	943	3178	0	784	144	775	970	129	76	0	2664	289	605	199	5248	337	6315	84	32	6974	645	856	1922	1924	1018	522	617	977	489	201	2606	306	530	1360	783	1160	587	1257	553	885
EnSpm-N6_DR	DNA	CMC-EnSpm?	383	0	0	0	0	0	121	56	430	83	1153	1255	1105	1438	1227	1868	4293	5153	7742	6905	12575	13299	12079	20178	20228	28189	29117	18828	32665	24440	29737	27718	21763	25783	19710	18340	18048	14022	14364	9615	13066	8736	7852	9311	4392	4525	5571
Mariner-5_DR	DNA	TcMar-Tc1	79	0	0	0	3277	1634	11546	1641	0	0	37	2094	95	29	112	1667	49	1766	0	0	0	358	630	0	50	127	167	43	3220	651	901	300	1005	259	0	932	895	964	1693	901	2764	1474	1104	1577	4661	4893	872
GypsyDR2	LTR	Gypsy	0	0	0	0	0	139	755	0	138	0	462	3034	3980	8271	138	0	124	0	0	0	0	0	0	0	117	0	0	0	0	0	60	0	0	95	0	0	25	431	171	0	31	82	56	4126	4079	3275	4365
hAT-N135_DR	DNA	hAT-Charlie	220	0	0	110	0	0	0	55	49	212	231	105	127	270	254	213	319	533	650	41	426	1255	617	1173	912	1113	3694	1705	5985	5738	7386	5764	7207	18485	13566	16652	21489	19963	21563	31247	31382	26567	25792	33545	29869	26677	21851
Tc1-1_DR	DNA	TcMar-Tc1	1424	0	0	0	94	0	117	0	195	309	192	214	1241	299	563	575	399	399	697	777	1196	598	1758	1810	2935	2527	2270	2273	3875	3483	4410	3806	4402	5546	7801	8135	12590	13885	16943	17431	19161	23373	23284	29415	34726	35987	30705
Gypsy140-LTR_DR	LTR	Gypsy	994	996	726	0	0	0	993	0	536	0	0	0	156	218	0	0	0	0	0	0	0	0	360	156	0	0	0	43	0	216	0	0	434	132	0	0	776	0	0	223	177	0	128	0	1031	969	783
Gypsy90-LTR_DR	LTR	Gypsy	770	0	0	0	1542	3421	766	385	723	0	385	0	0	0	0	385	0	0	0	0	736	373	0	0	0	0	0	362	0	375	37	0	0	0	0	388	0	0	0	0	0	0	0	0	0	0	0
DNA-8-10_DR	DNA	DNA	6530	20006	1611	17567	1162	18190	19989	3754	19182	1779	14748	7707	7380	6408	1647	7976	860	6739	3268	1588	2583	1135	2394	893	1006	830	1268	2129	95	2999	2373	524	3243	492	1847	887	0	935	52	322	447	483	283	0	0	135	24
ERVN1-I_DR	LTR	LTR	797	4807	1315	5893	3587	3823	3002	2568	3157	3944	2597	3095	1524	4186	3620	4536	5643	8914	6594	4034	2231	2123	2235	1351	600	1525	183	1083	56	0	1218	728	1956	779	35	1074	1212	330	423	1008	1474	707	0	717	683	795	1339
DNA-N44_DR	DNA	Kolobok-T2	46	0	0	0	0	0	0	0	0	0	37	38	0	0	84	0	25	0	0	0	39	186	0	0	33	79	0	60	0	54	153	99	50	131	137	112	112	265	455	722	366	523	823	1203	1365	457	1282
DNA-2-23_DR	DNA	CMC-EnSpm	127	0	0	0	0	0	118	0	0	0	0	0	0	473	0	154	452	1286	1099	3601	4126	8797	10204	15303	16898	17706	10518	5804	7653	6388	4836	4891	747	3618	4764	5489	924	3136	2803	2726	2915	3161	2067	4800	2950	1914	2277
DNA2-2_DR	DNA	DNA	1569	0	315	676	4275	12765	51181	106045	183265	202129	197636	154800	111926	67039	63544	35896	27755	14818	10603	17530	16961	17184	22774	27588	28616	44210	43661	58205	44747	53834	46334	40685	35286	30272	33199	28157	26951	16010	21438	21618	19953	20118	22792	20019	23042	15417	13594
Gypsy-110_DR-I	LTR	Gypsy	1691	2470	4734	6253	4529	1011	0	0	3222	807	1675	0	0	0	0	0	0	0	0	0	0	0	0	0	0	0	0	48	0	0	0	0	0	0	52	0	0	0	0	0	0	326	0	0	0	0	0
DNA-TA-4_DR	DNA	TcMar	3179	86272	50900	8763	18944	37723	54555	16586	7353	2428	7089	2718	4635	3830	5748	3026	5124	7709	7429	20736	9646	7208	6592	6397	7648	5548	10343	5865	12204	12957	14005	11757	14000	14076	16505	12801	9265	9946	11630	9870	12150	16432	14233	16789	11797	14517	14195
Gypsy-23-I_DR	LTR	Gypsy	7079	0	1403	1403	0	0	0	0	2416	1724	0	0	31	887	28	0	0	0	172	0	0	0	0	0	0	33	0	0	0	0	0	0	40	0	0	0	0	0	42	0	0	0	0	0	37	41	0
KenoDr3	LINE	L1-Tx1	4268	0	5652	0	0	205	0	0	0	0	0	0	0	2290	3804	0	1974	0	2623	437	0	0	1423	1773	0	0	1190	0	0	0	303	0	37	850	3788	533	2122	0	0	1459	0	620	1904	0	179	153	0
EnSpm-N27B_DR	DNA	CMC-EnSpm	284	0	0	0	0	0	0	158	138	88	196	526	357	267	281	312	197	301	264	337	509	549	907	362	515	1048	464	1291	1015	1236	1968	1143	1556	1872	2033	2525	3040	3715	3279	3133	4925	4750	4533	6261	4604	7121	6032
CryptonV-N6_DR	DNA	Crypton-V	246	0	0	0	0	0	0	52	198	248	165	139	420	285	247	325	283	210	440	314	1038	865	477	995	981	961	874	1167	1242	1396	1190	1568	1669	1360	2657	2218	3927	2987	5561	4694	7650	6585	8862	7018	9065	10042	10071
CR1-22_DR	LINE	L2	27	0	0	0	0	0	130	583	716	207	844	7561	3190	241	2192	2324	1581	1631	3335	5573	1328	1200	2294	1842	1383	2658	1723	2963	1825	1815	1475	1183	4206	3974	1980	1843	1936	1738	761	547	816	3412	1513	1715	2050	904	2139
piggyBac-N5B_DR	DNA	PiggyBac?	56	0	0	0	0	0	0	0	0	145	0	181	0	266	168	0	0	137	556	750	830	793	3020	1503	1987	2170	3445	2191	2293	5206	4187	6994	14011	14392	22656	15941	19341	18767	17147	12783	17951	11427	19622	15374	7836	10034	6549
DNA-2-21_DR	DNA	DNA	41	0	1309	6024	11485	16533	7359	2377	2348	0	0	0	9	0	0	0	0	135	0	268	158	37	0	172	378	159	168	1054	740	3243	1085	7635	7445	5734	6389	4941	3917	12340	7590	16088	14688	8087	7096	10394	7943	4523	6038
BEL32-I_DR	LTR	Pao	6876	20628	0	0	0	0	0	0	0	0	0	35	0	2840	1140	0	0	0	0	0	0	0	0	0	0	31	31	0	0	0	0	0	0	0	0	0	0	0	0	0	53	82	0	34	0	0	54
DIRS-15B_DR	LTR	Ngaro	1476	577	574	10294	3069	2145	1878	3920	0	7534	1690	578	3259	143	1193	556	0	4684	6020	4233	1186	1006	2313	2475	3638	2594	1664	1657	1231	2807	2910	652	2214	877	269	1109	1473	4076	1279	3942	4225	2077	1877	1490	2158	2482	2658
EnSpm-N42B_DR	DNA	CMC-EnSpm	1229	0	0	1063	7592	17147	20672	15485	17253	10733	6332	15183	4223	1957	7097	3255	16085	7399	4652	5269	6886	7966	4098	3528	4440	4342	4848	3366	6254	3183	4649	5347	3139	3729	4139	4055	4294	3222	3518	2136	2262	3371	2645	3304	3387	2161	2101
Mariner-17_DR	DNA	TcMar-Tc1	0	0	0	0	0	0	0	0	409	89	1110	0	0	732	1868	1588	2250	204	2824	808	1127	1836	0	1892	1938	1096	1351	1566	763	136	2481	0	972	67	927	3586	2928	2956	831	3949	30	1455	443	0	347	2590	1048
Gypsy104-I_Dr	LTR	Gypsy	4284	0	0	4197	0	0	0	0	0	0	3868	0	0	0	0	0	0	0	0	0	0	0	0	0	3537	31	0	0	56	0	0	0	0	0	0	330	0	0	0	0	963	87	0	0	73	0	0
BEL30-LTR_DR	LTR	Pao	640	639	0	0	0	0	0	540	0	0	0	0	0	0	0	51	0	0	0	42	0	0	0	0	0	1082	0	0	0	41	0	143	0	0	0	0	0	0	0	0	90	0	0	0	0	1041	0
hAT-32_DR	DNA	hAT-Charlie	522	0	0	0	0	0	62	57	0	0	0	67	2200	1091	1880	104	25	170	167	1247	837	0	846	272	0	0	1994	740	1001	2079	435	0	15	433	0	574	0	146	136	15	49	48	0	5	0	49	52
L1-47_DR	LINE	L1	0	0	0	2651	5638	0	128	3021	5637	1523	1236	5004	4081	878	149	1045	0	2539	181	765	932	1261	590	2901	3307	2496	264	2194	2103	2610	1505	965	270	0	1143	1011	951	1690	240	1279	1009	0	590	510	370	79	948
L1-119_DR	LINE	L1	4324	0	0	0	332	9691	1327	382	705	803	3604	7534	1964	517	1343	1234	2508	1646	1333	1077	1445	1048	683	733	1939	1099	1385	1393	1582	950	1332	1079	1052	1298	625	3738	1576	805	1197	1431	4700	1844	5345	2962	3788	2685	2825
Mariner-18_DR	DNA	TcMar-Tc2	28	0	0	7642	5268	0	0	0	93	2034	2319	1191	1063	478	385	923	481	933	0	2175	0	386	0	0	0	683	0	0	364	0	0	384	0	1415	0	0	0	0	0	682	0	880	170	0	0	80	2134
LTR4_DR	LTR	Pao	65	0	0	0	0	70	0	0	0	86	0	0	0	0	112	79	0	91	495	123	312	429	501	679	244	1222	1051	1264	1035	634	1483	388	1008	543	2238	414	1045	0	596	684	793	640	570	157	399	773	439
Gypsy134-I_DR	LTR	Gypsy	5762	0	0	237	263	0	261	8123	0	781	530	34	0	0	253	0	0	0	0	269	0	266	0	508	263	0	0	0	258	266	0	0	0	0	0	0	691	207	0	0	0	87	587	41	45	0	0
DNA-2-30_DR	DNA	DNA	426	0	0	0	0	0	188	108	329	299	116	172	258	509	337	185	194	614	522	492	402	800	523	1029	808	1240	1593	1506	1781	1497	1693	2003	3612	2645	3903	3041	2754	3297	4414	3942	5198	4628	5514	5459	5444	5542	6810
TE-X-1B_DR	DNA	DNA	293	0	0	0	0	138	64	55	188	134	118	73	294	623	656	570	870	743	1349	1826	2356	4040	4562	7872	10891	14452	13987	20079	34073	29996	29066	39740	34949	26157	27117	19523	28533	17898	10853	11826	12625	6164	7568	13410	7579	7095	10279
BEL-73_DR-LTR	LTR	Pao	0	0	0	0	0	0	521	2364	0	756	1072	803	370	0	1215	0	24	0	0	0	0	0	0	0	0	0	0	357	0	0	0	0	38	0	0	0	0	0	0	0	0	0	0	0	0	0	0
HAT1-N1B_DR	DNA	hAT-Ac	164	0	0	0	91	0	0	0	97	0	115	169	157	87	27	125	75	277	87	434	214	318	35	473	423	460	368	481	1332	2084	2761	2489	3306	4612	6612	5974	6677	15135	12497	11040	16405	14951	14723	19534	17486	21928	16268
Tx1-17_DR	LINE	L1-Tx1	0	4975	0	0	3575	870	5614	398	0	0	5162	1338	2220	0	2553	2195	765	640	1341	265	0	2900	0	642	2157	3432	38	0	515	605	943	175	1726	1507	1707	2327	1019	743	600	1568	1555	1720	2480	907	255	709	2708
Copia4-LTR_DR	LTR	Copia	795	265	0	265	265	0	120	0	0	0	0	0	0	0	0	0	0	0	0	194	0	112	263	0	0	671	119	261	518	222	261	0	405	260	411	0	735	0	0	147	0	135	0	73	0	0	0
TE-X-2B_DR	Unknown	Unknown	0	0	0	0	0	0	0	0	0	0	0	142	31	0	413	178	0	469	830	472	332	421	592	424	290	311	0	0	631	318	293	881	199	0	0	80	418	0	144	0	280	149	673	125	395	0	0
DNA9-N2_DR	DNA	DNA	0	0	437	0	0	1324	0	9100	0	0	0	0	0	0	7693	3562	12851	0	3842	204	0	2652	863	0	788	661	30	209	126	1814	689	1084	0	182	3	124	33	9	412	1584	0	0	79	704	45	1164	322
EnSpm-N29_DR	DNA	CMC-EnSpm	36	0	0	0	0	0	124	0	0	0	0	0	96	0	540	0	348	616	1215	560	635	469	1094	2136	855	1480	693	2009	596	2835	1726	1427	1328	775	3253	1738	892	1521	1507	2742	3247	1266	1937	1937	1762	1953	607
Harbinger-N26_DR	DNA	PIF-Harbinger	0	0	0	0	0	69	0	0	47	0	0	0	0	0	226	52	0	1878	301	406	0	1109	433	514	1648	3927	1143	2135	3078	0	1913	1709	347	335	1037	223	339	628	0	0	71	0	0	100	979	179	0
Tx1-52_DR	LINE	L1-Tx1	53	0	0	4877	0	0	0	0	0	0	0	0	0	0	82	0	25	241	0	773	754	1149	964	0	1414	1470	288	2112	1270	886	1511	1624	4304	2587	4548	3348	5121	2428	1626	3050	4677	3895	1887	4071	2950	1974	2157
L1-79_DR	LINE	L1	12193	8439	3632	4000	4943	0	232	1315	0	1903	3535	565	912	553	787	0	1910	1386	159	714	1562	0	345	137	324	0	0	408	0	1110	67	89	0	148	0	0	33	0	42	292	75	156	292	0	361	766	44
L1-99_DR	LINE	L1	39	0	0	0	0	70	0	0	50	726	638	439	0	0	58	203	817	0	1185	0	689	158	0	0	457	0	0	0	171	55	323	0	390	72	96	304	0	218	321	0	217	0	0	66	475	0	829
Harbinger-4N1C_DR	DNA	PIF-Harbinger	965	0	147	121	268	281	1820	1896	13787	21828	61990	122236	200640	287656	285015	350648	332120	310709	275223	219528	176412	156710	94437	87069	94436	85798	61237	73527	67618	61617	61691	63667	62979	68103	90403	98544	108407	139901	130999	105031	135189	121910	120767	102408	94567	80057	79004
DNA14-5-1_DR	DNA	DNA	720	0	0	0	0	0	0	56	92	469	321	598	486	654	572	1758	1648	1221	2035	2169	3793	4994	9659	18067	26784	33592	34347	36119	45697	44003	46200	41036	61958	45289	43059	45972	46910	43875	45987	45343	40861	33693	32834	37771	30021	25800	29176
BEL-43_DRe-LTR	LTR	Pao	981	327	654	0	86	0	1636	2507	1320	0	0	0	1032	976	666	1277	538	0	0	453	345	0	0	0	0	0	659	360	166	0	0	0	323	0	0	0	0	47	0	0	315	0	0	0	46	0	0
DNA-TA-5_DR	DNA	TcMar-Tigger	200	0	0	0	0	0	0	0	45	85	152	35	161	149	109	52	73	370	171	335	351	556	624	348	1152	1135	1949	2395	1655	3434	1647	2264	3381	8255	5446	8468	9121	14928	17690	17346	19575	18210	16698	17217	23207	25918	24230
hAT-N167B_DR	DNA	hAT-Charlie	714	0	0	0	100	601	250	264	609	758	1165	1510	1694	1552	2668	3014	2488	4275	4744	6111	8868	11728	10993	17282	11053	20353	28386	21440	21794	28601	20146	25572	23465	31790	33762	27211	32639	25992	28750	28665	33365	35986	29065	31368	29647	38251	29350
DNA-8-3_DR	DNA	P	555	0	0	0	0	206	0	0	94	88	39	317	95	213	195	392	998	682	870	866	1247	895	1366	1943	3057	2746	6550	6680	9858	9886	14891	22653	27182	28046	64589	129595	173806	230228	202301	185677	155343	149754	130780	115577	109457	103406	101036
Gypsy102-I_DR	LTR	Gypsy	6485	0	6501	32508	6498	5218	0	0	1284	0	0	0	0	0	27	0	0	0	0	0	0	0	0	0	33	0	0	0	0	0	0	0	0	36	0	0	0	0	73	465	0	0	39	75	279	95	24
DNA-X-5_DR	DNA	hAT	1211	0	1190	1866	429	3208	1251	3409	3302	2126	4920	4048	3108	3587	5939	4897	4433	7180	6186	6623	7557	7195	6132	6437	6691	8790	6691	7312	7493	9790	9003	11126	11239	13690	18050	21367	20295	25986	29949	29017	26718	30210	38531	41909	40271	44858	34646
Gypsy44-I_DR	LTR	Gypsy	32	15221	509	5075	2470	0	0	6351	0	0	0	0	0	4923	0	0	25	0	0	0	0	37	0	0	33	0	0	0	0	663	0	0	0	0	0	0	0	0	667	0	43	0	0	0	457	0	0
DIRS1_DR	LTR	DIRS	1369482	973899	117842	458417	406556	94670	68231	73251	33553	35787	55086	41168	51097	41274	84152	63808	48381	52800	40528	56781	37282	46183	29876	43338	29027	20066	35790	28972	20019	18811	20462	40239	20867	30939	25940	30343	57605	39972	72439	56003	32943	22876	15605	24084	8328	21265	40592
ERV2_DR-I	LTR	ERV1	0	0	0	0	0	1695	2174	6117	8013	43049	40286	22820	18828	8060	12682	1254	3497	0	413	403	0	1332	0	0	0	0	0	0	0	554	1229	486	49	1308	46	649	33	160	0	535	279	29	28	60	55	431	340
EnSpm-15_DR	DNA	CMC-EnSpm	66253	4651	0	0	0	0	120	0	46	0	39	112	33	175	176	105	0	166	151	187	126	246	362	328	264	374	248	638	293	825	1001	449	1190	319	510	857	1592	938	2308	4249	3241	3998	3256	3107	3368	3814	3742
Gypsy-201_DR-LTR	LTR	Gypsy	0	2879	0	615	0	0	0	0	246	0	425	345	181	0	0	0	0	1427	282	0	117	0	0	0	589	0	0	0	0	0	0	252	0	0	0	0	209	0	42	0	0	41	0	93	0	545	803
L1-4B_DR	LINE	L1	131	0	0	0	23117	50071	20263	17603	6983	7795	0	0	1471	1142	1192	2365	779	825	0	1396	5979	0	0	1591	1865	844	1244	319	975	667	628	0	0	634	0	34	0	355	0	0	0	51	118	0	0	0	19
DNA6-8_DR	DNA	DNA	92	0	0	115	0	222	366	378	1894	2198	1286	3746	4487	4123	953	3386	6621	4007	7685	7852	4992	2629	3835	1580	2431	453	4509	4219	304	1574	3143	3042	1851	1067	600	907	1079	2344	699	297	116	164	881	1394	2918	848	0
hAT-N99_DR	DNA	hAT-Tag1	22	0	0	0	0	0	0	0	0	0	90	0	0	0	0	26	0	0	0	0	0	333	0	0	0	0	0	147	73	162	0	0	38	167	47	250	199	755	1024	638	282	429	287	501	281	79	124
Gypsy10-I_DR	LTR	Gypsy	168	0	8206	27184	12300	0	4494	0	1069	0	0	0	31	61	0	0	25	0	0	0	0	0	0	0	0	0	35	0	73	0	26	0	0	21	0	0	0	0	0	0	0	58	28	0	36	35	0
TDR22	DNA	DNA	397	0	0	106	0	68	59	109	373	86	195	460	711	237	739	572	1101	509	1136	1204	2645	2278	1541	3145	4754	4679	5260	9023	10671	11392	17434	19941	24993	31299	50309	46057	57265	66290	74592	88786	117541	121393	141177	113104	131762	142866	138997
Rex1-19_DRe	LINE	Rex-Babar	306	0	174	0	0	78	119	0	274	88	346	596	2140	268	3018	302	707	2854	2739	2345	2453	383	3152	2204	2732	830	1200	1212	783	723	3960	1802	2488	2097	1623	865	2528	2881	740	702	939	6	2425	1152	1805	766	1293
DNA-TA-6_DR	DNA	DNA	72	0	0	0	0	0	0	0	45	0	0	173	0	0	0	0	0	346	824	62	1317	711	1217	1786	33	2304	2935	46	1272	1326	1927	991	998	169	262	622	835	379	1231	238	739	556	208	940	1273	369	1040
ENSPM-6_DR	DNA	CMC-EnSpm	101442	0	8490	0	1109	4746	2589	8647	9601	9028	8581	6275	9166	7266	6274	16932	12713	5435	6403	10826	9832	11390	11179	8278	11638	14139	14585	13752	16032	16020	20533	15995	27706	21418	35493	23718	39775	29247	36774	20579	42915	28327	39759	27240	30526	31834	28619
TZF28B	DNA	TcMar-Tc1	1288	0	0	0	191	290	866	453	1312	1841	2898	1591	3561	2353	9413	7389	21786	31241	42703	79685	139553	187845	188955	267070	262955	355875	341493	396685	368124	337829	351310	294272	239407	247892	176946	142344	112834	95353	81636	52453	36801	37296	26678	26397	17905	19906	13635
Tx1-31_DR	LINE	L1-Tx1	126	0	0	0	0	0	0	0	4445	3065	12442	6068	21765	12041	15252	17316	14368	25637	8354	3332	8092	3848	919	1228	776	0	2687	883	73	1438	282	1558	1771	2497	593	1502	776	950	168	2843	100	1063	159	643	795	1258	387
Gypsy-26-LTR_DR	LTR	Gypsy	52	0	5639	1436	0	1436	620	0	0	0	722	1350	729	0	2044	0	861	0	0	0	0	0	0	0	139	0	30	0	0	0	355	303	0	0	0	579	550	0	446	0	0	751	0	0	486	0	540
Rex1-54_DR	LINE	Rex-Babar	91	0	0	0	0	0	0	0	1069	83	0	36	390	31	351	80	74	0	0	824	772	115	656	180	787	1630	841	250	3211	1207	2253	421	2860	1837	2412	2524	747	1699	2853	3424	1227	3240	2096	3240	2461	1451	3985
TE-X-21_DR	Unknown	Unknown	0	0	0	0	0	0	0	0	0	0	0	0	0	0	0	0	0	0	0	0	0	56	0	0	0	176	0	29	28	0	0	154	158	50	354	171	74	0	0	43	30	0	98	94	0	171	234
L1-92_DR	LINE	L1	103	0	0	0	0	5546	0	0	0	0	114	542	2963	5827	3246	6558	1461	2453	352	0	0	346	630	0	34	132	0	2379	0	0	364	249	311	48	24	913	1471	1451	309	834	155	2884	935	1440	983	1129	1058
Mariner-10_DR	DNA	TcMar-Tc1	1198	0	0	0	0	0	0	0	150	266	370	256	236	455	994	422	491	281	802	1073	711	1020	829	1037	1072	1528	2614	2811	2756	3259	3529	2804	3796	3610	3678	5332	6739	7623	6982	8632	10928	11194	8961	12549	10972	10241	15528
L1-113_DR	LINE	L1	1184	0	0	0	1775	0	0	0	0	0	609	41	0	1756	4622	981	1795	1781	934	614	650	898	1287	1096	0	318	0	1494	2101	41	581	260	506	1553	2125	1484	0	1320	474	1981	2162	1369	1718	1497	3554	1957	334
Gypsy-208_DR-I	LTR	Gypsy	3953	0	0	0	0	0	0	0	0	0	0	0	0	0	0	0	0	0	191	0	0	0	0	0	0	0	0	505	866	895	0	39	1346	0	2213	869	155	0	46	0	0	0	0	0	0	103	0
EnSpm-N60_DR	DNA	CMC-EnSpm	52	0	0	0	98	0	0	0	99	85	147	0	194	571	165	380	419	768	194	1468	481	906	637	893	2740	630	1506	2422	2727	4358	1599	2869	2817	3125	2036	4229	5769	4033	4729	6472	4960	4288	4090	4298	3681	6247	3043
Tx1-3_DR	LINE	L1-Tx1	21414	0	0	1719	0	4355	846	55	0	928	5231	3866	0	866	141	494	649	787	742	496	582	3279	298	34	403	519	44	0	413	1480	157	1026	65	1190	423	661	567	0	182	1406	649	2203	975	582	818	1004	1576
Tx1-12_DR	LINE	L1-Tx1	51	10254	10531	1507	2445	12735	2131	0	0	2849	0	0	97	0	28	1549	1764	0	408	0	437	0	70	500	636	93	1264	0	0	0	0	852	1163	341	227	1296	3733	139	203	1895	714	638	1718	397	1474	1578	2008
Gypsy-21-I_DR	LTR	Gypsy	0	0	21499	13994	0	11887	0	0	0	0	0	0	36	0	55	0	49	0	0	0	0	0	0	0	0	68	32	0	0	0	0	39	0	0	0	0	0	0	0	0	0	0	38	0	39	0	0
Gypsy120-LTR_DR	LTR	Gypsy	2116	0	2118	1062	1005	1007	0	0	0	0	2023	36	0	0	0	81	992	384	0	0	27	957	35	0	1023	76	46	0	0	75	40	51	88	56	201	93	248	150	80	194	364	273	18	123	618	261	225
Gypsy-178_DR-I	LTR	Gypsy	6566	0	0	0	0	0	0	0	0	0	0	0	33	0	1433	627	0	0	906	0	2498	0	0	0	0	0	0	115	0	0	0	0	0	0	0	0	33	0	0	0	65	0	0	0	0	0	0
Tx1-7_DR	LINE	L1-Tx1	10931	2770	5431	1016	2124	3775	0	1235	3473	0	514	20	161	328	306	2726	1348	281	841	0	60	31	4	0	570	513	423	43	593	644	5827	205	535	0	416	2460	3054	1222	378	41	1790	1062	4151	171	403	1109	1138
CATCH3LTR_DR	LTR	Pao	458	265	1376	2066	83	2268	0	1034	1034	478	1177	1249	541	0	430	428	45	343	648	605	160	0	482	349	339	347	0	193	340	0	474	345	37	0	0	0	33	0	0	0	0	0	0	0	0	0	0
TE-X-17_DR	Unknown	Unknown	65	0	0	0	0	0	0	0	47	44	0	35	32	30	218	158	120	0	109	601	215	713	771	681	489	768	2202	1229	2427	1266	2695	2617	3633	2913	3483	4349	4136	4834	5472	5267	3396	5375	3811	5363	4467	3073	3825
Gypsy57-I_DR	LTR	Gypsy	5789	0	0	0	0	0	0	0	0	0	3630	0	5034	0	27	0	0	0	0	0	0	0	0	0	0	0	0	0	0	3027	0	0	0	0	0	0	0	0	0	0	0	51	94	0	0	0	43
Gypsy-226_DR-I	LTR	Gypsy	0	0	0	0	0	2864	0	0	0	0	0	0	0	461	0	105	4296	2662	0	0	40	432	0	0	0	0	0	160	457	0	358	0	0	0	0	0	0	0	0	0	0	0	0	0	0	0	0
DIRS-4_DR	LTR	Ngaro	13617	20663	17613	3914	563	1835	0	618	1401	717	2612	3419	1880	750	819	2511	732	5154	377	416	0	0	361	393	2704	0	0	398	364	1933	328	59	161	192	3108	34	338	3533	2436	178	294	53	518	3528	3728	1005	1307
Gypsy-35-LTR_DR	LTR	Gypsy	0	0	0	0	201	0	65	2461	1494	1509	3318	3484	7439	5657	4796	1291	2318	786	1535	1826	779	0	337	105	1031	30	717	1296	169	1268	311	0	895	29	0	343	1637	298	540	717	1013	1398	149	1595	99	517	95
Nimb-12_DR	LINE	I	5378	1417	975	3323	5620	0	0	663	6234	639	4804	1054	3642	1140	3366	0	0	162	44	0	0	0	253	0	35	51	210	0	0	0	0	0	0	0	0	70	0	530	245	769	683	0	49	0	44	3	190
Nimb-9_DR	LINE	I	276	895	10663	0	1758	6801	378	4291	8219	1328	1186	0	0	396	218	0	0	47	226	87	0	55	88	666	749	0	0	0	0	297	0	0	1011	1118	1008	43	2185	296	3455	2507	337	0	247	0	133	0	670
Tx1-28_DR	LINE	L1-Tx1	49	0	0	0	0	0	0	0	0	3898	3914	7985	19617	0	141	0	0	97	860	0	262	39	128	1798	1300	110	3506	1411	1324	3189	2230	4477	2197	983	1915	1360	1291	1783	1162	4223	2459	608	693	2235	3843	1198	3829
DNA-N21_DR	DNA	hAT-Charlie?	25	0	0	0	0	0	0	0	0	0	40	36	33	0	82	26	24	0	0	0	0	38	38	0	166	111	136	43	155	42	117	90	213	72	163	203	82	258	135	359	291	854	166	736	1053	376	680
IS3EU-4_DR	DNA	IS3EU	15933	0	0	0	1751	277	3823	326	152	375	282	2258	9354	14303	24374	26561	17317	16797	9776	8278	3678	6826	3518	2927	3214	1909	4533	3923	3342	3521	6834	2995	2997	3261	3969	6134	5943	6041	11062	10109	15108	12294	13628	18457	16274	14982	15029
hAT-N21B_DR	DNA	hAT-Ac	2213	0	0	0	0	75	0	286	391	831	2066	2112	1287	571	1255	1100	1430	1138	2189	2063	6397	3176	5814	6369	4670	7943	8104	16049	17916	29972	35773	43817	62394	68339	92506	79019	71499	71401	67486	69337	59204	56193	46962	46196	36499	42389	38490
L1-137_DR	LINE	L1	3712	0	0	0	0	0	0	0	45	0	0	0	1429	368	0	1979	0	1923	0	1198	1144	413	0	1073	0	503	0	824	1287	0	506	0	353	243	51	0	0	0	0	0	0	0	930	0	280	320	512
EnSpm-N39B_DR	DNA	CMC-EnSpm?	27	0	0	259	0	218	0	154	272	213	542	0	31	294	280	436	145	1371	1279	286	2451	2647	8000	7456	12045	11870	7019	8723	3685	5251	2919	8445	7961	11855	10276	15066	17591	19969	21810	22682	28432	30878	36268	38054	36560	34449	27520
Gypsy152B-I_DR	LTR	Gypsy	0	0	46176	23195	5083	0	0	0	0	2754	0	1004	997	140	0	0	0	0	0	0	0	0	0	190	0	33	31	0	0	0	0	15	0	0	0	0	0	0	0	0	132	0	0	0	0	35	0
hAT-N94_DR	DNA	hAT-Charlie	141	0	0	0	0	0	65	123	49	173	76	35	162	118	255	130	272	280	313	984	631	1296	1026	2046	1264	2281	1606	4912	1980	6468	7943	6880	7335	7582	9412	13394	12509	10736	15394	12873	15181	9656	14723	13788	11129	11390	13709
Gypsy103-LTR_Dr	LTR	Gypsy	8987	818	0	0	0	0	0	0	1642	0	0	0	0	206	812	818	412	0	818	663	0	0	0	0	115	802	0	0	0	732	0	0	0	806	0	0	0	64	0	0	0	0	0	0	0	74	0
TE-X-20_DR	Unknown	Unknown	0	0	0	0	0	0	0	0	0	0	0	136	0	0	27	0	0	0	0	0	0	0	56	34	33	0	0	29	0	57	128	0	0	215	186	45	133	54	156	263	428	410	718	591	335	674	1243
Gypsy-205_DR-I	LTR	Gypsy	0	0	2771	0	0	0	0	0	0	0	0	0	0	0	0	0	0	0	0	0	0	0	0	0	0	0	0	0	0	0	0	362	0	0	0	2373	0	0	0	0	0	0	0	0	38	0	0
Gypsy-194B_DR-LTR	LTR	Gypsy	0	0	0	0	0	0	0	0	0	0	0	0	0	0	0	0	0	0	0	0	0	0	91	0	0	0	482	621	113	0	0	917	0	472	0	420	0	1263	375	0	0	484	1179	0	12	0	155
Kolobok-4N1_DR	DNA	Kolobok-T2	763	0	0	0	94	77	193	224	621	342	309	324	414	846	671	716	1194	1766	2093	1449	1901	996	3546	3816	4868	2891	4944	5516	8345	11110	10245	14818	19358	27702	25085	40403	45852	47782	70227	80517	66437	85666	98002	94657	127999	113024	103435
BEL-48_DRe-I	LTR	Pao	5994	0	0	0	0	0	0	0	0	0	0	0	32	0	0	0	0	0	0	0	0	0	0	0	0	0	0	0	0	0	0	0	0	0	0	72	0	0	0	0	0	0	0	0	0	0	0
Mariner-21_DR	DNA	TcMar-Tc1	411	0	0	0	0	0	695	366	380	129	482	69	97	464	540	261	842	371	415	292	837	1644	636	1394	2326	1295	2930	1865	4266	2579	6545	1073	2992	5821	3762	3991	5671	4009	1465	2522	6265	5651	3083	5993	6570	7079	6535
BEL-46_DRe-I	LTR	Pao	11633	11635	0	5814	0	0	0	0	0	0	0	0	0	0	0	0	0	0	0	1334	0	0	0	0	37	0	0	0	0	0	0	0	0	0	0	36	0	0	0	0	0	29	59	0	0	22	0
Kolobok-1N3_DR	DNA	Kolobok-T2	352	0	0	0	186	493	364	571	847	1159	1262	819	897	1767	3974	5643	4957	11528	20565	10474	13572	15295	14577	14993	21744	13571	13966	13467	14119	9215	11582	11275	13275	14146	13838	9069	14347	18887	15960	9611	14915	14612	9298	12307	14362	9300	12553
Zisupton-N1_DR	DNA	Zisupton	595	0	685	0	13213	29346	10322	4563	3511	1132	2235	107	8406	10204	5074	6646	239	1425	329	1331	1751	1322	652	55	5471	788	1241	530	2109	1723	3386	1796	721	1341	1078	2093	1130	1006	1105	660	1478	711	1533	732	961	1817	1931
LTR-21_DR-LTR	LTR	LTR	86	0	0	0	0	0	64	0	0	803	0	0	26	697	1299	843	0	2060	44	441	218	166	981	341	0	419	0	883	626	615	0	741	0	620	582	0	0	0	310	919	799	70	0	67	171	45	274
Tx1-32_DR	LINE	L1-Tx1	46	0	37416	868	4772	1095	0	5454	56	4879	120	0	0	1915	27	76	936	177	44	146	1404	178	144	144	736	255	186	130	3796	251	406	97	470	659	2055	318	254	168	41	102	165	281	86	169	183	222	222
hAT-N132_DR	DNA	hAT-Tip100	252	0	0	0	0	0	0	59	49	268	155	0	64	0	54	214	199	301	0	315	587	827	1106	678	1720	3343	3665	2376	6020	8804	7605	9721	11030	10413	11034	20177	9707	11077	9243	8454	5302	9709	4414	9252	3911	3967	4166
Harbinger-N13_DR	DNA	PIF-Harbinger	4168	7410	4853	7694	5327	306	5389	2169	1020	1637	643	1177	384	648	434	547	2448	5589	5209	6218	3127	7993	8902	12552	12485	10260	16121	14774	23457	18579	20514	16722	26811	25274	26784	20507	24880	28697	20351	22998	19949	18048	13822	21706	14272	18956	13213
NonLTR-1B_DR	Retroposon	Retroposon	155	0	0	0	0	0	0	104	52	46	76	0	0	31	142	52	49	137	46	527	78	0	145	274	379	271	0	0	736	660	765	797	270	623	599	702	1350	644	476	538	979	1158	1896	2665	1693	710	822
Looper-N8_DR	DNA	Kolobok-T2	537	0	142	133	286	293	316	924	3044	3301	4279	18696	15987	22997	28298	19804	30508	32236	24666	23612	23688	22300	19413	16447	26957	13566	13521	11056	4608	7403	5495	6216	6051	8454	7293	3351	7162	3274	8752	8154	12103	4056	7471	7110	6729	4644	2352
Crack-6_DR	LINE	L2	678	0	0	0	0	69	0	0	0	178	113	67	191	585	376	694	562	2910	1308	916	1171	75	2455	1488	1207	973	1910	2087	1438	167	768	150	1311	1729	2579	1577	1453	2454	1900	1364	4208	2307	724	1827	779	2667	3003
CATCH1LTR_DR	LTR	Pao	0	1506	290	0	312	0	0	0	751	0	752	748	0	0	747	0	752	0	0	694	0	0	0	32	0	0	30	0	0	0	229	0	736	0	0	113	0	214	0	0	0	0	0	0	63	0	0
EnSpm-N49B_DR	DNA	CMC-EnSpm	106	0	0	0	12503	2525	0	0	0	437	280	0	11873	11281	38222	76192	23894	10263	2648	7199	13929	12635	9363	36	49	75	444	73	0	176	95	51	50	51	384	340	228	652	215	348	349	968	365	1178	822	1584	1205
Rex1-57_DR	LINE	Rex-Babar	353	16961	10874	6663	760	1155	1719	2660	406	434	355	498	1022	717	771	409	2286	537	237	1352	830	0	165	0	284	0	30	132	0	0	66	0	0	126	0	0	0	0	0	0	233	0	39	0	0	0	0
Gypsy133-LTR_DR	LTR	Gypsy	1548	0	0	0	0	1558	0	455	1609	1710	2709	2124	3097	3190	0	1415	49	683	0	0	82	293	1524	0	511	1032	0	0	943	1058	0	0	0	0	0	0	0	0	0	0	0	0	0	0	0	48	0
DNA-1-5_DR	DNA	DNA	526	0	1123	8215	12549	27107	16468	12656	11219	24404	27640	34376	25711	27685	25199	13467	9607	7695	10087	9658	9090	11939	10923	14697	11996	12245	3533	7050	9453	8150	6137	7736	4843	8680	9418	9561	11467	13232	10407	14945	12180	15162	9089	14010	17274	16120	16163
EnSpm-N31_DR	DNA	CMC-EnSpm?	2421	2102	6526	4629	9318	23229	21275	13388	15089	4722	11510	5841	2640	4481	332	381	556	836	412	307	1486	152	135	2207	151	276	713	1342	2220	183	290	128	369	1210	449	219	202	147	1442	496	322	527	435	193	284	1487	362
L1-32_DR	LINE	L1	29284	11759	1564	5249	96	768	332	6157	0	667	0	0	686	30	0	76	0	1533	2360	808	1691	375	1120	1534	0	338	1145	130	1680	2151	1191	2029	164	985	993	718	1442	2201	1045	419	1005	2395	871	4379	668	2206	1835
EnSpm-N44_DR	DNA	CMC-EnSpm	478	0	38212	76373	2951	25494	51043	44056	7394	4548	1070	4807	6514	14499	11442	45717	11393	9020	371	222	902	458	545	366	490	384	548	675	582	1041	838	584	723	1252	929	773	1005	980	1192	1797	1841	2265	1909	2377	1578	2029	1550
hAT-4_DR	DNA	hAT-Ac	44	0	6616	1804	3590	501	0	0	0	0	257	0	0	0	0	0	25	101	0	42	0	0	0	0	0	0	0	0	627	27	0	31	0	0	0	0	0	0	0	0	30	0	0	0	38	0	0
BEL-61_DRe-LTR	LTR	Pao	1424	710	0	0	358	0	422	342	0	0	1048	712	712	1389	0	778	346	0	0	350	340	416	279	158	672	62	0	0	0	0	361	0	0	0	316	321	0	0	0	0	326	308	84	358	314	0	0
Kolobok-N5_DR	DNA	Kolobok-T2?	546	0	0	0	0	0	60	53	45	87	190	466	32	265	373	599	321	757	422	389	646	1035	1182	1814	3083	1008	3021	2381	3242	6098	9646	10002	9125	13903	17056	16620	20194	23982	24515	35582	36774	44908	46633	46358	48090	60814	57393
Mariner-N8_DR	DNA	TcMar	91	0	0	0	0	67	62	52	136	211	495	101	445	919	688	814	600	2751	1628	3499	3275	4166	5831	3846	4524	3896	5592	8441	4622	7342	8151	9198	7076	8279	6344	7629	8506	4382	7168	4187	6957	5552	4760	3918	3401	3006	3016
BEL5-LTR_DR	LTR	Pao	1046	0	0	0	1032	0	2067	2360	1472	1512	1064	459	1006	0	431	460	0	0	0	0	385	74	0	486	901	0	122	900	369	446	426	63	622	0	1521	878	564	0	407	535	411	0	0	0	457	0	535
BEL-72_DR-LTR	LTR	Pao	29	0	0	0	0	0	0	0	100	0	442	0	509	507	508	1507	508	717	512	0	776	118	0	0	392	0	0	58	0	0	0	0	0	71	0	0	0	0	0	0	130	423	135	0	0	0	235
Togen-1_DR	LINE	R2-NeSL	1547	9797	3612	1140	2733	4188	6656	0	1526	0	587	0	4617	1181	144	1900	916	2105	0	348	0	0	468	311	0	581	0	441	129	65	561	0	0	174	397	369	693	461	1217	443	404	29	0	0	976	371	105
L1-111_DR	LINE	L1	0	0	2670	5740	87	0	308	323	671	0	1462	496	0	0	27	876	0	1803	3402	771	2162	437	0	0	0	691	181	189	818	0	0	0	50	0	0	0	45	0	0	0	0	0	0	0	0	35	0
Gypsy161-I_DR	LTR	Gypsy	4237	0	0	713	0	4222	4255	11982	12589	21501	8437	63553	37738	221	8260	0	4002	1614	8367	42	0	1458	8373	5163	3627	1241	4226	8417	13128	10196	0	2222	8673	0	10236	8373	4185	6097	72	3680	69	0	0	0	4077	1950	105
hAT-N134B_DR	DNA	hAT?	2655	0	142	5383	2349	1693	3283	4734	7187	5585	5426	6484	6461	4783	5403	3470	3543	3283	3694	6469	3490	4113	2839	3101	4297	3942	2333	4135	2906	2524	2055	3198	3231	2266	2991	4107	2028	2262	2198	1976	2625	1615	2718	1343	2136	1477	1977
BEL-55_DRe-LTR	LTR	Pao	813	810	0	0	0	808	814	0	0	0	0	0	0	0	0	0	0	0	810	0	60	0	0	0	0	0	0	1233	0	0	0	721	0	0	0	137	546	0	236	0	0	29	0	0	0	0	0
hAT-N96_DR	DNA	hAT-Ac	351	0	175	234	268	5030	6966	19794	32063	57196	64192	80102	89321	61867	58844	37738	41753	24210	14092	7611	11249	8269	7837	4085	5546	4822	3026	6857	3227	4250	859	2302	1746	886	1664	2874	1938	1486	901	1938	32	106	1170	469	0	1921	64
BEL-39_DRe-I	LTR	Pao	0	3334	0	0	0	0	0	0	0	0	0	6956	0	0	0	0	0	0	0	0	0	0	0	0	0	0	0	3797	0	2681	0	0	0	0	36	0	0	0	75	0	30	58	39	0	0	0	0
piggyBac-N5_DR	DNA	PiggyBac?	1469	0	156	0	1291	777	251	735	1533	1591	7731	7439	15778	15613	10422	12833	9959	6806	7979	5435	4452	7216	3655	3512	6008	4805	7087	4206	3660	4156	4323	4287	6696	3640	4649	4234	4982	4449	5558	4621	3978	4008	4822	2880	5573	4833	5613
Gypsy-172_DR-LTR	LTR	Gypsy	0	2572	2882	2572	0	1283	0	1067	0	0	0	0	0	0	0	0	0	0	0	0	1239	0	1065	0	0	0	0	0	195	0	0	170	0	0	0	0	464	326	618	0	0	0	0	49	0	0	0
piggyBac-N16B_DR	DNA	PiggyBac?	91	0	0	0	0	0	0	0	0	0	0	0	94	380	0	154	144	89	108	62	496	975	771	260	633	847	2872	3842	2755	1642	4792	6826	6809	6897	7014	2543	12227	8745	7628	9620	6704	5708	4390	5478	2432	3393	3024
hAT-N42C_DR	DNA	hAT-Ac	101	0	0	0	0	0	0	0	0	170	38	0	31	201	112	52	192	45	241	336	98	94	161	168	115	313	603	1281	686	2074	2008	1444	2759	3918	2912	4421	3636	2955	7497	3334	5637	4897	4468	2865	1995	2596	2521
Gypsy-195_DR-LTR	LTR	Gypsy	455	0	0	0	452	0	0	0	0	0	455	0	0	0	454	0	0	0	447	0	224	0	403	0	0	49	0	0	0	0	0	296	0	0	0	451	0	0	0	0	0	0	0	0	0	0	553
P-1N3_DR	DNA	P	183	0	0	0	0	0	0	55	0	83	0	0	33	59	0	52	482	0	0	0	158	283	250	286	636	409	1849	815	3802	2727	2233	8845	13201	10885	13213	15254	7201	11987	17912	13219	14420	9908	9744	10240	8756	6711	8791
Harbinger-8N1_DR	DNA	PIF-Harbinger	755	0	0	103	86	71	1528	3805	10156	14240	25598	60432	64478	109081	113652	156943	154662	125634	163160	119228	103912	94165	80184	61561	44585	43017	30993	31572	27577	31443	28022	29369	25017	22900	23808	26447	23971	16898	26618	24339	17342	21004	23052	16647	17133	18950	17861
hAT-40_DR	DNA	hAT-Charlie	0	0	0	0	0	0	0	0	0	0	0	2660	0	4805	0	595	0	715	1114	1751	1098	0	106	0	1205	224	1183	1330	802	3777	966	795	800	540	460	656	426	279	0	332	344	205	0	69	13	0	0
Kolobok-N17_DR	DNA	Kolobok-T2	59	0	0	0	0	0	0	0	0	42	0	0	0	30	0	52	49	46	0	63	0	114	0	0	50	0	76	0	56	320	215	181	249	0	82	270	578	457	583	307	331	560	665	822	473	987	561
Kolobok-N2C_DR	DNA	Kolobok-T2	238	0	0	0	0	305	246	55	585	582	576	3065	3506	7636	3092	10382	2782	6398	5797	11724	2046	3131	484	1438	2607	1003	2041	1630	3969	0	2350	2678	611	983	594	556	1195	2941	2609	1043	2313	452	1843	898	697	1538	814
hAT-N92_DR	DNA	hAT-Ac	316	0	0	0	0	0	0	51	0	396	396	228	365	59	455	401	635	217	597	709	746	1205	1985	2022	1742	1888	2810	2665	3667	3640	7796	8463	7394	13464	18184	10731	19102	20594	16050	18170	17571	22754	26023	25593	21213	23138	20335
HATN4_DR	DNA	hAT-Charlie	87	0	0	0	0	0	59	0	90	320	1125	242	1893	389	2136	1298	4748	2229	7189	1341	7602	5591	13750	7714	3180	17183	5329	20008	4273	28815	5997	23705	5061	21608	6118	18921	4705	14085	3911	8694	4721	6741	3940	5807	4310	3114	3133
hAT-N177_DR	DNA	hAT-Tip100	61	0	0	0	0	0	0	173	47	49	77	35	65	90	58	623	904	313	303	1117	4238	2802	2258	5248	5279	7100	5800	4098	6462	5029	5304	2267	5070	4774	1775	3380	2657	2014	2261	3088	2243	2720	2009	4902	3260	2531	4349
Rex1-29_DRe	LINE	Rex-Babar	0	0	861	2218	7302	4480	5031	1605	1652	682	0	411	573	2532	0	1486	0	914	46	85	0	0	319	0	606	2967	151	1808	259	0	0	912	0	0	269	0	227	1332	3087	1587	586	2364	1771	898	591	307	0
SINE2-3B_DR	SINE	tRNA-V	64	0	0	0	0	0	0	55	90	0	266	34	32	202	0	356	195	90	394	391	457	542	853	1311	1885	1770	2480	3075	4182	6267	4587	5549	9658	13030	13282	12078	18369	17591	26401	24055	27909	26018	30190	36154	37106	35441	40901
hAT-N35D_DR	DNA	hAT-Ac	24	0	0	0	0	76	0	0	0	0	1346	4144	1659	3322	1010	759	2330	118	66	64	140	209	1033	610	923	1015	1136	2690	1565	4261	2026	2400	5012	2986	2762	992	921	3139	1560	1588	1812	1643	2378	1718	387	532	1316
L2-4_DRe	LINE	L2	122	758	3047	31905	13059	13142	4753	3279	2950	2383	3797	3582	2186	6383	2891	661	4982	8191	1415	3396	437	970	911	2124	3195	2225	3348	2625	3728	1853	3702	3710	1020	4367	4438	33	1701	799	303	978	1634	2292	3449	2675	678	1887	1634
DNA-N33_DR	DNA	DNA	95	0	0	0	0	0	0	0	0	0	74	0	31	30	27	0	0	0	223	0	81	114	255	218	132	62	136	282	139	1132	464	0	2322	2349	764	3093	1745	1848	1656	2296	1484	1087	3211	2427	2838	2149	1939
Harbinger-N17_DR	DNA	PIF-Harbinger	7215	0	0	2371	3111	2912	3245	4199	3618	3560	7449	4620	5322	8897	11759	8963	12014	13250	12028	12745	18755	9120	13943	7199	12689	12450	12612	7471	7304	8607	9042	8400	10971	10116	8064	9542	6146	11032	9288	9391	7589	10752	8405	10915	10118	8570	5804
Gypsy-171-LTR_DR	LTR	Gypsy	158	4955	4950	3259	1670	62	1034	5300	2399	4431	3111	34	865	896	2504	827	0	160	821	0	400	2252	1013	0	0	63	0	0	0	0	830	214	0	847	443	459	0	44	2895	388	237	70	2383	0	837	1414	107
DIRS1b_DR	LTR	DIRS	178296	1408056	1261027	110357	36816	25750	19597	22531	5849	16917	75609	49224	83007	62037	63218	60408	43588	42342	29348	39065	39837	28505	28708	36102	27239	12215	31369	32464	24387	32155	18263	28861	16980	21001	12205	20362	15611	13708	17550	29096	11781	17096	11124	5808	15444	10115	5310
Tx1-29_DR	LINE	L1-Tx1	39	5650	5170	7926	2266	2299	133	306	378	342	113	0	815	1406	3193	2896	649	0	780	185	708	133	177	0	1465	126	941	0	0	0	0	0	343	36	46	600	419	519	83	2856	3145	43	392	2299	0	2386	1824
BEL-53_DRe-LTR	LTR	Pao	360	0	0	0	0	0	0	0	0	0	224	0	0	0	166	0	0	112	0	329	0	278	391	0	722	112	0	0	0	0	0	0	0	0	167	0	0	0	0	0	0	0	0	0	0	0	114
L1-27_DR	LINE	L1	0	1678	562	4173	25760	3643	33348	255	0	0	0	375	93	0	0	0	71	0	0	1768	626	1886	5224	287	477	542	1874	617	1088	617	572	817	1213	1800	1090	2800	1434	726	1428	2529	1406	98	958	1860	1153	1712	1566
Gypsy-207_DR-LTR	LTR	Gypsy	0	0	0	0	201	201	127	602	207	0	195	200	0	0	0	201	340	201	0	326	394	202	794	201	0	0	0	201	0	0	0	201	0	201	0	0	0	0	0	0	0	0	0	0	0	53	0
DNA25TWA2_DR	DNA	DNA	632	0	0	838	1243	1618	10596	22604	48941	82970	98861	117651	104117	88607	83896	58809	41047	37373	26841	14617	14325	10573	8244	9573	6869	5938	8715	11376	13142	19496	17831	18792	20988	23445	23174	25804	26092	26703	27242	22160	23704	20807	18994	15587	13044	15400	21784
Gypsy75-LTR_DR	LTR	Gypsy	1660	0	0	0	0	142	0	162	0	826	1052	831	830	681	469	395	587	0	0	0	0	0	0	0	0	0	0	0	0	0	0	0	0	0	0	332	0	0	0	0	0	0	0	0	181	0	0
Nimb-16_DR	LINE	I	0	0	10530	0	1136	5585	0	467	565	4473	1221	536	1018	4174	1756	907	882	280	134	572	581	57	1593	536	116	813	182	143	140	0	310	1440	676	579	3008	4954	3134	0	726	4697	182	79	1311	1029	0	2828	56
DIRS-1-LTR_DR	LTR	Ngaro	463	0	0	0	176	76	65	53	0	213	498	496	232	217	709	1116	1051	1716	1249	1743	1065	1448	2378	3389	3218	4983	6042	6099	9242	10920	9848	13033	18030	19098	24375	39520	49217	59153	75943	79905	80730	98633	96045	95553	93217	98865	88305
L1-28_DR	LINE	L1	1989	0	0	0	0	0	0	0	0	0	0	0	0	0	0	0	0	0	0	0	0	0	0	0	0	0	0	0	0	19	39	0	0	0	0	34	0	0	0	0	0	0	0	0	0	0	1839
Mariner-2_DR	DNA	TcMar-Tc1	0	0	0	0	0	76	0	0	53	0	0	34	0	0	0	53	197	0	0	42	0	0	765	271	0	1050	0	10	1800	2859	2457	4844	3857	4356	5126	7213	3914	6284	3602	4288	8142	964	3640	1219	2582	1053	2388
hAT-N61_DR	DNA	hAT-Tip100	67	0	0	0	0	0	0	0	0	41	0	139	31	29	0	26	99	70	0	0	135	0	521	303	178	662	1225	469	2568	964	2467	2488	3010	5103	4400	4488	6844	6383	9670	10771	7922	8431	6952	8966	5895	6880	3698
Nimb-5_DR	LINE	I	0	0	0	3363	6024	639	8384	733	494	171	0	411	0	339	324	0	0	0	846	0	0	0	0	0	0	0	59	530	0	0	42	0	0	0	0	0	33	0	31	0	0	903	0	0	36	108	0
Gypsy-168B_DR-LTR	LTR	Gypsy	0	496	0	503	502	0	0	502	0	0	0	36	31	0	27	26	0	0	0	544	814	93	0	0	0	0	0	272	57	62	0	0	118	240	38	0	550	0	0	0	490	0	0	52	0	934	1013
hAT-N22C_DR	DNA	hAT-Ac	459	0	0	210	84	0	62	55	515	384	652	313	1520	1603	1754	959	2949	1806	3722	2943	3572	5359	6228	10350	9340	10158	12888	16220	21975	19263	22771	30364	24249	22976	32929	32882	40243	37261	39247	35904	31586	29607	27798	33332	31725	31606	28339
Gypsy98-LTR_Dr	LTR	Gypsy	8816	6161	3094	3520	6100	3347	71	57	3586	1058	248	1730	0	35	232	54	269	94	669	261	163	151	239	103	120	596	1792	1944	350	716	994	180	587	423	48	363	271	831	224	68	416	485	308	283	217	796	775
DNA2-10_DR	DNA	DNA	203	0	705	4220	13813	9758	5808	101	5096	3036	116	877	65	2114	1890	78	49	805	490	43	164	75	125	87	417	351	599	375	359	165	335	674	793	1263	1412	1802	2280	4375	4047	1633	1853	2123	3072	1583	1462	1059	786
BEL25-LTR_DR	LTR	Pao	1762	0	1752	0	0	823	1028	101	0	247	0	0	1198	0	561	0	0	798	0	0	0	93	146	0	0	80	0	0	0	0	0	0	0	0	0	0	0	0	0	0	0	0	0	34	120	0	56
hAT-N119_DR	DNA	hAT-Ac	97	0	0	0	0	0	59	0	0	0	118	0	132	460	28	387	1046	417	1010	224	2395	1308	1438	2449	0	2125	1058	1696	1136	847	550	301	523	372	387	1071	417	561	223	395	0	0	0	27	346	61	191
L1-55_DR	LINE	L1	1139	1103	17490	5284	4083	484	3419	0	1809	3554	2235	1788	2908	4120	1062	0	4086	629	1288	0	0	0	0	1028	0	63	0	1460	0	1716	1926	89	255	1580	0	1416	1487	1993	2003	1358	2171	2485	1634	1785	1967	856	940
HATN12B_DR	DNA	hAT-Ac	83	0	0	0	0	0	0	112	46	86	40	213	259	245	440	80	172	372	326	649	360	251	575	357	703	750	869	667	827	1347	1202	424	1229	912	2384	3145	2569	1733	4225	6380	7294	5111	8739	12903	9647	13969	12340
Rex1-21_DRe	LINE	Rex-Babar	30	0	1772	1442	8116	2806	5406	1099	1226	706	643	957	1297	153	81	350	1610	379	418	1724	291	0	2604	1188	982	3708	2032	2000	613	472	877	2704	2786	3417	971	193	1918	836	1895	1949	1285	1215	858	1311	1233	1425	678
TE-X-2_DR	Unknown	Unknown	25	0	0	0	0	0	0	53	45	0	0	107	0	0	0	26	0	251	143	102	0	460	1123	361	500	1405	777	1832	1570	4150	3340	2698	3085	7865	3919	7327	6331	6788	6064	6857	6030	5975	4703	3858	5118	4277	6500
Gypsy77-LTR_DR	LTR	Gypsy	2294	0	0	0	0	0	0	156	0	746	0	1024	0	0	0	3323	828	1167	2317	1094	2727	0	0	0	368	1072	95	0	0	0	0	786	0	0	3476	0	33	0	1164	199	0	0	0	0	207	123	245
CATCH2LTR_DR	LTR	Pao	825	0	807	0	94	2174	1925	2739	825	0	836	0	0	767	0	154	0	183	452	0	227	187	71	191	426	999	57	143	38	164	188	77	830	957	216	910	122	863	203	431	545	1137	1513	181	423	318	167
Gypsy80-LTR_DR	LTR	Gypsy	578	0	0	0	867	578	0	0	867	289	0	289	0	0	0	0	148	0	287	42	0	0	0	288	0	0	136	0	0	0	0	201	0	182	0	228	288	0	0	203	0	0	280	280	0	0	0
REP-1_DR	Unknown	Unknown	0	0	0	0	0	0	0	0	47	41	37	0	31	88	55	0	123	47	44	83	177	170	144	52	101	126	151	391	198	179	390	305	234	253	116	261	220	892	470	297	606	632	783	748	653	501	389
L2-13_DRe	LINE	L2	90	0	0	101	0	0	183	0	236	129	0	35	838	525	0	3965	1983	1443	2251	679	3193	3428	411	2917	3170	1536	1983	2894	978	3239	1440	386	2302	728	2199	1482	450	489	2080	1317	1896	1718	1119	1076	1612	1029	2074
LTR5B_DR	LTR	LTR	48	0	0	0	0	0	0	0	0	43	0	69	0	29	0	0	0	0	64	217	0	242	0	423	237	143	841	1430	788	2897	2167	2304	796	2536	1972	7029	2313	5691	6902	5032	8255	7072	12824	12087	8585	12770	9057
L2-51_DR	LINE	L2	0	0	0	0	0	0	0	0	0	0	0	0	0	0	56	2182	24	275	0	0	0	0	0	0	0	348	0	510	0	1870	646	369	0	1040	0	881	0	874	699	1482	0	40	256	314	83	220	299
Harbinger-N28_DR	DNA	PIF-Harbinger	161	0	0	0	0	0	0	0	0	0	0	0	96	0	136	77	49	93	0	83	80	151	177	187	163	318	396	204	405	492	318	750	361	963	441	679	685	704	1692	823	1270	1133	2531	1373	3837	1840	3588
L2-48_DR	LINE	L2	0	0	0	0	0	0	0	0	0	0	0	0	0	90	27	0	0	0	0	143	947	0	543	521	720	521	892	1329	0	1923	5262	2263	3194	2949	1920	741	1244	2871	1829	878	770	886	1758	1006	106	0	421
hAT-N97_DR	DNA	hAT-Ac	219	0	0	0	0	0	0	154	137	0	0	34	347	296	0	807	251	2055	216	264	315	317	1731	1824	5287	2180	2430	4401	2571	1852	2924	260	3581	958	1895	1954	2579	1839	1017	59	161	157	84	558	359	44	0
Mariner-N33_DR	DNA	TcMar-ISRm11	0	0	142	105	0	148	117	0	142	663	844	527	1214	6361	5647	6837	14006	9348	17270	7619	9273	12861	8237	20229	11175	8133	16376	11765	9072	3313	5961	3601	3811	6313	3451	4288	1399	2845	1478	1356	2763	708	620	1566	1167	112	240
L1-71_DR	LINE	L1	0	0	0	0	0	0	0	0	0	0	0	67	32	0	387	3643	3352	3883	2133	815	1005	1052	335	540	1700	7637	10762	5273	8403	8705	5560	7294	10585	7467	2720	991	2639	1386	4168	5496	5389	2405	0	207	1319	120	693
Harbinger2_DR	DNA	PIF-Harbinger	13417	14889	5178	750	0	0	0	0	0	42	0	0	0	0	0	141	97	93	0	42	0	235	117	70	266	19	86	20	144	185	143	103	456	190	133	166	89	188	393	183	358	375	186	214	239	203	229
Harbinger3_DR	DNA	PIF-Harbinger	921	0	0	0	0	227	444	333	677	173	2437	766	3657	4039	2669	5256	1187	1618	1647	1198	1614	3077	2660	3957	3895	5230	6241	7972	12329	9751	11988	11392	17995	14468	15992	22187	22494	25316	21330	19198	22297	18265	13002	15621	17773	16298	16051
L2-11_DRe	LINE	L2	165	0	0	203	0	546	357	1862	2662	204	2663	475	1589	2364	1638	1439	5205	4275	5389	2428	2586	3162	4198	3232	3132	7927	908	5516	6981	5167	6688	3593	4150	1701	2376	3497	1371	4257	1131	1702	1394	2369	221	1323	1889	666	883
IS3EU-5_DR	DNA	IS3EU	8470	0	0	0	0	70	64	0	96	4197	314	3105	93	91	84	26	25	97	175	43	121	169	167	262	167	62	452	60	329	127	191	0	1914	290	471	70	516	289	443	179	684	725	717	569	1050	911	215
DNA-AT-3_DR	DNA	DNA	115	1141	2963	2728	11172	28932	31186	14152	4950	2337	318	1770	3336	233	0	2334	2197	1012	2584	2559	5367	4994	0	3060	49	2478	761	6813	1466	1659	211	1066	1328	3029	490	35	577	1967	96	3870	46	137	444	1202	0	329	176
Gypsy134-LTR_DR	LTR	Gypsy	1201	0	0	1201	0	0	1518	0	1320	1402	2841	1539	1040	1170	51	2042	0	0	0	0	39	0	952	0	0	9	7	74	54	0	42	51	103	50	82	9	0	497	0	41	157	19	39	206	351	273	77
Tx1-35_DR	LINE	L1-Tx1	56	0	0	0	0	0	0	0	0	0	0	0	0	0	0	0	71	0	0	0	0	185	35	156	457	175	693	0	854	1631	0	1313	742	326	2444	584	804	2542	1533	1312	546	1605	403	769	648	603	653
DNA-5-8B_DR	DNA	hAT-hAT5	217	0	0	0	0	0	0	0	45	125	38	203	324	207	28	26	126	211	209	284	78	283	373	871	645	810	452	1194	1200	808	2472	3075	4149	4744	4472	3035	7101	5583	7764	11409	7617	12239	9731	10817	12929	16223	12357
Gypsy94-LTR_DR	LTR	Gypsy	960	0	520	1518	1040	1559	518	0	518	518	1380	0	0	484	450	0	0	501	1027	736	251	0	376	0	206	557	0	206	0	248	261	0	388	134	41	143	0	0	325	415	0	0	0	0	0	0	0
DIRS-3_DR	LTR	DIRS	70	0	0	5305	7054	33473	12336	230	8799	4395	1819	7348	1456	5045	6331	4323	694	812	2470	4969	3341	88	597	0	997	804	516	1306	771	16	1007	65	274	363	83	333	2912	1210	0	1508	2909	0	713	2487	0	4971	419
hAT-N156_DR	DNA	hAT-Ac	95	0	334	1257	7592	6600	1655	0	4973	2358	8341	304	5382	4398	5213	3413	1711	388	471	0	0	0	608	0	0	310	0	0	0	15	0	0	0	0	0	0	0	0	0	0	0	0	0	0	0	45	0
Polinton-4_DR	DNA	Maverick	2710	11571	11868	5387	916	14589	3776	11750	16396	9466	2331	2991	5836	2593	2174	2707	4617	4310	3800	2903	3226	5664	6275	4023	5477	9735	5958	7739	7583	9949	8780	8762	10405	7886	10157	9443	9015	10759	13064	17482	12925	11551	15233	13603	13538	15448	12343
hAT-N180_DR	DNA	hAT?	0	0	0	0	0	0	0	0	0	0	287	35	119	0	113	225	135	68	0	43	609	410	379	448	567	404	712	747	789	427	1069	1855	3449	2654	2352	1121	5120	1621	3843	3149	6872	4370	11366	4242	4720	6333	4200
hAT-N85_DR	DNA	hAT-Charlie	69	0	0	0	0	0	64	0	0	0	0	36	0	60	140	0	0	0	303	137	39	95	0	138	0	140	348	88	127	229	500	325	626	1418	724	1208	1178	1179	1210	845	1136	1004	1925	1103	933	1087	1763
TDR2	DNA	TcMar-Tc1	1450	0	0	0	276	427	666	791	894	1299	1872	2699	3445	4205	6032	5841	9667	15103	18202	30911	45226	73774	107729	168835	167380	242605	304921	348736	417965	431384	492671	538940	501435	491703	497612	453121	430864	373855	312520	273390	205340	196440	163502	117121	109453	94103	73475
hAT-N150_DR	DNA	hAT-Blackjack	94	0	0	0	0	0	0	0	50	0	42	35	701	808	985	180	716	1056	2453	1420	2706	5579	3864	8807	9588	8299	9979	7639	3946	6640	4323	7850	4102	4584	3799	5520	1244	2494	728	1852	1110	616	2602	1724	481	744	831
EnSpm-5_DR	DNA	CMC-EnSpm	30793	0	165	0	6339	386	440	113	105	122	211	600	409	229	172	302	410	865	390	233	653	735	469	189	514	550	377	442	575	500	1516	655	562	651	619	882	861	943	752	636	844	806	620	852	545	894	449
L2-7_DRe	LINE	L2	0	0	0	0	5309	0	64	0	0	44	37	0	0	0	82	0	0	181	775	242	1889	320	175	0	1750	598	746	989	1453	2864	1698	2240	2008	1444	613	4541	1877	2185	5584	6279	2919	1075	4157	668	829	1414	1186
BEL-47_DRe-I	LTR	Pao	13054	0	6526	0	0	0	0	0	0	0	0	140	0	0	0	0	0	0	0	0	0	76	0	0	0	0	0	0	0	27	0	0	0	0	0	0	544	0	511	0	0	40	28	0	0	137	40
EnSpm-N16_DR	DNA	CMC-EnSpm	181	0	0	0	0	68	0	0	394	227	190	320	386	361	331	603	892	813	982	751	2119	1967	1633	3518	4364	3627	5151	5151	6475	7642	9027	11607	12572	12312	13680	13685	18626	17224	18176	15169	18755	20753	18409	20703	21728	23110	19640
EnSpm-N36B_DR	DNA	CMC-EnSpm	1711	648	737	3741	34665	51049	43895	6607	30024	25488	63867	55839	67358	33742	17603	37703	16884	13173	12375	10063	22993	28115	71877	32509	12079	4504	4498	11953	8232	15695	27146	3908	24772	21331	18064	36862	27767	26026	25503	19257	18776	9842	5372	7216	8138	7953	2369
I-4_DR	LINE	I	102	0	0	0	0	0	60	54	113	0	270	127	158	0	0	365	269	280	816	457	1822	1908	1307	1033	5644	3602	3844	5155	4332	7567	4966	5220	7189	4988	7424	6818	5431	6009	7337	5579	2498	3187	3935	1181	2334	1702	1685
REX1-7_DR	LINE	Rex-Babar	24	821	8881	11619	11310	1281	3462	3886	4713	2619	111	273	2244	1475	1246	2533	0	532	1094	795	472	0	87	0	0	0	493	0	0	0	0	38	0	0	0	0	48	32	0	0	0	0	0	39	46	0	128
Tx1-39_DR	LINE	L1-Tx1	127	1340	3285	5493	6048	0	237	0	1057	677	2050	5885	32	0	0	0	74	0	0	704	0	38	0	0	0	0	0	75	60	0	91	463	0	0	0	0	0	0	96	49	0	113	0	0	48	535	0
Gypsy146-I_DR	LTR	Gypsy	5825	0	0	0	0	0	0	0	0	0	0	0	65	120	0	546	0	395	0	0	1736	0	0	0	0	448	92	29	0	0	18	0	0	37	0	0	0	0	0	0	105	0	0	0	0	70	0
MuDR-N1_DR	DNA	MULE-MuDR	237	203	136	240	4447	10845	16856	38503	70697	104537	104916	97720	91106	63399	49847	34925	22287	18775	17296	10952	11853	9454	23205	19462	18986	12444	14500	16811	13743	11457	11631	8088	9865	9190	6003	10781	11628	5921	17762	13896	10156	16294	9728	15033	11945	7026	8653
TE-X-7_DR	LINE?	Penelope?	1128	0	577	707	1164	1486	1230	1431	2655	2705	4802	3640	4500	5824	3563	4520	2677	1609	1647	3054	2362	2712	2440	2458	2120	2524	1100	2198	686	807	1042	1421	2915	1846	1442	2008	1656	1837	1523	1745	2136	2850	2641	3259	2999	2515	2527
hAT-N107_DR	DNA	hAT-Ac	1183	229	178	118	114	440	403	443	655	716	1066	692	1996	1778	1906	2561	4014	3149	5237	7384	8691	13039	8078	15774	16512	17747	13048	17799	20025	24979	17489	20040	19818	12831	15867	14817	13001	12383	11822	15751	15290	7809	10111	9598	9178	5738	10766
Gypsy-233_DR-I	LTR	Gypsy	0	7136	11440	0	0	0	0	0	3227	0	0	3832	0	0	0	26	24	0	0	0	0	0	0	0	0	32	0	0	0	0	0	0	0	0	0	0	53	0	0	0	0	0	0	0	0	0	39
Gypsy67-LTR_DR	LTR	Gypsy	175	0	346	130	788	0	0	0	0	348	114	173	0	173	0	0	0	0	0	0	0	76	36	181	0	0	0	173	0	0	175	0	0	0	0	0	0	170	344	311	0	0	0	0	348	155	0
L2-56_DR	LINE	L2	1306	0	0	0	0	0	59	451	923	950	158	0	480	238	181	1626	1363	1964	1773	1100	1762	2317	2237	1446	1365	1214	3761	1703	1518	1734	2551	1276	2150	677	1270	927	1452	2193	1063	1675	1845	1060	1112	1492	668	1100	1083
Gypsy152-I_DR	LTR	Gypsy	4450	0	2499	0	93	0	188	0	0	0	0	0	0	0	0	0	0	0	0	0	0	0	0	0	0	0	0	0	0	0	0	0	0	0	0	0	0	0	0	0	0	0	0	0	0	35	0
BEL-51_DRe-LTR	LTR	Pao	251	0	0	0	0	0	0	251	0	0	0	0	0	0	0	0	247	90	171	0	0	0	0	0	0	0	0	0	0	0	0	0	0	0	0	0	0	0	74	0	0	137	0	0	0	0	264
hAT-N197_DR	DNA	hAT-Tip100	0	0	0	0	0	0	118	0	0	0	0	0	0	0	0	0	0	0	0	0	0	0	72	0	0	0	0	101	0	81	0	203	464	0	0	192	463	234	0	231	0	0	563	93	0	651	0
Tc1-8B_DR	DNA	TcMar-Tc1	18411	14373	1705	0	0	0	0	0	0	0	0	0	0	0	0	0	25	0	0	0	0	0	0	0	33	0	0	0	0	0	0	0	0	0	0	69	77	0	0	0	65	0	5	0	0	289	73
Gypsy-14-I_DR	LTR	Gypsy	0	11936	17304	2989	0	0	0	0	0	0	0	0	0	0	0	0	0	0	0	0	0	0	37	0	36	0	30	0	0	27	0	0	0	0	0	0	0	0	43	0	0	0	0	0	0	0	0
Gypsy132-LTR_DR	LTR	Gypsy	1354	1971	6227	491	0	0	0	0	432	0	184	0	548	0	981	53	0	0	0	0	194	964	0	0	0	0	0	0	197	0	0	167	0	0	0	0	77	0	99	221	0	0	0	0	0	0	0
Gypsy-211_DR-LTR	LTR	Gypsy	0	0	0	0	0	909	1191	1058	0	0	0	914	156	119	0	0	184	0	0	0	0	118	134	47	0	0	431	0	0	0	494	0	0	2155	563	0	84	0	0	0	109	0	0	1379	0	140	0
L1-108_DR	LINE	L1	29	6579	5541	0	1180	793	2729	827	0	131	1077	386	412	0	0	26	0	0	261	0	224	94	0	34	0	141	0	504	120	81	3582	0	1113	1069	551	1330	119	240	462	0	478	471	209	940	792	513	229
EnSpm-N40B_DR	DNA	CMC-EnSpm	4435	0	0	28226	131125	131603	79590	94407	39524	33396	10472	1219	1514	2018	1443	2135	3061	2699	600	2197	2108	2077	2867	1115	2584	3652	2921	2452	3392	4164	2543	3142	1897	2504	3444	1984	3088	3915	3332	3172	4042	1729	5177	6138	5474	3130	4191
LOOPER-N5B_DR	DNA	Kolobok-T2	473	0	0	225	0	0	179	357	47	517	774	832	3415	2074	1545	4857	13480	15234	14822	33428	50378	48982	41201	24375	30303	26220	14164	18946	17687	26677	18972	18831	14448	8541	20179	9968	12800	11590	8787	10847	7271	13824	15717	15043	14887	10022	13430
LTR1_DR	LTR	Gypsy?	50	0	0	0	0	0	0	0	0	0	40	0	0	0	0	0	0	46	259	772	969	575	0	1834	1068	10526	12713	9561	22116	20089	30316	32435	24872	27375	29885	25225	21747	14558	12403	13580	14149	15358	13287	12243	13407	10660	8023
L2-13B_DRe	LINE	L2	71	0	0	0	0	0	0	0	0	143	268	309	0	62	56	732	124	56	284	433	452	1270	1969	1976	5044	854	4180	3161	2838	4823	3437	3157	1914	2871	4481	1479	2366	3534	847	1491	803	1924	2983	2885	1769	766	2440
I-3_DR	LINE	I	39503	16920	19285	624	673	2902	1657	6581	1503	7383	4921	5267	7332	4957	5744	1426	3315	1398	87	3812	4653	5030	2041	3077	3251	1504	1799	798	4283	801	2681	3046	2375	2616	318	940	1828	883	2777	1716	477	1287	1302	1903	1334	1261	9337
hAT-16_DR	DNA	hAT-Ac	2951	0	0	0	0	0	0	0	0	0	0	0	0	0	27	0	0	0	0	0	0	0	238	0	44	760	0	165	901	662	807	978	2361	933	364	799	1145	1851	349	1406	680	413	155	248	575	253	0
Gypsy144-I_DR	LTR	Gypsy	6642	0	6668	0	0	0	0	0	0	0	0	0	0	29	0	26	25	0	0	0	0	0	0	0	0	0	0	30	28	0	0	0	0	0	38	56	0	0	0	0	50	0	0	0	0	86	0
Harbinger-2N2_DR	DNA	PIF-Harbinger	47	0	0	0	0	0	0	0	0	0	0	0	101	30	0	0	75	45	0	0	97	75	0	0	66	110	91	473	247	69	277	90	161	324	82	361	154	290	254	586	832	783	1606	1585	2247	1619	736
Nimb-14_DR	LINE	I	23	0	0	0	0	0	0	459	0	421	393	1209	5168	2877	0	0	1441	139	13997	2633	1927	4719	1990	1058	2614	151	511	0	1642	424	809	1136	567	772	222	0	465	0	389	249	642	815	94	94	674	87	251
Merlin-N2_DR	DNA	Merlin	232	0	0	0	89	0	0	0	237	0	167	42	93	224	369	80	1006	534	758	2504	837	1902	5702	7798	7600	4596	6656	7190	5068	8343	7106	3655	4656	3265	4135	1738	1862	4502	4329	2596	1540	2582	1328	2156	766	1126	348
Gypsy63-LTR_DR	LTR	Gypsy	2797	4857	0	0	2446	1209	1209	0	0	401	601	0	0	0	0	0	0	0	0	0	0	0	0	0	0	0	0	0	28	0	0	0	0	0	0	0	112	0	0	443	30	0	390	0	0	0	0
Tx1-4_DR	LINE	L1-Tx1	28347	38980	335	2182	1825	1591	0	4562	0	565	4839	0	160	269	2654	694	445	1273	1782	2706	2811	1418	340	1178	303	663	781	2091	0	2297	147	0	291	488	490	1484	0	846	3489	1194	1987	710	1495	4003	3484	1887	2045
DNA-8-11_DR	DNA	hAT-Ac	228	0	0	103	0	356	1325	112	979	1795	2889	6784	12096	16817	14718	28585	28265	32144	24061	25539	30358	29120	36134	22554	18726	31736	27558	21282	23858	18533	24355	21111	17502	14893	20303	11646	14726	12112	4449	6682	5251	2854	391	2235	2896	127	2342
Tx1-2_DR	LINE	L1-Tx1	5260	15519	0	0	0	546	0	14	6	0	0	243	2081	0	0	0	50	19	0	2741	0	5	2008	2533	697	0	0	0	626	69	2806	490	173	0	1205	1588	1514	315	893	695	1490	453	3402	37	1716	1181	3439
ERV1-N10_DR-LTR	LTR	ERV1	0	0	0	0	0	0	59	0	0	0	754	1274	1287	0	1016	360	2959	2336	1040	855	134	319	1865	681	943	0	1431	630	483	448	2041	505	611	1129	1107	1723	702	832	364	610	327	693	730	254	950	427	2086
EnSpm-22N2_DR	DNA	CMC-EnSpm	26843	200950	74766	25589	8150	8934	5127	3949	20965	9556	11898	6536	9227	2719	3423	3555	697	6471	7582	1433	1723	4038	829	1077	1714	2904	1552	2220	1558	2768	1370	2696	2562	1825	2473	2269	2228	2385	2021	1316	3006	2537	2345	2737	2620	3929	2016
Gypsy108-I_Dr	LTR	Gypsy	0	0	0	0	0	1929	0	0	2349	259	0	0	939	60	0	0	25	0	0	0	0	0	881	1668	0	639	0	6191	0	0	530	3365	0	0	530	0	1815	6538	1388	542	1060	4024	0	306	510	426	0
Kolobok-N2B_DR	DNA	Kolobok-T2	349	0	0	0	0	299	0	0	0	129	270	70	384	414	333	353	221	789	683	542	797	783	1567	931	2114	1594	2279	3281	3957	4330	3507	5937	9886	8859	12117	21658	20722	26357	26983	28575	31357	29935	31398	30247	17679	18667	21683
hAT-N160_DR	DNA	hAT-Ac	52	0	135	115	84	145	10536	18442	21932	20062	12403	11163	7628	3126	2565	8160	1691	3711	1058	1927	2655	0	243	3112	594	63	37	0	444	93	1205	54	145	232	2271	3031	1343	527	3111	1342	5113	7798	7304	7247	9076	2490	5573
hAT-N171_DR	DNA	hAT-hAT5	185	0	0	0	0	0	63	0	0	166	37	141	65	177	110	102	122	46	86	165	1226	152	806	806	657	1927	2367	1814	1909	1937	3732	4005	3149	4620	10114	9950	9311	9183	11323	7634	14215	13342	7482	8197	6720	7897	7494
L1-33_DR	LINE	L1	16803	19441	0	0	0	0	0	582	0	2814	6354	11270	7641	0	0	52	168	181	0	0	676	0	978	0	1349	497	381	511	497	72	0	0	33	0	1601	540	1654	408	1651	1054	0	261	702	0	535	268	1517
L1-75_DR	LINE	L1	66	0	0	0	3590	0	2183	731	735	4350	3350	3839	0	2394	0	26	448	0	43	0	868	1044	2308	1523	0	1175	339	0	2711	0	951	99	561	132	1986	2581	1411	875	261	469	800	1662	1398	3357	1994	922	145
L1-83_DR	LINE	L1	26	0	0	4807	11408	1568	5720	4228	5590	1696	6623	1552	545	0	780	908	0	0	1187	1250	1415	74	1025	917	1034	0	4502	188	1477	2589	1344	52	1094	833	268	1493	1726	1112	461	1213	468	723	1542	772	1604	345	1460
Copia-14_DR-LTR	LTR	Gypsy?	0	0	0	0	0	471	0	507	448	0	533	0	194	0	0	0	0	0	64	5	0	38	0	592	49	0	0	0	540	153	0	0	52	320	35	176	53	656	0	41	60	0	169	256	623	631	440
hAT-N161_DR	DNA	hAT-Ac	168	0	0	0	0	0	0	0	0	0	0	35	0	89	153	52	277	91	327	63	547	281	903	866	680	1504	2574	1790	4908	5945	4250	7869	7861	13671	24124	25708	28332	32063	34977	27908	25973	30031	30112	30980	20332	17615	17448
DNA11TA1_DR	DNA	CMC-EnSpm	887	0	0	0	0	0	66	267	188	340	465	670	713	511	672	886	1067	1301	2206	1626	3450	4357	5359	5218	5527	8039	11438	12734	13111	14909	20286	20334	25370	26361	26756	33842	31316	36153	44175	42583	47533	45889	55174	54652	61706	62171	64782
hAT-N130_DR	DNA	hAT-Ac	110	0	0	0	85	0	59	0	0	128	116	0	31	0	56	183	271	164	204	462	299	2302	516	1669	1565	1051	1224	3814	3654	4703	2485	2319	3133	3241	3690	2860	3559	4951	7707	11108	12400	9240	9507	10748	12944	15352	20819
ERV4_DR-LTR	LTR	ERV1	743	0	2317	2311	3770	74	2563	3257	770	989	451	317	649	444	86	656	669	1158	0	274	303	317	321	757	0	272	661	0	0	334	0	0	0	370	363	363	363	332	0	54	0	255	0	0	0	0	0
Gypsy85-LTR_DR	LTR	Gypsy	1015	1014	0	0	0	0	0	0	0	0	299	0	0	0	0	0	95	91	0	740	194	0	3137	0	0	0	975	0	0	0	206	0	773	0	58	0	0	0	0	41	30	0	0	0	0	0	0
Gypsy156-LTR_DR	LTR	Gypsy	4167	0	2779	0	0	345	0	486	0	2275	673	0	0	703	0	293	567	0	639	567	259	767	2763	0	317	1368	0	0	837	0	66	321	0	0	0	175	0	0	232	144	49	0	0	0	0	0	0
DIRS-4N2_DR	LTR	Ngaro	2772	7027	63825	47325	11124	16347	6801	9428	12665	3507	5293	13629	8602	7569	3438	1360	13144	8033	2065	1656	6711	17102	3784	4956	748	10169	9723	2807	3437	8012	6615	6683	8865	2866	4483	6867	8004	4322	8899	10335	7737	8835	6148	4902	5873	5677	6659
Gypsy-170-LTR_DR	LTR	Gypsy	4521	4486	2688	0	0	639	0	2585	0	1962	0	306	0	0	0	0	893	1708	806	0	0	0	959	0	0	0	0	364	0	0	0	0	0	0	0	0	0	0	0	0	181	578	0	651	0	0	716
Gypsy-221_DR-LTR	LTR	Gypsy	280	0	0	0	0	2752	0	1433	240	922	1604	1188	921	2730	1717	879	1334	1764	88	3799	96	1759	284	702	889	0	929	604	327	0	1035	0	73	398	0	0	0	257	272	0	383	0	85	63	72	0	186
ZFERV-2-I_DR	LTR	ERV1	11043	0	0	0	0	301	1000	1317	555	1979	793	1842	1343	792	1698	1829	2994	2370	2333	2441	3804	4317	3495	3333	4234	6766	5226	5559	7567	5558	6236	6856	6503	6762	6288	8407	5810	6150	5850	4946	5580	6673	5705	6899	4739	5082	6816
BEL34-I_DR	LTR	Pao	6028	0	5985	0	0	0	4642	0	0	0	498	0	0	0	0	0	692	0	0	0	0	0	0	0	0	0	0	87	0	27	0	0	0	0	0	37	0	48	0	0	31	1476	0	0	0	0	0
Gypsy-20-LTR_DR	LTR	Gypsy	0	0	1126	1432	1446	0	59	0	808	649	0	0	35	1451	0	0	0	47	0	0	0	0	0	0	0	0	0	0	0	0	0	0	0	0	0	0	0	0	0	0	30	0	0	0	0	0	0
hAT-N55_DR	DNA	hAT-Tip100	0	0	0	0	86	0	0	265	191	212	1140	443	4471	4488	11513	11494	15682	17218	18214	13649	8834	5095	569	52	1635	1483	3257	1589	61	260	0	669	23	1308	69	2591	2084	606	2810	2659	1572	4613	3476	2111	6782	6148	7835
hAT-14_DR	DNA	hAT-Ac	56	0	0	0	4674	0	6745	0	0	0	2451	244	1087	0	0	0	0	0	45	0	0	148	89	34	0	94	147	97	0	199	162	456	0	207	203	453	559	283	222	446	0	192	132	387	393	368	539
EnSpm-N20_DR	DNA	CMC-EnSpm	0	0	0	9186	4711	5508	1158	1898	0	0	0	572	0	2944	0	0	0	0	0	0	0	0	38	0	0	63	0	0	0	0	39	38	0	8	0	0	0	0	0	0	0	0	0	0	48	12	0
L1-20_DR	LINE	L1	8655	14146	9668	6020	9844	4133	872	1351	3097	4139	479	356	0	1889	0	0	3266	2821	8095	3114	63	1607	3227	498	2577	1970	2168	1473	631	6829	1150	1881	1123	133	1348	1541	1322	742	1132	283	395	874	798	565	182	464	1318
Rex1-23_DRe	LINE	Rex-Babar	95	0	0	6727	0	637	1456	397	4283	1307	2671	3252	3602	1432	2731	6969	1693	2592	1852	347	2177	244	2321	247	131	214	587	557	112	646	706	38	334	2041	2509	419	2289	3599	2485	4290	1670	4411	6908	4903	8089	4575	4552
ERV2_DR-LTR	LTR	ERV1	178	0	0	112	256	139	0	110	705	5233	4142	4873	3449	8115	5541	8910	8422	10266	7149	8883	10251	3961	4203	5019	4615	1919	1278	871	1394	1119	2377	1018	618	0	1049	1589	2127	1942	6804	3502	6468	5179	3605	3311	5763	2588	2357
BEL-51_DRe-I	LTR	Pao	5139	0	0	0	0	0	0	0	0	0	1591	2276	678	0	0	451	281	0	0	0	0	0	0	0	0	32	32	0	0	0	0	0	0	0	0	2383	0	0	62	0	0	878	38	0	81	36	0
Polinton-1N1_DR	DNA	Maverick	11973	22482	12787	13649	15657	50047	41484	1649	771	24670	27333	18934	15830	6854	17036	16804	22507	2843	35827	24997	47283	22376	11986	12851	14222	23203	21180	5584	7794	9547	17818	7826	8816	8109	12238	15529	10800	13419	13323	12694	17446	17228	27790	20280	32917	29971	31047
Gypsy-186_DR-I	LTR	Gypsy	5932	0	0	0	0	0	0	0	0	0	0	0	0	29	0	0	0	0	0	0	0	0	0	0	33	0	0	0	28	0	79	0	0	0	0	0	0	0	0	0	0	0	0	0	36	0	0
Helitron-4_DR	RC	Helitron	38483	1298	393	7254	9763	2153	7735	11303	5107	7705	6569	19994	38744	12712	11273	21928	10970	14529	26989	28712	30861	44857	35212	48161	52083	56759	53063	89939	110382	128736	123792	115768	148924	143077	124787	273097	230736	195194	174023	165653	108760	70183	77081	80309	52316	38261	41005
TDR13D	DNA	DNA	323	0	0	0	0	0	0	0	95	85	200	70	220	119	82	77	123	70	154	241	199	237	302	189	200	386	212	586	410	684	669	897	1052	536	1095	1133	1100	1510	1610	890	2258	3902	2763	4108	3764	5390	4446
DNA-8-11B_DR	DNA	hAT-Blackjack	185	0	0	0	0	0	0	56	47	0	79	108	94	29	82	0	100	0	142	0	0	58	0	34	268	204	0	131	608	762	543	1282	1017	2937	1567	2557	8110	2036	9455	6799	7069	8423	6939	8251	10423	11323	7577
hAT-N81_DR	DNA	hAT-Charlie	78	0	0	0	0	0	0	0	0	0	38	0	0	0	192	0	0	0	0	69	120	244	58	280	0	194	384	669	683	932	1055	508	71	2703	2965	2371	3208	3285	2139	3600	3314	5742	4332	3523	5880	3858	2659
Merlin-1_DR	DNA	Merlin	29853	0	180	327	6514	17600	21612	56784	33994	20243	23090	15686	21408	10244	16110	15048	20746	22678	26857	40880	58174	65690	74092	72208	81593	97284	96674	97945	102128	113292	127726	114255	116548	98904	97482	97518	97659	95393	98006	86816	88143	90306	86142	85788	87289	81526	96145
hAT-19_DR	DNA	hAT-Ac	1381	0	0	0	1384	0	0	0	0	0	0	0	0	0	0	0	0	0	0	0	0	0	0	0	0	0	0	0	0	0	0	0	0	0	0	0	0	0	1900	0	0	0	0	0	0	0	0
EnSpm-N19_DR	DNA	CMC-EnSpm	147	0	0	0	2579	0	0	5155	8897	5151	7621	0	0	0	0	583	436	117	88	0	0	0	124	0	38	0	90	43	0	189	94	90	0	37	215	172	123	0	0	0	131	199	0	0	1305	49	151
Gypsy152-LTR_DR	LTR	Gypsy	772	0	0	772	0	0	0	0	0	0	0	106	0	96	0	0	0	0	0	0	0	0	0	0	0	208	0	0	0	0	0	0	0	0	0	0	0	0	0	0	82	0	0	0	0	0	0
hAT-N163B_DR	DNA	hAT-Charlie	1172	10078	16847	41718	41654	53539	41620	28066	20872	12660	4066	7033	1961	965	1705	206	557	1367	1173	1084	822	1578	1687	2775	1593	2241	2271	2257	1740	1404	680	649	599	846	2236	3392	595	1222	872	291	737	1854	1013	421	41	1165	283
Gypsy68-I_DR	LTR	Gypsy	4152	0	3309	0	0	0	4023	323	178	0	0	0	0	0	0	0	0	0	0	0	0	0	0	0	114	0	0	0	0	0	0	1210	0	1291	0	34	0	799	0	0	0	40	0	1407	0	0	0
DNA-5-6_DR	DNA	hAT	228	0	0	0	97	70	0	159	1745	1387	1701	6905	13485	32531	45847	45443	50478	39089	40934	46187	38249	46609	36430	40353	59971	36528	41817	44020	37280	22616	16835	17719	15762	16013	16533	13844	9653	22432	5295	3864	4094	4630	4705	938	1832	2084	795
Gypsy-17-I_DR	LTR	Gypsy	0	13093	0	1474	0	0	4710	0	0	0	0	0	0	3842	0	1170	0	0	0	0	0	0	0	0	0	0	0	0	0	0	0	0	37	0	0	0	0	0	0	0	0	0	13	0	0	0	0
DIRS-12_DR	LTR	DIRS	0	20637	11721	11356	0	45	3560	0	5852	0	5816	4582	3498	0	1312	1363	49	0	0	0	0	0	0	1196	0	0	31	272	754	0	0	0	0	546	0	0	695	32	0	45	582	15	38	0	0	0	0
EnSpm-12_DR	DNA	CMC-EnSpm	14454	0	7535	0	0	0	0	0	0	0	0	35	0	30	57	26	25	0	0	0	0	0	0	0	0	175	30	0	0	0	478	0	153	171	200	126	192	2590	357	387	2332	750	3219	113	2937	85	9247
DNA-8-30_DR	DNA	hAT-Ac	0	0	0	0	0	0	0	0	45	133	0	105	31	122	111	158	218	432	364	777	819	982	1078	1165	1938	2591	4394	3403	4299	5519	5869	7602	8107	13946	11900	12314	16736	15869	17250	21382	26981	19527	30111	32389	24172	33305	31982
hAT-21_DR	DNA	hAT-Ac	0	0	2647	1858	0	0	0	0	0	0	77	0	0	1935	0	51	23	0	0	0	542	0	0	85	0	64	0	0	0	0	79	92	0	72	0	0	0	161	0	46	38	0	0	0	52	46	0
Mariner-N16_DR	DNA	TcMar-Tc1	0	0	0	0	0	0	0	0	0	0	39	72	64	58	56	26	25	47	0	0	266	187	180	155	33	63	201	145	147	310	354	433	74	360	459	377	479	445	238	355	398	595	1555	1110	815	756	655
piggyBac-N14_DR	DNA	PiggyBac?	125	0	0	0	0	0	0	0	0	0	39	35	99	88	83	103	72	70	0	0	125	187	195	266	229	336	167	116	343	82	202	284	210	547	442	791	1253	886	2108	1908	2686	2767	3748	3056	4519	5025	5986
BEL27-LTR_DR	LTR	Pao	2105	0	0	1089	0	780	781	2340	780	901	780	1950	360	121	0	390	604	0	0	375	0	368	36	240	0	0	184	0	0	0	0	338	0	0	139	386	0	494	263	0	0	0	0	0	0	0	0
EnSpm-N38_DR	DNA	CMC-EnSpm	123	0	0	0	0	0	0	0	0	53	243	177	315	30	660	0	0	208	179	573	220	9729	2545	363	866	2567	1773	1892	6896	7622	6559	7718	5141	4672	1084	8807	7357	2925	6479	2160	5451	1048	7891	3686	1705	1039	2060
DNA-2-2_DR	DNA	DNA	3399	1124	3596	3639	8208	17541	28486	33044	43973	43385	55966	56727	55587	66215	73255	64122	67030	60975	55564	53292	39282	50342	49648	54261	49734	40494	46333	41202	39771	30567	38936	31357	24254	29976	25135	25554	19478	16712	16840	14056	15904	12688	12860	11770	11525	8593	9817
piggyBac-N16_DR	DNA	PiggyBac?	732	0	0	0	1735	0	0	0	0	2214	308	141	65	1656	565	233	49	46	1130	209	82	38	160	441	116	0	75	522	0	0	88	38	0	0	83	0	55	0	31	0	0	0	0	73	0	44	0
DNA2-16_DR	DNA	DNA	2900	0	2013	0	17232	2396	26435	5031	7382	40438	32798	34508	57141	45072	58238	30173	28971	24206	15887	19023	18928	15914	21512	24273	29905	29977	28248	27530	28575	17799	27029	20849	21276	17937	24853	17448	19949	22799	20768	18756	20725	13542	18692	15426	13014	16144	14071
Gypsy-200_DR-LTR	LTR	Gypsy	1758	418	832	415	1764	1252	2493	1248	1644	2253	833	1591	390	723	0	0	468	400	0	0	0	377	416	1197	836	444	318	419	143	830	717	399	0	253	505	37	302	239	0	1072	364	2218	1348	636	736	420	566
L1-135_DR	LINE	L1	0	0	0	0	0	0	0	0	0	2448	73	297	0	254	0	1849	622	0	2244	780	40	545	347	989	814	249	96	1016	1296	2077	1768	824	561	2064	757	3356	1313	1673	354	679	3388	306	2321	2645	882	750	1406
Gypsy150-I_DR	LTR	Gypsy	4515	0	2647	0	0	0	0	0	0	0	0	0	794	0	0	0	0	0	0	0	0	1669	1387	406	0	0	587	0	0	0	0	0	0	36	0	0	0	1078	0	3324	0	41	0	103	0	0	0
DNA-N41_DR	DNA	DNA	80	0	0	0	0	68	0	0	0	0	38	0	65	0	27	0	0	0	0	0	0	38	53	0	114	47	46	102	0	112	104	0	50	0	0	0	211	100	94	286	215	351	415	339	27	219	677
KibiDr1	LINE	L1-Tx1	5351	24778	1735	6591	601	846	392	5437	0	337	2048	0	678	0	0	0	0	0	342	0	0	0	362	0	1331	0	0	0	375	351	186	0	1803	0	140	0	1187	79	0	0	223	68	1097	131	265	0	43
Tx1-48_DR	LINE	L1-Tx1	38286	372	0	3338	0	0	0	0	0	0	5082	10690	21918	16715	8271	3195	3944	6055	5310	9386	4060	1203	912	0	0	18	376	181	284	0	0	0	0	0	0	0	50	169	0	0	0	0	0	10	0	36	21
L1-31_DR	LINE	L1	17390	47344	2721	10451	3811	145	0	0	1194	0	0	36	0	0	0	0	0	0	757	0	0	152	1442	0	508	241	0	29	0	0	0	1191	38	0	177	275	1015	890	941	970	687	545	1375	1753	0	0	1009
HarbingerN3_DR	DNA	PIF-Harbinger	194	0	0	0	88	0	129	439	156	2516	1181	1887	1142	2865	2844	1412	1683	3090	3180	2490	4806	2430	2840	2676	6049	6278	8543	6354	8471	14575	11763	11807	14057	15134	17553	22849	33692	31903	29557	23812	27233	32033	24668	19652	31767	30052	27457
Copia-18_DR-LTR	LTR	Gypsy?	0	0	0	0	0	0	0	0	0	0	0	36	0	0	0	0	0	0	0	0	0	56	0	0	0	0	0	30	203	0	0	0	50	154	142	57	222	195	0	0	0	239	553	492	751	700	417
DNA8-4_DR	DNA	hAT-Charlie	516	0	828	11842	48520	45856	73926	17016	1943	864	476	4868	21665	34002	5556	13023	47161	114465	68147	62891	14760	9045	7026	10920	11806	8627	13694	11818	7751	7616	4882	5292	5997	3056	2599	3287	1335	614	617	4032	2764	2553	7898	3469	1844	6609	5690
CR1-44_DR	LINE	L2	130	629	2183	4579	8547	3112	2662	3268	4736	2386	4327	3901	2438	290	1350	988	1077	1414	371	1001	782	653	181	1532	567	2840	1706	603	2008	247	469	1891	1731	1038	1332	3005	2051	983	2906	406	2540	52	1717	1611	2561	361	2159
Gypsy-115-LTR_DR	LTR	Gypsy	0	0	0	865	1496	2630	1880	3077	3737	1293	721	1003	0	375	1135	374	0	0	368	757	366	0	350	0	678	0	345	181	0	1110	787	624	1196	1276	1309	710	907	1705	1850	1843	1287	1573	2553	93	1930	399	42
LTR-18_DR-LTR	LTR	LTR	27	0	0	0	0	0	0	103	0	0	0	0	0	31	0	0	0	0	0	184	223	114	166	52	263	1026	732	619	1148	365	385	1122	1415	2539	1038	1380	0	2001	0	970	1005	1016	442	442	36	572	146
Gypsy-169-LTR_DR	LTR	Gypsy	57	0	290	104	1168	1617	590	0	900	2133	3515	1659	1535	1403	2029	918	1166	1039	889	602	3079	1118	901	2993	2919	499	3543	2878	1614	576	3267	2323	1038	3259	2257	840	1075	2372	1276	2536	2380	2375	3035	1677	2479	2616	2761
BHIKHARI_LTR	LTR	ERV1	68	0	0	5144	12183	17153	10611	20774	27376	22666	27334	32414	14509	19833	18849	3721	4068	1630	0	2375	1741	3128	2968	2676	1452	1811	3373	2656	2662	0	6264	0	296	675	0	765	1243	1379	1414	631	0	2445	0	723	348	2801	0
hAT-N173_DR	DNA	hAT-Ac	142	0	0	0	0	0	0	0	46	0	236	0	285	32	168	0	99	187	335	999	1072	132	1857	2575	3296	5941	3854	2368	4941	1072	16675	9930	7868	6911	6935	3558	5571	8906	3679	1712	3015	2550	3555	1203	4446	1770	447
Harbinger-N10_DR	DNA	PIF-Harbinger	119	0	0	0	0	0	0	56	90	127	115	137	195	89	111	262	288	1458	889	698	991	630	976	1923	1748	4297	6585	8753	10645	14753	13044	16666	23508	31994	37763	49861	52454	54415	46723	58035	66858	80065	55753	51931	53665	62541	53286
Gypsy6-LTR_DR	LTR	Gypsy	23	220	0	0	0	200	13284	8719	13527	4546	559	109	618	0	1406	105	521	1531	422	446	0	143	0	0	1063	0	1364	0	0	0	0	0	0	0	0	0	0	0	0	0	0	0	0	0	534	1371	0
DNA-TA-8_DR	DNA	DNA	0	0	0	0	0	0	0	0	0	0	0	147	0	58	28	0	0	0	175	145	0	0	358	0	0	771	502	220	44	3401	3366	186	2790	3269	1080	1416	2514	6539	2422	3208	3960	2370	4733	2507	3632	6124	3400
TE-X-24_DR	Unknown	Unknown	0	0	0	0	0	0	66	0	0	0	200	0	291	32	0	286	0	1451	378	1124	0	677	0	681	1417	32	369	148	97	888	359	237	0	323	830	0	429	230	389	41	40	445	1804	804	549	0	120
TDR13C	DNA	DNA	118	0	0	0	0	0	0	0	0	0	115	70	97	209	55	52	221	184	152	309	0	75	373	230	328	126	511	774	674	409	514	392	1084	1171	2040	1186	1730	1372	2828	1130	2918	4249	4719	2861	5210	5128	5202
hAT5-N2B_DR	DNA	hAT-hAT5	32	0	0	693	0	0	0	438	2518	518	1601	2340	4936	15930	12850	7055	3989	662	3040	1520	1655	5951	6814	4674	7822	12708	1629	1922	983	4894	3241	4316	1248	1422	411	748	2986	2437	2713	3189	2494	979	1670	1936	2513	960	1268
Gypsy147-LTR_DR	LTR	Gypsy	1612	0	0	965	1266	0	1247	4161	2290	3641	2104	1822	3546	692	210	690	1158	466	700	740	908	591	668	225	224	220	578	443	0	0	0	0	0	0	0	0	396	602	112	0	0	0	0	100	112	442	0
Gypsy-225_DR-LTR	LTR	Gypsy	36	0	0	0	0	0	0	0	0	781	39	646	656	888	612	1730	879	0	1627	508	646	146	1787	316	100	1257	0	157	0	0	0	554	0	495	0	0	228	136	0	51	208	0	0	0	0	842	0
BHIKHARI-5-I_DR	LTR	ERV1	117	1649	0	867	49613	171243	56088	54425	13464	57741	24086	25048	33414	18801	9774	28244	10226	13755	14812	20816	25279	10836	19991	5977	11022	1500	7148	11318	295	1873	5924	2068	4097	0	4175	2681	2619	5476	582	629	696	0	194	1060	184	1333	53
hAT-N103_DR	DNA	hAT-Charlie	0	0	0	0	0	0	0	0	0	0	38	71	64	90	0	78	0	0	45	211	0	137	46	34	34	63	198	87	0	70	98	0	74	380	205	46	155	94	495	236	747	632	1445	390	555	310	105
DIRS-N2_DR	LTR	Ngaro	367	0	1178	399	6382	8168	19337	7011	1123	8822	953	801	10758	14036	1093	430	1742	4339	1468	1077	4186	3649	1988	4787	4352	15720	26304	35690	36502	57868	63174	80276	95323	86477	94937	88185	85354	71313	58818	49790	42241	31057	25808	27850	22681	13419	17903
Gypsy61-LTR_DR	LTR	Gypsy	0	699	2125	708	0	2109	708	0	0	0	704	793	229	271	0	684	854	404	79	0	0	749	0	51	0	0	537	343	0	0	0	228	37	692	127	324	34	0	106	156	0	0	0	244	0	0	0
hAT-N187_DR	DNA	hAT-Charlie	406	0	0	0	750	359	126	674	1074	656	0	968	1356	423	673	1893	1556	1596	1768	1502	1994	1884	1801	2767	1595	3318	2827	5679	3763	5438	5685	5823	8607	8603	9096	11734	18754	7947	10701	11506	6577	11243	5357	8219	12020	8214	6738
hAT-N164B_DR	DNA	hAT-Tip100	338	0	0	0	0	0	0	214	401	248	0	112	642	502	715	2203	2597	1751	3287	4825	4089	6108	6662	9718	9613	19689	17424	19989	12778	12723	12065	14830	9333	7049	9368	5870	4226	3965	3252	8792	3839	3707	2461	1836	806	2273	2531
DNA-2-25_DR	DNA	CMC-EnSpm	163	0	0	0	0	0	0	54	0	0	353	691	1118	116	1510	1308	4194	4764	3013	3869	2978	5326	4350	5070	5593	2298	4215	1683	2947	2988	2057	918	2497	672	1579	576	853	193	61	704	0	1184	528	75	806	448	116
Nimb-10_DR	LINE	I	0	0	0	0	0	0	0	0	0	0	808	0	1612	116	0	788	316	364	802	801	0	791	630	1522	516	687	613	317	904	0	0	563	240	217	233	1211	601	33	0	315	0	592	0	0	0	0	188
Penelope-5_DR	LINE	Penelope	454	2782	4812	17387	4227	2907	1735	2675	3499	1656	2562	4704	708	3923	1045	785	3828	2067	3378	227	1342	1026	1813	1652	1434	1174	2179	1654	438	760	930	1283	647	792	3513	1268	311	355	1062	636	1051	1148	1343	1522	1681	1471	1481
L2-2_DRe	LINE	L2	32349	38691	264320	397150	209536	201352	234180	275757	252241	208007	116985	104678	69154	53703	64677	69108	58332	50588	52209	74364	49283	63156	66674	65492	51733	60258	68103	65080	70522	54229	57410	54933	73523	56135	46488	30773	51819	42646	40268	26544	20305	23425	26391	12175	9632	13535	6788
Gypsy-117-I_DR	LTR	Gypsy	15750	4415	3567	0	4868	0	4903	0	0	85	0	0	0	30	0	0	0	0	0	0	0	0	0	214	0	0	0	358	0	163	0	0	772	37	0	114	0	120	43	259	450	29	0	37	37	236	0
DNA-N35_DR	DNA	DNA	57	0	0	0	0	0	65	0	0	0	0	0	92	54	27	0	0	0	103	0	198	166	426	121	614	1048	522	2771	2510	4173	6950	7688	9725	12387	15298	20312	18780	13273	20352	12949	18562	11997	18494	9911	9469	5511	7359
Harbinger1_DR	DNA	PIF-Harbinger	2124	0	0	511	1142	500	819	2269	10278	2943	1466	2589	2899	6016	911	1328	1717	2091	1682	1335	1422	1810	1862	1206	3401	3368	1795	1353	2184	2305	2806	2795	1695	2590	2879	4779	1739	1440	1835	1542	2186	1911	2246	2356	1113	2758	2373
ERV1-N12_DR-LTR	LTR	ERV1	53	0	0	0	0	0	58	52	0	43	0	0	0	0	0	441	193	0	414	912	118	297	187	325	719	1687	1753	3560	3022	5071	2800	2348	2845	1797	2336	2203	2660	859	2240	1063	1381	1592	793	1132	720	405	1347
PROTOP1_DR	DNA	P	555	0	0	0	0	69	252	167	48	41	947	819	2204	3115	3657	5005	6624	9576	12871	14941	22570	20694	24542	22185	17688	28292	28832	27134	26853	17475	19127	15986	11633	10996	10352	7017	5385	4986	3641	5190	3789	2949	2885	1190	1588	1308	526
DNAX-16_DR	DNA	DNA	534	0	0	0	0	0	0	58	0	130	228	244	360	693	495	130	146	229	262	237	501	384	431	280	486	1045	855	1291	845	1095	1599	1058	2061	1226	2124	2759	3893	1957	2626	3580	5116	3993	5262	5632	7740	9507	9699
EnSpm-N21_DR	DNA	CMC-EnSpm	427	0	0	0	0	0	0	0	148	305	191	453	643	444	803	596	926	1121	1257	984	1493	2304	2433	3256	5065	4428	3743	5458	9077	9308	13689	15690	19469	25340	31426	35171	40323	48654	48852	56700	67005	83652	82944	89997	88238	89395	99361
Copia6-LTR_DR	LTR	Gypsy?	65	0	0	0	0	0	240	0	0	0	0	0	219	0	431	907	249	1302	693	3384	3043	2372	2345	2825	3618	4208	2969	2192	2603	2242	1321	2179	2010	1566	3596	3013	4238	1690	2373	2997	1773	1677	3380	2252	1974	1562	2636
hAT-N67_DR	DNA	hAT-Tip100	271	0	0	0	203	0	60	336	96	622	306	107	750	2418	2152	8386	5308	7059	17527	13531	16860	20969	22150	12668	11712	13530	11829	5365	7692	4035	6960	7213	2337	4955	1614	833	3376	1026	2951	1471	2363	928	1341	567	997	514	191
Gypsy159-I_DR	LTR	Gypsy	4389	0	0	0	4284	4319	0	3369	4315	0	0	0	66	4316	0	0	0	0	2622	0	0	0	0	102	33	0	0	0	0	0	0	0	37	0	0	34	33	0	0	0	0	0	0	0	37	0	0
MuDR-N2_DR	DNA	MULE-MuDR	493	0	0	0	83	301	0	0	192	124	231	35	283	535	687	712	363	628	1290	892	2037	2387	2611	5640	5235	8704	9530	9904	11714	12259	12957	15233	16308	18150	19130	22207	25053	21821	18462	19422	20387	18248	12157	14314	16588	11561	11050
DNA9TA1_DR	DNA	CMC-EnSpm	242	239	542	1508	41931	212311	425869	279378	100722	20811	3789	1309	704	183	111	1191	221	1473	62	1423	618	375	1438	289	766	536	1741	530	1419	603	1567	1763	1856	4286	1317	4408	1335	1783	1458	1342	2697	1905	3064	5937	3111	5458	5394
Mariner-N7_DR	DNA	TcMar	235	0	0	0	90	0	60	421	48	336	231	756	1934	1472	2004	2405	2877	4569	7916	2985	10116	13328	10492	20935	23064	15652	24866	20100	25608	33394	22994	31232	31661	22098	26872	29886	19272	24017	27410	15504	20266	17961	13478	12101	12047	11965	12621
L2-53_DR	LINE	L2	0	0	0	0	0	0	0	55	0	0	0	0	34	61	0	188	0	46	0	61	0	0	0	0	414	730	802	75	1603	533	816	216	990	177	1837	19	367	1806	2182	1886	1041	618	851	699	564	592	786
hAT-N139_DR	DNA	hAT-Tip100	118	0	0	0	0	0	0	0	45	0	0	0	97	29	27	0	96	0	216	41	194	55	844	410	836	236	151	1235	2259	2705	2675	2698	4975	663	4131	5863	5543	5777	6546	6777	9620	5272	7453	10055	4331	5387	4117
EnSpm-N3B_DR	DNA	CMC-EnSpm	1272	119605	127125	98648	94117	60529	3862	1285	95	871	503	142	492	5252	3796	6105	2605	4820	5628	125	6980	2416	1094	306	6324	6671	4614	3129	3455	1272	4477	8693	5464	5276	9837	13976	7130	11757	10515	12894	13688	10909	9465	9340	9748	5862	7051
Tx1-45_DR	LINE	L1-Tx1	0	0	0	0	11916	0	13487	2161	495	1228	597	77	1437	1899	59	896	48	137	0	90	67	12	181	0	34	1094	246	233	1486	44	213	38	180	203	139	120	36	290	71	24	272	97	58	196	63	160	64
DIRS-2_DR	LTR	DIRS	181	11555	142136	121938	76010	4799	4869	4500	4913	1397	9497	5022	5888	294	4548	53	2140	67	0	0	948	0	697	86	0	556	942	0	0	0	450	0	248	0	246	456	34	0	65	0	0	0	0	119	0	502	0
RTE-1_DR	LINE	RTE-BovB	12939	15492	5746	4073	178	738	0	8413	1846	0	1968	1227	95	378	1786	1695	970	0	287	122	963	514	964	0	0	0	1188	29	71	0	105	0	294	107	149	113	1013	0	0	0	0	0	272	1737	1326	87	54
Gypsy-20-I_DR	LTR	Gypsy	6048	0	0	0	0	0	0	0	0	0	0	48	0	0	0	0	0	0	0	0	0	0	0	0	0	0	0	0	0	0	0	38	0	0	38	0	0	0	0	44	0	43	0	0	0	35	0
Penelope-2_DR	LINE	Penelope	0	0	0	0	0	0	0	0	0	3770	154	1733	0	0	0	0	0	0	1611	0	0	0	0	0	490	0	0	0	0	0	0	0	0	0	0	0	0	0	0	184	0	183	0	740	0	561	0
DNA-2-34_DR	DNA	TcMar-ISRm11	26	0	0	0	0	0	0	54	0	44	0	0	0	0	0	0	0	45	0	83	59	632	406	931	387	2042	866	836	2642	2230	2667	3916	3171	1440	2628	2643	1434	5278	2201	1647	148	1141	1730	231	168	1236	196
DNA-N24_DR	DNA	DNA	228	0	0	0	0	0	58	0	0	0	0	75	95	149	113	79	218	92	44	105	60	324	125	257	157	251	588	316	310	1068	494	399	854	1196	1132	1103	531	1786	2264	1673	3912	2867	4159	4205	5000	4652	5379
Gypsy123-LTRb_DR	LTR	Gypsy	0	0	0	0	0	0	0	0	0	0	0	0	0	0	0	0	0	0	0	0	0	0	0	0	0	0	0	0	0	0	52	0	0	0	230	0	0	136	0	335	0	0	0	0	0	673	280
ERV1-5_DR-LTR	LTR	ERV1	69	0	0	2253	3394	7905	4542	7946	3394	4396	0	0	0	0	81	0	0	367	0	61	0	1196	0	915	18	0	0	1905	0	0	92	0	236	0	978	76	0	0	499	2088	908	0	87	0	0	526	0
GypsyDR1_LTR	LTR	Gypsy	0	0	386	3088	4250	2697	3474	773	1159	381	387	1158	772	0	386	10027	4634	4997	1917	3055	2009	3078	2615	421	253	1173	1514	762	2493	1150	1975	1521	1126	3423	1123	1120	515	385	1807	365	1649	1340	381	225	798	1341	1034
BEL27-I_DR	LTR	Pao	6122	0	0	12246	42862	12260	0	0	0	0	0	0	0	0	0	0	0	0	0	0	0	0	0	0	34	0	31	30	0	0	0	0	0	0	0	0	0	0	31	0	45	29	0	0	38	40	0
HATN13_DR	DNA	hAT-Ac	324	0	0	0	0	0	0	55	93	0	153	277	256	59	362	247	763	577	875	933	1159	1138	1038	2863	843	2448	3159	3533	6881	8252	7379	9945	10191	20343	20327	25530	32728	39519	40223	66631	62006	72706	101958	66614	85318	80123	87642
Gypsy-181_DR-LTR	LTR	Gypsy	175	0	0	0	0	0	0	0	0	0	0	0	0	0	0	0	0	0	0	0	0	0	0	0	0	173	0	0	0	0	0	0	0	0	0	0	0	0	0	0	0	0	0	0	0	175	0
L1-106_DR	LINE	L1	32	0	0	0	95	0	0	0	0	0	0	0	131	4458	1042	565	1784	528	0	649	1357	823	1480	1448	88	526	547	0	423	1665	2003	585	799	1491	2543	1616	251	821	3417	2508	3709	1127	1772	0	2024	2344	1265
DNA11TA1B_DR	DNA	CMC-EnSpm	1082	0	0	0	0	290	125	477	382	432	576	960	579	1040	754	1139	1564	1087	1674	1671	3204	3553	4509	4727	5445	7663	10006	9563	12488	14207	18201	17195	24698	25364	32579	31072	30874	38919	37131	38812	45531	40613	45793	48120	53078	54837	47355
DNA-3-2_DR	DNA	PIF-Harbinger	360	0	0	224	0	0	240	0	600	800	742	1324	319	4784	1290	2471	7623	8027	9566	19248	14452	16509	21338	21466	23395	12623	12727	16312	11349	9732	8796	12737	15545	15376	18024	17300	15629	13089	16705	12504	11389	18074	13801	12398	17358	15135	13954
EnSpm-N4B_DR	DNA	CMC-EnSpm?	314	0	0	0	0	0	58	181	0	45	38	562	226	152	277	333	392	856	746	480	1088	1038	1181	2191	1906	1859	2520	2450	2968	5340	4699	4724	4492	4360	8546	7627	9355	7629	12248	11571	11389	13911	15551	16248	12170	14190	16127
LRS-3_DR	DNA	Crypton-H	61	9950	158	0	0	0	0	0	0	0	0	0	0	0	0	2521	0	0	0	0	0	0	0	0	0	0	0	0	0	0	0	0	0	0	0	0	0	0	0	0	0	0	0	0	0	0	0
DIRS-4N5-LTR_DR	LTR	Ngaro	0	0	0	0	0	0	0	0	0	0	0	0	31	30	0	0	0	67	0	0	0	0	125	0	221	139	61	342	56	246	52	102	481	36	1520	1161	1964	2060	479	879	1093	1198	1114	1354	1461	1677	1457
TDR15	DNA	hAT-Ac	29	0	0	0	0	0	0	0	50	41	0	0	64	29	0	0	102	117	55	124	40	113	144	209	94	99	226	357	0	334	172	1813	73	857	233	918	1232	1122	2400	1006	751	1595	1225	2188	1083	1966	877
L1-11_DR	LINE	L1	656	801	968	1075	7719	23765	28364	44063	35835	44956	25174	27880	14455	24196	18621	17825	7018	9421	9129	12146	5439	5511	1165	2392	2234	3233	2323	2308	2304	2312	1277	2206	1375	2352	2578	5642	5372	3950	6208	7273	7189	7591	9609	9624	15558	11644	8032
L1-63_DR	LINE	L1	672	0	0	0	0	0	0	2490	3174	0	151	0	0	0	0	3829	24	320	197	143	739	347	814	1384	2798	4743	1269	1121	3977	922	0	746	1830	574	453	477	150	1922	1297	1577	955	1527	851	551	2397	337	243
Gypsy84-I_DR	LTR	Gypsy	5799	630	0	4002	21528	5905	318	0	363	0	427	214	868	0	0	0	0	211	64	0	0	0	0	0	0	0	0	29	0	68	0	0	100	0	0	193	44	193	0	0	0	0	0	0	0	0	263
hAT-N151_DR	DNA	hAT-Ac	0	0	0	0	0	0	0	0	0	0	0	0	0	0	0	26	53	514	64	98	384	651	553	645	490	224	155	1733	911	534	2583	1630	1338	1297	926	1492	891	1114	1061	653	1400	1149	1962	365	510	1496	1009
L1-8_DR	LINE	L1	0	0	0	1089	0	0	727	0	3799	20518	7061	0	950	2479	2183	1961	731	892	0	41	0	0	0	172	248	126	1044	1129	368	837	417	453	1155	1340	2214	819	1004	515	691	731	758	1381	769	736	0	2171	571
Gypsy-218_DR-I	LTR	Gypsy	0	0	0	0	3901	450	0	0	0	0	1874	3174	0	0	2007	0	24	2160	0	0	0	274	0	0	0	242	0	1115	0	0	0	0	0	761	0	0	0	32	0	0	0	0	0	0	49	44	0
IS3EU-1_DR	DNA	IS3EU	44959	2357	1966	0	3032	0	0	414	429	42	318	179	97	5873	216	189	150	194	267	174	252	274	309	348	379	595	537	543	2469	650	753	656	840	2584	1651	4687	2082	695	1596	2021	1191	2676	1918	1935	5634	1498	1181
DNA8-19_DR	DNA	Merlin	459	0	288	0	81	76	0	52	183	0	117	1325	1018	688	1333	2102	2170	3103	2634	2939	4332	5981	5463	6263	6475	10183	12182	13413	9880	13615	12005	10904	11141	10010	9752	6196	7748	7509	6160	3788	3697	3710	3736	3591	1326	2384	1858
EnSpm-N39C_DR	DNA	CMC-EnSpm?	585	0	0	0	4858	17144	2301	54	3538	1811	75	3205	160	238	516	156	122	0	89	0	60	75	510	86	66	219	213	177	299	207	331	202	1733	262	164	289	132	463	235	468	345	319	957	428	143	420	708
TC1DR2	DNA	TcMar-Tc1	302	0	0	0	86	76	122	263	330	172	801	566	580	352	417	982	1288	966	1908	3023	4505	4297	5669	7065	6133	13197	16584	21642	28884	45447	53749	81699	87330	106619	145905	137778	158730	169688	167545	159139	159258	168508	149382	118911	119311	116812	99032
Gypsy106-I_DR	LTR	Gypsy	6431	8246	23904	6431	0	0	0	0	0	0	0	0	0	0	0	0	0	0	0	0	0	0	0	0	0	0	0	0	0	0	0	0	0	0	0	0	0	0	0	0	0	0	0	0	0	0	0
Gypsy42B-LTR_DR	LTR	Gypsy	0	0	0	0	0	0	0	0	0	0	40	0	106	0	0	0	0	0	0	0	0	73	376	0	0	594	599	613	812	1092	891	2144	1134	3182	2480	3351	1043	435	646	1791	1590	1756	1175	1612	611	2164	1827
DNA8-15_DR	DNA	DNA	0	0	0	0	0	0	0	0	0	0	0	0	0	0	224	0	0	0	0	0	0	38	70	962	632	63	0	355	1307	392	2697	1233	877	2577	1393	308	914	855	2302	312	888	634	775	885	1175	0	2105
ZFERV-2-LTR_DR	LTR	ERV1	523	487	0	0	914	0	0	0	0	0	436	876	455	438	1343	1295	821	455	0	0	0	74	70	0	0	0	0	0	0	0	0	0	0	0	444	438	0	0	0	0	0	0	47	234	184	0	424
ENSPM-2N_DR	DNA	CMC-EnSpm	2167	0	0	0	82	0	0	225	49	41	74	109	260	788	2302	78	75	0	0	229	359	1092	477	892	880	593	736	1415	2044	3265	3055	3329	5352	10074	11766	11496	15824	19796	20200	22708	24053	25836	26913	17621	13780	17690	18970
Gypsy-22-I_DR	LTR	Gypsy	5038	26545	0	0	0	0	0	0	0	4670	724	0	40	0	0	0	0	0	0	0	0	0	0	0	34	31	0	0	0	0	0	38	0	0	37	0	44	0	42	0	212	29	0	373	0	0	0
BEL-16_DR-LTR	LTR	Pao	1706	0	0	0	0	0	1704	858	0	0	0	0	0	858	0	0	25	0	0	0	0	0	0	0	0	0	0	0	244	0	802	0	63	0	252	0	643	0	0	0	0	0	0	0	0	0	0
hAT-N58B_DR	DNA	hAT-Ac	53	0	0	0	0	0	0	108	0	0	37	36	0	30	56	0	50	158	181	61	218	1547	407	503	932	796	227	1372	4316	3888	2823	4443	7494	6590	10477	6789	8160	9473	10190	9226	13186	8722	5054	9187	8317	9329	4247
Harbinger-N11_DR	DNA	PIF-Harbinger	849	488	3918	15607	22073	27079	25734	29259	48000	32951	35523	23965	21845	13917	13316	5739	7561	3992	2459	8087	5270	1605	6984	7522	3132	7440	5096	8641	6334	4431	5256	2942	8429	4708	7949	5318	8023	9601	5271	10422	9245	8083	8090	8572	6770	6090	3462
DNA-4-3B_DR	DNA	DNA	153	0	0	0	0	75	58	0	235	218	0	354	654	987	947	1088	1378	5144	6034	7223	14502	12989	21823	20762	22106	22899	22071	19337	24046	18780	26131	19327	14429	16596	8263	10048	4348	6509	4940	5680	2319	3557	3301	279	1292	629	1
Gypsy-240_DR-I	LTR	Gypsy	5185	0	0	0	0	0	0	0	4538	0	718	0	718	3827	0	26	73	0	0	0	0	0	0	0	0	0	0	29	53	0	0	0	0	0	70	18	33	32	0	0	0	29	83	0	0	0	0
DNA-TA-1_DR	DNA	CMC-EnSpm	254	0	0	0	82	0	0	51	52	42	40	145	163	203	27	655	339	249	1044	724	1129	1700	2732	3627	4971	4548	9356	10629	10988	13604	13564	18112	25973	23650	21211	18430	22666	14822	21607	10793	10731	7890	5276	6243	4591	6233	1357
Gypsy-126_DR-LTR	LTR	Gypsy	2855	0	0	0	0	0	1487	2989	4861	204	0	1384	2922	0	1492	1495	70	0	1336	0	2335	0	0	0	1476	0	518	0	0	0	1181	414	0	2621	2818	0	2427	0	0	0	0	41	0	0	454	0	0
BEL-58_DRe-LTR	LTR	Pao	1006	0	1798	0	871	0	0	0	91	0	994	36	0	0	0	876	831	756	0	0	0	1185	0	0	725	0	0	0	284	0	159	0	0	855	0	0	1226	0	0	0	277	0	0	0	0	562	0
LTR-16B_DR-LTR	LTR	LTR	29	0	0	0	0	0	0	0	0	0	0	0	0	58	28	0	0	0	0	42	277	182	452	0	522	31	0	451	2428	1706	2337	1369	2641	1513	1912	502	3018	139	2454	2148	340	1024	1459	769	593	0	1914
Gypsy-196_DR-I	LTR	Gypsy	5525	3742	1731	0	0	0	0	0	0	0	5456	0	33	0	0	0	0	0	0	0	1251	0	0	0	0	0	0	0	0	27	0	0	0	0	0	0	0	0	0	47	44	0	0	0	0	37	0
Tx1-54_DR	LINE	L1-Tx1	73	0	0	0	544	146	10808	64	1739	2495	0	0	35	7	0	0	50	0	0	500	0	0	10	35	250	59	1114	10	536	529	43	0	0	111	0	1632	45	433	40	60	51	196	72	1	2369	92	53
Copia-24_DR-LTR	LTR	Gypsy?	23	0	0	0	0	0	0	0	0	0	0	0	0	31	0	353	0	345	0	373	343	392	0	792	270	361	0	1506	602	2026	740	390	146	393	0	777	467	840	152	0	0	78	375	245	392	0	158
Gypsy97-LTR_DR	LTR	Gypsy	411	0	0	396	1155	770	822	0	0	0	0	0	385	1142	166	52	385	379	385	0	0	719	1470	0	1153	1371	380	380	761	387	2278	387	1568	1567	1132	3416	2638	2850	564	0	715	866	62	0	381	202	0
piggyBac-N15_DR	DNA	PiggyBac?	48	0	9534	16256	14384	11812	2686	6523	6488	2549	2273	5385	3611	1601	598	2410	3371	11365	20166	9639	2551	77	249	257	1309	4237	2533	4572	1058	714	849	3637	2456	1899	2343	3039	5065	7130	12426	5661	5066	5539	1740	2956	5692	1247	3289
Gypsy-16-LTR_DR	LTR	Gypsy	0	588	3783	3780	24967	21882	9955	3905	816	2644	4286	2529	553	3576	330	1984	1115	2033	1788	7729	6924	11643	7702	14046	4108	1260	2336	466	466	230	64	318	440	190	2025	344	233	588	456	124	0	600	543	1037	701	2452	424
Gypsy-177_DR-LTR	LTR	Gypsy	335	0	0	0	0	0	0	0	0	0	0	0	0	86	0	0	343	0	0	0	335	0	332	0	0	0	0	0	337	486	79	337	670	0	337	62	0	0	31	0	0	0	173	55	0	0	0
hAT-N182_DR	DNA	hAT-Ac	294	0	0	0	0	0	66	58	272	388	302	69	128	59	287	321	300	566	511	1187	496	924	1774	1982	1848	885	4725	5188	1862	3353	1143	1533	2063	2635	2564	1127	832	3502	4196	1000	3307	1320	1985	2803	3780	2244	2221
KolobokN78B_DR	DNA	Kolobok-T2	31	0	0	0	0	70	0	0	154	256	533	338	0	489	1610	105	2884	4301	4178	4528	4519	5165	5962	4703	3992	4124	2283	504	1198	973	1064	1107	1834	1337	1143	2153	1433	2290	5843	8148	7866	9037	2779	8826	10525	11101	8539
BEL-64_DRe-I	LTR	Pao	338	0	0	0	0	0	0	608	340	0	1464	6215	6193	3204	4089	126	3178	0	5353	0	3316	0	249	1605	400	247	181	0	0	0	0	185	0	0	174	0	0	0	0	0	0	0	28	37	0	0	88
Chaplin1_DR	DNA	hAT-Charlie	2947	0	0	0	0	0	0	53	0	0	0	0	0	0	0	0	0	0	43	0	0	0	35	0	34	0	0	0	0	0	0	0	0	0	0	34	0	93	42	0	0	0	0	0	0	0	0
LOOPERN1_DR	DNA	Kolobok-T2	2232	0	456	737	454	2230	873	2476	2062	4497	5229	16931	21450	87288	159226	304712	434484	536883	568395	542678	502952	362128	235820	112531	69704	31278	33076	21685	19081	15260	14079	15219	19028	14285	14544	14230	15986	12100	12955	17946	20940	9731	22656	14069	22288	18646	15826
Gypsy65-LTR_DR	LTR	Gypsy	2258	0	0	2256	0	0	0	2258	1093	1093	77	0	0	0	216	0	0	0	359	0	0	960	0	0	0	0	30	0	0	0	0	0	0	0	0	0	76	0	0	0	15	0	0	49	0	0	0
EnSpm-11_DR	DNA	CMC-EnSpm	62866	0	1004	0	0	0	0	0	0	0	0	0	42	0	0	0	0	23	0	0	0	0	109	0	84	81	84	0	102	27	42	52	38	76	134	100	77	268	156	171	93	269	304	478	156	590	251
piggyBac-N12_DR	DNA	PiggyBac?	0	0	0	0	0	0	0	0	0	0	1746	4222	2425	0	3176	0	1861	394	239	1871	0	0	1449	203	2018	1901	0	2008	3556	27	1390	126	224	307	184	81	400	960	485	81	1275	147	404	1503	232	401	247
DNA-AT-2_DR	DNA	DNA	83	0	0	0	0	575	1134	1266	10293	11406	13816	11919	8030	5916	6600	732	4297	2053	10561	14732	7134	30038	17049	37995	30830	21956	21216	22068	13651	24255	27439	26349	23115	27664	15050	16254	22562	23457	9658	27220	24777	20826	15506	18541	22591	14448	11757
hAT-N45_DR	DNA	hAT?	216	0	158	1804	11763	17940	36865	42811	47657	53014	34392	25025	8827	12535	5698	2847	1705	754	1103	404	137	515	297	97	502	621	82	422	369	784	487	421	468	83	603	424	372	620	416	484	486	331	318	624	273	212	304
Gypsy124-I_DR	LTR	Gypsy	5200	0	0	0	0	0	12350	10533	706	0	0	0	1645	0	1726	2217	1915	0	0	0	1039	0	0	0	0	0	0	48	0	0	0	0	0	0	163	0	0	32	0	0	0	0	0	0	0	46	56
L1-65_DR	LINE	L1	0	0	0	0	0	0	0	0	102	0	224	0	0	467	906	2030	844	2354	1332	2370	384	205	2558	732	4183	4408	3054	3050	985	3180	3750	705	517	3888	426	2034	630	1440	579	2172	656	1888	1795	1797	866	1918	1659
hAT-N49_DR	DNA	hAT-Ac	354	0	0	0	0	0	0	51	161	127	0	213	221	758	481	449	590	1320	1357	1150	1032	1678	1597	2221	2497	2550	1664	1124	3261	2677	4037	3593	3856	3788	5663	10864	8024	10460	6769	11697	15944	13346	18300	17906	23400	24237	24416
CR1-37_DR	LINE	L2	228	1149	2730	4749	9213	14067	6255	1114	3449	1485	2371	34	1926	304	712	236	2393	874	218	451	1124	3046	357	1459	181	895	262	1458	1303	4075	2075	787	1681	3687	2121	3411	2788	2322	370	2370	2735	614	3102	2617	2493	5186	2068
Mariner-N42_DR	DNA	TcMar-ISRm11	86	0	0	0	0	74	0	0	0	81	0	0	359	0	0	0	223	0	0	0	0	109	0	0	0	0	322	339	170	401	1737	1954	852	2965	1073	115	1361	1040	889	711	1410	959	2381	550	460	922	771
hAT-N95_DR	DNA	hAT-Blackjack	148	0	0	0	0	71	265	0	294	129	119	524	510	724	676	636	2082	231	1709	1070	3050	5707	4323	7171	10516	14884	10442	18820	11769	11379	10986	8293	7082	5425	4638	5465	578	2166	3657	1778	3098	552	1233	780	1683	627	1122
LTR-11_DR-LTR	LTR	LTR	889	0	0	113	0	218	59	381	378	985	2643	978	3731	1574	5008	3047	12438	4029	15300	4728	21964	6990	29008	10755	30375	14402	30341	16897	9442	46840	8866	40364	13302	33194	11389	34411	9699	31666	10872	23813	10985	20821	10677	21026	10070	19316	12184
NonLTR-1C_DR	Retroposon	Retroposon	160	0	0	0	0	0	58	52	0	44	0	72	93	0	56	0	202	0	67	365	238	111	703	52	210	47	500	773	654	581	259	529	1171	1072	3059	3266	2896	3057	1093	4389	3576	5230	8349	7266	5986	9468	5857
HarbingerN4_DR	DNA	PIF-Harbinger	549	0	0	0	0	0	303	107	277	1132	627	1240	2167	2775	7016	11248	25566	35162	58722	67977	88551	91654	68603	77490	46115	49451	47818	41698	30399	27420	20453	26902	15684	23765	15801	16768	17483	12743	10316	20489	17986	16173	27750	26903	28139	21669	28502
HarbingerN1_DR	DNA	PIF-Harbinger	246	0	0	0	0	0	117	0	0	86	78	35	33	0	82	336	297	202	86	62	276	223	498	377	762	1057	2965	1765	3290	6830	5417	10359	12146	17497	24061	32714	44093	50427	56883	57697	81515	94748	88859	92394	95227	98450	96947
BEL33-LTR_DR	LTR	Pao	0	0	0	0	0	0	572	0	0	0	0	0	0	609	0	0	0	0	0	0	0	0	0	0	0	0	0	0	0	0	0	0	0	0	0	0	0	0	0	0	0	0	0	0	529	0	538
TDR25	DNA	hAT-Charlie	121	0	0	0	0	0	0	0	0	0	89	106	96	60	82	211	670	405	328	291	415	573	464	602	701	437	304	1049	1224	937	1184	1622	1706	2552	2385	2784	3080	5393	3657	6902	7205	12516	13458	16519	16865	17157	27680
hAT-N131_DR	DNA	hAT-Ac	7464	0	137	3535	2546	1993	2511	3162	2286	2640	3208	3860	3067	3612	3960	5059	6510	4230	11969	4818	10660	13201	6776	9513	7407	9810	10124	11137	6884	12260	7628	9780	4775	4862	5269	3651	7001	4118	5868	4197	5081	5610	4175	6430	7191	4782	7160
DIRS-2B_DR	LTR	LTR	74	0	41966	0	252	67	0	5256	5253	0	77	4971	8697	0	5997	368	74	755	0	0	6077	2045	0	6627	65	1344	1599	0	1326	4225	1130	3264	36	1665	2026	0	102	0	1039	103	44	0	1730	0	0	335	718
Gypsy-16-I_DR	LTR	Gypsy	0	2981	20325	68234	20313	1578	0	0	0	379	8608	314	0	486	0	0	24	0	0	0	0	0	0	0	0	0	0	0	0	27	0	0	0	0	0	0	0	0	42	0	43	29	0	38	0	0	0
Kolobok-1N1_DR	DNA	Kolobok-T2	483	0	0	0	0	583	243	108	145	538	516	1376	841	1267	1080	184	2277	1414	1764	1847	2893	4469	7469	9376	9936	11902	12953	19738	12562	22684	31542	21150	20157	22569	18533	13692	20954	8414	11725	9917	7883	13551	6714	7332	5348	8557	9342
DNA-X-4_DR	DNA	DNA	603	0	0	0	0	226	126	227	200	186	1187	640	679	729	973	880	1784	713	2343	1916	2558	3158	4316	2849	4598	8184	10044	14587	14312	28586	24248	41292	52438	50959	73753	80873	112214	132237	149070	156167	174552	186251	192351	182274	195846	158116	166177
hAT-N203_DR	DNA	hAT-Tip100	655	0	0	374	86	242	952	4326	38616	54909	52888	44564	15841	5925	9999	11066	8611	2740	12110	24692	20064	37473	59037	24257	37577	41762	10226	23203	16173	13655	12374	29498	24843	37130	40749	46854	55580	59425	96097	73970	76602	64800	47254	43955	33218	33617	27789
TDR20	DNA	Merlin	1378	0	0	139	517	438	1488	2975	2694	3219	7086	6225	12979	17328	15689	31606	33807	36781	51517	41334	68165	62186	66418	73175	60400	83321	60478	71646	61214	50332	59226	42220	43588	42836	34902	32074	23882	23791	22275	11362	16172	10825	12030	6451	5131	4971	4668
Copia-26_DR-LTR	LTR	Gypsy?	33	0	0	476	1900	3808	469	0	0	465	1903	0	950	949	0	0	0	475	0	597	0	472	476	950	0	475	0	826	0	950	1002	551	1645	535	985	0	199	950	950	0	0	95	76	46	449	35	0
Tx1-24_DR	LINE	L1-Tx1	0	0	0	0	0	74	0	51	96	54	251	2826	781	179	0	635	529	251	1256	2087	1036	1978	3465	885	1473	540	988	3599	1761	563	1850	320	961	2984	2393	2449	802	2710	2013	1410	3553	1339	1553	1010	1402	2523	2656
Dada-U6_DR	DNA	Dada	1280	31965	9884	3133	1500	525	322	1208	3845	1353	636	1704	1677	2301	2358	1882	1954	2730	2484	2836	3541	2297	3418	2979	2433	3061	3691	3030	3670	3549	2989	2580	2926	3306	3706	3027	3854	3578	3318	3170	3731	2815	3232	3504	2697	3048	2544
Mariner-N23_DRe	DNA	TcMar-ISRm11	388	0	0	103	91	206	59	0	779	556	156	1499	4794	9092	17766	32680	35958	34361	34499	40704	42952	53637	52438	40267	51762	52344	57537	61033	55661	81223	78859	75814	55668	65335	54972	62262	29146	31364	24410	22454	14600	9943	10506	5579	5287	6213	3530
L1-129_DR	LINE	L1	0	0	0	1017	0	0	0	0	0	0	78	0	0	0	0	102	17	0	0	87	59	479	35	0	331	0	0	1003	145	994	828	913	1531	900	1172	1769	372	2327	1614	2360	2580	81	805	174	969	1132	1720
DNA-AT-4_DR	DNA	PIF-ISL2EU	47	0	427	267	694	730	2510	3112	2066	2078	2339	5711	5644	1831	1500	2565	1642	602	893	454	444	769	0	88	0	0	0	0	0	0	0	0	0	0	1137	1053	0	0	31	0	0	0	1062	46	0	48	0
CATCH1I_DR	LTR	Pao	0	0	2785	9609	1799	0	0	0	0	0	0	0	0	0	0	1973	0	3424	0	0	0	0	0	0	0	0	0	0	28	43	0	0	0	0	0	0	0	33	0	0	30	233	39	0	65	1740	0
BEL24-LTR_DR	LTR	Pao	1802	2084	1570	1449	0	961	1568	1044	0	509	1032	424	516	0	0	521	0	0	86	525	524	518	520	257	0	0	0	0	221	0	301	0	0	287	0	0	0	521	0	0	0	0	0	0	0	0	0
DNA-N29_DR	DNA	Sola-1	72	0	0	0	0	0	66	0	0	0	40	0	32	0	0	52	223	0	711	476	0	106	689	189	637	536	569	493	831	916	1758	3053	3534	2081	5260	3801	5803	6526	7372	8125	10078	5199	5577	4602	5512	7122	3802
L1-138_DR	LINE	L1	79	0	0	0	0	0	0	0	95	781	0	136	260	0	57	0	106	0	0	119	0	207	38	1996	771	1551	1048	481	0	695	3824	1165	354	547	1911	164	597	1064	508	1347	797	436	0	1098	406	301	338
GypsyDR1	LTR	Gypsy	0	6348	29557	46048	51352	25744	27768	13688	16802	4715	5936	17300	1300	6312	10632	12309	5503	5464	2418	8819	10655	4168	4002	541	215	1462	3474	4171	3297	687	7210	1144	2115	4157	1929	0	2396	2522	2957	914	0	2443	2886	0	3034	3964	0
Gypsy158-I_DR	LTR	Gypsy	4391	0	0	0	0	0	0	0	9796	5225	74	0	0	0	0	0	0	0	0	0	0	0	72	0	0	0	0	0	0	0	26	0	0	72	0	0	35	0	0	0	0	29	0	0	0	0	0
L1-126_DR	LINE	L1	0	0	0	0	0	1810	0	4718	16075	0	0	3135	748	468	1260	6674	700	756	921	1089	1574	258	513	700	0	44	1143	1631	0	396	1085	0	437	418	35	0	0	0	0	465	0	0	0	0	15	0	57
DNA6-9B_DR	DNA	hAT-hAT5	39	0	0	0	0	0	0	0	142	41	200	179	1451	1138	2139	314	1505	247	2819	1574	4899	5306	3723	5540	6077	8844	6212	8944	4486	8607	4894	7853	3165	1529	3012	4626	2016	1516	1960	1363	2736	2621	1340	3197	3045	934	2226
Gypsy-217_DR-I	LTR	Gypsy	4216	0	0	0	0	0	0	0	0	0	0	0	100	0	0	0	0	0	0	0	0	0	0	0	50	31	31	0	0	0	0	0	0	40	0	0	0	0	0	182	22	90	2101	85	0	0	0
hATN78B_DR	DNA	hAT-Charlie	236	0	0	0	697	2457	1404	1741	1758	699	351	0	704	409	139	553	50	450	538	348	805	568	825	1103	1583	1920	1494	1342	2267	2942	4556	2655	4189	6386	6212	3769	5663	4537	3281	5405	3837	4611	3309	5758	4919	4011	3399
Gypsy37-LTR_DR	LTR	Gypsy	0	1476	0	1836	705	1828	2196	1311	1103	1483	1283	709	1050	514	2192	707	1096	371	2186	1115	1747	3924	1250	920	373	368	748	1569	1419	535	1362	723	308	1432	104	405	176	447	719	384	347	483	592	0	678	987	778
hAT-N35C_DR	DNA	hAT-Ac	327	0	0	0	0	67	58	52	0	125	40	690	464	1030	1199	1027	1028	1699	1390	3789	5160	6569	8794	10145	10914	19707	10233	17415	24793	19129	31602	28529	24049	25477	15864	19335	18025	17965	22657	13877	11268	19717	17482	16403	17193	23765	13966
DNAX-15_DR	DNA	DNA	111	0	0	0	0	0	0	55	51	403	94	105	32	119	0	207	185	116	167	276	100	319	283	490	264	1210	1125	564	919	1012	1023	1024	1649	1845	1717	1133	1926	1834	4662	2402	3800	2240	4737	2847	6461	7803	5268
DNA-2-14_DR	DNA	CMC-EnSpm	0	8486	105401	87253	18070	305	15589	25859	5485	502	1104	1877	5040	0	0	0	1782	0	0	0	0	0	0	0	82	0	0	0	705	0	168	153	0	143	0	518	1305	690	124	0	30	875	258	0	225	63	0
hAT-N178_DR	DNA	hAT-Ac	512	0	0	0	0	0	0	0	298	62	269	0	100	59	110	158	365	275	149	356	157	328	136	825	671	378	1842	3137	3829	6994	10986	9179	18382	13596	11900	25807	21481	19205	27632	24597	25703	21944	16473	14090	13483	8423	11086
Gypsy-206_DR-I	LTR	Gypsy	4144	0	0	0	0	0	0	0	0	0	0	0	0	29	4666	26	0	0	2363	0	0	0	0	0	0	31	0	0	0	0	0	0	0	0	0	0	0	0	31	42	0	0	0	0	37	0	0
EnSpm-N26B_DR	DNA	CMC-EnSpm	440	0	0	0	0	0	0	112	46	259	238	268	325	89	388	198	226	405	269	322	758	842	985	847	488	1385	1692	1160	2191	2133	2788	3456	1632	2597	4425	4844	3220	5489	5202	6848	10339	6989	7088	9278	11024	15102	11457
BEL17-LTR_DR	LTR	Pao	2226	0	0	0	537	0	0	0	358	0	0	0	0	0	0	0	0	179	0	0	0	0	0	268	0	177	83	0	0	0	0	0	0	0	0	168	177	267	0	0	0	0	0	0	0	0	0
Gypsy121-LTR_DR	LTR	Gypsy	709	1626	1632	978	654	0	448	655	326	326	115	0	324	0	330	0	646	305	326	0	60	75	479	0	0	591	324	0	0	425	0	0	0	0	0	319	0	811	0	0	0	0	631	0	0	0	0
DNA8-7_DR	DNA	hAT-Ac	356	0	0	0	0	144	65	267	46	41	347	139	160	289	274	626	314	607	823	1095	1261	2337	1787	3948	3291	6550	6256	9080	8089	11057	17689	19982	25664	27560	29211	31004	39953	30469	40759	39493	35808	34533	32671	29244	25592	25283	18830
Gypsy56-LTR_DR	LTR	Gypsy	188	0	0	0	185	0	0	0	1110	0	0	0	0	0	0	0	0	114	0	0	0	0	0	0	0	0	0	0	0	0	0	38	0	0	0	0	0	0	0	0	0	0	0	0	0	0	0
DNA9-2_DR	DNA	DNA	52	0	0	0	0	0	118	0	0	2375	0	36	692	0	0	0	159	46	217	948	3470	1385	6595	3166	2278	4419	5897	3961	2933	10825	2810	2542	4869	9036	10332	10284	9472	20300	8891	9510	16423	15044	22836	15330	11430	15440	25803
Gypsy-197_DR-LTR	LTR	Gypsy	1444	0	0	1411	0	725	6524	0	0	0	1878	740	0	4360	1454	1358	769	0	727	693	285	0	1291	0	0	0	0	270	990	735	0	721	729	722	0	0	0	0	0	164	0	0	429	0	0	2004	82
CryptonV-N7_DR	DNA	Crypton-V	524	0	852	0	1001	6103	581	12723	16300	8026	7343	20228	14624	6150	16729	16820	8245	9734	12597	8370	8946	9244	10906	6734	6954	5274	4552	3132	5112	4556	3607	2885	1751	2725	1955	3019	760	1407	658	1063	1917	717	906	1059	840	1147	1422
L1-42_DR	LINE	L1	23366	4681	8870	6834	0	0	0	0	0	0	0	0	37	1079	0	1135	955	0	3152	0	2319	2725	476	2821	296	933	745	2505	359	1007	149	1180	364	615	765	494	282	611	2074	1331	1236	1832	1376	1202	232	424	21
Gypsy-150-LTRb_DR	LTR	Gypsy	0	0	0	3704	4670	3759	1274	1639	270	603	483	1855	3359	0	143	0	960	0	746	0	1017	0	0	464	0	942	61	1907	1005	1292	56	252	50	12	406	0	175	2528	931	295	2203	78	1027	662	178	219	0
hAT-N163_DR	DNA	hAT-Charlie	263	0	185	2553	2813	6114	11959	10837	5616	7957	4631	3119	5088	6136	6645	1499	1966	3680	1610	0	289	313	0	0	1141	391	777	113	0	135	0	0	18	37	69	203	0	856	1172	109	67	27	140	113	63	120	0
L1-97_DR	LINE	L1	0	0	9277	0	1854	205	1545	0	0	0	0	0	0	955	0	0	289	510	0	103	1054	0	0	1176	0	0	1967	892	212	374	2625	256	0	0	161	0	1413	47	390	0	444	215	0	0	647	0	380
ERV1-N3C-LTR_DR	LTR	ERV1	66	0	0	541	0	1227	1930	3839	0	6837	1182	31	0	92	0	0	0	1560	0	0	0	0	0	0	0	0	0	471	28	0	0	387	0	0	0	0	33	0	31	0	0	0	0	0	0	0	0
Crack-4_DR	LINE	L2	23	0	0	0	0	67	0	0	0	82	186	539	36	0	84	482	0	441	177	42	354	621	1512	1327	1651	925	1697	1708	2927	3854	2194	5171	6065	3983	4941	2166	2517	4395	3665	4662	5543	4497	4283	2719	2100	2067	1757
hAT-N174_DR	DNA	hAT-Ac	124	0	0	0	0	0	0	0	0	43	39	0	0	30	82	26	49	0	0	43	83	0	70	103	156	158	0	0	296	96	118	206	142	191	344	237	443	246	663	51	826	147	894	1154	1454	908	410
Gypsy101-LTRb_DR	LTR	Gypsy	94	0	0	0	0	157	66	0	0	44	0	0	0	0	81	132	0	0	119	0	238	221	367	818	213	1211	1299	4194	2207	8296	7776	10182	7820	7054	10497	5995	12969	8818	7934	14769	9304	8345	8231	11830	3919	9560	3995
DNA-8-8_DR	DNA	hAT-Charlie	31	0	0	0	0	0	0	56	0	124	0	140	32	58	189	235	194	324	43	643	59	2084	616	796	2890	2196	4933	3766	5688	6415	6344	7583	11919	9653	16280	12122	12218	9878	12739	10869	9003	12760	6593	8071	6755	5359	6793
TDR19C	DNA	hAT-Charlie	336	0	0	0	96	235	316	326	242	688	1043	969	1130	1269	3682	2413	5300	4362	9106	7240	12543	9895	15309	13761	20049	22110	23024	23008	32594	27546	36128	35865	33244	36462	36524	35720	33260	36423	37178	32991	30644	32107	28571	25875	31595	24115	25532
Gypsy-24-I_DR	LTR	Gypsy	4556	38479	0	0	0	0	0	342	0	0	0	0	0	0	0	0	0	0	0	0	0	0	2514	0	319	0	0	0	0	0	0	0	184	0	0	0	0	45	0	0	0	0	0	0	0	0	0
EnSpm-4_DR	DNA	CMC-EnSpm	115	15021	18555	241	0	72	58	107	50	83	117	0	326	30	193	52	841	259	856	914	199	165	833	1759	827	1286	900	1149	1510	1660	2396	968	3123	4364	2199	3599	4803	3402	3457	4232	8681	11089	9279	8610	12249	15740	9285
Helitron-N2_DR	RC	Helitron	974	0	0	4832	22400	12137	4987	8057	4591	2002	8270	736	411	184	307	1390	1691	1741	551	694	1178	242	1417	1943	1601	4253	4405	7578	10906	8149	8073	9835	9868	12048	12483	22354	20783	30019	26700	33566	30591	32036	31971	31667	32702	37341	26189
Tx1-42_DR	LINE	L1-Tx1	0	0	0	0	0	0	0	0	0	0	4495	0	33	3193	0	26	0	0	0	0	0	2489	0	0	181	395	225	674	1908	4138	219	90	946	2225	2947	3943	1979	1204	892	0	1976	1067	56	636	1155	1188	374
Gypsy68-LTR_DR	LTR	Gypsy	566	0	538	0	379	0	0	0	190	0	0	0	0	0	0	0	0	0	0	0	0	0	0	0	0	0	0	0	0	0	0	0	0	0	0	168	185	0	0	0	0	0	0	184	0	0	0
DNA8-18_DR	DNA	DNA	28	0	0	0	0	0	0	0	0	0	0	0	0	0	55	0	98	0	0	41	39	0	0	121	0	0	0	0	0	41	66	425	276	0	752	937	2109	930	4925	3285	4881	2627	4634	2971	2895	8116	8276
Gypsy138-LTR_DR	LTR	Gypsy	233	0	0	0	0	0	0	0	645	0	0	135	0	30	137	0	48	137	0	0	0	0	0	0	0	0	0	0	0	0	0	0	0	0	0	0	0	0	0	0	0	0	0	0	0	0	0
hAT-N127_DR	DNA	hAT-Charlie	1212	41100	339	131	633	697	843	25170	8730	12261	6696	5143	11500	3684	18070	8279	32000	12321	25133	16763	37512	19076	28458	18237	23231	29672	23972	15260	18589	16281	15736	12569	10112	9117	13625	19993	27075	18374	15653	11972	12279	25980	46288	30538	24210	9784	20025
L1-98_DR	LINE	L1	0	0	0	0	0	0	0	0	0	0	0	0	0	1284	659	851	100	2719	1926	44	819	1889	1019	2088	0	0	1141	1103	57	650	2525	92	295	563	1262	749	555	947	774	2043	99	932	238	949	667	2401	950
DNA6-4_DR	DNA	DNA	75	0	0	10250	4063	9543	12694	2663	6468	3025	2742	4092	5786	8086	2642	5209	1133	757	750	1360	980	1182	2499	1532	804	1121	3296	726	2266	2705	2385	1241	715	2233	849	965	637	525	851	766	1618	522	2146	972	1770	1140	2052
LTR-19_DR-LTR	LTR	LTR	85	0	0	0	0	0	0	0	0	42	117	36	33	0	0	51	0	45	43	1645	2466	1543	4700	2365	3210	544	46	928	1365	41	135	100	473	1359	295	970	125	246	79	279	533	273	1080	428	340	181	767
Tx1-15_DR	LINE	L1-Tx1	0	0	0	0	0	138	0	0	0	0	327	102	3377	328	108	1502	895	319	1584	1881	510	5094	375	1663	0	810	444	2273	1733	634	297	1412	1887	3169	1067	0	742	2683	271	2800	831	476	1120	603	119	638	2214
L1-128_DR	LINE	L1	66	0	0	0	0	464	0	879	2950	1325	843	2417	1490	214	825	1997	2745	1455	39	0	642	0	132	510	1662	47	1235	614	626	0	0	1381	0	218	90	393	0	444	53	120	488	265	182	917	580	1675	1057
CryptonH-1_DR	DNA	Crypton-H	0	0	0	0	1248	0	0	0	0	0	0	0	0	88	0	8093	367	8459	64	0	1190	9782	0	102	638	32	3837	423	324	27	355	296	564	0	76	2075	411	725	2627	952	861	1009	398	342	562	507	683
piggyBac-N13_DR	DNA	PiggyBac	140	0	0	0	0	0	0	0	0	0	0	70	127	147	56	79	123	117	86	270	117	481	766	236	1129	1523	1516	1584	1547	1340	1556	2165	448	3261	2984	3353	2371	1550	1337	2378	1592	3834	2620	4240	5102	3830	4357
BEL-46_DRe-LTR	LTR	Pao	300	1218	656	3936	656	0	0	0	0	0	0	0	0	0	0	0	0	0	0	0	0	0	145	0	0	0	0	0	0	0	0	0	689	549	0	0	0	600	0	0	0	0	47	0	0	196	0
Gypsy-173_DR-LTR	LTR	Gypsy	0	512	1024	3584	1707	1879	0	0	0	0	0	406	0	512	512	0	0	0	511	497	0	0	511	0	482	1085	507	0	0	0	0	167	0	512	0	0	0	853	0	0	0	550	505	39	0	402	0
hAT-N202_DR	DNA	hAT-Tip100	477	0	0	0	180	208	2097	3888	1999	8931	3390	5643	471	285	884	1395	5340	6046	14972	18465	19676	36886	57680	96826	59743	21359	14264	7046	3827	1620	4146	1869	4267	3530	5349	4605	9226	6872	4372	2173	3318	5652	4556	4475	5103	6062	6925
L1-114_DR	LINE	L1	23	0	0	583	1341	864	3167	0	2520	372	0	1578	474	4731	2020	103	944	2196	0	546	926	38	0	118	0	1952	3391	925	0	0	0	252	610	747	2179	247	0	1256	1252	499	971	0	449	38	393	2823	113
L1-53_DR	LINE	L1	313	6663	3507	4259	1822	10983	2284	7525	1814	8238	2803	2375	3867	238	3791	1238	436	478	3142	1226	3478	2546	2420	2512	2400	2443	2817	2103	1781	1137	2479	1349	1573	576	815	2034	1768	1360	1689	3458	1265	5171	3557	17487	3858	4893	14616
Gypsy8-LTR_DR	LTR	Gypsy	5076	2336	2740	806	15044	2002	936	3237	0	1820	0	0	0	1358	0	0	0	0	0	0	0	0	0	0	0	0	30	0	56	0	0	477	0	0	0	0	0	0	294	167	100	228	1246	64	437	527	0
Copia-25_DR-LTR	LTR	Gypsy?	0	239	163	467	166	3470	2793	1749	1162	927	381	1381	439	461	916	592	0	207	467	884	1397	333	816	0	353	0	0	473	0	521	444	0	449	449	118	0	78	0	627	0	419	0	354	0	0	0	681
Gypsy-230_DR-LTR	LTR	Gypsy	44	0	0	0	0	0	0	0	45	0	462	208	0	1454	322	3497	1364	3125	3036	1633	614	2580	2212	1211	1122	12	596	313	736	1571	326	0	76	63	8	234	611	49	147	327	775	260	445	701	214	119	103
CR1-49_DR	LINE	L2	25	0	0	0	0	0	61	0	183	0	96	35	0	125	392	1524	583	766	1557	588	2816	2021	3320	4379	3174	3565	4190	4942	511	2916	1429	2516	4048	3598	468	1031	2359	340	2380	1847	620	119	571	1528	1634	370	207
L1-64_DR	LINE	L1	69	0	0	0	3848	0	0	0	0	40	40	0	157	0	28	259	0	83	139	305	3169	57	2255	129	795	350	646	330	45	2677	970	1605	3711	358	1362	2059	358	2054	3325	1736	2220	1189	2591	2789	1710	772	624
Gypsy-238_DR-LTR	LTR	Gypsy	0	0	0	0	0	0	55	0	0	83	0	70	559	413	0	558	0	0	0	0	564	896	690	338	697	0	1313	0	181	549	560	1525	1956	1152	0	563	0	530	1122	45	1616	0	1516	532	480	0	575
L2-35_DRe	LINE	L2	340	0	0	0	0	76	0	0	382	86	39	568	943	636	2560	2403	1521	6171	7854	6430	2971	3118	4417	4840	3150	3755	3078	3076	1087	1542	3518	2433	1233	3443	1150	692	821	195	668	3378	2362	2377	1762	1195	544	818	2807
DNA-6-N2_DR	DNA	DNA	12642	1091	30404	220335	291851	61608	18169	13265	14895	6092	12841	13751	10624	14881	9471	14614	10386	12755	8463	23891	14884	22336	25290	14568	16345	16313	12898	17255	17227	13485	16680	13851	16421	17302	20802	14968	16365	16391	17951	14383	19220	20681	19709	16996	17423	16199	18153
Gypsy-213_DR-LTR	LTR	Gypsy	75	0	0	0	0	0	0	0	0	0	0	74	31	0	28	0	0	0	0	0	39	0	0	0	0	94	47	0	0	0	0	51	0	72	0	0	0	0	188	41	79	352	146	235	204	389	45
Kolobok-N3_DR	DNA	Kolobok-T2?	301	0	0	0	91	0	188	52	234	44	196	373	490	435	137	234	146	543	564	541	575	993	835	1677	1384	2202	1485	1602	1861	2846	3352	2308	3542	3989	4540	6956	7668	6642	8353	8562	10649	11401	11452	11526	13938	17354	23444
hAT-N85B_DR	DNA	hAT-Charlie	0	0	0	0	0	0	0	0	0	0	0	0	0	0	55	26	0	0	0	0	0	0	109	0	0	0	0	43	103	128	79	53	0	66	0	76	111	159	131	743	223	256	538	554	246	907	661
BEL33-I_DR	LTR	Pao	0	0	0	0	0	0	0	0	0	0	0	0	0	0	0	0	25	0	0	0	0	0	0	37	0	0	0	0	0	0	0	1265	0	0	0	0	0	0	0	0	90	1169	56	38	0	45	0
ERV1-6_DR-I	LTR	ERV1	7943	0	0	0	0	0	0	0	0	0	0	0	0	0	0	52	0	0	0	0	0	0	35	37	0	0	0	0	59	0	0	0	0	0	0	34	0	0	31	43	60	0	0	31	0	74	55
hAT-28N1_DR	DNA	hAT-Charlie	165	0	0	0	88	67	58	105	93	41	120	0	0	240	321	120	515	90	995	305	100	526	1201	1325	1312	398	3406	6236	5467	5351	8488	5561	8198	8074	8996	10443	11984	10866	11608	7059	8778	6895	9363	4747	11533	7460	5645
TC1DR3	DNA	TcMar-Tc1	5832	0	152	0	531	813	1420	1517	2163	2235	5093	6082	6964	8773	11680	16525	19331	33000	37775	83159	140610	245557	349199	470379	552656	582857	622108	657143	713228	754580	778513	813806	843750	873407	806062	751493	675088	558389	518854	420193	357967	275070	222130	169908	138874	96258	71663
hAT-N101_DR	DNA	hAT-Ac	901	0	0	0	0	78	75	850	0	0	225	13	1002	197	3146	467	858	444	1061	423	1847	5755	1920	2951	2173	3300	371	1019	539	1971	510	772	181	687	8	269	934	185	1087	366	111	163	498	34	13	104	1549
hAT-N89B_DR	DNA	hAT-Ac	0	0	0	0	0	0	989	1263	449	5750	8760	14300	46874	95358	77021	68018	30760	27975	9537	14957	5524	7135	5506	1947	485	1086	3090	1839	816	692	1182	1673	1445	1046	4260	328	2703	3321	2766	448	6382	5296	6234	1990	5378	3285	3657
IS3EU-3_DR	DNA	IS3EU	1445	8218	0	0	0	0	0	0	638	0	394	1082	0	10494	420	2526	2874	2074	3501	1580	0	923	0	0	62	0	0	132	0	70	39	0	102	36	0	7	74	32	31	52	30	87	67	37	43	148	44
EnSpm-N3_DR	DNA	CMC-EnSpm	0	0	477	0	0	0	0	0	0	0	0	0	0	0	0	0	0	0	0	0	0	0	0	0	0	0	0	0	0	0	1195	0	0	0	0	1836	0	0	0	0	0	784	238	0	0	0	0
Gypsy123-LTR_DR	LTR	Gypsy	2583	644	967	2631	0	649	0	0	0	0	0	0	0	60	0	0	0	0	386	41	0	149	0	0	0	0	334	0	0	88	52	636	58	0	0	0	33	279	298	0	61	0	38	0	0	0	0
Harbinger-N22_DR	DNA	PIF-Harbinger	25	0	0	0	0	0	0	0	0	0	0	0	31	0	0	0	0	74	0	0	40	0	0	85	33	33	0	58	0	0	39	0	187	0	69	69	177	467	160	238	602	223	0	0	90	239	209
DNA8-3C_DR	DNA	hAT-Tip100	176	0	0	0	0	0	126	54	45	0	75	70	289	30	248	0	73	301	42	769	511	520	1366	747	1207	2003	949	2846	2073	1451	2590	1707	3120	2371	1739	3446	3710	3532	4588	3417	4711	2663	4710	4097	4720	4540	6027
L1-139_DR	LINE	L1	739	0	0	0	0	0	0	0	0	0	0	71	3042	464	420	0	0	0	0	0	398	529	107	529	0	779	1705	191	1668	0	415	556	605	1602	720	347	466	2472	1652	788	1835	0	376	578	265	311	0
L1-134_DR	LINE	L1	0	4439	0	0	0	0	0	1026	0	43	0	0	0	0	0	0	195	0	695	949	196	225	449	5689	1153	3201	768	1037	0	301	289	0	0	849	0	0	937	671	0	1073	2111	51	236	0	105	1011	308
BEL-49_DRe-I	LTR	Pao	5845	0	0	0	0	0	0	0	0	327	0	0	0	0	0	5847	0	0	0	0	0	40	0	0	0	0	0	0	0	0	26	0	0	0	0	0	0	0	0	0	0	0	0	0	36	0	0
SINE3-1a	SINE	5S-Deu-L2	1856	0	167	1607	15749	13892	19155	51324	37269	45763	38248	45354	38963	39299	41402	40852	38183	44750	41313	31814	44130	35808	34892	48031	48055	53716	49516	50293	45364	54152	64825	61036	52692	66067	72322	79942	80936	90331	98691	88275	112643	100877	101581	94346	84305	82038	83824
EnSpm-N36_DR	DNA	CMC-EnSpm	2003	0	2228	11621	63304	116794	66684	47453	22395	10833	5337	536	1286	5377	12149	5225	6329	2110	10437	16650	32365	38193	22772	18572	18309	16931	9673	4291	8022	7625	6105	7342	7383	7087	7448	6154	4574	2332	2556	4302	2872	1914	4314	3156	1573	1630	2817
DNA-N36_DR	DNA	DNA	117	0	0	0	0	0	0	0	0	0	0	0	0	29	0	26	49	0	66	61	39	37	125	68	0	95	45	106	72	109	95	291	0	156	151	283	988	431	744	900	360	1039	1613	715	1345	1438	2000
DNA-N30B_DR	DNA	DNA	28	0	0	0	0	0	0	0	0	0	0	0	0	29	0	52	0	90	89	0	117	229	89	0	66	0	0	103	0	58	443	991	656	970	1198	2136	2985	1114	2305	1540	1947	2795	1305	1364	2081	1730	1707
LTR-17_DR-LTR	LTR	LTR	63	0	0	0	0	0	0	52	46	0	38	0	36	0	223	233	0	277	44	522	229	0	1364	0	1438	687	1533	1506	905	542	1967	1602	1168	2710	770	696	629	171	1487	1029	832	140	1246	274	610	648	627
L1-81_DR	LINE	L1	25	0	5820	0	0	144	567	3492	2120	0	3292	1614	1449	1916	1117	777	782	0	1373	1529	0	0	0	0	238	891	0	395	0	967	218	0	1396	905	149	0	957	33	57	236	151	525	232	65	54	83	596
EnSpm-N41_DR	DNA	CMC-EnSpm	0	19057	6039	10486	4803	0	631	1273	0	0	0	0	0	29	0	26	25	47	0	42	1471	37	0	0	0	3451	0	1331	1290	12508	607	39	63	166	0	0	890	214	306	47	54	104	95	102	25	130	43
Gypsy90-I_DR	LTR	Gypsy	4227	0	0	15849	13504	3301	593	0	0	82	0	0	0	0	0	26	0	0	0	0	0	0	0	1138	0	0	1352	0	2417	0	0	0	0	0	0	0	0	0	0	928	0	0	0	0	0	44	0
DIRS-1G-LTR_DR	LTR	Ngaro	28	0	0	0	0	392	0	113	0	0	113	1604	1583	1335	821	1480	558	3750	3364	2451	557	976	679	3170	1138	870	1455	0	1062	472	1922	1512	708	303	615	1291	370	45	0	851	309	917	0	196	230	837	1152
Gypsy145-I_DR	LTR	Gypsy	4215	0	0	0	0	0	0	0	4253	0	1780	0	0	4017	0	1833	0	0	0	0	0	0	0	0	0	0	0	0	0	0	0	0	0	0	1427	0	0	0	0	0	249	0	28	0	0	0	0
Gypsy71-I_DR	LTR	Gypsy	6659	0	0	6662	0	0	0	0	0	0	0	0	0	0	0	77	0	0	0	0	0	0	0	5432	36	0	34	29	28	481	0	0	57	0	0	0	33	32	42	0	30	90	0	0	63	36	38
DNA-2-33B_DR	DNA	TcMar-Tc1	55	0	0	0	0	0	0	0	0	0	39	0	0	34	28	0	48	0	46	0	0	94	36	0	0	186	0	29	70	0	0	0	37	0	304	823	139	124	215	145	154	652	1186	693	261	1177	182
Copia-20_DR-I	LTR	Gypsy?	0	0	0	1702	1751	0	166	0	3012	1659	0	0	1392	0	0	0	0	0	0	0	0	0	0	0	0	0	0	29	0	0	0	0	0	0	0	0	0	0	0	0	0	0	0	0	0	40	0
ZFERV_LTR	LTR	ERV1	0	0	0	0	0	0	0	0	671	0	0	35	0	1333	0	1400	0	1324	1815	662	1316	1318	0	0	0	0	0	0	1119	0	0	0	636	0	0	0	319	0	0	0	0	0	61	0	0	0	0
HATN10B_DR	DNA	hAT-Ac	211	0	0	0	0	0	0	168	49	129	157	242	164	328	633	449	295	251	325	596	376	918	443	482	1176	1549	2665	2076	3788	2458	3810	4976	4804	4983	6735	7108	9396	10737	14364	12829	18712	20056	23065	21298	25671	28644	32365
L1-130_DR	LINE	L1	96	0	5655	1702	0	0	3281	2208	0	0	0	830	0	0	0	0	122	1137	441	0	0	0	216	67	942	392	997	202	1052	880	743	0	217	415	791	239	950	820	362	737	202	29	573	0	928	742	1026
MuDR-3_DR	DNA	MULE-MuDR	7367	0	0	0	0	0	0	0	50	0	0	0	0	0	0	26	0	0	0	0	0	0	53	34	84	95	30	24	13	267	88	58	135	171	68	288	1314	0	633	590	257	2524	153	335	531	673	1144
L1-29_DR	LINE	L1	1744	0	0	0	0	0	0	0	0	0	0	0	0	0	0	0	0	0	0	0	0	0	0	0	0	35	0	0	0	0	0	0	0	37	0	0	0	0	0	0	0	0	0	0	0	0	0
L1-60_DR	LINE	L1	133	0	0	918	2531	827	3704	5523	3695	4861	499	267	1104	182	3521	75	120	0	82	315	167	304	0	808	168	812	2760	863	701	887	950	1311	371	1111	1026	189	62	227	2809	3416	368	228	2024	426	763	272	829
Gypsy54-I_DR	LTR	Gypsy	6215	0	0	0	0	7921	9793	0	0	0	501	0	0	0	0	0	0	0	0	0	0	0	0	0	0	0	30	0	0	27	0	0	0	0	0	0	49	0	0	0	0	0	0	0	0	0	0
Gypsy51-LTR_DR	LTR	Gypsy	2043	0	1874	2810	0	318	0	0	0	923	951	0	33	0	0	228	0	0	628	0	0	0	0	509	0	0	0	949	64	0	0	0	0	0	0	0	0	0	31	0	0	0	858	0	0	0	0
piggyBac-N10_DR	DNA	PiggyBac	23	0	0	0	0	0	0	0	0	0	38	0	0	0	107	0	879	284	0	546	1941	0	0	1328	33	399	0	368	433	0	395	1437	398	0	0	363	0	0	431	351	442	0	0	0	0	0	65
Gypsy-193_DR-I	LTR	Gypsy	4353	21537	1345	0	2289	4328	66	5225	1231	0	0	0	0	0	2639	0	3969	0	0	0	0	3477	3728	3669	0	2068	0	0	0	3846	0	0	0	0	0	0	351	0	31	414	216	0	0	60	36	0	0
Ginger1-1_DR	DNA	Ginger-1	58	0	9091	8912	0	1694	1465	384	661	3970	533	0	0	376	4415	2939	2222	297	0	0	40	503	604	34	0	0	35	0	0	924	655	2453	0	1594	116	1228	0	1305	0	51	39	2729	0	0	0	0	0
BEL-56_DRe-LTR	LTR	Pao	635	5163	467	463	463	0	453	512	0	1178	0	1146	1187	448	1909	314	637	892	1341	332	1190	559	0	135	0	0	0	0	128	529	0	0	73	159	300	0	127	0	33	0	0	0	0	0	440	0	0
DNA-N22_DR	DNA	DNA	165	0	0	0	0	0	0	0	0	0	0	37	34	120	0	78	0	0	0	0	315	148	127	0	452	268	30	145	0	1341	321	285	125	287	1665	206	505	475	1193	1672	1825	1875	2631	1283	1171	1865	2412
piggyBac-N21_DR	DNA	PiggyBac?	387	0	0	0	167	80	59	0	0	582	153	68	98	0	1464	417	74	68	0	2103	158	74	144	1232	711	380	0	176	846	82	343	76	64	824	47	216	78	0	429	236	166	39	439	186	63	0	52
HAT1N_DR	DNA	hAT-Ac	151	0	0	0	0	0	179	0	0	124	0	0	293	0	3163	964	4765	7630	6425	10307	16100	4357	5193	7741	3861	6166	4163	4952	3682	7347	6119	9909	11105	10077	6458	5325	10133	6892	8054	9327	3897	8112	11577	17413	20652	22744	32493
EnSpm-N62_DR	DNA	CMC-EnSpm	0	0	0	0	172	1847	0	794	7865	3131	0	0	0	0	4099	0	0	0	216	0	0	622	0	36	65	2221	0	0	1803	0	0	1443	0	0	0	34	0	53	0	0	462	202	131	3169	119	1590	0
Mariner-N37_DR	DNA	TcMar-Tc1	286	0	0	0	0	0	0	0	48	0	113	135	259	118	138	214	220	0	46	131	0	477	144	932	978	1685	1437	1605	970	1388	3079	3872	2166	1455	2756	3917	5125	4471	3404	3841	2349	5534	2199	1640	1915	2107	2741
Copia3-LTR_DR	LTR	Copia	724	0	0	0	0	0	0	0	714	0	1071	352	0	0	0	0	0	0	0	81	333	0	0	0	0	0	0	0	0	0	0	387	0	131	0	629	0	356	546	0	546	269	0	0	0	0	0
BEL11-I_DR	LTR	Pao	5999	1412	14933	11915	0	0	0	0	0	5718	0	0	0	0	0	0	25	0	0	0	0	0	0	0	0	0	0	0	28	27	0	0	0	0	0	0	0	0	47	0	0	29	0	0	45	0	0
TDR3B	DNA	hAT-Charlie	664	0	0	0	193	149	3684	649	5819	604	7988	422	6947	392	5459	1600	6643	1883	3947	3915	6228	7615	5760	10129	4429	14308	6253	10599	8474	17664	11544	15998	14485	20282	14332	18492	15618	14659	17269	15614	17323	16800	14514	15354	14388	17163	13635
TE-X-18_DR	DNA	DNA	160	0	0	0	81	69	0	54	49	219	231	483	363	0	197	1314	1563	1186	1166	1285	2056	4098	2703	3538	3147	4758	4590	2951	3427	6853	7222	5841	5737	4200	4207	3953	4813	2924	2877	2874	3056	2393	2816	1780	1971	869	1589
Harbinger3N_DR	DNA	PIF-Harbinger	1407	226	197	1682	2490	4572	3272	7091	13667	28157	98209	152336	208205	284022	306159	254096	214728	128515	91793	73579	41736	42333	31484	22654	21250	22412	21553	17704	17768	10000	13451	21533	19701	17348	19888	18272	22128	22275	17567	19688	25845	12640	20970	22917	5159	18250	23169
DNA-8-7_DR	DNA	hAT-Tip100	2170	0	0	0	260	1649	849	394	251	1154	1159	1361	1217	684	1438	1166	1463	1293	1909	2123	4771	4600	4180	9237	7524	10426	12833	15109	11084	12663	14680	15530	9353	9943	9134	5699	7133	5954	3656	2696	2882	2431	5217	1620	1021	3493	3301
Zisupton-7_DR	DNA	Zisupton	14539	0	475	29092	21566	10513	6084	12980	9487	11796	14262	13142	16987	16891	17138	16766	21763	22499	21304	20597	23862	25818	23176	24141	24604	28981	23766	26786	24586	27451	24426	24210	27099	22474	22651	22395	23004	21853	25262	23658	23135	18848	23969	26643	20830	21545	22002
EnSpm-N48B_DR	DNA	CMC-EnSpm	2724	2436	13270	13511	3230	11709	5483	2440	514	2329	1493	1066	754	884	2157	2268	1378	1609	1532	3143	3547	3396	2147	2799	3690	3656	3358	5263	2932	3505	2853	3357	3590	3303	3669	2909	4329	2533	3620	2873	3587	2403	4277	4809	4462	6011	5438
REX1-1_DR	LINE	Rex-Babar	3585	1703	3414	7663	15637	41417	51207	52289	38132	31485	18410	6673	4490	10449	6291	5561	7020	4814	7566	10217	7213	11420	11112	13971	13476	6247	8982	15731	14933	20900	26080	27844	21124	16402	18584	17332	17434	9581	13440	10105	12489	9085	11036	7706	6033	10601	8027
Copia-10_DR-LTR	LTR	Gypsy?	165	0	138	105	0	960	1574	1810	1104	570	474	1385	342	178	0	2379	657	1233	0	122	281	0	35	0	943	127	122	841	228	838	0	786	157	658	553	704	1463	332	267	0	49	1281	1469	1011	690	999	1844
Gypsy-182_DR-I	LTR	Gypsy	4770	0	0	0	0	0	0	0	0	0	0	0	0	29	30	0	375	292	3796	824	1654	0	0	3077	33	0	0	1587	28	27	52	0	0	52	0	54	0	322	0	61	28	54	0	5	36	70	0
DNA-5-5_DR	DNA	hAT	211	0	0	0	7262	11358	20590	43450	78986	57273	54955	56376	39654	35902	31659	23404	11227	2616	10854	5823	7682	19433	29881	38624	30299	32440	15114	9478	4574	2332	2992	1809	2580	2187	2168	5706	2793	2699	5902	3789	3212	8113	9508	7099	9340	12215	9784
Gypsy43-I_DR	LTR	Gypsy	0	0	4716	0	0	0	4727	0	0	0	160	36	1282	0	4333	3755	6423	1390	355	0	0	0	4622	0	0	0	456	0	0	27	132	0	0	0	0	34	0	0	0	0	0	0	0	336	0	35	7
Gypsy157-LTR_DR	LTR	Gypsy	683	0	0	0	0	0	0	0	0	0	0	0	0	0	0	0	0	247	0	0	0	0	0	432	0	0	629	0	0	0	0	0	0	0	257	0	0	0	0	0	253	0	494	0	0	0	0
DNA8-9_DR	DNA	hAT-Ac	251	956	1460	9433	20730	137332	246218	227264	128621	57779	59300	48431	47111	46417	28690	20275	10893	10996	8345	9638	6081	3772	0	254	0	53	120	2669	1522	948	16	102	260	264	260	401	104	1459	3043	171	146	377	264	1643	430	1722	308
L1-67_DR	LINE	L1	0	0	0	13880	5371	1508	0	5101	50	44	0	0	33	0	0	55	351	2401	0	638	0	4694	54	0	0	58	119	1226	0	685	1101	355	597	60	0	288	266	0	31	102	1466	98	580	275	832	1309	59
EnSpm-21_DR	DNA	CMC-EnSpm	9470	0	7559	1473	0	0	443	167	0	213	40	540	764	191	488	155	285	456	242	374	394	942	916	1449	851	683	695	1443	922	819	973	1388	822	1297	1556	1249	1894	707	1407	1887	1498	1638	1902	1356	2109	1886	1395
CR1-42_DR	LINE	L2	1786	18326	11889	3859	3421	715	1542	1856	1340	2747	2892	2123	5196	2918	1015	4325	298	1075	2465	1095	1010	302	302	326	0	984	1696	821	501	579	1113	973	1884	107	2338	2231	1455	1262	720	2699	2315	2309	1204	750	2650	1036	1242
DNA-X-3_DR	DNA	DNA	351	0	0	0	0	70	0	53	48	42	298	629	594	785	506	685	146	798	1081	1202	706	2191	4655	2217	4231	12503	15730	16770	30898	30302	44223	43136	48175	47790	57689	54083	59533	45035	50699	39520	37223	30798	30036	17741	28369	25339	18671
Gypsy123-I_DR	LTR	Gypsy	21608	21130	5394	2164	0	143	66	55	0	0	481	70	0	88	101	51	228	238	229	312	352	287	123	1628	176	326	835	1137	344	299	639	578	397	515	949	1097	1013	481	697	771	777	623	462	880	724	1035	780
Gypsy-250_DR-LTR	LTR	Gypsy	35	0	0	0	0	0	0	0	0	44	0	0	0	0	823	26	765	1314	779	0	782	0	1666	752	260	472	1242	279	775	272	940	0	0	0	842	0	632	781	209	274	843	0	108	0	0	0	288
DIRS1a_DR	LTR	DIRS	7304	96352	82321	10915	4892	16257	21431	5363	9878	12122	24888	14056	26296	30316	28567	15198	34136	13792	28669	8065	21507	22597	23203	32606	30532	14635	14805	23756	14816	19088	19427	15607	20793	14458	23322	18490	13806	27487	6038	20079	16747	8911	9556	7561	11598	5909	1577
Mariner-N43_DR	DNA	TcMar-Fot1	0	0	0	0	0	0	0	0	0	0	74	0	0	0	0	932	0	1438	4718	62	0	2050	0	1116	0	635	1839	922	967	499	1122	703	1085	1637	558	0	675	674	1107	218	1311	422	266	850	1167	399	1052
CR1-12_DR	LINE	L2	392	232	0	1167	596	2287	2581	2185	3064	2254	4974	2727	512	1017	491	2115	473	1590	1987	1967	3057	3792	1631	797	2269	1426	412	2751	2199	3150	3208	2627	666	2152	6831	2074	874	4529	3483	1982	4473	4076	3298	4154	6698	7717	4133
hAT-20_DR	DNA	hAT-Ac	2134	0	0	0	0	0	0	0	0	0	0	0	0	0	0	0	25	0	0	0	0	0	0	52	0	0	0	952	0	36	0	0	0	0	0	0	36	166	0	0	43	0	56	219	0	512	0
Tx1-51_DR	LINE	L1-Tx1	0	0	0	0	0	0	3190	0	0	0	0	139	0	0	0	0	0	1657	0	0	652	718	896	0	842	443	0	1235	224	0	591	814	683	254	534	611	1643	0	296	202	69	204	41	563	0	188	354
piggyBac-1_DR	DNA	PiggyBac	2152	0	0	0	0	0	0	0	0	0	0	0	0	0	0	0	0	0	0	0	0	0	0	0	0	0	50	0	28	0	0	0	39	0	0	0	0	44	1300	0	0	0	0	52	0	0	0
DNA-8-23_DR	DNA	hAT	204	0	0	0	0	0	0	0	0	44	0	38	0	58	54	26	143	92	102	153	338	0	53	56	33	31	45	273	826	1772	1363	2877	2449	2091	3486	2321	3537	2584	6075	3167	4993	5510	5345	5219	3552	3715	5246
hAT-N80_DR	DNA	hAT-Tip100	30	0	0	0	0	0	0	0	0	0	39	35	0	0	0	78	0	47	200	271	118	0	1265	439	260	999	1200	2288	2191	2914	2166	3923	2740	4417	6827	3511	2610	1717	2092	652	2140	2077	2386	1172	1102	574	368
DNA-2-16_DR	DNA	CMC-EnSpm	313	0	0	0	0	0	118	318	144	87	156	863	831	1014	1569	675	1460	3081	3587	2818	4003	5354	9844	9139	17291	13748	18220	25818	26657	18987	39973	25291	22577	22826	31966	27328	20384	15355	13846	19480	18704	13833	20623	15079	15513	14741	19751
Rex1-50_DR	LINE	Rex-Babar	542	1548	4349	4406	2331	1453	3045	531	1493	2795	2076	1465	959	498	1875	2933	3869	522	419	81	1449	0	755	1229	869	96	1403	1817	891	1515	1222	2050	452	2435	1273	801	2601	2376	1498	1535	2435	3937	1018	2077	3594	1898	2020
Gypsy11-LTR_DR	LTR	Gypsy	0	2593	3158	1813	0	1811	3505	3376	8652	3896	0	7182	3886	542	0	171	0	0	0	0	0	0	0	0	0	0	0	0	0	0	70	89	0	0	0	0	0	0	0	0	30	0	0	0	212	97	0
TE-X-1_DR	DNA	DNA	133	0	0	0	90	0	0	0	96	170	278	361	449	967	673	913	2088	6045	6031	4235	8805	9882	12720	17707	18616	19645	22540	45952	31805	26216	31700	33376	20510	23354	19666	18613	12865	11164	9006	8521	6659	5453	7041	8326	2577	2744	4369
L1-90_DR	LINE	L1	0	0	0	2928	4810	0	0	6948	0	0	0	0	32	0	0	0	0	0	4137	186	474	142	0	241	1884	1795	1538	1656	684	961	1178	667	2531	3011	2342	1036	5053	1765	5471	5111	4259	8694	2670	1622	2129	1535	1393
Tx1-46_DR	LINE	L1-Tx1	0	0	0	0	0	0	0	0	0	0	0	0	0	0	0	105	99	0	0	252	985	2056	861	2700	487	668	1171	401	1258	1285	2496	1276	997	2294	471	0	720	0	1230	71	0	58	0	1406	0	228	0
hAT-N148_DR	DNA	hAT-Ac	0	0	0	0	0	0	0	223	0	0	73	2854	2343	1636	4219	2700	5297	4892	5267	12680	6232	4296	2757	886	887	521	2850	1626	1087	230	234	65	0	48	86	477	785	342	164	458	219	1326	723	781	502	566	302
Gypsy5-I_DR	LTR	Gypsy	4293	96434	193240	22789	0	0	0	0	0	0	0	8483	8554	207	0	5035	12744	586	0	4292	0	8586	4916	0	4292	0	10173	0	4292	0	3148	0	41	0	0	0	0	0	76	0	0	0	0	1001	0	4512	4290
hAT-24N1_DR	DNA	hAT-Ac	92	0	0	0	0	0	67	153	286	126	205	142	63	92	0	234	473	873	685	320	827	1483	1391	1107	1938	2216	1019	2239	2994	3954	4838	5467	3238	7945	7005	12737	11755	15853	14291	9360	10767	10583	12134	12188	11965	7498	7814
Mariner-N10_DR	DNA	TcMar-Tc2	0	0	0	0	9292	6337	0	588	1841	0	3478	34	65	238	0	0	0	666	2641	207	0	0	0	155	0	0	0	0	0	60	0	0	135	0	0	0	0	0	837	0	0	0	38	214	0	0	0
Copia-20_DR-LTR	LTR	Gypsy?	688	1844	1834	0	747	535	540	727	700	1208	906	326	1371	1282	0	456	0	994	148	0	543	0	409	0	1107	364	453	0	343	0	0	420	553	0	444	0	0	105	349	445	525	618	0	0	170	0	60
HATN7_DR	DNA	hAT	48	0	0	0	0	0	64	113	0	44	227	420	222	686	194	503	1235	828	1072	1471	1475	3870	4510	3203	3767	6058	8101	10811	13631	15548	19635	20941	25165	23124	32354	26599	28836	40063	34082	29238	34322	30515	30066	23450	21558	17025	17470
BEL2-I_DR	LTR	Pao	5897	5898	0	0	0	0	0	0	0	0	2836	0	0	0	0	0	25	0	0	0	0	0	0	0	0	0	0	0	0	0	0	0	0	0	0	0	47	0	43	0	0	0	0	0	0	21	46
Gypsy41-I_DR	LTR	Gypsy	875	25486	6126	17622	6881	2733	0	55	0	1275	790	38	125	29	0	1737	100	0	1662	112	0	0	34	0	0	0	30	29	0	27	1108	0	0	2707	0	446	0	111	381	1548	0	0	0	49	0	0	0
DNA-X-13_DR	DNA	DNA	33	0	0	0	0	0	0	0	0	42	0	41	0	30	113	0	75	191	0	62	0	0	141	34	33	31	46	219	0	68	135	228	434	206	117	0	646	512	380	667	261	696	1343	3226	2293	1874	1110
L2-14_DRe	LINE	L2	58	0	0	0	0	141	0	279	0	0	409	431	223	2069	450	1902	1161	3273	2758	3144	6657	5320	3165	3525	1169	4758	8207	3989	4185	1909	3109	1013	1379	1365	1869	2219	1620	1811	1316	3304	2211	2185	2986	3329	1981	4577	3399
ERV1-10_DR-LTR	LTR	ERV1	0	1253	842	2530	421	0	843	423	842	0	0	34	255	801	847	832	0	0	1671	838	0	421	840	424	412	0	0	0	183	379	0	0	831	0	457	413	66	61	0	0	0	0	0	0	0	448	0
DNA-8-1_DR	DNA	hAT-Ac	196	0	135	0	0	144	769	119	1305	1045	2521	9950	11436	32454	30914	50913	44981	49462	19867	28792	14348	7863	12115	10179	13492	8471	16834	15411	14450	7298	8284	7590	6309	9263	7910	6215	634	3978	4461	6172	3646	3229	2125	5176	3826	2964	1891
EnSpm-N45_DR	DNA	CMC-EnSpm	30	0	0	0	0	0	0	57	0	0	147	71	125	470	57	154	0	818	215	125	39	76	376	451	538	141	407	186	1317	480	580	0	424	456	941	823	417	693	554	324	242	339	354	414	120	250	140
BEL1-LTR_DR	LTR	Pao	1478	0	0	0	279	0	0	0	0	671	0	0	0	0	0	0	0	0	0	126	157	0	0	0	0	0	0	0	0	0	0	0	0	0	0	124	306	0	0	0	0	0	0	0	486	0	0
Sola2-N2_DR	DNA	Sola-2	53	0	11942	35247	42708	19583	18084	6277	6798	5131	3345	15369	7182	7274	5810	10995	24081	42946	17571	14379	9861	2623	127	0	109	713	716	29	571	463	2592	2397	87	1051	1589	2547	1858	1638	0	3366	2710	2103	1692	2739	1803	2506	4157
L2-54_DR	LINE	L2	0	0	0	0	0	0	0	0	48	0	0	105	0	29	136	0	0	144	313	356	1180	1587	2126	227	3422	1869	2893	4011	550	2349	2632	3381	1090	617	2299	369	1491	1658	1750	1288	1287	763	345	1356	484	232	1601
Gypsy-25-LTR_DR	LTR	Gypsy	0	0	484	762	1536	776	2532	0	4169	310	1532	144	2283	344	458	384	892	0	154	0	0	149	71	0	397	461	0	0	0	454	0	786	436	0	0	457	146	572	0	36	214	0	0	317	0	0	0
Helitron-N4_DR	RC	Helitron	906	0	146	1163	3896	6488	15786	27665	35300	27037	37925	23058	19094	12363	2199	4286	5319	1767	2876	2697	1085	654	318	152	0	253	106	141	238	314	439	603	595	704	336	371	1381	1820	1812	3707	2752	2339	3223	2947	4725	3255	3264
LTR-20_DR-LTR	LTR	ERV1	0	0	0	0	0	0	0	0	0	0	0	0	0	0	0	0	0	0	0	0	0	0	1510	784	0	0	3754	1132	0	472	0	606	631	436	0	1641	1926	1413	1086	272	2358	994	55	0	74	204	416
ERV1-N13_DR-LTR	LTR	ERV1	0	0	0	0	0	0	0	0	0	0	0	1344	1287	0	0	1264	2534	0	0	0	0	2679	1357	1128	0	696	2288	1099	1167	2145	39	0	85	325	0	895	260	0	0	0	0	214	376	233	200	0	0
Tx1-56_DR	LINE	L1-Tx1	18707	5584	0	0	939	0	0	0	0	0	0	0	0	0	0	0	0	0	0	0	0	0	0	51	0	0	60	0	0	0	0	42	0	0	0	0	0	0	51	0	0	0	131	578	0	0	0
piggyBac-N8_DR	DNA	PiggyBac	0	0	0	0	0	0	0	0	0	0	115	35	0	0	0	52	0	272	447	205	60	1075	928	1045	595	2087	2189	3439	4952	4094	5016	8023	6412	5461	6204	6781	9364	8379	6988	5539	6142	5198	5706	4415	1642	2696	2145
hAT-N195_DR	DNA	hAT-Tip100	0	0	0	0	0	79	0	0	0	0	151	0	0	485	171	302	1293	0	1122	1681	1200	56	716	1574	875	789	248	29	283	657	39	181	455	71	79	369	99	126	0	134	139	177	57	110	36	0	0
hAT-N137_DR	DNA	hAT-Ac	744	0	0	0	86	356	0	111	321	378	731	610	1027	793	4092	3459	6215	5429	4944	10360	7324	11768	9585	17762	10359	20872	20974	34339	44234	51755	48791	58624	63242	67846	78838	82730	88566	81352	80324	72477	79787	77588	83921	71573	67675	56295	55766
Gypsy-201_DR-I	LTR	Gypsy	978	0	0	7821	0	0	0	0	0	0	0	1269	0	0	0	0	0	0	0	0	0	0	0	0	0	0	0	0	0	0	0	0	37	0	0	0	0	0	0	0	0	0	0	112	111	0	0
Gypsy-111_DR-I	LTR	Gypsy	102	0	0	0	5739	3830	0	0	3444	664	0	0	820	0	659	0	0	0	3260	47	0	0	36	0	0	0	0	0	0	0	39	0	0	0	430	0	0	0	0	0	0	0	0	0	0	46	0
hAT-N186_DR	DNA	hAT?	27	0	0	0	0	0	0	0	0	0	39	0	0	0	27	0	0	0	0	0	0	0	0	0	33	266	0	0	294	518	880	499	906	959	2478	3253	3932	1788	2507	3173	4136	1989	3583	5723	1828	2532	3189
Gypsy-183_DR-LTR	LTR	Gypsy	187	0	0	0	0	0	0	0	0	0	0	0	0	0	0	0	0	183	0	0	0	0	36	185	0	0	0	0	171	147	0	0	0	0	0	0	0	0	0	0	0	0	72	0	0	0	180
Copia-28_DR-LTR	LTR	Gypsy?	0	0	0	0	0	0	0	0	0	0	0	35	0	0	0	0	0	0	0	0	87	0	0	0	0	32	45	0	0	289	65	65	310	50	463	390	168	77	317	0	256	671	620	830	1159	650	692
hAT-N98_DR	DNA	hAT-Ac	0	0	0	0	0	0	0	0	0	0	0	0	31	30	0	0	0	98	0	42	100	0	0	417	0	31	901	0	761	790	1986	0	14	1047	396	2358	1517	1374	2728	0	1403	136	973	726	1247	504	0
HATN6_DR	DNA	hAT-Ac	351	0	0	0	0	0	0	0	239	0	76	69	220	29	167	78	298	369	43	218	929	761	1226	1143	2267	2624	1853	5175	6248	7645	11725	9981	16888	27196	27942	33131	22690	44258	56986	49494	67392	54015	52918	49000	54328	40149	40370
BEL-42_DRe-I	LTR	Pao	13260	9717	13596	0	0	0	0	0	0	0	0	0	0	0	0	0	25	0	0	0	0	3066	0	0	0	0	0	0	28	0	0	0	0	0	0	0	0	0	62	0	41	0	0	0	27	0	88
DNA-5-8C_DR	DNA	hAT-hAT5	117	0	0	0	0	0	0	51	0	216	276	139	197	269	219	332	49	341	786	817	1153	608	2360	815	5087	1884	6754	6276	8965	19347	24175	41262	43574	38307	48241	49022	51840	45772	43798	49538	35880	27230	26922	27057	24180	22827	24219
DIRS-17_DR	LTR	DIRS	22	0	0	0	0	0	62	0	0	41	0	72	0	0	0	0	25	70	0	84	0	0	0	0	33	47	3337	66	23	378	0	331	259	874	0	129	8681	5770	2413	1726	1407	132	5749	4889	1433	539	1237
hAT-N170_DR	DNA	Merlin	193	0	0	0	0	0	0	0	45	86	155	36	161	239	136	52	0	186	43	0	399	397	195	226	240	385	442	0	802	345	464	707	885	1329	1464	1176	1887	1676	2170	1985	3640	2876	2629	3471	4203	3145	3133
DNA-2-10_DR	DNA	TcMar	492	0	0	115	175	69	707	268	433	712	955	868	487	1010	388	2404	876	3194	3699	3263	6684	8835	8750	9058	19501	19431	21310	33528	38598	30466	43094	46609	38621	49579	34702	30382	28399	22804	20025	15327	13600	11290	15585	8519	8625	9703	4033
Gypsy49-LTR_DR	LTR	Gypsy	360	3594	1080	725	359	1088	360	0	301	350	1072	719	0	359	0	0	0	726	0	696	0	0	353	431	0	0	406	0	0	188	107	371	348	360	0	497	0	137	343	0	0	343	726	0	377	0	0
TDR13	DNA	DNA	1225	0	0	0	84	68	58	171	341	402	298	632	856	684	898	578	667	1227	836	1329	1269	2281	3031	2170	2522	4593	3768	5010	6962	7212	6819	9975	13927	12984	16227	28984	25413	37088	53740	47528	69758	83741	104601	129649	147552	211141	211590
Harbinger-N16_DR	DNA	PIF-Harbinger	159	3400	6253	780	971	0	382	1160	558	2454	84	886	3781	292	796	4102	2115	690	608	163	644	724	1196	1074	708	1084	638	702	985	704	1351	964	1244	724	1098	712	1313	2671	1058	503	922	987	1004	1346	896	947	1140
Gypsy127-I_DR	LTR	Gypsy	5345	4646	167	9919	5108	1910	6884	1910	318	0	0	0	0	0	0	0	25	0	0	0	0	0	0	0	0	28	0	0	0	0	0	0	0	0	0	0	0	0	0	0	0	0	41	0	36	0	0
Harbinger-N32_DR	DNA	PIF-Harbinger	128	0	0	0	0	0	0	0	0	41	38	67	95	90	55	26	49	139	131	103	159	151	80	373	65	159	663	192	114	484	384	492	507	735	1227	1028	929	723	1004	1025	1973	1362	1793	1153	2489	3071	2587
Rex1-40_DRe	LINE	Rex-Babar	1085	0	0	106	414	738	951	1130	1046	954	1978	5065	2781	6225	7789	15303	17447	18973	27168	27661	28014	44230	49111	43240	47022	41636	60485	57727	42934	40937	35094	37548	13257	19879	16081	13910	5005	5164	6571	12296	8619	6697	1943	3054	3628	1936	1569
hAT-N51_DR	DNA	hAT-Ac	131	0	0	0	0	0	0	112	0	83	116	142	190	264	81	51	812	393	397	270	579	1543	1265	1441	2124	3213	3486	3273	5580	4902	9760	9287	13720	14692	21713	20145	20779	23830	21280	30045	26584	26662	22548	19824	25284	26351	18596
Kolobok-N7_DR	DNA	Kolobok-T2	159	0	0	0	82	73	58	118	185	123	470	495	255	562	280	650	1305	585	1004	1555	1751	1673	2066	1807	3284	3503	3125	5995	6306	13661	15329	15091	23116	28612	45963	41784	54121	62628	63070	62420	98866	82485	90574	87091	71350	70570	50961
L2-57_DR	LINE	L2	95	0	0	0	0	0	0	210	94	0	38	0	32	212	0	26	75	121	0	102	397	611	144	87	182	210	683	1054	335	1274	1327	1230	1450	2510	2796	2839	3476	2138	2439	3992	3207	3582	2672	1422	2295	1753	3145
hAT-N58D_DR	DNA	hAT-Ac	228	0	0	0	0	0	0	53	50	41	118	36	98	88	0	0	0	96	43	74	80	370	301	245	33	276	348	367	832	2190	893	2474	3140	2028	6483	6300	4857	5598	6714	7298	8021	9087	3502	3309	5596	5504	5949
Gypsy-209_DR-LTR	LTR	Gypsy	0	0	0	0	0	0	0	0	0	0	0	0	0	0	0	0	0	0	0	322	0	0	107	120	0	0	0	545	1030	0	515	0	1139	542	0	0	0	0	71	0	426	121	0	0	0	0	1286
CR1-51_DR	LINE	L2	62	0	0	128	0	0	754	1035	977	811	314	3287	1999	4675	300	3928	1128	1467	286	835	433	1708	0	372	1052	990	909	2681	523	683	4562	3339	2457	1579	3167	3835	3291	4505	450	312	1235	2076	635	2791	3757	12081	11561
DNA9-N1_DR	DNA	MULE-NOF	1568	0	941	1469	9846	14653	34198	10677	7041	817	1999	384	4821	9826	3684	6571	2525	818	1886	442	3660	2320	4662	820	2861	1209	2608	2301	2111	1322	1473	1139	940	1502	3486	1563	3391	2768	2070	1982	3611	3236	4394	7045	4923	4641	2835
RTEX-4_DR	LINE	RTE-X	967	11069	14442	6368	2667	2712	1677	2056	1546	3242	1463	2839	721	296	0	0	6324	1058	0	0	61	0	1175	84	310	117	0	425	551	655	242	0	861	386	0	129	204	0	0	51	525	734	254	38	81	140	98
Gypsy64-I_DR	LTR	Gypsy	12804	0	4260	4247	6131	0	0	8496	0	0	0	0	0	0	0	0	0	0	0	0	0	0	0	0	0	0	75	0	0	3914	0	0	1515	0	0	36	33	0	0	0	0	0	0	0	0	0	0
Gypsy117-LTR_DR	LTR	Gypsy	2099	0	0	0	0	2060	2257	5147	0	0	237	0	0	0	0	0	0	0	0	623	1012	1059	0	0	0	684	0	0	136	0	0	0	0	0	302	134	0	0	0	202	0	0	0	0	0	135	38
DNA-N45_DR	DNA	CMC-EnSpm	580	2099	0	1610	857	803	0	1379	291	636	1212	168	851	272	1082	656	461	803	996	186	413	571	1195	1451	971	1224	1184	1160	1228	1245	1373	2060	1642	789	1447	1468	698	1448	1168	1032	1475	1031	1128	1043	648	378	1199
Gypsy139-LTR_DR	LTR	Gypsy	399	399	399	0	798	399	398	399	0	0	386	399	399	0	0	0	0	0	0	399	0	0	400	378	400	0	0	0	392	0	0	0	0	0	389	0	0	0	378	0	395	391	0	0	0	0	323
BEL11-LTR_DR	LTR	Pao	1064	0	1064	2126	0	532	0	532	0	0	0	532	0	529	0	0	0	0	0	0	0	0	0	86	0	0	524	0	0	0	0	0	0	445	0	0	0	0	0	0	44	0	0	0	39	0	0
HE1_DR1	SINE	tRNA-V-RTE	810	0	0	0	0	81	58	212	241	329	689	454	701	854	1530	782	904	1597	2660	2795	4640	5908	6790	9766	12691	21013	25843	40237	56343	67740	91355	109566	138635	156940	209513	242995	282796	338762	355493	386842	481101	459732	502052	530477	533423	540782	531081
hAT-N63_DR	DNA	hAT-Ac	146	0	0	0	187	144	0	265	295	2455	2023	1574	2391	7329	17955	17885	25718	24264	8619	30570	23284	24603	23234	20123	17003	18837	21191	9999	12163	13276	12191	7973	7438	6592	6568	4540	3322	8146	7806	4674	4788	3577	4887	6280	2430	4339	9052
DNA8-17_DR	DNA	hAT-Tip100	391	0	0	0	0	285	125	113	656	560	920	379	1272	272	2038	3249	5474	2353	4580	4781	4984	10018	10182	6092	4450	8594	10325	12840	13863	19906	15599	19537	19572	27671	16898	36234	36305	38313	34986	43012	50711	63747	58495	56013	64859	62534	69749
ERV5_DR_LTR	LTR	ERV1	0	870	0	0	0	0	0	0	0	0	0	0	0	0	0	0	0	0	3955	2207	890	0	0	0	0	0	0	0	0	0	0	0	0	0	0	0	0	0	0	0	0	0	0	0	0	0	0
HARBINGERN2C_DR	DNA	PIF-Harbinger	132	0	0	0	0	0	0	54	52	0	78	40	95	86	278	206	168	0	444	421	494	172	92	665	390	482	557	722	1650	2012	1588	2493	3075	2323	2205	5092	6253	7787	6331	5522	8390	17720	11457	14648	8312	14389	13243
Gypsy-179_DR-LTR	LTR	Gypsy	0	0	0	0	0	0	0	0	0	0	0	0	0	0	378	0	0	189	0	0	0	0	0	0	0	0	0	0	0	0	0	0	0	0	0	0	0	0	0	0	0	0	0	0	0	0	0
Gypsy139-I_DR	LTR	Gypsy	4253	4224	0	0	4217	4171	0	7841	0	0	0	0	4213	0	0	0	0	0	0	0	0	0	0	0	0	0	1688	0	0	41	834	0	0	0	1107	0	0	0	0	0	0	0	0	0	0	0	0
Gypsy79-LTR_DR	LTR	Gypsy	147	0	0	0	0	147	0	0	0	0	0	0	0	147	0	0	49	0	0	147	0	0	0	0	147	0	51	0	0	0	0	0	0	0	0	0	0	0	0	0	0	0	0	0	0	0	0
Gypsy118-I_DR	LTR	Gypsy	5179	12582	26067	20716	0	0	0	0	0	0	0	0	0	0	0	0	24	0	0	0	0	0	0	0	0	0	0	0	0	0	40	0	0	0	0	0	0	0	42	0	0	29	0	0	36	0	0
Gypsy37-I_DR	LTR	Gypsy	84	5227	0	10417	5270	3974	10541	9132	3162	0	0	0	639	0	361	3607	0	1698	0	942	496	0	0	525	0	610	240	251	0	139	38	0	337	0	0	0	0	34	0	564	60	0	122	0	0	0	45
DNA-N42_DR	DNA	DNA	28	0	0	0	0	0	59	0	0	0	0	36	0	58	0	290	81	0	90	80	0	0	0	132	66	151	0	0	0	1339	65	418	0	810	0	1397	679	138	1473	421	291	3232	398	1396	928	1162	1344
Gypsy-219_DR-I	LTR	Gypsy	0	0	0	0	10972	958	6476	0	532	0	748	0	0	0	0	0	0	0	0	0	0	0	0	0	0	0	0	0	0	0	26	0	0	0	0	0	0	0	0	0	0	0	49	0	0	57	0
CryptonV-2_DR	DNA	Crypton-V	45040	0	0	769	87	218	184	333	3861	87	320	5619	423	114	1455	1001	441	303	450	392	2103	1242	1194	998	3067	1418	1240	1064	5335	2104	5011	3729	3131	3714	7327	6533	11118	5044	6355	8319	6620	5952	5997	7541	3907	5187	5404
Mariner-N28_DR	DNA	TcMar-ISRm11	0	0	0	0	0	0	0	0	0	0	0	0	0	0	0	0	0	0	0	0	0	0	0	0	0	0	0	0	0	0	0	0	0	0	38	0	0	0	0	0	77	100	0	0	0	0	0
BEL31-LTR_DR	LTR	Pao	1758	425	0	0	0	928	711	4080	0	1515	1422	711	970	534	2772	1338	1900	314	497	440	324	655	690	625	0	47	2638	0	710	395	0	0	256	349	222	712	0	373	87	0	315	422	260	0	0	0	0
DNA-3-6B_DR	DNA	Zator?	0	0	0	0	0	0	0	0	0	0	0	0	0	0	28	0	0	0	0	41	0	0	0	0	0	0	138	0	0	110	40	40	95	0	190	34	76	43	62	0	30	79	38	101	494	144	61
hAT-N126B_DR	DNA	hAT-Ac	221	0	0	0	0	0	59	0	0	90	83	210	0	202	67	181	174	469	267	312	600	375	685	625	767	1048	731	1245	1230	1163	1537	1435	3345	5024	5313	4393	8021	9540	6747	8100	15109	13273	16473	13412	17960	20549	19393
HARBINGER3NB_DR	DNA	PIF-Harbinger	174	0	0	0	86	0	0	13	0	168	37	0	158	179	471	0	194	159	631	1140	770	718	3022	3896	1318	4671	7419	4177	3240	4345	4728	2799	5273	3901	4158	4022	3764	2497	2413	1796	2324	1921	2134	2582	1289	1116	1691
hAT-N50_DR	DNA	hAT-Ac	197	0	0	0	0	0	0	160	149	130	77	77	211	30	204	309	264	202	365	333	472	132	1393	593	2039	1335	2060	3469	4288	1771	3542	5917	11313	12030	10947	14241	12750	14112	20256	19969	24531	30466	20117	19522	16052	21533	14082
DNA-3-6_DR	DNA	Zator?	0	0	0	0	0	0	0	0	0	0	38	35	0	29	28	0	24	0	0	0	157	75	257	68	181	191	424	29	57	1084	889	639	1162	1520	1605	2638	1918	1260	1800	4349	7563	10123	8853	8372	10641	14027	12985
Gypsy-208_DR-LTR	LTR	Gypsy	194	0	0	0	0	0	0	0	0	0	0	0	194	0	0	0	0	0	0	42	194	0	0	68	0	0	0	58	0	0	0	0	374	0	0	0	0	0	0	0	0	0	0	101	0	0	0
Gypsy-29-LTR_DR	LTR	Gypsy	2416	604	1208	2114	1499	604	0	0	0	0	0	0	0	0	0	0	0	0	0	0	0	0	0	0	0	0	0	0	0	0	0	0	0	0	0	0	0	0	0	61	68	0	0	67	0	246	0
Gypsy147-I_DR	LTR	Gypsy	6930	0	0	6941	5539	6966	0	1414	0	0	6871	0	0	0	0	0	0	0	0	0	0	0	0	0	0	0	0	0	0	27	39	0	38	0	0	0	0	319	0	0	84	0	0	0	39	0	0
L1-69_DR	LINE	L1	26	12013	13876	0	349	1148	728	0	1001	0	5398	4559	826	719	790	2829	593	1582	1875	3755	1423	774	938	272	405	217	492	0	344	372	26	297	314	1934	547	1020	679	1403	1419	3053	5077	3052	3068	2181	1266	576	4066
Harbinger-3N2_DR	DNA	PIF-Harbinger	87	0	0	0	0	0	0	0	0	44	0	0	98	61	0	0	51	0	51	72	124	37	0	215	96	175	261	115	129	276	226	219	160	216	382	286	542	456	818	477	781	416	1739	2491	1198	1924	1786
Tx1-25_DR	LINE	L1-Tx1	33222	496	0	0	0	4631	0	0	0	44	119	285	574	328	83	1807	1143	0	43	47	84	266	376	2422	187	455	175	1296	73	112	230	797	876	368	454	218	138	277	588	119	192	143	807	545	397	175	327
Gypsy-245_DR-LTR	LTR	Gypsy?	0	0	0	0	0	0	61	0	0	0	0	0	0	0	0	0	0	0	0	240	0	0	88	0	0	482	0	0	0	0	0	866	0	452	198	216	0	452	216	0	556	50	216	0	224	87	0
BEL10-I_DR	LTR	Pao	6313	0	0	0	0	0	0	0	0	0	0	0	0	0	0	0	0	1990	0	0	0	531	0	120	0	0	0	0	28	0	0	0	0	0	498	0	0	44	0	0	0	1241	28	0	0	2804	525
TDR24	DNA	DNA	361	0	0	0	0	77	61	0	0	0	77	141	32	235	0	183	150	254	235	418	258	530	373	543	281	798	1035	944	1303	2226	2511	1278	2887	4895	4430	4473	5728	7486	10592	10898	14586	16118	22180	25977	26513	32307	32145
BEL-68_DR-LTR	LTR	Pao	42	0	0	0	0	295	178	330	422	501	601	971	1024	648	1105	101	559	1275	155	0	33	201	537	427	768	76	425	1280	1197	0	0	150	186	0	44	0	0	550	0	464	160	0	0	0	0	0	0
EnSpm-20_DR	DNA	CMC-EnSpm	30	12192	15116	10185	0	0	370	0	184	0	0	0	37	0	0	0	0	0	0	0	0	0	0	34	36	31	0	240	485	322	52	60	0	772	0	1525	68	123	31	687	246	881	515	927	383	47	43
Gypsy135-I_DR	LTR	Gypsy	4290	0	0	4283	4780	0	59	0	4278	4278	0	0	0	0	0	0	2698	4279	904	0	0	0	2687	1081	345	0	3306	925	831	0	0	0	2218	0	829	1259	0	3171	1166	3699	0	0	0	0	0	0	0
DNA-X-2B_DR	DNA	DNA	197	0	0	0	0	0	0	668	144	87	117	408	190	267	28	460	225	161	329	1240	472	464	1466	1130	1499	1830	4674	2272	3419	1562	9937	8337	6466	9032	13927	10619	14120	14117	20110	17516	21669	22995	25859	17637	28272	23509	28696
Gypsy46-I_DR	LTR	Gypsy	0	0	16019	2931	0	0	1599	0	987	0	0	2873	5770	235	27	0	0	224	1996	0	0	0	2348	0	115	0	0	29	0	27	0	0	0	0	0	0	0	0	0	0	0	29	293	65	36	0	9
Gypsy107-LTR_Dr	LTR	Gypsy	1363	2299	2280	1218	178	2306	768	568	0	0	1075	0	0	0	0	0	746	0	0	0	727	0	0	0	35	0	0	0	0	0	0	0	0	0	0	1601	130	699	0	0	530	0	546	103	683	0	252
BEL-41_DRe-LTR	LTR	Pao	383	0	0	0	0	0	0	0	0	0	358	380	0	0	0	360	0	0	0	385	0	0	0	0	0	0	0	0	0	0	0	0	0	0	0	0	0	363	73	0	0	809	0	0	0	0	157
Gypsy50-LTR_DR	LTR	Gypsy	1057	0	351	1760	0	1406	1056	347	355	0	691	968	0	353	1052	0	1002	0	701	0	352	318	1127	0	358	349	0	0	354	0	147	0	0	599	0	381	0	1083	119	117	145	0	1387	701	2163	1683	1569
Tc1-8_DR	DNA	TcMar-Tc1	116	0	0	0	0	0	0	0	0	0	0	0	0	0	0	0	0	0	0	0	40	0	0	51	0	32	45	0	0	73	0	0	76	8	0	12	0	52	121	0	130	0	0	119	54	117	0
BEL15-I_DR	LTR	Pao	6155	0	9076	792	0	0	0	0	0	0	0	0	0	0	0	0	0	0	0	0	0	0	0	0	0	0	0	0	0	0	43	0	2221	1095	0	435	1184	0	0	101	0	0	0	0	164	0	54
Helitron-5_DR	RC	Helitron	23	0	0	0	0	0	5417	0	0	0	0	36	0	0	0	2920	24	0	0	2830	0	2488	0	0	0	32	0	29	28	0	0	0	0	25	35	34	0	0	768	0	40	817	7841	78	75	36	0
Gypsy101B-LTR_DR	LTR	Gypsy	0	0	0	0	0	0	0	0	0	0	479	0	0	0	0	432	476	0	0	0	0	514	460	0	0	0	0	0	0	0	0	0	62	0	47	45	0	324	0	0	40	0	0	0	0	0	0
DNA-N26_DR	DNA	DNA	38	0	0	0	0	0	0	0	0	43	0	0	0	0	0	125	0	0	0	126	424	558	35	493	559	956	1061	1213	2196	1279	1548	1744	3680	2787	2232	4245	3786	3590	2390	3987	4228	3055	5352	4179	2518	3166	2820
Helitron-1N3_DR	RC	Helitron	0	0	0	0	0	0	0	0	0	0	0	0	0	30	0	236	0	0	208	0	300	0	233	201	102	240	258	206	169	633	220	177	568	1084	1148	1674	1622	467	3602	1841	1224	1047	1622	989	3385	800	1926
Kolobok-N1_DR	DNA	Kolobok-T2?	781	0	0	0	0	135	193	107	145	304	427	185	677	601	1041	336	701	505	432	1156	1447	1847	1892	1709	1697	2027	2336	3425	2975	3820	4526	5278	6415	7025	7844	10243	10724	12150	14383	18046	20233	22304	22467	26873	25153	31662	36562
Gypsy48-I_DR	LTR	Gypsy	0	4409	4409	10561	249	1906	4403	0	0	0	0	0	0	0	0	0	0	0	0	0	0	0	0	116	0	0	0	0	0	0	0	0	0	0	0	0	0	0	0	0	0	0	0	0	201	0	0
DNA6-9_DR	DNA	hAT-hAT5	64	0	0	0	0	67	0	0	0	205	40	76	58	29	55	51	100	582	220	259	39	375	33	816	282	512	1728	785	1315	619	3163	3164	1734	1654	1580	2527	1003	1304	3411	2198	1752	1452	1792	1737	1553	324	1589
DNA-N26B_DR	DNA	DNA	45	0	0	0	0	0	0	0	0	0	0	0	32	0	0	52	0	0	0	0	39	0	35	85	54	163	60	344	70	1753	368	815	359	1146	598	2730	1347	2067	1826	3916	1915	4095	4245	6202	5259	2104	4582
Gypsy136-I_DR	LTR	Gypsy	6588	6583	6583	6583	0	0	12167	0	0	0	0	0	619	0	0	0	0	0	174	0	174	0	0	0	0	16	0	58	0	27	26	0	0	0	0	0	33	0	0	52	0	0	0	0	38	0	0
Harbinger-7_DR	DNA	PIF-Harbinger	0	0	0	0	0	0	0	0	0	0	0	0	0	0	0	0	0	48	0	0	0	0	1214	0	0	1181	0	0	0	0	0	0	0	0	38	0	0	0	0	0	0	0	0	0	0	0	0
DNA8-20_DR	DNA	hAT	0	0	833	0	2114	1238	1192	2510	1348	2595	41394	832	183	5367	524	901	320	4470	914	1373	5921	791	8455	7174	19805	642	8278	1644	13357	1376	26060	50223	1175	116	19441	3478	35091	20521	9365	26744	17980	9527	16051	25124	4821	39544	14363
hAT-28_DR	DNA	hAT-Charlie	77	0	648	0	0	1259	0	3831	4522	15008	12289	3889	2155	0	702	52	0	45	0	1178	2378	368	1316	595	627	0	625	0	28	0	0	0	100	44	0	34	0	0	0	0	69	69	129	0	93	0	0
BEL20-LTR_DR	LTR	Pao	1688	0	0	843	843	793	0	1686	836	3361	843	0	0	0	0	0	0	0	0	0	0	0	269	0	0	0	0	0	0	0	0	0	0	0	0	0	576	216	0	0	177	0	0	0	0	143	163
Gypsy-131_DR-I	LTR	Gypsy	4253	0	1311	4346	13009	0	4330	5912	0	0	0	0	879	0	0	0	0	0	0	0	0	0	0	0	0	0	30	89	0	0	40	0	0	0	866	0	0	55	0	54	65	0	47	0	0	7	43
ERV4_DR-I	LTR	ERV1	7688	0	4301	22972	18570	3280	5899	0	6816	4710	2875	2763	3938	9235	7737	1960	1812	3017	3723	1191	324	0	0	287	944	0	556	45	0	161	0	0	0	0	0	0	33	52	72	0	0	136	55	0	0	0	0
Gypsy120-I_DR	LTR	Gypsy	4522	4523	4522	0	0	0	0	0	0	0	0	0	0	0	0	0	0	3968	536	0	0	0	144	0	0	33	0	29	0	27	2194	0	0	0	0	1012	0	0	0	0	30	47	1128	1096	0	0	0
Mariner-N25_DR	DNA	TcMar-ISRm11	1070	3232	13033	33677	17405	20809	21731	12725	3854	2740	498	1830	911	1733	3212	3458	1444	1715	3078	3105	4280	7012	8679	8332	14485	9542	7154	9295	18583	12722	14581	12318	11323	11467	14747	19061	11913	8531	9189	7651	6807	6596	2908	4138	3334	4326	858
hAT-N165B_DR	DNA	hAT-Ac	9898	54083	138058	210084	133664	112195	129441	87336	62827	27394	9813	3974	869	850	2058	0	0	0	0	0	0	0	0	0	133	108	0	0	0	0	50	0	0	0	104	168	0	0	126	0	0	39	553	0	0	44	0
Gypsy101-I_DR	LTR	Gypsy	4367	0	0	4258	23085	21473	3423	24491	4227	4296	9097	20662	8591	8525	12889	0	4287	8584	4186	21065	0	0	4291	8678	8594	17107	0	0	0	0	54	139	0	4294	12877	12542	15404	8565	5251	4416	1746	4295	9639	8584	36	3970	0
DNA4-1B_DR	DNA	Sola-2	338	0	0	0	283	1228	4846	3171	3665	8627	3086	5755	1958	3315	856	708	3767	275	278	602	776	626	167	309	116	308	904	366	582	425	1203	514	1899	2060	2258	5136	3658	6015	4684	10476	11336	13833	12293	18650	11582	15971	17587
DNA-2-29_DR	DNA	DNA	721	0	0	0	0	0	0	0	45	85	158	73	316	264	328	295	342	348	239	522	779	648	719	722	972	1209	699	1216	1159	1492	1494	2158	2073	3377	3362	2142	4475	2955	4215	4623	5487	4073	6314	5048	5219	7670	5451
Gypsy-239_DR-LTR	LTR	Gypsy	0	0	0	0	426	425	0	1310	763	421	419	790	0	1598	0	770	385	791	0	0	0	0	0	0	0	0	0	0	0	0	412	0	0	210	0	0	0	0	0	0	0	418	431	0	0	0	60
TDR13B	DNA	DNA	644	0	0	0	0	0	0	51	0	41	37	68	32	118	251	207	982	631	3064	4303	4374	7013	16348	12217	19089	24095	25621	27579	29249	30235	32810	31536	33354	36235	40735	37576	46177	46457	41315	32694	37296	27312	17502	24696	17980	11938	15816
Gypsy-115-I_DR	LTR	Gypsy	13108	21584	4318	6303	6238	8763	1528	0	4695	0	2465	1317	131	2775	909	2223	672	2248	3071	147	3048	280	0	3612	960	7798	0	5049	5870	8652	493	880	5074	1520	4088	37	6447	0	2458	4181	3117	0	1241	3702	4112	1375	1787
GypsyDR2_LTR	LTR	Gypsy	0	0	0	0	0	0	0	0	0	0	0	0	32	0	0	0	0	0	0	0	0	0	0	0	0	0	0	0	0	0	0	0	0	133	0	0	0	0	0	0	0	0	0	0	0	0	0
BEL-62_DRe-LTR	LTR	Pao	4879	5725	0	0	0	0	760	0	0	0	0	35	0	58	0	0	0	275	445	744	0	0	324	0	743	0	0	45	0	0	104	0	646	38	0	0	0	0	0	0	0	724	6	38	0	44	44
ERV1-1B_DR-LTR	LTR	ERV1	0	0	0	0	0	0	890	56	0	0	0	0	0	0	0	0	0	0	0	0	0	0	0	52	0	0	1364	375	365	462	392	0	0	0	485	1297	868	0	253	0	797	409	0	535	456	469	391
L2-49_DR	LINE	L2	52	0	0	0	0	0	0	776	50	251	721	882	2191	3194	5138	4503	2443	2822	1758	4603	4186	2709	1747	4440	1740	1089	1902	1375	2592	2604	1339	1661	4834	676	716	78	719	2325	1812	1467	1672	1831	1529	533	371	1016	953
BEL1-I_DR	LTR	Pao	5940	0	0	0	0	0	0	0	0	0	0	0	0	0	0	26	0	0	0	0	0	0	0	0	37	0	0	0	0	0	40	0	0	0	0	0	70	0	0	0	0	0	0	55	37	0	0
Mariner-N18_DR	DNA	TcMar-ISRm11	86	0	0	0	0	0	0	52	51	41	77	36	194	126	145	102	136	45	211	46	235	307	475	417	325	552	185	388	59	1366	826	764	765	611	719	717	984	871	2787	1960	1066	856	3390	1960	1742	1613	2127
hAT-N183_DR	DNA	hAT-Ac	154	0	0	0	256	209	1260	194	46	511	4108	7360	2107	3724	6086	4330	3978	9177	3757	5579	806	3982	1692	2402	2544	5712	1989	3383	2054	2697	889	4268	3880	469	1754	2502	300	362	1433	42	1238	1155	106	1502	645	795	269
KenoDr1	LINE	L1-Tx1	0	223	0	0	5800	15667	1730	0	52	0	0	0	0	4669	28	0	171	3975	1498	803	0	58	54	0	86	47	161	235	187	128	390	116	275	354	26	261	301	4420	8933	618	305	230	457	214	432	466	6214
hAT-N176_DR	DNA	hAT-Tip100	107	0	0	208	0	208	185	57	1044	1081	741	1839	64	2058	1538	697	680	1611	598	41	1103	95	820	1241	465	335	1114	1770	2315	1388	1843	2642	3268	2092	1727	1659	1256	1473	1316	2154	1461	533	199	1343	564	1044	1124
Nimb-15_DR	LINE	I	0	0	0	9466	0	0	0	705	0	82	0	2967	0	668	28	226	1753	2769	533	0	236	0	1011	101	0	0	0	0	0	0	782	929	0	0	0	0	1186	1273	1104	989	120	1357	220	950	564	0	0
L1-82_DR	LINE	L1	19580	6456	0	0	0	0	647	455	99	0	4818	5197	0	0	505	0	0	0	0	0	168	37	497	0	67	62	183	0	335	233	281	64	337	0	235	1047	622	826	740	1824	60	529	1375	92	216	1542	1391
hAT-N38_DR	DNA	hAT-hAT6	2931	0	0	109	146	136	1531	2104	677	312	1001	1691	1184	2220	1885	992	1344	1419	3262	3356	4330	9546	8727	12246	23705	26759	39513	34812	49166	51994	76364	73830	72875	69422	69039	56952	46219	37072	41962	33547	38421	37170	38689	27834	24540	32054	27865
LOOPERN4_DR	DNA	Kolobok-T2	334	0	0	0	0	0	0	113	95	214	414	413	287	332	252	77	461	139	312	520	249	1511	772	515	2216	1886	1314	2400	2459	2607	5833	6599	6393	10435	14262	12524	13964	25969	31633	34623	37667	50637	42365	54363	50444	56203	54997
BEL10-LTR_DR	LTR	Pao	327	0	327	0	0	0	0	0	470	0	0	136	0	0	474	180	918	453	0	0	137	0	0	0	178	0	0	0	0	54	325	139	0	474	91	0	67	1090	61	453	50	0	439	300	426	152	288
Gypsy154-LTR_DR	LTR	Gypsy	125	0	0	0	0	0	0	0	0	0	0	0	0	0	0	0	0	0	0	0	0	0	0	0	0	0	0	0	0	0	0	0	0	35	0	0	0	0	0	0	0	0	0	0	0	0	0
HERO-2_DR	LINE	R2-Hero	220	3099	0	4941	803	3139	384	0	419	148	0	64	3653	92	28	0	0	296	44	0	179	223	0	1863	0	945	1114	1148	2027	0	2981	797	259	3514	162	942	0	801	0	658	359	0	0	0	0	35	268
BEL-60_DRe-I	LTR	Pao	5805	0	0	0	0	0	0	0	0	0	0	0	0	30	0	26	0	0	0	0	0	0	0	0	0	33	0	0	29	0	26	0	0	0	0	0	0	0	0	0	0	40	42	85	0	37	0
Helitron-N3B_DR	RC	Helitron	3703	184	0	21877	28527	39262	47362	15695	6379	22909	19615	9641	5200	5486	5252	3042	5886	4747	3300	3234	7884	5343	6253	7042	6381	9037	6698	10006	8762	10043	11755	9106	14850	11826	15334	18829	17539	16995	18310	19563	26845	26419	23511	21452	27947	26197	21790
CryptonV-N4_DR	DNA	Crypton-V	5065	2140	7184	52827	48500	98507	75511	67221	42261	33522	7105	7365	10843	1924	7062	15899	15207	13343	13349	12151	9088	6281	12660	9971	7178	12740	11971	11338	10710	12528	16259	15058	17815	15886	19341	20735	20441	20057	19136	17863	15842	17697	16981	20096	15177	17696	15135
Nimb-4_DR	LINE	I	181	0	0	0	1174	725	426	10490	19506	28091	16354	45326	30864	17115	26998	3387	217	2151	536	416	3905	755	7147	820	3924	1715	4101	5907	3630	5289	8741	12861	13665	18661	14125	36908	34115	40344	43174	24300	32880	29293	14704	11263	17590	9576	10111
Gypsy-236B_DR-LTR	LTR	Gypsy	0	0	0	0	0	0	0	0	0	0	0	0	0	0	27	0	0	139	0	0	40	188	88	0	98	0	0	0	254	1007	0	1119	164	156	618	393	412	215	897	0	429	1383	1039	517	932	1123	882
Copia-14_DR-I	LTR	Gypsy?	0	0	3367	358	0	0	0	205	924	685	1376	0	1200	476	0	0	0	257	176	0	0	0	408	0	0	0	0	29	28	55	0	0	430	0	631	0	0	46	392	715	567	3087	1161	38	376	306	253
ERV1-2-I_DR	LTR	ERV-Foamy	175	0	0	8461	0	10239	0	0	0	8426	0	0	33	0	0	0	0	3091	1598	4358	2761	0	0	0	0	3273	0	0	0	4743	41	0	0	0	0	0	0	0	0	0	0	5348	0	10271	0	0	110
Harbinger-N24_DR	DNA	PIF-Harbinger	22	0	0	0	0	0	0	0	0	0	0	0	0	121	0	26	0	46	0	42	0	167	0	156	235	504	533	495	354	1213	344	1972	1080	1245	736	3146	959	2678	3672	1139	4753	4674	4023	6393	3640	5163	4336
ERV1-N1-I_DR	LTR	ERV1	61	0	0	0	1141	5430	56609	41289	14860	25201	7173	33257	11607	20906	10372	9611	4144	6815	4827	1540	2813	2783	570	2181	578	4524	9	3849	7313	12129	17305	1685	2968	35	170	2441	1387	1612	2070	1210	1844	1770	719	5620	1297	938	357
Copia-13F_DR-I	LTR	Gypsy?	31	0	0	0	0	0	0	0	0	0	0	0	65	1627	3983	0	0	0	1814	3835	3579	7563	0	6833	0	2011	4579	8793	0	0	4130	3936	0	0	4315	0	0	0	0	0	3844	555	0	0	0	629	0
BEL-50_DRe-I	LTR	Pao	5783	0	0	0	0	0	0	0	0	0	0	0	0	0	0	0	24	92	0	0	0	0	7564	8173	0	1493	0	0	217	0	62	0	0	203	849	278	0	444	0	0	0	0	40	0	38	0	0
Harbinger-N33_DR	DNA	PIF-Harbinger	28	0	0	0	0	1199	0	0	0	0	41	108	93	30	0	52	25	0	0	0	0	0	36	35	66	63	0	0	28	0	0	0	37	184	35	91	89	4	42	0	30	33	66	0	248	9	0
Copia-11G_DR-LTR	LTR	Gypsy?	0	0	0	0	86	0	65	0	0	0	151	207	0	0	282	0	73	180	64	0	318	0	307	138	165	32	993	641	395	1029	1367	1090	689	943	1676	1363	1972	1790	2561	2211	1710	2775	2484	1885	4008	2483	1863
ERV1-2B-LTR_DR	LTR	ERV-Foamy	88	0	0	0	0	0	0	0	197	0	40	0	28	0	0	0	0	47	180	36	0	0	0	1025	1610	161	0	0	0	0	1084	293	0	1113	1024	1077	1610	160	866	1797	2494	333	133	163	813	595	1105
L1-58_DR	LINE	L1	0	0	0	0	0	0	58	0	0	0	152	0	31	0	0	159	414	0	2079	2445	454	1388	296	1913	2359	3688	1740	1452	1472	2090	1422	601	2265	1054	1489	2315	1950	1007	2681	1510	3840	1767	873	520	1114	1121	2049
Polinton-1_DR	DNA	Maverick	532	0	10774	8907	17112	15470	7923	103035	2192	128	3473	132	3604	4411	1591	342	5176	3096	887	1179	3616	3325	4921	831	2426	4770	2736	6965	1778	2647	3446	3098	3617	2092	8591	3642	3609	4115	5996	5374	5468	9358	6972	5842	3952	5043	5701
BEL23-LTR_DR	LTR	Pao	1020	0	0	1020	3060	0	2034	2025	894	0	0	0	251	0	0	0	0	0	0	0	0	0	0	0	0	0	0	0	0	0	0	0	0	0	0	0	0	0	960	0	0	0	0	0	0	0	0
hAT-N178B_DR	DNA	hAT-Ac	7406	0	0	0	164	3603	7231	3469	972	425	1394	3845	4328	4163	2869	4606	4818	5944	6843	5456	11236	6901	15161	14831	11537	16535	10061	7998	7357	13835	6499	6527	5719	4580	5020	6077	6605	4571	5381	4527	7165	5131	5662	6053	3164	5448	3164
Tx1-16_DR	LINE	L1-Tx1	149	5511	20093	1518	1142	642	0	1046	409	0	1634	1333	124	1106	0	469	971	0	0	438	0	305	690	32	33	111	60	0	472	74	293	0	0	651	292	34	0	270	1445	0	834	360	0	0	623	338	0
Gypsy-187_DR-I	LTR	Gypsy	4990	0	3987	6533	0	274	0	0	248	0	0	0	0	29	0	0	24	0	0	0	0	0	0	0	0	0	0	0	156	0	0	0	0	36	83	0	243	0	48	0	0	0	28	0	90	0	0
Tx1-33_DR	LINE	L1-Tx1	0	3127	25040	7726	7607	0	308	165	0	0	0	184	0	0	0	0	0	0	0	735	43	0	0	1948	0	413	0	0	768	0	902	358	225	36	0	0	355	0	391	0	42	0	0	0	0	35	0
DNA2-32B_DR	DNA	hAT	26	0	0	0	0	0	185	52	91	41	116	381	0	426	360	437	268	1036	43	163	1562	6180	3360	6993	8375	6776	18772	16941	22744	19649	20768	18310	14939	16537	17866	9351	16710	4666	7427	4141	7880	3862	3467	3642	2680	6180	4924
EnSpm-N15_DR	DNA	CMC-EnSpm	174	0	0	0	0	71	0	0	0	133	112	249	299	89	192	369	662	594	923	1266	2395	826	2125	3902	2279	3000	4740	5942	7352	6169	13136	9082	10156	16516	12188	14254	11860	19621	18131	10563	12486	5975	9487	6551	8036	8063	7588
Gypsy143-I_DR	LTR	Gypsy	4462	4433	0	0	0	0	0	0	0	0	39	0	100	0	814	0	0	2803	0	905	0	56	0	1369	995	1043	0	0	0	581	26	0	291	0	0	0	0	766	376	0	0	0	0	0	0	0	0
CR1-25_DR	LINE	L2	26576	9647	5118	3964	4434	571	5082	2335	1170	2090	1865	5874	1063	871	2975	5100	1488	4192	2971	1123	1385	675	2219	105	49	0	1440	189	177	2029	368	157	2162	962	475	590	573	3730	826	2435	606	1828	835	7044	4815	3738	6114
Copia-13G_DR-LTR	LTR	Gypsy?	81	0	477	787	0	3808	5688	3891	1374	2933	1556	2472	1657	3115	2897	2563	9343	11018	6292	13537	3451	4719	3942	5023	8004	5418	3785	3174	1952	3182	342	1629	828	113	923	0	0	337	0	717	74	0	0	86	55	22	104
BEL-52_DRe-LTR	LTR	Pao	0	817	985	1630	0	1875	661	807	992	0	0	812	0	179	0	0	0	0	195	0	0	893	226	0	0	0	0	0	0	0	238	0	211	0	0	385	817	578	0	318	799	0	0	0	798	0	0
HE2_DR	SINE	tRNA-V-RTE	2885	0	1366	8460	1256	5680	14877	5107	11589	29111	16838	38446	63004	58271	80393	120281	115080	143214	156580	128252	157454	192507	152299	154399	153517	133765	120521	106460	88331	81127	78221	54302	43572	46949	41797	29208	22993	20186	14144	8708	6800	8622	7908	5012	4014	2832	1989
BEL-40_DRe-LTR	LTR	Pao	276	494	0	1571	617	2935	1482	285	389	547	485	0	0	0	0	465	0	138	66	0	0	0	0	312	0	565	0	0	433	0	0	0	111	0	0	0	0	0	635	443	371	444	0	0	0	0	0
Copia-11C_DR-LTR	LTR	Gypsy?	0	0	0	0	0	0	0	0	0	0	0	0	0	88	27	0	0	0	0	0	0	73	60	209	66	389	462	0	190	0	418	201	1282	954	722	1533	801	1343	1006	1290	1803	372	3132	1459	2037	3472	3403
hAT-N154_DR	DNA	hAT-Tip100	519	0	0	0	0	0	121	160	303	376	658	244	658	579	525	285	1108	508	367	942	1435	1351	1677	725	1678	1993	3079	2400	3354	3056	4369	1845	3877	5696	4032	5380	8509	7964	10276	7307	12658	10880	12621	9816	9875	10648	11121
piggyBac-N18_DR	DNA	PiggyBac	56	0	0	0	0	0	0	0	0	83	40	34	92	122	136	130	271	114	64	61	39	94	239	119	174	379	248	29	256	371	492	587	699	571	522	550	440	987	1254	811	1788	2127	4159	2369	3803	4079	4276
Copia-27_DR-I	LTR	Gypsy?	865	0	0	0	0	0	0	0	0	0	0	0	0	0	0	0	0	0	0	0	0	0	35	0	0	0	0	0	0	0	0	0	0	0	0	0	0	0	0	0	0	0	0	0	0	0	0
KibiDr2	LINE	L1-Tx1	10799	0	0	380	5319	0	0	0	0	0	37	0	0	0	0	0	0	0	882	0	0	2392	0	34	0	0	7785	175	0	0	1814	1379	0	0	0	0	0	3394	63	316	0	0	38	0	0	45	0
BEL14-LTR_DR	LTR	Pao	617	0	0	0	0	0	0	0	0	647	0	0	0	646	646	0	0	0	0	115	0	0	115	0	0	0	0	0	0	0	0	0	0	0	0	0	0	0	0	0	0	0	141	0	0	35	0
DIRS-4N1-LTR_DR	LTR	Ngaro	0	0	0	0	0	0	0	52	0	43	40	0	0	0	55	0	0	0	109	0	0	92	93	56	0	140	31	494	198	436	528	0	277	476	793	881	1095	1533	822	1967	1701	1844	1966	2124	1314	2965	2298
hAT-N39_DR	DNA	hAT-Tip100	12339	0	213	3914	2304	1825	4609	21937	29604	37634	40583	34027	37425	23455	17096	19197	18060	6772	9927	7777	6818	4586	6585	4870	2875	4199	6017	3925	6843	3701	10392	4747	6638	5651	9972	7300	6645	6616	6735	6254	4780	5954	3638	4298	3486	6791	3419
hAT-N152_DR	DNA	hAT-Blackjack	109	0	0	0	0	0	0	102	0	0	155	34	98	240	54	154	25	139	314	411	431	433	484	410	447	632	710	1727	1212	1071	1313	1286	1546	2028	1452	2542	3622	4012	4002	5493	6213	5057	5687	6103	8867	10267	7211
Gypsy59-LTR_DR	LTR	Gypsy	3380	270	0	0	13814	4700	0	2922	0	0	0	0	0	3542	3151	861	1607	560	2861	0	3217	1066	0	0	3952	768	1825	0	0	0	0	74	0	0	0	0	0	0	0	0	0	124	0	0	0	0	0
DNA-6-N4_DR	DNA	IS3EU	774	2269	1417	14166	30753	75025	31214	8865	9548	22929	33648	10963	54285	71422	40208	11865	10318	11594	7327	3651	5220	9436	2859	5876	5995	3017	1003	1444	1916	1218	3191	2953	8546	5871	3494	4212	2971	3806	1844	4511	2794	2390	4409	8482	3742	5035	4834
BEL-45_DRe-LTR	LTR	Pao	1827	0	0	0	0	595	0	383	0	295	0	0	0	0	0	0	0	0	0	0	0	0	0	0	0	0	0	0	0	0	0	611	438	0	8212	292	0	1670	439	304	91	0	152	65	358	304	120
Tx1-22_DR	LINE	L1-Tx1	0	0	0	0	692	0	0	0	0	4353	0	0	33	2119	0	535	2417	0	2976	1075	228	999	1674	998	5040	1531	1640	1473	965	2502	2073	1482	1854	2530	1263	1689	3187	3707	2733	1582	2162	712	3822	2873	3276	1726	2418
EnSpm-N61_DR	DNA	CMC-EnSpm	11551	22640	37655	77733	149994	148874	117302	83611	18848	22628	22802	28668	24671	15048	10203	5713	2680	6144	2425	3155	875	2007	4601	213	1574	1012	3124	2622	1045	1869	777	1390	1284	914	1180	3623	5531	2638	1798	2772	3939	4761	3846	4868	5091	3617	5702
Mariner-8_DR	DNA	TcMar-Tc1	0	0	0	0	0	0	3184	6317	183	1194	112	106	1606	1546	0	2880	0	0	0	542	878	0	1296	69	0	128	0	0	0	107	0	0	1767	619	107	1259	714	4123	2970	1057	3314	1838	340	1898	1287	0	555
BEL-71_DR-LTR	LTR	Pao	0	0	0	0	0	504	0	56	0	972	0	347	1025	170	1425	0	1016	139	43	361	1453	361	80	0	0	0	0	0	0	381	733	0	325	211	0	0	0	707	350	0	344	48	707	0	278	213	549
ERV3_DR_LTR	LTR	ERV1	1005	0	0	0	0	1405	0	0	0	1022	2134	0	0	0	0	0	0	49	970	0	0	994	0	0	0	1518	0	0	0	559	0	0	0	55	438	0	0	0	52	438	0	0	499	0	944	0	114
BEL-41_DRe-I	LTR	Pao	7033	0	0	0	0	0	0	0	45	0	0	37	0	264	0	0	298	0	0	0	0	0	0	41	0	31	0	59	262	0	0	0	0	540	240	52	223	0	0	256	49	0	0	0	0	56	0
BEL-63_DRe-I	LTR	Pao	22	33852	14413	0	6740	0	0	0	0	0	0	0	0	29	27	0	0	0	0	1732	0	349	575	0	0	0	0	0	955	2443	0	1050	0	37	0	0	33	0	0	0	0	0	0	0	0	35	0
hAT-N185B_DR	DNA	hAT?	405	0	0	0	0	177	123	52	957	345	227	871	704	659	1047	2244	2983	5816	6143	7650	9830	19135	19702	28120	31336	32962	37498	39271	45478	42928	33720	35071	29484	20958	22670	16812	15112	12549	8734	3010	12094	5453	5569	5860	6416	2311	3963
L1-34_DR	LINE	L1	31810	18908	0	450	5714	0	174	0	0	698	0	0	3080	0	208	506	3022	806	3604	62	1784	971	0	34	71	156	0	0	657	461	94	254	0	0	440	651	88	1821	426	593	373	600	0	1184	38	817	78
DNA8-3_DR	DNA	hAT-Tip100	54	0	0	0	0	153	0	109	1202	1830	1340	1870	3087	4868	4950	7173	1807	3807	2913	3831	4269	4304	4530	6324	5520	8920	6344	14345	11528	10192	13162	19114	16075	13676	20398	15281	21228	17623	20520	11898	13180	9287	4215	5957	5835	4344	5144
Harbinger-1_DR	DNA	PIF-Harbinger	1756	1221	6039	11876	407	1038	4308	551	256	1573	1765	625	621	1907	4911	2457	1460	1331	2255	3750	4404	1668	2758	2373	2253	1976	2330	2785	3477	2650	1582	2096	1584	2257	2029	2898	2802	2196	2739	2952	2815	3856	2798	3020	3593	3984	2893
TE-X-26_DR	Unknown	Unknown	31	0	0	0	0	0	0	0	0	0	79	35	32	117	0	0	0	70	0	168	0	39	107	0	67	31	45	102	84	36	40	76	188	151	185	267	155	248	213	381	418	260	390	398	551	1060	933
Gypsy86-I_DR	LTR	Gypsy	7273	1247	0	0	0	0	0	0	0	0	0	36	889	0	0	0	0	0	0	0	155	0	0	325	2625	0	60	29	0	0	0	0	0	0	0	0	0	0	0	0	0	29	95	0	0	0	0
Mariner-7_DR	DNA	TcMar-Tc1	0	0	0	0	0	0	180	55	0	127	0	215	1575	3187	8924	2003	2314	0	3443	1678	214	0	90	0	33	63	352	29	1257	25	993	0	2961	265	634	264	1297	2438	188	241	800	990	558	464	272	2307	311
Gypsy128-LTR_DR	LTR	Gypsy	342	308	181	0	259	309	927	303	0	617	309	922	0	579	869	923	575	620	2055	651	222	906	309	306	871	348	543	750	227	361	26	0	0	285	306	0	301	94	0	296	0	0	202	595	0	0	627
piggyBac-N6_DR	DNA	PiggyBac	0	0	0	0	0	0	77	57	0	266	0	1089	816	0	4228	1281	4827	3783	2034	4706	9143	5571	6524	6588	1319	4280	2523	1129	2285	279	486	344	2212	627	240	801	73	32	188	0	291	0	45	0	0	0	539
Gypsy-251_DR-I	LTR	Gypsy	5947	0	0	0	0	0	0	0	0	0	0	0	0	0	0	0	0	0	0	0	0	0	0	0	0	31	0	0	0	0	0	0	0	0	0	0	0	32	0	0	0	0	0	39	0	37	0
piggyBac-N1_DR	DNA	PiggyBac	427	0	0	0	0	814	936	1965	4487	15590	17242	32995	42723	44844	36050	43344	34163	33396	23048	39761	27819	36301	67046	63536	87659	91541	75390	77611	70934	52084	35089	40368	31890	29089	18347	14087	9300	10491	6936	6192	4322	4138	2060	1522	1486	1534	1211
TDR19	DNA	hAT-Charlie	193	0	0	0	189	142	318	204	632	632	868	1213	1777	2369	2467	3127	2912	3359	4702	5510	8919	8156	10947	11146	9712	15906	19096	16832	22306	20674	22358	21914	26342	28721	31271	25601	24352	26529	30002	20301	23463	23139	24743	17279	20807	19588	19737
hAT-N146_DR	DNA	hAT-Charlie	626	0	0	326	640	500	470	1165	581	1488	1376	1869	1828	4462	2549	3144	4456	4289	4892	4511	5211	4584	7568	5795	5963	5916	7256	5819	8033	5606	9168	6241	5044	7075	5859	5937	4747	4780	3539	3876	3380	5953	4975	2988	2398	3169	4204
L1-95_DR	LINE	L1	36	6637	338	0	984	0	3207	0	0	42	0	0	0	0	28	26	0	0	408	0	0	0	0	447	144	518	359	0	0	0	262	684	1315	394	36	112	143	827	868	818	327	3877	1412	1902	431	2483	1724
Gypsy149-LTR_DR	LTR	Gypsy	1107	305	612	1262	265	0	1213	367	0	1094	232	494	0	563	28	263	194	117	264	0	0	0	71	0	247	441	0	0	0	0	0	477	110	0	0	0	0	330	344	0	256	24	105	174	213	55	165
DNAX-17B_DR	DNA	Zator?	23	0	0	0	0	0	0	58	0	0	0	0	0	0	27	26	0	0	0	0	39	0	0	0	0	66	77	29	131	95	0	65	149	62	58	91	109	88	106	145	222	202	123	390	137	299	312
Gypsy-32-LTR_DR	LTR	Gypsy	38	594	7148	9422	1152	1159	0	706	0	1056	0	0	0	0	0	0	0	0	0	1118	0	0	144	0	0	33	0	0	0	0	0	42	172	0	0	175	482	0	0	112	0	0	0	594	0	0	0
DNA-AT-1_DR	DNA	DNA	475	0	152	322	359	2625	3234	3238	6628	11875	16945	22011	32072	28169	29622	33153	32473	24480	23850	18816	25626	22682	14688	16649	17874	15579	13908	13934	12644	16523	9515	14273	13284	12105	6898	9352	9134	9152	9581	5221	6021	5878	5029	4289	5678	7146	3665
L2-3_DRe	LINE	L2	1287	0	1721	16322	48554	60312	28474	13647	34391	22035	17497	13290	6910	10641	13166	18483	16359	32429	49739	59453	78485	98208	74293	86630	106578	84079	63662	84214	151936	140315	89956	82370	81396	50856	96175	78135	64787	80345	78060	84101	86020	82952	76803	88784	80910	73905	72403
Gypsy-228_DR-LTR	LTR	Gypsy	0	0	0	0	0	0	0	0	0	0	0	69	128	0	85	52	0	0	0	0	0	0	0	225	372	0	685	1093	1002	614	617	1363	1809	108	1465	2927	714	238	658	129	0	636	201	925	576	692	154
Gypsy-204_DR-LTR	LTR	Gypsy	0	0	0	0	0	0	0	0	321	0	0	641	326	0	0	0	318	0	0	0	873	0	161	0	147	321	0	644	0	0	0	0	0	0	0	0	0	295	0	0	0	0	169	331	36	0	0
DNA-N23_DR	DNA	DNA	116	0	0	0	0	0	0	0	0	0	0	35	0	29	28	26	0	0	0	0	0	0	71	107	33	32	61	44	28	0	39	206	37	353	43	45	523	169	116	657	849	882	854	1177	1146	1532	2229
BEL-55_DRe-I	LTR	Pao	5779	0	0	0	0	0	0	0	0	1370	0	0	33	0	0	0	0	0	0	0	0	0	0	0	0	0	0	0	0	0	0	0	0	0	0	0	0	0	0	0	0	0	28	0	0	0	0
SINE2-5_DR	SINE	tRNA-V-RTE	729	0	0	0	0	220	194	442	285	503	192	1106	934	650	1182	1960	1323	3733	2792	2771	5752	3433	5923	7731	8682	7850	9548	11784	13530	14478	15653	15376	17990	17996	23957	24646	25785	26447	22249	23977	34590	31991	28320	32672	31183	33756	30858
Merlin-N4_DR	DNA	Merlin	162	0	0	0	197	73	59	0	0	212	37	138	291	871	382	1772	820	1637	2461	6229	16159	15572	21283	27456	37294	38259	27637	35113	29350	14234	17271	12858	9713	9051	4996	5524	5298	4149	2526	2180	1713	1091	524	1022	957	1169	459
BEL12-LTR_DR	LTR	Pao	2323	0	0	1146	0	0	0	0	0	0	0	68	0	0	1299	0	1408	526	1804	61	585	0	0	0	604	431	76	0	692	2086	0	1200	596	599	0	0	493	614	0	600	6	0	469	568	640	150	282
Tx1-11_DR	LINE	L1-Tx1	6222	12276	0	2976	3374	13569	1015	5080	1289	1824	628	3742	0	1726	850	2055	4686	1700	44	0	0	481	89	1027	678	2285	60	937	223	68	1215	344	4293	1693	1072	630	1751	5058	1473	2848	1454	1546	2378	4862	4584	4244	3574
HarbingerN7_DR	DNA	PIF-Harbinger	277	0	0	0	0	0	0	0	0	129	188	172	66	0	221	0	50	299	108	188	141	479	298	765	392	1341	700	1147	757	2295	2384	1400	3980	3894	4193	8610	11704	11444	14438	24903	26763	25325	27027	29577	33065	34344	26918
hAT-N114_DR	DNA	hAT-Ac	11184	17067	6103	3736	0	0	0	0	2366	0	2354	2371	2350	6418	2361	26	100	46	215	497	0	0	65	2487	282	0	0	88	88	82	32	38	0	733	80	409	923	377	76	2995	860	2639	5052	4617	3020	3493	4731
hAT-N122_DR	DNA	hAT-Ac	74	0	0	0	0	0	0	0	45	42	39	107	256	59	55	131	0	91	0	124	426	233	421	483	848	333	514	474	360	878	170	565	1284	1281	1588	2211	917	1750	2592	2994	4008	2777	3653	3625	3521	4704	2914
DNAX-20_DR	DNA	CMC-EnSpm	0	0	0	0	0	0	0	0	0	0	0	0	37	0	0	0	0	95	44	0	0	0	0	0	33	631	0	49	0	55	0	482	0	166	128	107	158	107	371	62	155	39	285	317	517	262	117
EnSpm-13_DR	DNA	CMC-EnSpm	4781	0	0	0	0	0	0	0	0	0	0	0	0	0	0	0	0	0	0	0	0	0	0	0	0	38	0	0	0	0	26	0	0	0	0	0	0	0	0	0	40	1069	224	39	39	36	77
Gypsy91-LTR_DR	LTR	Gypsy	359	0	0	0	0	0	0	54	878	298	585	290	584	2613	0	1156	1748	584	0	0	287	293	0	289	291	0	901	376	630	580	871	0	0	665	606	148	302	0	310	405	622	55	574	892	145	714	477
Gypsy-237_DR-LTR	LTR	Gypsy	60	0	0	0	0	0	0	56	0	0	0	70	30	0	0	0	0	0	0	61	40	0	0	202	174	189	30	58	353	0	0	280	243	459	82	0	82	1520	1500	428	696	681	509	1305	731	848	508
Gypsy-251_DR-LTR	LTR	Gypsy	0	0	1237	1238	0	0	1233	0	0	0	1246	0	0	0	0	0	0	0	0	0	0	0	0	0	0	0	0	0	0	0	0	0	0	0	0	0	0	0	0	0	0	0	0	0	0	0	0
Nimb-8_DR	LINE	I	10498	5225	0	417	837	2271	0	55	752	0	306	0	0	0	0	0	0	0	0	0	0	4768	0	506	0	33	0	0	28	0	1642	0	98	0	0	19	33	4837	0	92	0	0	42	0	0	0	10
ERV1-1-I_DR	LTR	ERV1	9909	0	0	0	29770	0	9852	4108	0	0	0	37	0	30	0	0	0	0	0	266	0	125	0	69	101	1323	0	0	0	0	0	0	0	510	0	36	0	0	0	0	0	0	0	0	0	0	0
L1-100_DR	LINE	L1	33	0	0	105	0	2263	0	0	0	0	222	807	971	1761	905	473	998	1700	376	394	786	653	0	92	0	863	196	0	410	271	105	202	486	474	475	619	0	1003	111	0	933	60	175	726	0	809	894
Gypsy-18-LTR_DR	LTR	Gypsy	0	0	0	0	0	1678	0	0	0	3365	42	0	1630	0	1660	0	1706	0	0	0	0	284	0	871	0	0	0	43	0	0	67	0	0	0	0	0	0	0	0	122	0	0	0	0	0	0	0
Tx1-30_DR	LINE	L1-Tx1	0	0	0	0	0	0	0	0	0	217	0	1994	1046	1891	1521	1083	220	204	427	362	1739	0	1122	2301	1923	1286	4046	91	142	691	1496	1158	3507	215	159	2484	594	587	685	1654	1559	429	578	325	0	439	341
Gypsy87-LTR_DR	LTR	Gypsy	0	0	0	0	0	0	0	0	317	333	319	212	315	1265	0	0	0	0	0	0	0	0	0	0	0	0	0	0	0	0	39	91	0	0	0	0	0	0	287	0	0	0	0	49	0	0	0
Gypsy40-LTR_DR	LTR	Gypsy	30	248	3700	3022	5482	922	3048	623	1607	898	0	981	362	29	0	0	146	479	0	308	340	0	671	396	623	1164	63	487	652	1799	236	644	151	761	48	1409	0	0	0	767	90	0	423	1058	832	0	863
Gypsy-14-LTR_DR	LTR	Gypsy	0	0	2389	6986	4742	1091	3318	1910	0	0	0	0	0	30	0	0	0	0	0	0	0	0	0	0	0	0	0	0	0	0	0	0	74	0	0	0	0	203	0	0	0	0	0	733	35	0	0
Gypsy42-LTR_DR	LTR	Gypsy	3384	0	865	935	0	1436	3221	875	145	863	116	1706	793	1331	197	873	3442	1463	949	41	832	3223	3334	16	250	741	869	0	0	0	856	78	0	85	956	257	1742	1707	0	1518	836	459	0	1734	989	160	855
Gypsy-243_DR-LTR	LTR	Gypsy	0	0	0	442	188	0	0	158	401	0	1479	0	158	116	0	1014	0	1463	0	547	211	278	0	724	434	485	0	395	184	674	261	0	62	0	870	373	308	0	0	52	0	114	0	1277	241	0	537
Gypsy-216_DR-LTR	LTR	Gypsy	114	0	0	0	0	0	1537	1189	0	1808	3431	2875	2169	0	1025	598	0	1252	423	1341	371	1090	0	1131	0	1656	169	783	1277	758	275	1172	0	0	700	0	0	139	0	280	0	59	853	0	0	45	753
hAT-N172_DR	DNA	hAT-Charlie	178	0	0	0	0	0	0	0	99	129	37	247	94	148	28	80	96	47	0	502	169	837	697	378	837	2181	1573	1246	1271	1126	2057	1473	4505	3061	2120	3227	3017	2229	2549	3703	5264	2192	3662	2976	4255	1592	2094
EnSpm-14N1_DR	DNA	CMC-EnSpm	0	1809	4605	7419	0	0	1079	0	277	0	0	0	972	0	0	0	1972	0	0	42	0	38	73	18	0	0	124	0	0	0	0	0	40	0	36	0	47	138	46	0	0	93	0	131	45	44	44
Zisupton-4_DR	DNA	Zisupton	890	5642	0	0	0	1276	0	0	0	0	0	0	34	30	27	0	24	0	0	0	0	0	43	0	0	33	50	1	28	84	95	0	0	0	35	34	17	43	0	0	69	29	6	105	0	78	0
BEL-65_DRe-LTR	LTR	Pao	364	0	364	815	0	0	364	464	728	0	0	359	728	0	0	364	0	186	364	359	539	0	0	256	436	0	0	0	391	0	0	0	0	0	0	0	0	0	0	0	0	0	0	279	0	158	0
Harbinger-N15_DR	DNA	PIF-Harbinger	23	0	0	0	0	0	0	0	0	97	30	177	31	58	2128	0	173	0	47	507	2545	2393	1168	1568	480	79	1039	1368	1409	892	2289	1698	4794	270	1127	362	451	1380	2746	188	554	617	416	1721	518	1383	6281
Gypsy163-LTR_DR	LTR	Gypsy	209	209	0	0	0	0	0	0	0	627	0	209	0	0	0	0	0	0	0	208	0	0	0	0	0	0	0	0	0	0	0	0	0	0	0	0	0	0	0	0	0	0	0	0	0	0	0
hAT-N190_DR	DNA	hAT	158	0	0	0	0	0	0	0	0	0	211	102	0	0	0	0	269	47	85	0	463	73	740	51	214	425	0	590	758	54	437	1432	249	1983	550	1607	949	1120	354	1081	954	747	1504	772	1539	335	726
IS4EU-1_DR	DNA	PIF-ISL2EU	5002	0	5544	4452	0	0	584	2978	0	2573	0	3488	0	0	55	0	0	0	0	0	0	0	0	34	303	31	45	0	0	0	42	101	37	0	35	0	143	0	6	42	0	58	55	0	264	0	0
SINE2-1B_DR	SINE	tRNA	51	0	0	0	0	0	549	433	768	339	783	748	2015	1659	2138	743	2172	2523	3832	2993	4853	2751	3182	3062	3098	3048	3718	2187	2281	2701	4766	3377	4455	3120	5802	4358	4984	4390	5122	4774	6907	6000	4134	5773	5691	5101	6697
L1-3_DR	LINE	L1-Tx1	5782	0	5527	5998	11460	2335	1060	1004	476	0	632	2138	2313	0	0	378	4918	2454	852	6762	0	360	1103	34	0	5638	786	4	5696	0	0	8	851	1279	6	4	0	0	0	0	0	669	0	74	36	0	0
hAT-N185C_DR	DNA	hAT?	84	0	0	0	0	0	0	0	46	41	37	24	166	0	414	336	414	182	75	732	1435	1004	769	1547	986	1019	2889	1263	1489	1626	2639	2269	2412	786	1727	460	1298	499	814	946	1361	828	2049	1733	638	1640	548
L1-43_DR	LINE	L1	3073	0	3825	813	992	592	1247	1635	1024	434	807	1083	0	0	0	570	0	0	688	314	0	130	0	34	99	48	569	0	1917	696	1071	113	1286	51	1045	1415	528	525	198	832	304	687	290	1572	1049	1224	104
Gypsy-216_DR-I	LTR	Gypsy	4983	0	0	0	0	0	0	0	0	0	752	0	0	0	4960	0	0	0	0	0	0	0	36	0	0	0	0	0	0	0	0	0	52	0	0	0	0	96	48	54	0	0	0	0	0	35	0
hAT-N105_DR	DNA	hAT-Ac	265	0	0	0	0	0	61	0	49	172	0	35	187	29	223	255	0	163	347	427	81	372	1185	184	2444	1852	2378	1941	4389	4471	3090	7563	8557	9240	9333	10919	11680	8413	8543	8532	7849	12058	7548	5073	5044	3904	9947
hAT-N36B_DR	DNA	hAT	321	578	2543	9591	23523	39876	18693	22958	15175	14228	5966	5484	63	62	170	1165	509	582	73	1158	396	381	1333	537	683	557	818	487	113	554	241	301	421	70	404	556	345	495	433	205	476	587	676	1037	233	734	402
LRS_DR	DNA	Crypton-H	1684	3961	13447	0	16252	12849	20733	16664	18151	3196	14334	17780	14958	14831	5965	10013	16240	7244	15243	16065	30468	4203	16312	7196	8204	22471	6993	3249	6346	7051	12980	1663	9957	8275	2385	2921	4449	745	13330	1228	1196	492	4283	3559	11684	2570	322
DNA8-10_DR	DNA	hAT-Ac	10024	0	0	768	4984	1793	1244	18110	9978	20231	16198	24255	17710	17962	7334	14262	8378	5381	4369	8610	2797	3436	9340	8736	4842	3809	7585	5416	7595	14991	8595	7309	5505	9474	16528	4349	5758	4870	5520	7903	5702	5692	5328	6012	5543	5758	4556
BEL-74_DR-LTR	LTR	LTR	0	204	0	1136	426	482	2923	361	0	1136	422	0	0	0	0	479	0	0	0	80	0	0	0	0	0	0	0	0	0	27	0	0	256	0	36	0	0	0	1118	1119	0	0	28	0	0	0	53
DNA-6-N6_DR	DNA	hAT?	3145	13106	79671	121971	110820	19591	6927	2959	3255	169	9115	5002	0	4546	393	473	49	2020	0	399	529	0	0	770	676	0	409	789	890	964	1705	935	310	38	592	1047	123	0	62	649	1786	231	438	65	98	813	0
Gypsy-22-LTR_DR	LTR	Gypsy	1148	1142	481	0	2184	4451	2261	3402	2274	778	0	0	0	0	0	683	992	1097	0	495	0	372	491	0	0	0	872	1170	0	0	0	0	0	0	0	540	798	0	0	62	0	0	0	61	0	0	0
L2-45_DR	LINE	L2	58	0	0	0	0	0	61	0	0	0	0	0	0	0	138	26	72	160	242	130	0	357	446	709	193	654	2444	1619	2642	4871	3648	2466	2008	2874	4154	4128	1542	3259	4174	4572	5207	1738	1469	2992	710	670	867
BHIKHARI-3-LTR_DR	LTR	ERV1	140	0	0	259	0	218	0	17042	9680	4967	2722	3784	2192	3505	1053	2784	700	3290	3709	2250	1959	1004	2224	781	5857	2000	2505	3268	3591	1715	1706	3369	4614	1992	1664	3003	7601	736	3346	247	1743	1272	2047	665	2043	1662	1153
DNA-8-19_DR	DNA	hAT-Tip100	66	0	0	0	0	0	0	0	0	0	0	0	33	63	162	52	274	1000	3511	4178	8875	5625	9427	9200	7909	3289	3125	3864	7103	3873	4425	3574	6888	7292	4929	6601	3283	9696	13008	5415	6405	5398	823	4894	5438	2333	1312
Mariner-N13_DR	DNA	TcMar-Tc1	0	0	0	0	0	0	0	0	0	0	0	34	31	0	0	0	25	0	0	0	0	0	63	0	0	0	0	0	0	85	153	38	38	0	47	34	438	64	0	0	210	223	55	55	146	98	157
hAT-N32B_DR	DNA	hAT-Charlie	96	0	0	0	0	0	0	0	0	44	461	1737	1351	4975	4263	3960	6246	3680	1695	1745	854	148	220	975	836	610	259	1072	2391	2302	2778	2509	3166	4300	2587	4031	3867	4278	3526	3094	3636	4929	2668	3749	1130	1956	2480
Penelope-3_DR	LINE	Penelope	0	0	0	0	0	0	0	0	0	0	0	232	0	87	28	51	0	218	0	0	0	57	90	654	823	112	60	505	291	922	4298	1792	891	1990	104	3144	4165	1665	1667	1231	1333	2396	62	665	1341	1383	532
Gypsy140-I_DR	LTR	Gypsy	6908	0	0	0	5267	0	0	0	0	0	0	0	0	0	0	0	0	0	5843	0	0	0	0	0	0	0	30	60	0	0	42	0	25	38	0	0	0	0	90	0	50	0	0	0	0	0	0
DNA-N43_DR	DNA	TcMar-Fot1	405	0	319	0	652	364	1426	505	1821	587	1807	2429	3298	1899	3504	3442	3386	4493	2955	5276	7853	4708	7621	6085	5507	8145	6920	6280	7620	6863	8545	7563	10193	10833	12647	9503	9243	13251	12111	10290	10601	14381	14558	13905	11871	13869	12820
Rex1-58_DR	LINE	Rex-Babar	0	0	0	0	0	0	0	2999	0	0	0	0	32	0	0	128	703	0	638	711	1286	1372	1956	118	814	1106	1120	1778	255	1654	873	1312	177	2454	1055	1753	957	43	737	184	408	478	725	91	2511	1354	2308
Gypsy76-LTR_DR	LTR	Gypsy	1212	1381	460	462	461	302	235	0	0	458	0	0	405	1353	907	0	0	0	0	0	0	397	912	0	160	0	457	0	101	0	0	0	553	0	0	0	119	0	0	0	0	134	0	607	260	0	1272
hAT-N134_DR	DNA	hAT?	330	0	0	0	0	0	0	0	95	166	152	251	129	149	192	218	762	749	793	335	118	409	394	2135	1398	1239	3363	1660	4283	781	922	1085	2081	1171	1896	2351	3067	2567	4438	1982	3925	2450	2798	3963	3542	3026	3893
Copia-6-I_DR	LTR	Gypsy?	0	0	0	0	0	0	0	0	0	0	231	0	0	0	0	2194	2407	0	2058	2169	3820	4533	104	0	6372	8435	4894	7352	5697	4503	3660	5118	2643	6961	7816	7192	1905	2349	8082	5111	9009	1856	9579	5790	2082	3401	661
Copia-7-LTR_DR	LTR	Gypsy?	348	0	140	0	263	1434	2868	955	956	0	1430	1524	738	29	0	975	501	522	952	0	0	3325	1624	2999	476	568	0	2257	952	431	0	1388	561	0	0	0	303	485	0	299	39	559	611	211	460	469	0
EnSpm-N12_DR	DNA	CMC-EnSpm?	0	0	0	0	0	0	0	55	238	167	0	107	0	121	0	104	146	413	0	463	473	200	680	782	265	1145	2755	1396	2650	3582	2932	4153	2183	3714	5047	3121	6031	4159	6748	3600	5370	4467	4229	2173	1764	3922	894
Harbinger-6_DR	DNA	PIF-Harbinger	1677	0	0	0	0	0	0	0	0	0	0	0	0	0	0	0	0	0	0	0	0	0	0	0	0	0	0	0	0	0	0	0	0	0	0	27	0	0	0	0	0	0	0	44	0	0	0
hAT-N123_DR	DNA	hAT-Ac	25	0	0	0	0	0	0	0	0	42	0	0	0	0	25	26	0	68	0	44	119	107	165	51	186	47	144	161	0	378	134	268	118	399	436	1147	477	607	1167	409	1295	1236	613	1209	1270	1063	2220
Gypsy-27-LTR_DR	LTR	Gypsy	0	1444	1444	1522	2896	6096	4557	1686	1598	271	1446	946	2874	0	27	1362	0	234	0	0	36	0	0	560	0	0	0	464	396	164	39	90	133	83	278	159	0	0	838	0	772	501	281	191	327	0	210
Rex1-43_DRe	LINE	Rex-Babar	50	0	0	0	0	154	0	51	0	0	79	176	31	0	83	574	0	1937	0	1320	2160	934	934	1415	4849	2101	1617	2733	1104	800	812	1416	2453	1943	1754	1304	1161	1277	104	1122	3743	1317	964	974	301	1418	518
Gypsy-244_DR-LTR	LTR	Gypsy	58	0	0	0	0	0	0	0	0	0	0	0	0	0	533	0	0	47	0	613	578	593	51	0	1029	109	0	838	1184	664	216	1381	269	2859	2361	0	1709	1745	1331	2412	850	2133	1013	1406	622	2663	681
L2-52_DR	LINE	L2	393	0	0	0	0	0	0	78	0	0	0	0	196	0	0	0	0	263	44	166	0	538	295	118	157	376	1282	1830	303	2098	2111	63	3329	1157	1929	2046	621	516	2084	648	1546	1077	454	505	776	897	3442
BEL5-I_DR	LTR	Pao	6716	0	46986	6340	273	0	0	0	0	323	0	0	2625	0	0	26	0	573	85	0	0	0	0	583	0	0	0	1339	98	0	0	41	0	769	36	0	0	405	78	0	0	41	28	0	67	36	0
DIRS-18_DR	LTR	DIRS	1286	1210	17752	68450	87944	42827	38816	28007	56143	25556	32818	20893	46216	41722	124100	77080	84938	117522	55205	70744	57802	71575	46420	39897	42618	30077	37171	28137	52078	32100	39222	15941	37566	22506	23995	17326	18509	18778	19315	14347	28616	6807	2982	9463	1463	11186	4095
hAT-N106B_DR	DNA	hAT-Ac	40	0	0	0	0	0	0	0	50	42	0	0	96	0	58	0	121	205	348	148	58	719	359	175	444	1126	712	1268	512	871	1793	1833	1979	3865	4300	2747	4287	9203	8379	9348	7091	8805	4407	13157	13603	7315	7299
SUSHIIDR1	LTR	Gypsy	720	6048	5027	105	0	208	0	218	0	0	520	0	0	0	3438	0	0	0	661	0	0	113	193	509	0	1106	3534	707	3509	0	0	0	513	71	0	1537	177	491	0	69	560	205	0	0	2669	0	60
Copia-19_DR-I	LTR	Gypsy?	0	0	0	0	0	0	1611	1684	3730	0	0	0	0	0	0	0	1782	0	0	0	0	0	0	0	0	0	0	0	0	41	0	0	37	0	0	0	1597	0	0	0	829	0	0	0	0	0	0
Copia-8-I_DR	LTR	Gypsy?	25	0	0	0	0	0	0	0	0	286	0	0	0	0	0	562	1417	1224	2224	0	3119	2642	789	4106	5866	5507	4431	1976	1572	1237	1260	2430	2434	178	3155	3217	33	0	880	1492	0	1110	1958	0	1095	1424	1069
ERV2B-LTR_DR	LTR	ERV1	68	0	0	0	0	0	0	0	0	0	0	0	63	0	28	0	0	0	0	41	140	0	90	0	0	229	45	824	613	352	690	966	933	1590	1072	663	687	344	401	1923	1537	667	1713	2488	1305	2476	1977
Gypsy-28B-I_DR	LTR	Gypsy	29	8631	0	0	0	0	0	0	0	954	0	0	0	1096	0	4203	4201	0	0	7846	0	0	0	0	289	0	0	6289	0	0	0	0	0	0	8460	16922	0	8472	0	3858	0	0	3974	0	0	37	0
Harbinger-N34_DR	DNA	PIF-Harbinger	0	0	0	803	0	0	0	0	0	0	0	35	63	31	0	0	25	0	0	0	0	0	108	0	0	0	0	0	0	0	0	160	37	0	0	34	77	99	0	0	0	185	140	193	156	218	0
Kolobok-1_DR	DNA	Kolobok-T2	3950	252	173	38584	95920	28282	33549	6782	3095	1365	776	802	7625	5714	979	2651	6665	3774	1638	1634	1472	3063	1009	5540	3066	2195	1941	1501	1640	1026	1681	1380	1847	1387	1483	1363	1639	1553	1604	900	1488	1397	1607	1002	1646	2509	1315
L1-13_DR	LINE	L1	40	11530	11642	3258	3772	6479	806	819	2573	5682	2909	0	0	0	54	5541	1756	0	782	324	1761	830	3242	902	921	1015	0	0	655	931	900	326	0	0	877	35	627	2329	669	110	295	355	57	75	1679	35	47
Rex1-28_DRe	LINE	Rex-Babar	317	2075	5916	11504	283	2182	2117	5137	0	1106	1370	1108	529	0	3011	605	1486	592	2832	527	340	130	318	553	527	0	1934	2323	1531	0	816	1084	183	1979	3133	1457	1525	753	362	0	1724	2704	874	859	1677	257	1305
Gypsy35-I_DR	LTR	Gypsy	90	0	13368	1311	90	0	0	0	90	0	0	0	0	0	0	0	24	0	0	0	0	1009	0	36	0	0	0	0	0	0	0	0	0	109	41	0	0	32	0	0	0	41	54	89	0	0	0
Kolobok-N10C_DR	DNA	Kolobok	61	0	0	0	0	0	0	0	0	0	84	103	126	29	117	77	247	325	43	0	177	168	144	220	335	289	138	353	268	453	585	130	639	321	394	339	463	494	1183	1212	2333	1464	1868	2065	2525	1903	3346
L2-32_DRe	LINE	L2	286	0	0	0	0	207	546	1065	8535	3657	4846	6665	2230	3916	3972	4632	4533	1850	2119	2755	611	2387	3111	1776	4039	1953	1907	1188	273	1855	0	4754	4023	1640	1055	2492	2137	2580	1714	1248	2096	2335	5290	3642	4786	3911	3822
EnSpm-N4_DR	DNA	CMC-EnSpm	247	0	0	0	0	0	58	107	98	87	268	244	513	725	1050	1604	970	2399	2577	3809	2913	6360	4976	7864	6113	12539	8768	9905	13143	14656	17286	15793	17727	13893	21751	18412	18925	18556	19396	13077	15121	11795	15314	11625	13929	11571	11431
L1-110_DR	LINE	L1	0	0	0	0	0	0	0	0	0	0	0	146	0	176	0	0	0	1217	1072	608	1221	2599	3340	1164	906	606	1676	2344	1449	1087	470	1489	1694	1165	94	1114	0	234	2312	475	1136	962	386	80	774	397	801
ERV1-N7-LTR_DR	LTR	ERV1	0	0	2030	676	2033	1361	4116	0	1992	538	664	676	0	89	612	1231	0	1257	425	1403	715	679	2577	118	725	575	1128	1319	1379	59	0	0	462	1645	609	1110	6538	1122	2221	5592	0	1091	552	246	2794	627	0
EnSpm-N39_DR	DNA	CMC-EnSpm?	72	0	0	0	93	0	59	0	0	123	75	0	32	205	55	83	94	0	108	189	1206	834	408	643	110	623	2196	1687	1781	1373	3067	2501	2174	1697	4017	3000	7258	3716	1003	3424	2346	2496	3823	2943	3859	3069	3984
LINEX-1_DR	Retroposon	Retroposon	325	0	0	0	0	0	0	167	45	130	196	420	126	237	218	181	418	397	262	510	720	451	930	1356	1134	2046	2052	2771	3086	2548	4236	5122	5045	4967	5880	8792	9831	10803	11998	12242	15855	16575	20529	20133	18053	22981	20451
TE-X-14_DR	Unknown	Unknown	0	0	0	0	0	0	0	0	0	0	0	0	0	0	28	0	0	0	0	0	0	0	0	0	113	0	76	0	70	27	0	114	0	71	0	148	98	44	0	143	200	162	164	205	348	394	404
BEL9-LTR_DR	LTR	Pao	1398	1308	0	0	0	0	655	0	0	0	48	0	0	0	0	0	0	0	0	0	79	0	94	0	0	0	0	0	0	289	0	0	212	0	278	0	130	0	0	0	0	0	0	0	0	0	139
L1-117_DR	LINE	L1	0	0	0	0	0	6265	1431	0	807	1421	0	0	0	808	0	0	612	0	252	407	2127	1349	1081	483	35	789	781	1178	0	457	839	1373	181	1067	469	99	0	1109	2227	1269	0	189	296	2013	630	548	849
HarbingerN8_DR	DNA	PIF-Harbinger	25	0	0	0	0	0	0	0	0	426	42	239	0	753	0	594	695	204	0	244	747	0	0	1615	0	466	686	233	550	286	970	0	37	476	83	0	67	0	73	0	30	80	1093	37	337	124	0
hAT-N25_DR	DNA	hAT-Ac	115	0	0	0	86	0	0	0	0	219	0	177	95	215	222	52	96	266	43	200	310	440	474	858	1928	2463	1234	3503	2686	2515	5953	4440	6697	5877	8721	15663	16416	19439	22304	28555	32315	32148	25352	34652	34199	27127	25012
DNA8-10B_DR	DNA	DNA	113	0	0	124	0	0	66	0	325	691	187	564	792	426	478	513	1463	1711	1335	1482	1700	1527	2636	2772	2219	2875	1641	1984	1057	2062	2295	1768	1180	864	1465	1023	1976	2103	1313	1390	606	1174	1089	680	466	690	1073
DNA8-12_DR	DNA	DNA	508	0	0	0	0	0	0	111	93	124	156	148	32	29	139	26	248	141	237	315	636	393	428	1003	1173	1707	1783	1226	3203	2767	3379	5243	4241	3295	5149	5172	4991	6545	7958	7893	10341	8916	9437	12071	9489	11510	9776
DNA-5-1B_DR	DNA	hAT-Tip100	129	0	0	0	990	1988	2129	2983	5636	0	4569	513	773	909	1936	103	130	702	0	825	766	93	199	441	197	812	420	941	1251	3416	3568	2095	2384	4637	4450	2242	6843	7264	5111	4947	4210	8410	12014	9678	10149	3744	4527
Tx1-58_DR	LINE	L1-Tx1	23258	9538	0	5649	0	0	6208	0	0	0	0	717	0	0	0	0	0	293	0	0	0	40	0	0	0	32	0	0	0	0	0	0	0	38	0	34	0	46	0	0	0	0	489	0	0	35	0
BEL-37-I_DR	LTR	Pao	0	459	0	0	0	0	0	0	0	3595	0	0	0	0	0	0	0	0	0	0	2763	0	3661	0	0	0	0	0	0	0	170	0	0	55	0	932	0	634	0	0	30	0	46	0	23	0	0
EnSpm-N25_DR	DNA	CMC-EnSpm	1333	1998	56442	75280	47471	36318	128289	92636	32391	29620	24923	31036	18783	6482	3285	885	1879	1294	1057	1832	1297	1815	2645	1683	3258	1896	1744	2279	2921	3061	3683	3597	3906	3098	8138	4540	4100	4230	7155	4329	5201	5126	7218	4288	6124	5845	6445
Gypsy-197_DR-I	LTR	Gypsy	4292	17168	4292	4249	8575	4253	0	0	18336	1247	0	0	0	4289	0	7674	0	0	4223	144	1555	0	0	0	3772	0	0	0	0	27	0	0	0	0	2882	35	0	0	0	0	0	0	0	0	38	212	0
hAT-N102_DR	DNA	hAT-Tip100	144	0	0	0	0	0	0	0	0	0	0	71	0	30	56	0	24	51	266	238	229	114	449	192	90	1403	155	344	704	646	1375	498	270	2673	3593	2409	3837	5227	2742	5102	3687	4496	7692	5722	6597	6806	4179
hAT-N32E_DR	DNA	hAT-Charlie	30	0	0	0	0	0	0	0	0	0	0	34	0	30	52	51	0	70	64	163	0	38	482	926	1171	377	683	820	358	68	1146	1728	839	2546	1540	3276	3484	4591	3700	4734	4970	5989	6356	8179	9082	6726	7820
Kolobok-N12_DR	DNA	Kolobok-T2	0	0	0	0	0	0	0	0	0	0	0	0	32	64	83	78	25	0	0	0	40	0	0	0	0	0	77	76	56	27	40	0	33	60	159	153	131	163	142	229	317	499	141	464	675	1425	334
Kolobok-N8_DRe	DNA	Kolobok-T2	264	0	0	0	96	71	562	213	667	127	1056	841	1478	3668	3047	4333	4521	10779	13068	19091	20391	31207	36483	33452	26119	29857	36287	24757	16832	18876	17537	20770	10164	15755	11355	9326	10555	7211	7262	6853	7552	3538	3042	3379	4008	519	1405
EnSpm-10_DR	DNA	CMC-EnSpm	6643	0	0	0	516	0	0	55	142	212	114	143	1482	60	46	352	122	358	137	276	370	300	555	558	303	1301	383	506	672	967	678	1620	881	1468	1823	2564	716	1915	2460	2789	4721	2412	3221	2559	3248	5145	4819
Chaplin1B_DR	DNA	hAT-Charlie	134	0	0	0	0	1097	1876	5493	6892	19072	14056	21582	22560	22768	8393	6308	3083	782	882	340	889	266	124	0	539	112	652	0	0	27	0	0	0	60	0	0	0	0	0	0	0	0	0	0	0	0	0
Polinton-3_DR	DNA	Maverick	24	0	32880	901	3942	0	2235	10681	16434	977	0	7122	944	8133	10185	395	2297	3876	2345	1912	340	1583	0	0	2719	1811	3452	2821	33	719	172	0	1900	167	1313	0	45	568	783	1022	30	29	0	96	65	0	4134
DNA-X-7_DR	DNA	DNA	340	0	0	0	0	0	0	0	0	0	76	35	163	0	137	26	97	0	129	845	398	562	499	564	360	1326	1486	1815	1346	6372	2362	4428	5428	6265	7787	6213	9971	8226	8503	6424	7773	7560	8577	5691	7430	9037	6106
hAT-N35B_DR	DNA	hAT-Ac	567	0	0	0	182	0	126	216	377	386	270	334	191	756	298	1276	1130	1881	2871	5171	9010	8615	13738	18467	21517	29886	30863	35879	31714	25572	27244	27582	18795	23171	17046	15140	10418	10853	6591	5117	6088	7010	6752	5111	6846	5328	4387
Gypsy-194_DR-I	LTR	Gypsy	4320	0	4498	17036	388	830	1324	0	0	1237	58	0	1671	1118	0	0	0	0	0	0	1928	0	0	1098	0	0	0	0	0	0	0	0	0	0	0	0	0	0	0	0	929	0	0	0	42	0	1249
Copia-13_DR-LTR	LTR	Gypsy?	1691	3959	1576	3162	3123	566	2013	213	426	205	742	188	0	749	1162	0	71	277	0	585	365	2382	1781	1970	1575	3873	5032	3138	3082	1603	4901	2349	1608	2366	0	376	900	0	784	41	40	0	412	0	350	3	0
Gypsy67-I_DR	LTR	Gypsy	7839	0	1885	2157	4035	5361	2791	102	0	0	0	0	0	0	0	0	0	0	0	0	0	0	0	78	1207	0	30	798	28	1185	1516	0	0	0	218	56	714	0	0	0	0	460	714	165	36	0	0
Copia-11F_DR-LTR	LTR	Gypsy?	0	0	0	0	0	0	0	0	42	0	0	0	260	148	0	0	0	90	149	418	160	164	125	109	680	699	331	584	836	554	226	1005	1070	969	108	957	1794	2167	3689	2610	3097	1872	2771	3148	2298	2732	1616
HERO-4_DR	LINE	R2-Hero	0	0	0	0	0	0	0	0	0	0	0	35	0	0	0	0	176	0	0	0	160	463	35	564	644	1367	0	284	342	717	865	1823	1082	2170	2155	1153	710	2075	329	1170	1170	716	1438	685	818	981	516
DNA8-27B_DR	DNA	DNA	27	0	0	0	0	0	0	0	0	41	37	35	75	95	166	231	25	207	108	82	39	186	434	243	706	318	1426	1074	582	1318	2919	3012	7601	2910	9073	8768	8020	9810	12002	12220	13059	9653	10447	14006	8620	7718	8525
DIRS-7_DR	LTR	Ngaro	8621	123596	45828	9256	6772	8794	9662	16067	18389	41932	15471	16595	6226	15124	14044	6488	6352	10773	3769	5846	5582	3881	3113	3168	5078	10012	6602	10151	4412	6600	7841	992	6955	2550	7246	8025	11036	4941	4466	11734	6424	2714	5883	1887	2753	4547	4918
EnSpm-17_DR	DNA	CMC-EnSpm	19148	18488	9097	0	98	0	0	56	1118	1490	1407	3237	390	296	448	262	901	190	146	211	401	305	413	265	665	1375	1337	596	803	347	1188	836	1465	1250	1617	2094	1816	2252	2017	1801	2338	2509	2634	2480	3373	3461	4253
CryptonV-N3_DR	DNA	Crypton-V	802	4389	46055	32524	26968	20868	5980	540	4538	424	1408	1386	6039	7293	3560	6237	7939	5280	6202	13304	8400	9322	14823	11361	16265	7492	14116	9229	6423	9161	5723	8658	6162	6250	5806	3962	3918	9907	4450	4984	4964	3719	6536	4883	2771	5084	6497
Harbinger-2_DR	DNA	PIF-Harbinger	6447	0	0	0	540	371	8164	4561	137	890	20093	895	747	930	1668	921	1989	3450	2845	4601	9526	11701	18469	20885	31883	31515	23918	36176	48152	37817	44360	30520	27740	39567	32513	34082	26614	28354	21033	17706	17988	13588	12497	9017	5849	6094	6522
Ginger1-2_DR	DNA	Ginger-1	7264	0	2775	225	0	0	0	54	189	145	318	216	126	77	81	52	98	282	47	287	180	399	308	273	212	301	380	362	588	622	330	836	1310	251	1318	610	1260	5323	805	3954	3432	3456	6927	3678	2031	4046	1896
L1-23_DR	LINE	L1	22275	6165	6616	2533	5856	0	539	0	0	488	615	0	695	622	795	790	722	1898	0	1016	0	0	0	169	922	32	183	564	0	0	0	0	542	0	177	1384	0	0	563	0	670	392	366	590	0	0	73
LTR-13_DR	LTR	ERV1	0	0	0	0	0	0	0	0	0	0	0	0	0	119	0	0	0	0	0	1495	333	1032	286	312	626	63	0	0	85	438	159	0	974	0	693	626	450	483	838	296	79	833	1379	880	647	234	1274
Gypsy118-LTR_DR	LTR	Gypsy	2305	2862	0	1019	0	7258	2994	3056	8090	2761	1895	0	0	522	519	53	46	46	43	829	0	0	2088	88	50	95	196	86	56	54	39	89	79	123	386	216	65	108	96	882	269	304	147	0	63	64	1255
L2-5_DRe	LINE	L2	1160	0	0	0	0	140	184	700	239	903	1292	1659	422	1597	2488	1985	3213	4949	5320	6934	9285	13633	14252	15038	19546	27509	36463	33510	44387	45993	65611	74950	80694	83920	92122	100503	102680	96367	112684	115468	115853	102204	124643	113463	104456	102863	91999
hAT-33_DR	DNA	hAT-Charlie	0	240	0	2301	3928	6744	2441	2128	195	0	0	253	285	299	0	0	25	28	0	0	0	0	0	0	0	0	0	0	0	0	0	39	0	0	0	0	0	32	0	0	0	0	0	0	0	0	0
hAT-23_DR	DNA	hAT-Tip100	1247	14843	3098	2989	0	0	0	0	0	0	0	0	0	29	0	26	0	0	0	0	0	0	319	0	0	32	776	0	0	0	0	938	0	0	0	0	0	32	766	0	0	40	0	0	0	310	0
DNA-5-4_DR	DNA	DNA	543	0	0	0	0	0	0	109	236	83	39	106	128	119	138	105	273	263	273	646	278	447	648	346	629	362	135	876	939	727	1096	1115	1767	917	2649	2337	3151	3256	3649	4235	4077	7273	5295	8746	8050	6706	13455
Gypsy85-I_DR	LTR	Gypsy	6685	0	0	0	0	0	0	0	0	0	0	0	0	0	0	0	0	0	0	0	0	0	0	0	0	0	0	0	0	0	0	0	0	0	35	0	694	43	4684	0	0	0	0	0	27	0	0
DNA-X-17_DR	DNA	DNA	336	0	173	0	0	1155	4876	4849	2497	8406	2456	1705	326	4524	0	219	305	210	579	368	318	258	396	1483	95	298	381	481	554	1252	559	178	300	265	862	599	452	609	469	272	308	699	271	486	602	1107	720
ERV1-3C_DR-LTR	LTR	ERV1	1873	204	936	468	165	604	467	446	0	936	1402	1868	1480	147	310	0	0	0	467	0	487	455	0	0	0	315	934	0	0	0	103	253	0	0	0	0	467	0	0	0	0	72	174	0	0	60	0
BEL35-I_DR	LTR	Pao	7342	0	0	0	0	0	6899	0	0	171	0	35	683	0	1250	0	75	281	0	177	0	0	0	0	0	33	179	0	0	0	0	0	0	0	0	0	0	0	311	0	0	120	56	0	0	0	86
Helitron-N3_DR	RC	Helitron	1848	0	4321	33316	21973	27855	11839	8930	6497	8652	2017	3768	6644	398	4489	7260	1820	3171	3482	1249	1802	3819	4305	3664	2403	6270	6463	7285	6539	9620	7652	8337	8964	9488	12530	9251	11064	10767	11396	8013	13280	12748	12403	11104	14218	12261	15625
ERV1-10_DR-I	LTR	ERV1	0	0	0	0	0	7742	2651	0	4021	15352	26163	21128	13355	3856	7908	52	13738	7711	0	6251	0	0	3710	3923	0	32	2385	0	3875	0	0	3845	0	0	3259	0	0	3751	31	0	0	0	28	548	0	0	0
DNA8-24_DR	DNA	hAT-Ac	31	0	0	0	0	0	0	0	0	0	0	34	0	0	0	103	0	0	0	0	0	136	126	430	136	1743	1251	98	495	334	452	1214	960	1312	3402	0	4411	683	2708	2088	2257	1168	1096	2291	944	2908	1582
L1-133_DR	LINE	L1	0	0	0	0	0	0	0	0	46	0	0	0	0	0	0	117	0	432	0	1775	846	694	160	1177	332	558	886	1337	1942	2000	482	2145	1214	779	2177	713	3474	1523	313	1331	567	1298	1269	0	472	767	50
Gypsy-223_DR-I	LTR	Gypsy	0	0	0	0	0	0	0	0	0	0	0	0	0	30	8541	2903	0	0	0	125	2501	477	0	0	0	33	1027	4	896	27	0	975	0	614	0	0	0	0	0	0	424	227	28	1252	2185	0	0
L1-99B_DR	LINE	L1	0	0	0	0	0	0	0	0	0	0	0	0	0	0	0	0	0	0	0	0	0	506	0	0	0	32	857	311	0	27	607	392	54	679	1696	1192	1586	0	1191	1254	292	407	561	338	1083	137	0
Daphne-27_DRe	LINE	L2	326	0	0	135	410	152	62	0	0	177	866	1099	311	540	566	564	827	2372	4272	5270	7362	5427	8394	11853	16804	14632	16778	16202	18647	15816	21473	25190	18764	21416	14087	10529	11584	10054	6706	14032	6742	8041	9564	9813	7223	6689	6954
Zisupton-2_DR	DNA	Zisupton	4105	1096	0	0	163	0	118	0	0	0	0	0	0	0	0	0	123	0	0	43	0	0	36	0	37	0	0	0	46	27	44	0	0	0	0	51	48	88	45	26	72	29	28	86	13	13	78
Gypsy-231_DR-LTR	LTR	Gypsy	124	0	0	0	0	0	0	0	108	0	371	225	0	0	27	462	0	0	1822	1421	123	0	141	891	1734	2594	46	0	376	141	293	0	578	664	291	338	0	30	0	0	281	747	1504	718	136	716	143
Gypsy12-I_DR	LTR	Gypsy	30	0	6170	10062	0	4626	765	0	0	0	0	0	0	0	0	0	0	0	0	0	0	0	0	0	0	0	30	0	0	0	0	0	0	0	0	35	33	0	31	0	0	0	97	47	0	79	0
Tx1-43_DR	LINE	L1-Tx1	0	0	0	646	0	0	0	2161	8801	45	0	35	0	909	337	0	0	1345	3907	1239	40	10	0	0	23	37	45	44	0	258	41	83	49	0	62	0	62	0	43	0	0	47	0	365	592	15	57
BEL29-LTR_DR	LTR	Pao	321	321	0	128	0	0	120	0	639	0	0	321	647	0	321	0	288	937	0	0	119	527	0	0	241	78	0	0	0	0	26	0	0	254	0	0	0	0	0	0	42	0	0	0	0	69	0
L1-59_DR	LINE	L1	0	11910	16722	0	0	5003	0	0	3468	0	0	0	257	0	5040	26	0	1933	0	2005	0	65	213	0	33	116	94	665	333	54	1871	988	12	274	343	148	0	830	604	0	545	770	767	105	1362	55	899
Gypsy172-I_Dr	LTR	Gypsy	0	0	0	0	0	0	0	0	0	0	3563	2804	1290	0	0	101	458	0	0	0	0	0	0	0	0	3986	0	0	0	0	0	0	0	0	0	0	41	0	83	0	0	0	50	0	0	0	51
Gypsy102-LTR_DR	LTR	Gypsy	837	834	1674	462	7937	2520	2518	0	0	373	0	0	0	0	0	266	0	277	0	333	454	95	0	0	0	76	0	0	0	0	0	0	104	0	0	0	0	0	0	0	0	0	0	0	0	0	0
DNA-8-31_DR	DNA	hAT-Ac	168	0	0	0	0	0	0	0	0	42	0	36	96	120	218	26	149	0	65	338	197	482	123	1121	435	723	919	1637	2024	2153	2099	2463	3812	3808	5665	4140	5245	5940	7282	7903	6660	8067	5653	5768	6411	6019	7125
CryptonV-N2_DR	DNA	Crypton-V	5563	14061	29707	43322	42292	24464	22027	8773	5071	3998	3672	1220	1854	207	641	106	643	1086	1020	539	536	808	434	286	371	300	744	1171	1949	428	938	1499	859	1089	1410	1922	1055	1708	2502	2196	4324	2395	8339	3075	4688	11690	13247
EnSpm-N5_DR	DNA	CMC-EnSpm	149	0	0	0	0	0	0	0	0	85	44	35	32	61	81	55	205	210	456	273	300	322	340	615	739	1212	2640	1811	1862	1099	3861	2322	3757	3357	5110	6861	6227	8617	6515	7434	6596	8203	9238	7592	9914	11158	6665
Gypsy78-LTR_DR	LTR	Gypsy	919	0	0	0	879	0	0	399	0	399	392	702	315	351	0	494	0	0	0	495	0	0	393	0	532	23	0	103	0	89	0	0	0	0	0	0	0	0	0	82	311	708	0	0	0	44	0
Gypsy100-LTR_DR	LTR	Gypsy	3454	0	0	0	3610	3600	3227	3503	3590	0	0	325	0	1024	0	498	0	495	780	2359	805	0	0	0	510	0	0	0	0	0	0	0	0	0	0	0	0	0	0	0	0	0	0	0	0	0	0
DNA-6-N3_DR	DNA	IS3EU	126	0	0	326	456	678	504	1666	2378	2060	2007	8998	7198	9907	11406	14266	5375	6521	5476	3870	3460	5685	5340	4031	4548	4052	4298	2879	5370	5329	7718	6426	7681	5897	5702	7515	10943	3552	7184	6105	4112	2716	3601	2005	2078	1671	2856
Harbinger-N29_DR	DNA	PIF-Harbinger	242	0	2231	2654	18913	48966	101442	66604	30735	9692	4669	8706	4184	820	3126	677	426	1623	0	435	262	41	555	1559	4066	778	578	515	507	614	603	346	748	5514	1961	3223	7543	5945	2876	4053	5824	11867	2846	12899	5934	5051	2206
Gypsy44-LTR_DR	LTR	Gypsy	2736	1377	0	1393	698	697	746	0	1907	1829	373	695	340	1795	0	0	478	0	304	1580	0	1411	162	0	0	688	0	0	0	667	157	19	0	219	0	1370	0	508	0	0	297	535	0	498	87	296	541
TDR1	DNA	TcMar-Tc1	168	0	0	0	0	0	126	61	0	86	78	1466	2477	1483	9584	9779	27422	38973	52978	83610	109617	132288	149577	171528	180165	159197	178862	159174	128132	89902	94642	60530	58763	32611	23729	25011	11815	9153	14563	6529	8133	3659	3363	3420	2942	6888	5191
BEL19-I_DR	LTR	Pao	5918	17680	5894	0	0	0	0	0	0	0	0	0	0	0	0	0	0	0	0	0	0	0	0	0	0	0	0	0	0	0	0	0	0	0	0	0	0	0	0	0	0	43	15	0	39	0	0
Gypsy-131_DR-LTR	LTR	Gypsy	774	0	1542	386	1789	0	772	371	1158	386	0	0	0	0	0	0	0	0	0	0	390	0	0	0	0	0	0	0	0	0	0	0	0	0	0	0	0	0	0	0	0	57	0	345	66	0	0
Gypsy-116-I_DR	LTR	Gypsy	285	9685	23008	0	0	695	0	5012	0	0	1120	0	0	33	4811	0	2263	0	0	0	0	0	0	0	653	0	0	0	0	0	0	0	0	261	0	0	0	0	0	0	0	29	38	0	0	35	0
Gypsy-236_DR-LTR	LTR	Gypsy	0	0	0	0	0	0	62	0	0	86	0	0	0	87	0	0	0	0	0	0	0	0	108	319	987	31	470	581	0	470	91	1610	499	432	127	859	559	1475	974	222	0	108	282	555	734	1704	0
DNA6-10_DR	DNA	DNA	114	924	2595	59981	0	0	1057	208	341	103	10443	946	64	3039	16797	15231	8772	2322	6371	894	455	4827	1489	261	402	1125	1519	3423	1089	3218	269	2149	3867	3177	609	4188	4957	3329	1542	2383	3287	1670	1156	4847	1152	3762	3942
hAT-N120_DR	DNA	hAT-Charlie	0	0	0	0	0	0	0	0	0	0	0	0	0	60	56	0	28	0	46	86	0	37	0	0	0	229	0	307	28	97	196	101	162	0	244	328	167	283	1169	236	139	1816	963	1328	1019	1171	1629
Tx1-50_DR	LINE	L1-Tx1	51	0	0	0	1212	22983	18050	22713	8621	1168	1093	1070	0	0	0	0	0	1157	0	168	268	0	0	84	0	0	0	0	0	0	42	1	0	0	0	0	0	0	0	0	0	29	0	0	0	0	0
DNA15TA1_DR	DNA	CMC-EnSpm	919	0	161	0	269	276	375	372	737	514	843	1073	988	3026	4817	6479	7680	13279	17857	23255	29854	45965	60379	70810	76407	99396	100052	99767	107844	98621	102628	101164	105512	83642	79633	70772	59630	50383	50610	44344	32621	26442	24757	22002	13354	12682	11397
Harbinger-N19_DR	DNA	PIF-Harbinger	24	0	0	0	0	0	0	0	0	0	0	0	0	0	27	26	0	0	0	0	39	0	35	34	33	0	127	58	56	82	67	0	39	99	141	222	81	272	249	187	385	487	191	598	551	422	338
EnSpm-8_DR	DNA	CMC-EnSpm	17964	12349	13171	8007	1101	613	125	0	349	1828	453	637	883	967	584	706	617	1227	918	981	1102	1779	732	1543	1673	1638	1488	1394	1576	1365	1696	1204	1688	1051	1853	1889	1511	1929	2402	1080	2001	1588	2169	1519	1360	1299	2429
Gypsy39-I_DR	LTR	Gypsy	10226	20194	0	0	4144	905	0	0	0	0	0	35	0	0	1561	0	0	0	0	0	0	55	0	0	0	52	0	0	28	27	794	0	0	0	0	0	1694	45	502	0	0	616	0	37	0	0	0
Copia-11H_DR-LTR	LTR	Gypsy?	88	0	0	0	0	76	0	0	95	43	0	0	0	30	29	26	249	0	0	878	0	369	0	963	81	377	63	44	450	0	144	946	189	60	292	0	1045	1750	353	793	561	818	116	516	1131	1139	1719
EnSpm-18_DR	DNA	CMC-EnSpm	13993	0	0	0	0	0	0	0	0	0	38	0	0	0	0	0	0	0	0	855	43	1026	3141	0	0	0	0	0	0	0	26	113	458	36	100	246	0	0	1448	296	0	2386	10182	7646	2957	5551	5387
Gypsy88-I_DR	LTR	Gypsy	12995	0	0	0	0	0	0	0	0	0	0	0	3258	0	0	0	0	0	0	0	0	0	0	0	0	31	0	0	0	0	0	0	0	0	0	0	0	0	0	0	0	0	0	0	0	0	0
CR1-24_DR	LINE	L2	290	0	0	0	0	358	0	3461	2915	2965	3360	492	289	90	191	1258	1379	1302	1466	3627	1939	3387	1910	0	451	1088	976	1385	1239	178	1022	38	558	1741	499	836	3009	1073	2726	2399	4695	3548	3016	5705	5492	4274	2695
Tx1-19_DR	LINE	L1-Tx1	1788	2845	12265	519	5253	0	2810	952	501	993	883	0	332	977	4674	1678	299	1969	3010	831	1490	609	38	185	876	2157	734	1154	793	1007	507	406	2451	0	1572	695	0	2662	304	950	291	476	1164	1465	0	691	104
Gypsy-191_DR-I	LTR	Gypsy	3132	0	0	0	0	0	0	0	0	0	0	0	0	0	0	0	0	0	0	0	0	439	0	0	0	0	0	29	0	27	0	0	0	0	0	0	0	0	0	0	0	52	0	0	38	0	0
HATN13B_DR	DNA	hAT-Ac	64	0	0	0	0	0	122	398	46	0	157	327	693	608	1792	1843	3094	2607	3489	4570	6754	10856	11358	20646	22723	45918	46638	40368	49443	59039	58478	49740	38153	39201	39908	29990	32668	32364	36936	31083	30269	17424	24297	21975	17537	12492	10266
L1-72_DR	LINE	L1	0	10905	1071	1816	707	5514	719	632	1438	3267	1983	546	514	1754	1410	1573	1670	3674	0	230	639	0	860	0	195	997	776	115	0	647	1348	913	819	2455	1623	240	1268	1336	1708	1285	501	28	3653	629	27	2496	1041
BEL-48_DRe-LTR	LTR	Pao	806	0	0	110	86	0	809	0	0	0	804	802	0	690	1594	0	1258	589	0	0	0	0	0	0	0	0	0	0	0	0	159	0	0	0	652	0	0	0	0	0	0	0	0	48	822	48	0
hAT-N138B_DR	DNA	hAT-Ac	190	0	0	0	0	219	65	0	47	167	230	103	331	243	108	497	785	458	367	187	747	862	1206	1153	2179	2194	4644	3445	4389	7175	9059	6123	9949	9472	7347	13586	12354	11034	8697	12551	8215	6892	10920	8082	8609	5861	4276
Mariner-N22_DRe	DNA	TcMar-ISRm11	73	0	0	0	0	0	1468	1912	8646	9924	15012	17400	21725	8835	12069	6649	8087	7847	593	2661	1712	358	534	4126	2063	63	1110	1640	266	331	436	2271	2139	1354	811	3500	695	832	541	782	445	2254	246	513	925	1022	52
Gypsy-248_DR-I	LTR	Gypsy	0	0	0	0	1149	3881	0	553	277	4336	0	0	0	92	0	0	172	0	0	0	0	0	0	0	78	0	0	0	1040	0	0	0	0	26	0	34	76	0	0	0	0	591	0	0	1518	0	46
Gypsy89-I_DR	LTR	Gypsy	4368	0	4371	15060	0	0	0	4313	0	0	0	0	0	0	0	0	4327	0	0	0	0	0	0	0	0	0	0	0	0	0	0	0	0	0	0	0	0	0	0	41	0	0	0	0	0	0	0
DNA-2-4_DR	DNA	DNA	723	0	403	1226	2790	13985	41533	76959	102983	89004	75590	57760	39742	23982	19349	10178	10991	7081	6784	4145	3317	2586	2614	3177	380	57	3895	1595	2860	905	369	437	1252	1736	1704	244	619	1091	1117	1986	425	2375	3895	5170	5191	5445	4632
hAT-N42_DR	DNA	hAT-Ac	253	0	0	0	0	68	0	54	182	174	0	34	160	117	138	515	522	190	809	1085	1458	1721	2148	3108	1994	5892	6678	8786	11100	17883	19573	20716	33044	35058	41820	40943	31715	39631	47131	35970	43337	25890	29893	28242	15056	17779	14093
BEL-56_DRe-I	LTR	Pao	44	24764	28511	0	6643	0	0	100	0	0	0	496	0	0	0	2096	3484	0	0	5849	0	0	0	0	0	0	0	0	0	0	0	0	0	0	35	0	0	32	0	0	30	0	0	37	0	0	0
DIRS1c_DR	LTR	LTR	173	0	0	0	0	0	0	0	186	90	110	68	64	260	84	180	829	412	418	1267	394	313	197	5314	12909	10341	19711	16560	30496	28966	28096	17143	9477	4548	8884	17803	9840	21176	13685	21752	15324	9511	31934	13098	19897	12286	20144
Kolobok-N4_DR	DNA	Kolobok-T2	40	0	0	0	1291	4508	21046	22640	14504	8518	10800	3530	6102	627	4261	0	2070	2489	2089	3406	2291	2408	1559	3520	3941	3126	4552	4926	3439	3659	3356	5137	3488	2258	1872	587	1705	2782	1471	1001	945	1419	5337	2258	3564	1967	1276
DNAX-10B_DR	DNA	DNA	88	0	0	0	0	0	0	51	0	42	0	71	65	118	141	156	100	0	131	82	569	635	885	498	682	1642	482	1048	3382	4493	6704	8619	12719	11473	13440	23055	17151	21051	22229	20823	32408	26333	17147	33268	35595	26703	32739
DNA-4-3_DR	DNA	DNA	202	0	0	0	0	0	61	0	0	0	111	0	0	89	278	105	605	139	419	369	155	1494	445	2589	2576	2193	6237	6301	12072	17233	26365	22838	33734	41334	30226	38335	30551	23962	29247	16424	18940	14701	9217	9497	5344	2810	4017
Gypsy86-LTR_DR	LTR	Gypsy	417	0	0	0	0	278	0	0	0	0	0	0	0	0	0	0	0	137	0	0	137	38	0	0	0	0	0	0	0	0	0	0	0	0	0	34	0	0	0	0	0	0	0	0	0	0	0
DNA-6-N7_DR	DNA	TcMar	193	0	0	3110	0	10019	13296	10815	12701	4516	40	4722	2762	175	1206	53	2492	1326	6496	6166	2861	82	751	370	425	402	1630	1180	1619	945	1877	2524	1072	1340	3195	3878	3405	4298	3172	4036	5668	3511	3340	2484	1509	2952	3721
hAT-N41_DR	DNA	hAT-Ac	685	528	1731	4167	17724	45942	54590	60833	48703	41918	24310	20753	15061	6969	8116	6460	5228	2541	2030	1105	2032	3790	404	1030	0	635	3273	2043	628	877	131	535	256	34	0	1070	1052	515	222	491	696	1985	2596	2681	1557	63	3090
HATN5_DR	DNA	hAT-Ac	1487	724	2510	4945	6015	23854	51419	161837	163560	154650	91063	98925	72169	91277	78639	68927	84824	85259	88011	55231	40693	38945	26456	19593	17702	13693	11186	15901	16850	10810	9697	13377	12877	17678	20570	20936	20590	18276	10298	12491	5742	9147	5779	5224	1826	3656	2700
hAT-N118_DR	DNA	hAT-Ac	69	0	0	0	0	0	0	0	0	0	0	0	0	0	0	0	0	0	0	92	0	0	35	36	33	0	78	44	76	0	39	231	167	0	92	47	66	43	327	0	268	1150	238	295	253	669	307
Copia-11D_DR-LTR	LTR	Gypsy?	0	0	0	0	0	0	0	53	0	0	0	0	0	0	0	0	49	0	65	0	0	37	0	34	0	110	30	529	56	81	897	944	396	218	232	851	1960	465	1608	952	1214	1384	2143	1739	1683	1248	2010
Gypsy35-LTR_DR	LTR	Gypsy	0	0	156	824	1732	2917	5331	6822	3779	4427	1784	246	1372	196	1780	727	1962	1745	1132	454	890	950	73	1808	848	890	893	1302	286	598	1467	483	1065	338	726	2524	0	586	570	1190	1094	2418	780	377	1440	216	290
L1-30_DR	LINE	L1	110	8603	23262	6424	0	0	3785	0	0	1213	0	0	426	0	170	0	0	0	0	0	0	968	0	230	71	0	0	0	703	897	69	0	0	563	263	0	2373	524	120	330	440	86	728	586	1131	81	375
hAT-N58_DR	DNA	hAT-Ac	87	0	0	0	0	0	59	0	46	43	155	0	63	59	16	79	48	316	300	456	290	259	878	580	518	220	1004	1312	1284	2071	1713	1220	3480	3777	6443	6823	6073	8963	12101	18184	14241	16999	18908	22835	29778	23536	37245
DIRS-N6_DR	LTR	LTR	69	0	0	0	886	1193	3348	0	49	336	0	0	0	563	0	769	556	415	0	0	0	0	9	343	0	500	18	43	0	65	377	51	0	0	0	24	45	102	64	0	104	0	114	523	111	416	10
Copia1-LTR_DR	LTR	Copia	187	0	2242	0	935	0	0	0	187	0	0	0	0	0	141	0	0	0	0	0	0	0	0	0	0	0	0	0	0	0	0	0	0	0	0	0	0	0	0	0	0	88	0	0	0	0	0
piggyBac-N13B_DR	DNA	PiggyBac	155	0	0	0	0	0	0	170	0	42	118	246	190	295	513	779	1397	379	904	568	2093	3286	4035	8930	6002	4860	5745	13289	8764	16810	8065	8220	10955	9930	6615	5265	4207	5097	3694	3346	4830	7289	4357	7315	10010	3859	3320
hAT-N88_DR	DNA	hAT-Ac	0	0	0	0	0	0	0	0	0	0	81	0	0	29	87	52	25	52	0	0	120	55	39	104	50	82	324	286	191	259	534	211	565	429	550	627	825	1022	787	474	1087	688	580	1943	436	1353	1241
hAT-N199_DR	DNA	hAT?	23	0	0	0	0	0	0	0	0	0	0	0	63	0	27	79	0	0	44	0	0	0	0	86	0	0	30	29	0	122	78	38	232	60	105	124	391	53	73	41	100	261	327	140	433	412	161
Gypsy-175_DR-LTR	LTR	Gypsy	0	0	0	0	0	0	0	0	182	0	0	179	0	0	0	0	0	0	0	0	0	0	0	0	0	0	180	105	0	0	0	0	0	0	35	0	0	0	0	0	0	0	0	0	0	0	0
hAT-30_DR	DNA	hAT-Ac	222	0	0	0	3192	3762	0	618	0	2146	0	0	99	58	28	53	0	414	286	0	122	0	0	0	79	227	182	86	929	4237	0	0	253	433	37	415	343	54	42	51	658	477	510	420	340	784	215
DNA-N46_DR	DNA	DNA	121	0	0	0	0	0	0	0	0	47	194	256	94	263	166	78	121	68	0	381	233	431	709	223	283	1129	444	754	379	754	1315	661	1477	1545	1297	663	1565	2112	1508	1329	2876	2361	2240	2292	2766	2832	2873
Rex1-55_DR	LINE	Rex-Babar	0	0	0	0	256	0	0	755	1354	0	0	2304	777	173	222	1744	701	0	1143	425	657	817	442	1217	110	1379	890	58	0	6	0	103	0	584	687	303	303	745	772	226	185	243	0	424	164	535	362
piggyBac-N2B_DR	DNA	PiggyBac	25	0	0	0	0	67	0	0	0	0	37	36	0	0	0	0	223	0	0	431	1025	0	1166	483	0	1144	854	295	2243	891	1100	829	74	695	815	3525	550	332	2066	1204	5523	1202	942	0	677	1055	111
EnSpm-N7_DR	DNA	CMC-EnSpm	158	0	0	0	85	0	0	0	0	83	158	105	63	235	112	103	591	338	43	766	809	596	863	679	852	1815	2517	1742	2200	4271	2770	4453	8220	11003	6043	8509	23682	19156	22802	22147	13711	20709	22423	16711	14079	17989	16364
L1-50_DR	LINE	L1	346	7434	7185	5742	1557	670	2779	481	1543	2962	0	582	315	494	1922	796	0	0	0	0	0	0	0	932	574	95	0	0	73	0	0	0	0	0	0	0	35	0	0	53	30	0	0	0	0	0	0
hAT-N124_DR	DNA	hAT-Ac	0	0	0	0	0	0	0	0	0	0	44	0	0	30	27	106	96	0	0	0	0	40	0	731	161	80	280	555	84	346	333	0	438	389	186	1034	265	996	1224	984	1894	1456	3155	2201	2679	1778	3415
Nimb-11_DR	LINE	I	2876	4683	5128	2861	2652	0	3501	4768	1622	0	0	0	328	0	0	0	5064	0	0	2404	0	891	144	168	231	154	2059	0	28	27	0	0	7	106	0	0	128	0	0	0	31	0	0	1315	12	0	304
L1-15_DR	LINE	L1-Tx1	42313	18423	5499	2929	10548	0	0	3520	326	47	859	43	0	30	132	592	626	5177	1471	1215	980	659	36	91	127	173	51	72	84	172	97	952	192	65	62	155	47	207	22	376	637	110	16	229	263	350	103
Gypsy148-LTRb_DR	LTR	Gypsy	0	0	0	0	0	0	0	0	0	0	0	0	0	90	0	0	0	0	65	85	39	97	36	0	168	31	44	0	192	42	134	982	373	547	2328	2588	3967	1363	1800	1966	1841	2797	4577	5804	4889	3231	4459
DNA-X-2_DR	DNA	DNA	163	0	0	0	0	0	60	103	45	204	191	489	422	324	447	181	250	230	324	741	735	505	1201	474	919	3603	1585	1599	1690	6067	4195	4046	6125	7191	9873	16010	17725	32786	29311	28327	42688	43155	49770	56970	55430	62571	55267
Gypsy-28B-LTR_DR	LTR	Gypsy	0	0	1208	0	1206	0	0	0	0	219	0	0	0	58	0	0	0	0	0	0	0	0	599	599	600	600	585	0	58	110	0	0	0	0	0	0	354	0	0	0	50	0	0	0	581	0	0
Gypsy95-LTR_DR	LTR	Gypsy	809	0	647	0	488	0	0	161	0	0	161	0	0	0	0	0	0	0	0	0	0	0	51	0	0	89	72	0	0	0	0	0	0	0	0	0	0	0	0	0	0	0	0	0	0	0	0
BEL22-LTR_DR	LTR	Pao	3620	0	1410	1412	0	2118	705	0	0	0	0	0	0	0	28	0	0	683	0	0	0	0	1148	0	0	0	0	0	0	0	0	0	0	0	0	0	0	0	0	0	0	0	0	0	51	0	0
hAT-N87_DR	DNA	hAT-Ac	54	0	0	0	0	0	0	0	0	47	39	103	32	0	83	26	74	90	45	0	0	0	108	249	268	145	137	211	577	753	440	365	476	438	893	568	1567	526	1542	540	2176	1369	1214	2463	1558	2309	2782
hAT-N93_DR	DNA	hAT-Ac	24	0	0	0	0	0	0	0	0	0	0	108	31	0	0	52	0	0	0	84	0	0	53	104	146	64	10	0	600	82	353	396	154	825	315	359	405	1141	853	366	2427	1385	465	1406	1894	1682	685
DNA9-3_DR	DNA	MULE-MuDR?	7448	326	929	621	722	673	12733	1369	14899	18667	8021	13029	2957	19717	27258	7739	14042	15187	23481	8802	12793	5238	8910	7499	8297	9338	10420	11180	11297	9945	14699	10030	12842	10515	9161	11807	10567	12405	10565	9938	12070	11383	16663	11452	11220	16095	12017
DNA-N17_DR	DNA	DNA	138	0	0	0	99	81	59	156	95	84	197	37	125	29	109	517	246	405	342	0	80	133	470	446	948	965	1087	1132	1258	1783	1594	1298	1899	4015	2486	5112	4925	5446	5870	6949	5277	8212	8899	10389	6963	10943	12082
Gypsy-221_DR-I	LTR	Gypsy	4976	0	4971	0	0	0	0	3954	99	1009	0	0	0	0	762	0	0	0	0	0	0	0	0	0	0	0	0	48	0	0	0	0	66	0	83	0	34	0	42	41	0	0	0	0	0	103	45
Gypsy-212_DR-LTR	LTR	Gypsy	0	0	0	0	0	0	0	0	0	0	0	0	0	673	0	0	0	0	0	0	0	0	379	0	0	0	0	0	0	97	0	0	0	0	0	0	0	0	0	0	436	559	0	0	0	0	0
Copia-11J_DR-LTR	LTR	Gypsy?	0	0	0	0	0	0	0	0	0	0	0	0	0	0	0	0	0	0	0	0	0	0	0	51	0	0	0	29	0	0	131	0	51	805	500	762	194	633	481	753	791	261	852	843	1199	310	868
EnSpm-N34_DR	DNA	CMC-EnSpm	17104	0	0	156	719	1250	640	1900	157	1652	1765	1101	2211	1397	3168	1832	3042	4477	3484	3714	6047	6264	6193	4687	9194	5410	5695	7447	7667	5007	4829	6885	5546	3579	5890	5719	4639	5382	4500	4138	5494	4123	1724	3075	1472	2787	2129
Gypsy39-LTR_DR	LTR	Gypsy	2882	957	7657	1362	0	962	1843	1015	959	961	2876	1328	1145	0	3453	0	0	0	1085	390	1011	0	0	1348	0	1206	330	0	547	206	183	0	1139	582	843	0	368	1776	560	1398	1164	368	940	0	1482	596	0
hAT-N192_DR	DNA	hAT-Tip100	57	0	0	0	0	0	0	0	0	172	39	73	62	30	114	55	147	207	134	0	0	89	242	291	33	294	376	87	363	205	162	0	136	370	253	716	352	555	44	155	365	140	527	396	956	523	851
LTR5_DR	LTR	LTR	40	0	0	0	0	0	0	53	0	129	0	35	0	0	27	156	488	347	11	1131	3251	2764	603	2083	6377	2797	4613	5646	4767	12065	9543	13760	9749	4518	8454	3832	1980	1770	7039	1485	3128	4030	542	524	0	2438	0
DNA-6-N1_DR	DNA	DNA	135	0	0	0	0	0	0	52	48	86	77	72	128	29	110	157	270	137	44	659	353	133	88	444	198	688	581	864	524	685	1345	1510	1061	2308	2229	2414	4305	7131	7035	6558	8425	14209	9193	11169	21067	21901	22425
hAT-N184_DR	DNA	hAT?	0	0	0	0	0	0	0	0	47	0	40	0	0	0	27	0	144	455	0	687	609	981	826	286	1878	2015	229	2692	2096	1945	3105	1743	1375	1700	360	0	494	122	108	0	800	233	438	262	225	131	639
Gypsy135-LTR_DR	LTR	Gypsy	1231	0	574	0	1153	579	579	391	0	0	0	1141	1145	0	0	0	1139	780	575	570	99	570	0	0	0	417	0	0	558	1144	0	1136	1134	1134	981	0	0	0	566	409	0	607	0	0	450	0	0
Mariner-N14_DR	DNA	TcMar-Tigger	36	0	0	0	0	0	0	0	0	0	39	35	0	0	0	0	50	0	0	164	178	114	90	411	99	229	385	927	462	1806	999	2061	4942	2094	2932	4227	5455	7325	8190	7283	9540	12604	10826	10852	14424	17843	13128
hAT-N185_DR	DNA	hAT?	409	0	0	0	0	214	60	164	144	126	380	283	1194	212	1722	1208	1462	685	3490	4627	5136	7351	13366	12448	15072	20011	30117	30555	32769	31982	46254	40275	25858	28478	16354	21444	18577	20921	8503	7038	12633	5989	8252	4888	3292	5628	3908
Gypsy122-LTR_DR	LTR	Gypsy	1666	0	171	1674	0	1633	823	843	1573	0	0	0	0	0	837	0	0	256	66	1643	0	585	0	0	0	0	0	62	0	880	0	0	907	85	0	0	0	0	0	0	8	160	60	0	170	46	88
BEL-40_DRe-I	LTR	Pao	0	17248	5981	2559	6665	4941	1690	0	0	0	0	0	0	0	0	0	24	0	0	0	0	0	0	0	0	0	0	0	0	27	1397	0	2159	4	0	494	33	0	0	368	0	0	0	0	0	0	0
Harbinger-N13B_DR	DNA	PIF-Harbinger	0	0	0	0	0	0	0	0	0	0	0	0	0	0	0	0	25	0	0	0	0	0	0	0	0	124	30	0	0	0	0	40	0	60	0	0	76	0	40	0	70	0	134	37	36	59	0
DNA-8-29_DR	DNA	hAT-Tip100	2731	0	0	1977	587	1032	2058	1928	2004	2582	2520	2895	2396	2165	3652	3135	3444	2375	4168	3427	5327	3368	5015	5222	6413	7851	7778	6996	6353	8315	12593	13060	12904	13863	18548	9857	17723	11970	10858	12499	13246	9952	15672	14268	9314	6669	11143
Helitron-1_DR	RC	Helitron	31868	0	0	1309	6792	5830	2553	1014	7436	812	1465	3652	4553	1490	1809	9378	7208	15215	12064	13932	5168	15869	23577	38528	49494	50653	60375	44016	52357	44505	28499	16384	13575	10398	9414	3999	4103	4137	3510	4874	1786	1962	3970	1803	1594	1543	3005
Kolobok-N14B_DR	DNA	Kolobok-T2?	0	0	0	0	0	0	0	0	0	41	0	34	0	29	28	0	0	0	0	0	40	40	71	113	33	63	75	29	28	164	122	38	308	1263	151	164	2288	1167	271	1132	5285	1431	1193	2425	1012	3245	3182
EnSpm-3_DR	DNA	CMC-EnSpm	32422	713	713	0	162	0	0	728	1095	10362	5653	4622	6710	1597	2981	691	1403	45	85	0	40	0	55	0	296	0	178	420	0	96	200	555	1815	1532	1998	1853	1099	2127	2522	2359	2724	3093	1565	4509	1850	1666	1891
DNA6-7_DR	DNA	DNA	109	0	0	0	0	0	0	54	95	133	159	0	31	59	136	0	0	68	86	63	178	38	161	265	438	208	862	782	323	554	220	1240	792	332	1506	1095	1358	0	390	2049	491	121	516	0	218	1009	584
L1-62_DR	LINE	L1	104	0	0	0	0	0	0	0	46	85	0	0	93	0	0	333	237	0	414	1454	2024	1845	618	2265	1918	4085	2771	3664	1776	1075	5115	1890	2349	1654	1879	1748	1118	1023	789	1230	1572	1206	1060	1547	2589	1755	1278
DNA-8-21_DR	DNA	hAT-Ac	223	0	0	0	0	0	0	108	0	0	0	0	0	89	261	79	0	183	373	460	1248	1503	2457	2140	4747	2467	1798	5985	7829	14413	12227	20102	18750	20759	20121	21322	19494	14256	16442	20024	15173	11554	9546	7773	7551	10102	7254
LOOPERN6_DR	DNA	Kolobok-T2?	373	0	0	0	0	74	63	113	45	294	343	210	323	1063	667	423	506	602	565	2110	1215	1727	1246	3965	4898	4902	8167	8018	14285	24768	30325	42624	49918	59465	57805	61362	72382	74365	70006	62953	76280	52510	47954	36486	38488	35259	27530
DIRS-13_DR	LTR	DIRS	46	0	0	720	0	7571	5703	7404	9191	3026	0	39	5538	0	0	108	0	1830	2284	0	0	238	1931	1297	3528	33	31	2464	0	41	0	0	135	401	21	0	0	57	0	0	1562	0	593	510	0	0	331
Harbinger-N27_DR	DNA	PIF-Harbinger?	143	0	0	0	0	0	0	0	0	0	37	34	105	0	28	52	49	0	0	0	0	94	37	34	0	111	0	29	140	108	174	0	309	72	105	175	154	288	155	194	254	393	370	166	597	545	400
hAT-N36C_DR	DNA	hAT	463	860	3357	32035	29920	24002	16492	10870	7032	3115	7444	4303	10735	20969	23599	20218	34060	37874	43796	44367	33362	31290	35089	24092	17162	12300	5296	6467	6960	3996	2700	2395	1307	2392	2534	1400	2250	583	1707	1371	1711	1669	649	2144	636	1484	1387
Harbinger-2N1_DR	DNA	PIF-Harbinger	222	715	1367	1631	4179	4646	2511	2685	4852	2832	788	0	2474	273	1418	0	1843	3783	673	1404	0	906	0	3275	1519	675	0	0	0	0	93	0	0	36	22	0	0	86	0	19	0	0	0	55	0	903	86
DNA-N31_DR	DNA	DNA	92	0	0	0	0	0	0	0	47	81	0	205	186	179	70	235	437	0	126	166	280	392	995	1513	3054	4809	2765	9839	14932	13299	15010	15603	24556	17818	14928	5761	11033	10131	8926	7685	5600	4587	2373	5074	2066	1821	2235
Gypsy-180_DR-LTR	LTR	Gypsy	0	353	0	0	0	0	0	214	312	0	357	670	343	0	858	675	534	0	645	699	137	0	0	330	0	205	0	0	0	479	473	340	0	0	0	365	0	269	0	0	188	0	0	583	160	43	222
BEL-44_DRe-LTR	LTR	Pao	909	0	349	346	183	571	0	0	379	0	0	0	0	181	0	0	0	385	174	0	331	145	323	340	1221	694	317	0	393	55	318	0	136	277	104	203	0	51	312	0	0	29	0	331	72	388	166
L2-42_DRe	LINE	L2	579	0	10892	20892	4075	8482	1871	2645	4892	602	5240	1161	4118	3726	3190	506	765	249	370	1498	1328	1493	698	800	1437	554	464	726	1460	703	1663	1613	2040	2042	452	4885	1892	1307	1211	4184	1976	1744	1966	398	893	1668	1010
DNA8-25_DR	DNA	DNA	8754	365	3557	2323	8077	46478	18795	13372	6979	13825	6432	3465	4706	4633	14411	19903	15806	13600	14430	9431	10284	6150	9964	8238	8773	9405	9484	7687	8072	10007	11173	7213	8780	9010	10848	7911	8944	10413	8928	10291	10515	10313	9842	9486	9438	11269	8565
DNA-8-17_DR	DNA	Zisupton	96	0	0	118	169	0	1407	0	3422	5516	2959	5520	7527	10873	9658	1728	3227	1882	1064	534	1353	143	212	630	558	2279	1182	4351	4998	6723	2335	6339	3595	3924	3241	4917	3871	3155	4065	4737	3832	1535	2759	3195	3254	2624	2416
Gypsy7-I_DR	LTR	Gypsy	3125	4618	35437	24128	0	621	565	794	314	474	316	0	319	0	0	0	0	0	320	0	0	0	0	325	0	497	0	0	0	0	0	0	4812	0	0	0	0	619	0	0	0	0	0	40	27	0	0
BHIKHARI-4-LTR_DR	LTR	ERV1	0	0	0	0	0	0	0	55	92	906	995	386	1072	358	672	3138	4491	9246	11299	13592	12505	18916	15859	9020	7190	10613	7040	5106	5597	7336	4861	3111	5582	3308	1733	7938	3410	1402	1027	2220	1877	829	28	421	466	515	646
Gypsy104-LTR_DR	LTR	Gypsy	0	0	0	866	3129	0	0	1730	0	0	0	0	0	178	0	0	0	531	0	856	0	0	0	0	0	0	0	0	0	0	0	0	0	0	0	0	0	0	0	0	0	0	0	810	0	79	148
Gypsy-168-I_DR	LTR	Gypsy	0	0	0	0	0	0	0	0	0	0	0	0	0	0	0	0	0	1424	0	0	763	2343	0	0	1765	3923	4241	0	0	4266	0	661	0	685	411	3219	5117	0	31	0	979	0	731	0	643	115	3380
Mariner-N1_DR	DNA	TcMar	143	0	0	0	0	0	0	58	46	84	39	71	68	89	402	52	132	95	308	269	81	474	682	490	630	2022	1074	2254	880	2037	2189	1690	2539	2712	2820	3802	4535	4089	4849	3364	7133	4935	5731	6370	6227	5109	6675
Harbinger-N9_DR	DNA	PIF-Harbinger	22	0	0	0	94	0	0	0	48	304	73	411	130	503	487	883	901	1984	1548	2969	3081	7687	11170	13662	15537	19733	29364	29029	42457	31805	31582	41175	32819	30171	26074	30579	29731	25028	28254	33255	25092	25675	21666	18945	25145	20931	14338
Gypsy-176_DR-I	LTR	Gypsy	3148	12600	1599	1081	3621	7116	4160	2105	539	2761	442	410	0	30	410	413	0	380	68	41	0	0	0	69	0	1235	0	0	0	0	823	11	0	74	0	0	80	57	54	1	58	14	0	64	63	0	14
DNA5-6B_DR	DNA	hAT	0	0	0	0	0	0	0	0	0	0	0	0	0	0	0	0	1118	959	65	1130	2288	2594	2884	2007	2599	4752	3447	1956	1328	2995	1396	949	50	236	780	157	728	989	1194	160	79	417	122	1318	1044	70	1124
Gypsy149-I_DR	LTR	Gypsy	6790	0	0	0	6529	0	13059	0	0	0	0	0	0	34	4379	0	0	0	0	0	0	0	0	0	0	32	0	0	0	27	0	0	0	0	0	0	0	48	0	0	30	0	0	0	36	0	0
Gypsy40-I_DR	LTR	Gypsy	97	22049	12346	4138	0	0	63	0	0	43	0	343	0	0	0	52	0	294	0	7182	1190	0	0	0	0	157	0	0	0	0	0	0	40	0	88	34	56	0	0	0	41	1500	38	0	29	1007	53
CR1-18_DR	LINE	L2	243	0	194	640	2275	2476	962	4433	9385	1714	1456	5666	2885	1701	2671	2793	3507	3093	2421	3831	5098	778	5525	2701	1922	1746	3929	4537	4928	2923	4617	6119	3301	8276	2754	4403	5275	2644	1347	6821	4089	2771	1868	2914	6750	6030	2131
TE-X-8_DR	Unknown	Unknown	0	0	0	0	0	0	0	0	49	0	0	0	68	0	0	0	54	117	0	0	39	0	53	0	0	113	30	62	74	61	167	0	154	36	35	34	0	351	0	113	316	113	665	449	240	88	600
Gypsy-188_DR-LTR	LTR	Gypsy	294	382	0	941	2342	77	828	931	2452	1199	2583	0	656	0	928	505	0	0	0	0	195	1240	593	519	0	991	290	0	2049	0	26	0	0	0	36	0	0	570	341	769	339	0	622	65	0	0	0
Copia-19_DR-LTR	LTR	Gypsy?	373	0	856	965	1265	1955	955	844	0	465	476	1665	1969	1520	655	554	2732	819	1067	444	0	475	484	1129	0	0	974	1593	337	0	1309	989	956	1081	452	2776	957	0	500	0	1045	503	57	0	550	62	0
Gypsy-220_DR-LTR	LTR	Gypsy	91	0	946	3761	2808	4045	2833	1300	511	0	1379	492	1587	1533	27	2971	180	939	1338	2152	2567	1100	2207	3052	782	2909	3942	2255	1649	2418	0	0	965	0	42	1639	461	125	1110	2516	40	0	0	341	46	0	41
TE-X-16_DR	DNA	Crypton-A	572	0	0	0	0	0	0	104	340	0	268	102	129	378	409	384	221	45	153	268	867	545	557	727	263	725	657	1493	1829	1448	1341	1429	1517	3782	1889	2467	1275	5098	4227	3788	6123	6506	4532	5046	5969	4640	8400
DNA-5-8E_DR	DNA	hAT-hAT5	131	0	0	0	0	0	0	0	0	83	39	105	268	151	55	26	48	138	130	206	136	233	1084	379	265	1016	743	1666	856	1761	1327	1681	1021	3039	2842	2627	3062	4205	7412	5257	3951	6951	6350	8730	7190	6667	6188
piggyBac-N7_DR	DNA	PiggyBac	258	0	0	212	0	0	0	0	0	173	1246	354	189	2741	1963	4728	4648	5320	2935	1824	2787	10829	6753	2902	3196	1381	594	159	218	26	1250	0	0	0	0	0	274	0	31	0	104	289	199	122	151	0	0
L1-54_DR	LINE	L1	147	0	0	0	0	0	1260	1345	47	2755	3060	3081	4556	2239	7471	10403	11312	7216	2071	3162	2458	2790	463	3278	181	2719	1543	3224	5992	9152	1892	6868	2050	4448	3609	5481	1988	1757	214	3550	1083	1473	1037	3	915	41	0
Zisupton-3_DR	DNA	Zisupton	3273	2520	2043	0	182	324	0	0	291	2108	2999	565	862	545	970	798	939	387	919	506	836	1015	1022	636	1092	917	1312	931	1112	964	1228	800	1111	1061	994	1620	1101	859	1040	647	1287	1346	964	776	707	1457	1046
TDR13B2	DNA	DNA	681	0	0	0	0	223	131	54	144	129	337	135	255	237	495	231	538	733	1227	1760	4056	3487	7956	11092	15841	23619	23423	33162	40326	54253	73129	77707	76922	95389	91526	66639	67727	45990	45422	36518	24820	24152	24242	23221	21932	20862	21633
ERV1-N1-LTR_DR	LTR	ERV1	0	0	0	0	347	0	5218	7183	13953	18018	13852	10576	11161	12192	7923	14534	17246	10812	14786	14865	8243	12073	15330	9672	7252	18686	10443	6933	5398	4789	4933	6319	7000	6931	7231	7233	10146	8556	9933	9425	3355	7569	5449	6516	3538	2544	1848
Tx1-37_DR	LINE	L1-Tx1	0	0	0	0	0	0	0	0	0	86	0	35	0	0	0	0	528	384	1187	1916	687	2190	0	1273	3491	2465	3849	972	1204	1102	1232	891	327	2363	808	272	1512	304	1342	0	2219	556	2254	867	1448	781	1938
EnSpm1_DR	DNA	CMC-EnSpm	213	20392	9171	0	696	466	311	220	0	586	600	81	16	300	552	1201	677	492	1068	703	1472	1252	740	1096	534	961	460	1015	572	684	1437	994	489	612	983	1024	981	999	830	788	1243	267	1485	620	1074	910	627
Copia2-LTR_DR	LTR	Gypsy?	2370	0	0	0	0	0	126	995	1114	3335	434	1112	1458	3613	850	1749	1359	948	1247	165	355	723	0	0	214	250	0	537	1985	0	222	1361	1221	0	1006	148	193	235	0	0	1178	0	750	1070	0	615	932
Tx1-20_DR	LINE	L1-Tx1	20529	9268	0	227	259	0	0	0	0	0	0	1094	0	30	83	334	0	0	0	80	43	37	7597	317	0	1470	0	0	554	60	1107	0	580	1346	979	2200	0	489	1258	4178	1023	1010	1116	1149	2632	666	1990
REX1-3_DR	LINE	Rex-Babar	92	0	0	0	0	0	64	0	1712	126	191	2895	4333	519	1389	1042	2811	4035	4015	2738	4853	4721	3999	6317	4761	10465	1163	4977	5894	3569	9087	5418	6319	3182	4641	3739	4899	4431	3662	2410	873	2910	3131	4175	3511	5952	3826
EnSpm-N5B_DR	DNA	CMC-EnSpm	54	0	0	0	0	67	0	55	0	45	39	35	0	29	0	26	0	79	43	41	79	95	2063	840	1653	569	1657	1352	3914	2476	1916	1079	4190	1363	2686	8984	4224	4907	2850	5500	7306	5451	5736	5912	11183	9515	6926
L1-40_DR	LINE	L1	25612	3938	10213	5740	1297	0	0	0	0	638	390	626	323	950	0	592	0	695	0	0	0	300	0	0	0	1201	91	45	45	0	1359	68	52	1210	21	134	1406	1048	1567	2616	463	893	125	1265	267	2227	845
hAT-N47C_DR	DNA	hAT-Tip100	534	0	973	980	2079	3810	7648	5210	7326	2838	3531	7176	1752	2157	1566	2360	2677	474	835	2139	1986	3872	2045	1331	1106	1229	1260	1278	1536	3150	1199	1565	3282	2929	3348	1911	2339	1798	4898	2743	4333	5149	6486	4054	3479	2325	2643
EnSpm-N23_DR	DNA	CMC-EnSpm	176	0	0	0	0	375	235	712	3101	5728	10907	11783	22205	25294	19907	21047	24585	22669	21572	10807	14963	9585	11365	6478	5530	4803	2598	4090	3108	3708	1607	3356	2813	2717	5024	3268	3700	2090	7494	7333	7318	6840	6842	5829	4327	7339	4079
Mariner-N12_DR	DNA	TcMar-Tc1	24	0	0	0	0	0	0	0	0	0	0	34	31	0	225	26	25	0	44	44	39	0	0	210	50	101	243	118	70	275	479	0	276	325	201	344	930	715	888	384	634	1031	646	1650	935	894	1573
ERV1-N3B-LTR_DR	LTR	ERV1	61	0	0	0	0	0	0	2305	10622	8610	15378	20464	46783	59158	66931	42268	7564	7420	5588	2825	4759	5759	4396	3119	519	1912	0	82	1227	450	439	1495	2874	3516	91	1743	44	1081	1419	352	1254	253	0	0	347	832	0
hAT-N89_DR	DNA	hAT-Ac	102	0	0	325	3696	11475	31223	19834	9148	17530	5046	7771	5904	8784	9128	1700	2972	5321	7766	14872	13528	12390	15223	6028	4651	2545	1342	72	253	21	612	0	70	48	0	1036	0	126	0	0	0	103	99	34	1399	209	88
BEL-59_DRe-LTR	LTR	Pao	0	728	2912	728	1454	1452	2178	1494	144	0	0	0	1453	0	0	26	0	0	0	0	0	0	146	0	0	0	0	96	0	0	468	0	378	0	0	0	0	0	0	0	0	186	0	102	0	0	0
L1-102_DR	LINE	L1	0	0	1160	0	0	0	2471	0	0	0	0	849	31	1128	1232	952	2253	1511	1171	611	853	110	667	0	1137	158	191	429	232	0	1245	100	1191	643	0	0	1769	1402	1185	650	643	0	41	573	452	0	60
Copia-13B_DR-I	LTR	Gypsy?	0	0	0	0	183	0	951	0	0	1793	0	2118	6273	0	0	0	2441	0	0	0	0	2368	2273	0	5207	0	2500	0	0	0	0	0	898	1897	0	2770	2162	1438	1465	3848	0	190	39	0	101	0	0
Gypsy122-I_DR	LTR	Gypsy	4524	4532	0	0	0	4514	4513	109	0	0	0	0	0	34	401	3657	0	0	0	0	0	0	0	0	0	0	0	29	0	27	0	0	38	38	0	371	0	371	0	0	0	0	0	0	0	0	0
DNA8-3B_DR	DNA	hAT-Tip100	46	0	0	0	0	85	68	0	0	0	0	0	0	0	0	79	95	12	962	0	1941	1732	357	590	1327	1384	1112	3060	1293	2027	3007	727	3392	3358	2053	908	3901	1619	2634	2149	3217	3211	1299	986	1431	3414	2579
Ginger1-1N1_DR	DNA	Ginger-1	40	0	0	0	0	0	0	0	0	0	0	34	0	60	0	128	439	0	0	0	0	441	0	348	314	0	0	432	423	1605	510	900	1487	424	0	0	176	0	835	413	90	234	422	213	426	157	0
Gypsy81-I_Dr	LTR	Gypsy	0	14157	0	7084	8066	5487	0	0	0	0	0	0	0	0	0	0	25	0	0	0	0	0	35	334	0	0	0	0	0	0	0	0	0	0	0	0	0	0	63	0	0	29	0	0	36	0	0
EnSpmN1_DR	DNA	CMC-EnSpm	8207	292184	109547	8484	0	0	0	0	48	44	0	746	6680	0	28	185	49	821	0	0	40	1637	617	82	33	1836	91	279	0	81	714	39	320	350	929	1065	163	182	68	186	198	78	256	1260	85	399	764
ERV1-3-I_DR	LTR	ERV1	28	0	0	0	0	0	0	0	626	1145	25097	16464	34327	12116	2372	13848	34227	24739	13702	29425	31921	33442	7086	10371	9023	4075	1679	2915	3280	3905	1800	1499	0	286	1290	89	0	1264	201	1210	1459	4862	1553	684	562	188	365
DIRS-N1_DR	LTR	Ngaro	2923	120687	88733	73621	14971	3321	5474	456	6098	1227	0	948	0	12118	12484	1192	34	0	575	1034	7284	9515	0	5446	0	918	4485	3020	5993	6530	2176	26217	26059	19835	8048	14773	5360	4390	9382	4334	6425	2375	831	2795	3750	2792	5395
ERV1-1-LTR_DR	LTR	ERV1	578	0	578	0	1123	3408	1250	1649	0	578	0	0	0	0	0	0	0	0	494	0	0	0	0	0	0	221	0	0	0	0	0	0	0	0	0	0	0	0	0	0	0	0	28	0	199	0	49
Gypsy151-I_DR	LTR	Gypsy	6279	0	1483	6274	4638	0	0	0	0	0	0	0	0	0	0	0	0	0	0	0	0	0	0	0	0	0	0	0	0	0	0	0	0	0	0	0	0	0	48	0	0	58	0	0	0	0	0
hAT-N129_DR	DNA	hAT-Ac	115	0	0	0	0	0	0	55	95	175	155	177	0	210	164	102	197	260	243	280	411	1286	945	862	1817	2107	4420	3206	3183	3770	5270	6694	7730	11117	11628	14881	17315	20331	17666	17082	26563	29679	22301	24876	21508	23227	24512
Gypsy36-LTR_DR	LTR	Gypsy	774	0	385	772	771	382	0	779	759	0	758	813	1305	211	1124	390	1660	1752	381	376	1496	0	765	1612	165	2525	0	101	384	585	539	385	0	249	0	0	495	0	54	0	800	117	377	184	1105	445	1507
ERV1-N8-LTR_DR	LTR	ERV1	76	0	0	456	456	1822	909	6519	903	0	456	0	1508	1901	895	527	2125	1629	1895	819	694	1545	2119	2313	1712	4414	2390	5063	5057	3701	3946	1451	2785	2897	1458	3024	1990	7168	1432	8940	1599	4470	4490	1982	3048	3393	1344
hAT-N23_DR	DNA	hAT-Ac	27	0	0	0	0	157	68	53	49	91	38	102	392	145	433	364	270	579	216	145	1438	2880	849	2856	2427	2504	4533	6582	5183	9681	11007	17100	29920	24433	31757	23694	39088	39901	40084	51147	28537	30174	27558	29526	30775	14940	15491
L1-70_DR	LINE	L1-Tx1	36	0	0	0	0	0	0	0	0	259	117	106	0	30	0	0	0	1609	0	0	1229	57	1975	1545	1223	1160	1667	119	1266	1539	2094	1318	3175	48	620	1504	3421	3522	2587	472	602	1148	3798	2271	2289	2301	1498
Gypsy-130_DR-I	LTR	Gypsy	4910	0	0	0	0	0	2952	14039	0	0	0	0	0	0	0	0	0	0	0	0	0	0	0	0	0	0	0	47	0	0	0	78	0	0	36	36	0	0	0	0	0	0	0	0	38	0	0
Gypsy148-LTR_DR	LTR	Gypsy	764	0	705	1364	1355	2067	4133	3440	2753	1843	1363	2683	2746	667	3457	973	1297	2041	1067	679	1583	2026	885	644	0	379	255	0	28	1346	409	668	2706	2055	4505	4150	2587	282	2074	1479	2151	1296	515	252	1869	3034	1732
Crack-7_DR	LINE	L2	0	0	0	0	0	0	0	0	0	0	0	0	0	0	54	0	0	0	0	279	82	0	397	331	196	64	318	254	0	81	1820	494	994	1532	58	778	3075	1650	1434	888	746	371	1463	1320	990	549	0
L1-35_DR	LINE	L1	23966	10922	0	647	3191	0	750	2319	1528	204	3471	822	287	1129	223	342	0	147	45	336	59	38	107	284	0	692	0	638	960	41	92	0	1303	625	1360	919	209	4290	248	1004	109	521	944	182	2988	3344	43
Gypsy66-I_DR	LTR	Gypsy	6257	0	11536	4661	1206	0	5397	0	0	0	0	0	0	0	0	0	0	0	0	0	0	0	0	0	0	0	0	0	0	0	0	0	0	0	0	0	0	64	0	0	0	0	0	0	0	44	0
BEL-58_DRe-I	LTR	Pao	6101	0	0	0	0	0	0	0	0	0	0	0	0	0	588	0	0	1541	0	0	0	0	0	0	0	0	0	0	0	0	0	38	0	0	0	34	0	0	0	0	50	39	28	0	0	0	38
Gypsy-247_DR-I	LTR	Gypsy	0	0	11507	0	0	0	0	5365	0	0	0	0	0	0	27	0	0	0	0	0	0	0	0	0	0	0	46	59	0	0	0	0	25	0	0	0	0	0	31	0	0	0	0	0	0	0	0
L1-109_DR	LINE	L1	117	2006	12391	0	1779	1116	1405	274	278	959	310	587	0	898	564	496	865	269	0	0	838	535	214	1164	83	936	776	60	1664	27	0	1377	120	865	459	2278	1087	481	446	385	1229	840	488	1060	362	411	1077
Kolobok-N10B_DR	DNA	Kolobok	548	0	0	0	0	0	0	0	49	42	235	286	415	447	331	314	273	489	83	310	240	464	810	656	550	1171	855	1065	1360	1295	1964	1228	2729	2050	2905	2719	3111	4440	3409	5481	6716	6458	6018	5241	6908	11714	9800
Mariner-N11_DR	DNA	TcMar-Fot1	0	0	0	0	0	0	0	0	0	0	0	0	0	29	0	0	0	280	0	0	0	0	35	1468	82	381	1268	795	865	1064	266	585	2664	2129	1896	4237	1286	1916	10391	6083	5219	1800	714	1690	1668	1625	1687
hAT-N20_DR	DNA	hAT-Ac	135	0	0	110	257	1373	5201	15695	19665	31955	20122	19818	14078	18991	11881	26537	26169	29420	11147	16509	11034	11049	2102	4869	2790	1775	726	2941	880	1664	3086	625	632	36	2565	1711	1887	1980	1187	1980	5859	3217	6299	4453	3674	2560	4139
DNA-N30_DR	DNA	DNA	0	0	0	0	0	0	0	0	0	0	0	0	0	29	0	131	24	70	111	0	0	320	0	103	82	141	492	0	42	299	599	124	1162	1870	1836	2877	871	1220	3496	4221	2195	2130	3574	2338	1925	4282	3506
ACROBAT2	DNA	PIF	64	0	0	0	0	0	128	0	0	0	40	226	127	150	283	0	48	506	131	0	524	955	592	1249	964	4367	471	2320	3336	3484	2821	6984	1953	7078	4110	8991	7537	1252	1265	3007	1058	1945	1964	722	777	1733	367
Gypsy42-I_DR	LTR	Gypsy	5105	0	0	0	0	135	4971	15041	1248	0	0	3927	0	0	0	1538	0	0	0	0	0	0	0	0	0	0	0	29	0	0	0	0	37	133	39	0	0	0	0	0	0	0	39	239	0	0	0
hAT-N157_DR	DNA	hAT-Ac	655	0	0	0	89	0	119	0	472	86	489	303	670	526	1187	443	961	1624	8029	6860	8407	9944	18415	17908	17472	18719	30608	23428	24021	24216	21806	15416	13410	9743	8234	7121	6465	5511	3978	4745	3704	4099	3301	999	3882	3228	3579
SINE2-2_DR	SINE	tRNA-Core-RTE	21	0	0	0	0	0	0	51	0	0	38	0	31	29	163	0	0	70	0	0	217	76	266	292	182	162	91	164	126	191	700	81	196	191	316	817	1045	597	357	489	1392	755	648	1503	1758	1733	2962
Penelope-3B_DR	LINE	Penelope	79	0	0	0	0	0	0	0	0	0	0	0	0	0	0	0	24	112	106	0	238	40	408	287	185	514	476	1518	97	545	2961	1587	2259	1102	1702	846	1515	4719	1841	2741	2737	1562	838	2031	1082	2371	1745
BEL-74_DR-I	LTR	Pao	0	0	0	0	0	0	0	0	0	0	0	0	0	0	0	0	0	0	0	0	0	0	0	0	0	0	0	0	0	0	0	0	0	0	0	0	0	0	0	44	0	491	0	0	27	0	0
Gypsy49-I_DR	LTR	Gypsy	5676	17026	6932	9066	4973	5515	0	1508	4053	0	3357	1776	5606	0	28	0	0	0	0	0	0	57	0	0	0	47	0	0	0	53	118	0	0	4786	415	1092	0	64	0	52	2059	29	0	0	0	46	0
Mariner-15_DR	DNA	TcMar-Tc1	0	0	356	1550	3443	1464	4784	3313	841	1544	3503	3451	1506	1669	1591	1209	1088	1601	0	0	116	0	0	0	0	0	0	0	0	0	0	0	0	0	0	0	0	0	62	0	30	0	0	0	0	0	0
DNA-CCGG-1_DR	DNA	DNA	0	250	0	1501	2216	13301	13324	7771	2489	3016	707	5384	714	3858	2503	698	0	1235	831	1842	755	2652	0	137	0	0	61	2171	255	0	183	0	159	4044	965	1057	1255	556	759	668	1323	194	457	1149	2775	471	190
hAT-N109_DR	DNA	hAT-Ac	0	0	0	0	0	0	0	0	45	44	40	104	33	123	0	79	49	46	69	0	40	40	74	86	165	65	62	176	142	0	331	103	96	107	574	141	324	472	493	582	933	125	613	742	940	907	1570
ERV1-N9B-LTR_DR	LTR	ERV1	50	0	0	0	0	137	0	53	0	44	117	67	94	117	0	0	375	328	288	412	599	521	794	564	33	251	751	6259	3756	3558	5371	7344	6029	6745	7551	2575	5783	5715	9435	9265	8184	3663	4614	3590	5376	3199	1802
hAT-N115_DR	DNA	hAT	0	0	0	0	0	0	0	0	0	0	41	649	0	118	0	0	0	45	70	0	393	553	512	1276	491	1317	1525	958	808	5044	3210	2578	7429	3534	4100	4056	1166	2932	2074	4812	2016	4047	4449	2628	2300	1353	2836
TE-X-11_DR	Unknown	Unknown	143	0	0	0	0	68	65	54	181	1357	384	170	639	1278	3957	260	3581	4752	3194	2858	9561	1045	5212	5141	3233	7851	4042	5464	2781	5605	10370	6875	5362	3374	5794	7361	6415	5990	8229	4263	6209	9093	6525	5142	6434	6670	5510
TE-X-19_DR	Unknown	Unknown	0	0	0	0	0	0	0	0	0	0	0	38	62	60	0	0	24	0	0	0	0	0	0	117	100	0	577	264	4	1501	226	0	459	901	802	868	34	91	233	0	921	0	1961	1288	0	643	900
BEL-49_DRe-LTR	LTR	Pao	974	0	0	0	0	0	371	0	0	0	0	278	274	642	0	0	220	272	0	0	450	276	180	276	0	14	0	0	0	0	0	0	49	0	0	0	0	0	0	163	46	0	38	0	0	0	0
Gypsy-247_DR-LTR	LTR	Gypsy	0	0	1044	3573	1289	0	0	0	830	0	1433	0	1167	0	1205	1322	0	1082	0	0	0	0	1244	0	0	0	0	0	0	0	0	837	215	0	0	0	104	0	194	0	0	0	0	0	53	0	0
L1-10_DR	LINE	L1	12946	5191	0	968	583	0	1066	0	0	700	0	0	0	0	55	0	0	1450	0	757	0	115	0	338	2799	0	0	0	42	0	0	0	203	0	43	81	182	0	0	177	104	0	0	0	0	0	0
L1-73_DR	LINE	L1	0	0	0	0	0	0	0	0	47	43	0	0	33	60	0	0	0	444	0	0	0	221	89	0	1077	871	857	1977	1849	3914	1990	1873	1337	1137	1708	1840	2033	973	1019	3176	2419	755	630	722	1407	1028	358
Gypsy137-LTR_DR	LTR	Gypsy	1454	0	0	0	2366	728	1436	1452	552	732	0	281	367	0	595	0	0	0	193	725	197	0	0	168	0	709	0	0	0	0	39	0	0	0	0	113	104	0	255	0	0	0	0	620	0	0	0
Gypsy-199_DR-LTR	LTR	Gypsy	0	0	0	0	0	0	0	0	47	0	38	0	0	0	0	0	249	0	0	0	0	94	36	641	941	97	121	43	0	653	704	43	1480	0	603	2400	493	1621	0	737	142	692	0	437	1439	954	628
hAT-N45B_DR	DNA	hAT-Blackjack	67	0	0	0	0	0	0	0	92	0	0	0	0	0	27	0	297	208	659	0	1203	2097	1649	4834	3346	5538	5992	8282	5833	14420	11910	7777	6315	7007	12525	8279	8729	7391	6536	9868	5180	7479	6982	7578	8760	7695	6387
Gypsy164B-I_DR	LTR	Gypsy	0	0	356	25390	8411	0	12388	4325	3073	0	4338	0	4263	0	250	0	0	0	0	0	0	0	0	0	0	0	0	0	0	0	0	0	748	381	2394	0	0	0	0	1164	1766	0	0	52	796	358	219
TDR8D	DNA	DNA	996	0	0	223	1535	2328	4379	8511	9177	9225	14531	24206	19717	13714	26150	28724	23180	42103	41591	36016	39441	57119	38275	30466	20415	29589	15700	23172	24514	22425	15309	19162	22807	17015	15514	17190	24099	17649	19552	20349	27726	24128	22015	22551	19625	18299	20101
DNA6-1_DR	DNA	hAT-hAT5	776	0	144	101	0	153	0	56	392	740	640	601	1058	1311	2176	990	2411	1613	3004	2545	3439	6730	6673	12506	19343	16689	20545	21187	27911	19503	25597	16873	15839	12740	15120	14907	10309	9025	6237	10445	6725	6644	7013	8316	5729	8683	9042
Tx1-49_DR	LINE	L1-Tx1	0	0	3145	13628	11170	3088	1586	8534	3137	0	0	4368	1580	0	286	2095	0	0	314	0	136	0	0	0	541	0	0	0	0	0	0	0	0	0	0	0	0	0	0	0	0	54	0	82	0	0	0
Gypsy137-I_DR	LTR	Gypsy	6687	237	6682	0	12476	6384	0	0	0	0	0	0	0	0	55	0	25	0	0	0	0	0	0	0	0	31	0	0	0	27	39	0	0	0	0	0	0	0	0	0	0	0	0	0	0	0	45
Zator-N1_DR	DNA	Zator?	0	0	0	0	0	0	0	0	0	0	0	35	32	29	28	0	0	0	0	0	40	38	104	0	179	142	60	30	126	93	0	104	37	272	138	0	61	190	292	362	160	183	818	1018	806	733	1597
L1-51_DR	LINE	L1	14524	0	1371	6298	2137	3564	883	0	2996	0	40	722	0	0	0	360	371	412	0	442	0	0	976	34	5644	32	667	807	1823	0	0	502	33	226	843	0	549	33	53	1372	629	1289	0	1745	2155	72	591
hAT-N108_DR	DNA	hAT-Ac	241	0	0	0	0	0	0	105	47	129	78	177	254	67	138	156	273	45	160	148	365	277	198	262	160	605	262	807	255	481	801	1109	964	1061	1229	865	2212	3610	2643	3270	4023	3258	4240	6265	4805	5756	5347
Gypsy-200_DR-I	LTR	Gypsy	0	14323	20933	9132	2566	0	0	5036	0	0	673	0	0	269	0	178	25	0	0	898	0	0	0	35	0	0	30	0	0	0	328	0	0	0	48	0	235	0	0	46	0	0	28	37	64	417	205
piggyBac-N22_DR	DNA	PiggyBac?	26	0	0	0	0	0	0	0	46	0	0	0	95	59	0	0	0	0	0	61	0	58	527	1128	967	379	570	585	196	0	0	131	66	59	0	149	141	536	883	0	517	572	455	0	159	497	101
DNA-8-4_DR	DNA	hAT-Ac	149	0	0	0	0	0	0	335	4994	12285	37575	32557	11941	4022	3463	2682	4935	3643	72	7309	7793	1950	7419	6336	3219	2801	9098	2094	17707	15962	5303	4505	9446	9254	6310	12005	10354	6457	7792	4975	5301	12401	8186	5742	6413	10364	10295
DIRS-1_DR	LTR	DIRS	0	0	0	0	0	0	0	0	345	0	38	35	159	624	856	6098	4956	3805	11371	10528	11484	23568	19125	10802	20389	17906	6894	19924	12972	9105	17481	6548	8162	14704	11560	7965	2876	6243	4849	420	3173	2444	4301	2964	6861	2352	225
Gypsy57-LTR_DR	LTR	Gypsy	1225	0	0	1225	0	870	0	0	1246	0	0	0	430	1209	0	0	0	0	0	0	1169	73	0	0	0	0	1105	0	0	0	0	0	0	0	0	0	481	0	0	0	0	0	0	151	63	0	0
Tc1-4_DR	DNA	TcMar-Tc1	579	0	0	0	0	144	0	162	186	388	495	498	447	568	716	892	1240	701	1243	973	2282	2523	2065	2725	4627	6233	6439	7878	8226	8481	18031	17515	26856	31871	33391	44270	69167	80167	67679	94172	117455	105419	138751	128746	125991	111566	119429
Helitron-N5B_DR	RC	Helitron	276	0	0	0	0	0	0	0	91	84	38	121	191	295	217	443	365	253	504	890	97	828	217	1030	282	1042	1493	191	656	4374	4846	5193	3433	4948	9041	5362	4292	8713	12867	12440	14587	14028	14128	17957	23891	19554	16080
CR1-54_DR	LINE	L2	0	0	0	0	0	0	0	0	0	94	0	38	35	70	87	0	0	96	0	116	0	31	91	0	33	126	386	87	1214	526	310	486	994	1255	644	1532	1390	2071	2115	898	1593	3369	1174	2093	3136	2202	1995
L1-124_DR	LINE	L1	0	0	0	0	0	78	0	0	0	0	0	142	0	4054	495	350	348	1552	150	583	1026	958	838	0	365	2159	2038	665	1705	1648	1819	632	1154	797	788	395	176	1067	0	53	1658	1360	542	2676	1110	1602	52
Gypsy54-LTR_DR	LTR	Gypsy	674	0	0	310	0	1017	120	620	737	310	0	0	310	0	0	0	0	0	0	0	0	0	72	0	0	0	60	0	0	0	0	114	0	108	312	0	0	0	64	308	150	0	38	46	0	0	0
Gypsy69-LTR_DR	LTR	Gypsy	816	0	404	130	1638	1240	130	0	0	130	408	274	543	0	0	643	0	0	132	0	400	551	0	381	130	0	1123	272	291	0	664	372	188	0	284	246	0	0	134	0	266	0	0	259	152	131	128
Gypsy-206_DR-LTR	LTR	Gypsy	0	0	0	0	0	0	177	0	0	354	0	177	0	0	0	0	0	0	0	0	0	0	89	0	0	0	0	0	0	0	0	0	0	0	0	0	178	0	0	234	0	0	0	73	0	0	0
L1-125_DR	LINE	L1	23	0	0	0	0	0	0	2782	223	0	0	0	0	0	0	0	482	0	339	646	560	0	1381	1717	1497	3932	1025	0	0	2178	615	389	1254	91	812	1580	0	427	442	0	1740	292	553	0	0	0	113
Harbinger-4N1B_DR	DNA	PIF-Harbinger	245	0	0	0	0	78	0	163	244	167	229	726	161	314	331	415	313	274	496	958	937	1579	1758	1646	2636	2765	3740	4054	6799	12925	23465	20210	31544	33395	45325	56900	76738	83651	112843	137022	162076	172704	207732	231385	293700	286107	315576
Mariner-N20_DR	DNA	TcMar-Tc1	102	0	0	0	0	0	60	105	0	0	38	102	132	0	252	160	0	209	71	479	374	337	367	468	235	2852	2345	2897	2874	4395	3932	4935	8984	5941	8890	12480	7921	11004	9894	7880	7645	7733	9528	4713	2448	6543	927
HATN2_DR	DNA	hAT	552	0	0	0	0	0	200	157	188	337	384	348	510	498	739	393	1033	915	1401	2714	2705	1790	3337	2783	4393	4669	3874	9943	7311	10476	12556	14088	23094	30687	29744	37866	45884	58245	78340	104258	96569	120473	124895	129284	124561	101050	109416
BEL-26_DR-I	LTR	Pao	6183	0	3593	8773	12366	0	0	0	0	0	0	0	0	799	5458	0	0	0	0	0	0	0	0	0	0	0	0	0	0	0	0	51	0	0	0	0	13	0	31	0	0	0	0	0	37	0	0
DNAX-19_DR	DNA	DNA	56	0	0	0	0	0	0	0	0	47	37	107	95	207	170	77	75	0	135	208	281	421	330	265	174	445	227	457	487	370	1090	1639	1310	1483	1759	2089	2368	2757	3301	3108	2748	5698	5746	5962	8578	6485	8319
TDR3	DNA	hAT-Charlie	20704	0	48536	1430	74348	2131	81857	4125	74782	3174	50075	4183	35440	2874	20694	1847	11298	3188	5778	1944	3656	1638	1378	1603	1254	1646	1076	1121	604	696	501	539	1012	591	547	245	684	40	657	428	480	180	829	587	385	665	838
BEL9-I_DR	LTR	Pao	6001	0	6002	0	5723	0	0	0	0	0	0	0	0	0	0	0	0	0	0	0	0	0	0	0	0	0	0	0	0	358	1836	0	1023	0	0	34	0	0	0	45	403	0	0	37	0	35	0
Tx1-14_DR	LINE	L1-Tx1	9086	2645	6267	3947	2253	2463	1005	0	660	0	150	1796	0	0	1838	1107	1658	651	1284	533	239	201	1955	822	85	1156	1048	511	2331	0	415	1261	61	1094	0	69	0	316	1005	1925	1183	962	3114	0	434	996	542
BEL13-I_DR	LTR	Pao	5209	238	0	516	3403	429	0	0	0	0	0	0	0	3256	0	1137	915	0	0	0	0	43	0	0	0	0	0	0	0	42	0	87	37	0	51	0	100	0	0	55	40	60	0	0	36	94	0
LTR2B_DR	LTR	LTR	0	0	3248	0	3921	4477	9977	705	712	4662	7475	13499	6651	14815	2700	14793	14946	9531	6543	8771	19137	9754	9392	6197	9823	12535	9914	10151	24202	14552	12318	7368	18930	11451	8847	9404	9802	6898	8435	4248	3375	7271	5861	1772	1413	3904	1808
Mariner-N44_DR	DNA	TcMar-Tc1	0	0	0	0	0	0	0	0	0	0	0	0	32	0	0	0	49	0	0	0	0	38	0	0	115	187	46	59	345	305	36	703	863	526	362	602	821	0	1096	884	924	563	1219	552	1975	1445	933
Helitron-N5_DR	RC	Helitron	170	0	3124	6450	5199	6132	27579	24527	33499	15026	37642	35200	13959	36414	63144	49680	26616	63562	47078	53062	48569	38718	26733	60861	44799	70004	120056	79976	111390	65085	101682	50467	39734	52219	41841	35841	47843	33913	64493	32831	40508	10703	26618	7541	18695	28104	21202
Copia-10B_DR-LTR	LTR	Gypsy?	0	0	0	0	0	0	0	0	0	0	0	0	0	62	0	0	0	0	0	0	0	0	0	0	0	34	0	0	0	0	0	0	0	0	0	452	0	0	0	172	327	50	0	243	647	0	0
ERV1-7_DR-I	LTR	ERV1	7578	0	0	218	992	210	127	653	1789	1071	868	1839	2170	1291	1188	2765	2007	1143	2594	3959	3165	2793	2760	2302	2850	4730	3350	3807	2536	2902	2829	4248	4164	4760	3126	4181	3167	4024	4672	2342	3895	2683	3892	4005	3153	3074	2563
ERV1_DR-I	LTR	ERV1	9472	0	0	0	0	0	0	0	531	0	490	0	0	0	83	0	72	0	0	0	7	0	216	135	0	284	0	88	0	41	104	0	74	0	95	568	931	54	190	0	192	0	667	657	0	31	21
Polinton-2_DR	DNA	Maverick	62	25695	338	0	0	0	0	0	0	0	0	0	31	0	0	0	25	0	0	42	0	77	35	0	34	0	47	2246	0	140	0	24	38	0	64	0	78	33	0	191	64	43	2384	102	85	262	70
L1-84_DR	LINE	L1	17571	10322	5761	205	577	0	1518	0	803	0	373	0	165	0	0	0	72	141	731	540	0	170	3389	1010	3423	1641	850	2063	453	472	0	1237	653	1404	541	390	1143	605	42	0	0	781	1688	1862	556	1614	1115
Kolobok-N13_DR	DNA	DNA	0	0	0	0	0	0	0	0	0	0	0	0	0	29	28	77	50	48	44	0	0	37	35	34	0	0	157	131	70	123	39	234	73	0	273	84	144	308	437	328	989	140	455	1228	770	184	1007
ERV1-I_DR	LTR	ERV1	2828	15955	5472	1066	954	1060	1589	0	0	0	0	502	1039	0	28	0	0	45	0	0	0	0	266	4270	508	1299	4118	2539	4074	3085	1169	178	1451	1568	1284	68	1206	1219	1269	342	129	48	780	0	0	196	60
Gypsy-241_DR-LTR	LTR	Gypsy?	0	0	0	0	0	0	0	0	0	0	39	0	0	0	0	0	0	0	0	0	0	0	108	0	0	0	0	0	28	69	436	134	37	0	48	487	1743	174	1047	1345	954	1503	147	218	225	2037	1619
DIRS-9C_DR	LTR	Ngaro	7608	25127	15832	591	7887	2550	16101	9157	12791	10981	5152	12968	14033	12913	7666	9948	15666	8812	5221	3056	3591	7615	7573	3776	5512	2292	5910	12104	14359	6976	11869	14843	7117	9018	8555	13093	3595	9847	4481	9374	12171	5576	8868	6351	5771	9491	8337
DNA-X-6_DR	DNA	DNA	77	0	0	0	0	72	0	0	0	0	37	70	97	89	136	110	293	91	307	165	946	1047	804	777	197	2486	3276	2809	4630	4186	8643	15226	9780	12636	20638	25712	34234	33025	28346	44580	43763	34574	32022	29395	29434	17638	22288
hATN13C_DR	DNA	hAT-Ac	375	0	0	131	0	0	131	161	335	554	1227	642	1567	1668	1766	975	4639	10368	15196	22271	21020	27920	23806	28688	33480	22402	24452	22696	19421	7700	7370	7177	4757	3540	2208	3532	3234	1085	2894	692	1552	1928	3825	2056	1204	2657	781
hAT-N198_DR	DNA	hAT-Charlie	248	0	0	0	101	75	126	223	56	0	395	569	390	562	323	1398	1686	427	484	4992	3565	10348	12066	7236	10510	16025	13399	13782	16148	11942	16116	14274	17225	6919	13875	5859	9309	7465	6790	4461	5104	4396	4841	4244	2646	3160	3263
L1-4_DR	LINE	L1-Tx1	5548	0	835	833	6361	2891	20869	62799	18097	496	11620	0	0	0	0	0	0	0	0	0	0	0	0	0	0	0	0	0	28	0	0	0	0	0	0	0	0	0	0	6	0	29	0	99	0	0	45
Gypsy-110_DR-LTR	LTR	Gypsy	0	0	185	0	566	0	1132	0	0	0	37	0	380	0	0	0	0	190	0	0	0	0	0	0	0	0	0	0	0	0	0	0	0	0	0	0	0	0	0	0	0	0	0	0	0	0	0
Tx1-34_DR	LINE	L1-Tx1	10972	1444	0	268	1182	0	72	896	840	3312	529	353	545	0	192	600	167	214	471	43	190	131	204	2632	242	1135	592	2610	497	1498	321	211	269	1273	921	74	945	42	243	362	272	153	1397	514	440	325	220
L1-116_DR	LINE	L1	1431	0	0	0	0	0	0	0	340	0	2044	315	501	29	985	747	1519	0	445	527	272	0	0	34	635	0	190	949	238	610	1654	1179	164	1169	354	413	764	1454	138	2819	1074	660	1398	939	152	852	1997
DNA-6-N9_DR	DNA	DNA	52	0	0	0	0	0	59	0	49	0	39	68	31	30	0	52	197	246	0	253	381	739	228	678	365	1459	1071	1880	1788	2869	4233	2465	5315	4124	7979	7536	10154	11743	12094	16631	18219	10951	13327	14303	23707	24246	18853
Gypsy103-I_Dr	LTR	Gypsy	26263	0	4286	0	0	0	2004	0	0	1057	0	0	0	0	30	3353	0	0	0	316	0	0	0	3905	0	0	0	0	0	1150	50	0	0	1458	35	0	0	0	0	3299	697	0	0	0	0	0	0
Tc1-7_DR	DNA	TcMar-Tc1	211	0	0	0	0	0	127	428	200	294	74	316	257	634	1540	1256	1083	2589	1728	2323	2982	6788	7681	6638	8387	11010	30951	29582	39249	39831	60067	65862	71054	49298	73945	52072	49284	53169	42259	36431	19592	19055	15701	12028	12152	11483	9598
LTR-25_DR-LTR	LTR	LTR	0	0	0	0	0	0	0	0	0	0	78	0	0	0	27	0	0	0	0	0	141	37	0	35	33	368	93	701	0	1684	0	74	595	0	782	0	1303	182	893	0	629	1162	0	212	0	47	0
BEL30-I_DR	LTR	Pao	6671	0	0	0	0	0	0	0	0	0	0	3773	0	31	0	0	0	0	0	0	0	0	0	0	0	0	0	0	0	27	0	0	0	36	0	48	33	0	0	0	0	0	28	0	0	0	0
hAT-N138_DR	DNA	hAT-Ac	108	0	0	0	0	0	59	0	97	287	154	140	63	296	111	237	445	350	238	327	853	809	731	758	676	1885	1706	2065	1011	2593	4105	3927	5240	5242	5976	7462	6588	4743	10652	8353	13374	7577	7750	10218	4794	8507	6915
Gypsy-180_DR-I	LTR	Gypsy	46	0	0	0	3563	1742	0	0	0	0	0	0	34	0	0	0	0	0	0	0	381	0	0	2831	6948	0	0	1692	0	27	0	0	0	0	0	0	0	1402	31	1053	0	0	0	0	157	0	0
hAT-N36_DR	DNA	hAT	384	1201	2853	2250	16950	30243	39730	41964	46857	41927	27325	20827	21985	28405	25851	17377	9373	13680	14467	15512	14655	11806	8408	13929	5403	6238	4732	3251	6012	3778	2938	1558	1753	2598	836	3343	1282	2181	4121	2289	3465	7848	4420	4812	8316	2155	1051
Gypsy-192_DR-LTR	LTR	Gypsy	200	0	0	0	0	0	200	0	600	0	200	0	200	0	611	0	0	0	199	0	0	0	0	0	0	0	0	0	0	0	0	0	0	0	0	0	199	0	0	0	0	0	108	0	0	95	0
CryptonV-N1_DR	DNA	Crypton-V	18352	19165	8402	5160	0	0	6501	0	140	343	687	140	175	5449	2358	103	256	522	413	340	290	383	349	532	632	468	505	739	608	458	792	915	999	1288	805	822	1276	1381	969	1066	2094	1581	1620	2052	2207	1926	2468
ERV1-12_DR-LTR	LTR	ERV1	43	0	0	0	0	0	0	0	0	0	0	103	0	0	141	52	297	1439	380	783	389	1704	2049	942	3521	1520	1115	940	1133	340	1712	532	506	256	1349	416	65	702	196	425	1179	867	0	358	1945	281	0
Gypsy91-I_DR	LTR	Gypsy	4259	0	0	1888	21228	7962	0	0	0	1142	0	1730	247	924	469	469	72	0	3046	0	0	2479	694	1193	3680	2785	0	0	0	55	1755	0	0	1770	1248	0	0	466	1412	0	3672	0	0	0	0	0	1474
DNA7-N2_DR	DNA	hAT-hAT6	196	0	0	0	0	0	0	0	0	126	80	969	959	2148	3447	78	99	68	1138	42	618	798	456	193	246	680	500	210	262	877	1019	627	2286	1262	1960	1306	1221	3251	4001	2426	4128	3914	4019	4131	5951	5726	7634
Gypsy-195_DR-I	LTR	Gypsy	4312	0	0	0	0	0	0	0	0	0	0	0	0	0	0	0	0	0	0	0	77	3707	0	0	0	0	0	0	2937	8754	194	0	0	0	0	0	0	546	1437	0	0	406	123	1104	88	36	0
EnSpm-N32_DR	DNA	CMC-EnSpm	107	0	0	0	0	0	0	57	0	0	114	107	70	0	0	51	0	45	149	41	0	181	290	85	49	355	331	354	197	1353	333	613	1605	1644	1642	683	1826	2754	2400	2408	4407	4459	2484	4317	5161	3887	4355
L1-17_DR	LINE	L1	69	5589	0	0	587	582	648	0	0	0	468	1079	1590	578	1704	26	2946	1930	741	1218	0	401	355	1037	781	690	625	0	1258	581	622	0	970	39	1049	178	483	452	613	524	1184	1108	1735	914	269	2146	3153
TE-X-27_DR	Unknown	Unknown	0	0	0	0	0	0	0	0	0	0	0	0	0	0	0	0	0	51	0	45	0	0	36	0	0	32	0	0	0	0	79	64	73	48	47	333	35	283	240	0	347	425	574	275	171	507	743
Copia-13E_DR-LTR	LTR	Gypsy?	126	7269	7756	2883	4909	804	1597	577	0	809	3222	0	0	720	0	0	0	0	0	0	40	0	801	2465	786	3059	2527	3953	3169	4692	3059	807	3178	2843	799	0	0	181	0	0	0	0	0	575	119	0	0
BEL21-LTR_DR	LTR	Pao	630	312	306	0	252	303	0	159	147	298	600	0	315	0	0	159	0	0	0	143	0	0	0	0	0	0	0	0	155	0	0	0	0	0	0	0	132	0	0	0	0	0	154	0	0	0	0
Gypsy-28C_DR-LTR	LTR	Gypsy	0	0	0	208	0	647	0	0	0	2428	1214	159	1129	3047	1778	1222	2339	615	250	541	1065	590	0	34	1177	948	563	2256	3564	3600	0	3211	564	0	513	912	0	589	0	0	0	604	718	458	0	0	412
ERV1-3B_DR-LTR	LTR	ERV1	2482	1328	3121	3306	2484	2648	1328	4118	2656	1357	443	0	444	0	84	712	0	1065	107	971	421	0	0	0	0	1069	0	0	836	0	0	0	0	555	0	0	0	0	517	172	0	0	0	0	0	0	510
L1-107_DR	LINE	L1	0	0	0	0	0	0	0	3612	6897	0	3535	0	0	0	0	2159	993	258	693	777	121	93	1103	833	194	701	1019	1365	217	499	511	1235	2261	319	4156	0	967	810	779	752	605	1654	788	1441	1312	2429	671
hAT-N112_DR	DNA	hAT-Ac	0	0	0	0	0	0	0	0	0	0	0	0	0	0	0	0	0	0	0	0	0	0	0	87	35	0	1529	0	141	41	80	0	0	156	51	135	0	412	336	853	161	46	214	431	123	98	0
Gypsy-227_DR-LTR	LTR	Gypsy	25	0	0	0	0	0	0	0	0	0	0	0	0	0	0	0	0	139	0	0	118	0	291	757	116	1424	557	0	1486	448	1528	510	329	0	0	407	791	1538	493	1314	593	1204	817	1817	1754	906	430
L1-37_DR	LINE	L1	5613	1622	0	732	6518	890	0	0	5544	0	76	68	0	0	0	0	0	381	0	977	757	461	3618	736	0	3346	945	876	75	3408	2937	0	2557	1208	1679	72	1315	1692	1725	2393	2129	861	1231	1223	3275	2159	2257
LTR-23_DR-LTR	LTR	LTR	0	0	0	0	0	0	0	0	0	0	0	0	427	0	562	528	0	0	0	0	0	555	380	0	0	0	0	59	554	564	0	0	0	0	0	122	494	86	0	84	109	191	0	46	0	0	0
HarbingerN6B_DR	DNA	PIF-Harbinger	162	0	0	0	0	0	0	0	0	0	226	141	102	0	220	78	246	46	655	462	469	569	197	654	262	2501	1827	3642	2188	4411	6166	8405	11360	11035	13632	19910	15458	17127	21557	22294	17636	22259	21579	17368	19925	16388	17529
Gypsy38-LTR_DR	LTR	Gypsy	0	416	415	415	502	1576	420	107	827	1253	0	1869	825	0	334	0	307	0	0	0	0	368	391	0	0	0	138	117	0	0	154	0	0	124	311	391	0	0	540	0	59	0	0	0	0	88	788
hAT-N78_DR	DNA	hAT-Charlie	416	0	151	319	176	158	1564	1760	2550	1265	6722	7623	7970	15020	6298	16677	21986	18160	16266	5514	18413	15050	10455	10125	4245	6360	5046	4499	4323	1508	2121	1757	1102	60	398	396	1038	187	621	576	874	942	334	385	151	447	464
BEL20-I_DR	LTR	Pao	5825	0	11650	11650	5824	0	0	0	0	0	0	0	0	0	0	0	50	0	0	0	0	0	0	0	0	31	0	0	0	0	0	0	0	0	0	0	0	0	32	0	0	0	0	0	0	0	0
Gypsy-218_DR-LTR	LTR	Gypsy	0	0	0	0	0	0	0	324	0	324	514	331	494	30	0	0	336	334	647	0	321	0	0	0	0	0	0	0	0	0	0	0	0	0	81	0	0	189	0	0	324	0	69	0	0	0	0
hAT-N42B_DR	DNA	hAT-Ac	137	0	0	0	0	0	0	0	46	0	49	346	94	29	52	130	119	165	120	204	83	345	1284	956	684	1312	761	1021	1010	2604	1191	668	2599	3913	5588	2406	4763	6869	4148	2466	4761	5605	5738	4659	3388	4403	2414
DNA-8-28_DR	DNA	hAT-Tip100?	52	0	0	0	0	68	0	0	50	0	81	0	131	30	166	0	297	45	131	337	464	95	179	967	877	1035	2821	1084	1313	2518	4291	2942	4757	4145	5381	6653	10213	6597	9725	7281	6286	13394	8180	11770	9385	6731	8276
Gypsy99-I_DR	LTR	Gypsy	4314	1574	8404	5283	0	4209	0	0	4127	0	0	0	0	0	0	0	24	0	0	0	0	0	0	0	0	0	60	0	0	0	0	128	0	0	37	0	0	0	48	193	0	51	0	0	0	0	43
Harbinger-N14_DR	DNA	PIF-Harbinger	0	0	0	0	0	0	0	0	0	0	0	0	0	0	0	0	0	0	0	0	0	43	0	0	0	31	168	0	0	0	65	39	0	36	70	137	0	81	135	133	89	177	109	37	78	198	580
MuDR-1_DR	DNA	MULE-NOF?	25	0	0	0	0	1162	1024	53	4144	3434	7159	3984	9508	8179	8790	7690	1254	8548	8591	9905	13300	5695	6458	3801	3454	1102	5822	2989	4683	3964	9625	5707	10795	11007	9580	7705	10545	9335	9892	7666	11064	7462	6417	11271	4860	7207	9783
Gypsy83-LTR_DR	LTR	Gypsy	1383	1881	0	0	3321	2416	0	0	0	3758	2900	1912	2715	1340	2273	3070	2367	636	288	774	0	151	0	33	0	668	0	88	0	435	0	0	41	0	0	0	130	259	946	0	316	59	0	0	0	0	0
Gypsy64-LTR_DR	LTR	Gypsy	3359	0	2225	0	0	0	1678	0	0	0	0	0	31	850	841	842	0	877	856	2688	1660	0	0	0	402	0	0	68	0	0	421	0	0	60	0	0	0	0	0	0	637	0	0	0	0	0	0
Copia-15_DR-LTR	LTR	Gypsy?	0	0	0	0	0	71	0	0	0	0	0	37	0	0	0	0	202	68	0	42	99	462	487	669	0	0	868	522	1378	995	940	620	421	1069	445	1505	1447	2788	2004	3818	2796	2927	3225	3669	3074	3274	2756
Harbinger-5_DR	DNA	PIF-Harbinger	13496	0	0	0	0	0	62	110	47	43	0	34	365	974	2576	254	88	334	236	386	520	614	573	213	526	369	316	346	4976	509	648	725	733	995	678	952	786	569	899	723	865	1399	1252	998	1922	1408	1456
Copia-26_DR-I	LTR	Gypsy?	32	0	0	0	0	0	0	0	0	0	1792	0	1846	2007	1777	0	0	4186	0	1785	1779	0	0	1603	0	438	0	0	0	3384	0	89	0	0	2285	296	386	1658	2611	577	0	277	75	0	375	741	357
DNA-5-7_DR	DNA	hAT-hAT5	307	0	0	0	0	76	132	54	235	86	343	459	416	744	251	912	593	1668	929	1974	2129	2256	4406	2042	4181	4930	5485	7524	9601	10368	14408	17611	18752	19284	31742	27283	38387	33536	41943	23588	32913	26561	25612	16596	17943	18201	11098
DNA-6-N5B_DR	DNA	DNA	737	4776	34492	49377	12031	11683	3363	13771	6373	22042	11380	15900	29497	25862	6510	5359	2757	1474	3335	1999	1306	1701	994	1086	1243	2444	1809	1251	1863	1914	1586	2527	1774	3873	2152	2300	2122	3953	1566	2546	2278	2570	3779	2154	2086	3524	2190
Gypsy48_LTR_DR	LTR	Gypsy	0	0	2837	953	2875	1884	1833	896	0	0	0	139	905	0	0	0	0	0	0	0	0	0	0	0	0	0	0	0	0	56	0	0	0	0	221	0	1386	0	31	0	158	58	0	0	1525	0	0
Mariner-N30_DR	DNA	TcMar-ISRm11	60	0	0	0	0	0	58	164	0	0	79	206	31	0	252	1051	0	299	638	1618	943	2443	2083	1033	2010	3459	3848	2973	1050	404	789	2192	1430	729	965	259	1120	43	2159	1001	0	135	290	0	222	0	217
Gypsy-232_DR-LTR	LTR	Gypsy	0	0	0	0	0	0	0	0	0	0	0	0	29	392	0	0	0	0	0	0	0	0	0	0	900	392	0	388	0	0	66	0	49	376	0	0	98	0	0	0	0	338	380	55	95	61	54
Gypsy62-I_DR	LTR	Gypsy	4293	207	0	4092	4276	0	0	0	0	0	0	0	0	0	0	0	0	0	0	0	0	0	0	0	1694	2403	0	0	0	0	0	0	0	0	0	0	36	0	0	0	0	0	0	0	0	0	0
Harbinger-N12_DR	DNA	PIF-Harbinger	388	0	0	0	0	79	66	52	371	83	414	67	286	2639	1371	3316	4794	10031	11893	6754	10551	10129	15651	12939	11313	12049	8328	11446	9757	14828	13277	8925	10386	7423	8965	8103	7205	6184	5863	5855	4428	4194	6505	6874	4799	8745	9902
Gypsy45-LTR_DR	LTR	Gypsy	1757	888	1776	0	0	0	0	878	2861	888	42	3181	0	1333	0	55	0	607	2117	1332	792	1145	0	916	0	636	0	0	2010	0	931	743	0	0	887	373	0	321	0	0	0	0	1089	0	552	931	1780
BEL25-I_DR	LTR	Pao	5826	0	5826	0	0	0	0	5860	4509	0	0	1036	0	3957	0	0	0	1355	0	0	0	0	0	0	0	0	0	0	0	21	0	0	0	0	0	0	0	0	0	0	0	0	57	46	0	0	0
Gypsy73-LTR_DR	LTR	Gypsy	202	0	168	0	168	0	0	168	0	168	0	0	154	0	165	0	0	0	0	0	0	0	0	0	0	0	0	0	0	0	0	152	0	60	0	0	0	33	166	0	0	0	0	0	0	0	0
Gypsy52-LTR_DR	LTR	Gypsy	2946	0	0	0	4395	4393	2930	2888	0	0	0	0	0	0	0	0	0	0	0	0	0	0	0	0	0	0	0	0	0	0	0	40	0	0	0	0	0	0	0	0	0	0	0	0	0	0	0
Gypsy100-I_DR	LTR	Gypsy	6684	0	0	33419	0	0	0	0	0	0	0	0	0	0	0	0	25	0	0	0	0	39	0	0	0	32	30	0	0	0	26	0	0	0	0	0	0	34	0	0	0	0	0	0	0	0	0
Tx1-40_DR	LINE	L1-Tx1	0	0	0	0	0	0	0	0	0	0	0	0	0	0	0	920	428	627	417	521	733	1056	2462	131	2231	693	1976	1577	1944	2123	2012	0	400	2051	0	2564	848	169	251	1065	904	201	1166	0	342	602	651
Zisupton-5_DR	DNA	Zisupton	84	274	11944	8610	19026	8265	14756	24224	40351	32513	25322	5258	6455	3883	771	3335	0	0	94	0	338	110	127	22	0	187	154	102	145	315	91	467	3421	2033	1445	5036	787	0	77	81	724	744	428	120	152	296	334
Gypsy72-I_DR	LTR	Gypsy	4297	0	8596	3805	0	0	0	0	0	0	0	0	0	0	0	2957	1869	0	0	0	2298	0	0	0	0	0	4068	0	0	0	0	0	0	0	0	134	0	0	0	0	0	0	0	37	0	0	94
Mariner-N15_DR	DNA	TcMar-ISRm11	0	0	0	0	0	0	0	0	0	0	0	0	0	0	28	26	25	0	0	0	0	79	0	0	0	0	0	0	227	0	0	224	0	81	82	335	325	0	1224	221	484	604	105	336	325	62	2137
L1-38_DR	LINE	L1	10952	4048	5490	0	614	570	6542	1580	934	1911	1717	205	1936	2291	1702	0	1115	1495	0	1469	1015	1601	17	0	814	2030	0	411	454	457	84	585	789	303	35	62	114	0	1143	164	0	459	696	1947	98	323	0
Mariner-N5C_DR	DNA	TcMar	8708	5805	27688	57559	47435	68416	38287	27999	20592	10757	10633	13015	5647	8465	5359	4508	9048	13505	6975	7349	9731	7921	7339	7906	6729	10273	10483	8144	7306	7011	8438	8688	7901	8168	9114	7767	7949	5709	6481	8225	5573	4503	8497	7311	5466	6621	5531
Copia-12_DR-LTR	LTR	Gypsy?	36	0	0	0	0	0	0	0	45	0	0	0	0	30	0	0	25	0	0	40	0	0	0	34	0	80	46	0	71	41	106	53	93	128	0	83	153	239	645	959	891	486	681	788	227	198	851
BEL29-I_DR	LTR	Pao	6439	0	0	0	0	0	922	0	4096	3244	0	0	0	0	0	764	0	0	0	0	3417	0	0	0	0	31	0	0	0	27	0	0	0	0	1130	0	0	0	0	0	85	40	28	41	0	0	88
BEL21-I_DR	LTR	Pao	6071	0	0	0	0	0	0	6070	5021	0	0	0	2023	0	0	0	24	0	0	0	0	0	0	0	0	0	0	0	0	0	0	0	0	0	0	0	0	0	0	0	69	0	67	0	0	47	0
RTEX-1_DR	LINE	RTE-X	271	5297	16066	8218	6649	3897	3675	7105	4996	4420	791	2187	2268	2520	981	1672	1225	48	1131	623	1990	147	948	506	0	1623	504	914	578	808	474	1203	2693	2489	1578	226	588	1740	667	2403	731	0	1721	999	2511	1915	1411
Gypsy-203_DR-LTR	LTR	Gypsy	0	0	0	0	0	0	0	0	0	0	0	0	0	0	0	0	0	0	0	0	0	0	0	0	0	0	0	0	0	0	0	0	0	167	0	0	0	0	0	0	0	0	0	0	0	0	0
hAT-N72_DR	DNA	hAT-hobo?	141	0	0	0	0	0	0	56	0	125	73	0	96	29	273	312	171	688	368	1138	1229	1694	2120	7643	2596	8750	6709	3603	6833	11392	9225	7265	12468	13827	8971	9831	5721	4096	8266	5484	5770	3876	449	2575	2475	1417	2446
L1-5_DR	LINE	L1-Tx1	5192	18035	9527	5854	4574	17490	33400	7600	5178	11669	293	8442	2606	6355	4730	688	4830	5410	2510	6196	3195	2790	2858	3288	0	504	0	677	0	27	4811	0	0	0	0	34	0	0	304	5093	10608	0	10925	11207	5573	0	4521
hAT-N175_DR	DNA	hAT-hAT5	140	0	0	0	0	0	0	0	0	0	117	71	159	119	27	51	74	141	178	146	164	129	72	153	82	265	562	502	477	184	673	464	687	653	690	816	1594	987	1784	932	1561	1982	2502	1996	2465	2491	1374
DNA-2-22_DR	DNA	CMC-EnSpm	29	0	0	0	0	0	64	53	0	0	37	0	0	60	0	837	367	139	171	771	178	513	1072	1830	806	1551	2982	4257	2994	2344	1902	1828	3407	4052	3074	1445	2029	3284	1986	3282	3746	1893	2624	631	1948	2168	368
hAT-33N1_DR	DNA	hAT-Charlie	30	0	0	0	0	0	0	57	11	83	0	0	201	63	117	0	100	442	88	155	58	592	56	853	655	664	491	1726	2245	1614	3237	2786	2810	2520	2002	3516	6343	4038	6968	2531	2655	3367	2017	2384	3364	2977	4452
BEL-38-I_DR	LTR	Pao	9282	28769	5837	0	0	0	0	0	0	0	0	0	0	0	0	26	49	0	0	0	0	0	0	0	0	0	0	72	0	0	0	0	0	0	0	0	0	0	31	0	236	0	0	0	118	0	0
Gypsy-198_DR-I	LTR	Gypsy	5459	454	10114	0	0	0	0	0	0	0	0	0	0	0	0	0	25	0	0	0	0	0	0	0	0	0	0	0	0	0	26	0	0	0	0	0	0	48	32	0	0	29	0	0	64	0	0
Gypsy47-I_DR	LTR	Gypsy	255	0	25439	25060	0	1233	0	4936	0	0	273	110	64	179	0	0	80	0	0	105	51	75	107	123	98	99	140	672	99	44	92	38	534	171	197	267	154	137	206	48	235	273	254	321	273	1033	207
BEL4-I_DR	LTR	Pao	6339	12678	19017	0	0	0	0	0	0	0	0	0	0	29	0	0	0	0	0	0	0	0	36	0	0	0	0	0	0	27	0	0	0	36	0	0	0	0	0	0	0	94	67	0	36	0	0
Gypsy-34-LTR_Dr	LTR	Gypsy	2897	1914	2861	0	1999	414	1940	2928	3001	2005	1000	2011	1001	0	1597	1092	1340	325	0	1204	142	151	655	0	161	629	719	0	278	138	567	0	333	163	69	0	126	862	0	386	187	0	797	0	313	0	0
hAT-N59_DR	DNA	hAT-Tip100	275	0	0	0	0	0	0	0	45	366	595	251	398	2979	3309	4879	7961	8150	11519	9742	12270	13076	12613	10002	11131	13472	4801	3808	8780	9691	6138	3799	3947	5546	5855	2086	2472	2650	1152	3317	1404	1521	146	820	474	716	85
BEL7-LTR_DR	LTR	Pao	769	2315	0	648	763	0	758	2091	0	173	761	760	0	0	0	0	0	0	0	0	740	0	0	0	0	0	0	0	0	0	0	0	0	0	0	0	0	0	0	0	0	0	0	0	0	0	0
hAT-26_DR	DNA	hAT-Ac	4798	0	0	0	0	0	0	0	0	0	0	0	0	0	0	0	0	0	0	0	0	0	0	0	0	0	0	0	56	0	0	0	0	0	0	0	0	0	0	0	0	29	0	0	0	0	0
DNA9-4_DR	DNA	DNA	62	0	0	0	0	0	0	0	0	0	40	35	64	89	137	26	201	143	314	0	83	196	197	378	426	737	357	708	240	1694	1672	1688	2786	3592	3933	5597	6505	6455	11054	11660	12654	13975	18008	16673	17006	18007	17514
Gypsy-189_DR-LTR	LTR	Gypsy	558	0	0	0	186	0	372	0	558	0	558	0	372	0	0	0	0	0	43	0	0	186	0	185	0	557	0	186	185	0	0	0	0	0	184	0	0	0	0	0	0	0	0	0	0	0	0
Gypsy172-LTR_Dr	LTR	Gypsy	0	0	0	0	0	0	0	0	0	0	734	389	780	783	769	0	0	0	394	62	394	0	0	0	0	0	170	0	0	0	0	0	0	0	373	45	302	0	0	0	0	0	0	0	0	0	69
BEL-53_DRe-I	LTR	Pao	2943	0	0	0	0	0	0	0	0	0	0	0	0	0	0	0	0	0	0	0	0	0	0	0	0	0	0	0	0	0	0	0	0	0	0	0	0	0	0	0	0	0	0	0	0	0	0
LTR-14_DR	LTR	Gypsy?	0	0	0	0	0	0	0	0	0	0	0	398	0	0	1636	700	569	545	653	435	140	49	100	0	0	305	0	59	56	0	158	0	900	0	0	0	0	0	258	78	406	199	507	0	0	0	0
EnSpm-N42_DR	DNA	CMC-EnSpm	401523	80004	39149	30884	41933	38849	16085	34286	31491	22095	24741	33429	24978	23720	20336	19495	22285	20239	16253	18593	23680	17270	21310	22219	20171	21926	20341	15615	18504	18255	17016	20071	21256	14296	16291	15116	11939	17739	13197	14368	16144	14519	12652	12800	10857	9944	7404
hAT-24_DR	DNA	hAT-Ac	180	9066	6363	4239	8390	3823	0	0	0	3760	78	211	97	17	27	0	48	53	54	164	118	152	183	182	167	220	153	50	266	213	306	92	223	281	144	179	118	354	181	329	218	303	396	194	272	396	364
Polinton-4N1_DR	DNA	Maverick	622	0	0	111	16141	75	267	115	6295	855	300	7049	5053	4878	1052	1062	2691	2140	2727	3101	3104	4016	3460	4098	4227	5185	5241	4569	3970	4975	4469	5495	6183	5891	4307	5843	6266	4940	5987	5322	6967	5298	6180	5740	5751	5528	4340
Gypsy96-LTR_DR	LTR	Gypsy	816	4084	8167	3277	814	1629	0	818	140	0	0	0	0	0	0	0	0	0	0	0	0	0	0	0	0	0	0	729	0	729	0	985	0	0	35	0	0	32	0	614	0	0	0	0	0	0	0
DNA-10-1_DR	DNA	DNA	158	0	0	133	0	0	66	409	7956	1001	9057	13187	8263	14009	16510	19210	19852	28968	21679	30366	18917	6808	6920	8071	1890	5971	879	1945	2805	4156	498	500	2546	536	0	805	120	850	31	1683	0	471	114	0	1024	3306	639
Copia-22_DR-LTR	LTR	ERV1	0	0	0	0	0	0	0	107	92	0	0	0	31	0	28	105	25	557	219	105	200	444	109	432	0	698	1703	520	84	685	0	629	655	1174	1354	519	685	214	376	1303	817	767	641	643	1112	1589	348
Gypsy157-I_DR	LTR	Gypsy	10905	0	4080	0	1591	0	0	1739	92	0	4001	1206	589	0	0	159	0	181	67	625	0	0	0	34	0	0	76	297	246	27	165	612	203	450	0	158	111	226	243	0	435	410	631	204	512	254	247
DNA-2-28_DR	DNA	TcMar?	99	0	0	0	0	80	64	0	0	0	77	35	267	0	115	552	316	46	448	1521	1256	1589	1198	1586	3466	1804	2175	3478	6776	3922	5196	6103	4429	4207	6673	3923	3127	3516	2743	4632	3508	2236	2742	3029	2935	2369	2292
Copia-11K_DR-LTR	LTR	Gypsy?	0	0	0	0	0	0	0	0	0	0	42	0	0	0	26	51	144	0	0	436	100	0	328	0	258	559	0	0	195	772	585	1073	738	2795	611	1145	1983	471	56	1244	930	1021	1557	819	1665	813	977
ERV1-N4-I_DR	LTR	LTR	0	0	0	0	0	3756	11191	8709	0	3762	3674	779	1325	0	0	0	2729	0	436	1409	0	0	0	0	0	0	0	0	0	0	0	0	0	0	0	47	0	514	373	0	1866	29	67	0	86	148	0
L1-44_DR	LINE	L1	550	3187	12606	11768	1137	4620	0	2191	1104	1231	0	878	0	2015	760	1768	0	0	1521	319	2436	638	0	164	569	549	0	0	0	587	445	50	122	664	627	795	652	2377	464	1434	981	1284	809	665	1799	82	1175
Gypsy-166B_DR-LTR	LTR	Gypsy	73	0	0	0	0	0	0	0	0	161	0	0	0	0	1252	0	1411	0	0	0	750	1013	0	749	752	752	0	0	0	0	0	0	0	748	210	672	0	0	0	572	0	0	0	0	0	0	740
EnSpm-N49_DR	DNA	CMC-EnSpm	28	1252	0	10684	16886	2147	0	0	1040	2394	1988	1191	127	0	107	85	228	0	0	270	214	117	361	18	631	259	25	1937	425	2220	772	2508	863	437	1990	775	891	970	1133	184	463	681	1366	705	273	188	342
Kolobok-4_DR	DNA	Kolobok-T2	7096	0	0	0	180	0	127	372	245	169	323	116	200	569	113	420	2530	69	533	1054	862	175	761	1915	460	1206	1225	1831	1055	1210	1850	1297	1832	1023	2573	2621	3950	3514	3858	2897	3395	3173	3156	4704	3401	4112	5971
DNA-N19_DR	DNA	DNA	48	0	0	0	0	0	0	0	0	0	114	37	0	0	55	0	24	0	22	0	0	75	35	0	33	31	105	58	57	54	118	183	336	84	259	135	529	118	152	305	248	209	584	493	553	1253	873
ERV1-N3D-LTR_DR	LTR	ERV1	0	0	0	0	0	0	0	104	101	0	350	455	0	0	0	0	754	0	473	560	363	435	2302	1410	3609	2193	3112	5956	5459	3276	1611	3232	7080	2340	7153	6498	3902	3142	3992	3443	4201	5007	3622	1339	2918	3326	1874
Gypsy128-I_DR	LTR	Gypsy	4038	0	0	0	0	143	0	0	4045	0	0	7900	1354	3484	0	0	0	2363	0	0	0	0	0	0	0	0	309	4001	0	0	0	363	0	143	0	4913	0	0	0	0	0	0	0	0	0	0	0
Gypsy-198_DR-LTR	LTR	Gypsy	1232	1231	0	0	503	1899	2250	162	2606	0	772	0	0	0	0	0	0	1223	0	1512	192	0	0	0	0	0	0	58	0	162	0	0	975	0	94	0	77	0	62	70	0	0	0	0	0	0	109
DNA7-N1_DR	DNA	Zisupton	2167	15200	192006	47801	15182	10255	3791	2377	33681	43499	48714	54919	51106	81056	25661	6819	4606	1884	6527	7590	2152	7389	9019	2078	1572	3620	2439	3281	2620	2743	3401	3199	5932	3893	4783	5929	5582	2488	6175	6811	6581	3892	4727	2391	3960	3602	5964
Ginger2-N1_DR	DNA	Ginger-2	31	0	0	0	0	0	0	0	92	0	0	0	33	0	29	52	72	46	0	0	79	270	125	84	323	177	214	366	437	759	278	1046	570	696	968	2865	1410	1889	2008	1592	843	3305	2051	1445	738	1897	2250
Gypsy143-LTR_DR	LTR	Gypsy	23	0	443	0	0	147	0	0	0	0	0	0	0	0	0	0	0	0	0	0	0	147	0	0	0	0	0	145	0	147	0	0	283	0	0	0	0	0	0	0	0	0	0	0	0	142	0
hAT-N37_DR	DNA	hAT-Charlie	123	0	0	0	415	3234	2519	4838	6776	7423	9760	5327	9519	2618	4230	2874	1801	1144	2114	1984	2202	631	716	226	954	0	566	145	210	257	354	0	952	504	590	323	584	107	792	1140	3360	1890	3048	1576	1966	4593	4673
Penelope-4_DR	LINE	Penelope	602	0	148	701	557	710	376	2582	1160	3689	1299	4393	4747	5011	4435	3687	11224	8838	5940	3262	5261	2884	4820	1331	1165	3340	852	2783	539	1410	1520	3498	635	1736	1009	971	707	394	715	845	1593	2454	889	912	1622	1539	571
Mariner-N34_DR	DNA	TcMar-ISRm11	25	0	0	0	0	0	0	0	46	44	37	0	161	154	112	131	0	163	135	162	354	326	360	395	167	431	1039	836	509	991	1087	2484	2507	931	1809	5421	4548	3411	3383	1506	3901	7367	5690	10413	5272	6959	8470
L1-14_DR	LINE	L1	0	10309	22635	15885	14050	8297	6703	3735	870	1266	40	1212	0	2967	1105	2521	0	1313	0	489	1097	0	481	0	758	1188	984	273	2415	1651	0	449	458	343	1944	97	0	2520	176	492	345	327	360	244	0	1078	210
Gypsy-28C_DR-I	LTR	Gypsy	24	0	0	0	0	213	18391	12936	6030	256	905	4079	0	17594	4307	0	0	3822	1217	0	2801	0	123	0	0	490	1067	2669	0	4012	0	0	0	364	0	1627	0	3181	990	0	674	0	0	0	0	0	0
Ginger1-N1_DR	DNA	Ginger-1	7722	0	0	0	2125	4049	5815	733	3715	2919	1249	986	4677	4058	5550	2880	1485	6488	3463	3102	6863	8082	3458	8685	7662	5108	7602	5916	6075	7400	6762	6388	7765	5069	8360	8176	6635	8865	8353	8386	11771	7720	10001	11465	9054	11346	10632
BEL-44_DRe-I	LTR	Pao	6382	0	487	0	0	213	2616	107	0	0	174	0	452	3800	109	26	0	0	0	712	0	277	0	394	0	0	0	0	0	0	26	0	0	36	0	0	0	0	0	356	30	58	38	0	0	0	0
Mariner-N31_DR	DNA	TcMar-Tc1	595	0	0	0	0	141	196	0	426	331	429	353	329	470	575	489	1284	1979	2222	2689	6168	7339	7354	8966	11072	12902	17412	22346	28494	25403	38303	44152	50479	52305	57098	68242	60538	60945	71084	68062	60124	57557	46186	45964	46996	38288	26448
BEL-50_DRe-LTR	LTR	Pao	565	0	0	0	424	134	0	0	250	0	387	862	0	319	0	0	0	0	126	46	63	568	180	0	51	21	613	0	356	635	842	571	736	670	769	189	134	763	224	833	235	1228	898	430	89	779	734
L2-1_DR	LINE	L2	21825	26851	68627	401534	465089	282075	222009	110126	102479	63881	88181	75916	64035	61991	67792	42710	56707	46335	42064	35479	22974	15772	23580	19961	21519	30047	40544	51470	38523	38839	41412	36502	39413	39288	37747	26049	40316	34216	31995	52215	49574	38855	49009	46136	46088	55545	51878
BEL-63_DRe-LTR	LTR	Pao	3071	641	384	1536	2763	384	1048	0	0	385	0	386	0	384	85	0	0	304	85	0	0	0	382	575	0	0	384	67	0	53	0	0	75	0	523	0	0	87	378	0	379	241	41	0	0	35	0
L2-8_DR	LINE	L2	154	6172	12343	13936	13528	7723	3188	7264	3428	1259	766	1448	551	290	458	77	2269	594	580	99	3358	94	569	0	1363	103	1393	208	161	1133	2419	1703	1371	1416	972	1422	1895	455	907	1300	3385	2326	0	1119	939	1710	3135
Gypsy145-LTR_DR	LTR	Gypsy	311	0	0	312	0	0	312	279	0	0	624	30	0	0	0	310	310	0	0	274	310	0	620	0	0	0	0	613	0	0	0	0	0	0	0	0	0	0	0	0	0	0	0	0	0	0	191
hAT-N142B_DR	DNA	hAT?	213	0	0	0	0	0	0	51	53	43	38	139	322	451	278	264	49	116	108	614	1312	736	732	345	313	2085	5930	6073	7154	5657	5189	7834	16039	28552	10319	14289	21802	13513	9997	8973	11892	14889	19264	7897	6798	13203	9528
hAT-N126D_DR	DNA	hAT-Ac	63	0	0	0	0	0	0	51	0	0	0	212	0	59	389	26	25	46	131	84	0	276	176	192	121	450	268	443	334	1105	852	1054	1003	876	1028	1446	1608	1841	2253	1475	2000	3180	1471	2290	4691	3919	2223
DNA2-15_DR	DNA	hAT-Ac	116	0	0	0	0	75	64	0	49	165	0	34	97	154	56	441	198	367	175	103	319	593	264	1404	380	1597	784	3036	1291	4633	3910	6084	9747	8252	9799	14123	16449	20794	15768	18550	22021	21120	27718	31170	34127	34388	27806
BEL-69_DR-LTR	LTR	Pao	0	0	0	0	0	0	0	0	0	539	0	500	94	639	1641	51	1088	0	376	1569	518	0	1879	236	0	0	0	30	0	666	524	868	287	510	894	275	452	0	0	459	0	302	0	597	272	56	0
piggyBac-N3_DR	DNA	PiggyBac	418	0	0	0	189	0	0	0	544	591	155	501	389	451	1189	2513	2054	3518	3802	5958	8657	10207	13300	12510	13054	19817	22786	19539	22749	24779	24513	23067	25418	17156	17345	14132	9551	10142	11270	14603	8623	7785	7756	3911	5330	2318	4722
Mariner-11_DR	DNA	TcMar-Tc1	0	0	0	0	0	0	0	0	93	41	0	71	96	29	0	162	25	68	43	127	138	170	77	87	189	219	62	87	141	387	257	151	353	474	749	409	295	713	281	625	551	892	892	1828	1144	1844	553
EnSpm-N24_DR	DNA	CMC-EnSpm	0	0	0	0	0	0	0	53	0	41	0	35	66	178	58	0	50	47	220	189	0	373	229	0	247	314	809	615	1233	1409	1420	1788	2033	2939	1513	2844	1621	3065	4095	4802	5846	8733	4659	5166	3939	6125	8648
Mariner-4_DR	DNA	TcMar-Tc1	266	0	0	0	81	0	58	0	0	0	0	967	523	530	607	1267	2021	1711	4449	4513	1496	2318	11110	6229	9749	3641	8560	2244	2150	3219	2990	1203	1733	1776	323	2159	0	680	0	0	157	504	28	0	112	43	0
Gypsy55-LTR_DR	LTR	Gypsy	480	480	0	480	0	0	0	0	0	0	240	0	390	0	0	0	0	0	0	0	0	240	0	224	49	156	0	0	42	0	0	0	0	0	0	0	0	0	0	0	241	236	53	221	0	61	73
Mariner-16_DR	DNA	TcMar-Tc1	0	0	0	0	0	0	0	0	0	0	0	0	0	0	0	0	0	0	0	0	39	0	0	104	0	94	61	174	135	123	0	91	74	464	532	57	191	43	247	437	817	651	276	730	1508	976	1417
Gypsy-211_DR-I	LTR	Gypsy	4541	0	0	0	0	0	0	0	0	0	0	0	0	0	0	0	0	0	0	1618	0	0	38	0	0	0	864	0	28	0	0	0	0	76	0	0	0	0	0	0	30	0	178	0	0	0	0
ERV1-2-LTR_DR	LTR	ERV-Foamy	0	283	0	0	0	0	878	2649	5252	2252	4408	0	0	1175	1667	872	2735	882	2068	0	881	0	0	0	1263	0	10	0	0	0	386	798	1712	960	2018	910	693	1054	2623	2310	159	96	0	0	1530	203	2047
Gypsy-178_DR-LTR	LTR	Gypsy	273	0	0	0	0	0	0	0	0	0	0	68	64	0	0	0	245	206	107	207	0	0	0	69	0	0	0	0	0	220	0	0	0	0	0	0	111	212	0	0	98	0	0	148	81	0	218
EnSpm-4N2_DR	DNA	CMC-EnSpm	0	0	20214	5195	5052	4475	1003	0	6726	0	5153	0	401	0	0	0	0	0	955	727	0	0	0	0	0	0	0	75	0	0	0	0	0	208	47	49	277	64	49	0	1251	129	223	74	237	129	41
Gypsy76-I_DR	LTR	Gypsy	4336	4332	3408	0	271	0	0	0	0	0	0	4176	0	3918	0	0	4327	0	0	1270	0	1586	0	0	148	366	0	0	0	0	0	0	0	0	0	0	0	0	31	0	0	0	0	0	0	0	198
Copia-16_DR-I	LTR	Gypsy?	0	0	0	0	0	0	0	0	0	0	0	0	0	29	0	0	1071	0	0	0	0	0	0	0	0	0	0	0	0	0	0	0	0	0	0	0	0	0	240	0	820	0	571	0	0	0	0
DNA6-2_DR	DNA	DNA	39	0	0	0	0	0	367	2816	3754	1312	2837	560	1785	4819	5171	2101	919	4209	3375	3940	2910	4203	3692	1566	1203	1590	977	11	924	48	0	39	1529	57	0	1021	0	224	0	0	1135	1861	10	0	0	0	0
L2-1B_DR	LINE	L2	223	0	0	0	0	152	0	210	46	217	235	596	842	717	606	804	1337	774	1419	2452	1329	2579	2176	3167	4132	6355	4474	6904	8214	10281	12366	10398	15023	15192	16828	19710	18446	21432	25248	23782	28482	23888	28119	26724	26113	27955	22847
hAT-N52B_DR	DNA	hAT-Ac	0	0	0	0	0	0	0	0	0	43	0	0	97	87	84	26	0	0	0	42	0	112	159	409	0	140	184	492	328	563	146	672	822	333	949	892	1103	1897	2325	752	3666	3003	2688	1661	2105	3578	3372
DNA-5-1_DR	DNA	hAT?	139	0	0	0	0	0	60	0	46	83	80	0	1462	2027	2245	3620	6130	13279	9374	11150	10139	12066	8359	4956	7041	7568	8410	11521	18407	14309	17969	11413	9490	8908	6519	11217	7008	5662	10317	6173	9804	4677	5541	8835	6641	6257	7410
Gypsy53-LTR_DR	LTR	Gypsy	1114	1554	0	448	0	886	0	0	0	219	0	0	0	0	195	0	0	0	223	0	0	226	0	0	0	448	0	223	0	0	0	220	0	0	0	0	0	0	0	0	0	0	0	0	0	0	0
piggyBac-N17B_DR	DNA	PiggyBac?	525	0	0	0	857	152	59	0	0	1283	38	0	0	1378	249	51	0	0	431	168	0	0	0	430	0	0	0	172	0	0	0	0	0	0	0	80	0	164	0	0	0	0	0	0	0	0	0
BEL-38-LTR_DR	LTR	Pao	0	1854	930	0	0	1541	624	620	943	0	0	0	627	0	628	662	0	0	0	491	314	598	37	288	0	335	0	0	751	1077	633	0	1078	312	106	0	324	290	0	398	182	527	1083	0	0	474	118
DIRS-14_DR	LTR	Ngaro	50	0	0	20783	2741	5326	0	0	45	0	0	0	7476	173	2332	156	169	230	1221	1999	0	587	89	688	81	1202	30	148	28	0	134	155	1378	0	0	4496	0	0	0	0	10	0	34	0	0	62	0
LTR-9_DR	LTR	ERV1	0	0	0	108	94	0	872	0	97	0	1698	2825	2026	5973	3791	6143	2328	6146	3354	4733	7798	5131	2817	2272	275	2282	988	1425	2568	782	1214	815	1633	1571	1246	240	2602	1617	151	267	1092	572	1233	187	315	320	695
ERV1-N3-I_DR	LTR	ERV1	438	7905	17190	53199	27723	21759	16499	11496	12104	8104	5324	4176	10981	4897	11396	11530	7856	8393	6041	5944	8797	6714	7649	11913	7328	11902	10683	9531	11874	9161	11279	13858	10924	13439	14589	13749	15043	13987	14181	13031	16669	16919	15915	13788	13949	14873	14662
DNA-3-2B_DR	DNA	PIF-Harbinger	169	0	0	122	0	0	65	104	329	215	318	992	1001	2066	3089	3844	4349	7519	10609	11487	17636	24133	28503	33745	22689	26939	34507	30510	19475	11545	9088	14019	6551	8041	5562	5826	6960	5795	5626	3539	7373	10673	9294	12083	11140	12073	15581
hAT-N69_DR	DNA	hAT-Ac	80	0	0	0	0	0	0	0	0	41	75	106	63	58	57	206	345	91	193	342	216	183	195	812	767	735	1217	3052	2476	3589	2790	5149	6647	10087	7433	13649	16714	19810	18976	16762	17823	17695	20816	16034	20091	23461	13605
SINE_DR1	SINE	SINE	477	0	0	0	0	0	0	51	90	207	395	472	490	395	755	189	324	731	436	601	372	1488	674	1013	967	2906	2702	2897	4853	3632	4155	5092	5382	6435	7686	7593	7842	8140	10225	9806	11928	12045	12109	10481	11441	11606	11785
DIRS-1E-LTR_DR	LTR	Ngaro	410	0	0	0	0	70	59	110	97	87	187	142	164	322	329	265	409	365	86	451	309	766	267	662	808	821	743	1258	1474	1238	2450	1456	2308	2061	2415	3509	3202	3683	4470	6053	7021	6349	7608	6458	8101	7445	11520
Gypsy151-LTR_DR	LTR	Gypsy	1768	0	1080	0	0	884	1763	1768	884	0	0	856	0	0	0	0	0	0	0	0	0	0	0	0	0	0	0	559	0	0	0	0	0	0	0	0	0	308	0	0	0	0	0	19	0	0	0
HarbingerN6_DR	DNA	PIF-Harbinger	948	0	0	106	506	236	308	261	195	1534	1131	4980	5456	11082	15292	22806	29839	32249	34521	39623	47326	36041	47723	44372	34215	46910	38215	35907	34116	35057	37093	31291	32410	33113	25492	23759	25091	22145	26856	21657	19046	17206	15202	18183	16309	17784	16370
Gypsy-129_DR-LTR	LTR	Gypsy	1577	1043	523	2628	1051	0	523	0	0	508	564	0	407	0	0	0	0	0	0	0	0	0	0	0	0	0	0	0	0	0	0	0	0	0	0	0	0	0	0	0	0	29	368	0	523	0	1077
DIRS-1F-LTR_DR	LTR	Ngaro	115	0	0	0	0	0	59	0	46	0	192	70	161	60	153	152	97	46	44	41	0	0	141	345	149	605	291	354	381	446	1472	452	963	1404	1126	1038	677	673	1600	2057	2759	1027	1862	1997	1610	3484	1402
L1-136_DR	LINE	L1	0	0	5369	0	0	0	59	0	0	613	68	1590	1489	461	86	0	4886	182	0	41	0	0	0	34	0	344	0	43	0	1243	1044	322	755	94	181	666	143	73	404	0	1391	1853	577	1178	794	453	706
L2-44_DR	LINE	L2	40	0	0	0	0	0	0	0	0	2003	163	0	32	205	196	0	392	445	65	368	158	1033	1904	2028	3774	1077	3147	3408	3189	3660	3929	5987	5380	2552	4787	2062	2999	6116	2226	990	4163	2174	1034	1493	1566	2150	631
hAT-8_DR	DNA	hAT-Tip100	2718	0	0	0	2619	0	0	0	0	0	0	0	0	0	0	0	0	0	0	0	0	0	0	0	0	0	0	0	0	0	0	0	0	0	0	0	0	0	50	21	0	0	0	93	237	453	11
Copia-25_DR-I	LTR	Gypsy?	0	3736	0	0	0	0	0	0	971	0	1527	0	0	0	0	0	271	0	0	105	0	0	0	0	0	0	0	0	0	27	0	0	0	0	0	0	48	0	0	0	0	0	0	0	0	0	0
CryptonV-N5_DR	DNA	Crypton-V	5256	17396	112753	67078	57401	58718	36539	65875	41628	9905	6320	18741	6578	15582	4428	8092	6487	4355	6134	5369	7005	7800	4654	7197	6563	9487	6788	7771	7892	9203	11869	8903	9447	10725	12319	10978	10491	14200	10540	11969	15689	13104	15059	14919	17540	15514	15313
Gypsy8-I_DR	LTR	Gypsy	6655	14854	19097	16256	9921	0	0	0	0	0	0	0	0	0	0	0	0	53	86	0	0	0	0	0	0	62	0	0	0	43	1167	0	0	288	0	535	68	1207	31	0	30	125	0	817	0	280	0
DNA-TA-2_DR	DNA	CMC-EnSpm	240	0	135	0	739	663	2851	330	5036	1184	8533	1755	16545	2248	15289	3471	19584	7600	18808	7252	15590	8259	11876	8080	11235	8241	7369	7332	5545	6046	5614	5568	5040	9357	5875	9025	5881	6782	7579	7738	6901	8514	9407	11412	8495	10488	10573
BEL34-LTR_DR	LTR	Pao	588	0	589	0	575	0	0	1178	0	0	0	0	0	585	0	592	0	0	0	584	0	0	0	0	0	0	0	0	0	0	0	0	0	0	0	0	0	0	0	0	0	0	0	0	0	107	0
L1-91_DR	LINE	L1	0	0	0	0	0	0	0	0	0	0	0	175	0	119	2781	0	1376	0	828	0	78	2723	991	2005	1586	1181	792	569	766	316	1345	1321	1903	2123	776	1146	402	1654	125	0	3310	2848	179	818	206	1105	1187
Nimb-6_DR	LINE	I	44	8470	15137	1436	6050	5370	1081	1190	287	174	766	0	666	1350	143	1448	0	947	0	356	140	374	0	1102	0	1364	0	448	0	0	0	0	231	937	154	842	0	0	0	0	260	0	0	0	0	455	0
Gypsy92-I_DR	LTR	Gypsy	4223	4223	8446	4233	0	0	0	0	0	0	0	0	639	0	0	0	850	0	0	0	0	0	764	0	0	2363	0	0	1621	0	278	0	0	0	0	0	0	43	0	0	0	0	0	0	0	47	0
Rex1-20_DRe	LINE	Rex-Babar	974	4200	7741	3128	4313	0	873	4010	1565	1629	2574	2929	1657	2074	589	807	338	758	392	869	1000	468	0	541	513	124	659	659	911	205	726	1071	1403	317	1107	874	866	384	301	2496	1620	693	796	2326	1555	1322	1553
L1-12_DR	LINE	L1	57	17218	0	0	5951	0	0	0	1244	416	5548	2306	700	0	0	2065	1589	673	2125	1128	858	866	2755	1492	658	623	1245	0	1344	610	305	526	2263	1643	363	1102	838	404	947	1256	348	713	763	1074	1592	1027	2560
Mariner-N27_DR	DNA	TcMar-ISRm11	35	0	0	0	0	0	0	0	50	0	0	36	62	121	58	156	75	797	97	450	176	260	106	1670	247	333	1422	2065	2626	1687	3005	2548	2426	7347	4280	5088	6235	5727	6082	7400	5252	5104	5393	8408	4655	8154	7062
Harbinger-3_DR	DNA	PIF-Harbinger	1400	0	0	0	0	0	0	0	0	0	0	0	0	0	0	0	25	0	0	0	0	0	0	0	0	0	0	0	0	0	0	0	0	0	0	0	0	0	0	0	0	0	0	0	0	0	0
hAT-N26_DR	DNA	hAT-Ac	242	0	0	0	0	71	429	55	180	333	177	317	579	955	1800	2798	3746	5716	3556	8075	9313	17624	16094	21013	19378	36376	34217	34226	35085	22994	30520	21878	28932	17490	19602	13737	19884	10152	12006	11501	9952	7893	14412	13974	12694	9600	23919
hAT-N40_DR	DNA	hAT-Ac	306	0	0	127	86	0	0	219	369	171	580	139	1462	269	785	2184	2288	5769	2378	9779	13269	18007	26567	25394	29371	26858	21308	24347	27129	15353	21789	13135	9100	7671	1910	11074	5008	3257	3556	2258	2185	2808	2414	2103	2584	2460	499
Gypsy-166-LTR_DR	LTR	Gypsy	6181	1362	701	0	0	0	0	0	0	675	0	0	0	1355	0	0	0	0	0	0	0	0	0	0	0	0	0	0	0	43	0	0	0	0	0	0	0	0	0	0	0	0	0	569	0	0	0
LINEX-2_DR	Retroposon	Retroposon	122	0	0	0	0	0	0	53	0	0	0	114	63	60	113	0	51	184	82	0	63	76	71	102	83	127	691	358	202	842	763	440	500	945	679	1661	849	2170	2143	2709	1969	4208	2303	1336	2535	3629	1728
DNA-2-8_DR	DNA	CMC-EnSpm	1028	275	1249	7259	21462	130599	200048	121358	149283	126936	93381	41926	41548	18140	4313	3630	0	1319	123	84	1828	743	2500	1294	978	3280	3918	3815	7226	16222	8355	23552	8053	3269	5944	924	5558	8527	1374	1483	6628	8247	364	2844	0	496	603
DNA8-13_DR	DNA	hAT-Tip100?	71	0	0	0	0	0	0	0	0	0	78	103	65	237	170	0	0	91	864	104	157	284	160	424	586	751	1088	1613	689	3043	1634	3267	3090	2872	5960	6530	5823	7379	9648	5231	5400	6868	8959	7537	7185	6742	5293
L1-18_DR	LINE	L1	7024	16272	713	870	807	0	7825	1047	0	1523	839	785	0	1010	1477	590	1723	825	382	932	3112	816	2206	578	483	0	630	533	3802	0	506	0	257	1626	567	0	385	0	573	1658	918	1575	627	1301	618	816	0
hAT-N30_DR	DNA	hAT-Ac	654	690	0	7760	19456	50762	120648	173329	183447	165198	156344	106830	72558	39363	24679	17630	13695	14250	14353	18553	17205	18000	23670	27789	28645	32052	30110	30680	19698	21212	7349	8884	5470	4520	4642	6902	3600	3910	2617	3353	3369	5010	2588	3138	2773	1559	659
L1-22_DR	LINE	L1	0	9629	2393	9712	1655	2164	0	389	0	0	1459	0	0	837	0	264	261	0	466	0	0	0	40	542	173	0	592	0	0	336	301	184	0	0	0	135	33	0	110	522	187	544	115	0	57	638	0
Gypsy-33-I_DR	LTR	Gypsy	0	5729	17959	0	0	1624	60	0	0	0	0	0	0	0	0	0	25	0	0	0	0	1232	0	0	1794	48	2272	0	0	538	237	0	25	154	0	1488	0	0	207	0	0	0	28	0	0	0	0
TE-X-6B_DR	DNA	Crypton-A	26	0	0	0	0	0	0	0	0	0	0	0	0	119	54	158	260	47	44	105	217	224	199	151	248	238	512	238	241	336	275	396	369	709	152	821	689	442	588	682	989	1334	1539	1177	1943	2344	1746
Mariner-N45_DR	DNA	TcMar-ISRm11	25	0	0	0	0	67	62	0	0	0	0	0	32	29	0	293	75	0	44	90	0	0	0	452	133	1573	1411	422	1175	2413	0	241	903	0	70	162	74	462	220	497	219	682	0	0	37	35	0
ZFERV_I	LTR	ERV1	44	0	0	0	0	0	1783	0	0	24025	8411	3697	1056	0	1842	0	1905	0	0	0	3027	0	0	0	0	0	31	0	4696	0	6570	0	0	75	0	35	0	1333	32	0	0	0	28	0	0	0	49
DNA-N16B_DR	DNA	DNA	107	0	0	0	0	0	0	0	0	0	0	0	66	59	26	232	195	0	150	181	41	357	0	515	284	1136	678	1660	1031	1189	1718	3634	3244	1930	8256	3080	3916	5730	5301	5319	7702	3878	3544	7472	5286	2433	1831
Rex1-61_DR	LINE	Rex-Babar	40	0	0	0	0	72	0	0	0	43	111	0	286	2058	0	0	0	1004	1012	0	106	1942	962	67	1345	143	1432	551	794	2584	961	1134	1587	1636	1226	839	636	0	1136	249	1158	1172	530	0	0	0	230
BEL22-I_DR	LTR	Pao	12056	14553	3287	0	0	0	0	0	0	0	0	335	0	0	0	0	0	0	2712	0	480	0	0	769	0	0	0	0	0	0	45	0	25	0	0	0	0	0	44	0	42	0	28	78	23	35	0
Mariner-9_DR	DNA	TcMar-Tc1	0	0	0	0	99	72	246	155	246	441	76	1770	6552	8309	6670	2627	5862	3336	2599	2765	1729	91	4270	3191	628	3633	611	3062	0	327	1614	277	0	642	434	0	109	1819	172	173	209	0	4233	894	378	771	531
hAT-N48B_DR	DNA	hAT-Ac	1263	221	280	11193	22039	46596	65743	28727	25315	12355	10920	19900	10134	6788	8762	2178	2884	3390	3577	4019	5828	3423	4905	4516	5521	5968	5484	6584	7497	5224	6609	3854	6405	5948	6349	6140	4842	6942	5724	4475	4734	5077	5532	4884	6114	5646	5870
DNA-5-9_DR	DNA	hAT-Tip100	22	0	0	0	0	0	0	0	0	0	0	0	0	0	0	0	0	0	0	0	0	61	0	136	0	494	704	146	137	477	328	612	222	1329	1704	1923	478	245	791	911	1271	2354	3288	2855	4380	6057	5120
EnSpm-16_DR	DNA	CMC-EnSpm	25781	17873	4805	0	767	1545	227	418	3367	3132	768	324	2818	4133	1035	2235	932	641	1587	1620	1537	1364	1501	7351	1849	2026	1584	1519	2979	2356	1570	17384	5042	6654	14108	3662	4165	3395	2802	2559	2865	4253	3484	2877	5994	5279	5658
Gypsy4-I_DR	LTR	Gypsy	13605	0	0	0	0	0	6556	0	0	0	0	0	0	0	0	0	0	0	0	0	0	0	0	0	0	0	0	25	0	0	0	0	0	0	409	0	60	0	0	0	0	71	0	0	0	0	0
Gypsy-239_DR-I	LTR	Gypsy	0	0	0	0	5245	0	2944	5018	0	2796	0	0	0	673	929	2515	0	0	0	0	0	0	0	0	33	0	30	0	413	0	0	0	0	0	0	34	159	0	193	0	78	29	28	39	38	0	45
DIRS-6B_DR	LTR	Ngaro	141	0	0	109	0	0	13019	7123	97	2514	4784	111	10745	6771	3207	105	74	502	128	41	9043	382	500	87	1574	840	309	3253	459	448	1069	614	902	1838	3411	6804	1051	1262	548	1044	1395	848	1002	749	1456	822	4299
ERV1-4_DR-LTR	LTR	ERV1	1105	3001	1287	2574	1238	991	428	2140	1578	2017	693	625	1532	429	1155	427	725	133	242	455	389	188	400	34	461	0	307	148	199	54	464	560	570	429	443	0	517	42	1637	358	215	0	725	0	0	531	391
LOOPERN6B_DR	DNA	Kolobok-T2?	571	0	0	0	0	69	126	224	142	173	378	72	539	206	227	180	840	578	412	924	1049	1742	1725	1364	1589	3106	2318	4230	5114	5735	7884	9521	12332	15963	19941	16820	18697	25278	28211	29942	32567	42865	40761	51854	40071	50249	54340
KenoDr2	LINE	L1-Tx1	0	0	5773	5772	11404	5771	0	0	0	0	0	0	542	0	27	0	3114	0	0	41	0	1021	37	0	0	0	0	2948	0	41	705	0	831	36	0	0	0	0	31	0	30	0	0	666	0	0	0
DNA-X-19_DR	DNA	DNA	25	0	0	0	0	0	0	0	0	0	37	0	0	0	56	52	0	0	44	42	40	0	53	34	0	63	0	29	28	0	99	40	86	0	92	34	77	0	176	245	413	240	275	193	450	890	303
BEL-26_DR-LTR	LTR	Pao	1402	0	642	0	1740	288	1667	0	0	0	0	513	63	0	694	97	605	0	0	61	0	0	0	0	0	0	0	0	0	27	0	0	0	0	165	0	0	215	0	0	0	492	0	108	0	0	0
LTR-8_DR	LTR	LTR	0	0	0	0	0	0	60	54	0	0	37	72	165	0	28	0	73	455	172	0	120	191	162	408	571	2140	3514	2413	4208	3202	4853	8243	8101	8458	8840	5295	6799	12688	14701	9708	13110	12212	12448	10619	17367	11081	7983
hAT-N162B_DR	DNA	hAT-Charlie	83	0	0	0	0	0	0	0	0	0	0	0	188	0	0	308	126	803	1418	2478	1097	800	1588	2091	1281	3601	2284	1755	2210	3821	1947	1289	1528	228	575	918	1218	1229	293	0	1044	126	1384	93	723	886	0
Mariner-3_DR	DNA	TcMar-ISRm11	53	0	2622	7700	2538	2334	370	0	338	216	188	0	0	62	1812	440	463	680	345	839	277	258	345	853	3234	284	275	556	484	1613	985	979	1875	98	847	1443	220	104	903	795	1216	1381	1220	3145	2894	715	1162
HARBINGERN3B_DR	DNA	PIF-Harbinger	476	0	428	1318	5622	8546	14982	32794	60894	57269	111623	140323	130038	149952	125595	118103	91959	78269	46766	55830	48771	52012	37558	44111	36372	35739	21035	19978	17087	23603	11023	14116	18594	13320	14095	17532	22227	11728	16039	20924	18522	10323	16112	12404	15283	12404	6454
DNA6-6_DR	DNA	DNA	9293	0	43461	30614	23963	4695	26798	8084	4168	7960	4167	5900	5622	7907	11662	10939	11207	20946	25349	33001	50595	62771	77545	65628	90256	76417	77471	83652	81142	74706	69842	63165	58807	46675	53374	50620	44641	29636	30735	26964	22157	20100	20529	18066	17858	18283	19108
DNA-2-15_DR	DNA	DNA	117	0	0	0	0	0	0	57	0	42	37	69	51	0	55	158	0	602	531	859	275	868	439	2459	1333	4294	3324	3473	3388	7971	5861	6181	6941	6307	3098	6536	4153	3190	2286	3503	6622	1461	1789	1460	779	277	3432
TDR6	DNA	DNA	502	0	0	0	0	0	0	0	45	170	114	69	121	152	221	80	82	323	152	187	153	169	260	337	99	550	372	563	322	286	406	636	458	1041	830	648	685	1226	1797	1028	882	1531	1272	1919	1776	1910	2527
Gypsy117-I_DR	LTR	Gypsy	6564	0	0	19673	7749	517	0	0	0	0	0	0	0	0	0	0	0	0	0	0	0	0	0	0	0	0	0	0	83	27	0	0	0	37	35	0	109	0	0	5	297	0	40	0	27	36	1100
hAT-N190B_DR	DNA	hAT	141	0	0	0	0	0	0	0	98	167	115	277	162	89	56	26	243	431	334	164	98	561	254	741	1031	1082	1291	1561	2436	2723	4282	5833	4207	3712	7474	9786	10332	15901	12646	13841	19733	14855	19715	16823	15891	8181	12316
Crack-3_DR	LINE	L2	2822	0	0	0	0	0	0	58	235	324	0	215	362	744	591	3353	1487	4371	1728	3566	1915	2237	1923	3187	2500	3490	5955	4041	4548	2149	3013	5148	3400	3501	3666	1790	3003	2520	2096	1872	1458	2103	4568	2446	4646	5568	4905
Gypsy53-I_DR	LTR	Gypsy	17824	0	4458	4457	0	0	8847	0	0	0	0	0	0	0	0	0	0	0	0	1987	0	0	653	66	0	0	0	833	0	0	0	0	0	0	0	0	0	0	31	0	0	41	0	19	0	0	0
Gypsy-207_DR-I	LTR	Gypsy	0	0	0	6710	5206	801	6449	0	5974	4139	2273	0	4180	0	281	26	0	0	0	0	0	0	0	0	0	0	0	0	43	27	0	0	0	0	0	0	0	0	43	0	0	0	28	50	47	0	0
Gypsy116-I_DR	LTR	Gypsy	10448	336	0	0	0	26828	4372	482	0	0	6222	0	0	29	29	0	0	0	0	0	0	0	0	0	0	31	0	0	0	0	26	0	0	0	0	384	0	33	0	0	30	0	0	80	0	0	0
hAT-N32C_DR	DNA	hAT-Charlie	77	0	0	0	0	0	235	0	0	0	0	0	65	656	28	550	2639	2876	4228	5033	4140	3967	2011	1477	3582	745	2006	3219	2685	1715	5125	2387	908	823	661	1105	2005	1367	31	637	30	251	102	1021	908	411	195
Tx1-44_DR	LINE	L1-Tx1	46	0	0	0	0	0	0	0	705	0	546	2650	1427	1918	10601	462	4641	0	4620	2034	2434	663	983	0	0	0	1151	58	0	0	1397	0	196	0	0	0	33	0	95	0	0	39	28	37	0	298	47
Gypsy80-I_DR	LTR	Gypsy	7430	0	0	0	0	7308	7392	5057	0	0	0	0	0	0	0	79	50	0	0	0	76	0	0	0	0	0	0	0	0	47	0	0	39	0	0	52	0	0	0	0	30	30	0	0	0	0	0
DNA-5-8D_DR	DNA	hAT-hAT5	207	0	0	0	0	0	0	0	47	206	151	412	33	30	632	287	871	473	455	166	907	2911	2194	4755	1977	5494	5053	5551	4209	7609	11608	10164	14204	10677	7277	6828	3958	3279	6233	4180	6335	1509	913	2336	2076	1540	1519
Gypsy-15-LTR_DR	LTR	Gypsy	0	908	20013	12338	8739	906	534	0	0	0	0	0	0	0	0	0	0	0	0	0	0	0	0	0	0	0	0	0	0	0	0	0	199	0	0	0	0	553	128	0	0	0	0	0	0	0	54
Copia-23_DR-LTR	LTR	Gypsy?	0	0	0	819	0	1380	3360	2536	2602	871	512	1263	1201	0	742	1181	401	231	1768	0	415	834	0	0	299	384	631	441	567	222	0	0	456	259	790	440	0	0	0	188	433	0	230	0	0	0	0
hAT-N73_DR	DNA	hAT-Tip100	2154	1722	3372	3476	4774	5421	3920	2629	1361	379	2659	4483	3988	2485	2284	855	993	830	0	0	0	522	924	206	1509	368	2266	1724	502	976	555	2236	2872	874	1734	904	764	1819	778	1314	1756	1888	0	894	1543	726	2255
Copia-12B_DR-LTR	LTR	Gypsy?	34	0	0	0	0	0	58	0	0	0	39	0	65	0	29	0	0	0	0	0	103	37	37	281	70	0	0	454	42	453	437	495	222	197	0	469	423	143	506	586	1058	326	980	596	836	547	1713
DNA-2-11_DR	DNA	TcMar-Fot1	74	0	0	0	0	0	0	53	48	41	39	0	64	149	0	0	49	68	242	163	40	888	147	240	83	670	1256	955	455	1225	2475	2419	4245	5366	4332	7441	7014	10046	13630	11723	13196	16401	12794	23412	12144	18132	14591
Kolobok-1N2_DR	DNA	Kolobok-T2	298	0	0	0	0	0	126	268	281	123	384	457	392	416	417	818	954	606	265	644	447	1101	2342	1745	2111	2497	3277	4007	5213	5117	8066	8890	8562	9417	14404	17184	17780	16362	22056	23860	24621	30939	36855	33541	36147	34876	35984
LOOPERN3B_DR	DNA	Kolobok-T2	682	0	0	114	255	211	503	549	380	293	426	982	1149	1192	1014	1572	2169	2669	1646	2789	4360	3693	6500	5629	6002	11018	13227	16624	23126	27029	46570	46342	75109	87419	82110	125942	127174	141854	161072	136672	121693	139515	111556	116274	97798	85884	93107
TDR5	DNA	CMC-EnSpm	223	0	0	0	0	0	0	162	0	85	79	70	127	116	27	205	245	139	154	102	431	247	711	460	1072	834	1570	1327	3452	2096	2963	1899	8853	9410	10742	14551	15955	18878	25001	27608	34535	32075	33987	37971	41549	40931	48004
hAT-N158_DR	DNA	hAT-Ac	231	0	0	0	163	0	63	107	234	0	79	239	92	149	81	518	387	2209	593	659	1141	2087	1638	1801	1365	2992	2576	1043	2553	2819	4136	3134	5087	3540	6481	5618	7061	5250	6222	6135	8910	7875	6997	8095	5273	7979	8948
REX1-9_DR	LINE	Rex-Babar	42	0	0	0	0	0	0	0	0	0	42	68	63	63	225	54	0	164	353	42	84	114	0	51	0	105	78	148	100	150	362	78	174	371	81	979	308	426	299	173	1044	316	531	115	183	672	346
hATN-28_DRe	DNA	hAT-Charlie	454	0	0	0	0	0	522	106	135	129	1363	1096	1840	1515	1851	2804	3765	2803	4776	4836	4332	5219	7826	5459	7394	8879	7499	8921	8705	10876	10481	9900	9313	8962	6340	7782	5837	6845	3716	3436	3680	5615	3929	4890	4136	4680	4834
EnSpm-N10_DR	DNA	CMC-EnSpm	2020	0	0	2085	82940	72337	33093	11168	1367	29202	689	862	1414	2762	1923	450	946	1164	295	443	807	1168	1160	1287	969	2078	1460	7254	4850	1982	3914	1260	2258	2152	2558	3451	2318	4049	4467	2836	5027	4992	4144	5354	4837	4990	4321
Harbinger-N20_DR	DNA	PIF-Harbinger?	63	0	0	0	89	0	0	0	50	43	77	0	96	0	0	26	24	0	219	236	162	130	287	58	66	414	357	621	387	664	1132	355	806	553	1186	549	1149	2178	1321	940	1594	2649	1538	2295	1666	2034	983
L2-55_DR	LINE	L2	0	227	0	0	203	0	0	153	1327	2179	1798	0	6493	3045	3621	1769	3371	2750	2080	4425	2284	1149	1231	348	529	598	3930	1409	1781	978	1023	505	1269	2916	712	1301	771	224	1425	1652	1524	1342	126	10	905	522	955
DNA8-4A_DR	DNA	hAT-Charlie	342	0	0	0	0	70	0	0	137	86	151	105	159	276	28	104	515	505	473	758	416	878	2003	928	2972	6453	4882	10010	10360	13585	18264	26959	28407	31527	41850	31677	35422	35276	36756	34736	32723	38004	29334	32495	30124	32244	24158
Gypsy-17-LTR_DR	LTR	Gypsy	0	3317	0	0	3321	1661	1664	405	406	0	0	829	0	848	0	0	370	0	1639	0	0	0	0	0	0	853	75	0	0	58	0	0	0	0	0	144	0	0	0	0	0	0	0	0	0	0	0
Gypsy-19-I_DR	LTR	Gypsy	0	0	13090	6519	0	0	0	0	0	0	0	35	0	0	0	6446	50	0	0	44	0	0	0	0	0	0	30	0	0	0	0	0	0	0	0	0	33	0	0	0	0	29	76	54	0	0	0
Gypsy55-I_DR	LTR	Gypsy	13424	0	0	0	0	0	0	0	0	0	0	0	0	0	0	26	25	0	0	0	0	212	0	0	0	0	0	0	0	0	913	0	0	1977	440	0	0	0	0	0	0	0	0	0	0	0	0
Academ-1_DR	DNA	Academ-1	0	531	531	0	2474	4932	0	1941	0	0	0	554	515	0	0	0	0	0	0	0	44	204	0	0	0	0	0	0	227	0	0	0	0	0	37	0	0	0	0	0	0	80	0	37	36	73	43
Harbinger-N25_DR	DNA	PIF-Harbinger	0	0	0	0	0	0	0	0	0	42	0	36	0	64	27	0	0	0	44	0	0	38	110	86	166	114	0	0	225	235	245	175	75	108	209	263	280	506	473	207	863	334	639	948	635	738	1346
Gypsy-199_DR-I	LTR	Gypsy	3246	0	0	0	0	0	0	0	0	0	0	0	0	0	0	0	0	0	0	0	0	0	0	0	0	0	0	0	0	0	0	0	0	0	0	35	0	0	0	0	30	0	0	0	0	0	0
TZF28C	DNA	TcMar-Tc1	297	0	0	0	0	0	66	156	186	42	232	278	291	88	623	235	769	228	966	1029	957	1415	1999	1617	2489	4575	4052	7494	8846	12358	14333	15870	21179	15750	22924	33617	41694	44467	37344	31950	37393	32342	30828	22787	21261	11548	12504
TDR21	DNA	hAT-Charlie	69	0	0	0	0	0	0	0	45	0	0	69	0	29	82	108	100	145	0	165	285	167	0	0	97	0	443	577	444	163	80	251	851	0	264	992	130	0	28	502	921	423	307	65	898	350	336
DNA2-13_DR	DNA	DNA	467	0	0	0	0	0	64	114	194	85	76	71	746	3772	3533	8517	4023	3490	1342	1326	1823	8318	385	2853	1494	942	622	545	1298	1562	853	509	1437	1037	1045	2732	1943	1176	1499	1094	1474	1432	2282	1070	1395	2311	1150
EnSpm-N26_DR	DNA	CMC-EnSpm	87	0	0	0	94	0	0	154	96	42	224	40	189	120	244	203	337	222	139	334	664	833	501	792	441	1771	755	1522	1521	3118	3033	4906	6813	10600	8541	9121	7868	10019	12384	11585	7858	11614	15235	8110	8962	7210	5830
Gypsy-175_DR-I	LTR	Gypsy	3887	0	0	0	0	0	0	0	0	0	0	0	0	0	168	26	222	0	0	0	0	0	37	0	0	15	0	1028	36	38	34	1095	0	564	0	34	19	0	1221	1267	14	38	24	36	0	0	0
Gypsy61-I_DR	LTR	Gypsy	0	6871	6838	0	6881	0	0	0	3511	3563	2958	0	0	0	59	0	24	0	0	0	0	0	0	0	0	0	31	29	0	0	0	0	0	0	0	57	0	0	0	0	0	102	0	0	0	0	0
Harbinger-4_DR	DNA	PIF-Harbinger	76	0	0	0	0	0	0	0	0	357	90	109	0	1384	838	0	24	1740	3627	1069	2354	6806	108	49	89	80	1531	3781	1723	67	314	786	1172	323	338	2155	354	1102	737	276	1107	1852	349	1052	3181	1174	1031
ERV1_DR-LTR	LTR	ERV1	1061	0	0	354	0	0	401	0	0	0	0	0	0	0	0	0	0	0	0	0	0	0	0	0	0	0	0	0	0	0	0	0	0	0	0	0	0	0	0	0	0	0	0	0	0	0	0
hAT-N106_DR	DNA	hAT-Ac	0	0	0	0	81	80	0	0	0	169	236	69	131	263	226	77	149	162	713	551	552	458	514	772	891	922	1088	522	2695	1851	1169	2019	2767	504	2891	3633	5476	2738	2549	3739	5003	3157	5659	2765	3755	4047	4523
DNA-N25_DR	DNA	DNA	24	0	0	0	477	2167	4550	6060	7242	8898	8903	5645	5128	870	2613	5793	3188	0	1098	4578	1947	936	2855	1620	66	0	0	622	294	550	2329	126	508	3518	718	1451	791	1461	511	507	493	90	1035	873	162	1151	1987
Mariner-6_DR	DNA	TcMar-Tc1	101	0	6508	4888	4900	0	0	0	2802	1199	2337	4904	464	517	2914	104	1865	120	86	47	121	246	148	1219	393	219	60	86	115	493	289	1389	581	404	728	295	532	511	162	549	700	585	769	1349	1118	3549	1099
L2-16_DRe	LINE	Rex-Babar	52	10036	12495	2194	5210	1633	5904	8026	6955	1961	2334	2432	4960	1394	2055	1144	222	1938	172	1301	136	1044	71	739	1591	47	838	1959	3960	1136	2662	4480	1560	3971	5827	2967	4790	2586	2399	1939	1824	1277	326	2614	287	402	0
HARBINGERN2B_DR	DNA	PIF-Harbinger	253	0	0	0	0	0	0	52	0	42	0	34	93	118	83	395	122	69	355	119	316	166	806	1039	361	875	807	3113	2394	2559	8925	5175	6892	8889	11342	17938	25947	34204	34857	29805	33292	39992	39547	31203	24662	29753	27502
LTR-11_DR-I	LTR	LTR	9147	0	0	0	0	0	0	0	0	13514	1185	314	229	147	277	26	0	0	9097	3404	789	902	532	204	97	349	120	9853	3571	1332	712	456	481	433	280	268	168	7449	2580	812	690	485	751	407	316	350	5050
I-2_DR	LINE	I	54	0	5840	0	0	0	530	514	592	745	0	0	631	0	0	942	0	658	404	1211	437	367	107	154	1039	1667	723	73	283	111	1447	841	797	1756	1590	1883	789	1016	2049	1611	1032	1853	492	3096	1085	1667	2950
hAT-6_DR	DNA	hAT-Ac	3529	0	0	0	0	0	0	0	0	0	0	0	0	0	1106	0	0	0	0	3724	1358	1349	1962	0	1996	81	60	0	43	27	0	0	0	120	0	0	0	43	0	38	0	47	0	0	0	144	307
L2-41_DRe	LINE	L2	146	228	141	557	1369	2405	4469	4258	6288	2680	13357	9360	7697	8427	2889	2700	5908	4557	1798	6862	7951	6278	7295	12295	3763	2750	4534	2678	3065	7315	1611	6204	1638	1715	2649	3930	3113	363	4148	1837	2976	2904	2736	414	943	561	2789
Merlin-N3_DR	DNA	Merlin	211	0	0	0	0	0	0	0	234	0	76	0	150	119	110	525	195	385	109	244	436	603	1012	787	778	1429	458	1478	2306	1598	2731	3719	4189	4605	4069	5915	9611	7921	8982	9700	13658	10870	10616	15128	17440	24313	18230
L1-9_DR	LINE	L1	0	0	0	0	0	0	0	0	0	0	83	0	92	153	0	1851	0	1036	554	1157	2229	1611	1156	1194	2195	2193	2451	1083	56	1357	1192	1340	1302	2579	2584	747	1633	2881	3689	2609	3757	4072	1833	2181	3977	3061	3749
Gypsy164-I_DR	LTR	Gypsy	3863	0	0	0	0	0	0	0	0	0	0	0	0	0	0	0	24	0	0	0	0	0	0	0	0	0	0	0	0	27	0	0	0	0	0	0	0	0	0	0	0	0	53	0	0	100	0
DIRS-8_DR	LTR	Ngaro	2714	63589	31048	49453	16629	39511	35375	40174	19191	7268	5945	1008	633	5034	319	2116	192	1555	9667	588	428	5021	5707	4138	5081	3148	1214	2552	2872	5734	56	1873	3231	567	2882	47	2934	5562	763	1065	6288	1116	1000	569	2857	4313	323
L1-52_DR	LINE	L1	0	0	0	5683	2536	6226	1928	4688	302	1886	0	1476	1627	0	58	0	716	47	356	530	77	222	508	0	132	261	691	0	153	1857	1067	546	1320	196	755	1564	299	2572	2622	2297	445	1565	1786	2443	1098	1759	642
EXPANDER1_DR	LINE	RTE-BovB	618	0	0	0	83	953	187	909	508	369	641	9230	5881	10387	20420	13080	12479	18311	13294	18898	30689	21707	32410	34728	25370	31802	30752	40248	42964	35016	48277	53476	55122	55961	71836	61721	81936	77945	85378	94113	98187	105144	104375	93959	88063	91698	78705
Gypsy43-LTR_DR	LTR	Gypsy	1743	692	0	0	0	795	793	1928	1307	4535	785	1406	33	377	793	3733	1822	1411	1565	3807	6030	2255	498	1951	534	0	0	0	0	132	211	1253	0	319	1047	582	718	914	111	797	1916	994	1555	834	0	844	1449
Gypsy36-I_DR	LTR	Gypsy	0	0	5798	5827	245	0	6550	0	7044	8695	601	4097	0	0	0	0	0	1489	0	0	0	0	0	0	0	0	0	0	0	259	0	0	253	0	0	0	407	0	261	1673	240	0	57	0	456	1003	0
Gypsy-210_DR-I	LTR	Gypsy	4192	0	0	0	0	0	0	106	98	0	119	23	0	64	237	159	53	167	132	134	222	154	248	197	202	87	79	160	109	181	39	65	326	204	235	4163	154	154	92	71	254	86	174	299	268	1090	106
Gypsy-219_DR-LTR	LTR	Gypsy	982	0	0	0	0	982	0	0	0	0	0	0	0	0	0	0	2931	0	0	0	0	0	0	513	967	222	0	0	78	741	146	483	0	0	336	178	121	0	31	193	0	308	0	148	206	0	164
L1-118_DR	LINE	L1	0	0	0	0	0	13549	2523	3023	4725	9150	3386	3632	524	575	1561	4824	0	1555	0	733	1105	444	1050	768	742	867	1828	2966	1682	181	832	1102	982	1026	1457	334	416	1589	395	0	938	1208	807	317	799	1266	104
BELPADRE_I	LTR	Pao	26	0	20840	6308	6316	0	0	0	0	0	0	0	0	0	0	0	0	0	0	0	0	0	0	0	0	0	0	0	0	0	0	0	44	0	0	48	0	114	31	0	0	0	0	0	0	0	0
EnSpm-N35_DR	DNA	CMC-EnSpm	30	0	0	0	0	0	0	0	0	0	0	0	162	29	82	0	698	0	202	310	581	459	989	795	781	1172	1087	2389	1238	1886	3086	4748	2038	2962	2919	3781	4562	4398	3614	3240	1232	2036	2023	2876	883	460	2758
DNA8-23_DR	DNA	DNA	405	27801	233026	100235	40351	33349	16787	4699	7664	4967	4632	12237	11442	40326	17153	39274	4676	8681	13662	7982	5276	3648	1769	4379	1091	1156	1559	1781	5009	1703	2942	6746	4857	6962	4326	7440	7033	3181	3847	5165	6641	4600	1654	3088	3181	2432	4641
Rex1-60_DR	LINE	Rex-Babar	0	0	0	0	93	0	0	0	0	0	37	34	0	60	85	0	0	67	0	103	363	111	304	102	1060	78	260	110	1221	1341	1152	2288	1847	2056	535	929	2536	3382	572	1462	4388	2060	1339	1761	1023	2192	1486
Gypsy97-LTR-B_DR	LTR	Gypsy	163	0	0	0	0	142	68	160	0	396	433	0	127	455	451	1840	1188	1337	511	526	0	394	1775	546	857	658	882	750	2523	2314	3102	3092	3789	1747	1171	1927	1527	3722	2536	1543	1147	1194	1365	1854	2007	1691	3231
DNA-N28_DR	DNA	PIF-Harbinger	87	0	0	0	0	0	0	0	49	44	37	0	35	59	0	26	48	46	109	83	60	0	35	36	33	355	378	222	226	485	498	357	335	99	970	665	1089	935	1389	790	1148	2011	1331	2032	2974	3354	2551
Rex1-26_DRe	LINE	Rex-Babar	296	7315	7267	0	4380	3997	2083	3296	1099	2265	1528	3434	1951	1324	988	1319	1397	1719	3013	4298	1330	2551	2949	735	1800	798	970	1771	199	1640	566	413	852	966	1516	727	1690	2494	541	1090	448	829	403	767	1831	848	1438
Gypsy56-I_DR	LTR	Gypsy	4556	0	0	0	8405	0	183	0	1178	1728	0	673	0	0	0	0	0	0	222	0	0	0	0	0	0	31	0	0	0	0	0	0	48	0	0	0	0	0	0	0	70	0	80	0	1519	0	0
Copia-11I_DR-LTR	LTR	Gypsy?	0	0	0	0	0	0	0	0	49	0	0	141	94	0	27	0	0	0	0	103	474	668	282	600	824	579	415	1295	894	1945	382	2525	1478	889	2540	2177	4266	5821	4328	2677	5595	7710	8662	9695	9131	13111	8832
Copia-8-LTR_DR	LTR	Gypsy?	84	0	0	0	0	0	540	1422	948	949	1422	1898	1931	2625	1891	944	1678	1461	1869	2839	2895	2310	3798	2576	5666	3778	6294	10243	5714	7797	7200	5133	5137	6194	4769	5563	5132	1561	4351	1820	2673	3894	3709	3847	4185	5488	3874
Harbinger-N29B_DR	DNA	PIF-Harbinger	52	0	0	0	0	0	0	0	0	0	0	35	0	0	27	0	51	0	48	42	0	0	0	0	0	0	92	29	59	0	0	39	37	59	49	156	48	32	226	0	0	39	218	65	361	126	925
DNA-TTAA-1_DR	DNA	DNA	57	0	0	0	0	153	0	0	0	0	0	36	0	58	309	415	98	227	129	326	771	217	1025	935	3027	1342	1849	2582	1819	3795	8898	3666	8603	9044	8442	7276	12851	19504	15880	10974	10072	15657	13722	12817	11938	10028	8302
IS3EU-2_DR	DNA	IS3EU	11946	0	0	12325	0	5580	0	0	0	46	0	474	0	0	0	0	0	0	0	0	39	0	35	0	347	0	30	29	170	82	0	0	50	74	249	68	198	250	0	0	138	157	864	242	62	482	233
hAT-27_DR	DNA	hAT-Ac	23	0	3347	3340	0	211	0	1357	516	688	683	1349	1306	0	0	0	50	0	0	0	0	0	0	0	0	64	30	29	0	47	0	0	0	0	0	34	0	43	50	71	0	192	28	67	37	0	0
Tx1-6_DR	LINE	L1-Tx1	5955	28221	7645	0	387	0	0	861	850	1245	0	0	0	233	1376	0	0	651	510	0	118	624	0	0	1171	32	862	0	528	430	0	399	38	606	0	158	2308	558	122	2761	1715	2929	4621	2007	338	1530	275
hAT-N194_DR	DNA	hAT-Charlie	60	0	0	0	0	0	0	0	0	83	0	0	64	61	223	0	184	140	43	82	40	303	4012	3476	196	1961	1832	5319	936	5517	3324	5161	4395	1911	4110	2002	1402	2208	2368	2625	1384	4417	2093	1558	2715	2870	1612
DNAX-27_DR	DNA	DNA	26	0	0	0	0	0	0	0	0	0	0	35	0	0	0	103	25	0	106	0	0	773	457	725	1111	1419	142	1199	754	1797	2969	1238	1436	1067	1165	1869	393	980	1204	2307	1484	1931	4198	3216	1187	742	1957
Gypsy72-LTR_DR	LTR	Gypsy	596	0	0	0	1192	1623	583	1200	0	596	325	0	0	0	1823	0	0	0	1178	278	506	499	528	0	0	95	0	1747	102	0	580	0	0	0	35	0	399	348	0	548	0	0	0	0	0	0	0
L1-61_DR	LINE	L1	3455	0	0	0	0	0	0	0	1188	3308	75	754	754	328	864	244	363	364	1337	409	736	204	2645	1127	503	4893	2053	2187	1435	1250	1657	1729	104	1631	1975	487	3045	4326	635	2928	3599	3403	1493	599	1979	3047	450
Gypsy38-I_DR	LTR	Gypsy	28	0	0	8147	0	0	2028	6634	4702	0	0	0	0	0	0	0	0	0	0	0	0	0	54	0	33	0	30	0	0	0	39	853	0	0	272	627	0	0	0	0	0	29	0	129	689	40	0
Gypsy106-LTR_DR	LTR	Gypsy	2758	0	6893	2760	9629	0	1177	0	0	0	0	0	0	0	218	0	0	0	0	0	0	0	0	0	0	0	0	148	0	0	0	0	0	0	0	133	1179	0	0	0	1562	0	0	0	0	0	0
hAT-N159_DR	DNA	hAT-Ac	2013	0	139	0	7016	7557	24783	23291	12593	10532	8395	4761	4313	1749	14260	24947	32538	43905	32178	29852	35927	29108	16542	4349	9853	4831	2495	5165	2956	3775	6894	5029	4704	4890	4007	3662	7086	3949	4992	7147	8370	6840	6418	3830	4140	5412	4189
DNA-6-N8_DR	DNA	DNA	118	0	0	0	0	0	0	0	0	84	0	102	96	29	28	51	0	301	139	62	39	193	388	356	99	203	349	1420	240	1206	535	989	1689	1095	3857	1556	3848	4850	4422	3463	5536	5698	10003	5826	14921	13321	12485
BEL18-LTR_DR	LTR	Pao	414	237	0	0	816	0	1642	1058	735	413	0	0	0	0	0	0	0	0	0	0	0	0	0	0	0	32	318	0	0	0	0	0	0	0	0	0	0	106	0	0	0	0	0	0	89	0	0
hAT-N34B_DR	DNA	hAT-Ac	512	0	162	0	175	78	485	477	564	1457	4236	6294	18632	26360	33512	48552	61963	56667	55827	47635	51013	39311	33665	21830	16790	16505	12646	12920	19413	7874	11169	10699	8631	10578	10181	6025	4635	5761	2699	3638	4754	2441	2020	3726	1755	1960	3817
Gypsy160-I_DR	LTR	Gypsy	4191	0	363	15538	4167	0	0	0	0	0	0	0	0	0	0	0	25	0	0	0	0	0	615	0	0	0	0	1156	0	452	40	0	0	0	0	0	1089	0	0	0	0	0	0	0	0	0	0
Kolobok-2_DR	DNA	Kolobok-T2	28248	6681	0	0	0	0	250	117	137	82	208	177	65	91	137	54	345	414	774	740	3422	1690	313	1718	657	1602	509	752	768	766	1345	557	461	793	1127	1150	777	1004	1076	979	2532	1568	1916	2338	2753	2085	2796
Mariner-N40_DR	DNA	TcMar-Tc1	158	0	0	0	0	75	0	55	0	41	78	102	98	150	149	180	99	207	42	229	80	759	203	1453	1158	886	1996	1833	5063	2729	1471	3301	1789	5051	3256	8051	4884	6357	6939	7954	3458	3794	3011	6585	2799	4600	1642
Gypsy-242_DR-LTR	LTR	Gypsy	0	0	0	0	0	0	0	0	0	0	0	0	0	0	0	0	0	0	131	123	485	37	37	28	0	0	0	0	0	1942	118	0	1319	1321	633	1178	0	0	449	835	98	1162	855	413	572	0	207
SINE2-1_DR	SINE	tRNA	67	0	0	0	0	0	632	0	930	222	979	396	1976	180	1570	52	1673	735	3258	745	2315	642	1777	1214	1103	469	1685	350	2201	396	1099	1163	1463	1145	990	2220	1308	1246	3003	1720	2850	4010	4300	5900	4494	4482	3887
Gypsy82-I_Dr	LTR	Gypsy	22327	5446	0	0	0	5558	0	0	0	0	114	0	0	0	28	0	0	0	0	0	0	0	0	0	0	0	31	0	0	0	0	0	0	0	0	0	0	32	0	0	40	0	0	0	0	0	0
BEL24-I_DR	LTR	Pao	6810	0	40752	8958	0	0	0	0	0	0	0	0	35	0	28	0	0	0	0	0	0	0	0	0	0	0	0	50	0	0	52	0	0	0	0	0	0	44	31	0	0	0	0	41	0	72	0
Mariner-13_DR	DNA	TcMar-Tc1	49	0	0	104	3146	5083	8492	1621	3203	0	1809	0	4235	201	2028	1184	218	0	0	0	0	152	465	2001	1616	1485	2830	4218	3054	633	2804	1728	238	2740	35	3213	1183	484	1185	527	170	0	389	1279	207	369	0
DIRS-9_DR	LTR	Ngaro	0	0	0	0	0	0	0	0	0	0	0	0	33	29	0	0	0	120	0	64	0	76	90	0	33	145	67	102	28	293	200	57	170	278	457	112	465	369	178	3231	2741	724	1137	173	830	255	518
HATN1_DR	DNA	hAT	355	0	0	0	0	66	117	165	238	813	430	238	1172	845	1988	1879	2650	7057	8338	11760	17390	22654	28659	33823	42700	42691	47010	44938	49248	57662	45745	50137	38975	37811	35715	26422	28055	23133	19669	24996	27524	26290	32387	35783	43712	50357	51743
hAT-9_DR	DNA	hAT-Charlie	0	0	0	0	587	2393	2404	0	511	0	2735	0	0	0	0	0	0	0	85	0	0	0	1640	0	0	416	0	0	0	0	0	0	0	281	0	0	0	263	0	686	0	0	0	0	0	0	0
DNA-8-9_DR	DNA	hAT-Ac	159	0	0	4129	1412	9064	36820	41775	18666	18296	30682	9440	1461	5634	515	106	535	5706	7567	4792	10872	16234	12688	6657	4870	4615	3695	2351	87	3059	2937	622	967	844	1393	1924	669	1047	853	2501	2845	3827	2311	4879	2955	2666	3437
TE-X-22_DR	Unknown	Unknown	37	0	0	0	0	0	0	0	0	0	0	34	33	0	55	0	49	46	0	41	40	131	36	34	33	108	91	102	0	55	105	235	174	96	81	45	166	235	104	41	217	252	366	176	350	339	162
hAT-N66_DR	DNA	hAT-Charlie	306	0	0	0	0	69	188	0	189	386	118	319	740	561	644	1375	1353	986	3041	3038	4116	1609	3773	2497	6225	7248	6667	8420	10031	7598	10233	8904	8863	10981	9949	10200	8633	9625	8483	10158	6996	9232	5405	7100	6473	6381	3735
Gypsy-209_DR-I	LTR	Gypsy	4180	0	0	0	0	0	0	0	0	0	0	0	0	0	0	0	0	0	0	0	0	0	0	0	0	0	0	0	0	0	26	0	0	0	35	0	0	0	0	0	41	0	2610	0	0	0	0
BEL-54_DRe-LTR	LTR	Pao	3720	0	1850	1858	2875	783	0	0	580	0	0	0	0	0	0	0	0	0	0	0	0	558	0	0	0	0	0	0	0	413	0	0	0	0	49	0	0	0	0	53	0	0	69	0	0	244	0
L2-17_DRe	LINE	L2	409	17083	2965	3296	2090	1661	998	684	1004	0	1865	2962	1864	1284	5769	802	1365	2034	2026	5125	708	647	2046	3025	932	4739	1944	2495	1124	315	3547	0	1565	1524	2501	4914	6142	2141	4473	5191	746	2216	5829	3173	2324	3457	4340
BEL-66_DR-LTR	LTR	Pao	67	0	0	0	0	0	0	0	188	0	888	0	1436	925	0	0	873	134	0	424	0	0	449	447	149	450	0	0	0	891	0	0	0	0	0	850	0	0	408	300	429	406	229	0	0	0	147
hAT-N125_DR	DNA	hAT-Ac	58	0	0	0	0	0	0	0	48	0	81	36	63	0	0	0	368	568	67	170	262	148	354	103	425	336	706	1431	704	695	988	758	1966	1705	2213	1578	4381	1595	4770	4155	4319	5245	5827	6397	6327	4505	3650
L1-24_DR	LINE	L1	5970	45784	0	3841	0	0	0	0	0	0	0	0	0	0	0	0	0	0	0	0	0	0	0	0	0	0	0	0	0	0	0	0	0	0	0	0	0	0	31	0	30	0	39	0	0	0	0
piggyBac-N9_DR	DNA	PiggyBac	28	0	0	0	0	0	0	0	142	0	0	0	32	178	0	104	147	134	43	0	60	434	178	120	50	143	260	497	423	550	539	1714	940	1776	4490	2263	3843	4550	6307	6591	7133	8536	10340	10791	18579	9539	13870
Gypsy79-I_DR	LTR	Gypsy	4240	0	0	0	0	0	0	0	0	0	0	0	472	0	0	2030	0	0	1648	561	0	0	412	0	0	0	0	0	0	0	0	0	0	1323	0	0	0	0	0	0	0	0	1807	0	0	0	0
Copia-13D_DR-LTR	LTR	Gypsy?	168	0	0	0	0	0	0	54	0	0	75	210	689	89	0	102	0	180	219	1857	0	257	614	559	517	2042	3141	1654	1320	696	2488	3557	6313	1787	4952	5828	8944	4848	10668	3980	10018	9787	7997	6893	6910	11428	7669
BEL13-LTR_DR	LTR	Pao	345	0	304	0	0	308	315	635	955	312	317	947	297	291	0	610	0	629	202	0	317	0	0	0	0	0	0	0	57	301	0	0	74	0	0	0	0	0	0	0	306	59	0	129	68	62	308
Kolobok-N7B_DR	DNA	Kolobok-T2	62	0	0	0	0	0	0	0	0	0	37	34	0	30	27	54	49	69	0	148	40	4	126	217	51	160	0	220	72	443	374	0	128	271	551	429	953	853	695	383	1276	1236	851	1587	2615	877	1915
Copia5-LTR_DR	LTR	Copia	970	0	576	0	200	0	406	0	589	0	394	0	0	0	0	0	584	0	0	0	0	0	0	0	0	189	0	0	0	0	0	0	0	0	186	0	0	0	0	0	0	0	0	0	0	0	0
Copia-11B_DR-LTR	LTR	Gypsy?	105	0	0	0	0	0	0	0	0	0	0	108	33	61	0	0	0	23	96	41	0	77	89	107	68	64	30	74	182	112	254	183	461	548	698	416	202	611	740	529	621	1287	1663	1800	3035	2139	4710
RTE-2_DR	LINE	RTE-BovB	60	0	0	3095	177	0	418	0	0	337	1308	1376	2189	444	2491	1024	595	808	273	0	252	476	0	288	0	0	301	0	0	0	0	0	0	132	46	0	108	0	0	0	0	0	28	0	0	0	0
hAT-N126_DR	DNA	hAT-Ac	102	0	0	0	0	0	0	0	49	0	0	0	65	30	27	52	75	49	44	188	39	94	183	52	117	375	54	281	812	395	40	77	456	516	1826	1859	1093	3736	2965	1091	1456	3096	2859	5329	1807	5411	4828
HarbingerN5_DR	DNA	PIF-Harbinger	1386	0	0	0	0	139	60	391	383	243	687	530	568	663	807	654	1242	840	871	2372	2348	2180	4998	7429	5603	7370	13363	16333	16371	23121	34382	39788	54156	86840	87018	117645	132110	107213	138580	149421	138663	148388	112864	121326	124143	99796	86421
hAT-10_DR	DNA	hAT-Tip100	5979	0	0	0	0	138	1726	2036	1709	87	0	391	1256	2122	1371	747	1084	1364	1623	1148	1936	2012	1094	1934	1960	1456	1701	1800	1801	2079	1922	828	2027	1494	2140	3226	2013	1760	3896	1824	2830	1370	1681	2106	637	1856	1046
Gypsy-202_DR-I	LTR	Gypsy	4960	0	0	0	0	0	0	0	0	0	0	0	0	0	28	0	0	0	0	0	0	0	0	0	0	0	0	0	0	0	0	0	0	0	0	0	0	32	45	0	0	43	0	0	0	71	0
Helitron-N1_DR	RC	Helitron	203	0	0	211	0	0	279	2514	212	41	295	0	7626	9735	8703	13368	7489	5275	17997	4486	7397	13512	10903	17852	5538	11977	9926	1026	1944	2559	3006	437	7958	378	1939	272	3096	127	93	0	1852	774	2602	0	4231	1304	1320
BEL-73_DR-I	LTR	Pao	5860	0	0	0	0	0	0	0	0	0	0	0	0	0	0	0	0	3551	0	0	0	1918	0	0	0	0	0	0	0	0	0	0	0	0	0	0	35	0	0	0	0	0	0	0	0	0	0
hAT-N169_DR	DNA	hAT-Ac	92	0	0	0	0	0	0	0	0	46	78	0	0	59	56	53	154	114	214	211	258	301	158	389	139	285	1142	534	2220	257	1567	1746	1393	1486	2870	3610	2443	3366	5206	4330	6746	5710	5100	7586	8521	8961	13374
ERV1-N6-I_DR	LTR	ERV1	13601	8764	0	0	8896	4805	125	1579	51	2954	345	248	223	90	138	239	198	230	380	353	311	646	706	413	234	589	266	1146	345	379	617	679	485	548	164	188	1299	741	526	522	1000	451	896	775	1240	867	984
DNA-8-12_DR	DNA	Merlin	898	579	135	5107	4788	2100	3919	6531	3172	1877	1832	2681	2159	559	1316	2344	6412	3554	3867	6108	4519	7067	5830	3561	2582	1895	3264	2008	1171	1395	1879	1672	1530	2808	3918	2687	4229	5910	8086	12199	8550	10643	17512	16126	18799	17697	20885
EnSpm-7_DR	DNA	CMC-EnSpm	33575	0	10339	0	0	1343	370	327	335	493	1919	999	589	624	1483	2208	1694	1687	1980	2069	2429	2321	2063	2277	2124	2886	3156	2364	2121	2186	3315	3590	3117	2757	2982	3878	3379	4056	3640	2937	4183	3093	4202	3982	2603	4091	2706
HATN3_DR	DNA	hAT-Tip100	183	0	0	0	269	295	498	321	373	800	1012	1501	3703	4705	2512	9020	11587	11368	21622	31075	42154	50029	40336	68881	56243	71496	62260	50469	48956	39435	21657	15730	15316	9848	9988	4804	5880	5593	6351	3826	3249	6979	3212	2260	4831	8521	4852
Gypsy58-LTR_DR	LTR	Gypsy	288	0	576	0	0	146	0	0	0	0	0	288	0	0	0	0	291	0	0	0	0	0	0	0	0	144	0	132	0	0	0	139	0	0	0	137	0	0	0	0	0	0	0	0	0	0	0
L1-25_DR	LINE	L1	12110	14290	12812	0	5701	1635	720	1102	958	493	42	36	0	0	674	0	0	0	0	0	806	185	303	10	0	77	227	0	1472	0	1835	1159	0	67	362	2338	889	219	2605	1009	933	1707	351	2481	515	1921	318
hAT-N44_DR	DNA	hAT-Tip100	178	0	0	0	0	0	435	0	453	311	726	521	1709	3081	4543	10579	27012	17830	30260	25926	29651	28225	25910	16108	12672	4704	7430	2965	2555	1638	3126	414	3447	1267	505	327	558	932	288	79	682	151	94	1011	350	79	623
Gypsy93-I_DR	LTR	Gypsy	4240	0	4246	4244	180	0	0	0	0	0	0	0	0	0	57	0	2672	0	0	1126	0	0	0	0	0	0	31	0	0	0	0	0	0	0	0	0	270	0	0	522	31	0	0	0	0	0	0
DIRS-5_DR	LTR	Ngaro	370	41963	8000	0	7448	533	4238	13320	7496	2080	1093	1106	1997	771	3546	6013	561	4525	3708	4941	7372	3242	8864	6250	6200	7540	5818	4275	4660	2827	4227	3442	1120	299	3740	3109	810	1980	1550	3312	935	1848	1968	2041	4585	1760	756
LOOPERN4B_DR	DNA	Kolobok-T2	291	0	0	0	85	69	298	212	98	424	274	531	538	607	220	366	196	930	2563	1131	1175	1389	2595	2915	4398	5986	10250	9315	12041	17246	22064	24401	28342	35934	43319	44399	51240	49584	59939	55229	63362	57243	65752	71368	65244	68747	63047
EnSpm-6N1_DR	DNA	CMC-EnSpm	10827	0	20453	38148	67860	130249	143470	130564	44554	18695	8153	3933	7072	7053	6573	7432	6946	7634	6888	6162	10145	8449	9653	8421	9909	12981	12255	11880	11132	14005	12657	16668	15246	18564	21400	17189	19901	21134	24391	17903	19405	14742	18375	18860	17358	16842	15099
Gypsy-184_DR-I	LTR	Gypsy	4016	0	0	0	0	0	0	0	0	0	0	0	0	0	0	0	739	0	3822	0	0	0	0	0	98	0	0	0	0	0	26	0	0	0	0	34	0	0	0	0	0	0	369	0	57	461	0
BHIKHARI-5-LTR_DR	LTR	ERV1	85	0	0	16338	28463	11917	8940	4900	13150	17198	14846	8334	4802	0	0	2200	3328	4861	0	0	0	3406	566	4137	5738	4084	526	1606	84	41	535	1165	1191	37	329	1304	1873	1449	0	2625	1076	1649	3824	3174	6282	4973	3421
Gypsy153-I_DR	LTR	Gypsy	4399	0	4406	13216	0	0	0	0	0	0	0	0	4013	0	0	0	0	0	0	0	0	0	0	0	0	0	31	0	0	0	41	0	0	0	0	0	0	86	0	0	0	188	312	0	0	0	520
DNA-1-7_DR	DNA	PIF-Harbinger	9346	0	0	0	428	6547	5459	1748	781	1779	5729	5244	5067	3874	3879	7142	5219	6036	7056	8604	12128	13881	13473	20510	18759	22441	34022	47964	64434	45805	65684	68992	60997	61419	68203	64022	64543	88915	73077	69887	83380	79228	79887	76820	80849	71686	60476
hAT-N136_DR	DNA	hAT-Ac	244	0	0	0	0	0	131	57	47	0	125	371	488	62	268	103	589	710	644	1297	1038	1747	0	1751	868	1603	1236	1222	1785	1312	1953	2632	2743	1148	1724	1175	1120	2795	2676	1713	1109	370	221	0	116	400	468
Gypsy-174_DR-LTR	LTR	Gypsy	118	0	0	0	0	0	0	0	0	0	0	0	0	0	0	0	0	0	0	0	0	0	0	0	0	0	0	236	0	109	0	0	0	0	0	0	0	0	0	0	0	0	0	0	0	0	0
Gypsy45-I_DR	LTR	Gypsy	0	5158	5187	5135	0	0	0	101	245	0	0	0	0	0	28	0	25	0	0	0	0	0	0	0	0	0	0	0	28	0	1792	379	0	181	0	0	124	0	0	0	0	0	0	106	0	35	53
L1-122_DR	LINE	L1	55	4983	0	0	0	0	0	0	0	3242	155	0	0	29	0	802	738	0	0	0	0	780	0	1413	0	0	0	0	168	0	467	126	50	0	190	226	45	166	96	673	717	29	1397	1326	575	377	945
DNA2-8_DR	DNA	CMC-EnSpm	650	6971	35871	22755	24122	45302	40035	57463	92887	30035	19146	4173	9493	1605	4503	7475	1421	3679	134	542	316	389	243	121	299	297	767	809	265	510	460	349	463	791	519	538	400	686	772	787	1083	1626	1197	2280	2240	966	1020
Gypsy142-LTR_DR	LTR	Gypsy	664	0	0	0	497	0	0	497	0	664	0	0	328	0	0	0	0	0	0	0	0	0	0	0	0	0	0	0	0	0	310	0	0	0	0	0	0	0	167	0	0	0	0	0	0	0	0
RTE-4_DR	LINE	RTE-BovB	0	0	425	3047	0	595	2149	1333	186	1857	1281	1191	2086	0	0	406	0	253	0	0	0	137	0	0	790	0	0	120	0	0	39	0	77	0	0	0	0	0	0	0	0	29	0	0	161	31	582
Gypsy-28-LTR_DR	LTR	Gypsy	3592	3014	4213	0	1163	1767	1806	0	0	42	0	0	604	29	83	0	460	0	767	577	0	1010	0	0	650	602	0	900	606	0	0	0	0	657	0	0	0	205	0	266	100	595	0	0	0	0	0
DNA8-14_DR	DNA	DNA	41	0	0	0	0	705	1382	8762	2094	4783	563	1398	1424	59	1392	0	1346	2709	2739	711	153	0	35	869	2157	501	2275	641	1238	474	1010	2343	2263	1681	2817	1796	2005	1243	1307	657	1582	1540	2445	919	923	1896	656
TDR22B	DNA	DNA	395	0	0	0	85	72	486	159	334	291	155	426	992	2259	888	4192	16566	15291	9755	10916	12658	16753	17528	17576	17519	21281	21572	22905	21520	17458	17114	15038	11169	12279	11467	10440	17843	12289	10957	12924	15241	16271	18295	23193	20363	17974	16602
Gypsy108-LTR_Dr	LTR	Gypsy	28	0	0	113	88	0	373	52	626	609	0	674	2203	1619	429	632	816	368	2271	985	375	2352	564	1521	1602	1918	4061	1600	2544	1270	337	1581	3240	5059	696	2024	3081	3801	1808	1453	1758	4265	2645	1250	4014	2842	922
ERV1-N4-LTR_DR	LTR	LTR	249	0	169	0	1643	4031	11507	14470	13619	8190	5620	10782	9874	6166	1766	5397	1934	608	1569	1813	3198	2723	54	6174	2983	4609	4184	227	3145	3955	8107	6557	7771	4060	5116	5172	5190	3153	4601	2231	3452	3815	3372	3963	4117	2316	3071
L1-112_DR	LINE	L1	0	0	0	0	0	0	0	0	0	0	78	0	63	5509	5472	3656	1505	212	437	1069	180	1508	5582	246	1592	0	1489	203	170	972	2237	528	742	1469	954	1331	349	736	0	383	972	2457	858	1504	3309	721	1525
Gypsy88-LTR_DR	LTR	Gypsy	2612	522	0	0	0	0	0	0	0	0	0	0	0	0	0	513	0	0	529	0	526	0	0	0	0	0	0	0	28	0	0	38	0	485	0	0	0	0	0	0	0	29	535	0	71	0	376
Gypsy-33-LTR_DR	LTR	Gypsy	88	0	0	4422	6268	2122	58	3242	1073	0	0	0	0	30	0	26	0	0	0	0	0	0	33	0	0	1035	815	43	391	0	40	0	1002	2738	152	1299	530	936	1043	0	0	107	0	592	644	0	42
EnSpm-N1_DR	DNA	CMC-EnSpm	874	0	1115	5107	26763	37153	11414	9886	7254	18608	27868	12180	9614	3083	517	1485	951	620	1427	881	964	1540	1041	1133	2916	1508	3318	4094	2368	2426	5931	2216	2873	6820	4212	2398	5620	3757	2419	7733	2484	5411	4507	1690	2043	3799	3359
Gypsy-179_DR-I	LTR	Gypsy	1077	0	3503	0	0	0	0	0	0	0	0	0	31	0	0	0	0	0	0	0	0	0	35	0	0	0	0	0	0	0	0	0	41	0	0	0	0	0	0	0	0	0	0	0	0	46	0
hAT-N189_DR	DNA	hAT-Tip100	106	0	0	0	0	0	0	54	0	0	0	0	64	121	0	52	301	399	429	170	879	932	255	1035	1783	1448	1943	2125	2423	3255	5420	4884	6048	6483	6009	7617	8922	5307	5494	6064	5523	4434	5983	3401	2125	2693	4120
DNA-N16_DR	DNA	DNA	88	0	0	0	0	0	190	101	96	612	0	71	197	453	311	572	313	596	408	246	359	762	482	559	2014	1235	1737	810	2810	2746	3404	2896	3558	2947	4905	6362	7757	6682	3768	5352	6424	5061	7693	6139	3177	3563	3215
ERV1-9_DR-LTR	LTR	ERV1	0	0	0	0	0	0	0	0	0	0	0	0	0	30	0	178	1925	1075	81	2002	276	73	0	851	161	86	624	169	0	123	0	254	479	0	102	156	44	921	643	344	1076	566	0	0	24	857	151
hAT-N166_DR	DNA	hAT-hAT5	23	0	0	0	0	0	64	56	0	84	38	215	135	0	146	87	170	310	66	215	297	242	256	417	413	443	164	825	404	747	1120	1008	1443	1054	1740	1597	2153	1798	1635	2670	1848	3230	4449	6322	6688	7375	7532
hAT-N21_DR	DNA	hAT-Charlie	2962	0	155	241	82	1332	1744	681	191	2318	3874	4246	20827	75832	91826	144892	102772	80035	54706	26603	29744	22016	13505	21004	24787	19936	36470	44173	52226	37129	41821	36825	45259	46955	40261	34763	60712	66100	46269	40826	49498	19802	31567	10795	9585	12247	6645
Gypsy11-I_DR	LTR	Gypsy	18589	23752	9606	2787	0	0	0	0	0	0	0	0	0	0	0	0	0	0	0	0	0	0	0	0	0	0	30	0	0	0	0	0	0	0	36	0	0	32	0	0	0	0	0	0	0	0	0
DNA-X-10_DR	DNA	DNA	108	0	0	0	0	0	62	205	188	222	0	392	227	663	222	666	1464	2026	2794	3452	2326	4047	5443	3984	3095	7050	8030	5383	5585	5724	8079	5401	8185	7500	8200	13165	4759	4628	7926	5844	6348	6106	6617	2909	6439	2236	1811
EnSpm-N18_DR	DNA	CMC-EnSpm	0	0	1513	0	1133	0	21697	5446	4655	27040	0	0	2126	0	0	56	288	0	2915	0	0	0	0	0	0	34	0	0	0	0	0	77	56	60	0	35	0	113	0	0	0	93	98	20	29	0	0
hAT-N86_DR	DNA	hAT-Ac	261	0	0	0	0	72	0	53	196	87	74	213	95	175	137	239	271	0	231	191	80	131	407	110	467	680	394	347	807	525	1063	1032	1680	2091	2211	2864	3273	5418	3372	6965	5331	7229	7527	8197	8893	9470	11156
DNA-6-N5_DR	DNA	DNA	0	667	25581	15801	9947	14146	7198	1622	3828	0	3273	0	1055	0	1852	0	0	0	1251	0	0	0	466	0	0	0	30	45	0	162	0	115	0	55	0	0	32	0	94	0	0	6	7	0	94	7	0
ERV1-N1B_DR-LTR	LTR	ERV1	104	0	0	750	1237	3753	8620	15974	21816	12730	18861	6492	6569	493	2717	875	630	298	0	442	410	0	72	52	145	53	0	22	208	0	66	0	0	338	28	227	0	593	997	1074	268	89	496	1913	1070	513	1925
Gypsy-194_DR-LTR	LTR	Gypsy	960	0	0	960	2819	2671	0	0	0	0	0	0	0	0	0	0	96	47	0	477	1436	0	0	0	0	44	0	480	0	0	843	49	0	0	0	478	0	477	0	480	0	0	28	0	102	480	0
Gypsy-166-I_DR	LTR	Gypsy	29489	0	0	0	0	0	0	0	0	0	0	0	0	0	0	0	0	0	0	0	0	0	194	0	0	31	921	0	0	1658	0	0	0	0	28	0	0	0	0	0	435	0	0	0	0	0	0
DNA2-12_DR	DNA	DNA	0	0	0	0	0	0	0	0	0	0	0	281	0	60	0	0	0	91	171	278	1589	501	1399	2606	730	433	3013	252	3867	3807	1808	1747	2433	2331	210	351	1180	0	0	0	0	66	0	180	0	0	0
hAT-N45C_DR	DNA	hAT?	591	0	0	0	176	69	383	1009	2043	2880	6978	7579	22513	30359	44146	39218	50257	36065	22610	18492	11277	11222	14246	11726	6778	10133	11637	10777	12062	9316	5884	7922	8292	10984	5835	8311	9709	3988	8805	5486	4278	6118	3158	3269	3440	4187	7056
Gypsy-253_DR-LTR	LTR	Gypsy	32	0	0	208	253	961	0	0	2639	748	0	249	1201	968	1125	2664	0	71	282	758	0	0	1840	242	1221	0	0	0	1210	363	399	708	50	0	1060	225	717	0	0	0	464	556	440	258	1517	241	259
hAT-N142_DR	DNA	hAT?	87	0	0	0	0	0	0	0	0	0	80	356	0	121	498	299	602	0	595	627	0	897	2725	1948	3330	2936	4432	3476	3343	3566	4107	3473	4019	2183	4521	1473	1762	2011	1161	1270	1966	696	3169	1223	2144	1623	2452
DNA-1-3_DR	DNA	PIF-Harbinger	245	0	0	0	0	0	63	209	231	124	121	350	254	236	413	495	1369	1606	1674	3430	3008	7767	18079	25130	21594	26382	30188	50163	39223	40236	34043	33041	35642	26696	26834	16310	20788	17627	14219	12972	17983	15775	12561	11789	11441	13067	14806
LOOPERN7_DR	DNA	Kolobok-T2	38	0	0	0	0	0	0	0	48	87	40	36	31	0	388	53	148	300	412	618	339	514	2091	3431	3508	5271	3462	6162	5695	16103	11916	12641	11955	11168	14443	6182	8189	8342	8309	4830	4789	3072	4376	5774	3852	4449	2755
DNA-N32_DR	DNA	DNA	0	0	0	0	0	0	0	0	0	0	0	0	0	0	61	26	0	0	0	0	0	38	0	51	0	33	0	44	0	0	40	41	39	0	0	0	0	90	182	0	90	53	114	95	121	35	43
Gypsy-26-I_DR	LTR	Gypsy	477	13840	0	0	4561	0	0	0	0	0	0	0	0	0	0	0	0	0	0	0	0	0	0	0	0	0	0	0	0	0	0	0	0	0	0	0	0	0	0	43	0	0	0	39	752	0	56
DIRS-1D-LTR_DR	LTR	Ngaro	3249	15274	27482	8372	12494	2667	2825	3440	6407	8265	9727	3734	9357	4370	3837	597	4785	998	4332	1792	3035	5508	2955	6689	3336	4833	6734	6135	6150	2704	6749	5141	5593	4941	3473	6220	4598	4849	3581	7348	3506	6828	6371	5515	3203	3950	6046
Harbinger-4N1_DR	DNA	PIF-Harbinger	259	0	0	0	0	71	62	0	39	432	204	73	98	60	265	580	568	348	444	1435	1166	1488	1174	1688	2158	2452	3646	3228	5311	6173	7622	8246	9221	13420	18920	19730	27845	33191	27695	35508	50723	31432	47424	51937	53050	59815	56263
Tx1-57_DR	LINE	L1-Tx1	0	0	0	0	1693	0	0	905	2735	9815	3119	285	1454	750	3140	540	3882	0	0	0	42	227	0	311	34	32	47	0	0	0	0	0	0	0	0	0	0	0	0	0	0	0	0	0	0	0	43
BEL2-LTR_DR	LTR	Pao	1780	1780	0	886	0	0	0	0	0	0	0	0	0	0	0	26	0	0	0	0	330	0	0	0	0	0	0	0	0	0	0	64	0	0	954	0	0	64	138	0	0	0	0	0	0	93	0
DIRS-1C-LTR_DR	LTR	Ngaro	312	613	1473	1228	1744	8294	7696	20559	13133	29808	20456	33520	19152	27080	16746	21050	15642	10909	11770	7383	8369	10244	5357	7942	10257	9701	9580	7623	7477	8188	8250	4825	4598	6172	1807	3651	3217	3604	4527	3125	3199	3183	2142	4623	2059	1775	2047
Kolobok-N10_DR	DNA	Kolobok	948	0	0	0	0	0	0	0	49	131	38	892	970	329	137	52	198	91	152	149	181	612	1167	483	1653	2136	575	322	340	802	1011	934	1527	2083	1559	2032	3376	2520	2425	4061	3612	3835	3513	4645	5059	5024	3094
HATN10_DR	DNA	hAT-Ac	666	0	0	103	85	279	246	169	96	211	190	457	790	512	423	1125	889	1343	761	2019	2387	2255	2474	4684	6916	8393	11262	14264	17904	26962	39526	41263	49584	59321	79715	80064	85011	102324	115688	122835	112154	125568	122640	111799	108657	104286	105054
Tx1-27_DR	LINE	L1-Tx1	0	0	0	0	0	0	62	0	0	0	73	0	1467	0	0	4869	527	3450	8381	3420	13604	18170	17164	11718	4469	10194	2620	5503	894	4442	1705	4671	1205	1071	5028	2299	6158	1923	2582	3689	3842	3115	2398	4706	2740	3280	3566
Gypsy-126_DR-I	LTR	Gypsy	5519	0	0	0	0	16565	0	0	0	0	0	0	0	0	0	0	2652	0	0	0	0	0	0	1773	0	31	0	0	0	0	0	0	0	0	0	0	0	0	0	0	0	0	58	0	0	0	0
Gypsy99-LTR_DR	LTR	Gypsy	884	0	889	0	353	0	354	0	0	0	0	0	0	177	0	180	0	0	0	0	0	0	0	0	0	0	0	0	0	0	0	0	0	0	0	0	0	173	0	0	0	0	0	0	0	0	0
LOOPERN2_DR	DNA	Kolobok-T2	949	224	645	351	948	921	7566	13338	53029	106174	131259	85455	79037	76295	77096	66595	73492	63401	45385	39269	29245	21142	14856	15848	12311	11192	8197	16575	12659	8460	12139	14172	15006	17163	9338	12053	11150	12939	11243	13389	14390	12021	11088	9665	10209	9985	6200
Kolobok-N9_DR	DNA	Kolobok-T2	682	10717	67436	110772	192159	147411	94857	35284	19935	32246	22188	23697	38892	38388	51859	70536	68014	47087	49345	64619	31512	18243	9726	12997	13991	7202	1585	4084	5029	2320	98	152	300	350	10	1590	2047	1346	721	95	551	879	1844	2972	2995	1313	4967
Gypsy-185_DR-I	LTR	Gypsy	6225	0	0	0	0	0	0	0	0	0	0	0	6136	0	0	0	0	0	0	0	0	0	0	0	0	34	0	0	0	0	0	0	0	0	0	0	0	0	0	0	50	0	0	0	869	0	0
BEL36-LTR_DR	LTR	Pao	1438	594	0	532	1188	1190	595	1838	398	0	0	0	595	580	0	425	0	0	40	269	0	0	0	202	0	0	0	0	0	0	0	0	209	0	0	78	0	95	0	751	119	41	0	0	108	0	0
ANGEL	DNA	Kolobok	1048	0	0	0	0	0	61	51	518	297	696	635	943	654	1023	1143	1077	1735	1324	1785	2579	2930	2721	2057	3363	5602	5894	7339	6349	9341	11503	11985	15010	16728	18796	24642	25699	29803	34515	41359	52209	55334	62007	72194	80223	86536	93639
Mariner-12_DR	DNA	TcMar-Tc1	0	0	0	0	0	0	0	0	906	0	3195	1603	0	1207	0	0	0	1694	0	0	0	37	163	0	0	0	1608	0	0	1557	657	76	939	1429	486	80	0	0	1491	0	0	0	0	0	180	0	0
Gypsy96-I_DR	LTR	Gypsy	4296	28053	10603	0	8339	0	0	0	0	0	0	0	0	0	0	0	0	0	1153	292	0	0	0	2584	0	0	0	0	0	0	0	0	0	958	0	2262	0	0	0	0	0	0	0	0	0	949	0
Gypsy58-I_DR	LTR	Gypsy	4221	0	5851	0	0	4206	864	0	0	0	0	0	0	0	0	0	0	0	305	0	0	3449	0	0	4160	0	30	0	0	27	0	0	0	52	0	0	0	0	0	288	30	39	38	0	27	0	0
Helitron-1N4_DR	RC	Helitron	0	0	0	0	0	0	4828	24469	131363	98230	86285	48881	42710	75752	51032	69148	56199	33587	43524	27309	16968	35037	29423	31199	41655	35094	8747	2472	7222	11564	16006	4575	663	4741	4880	4913	3108	5564	903	106	6946	2251	1828	3850	5730	479	571
EnSpm-N7B_DR	DNA	CMC-EnSpm	28	0	0	0	0	0	0	0	0	0	0	0	0	0	0	0	102	0	0	0	242	0	37	0	0	0	0	35	676	176	498	0	1253	315	402	0	480	950	1714	914	931	2501	0	1097	807	2146	1142
ERV1-11_DR-I	LTR	ERV1	0	0	0	0	7843	879	0	7947	0	4138	9793	0	291	0	28	0	0	0	0	42	39	0	71	34	33	80	0	105	0	0	68	0	159	40	46	89	0	134	94	0	97	146	51	146	146	4	90
L1-121_DR	LINE	L1	0	0	0	0	0	0	250	0	0	1465	0	0	33	103	712	0	671	0	730	253	1244	2283	772	1112	1257	519	940	2153	1733	988	2785	663	413	1897	1212	3096	1344	2759	1646	1094	2002	697	587	548	1497	1619	834
Gypsy74-I_DR	LTR	Gypsy	6539	0	0	0	0	0	0	0	0	0	0	0	0	59	3657	0	6709	0	1466	0	0	0	0	0	0	0	0	0	0	0	0	0	25	0	0	0	0	0	0	0	0	0	0	0	0	0	38
LTR3_DR	LTR	Gypsy	136	0	0	0	0	988	3122	1046	5217	7111	3898	8026	2469	2704	1551	1911	0	4248	752	314	1341	1793	3414	1574	1309	778	2250	286	694	980	92	1420	1029	653	44	1062	243	85	946	2111	788	2790	1152	1976	867	1534	1631
Gypsy-189_DR-I	LTR	Gypsy	20545	0	8001	171	170	3130	0	560	633	0	7205	0	3920	0	28	0	0	1532	0	0	0	0	709	767	0	0	0	0	0	0	0	0	0	0	0	0	0	0	0	0	40	39	0	65	0	0	922
DIRS-6_DR	LTR	Ngaro	316	2689	779	9066	22529	8522	20932	28057	66511	43518	62632	23125	2356	1819	3263	802	1223	2205	9562	3792	1876	3254	3498	4055	3244	3409	5245	5382	12378	4886	2985	3379	5675	11328	12469	5334	9023	5426	9421	4066	4680	3092	1994	5555	4258	4808	1427
piggyBac-N17_DR	DNA	PiggyBac?	162	0	0	324	0	297	1768	0	2462	2353	2513	5110	5817	5172	2270	5974	4759	3891	4499	4491	4015	2371	1139	324	833	889	2161	531	615	189	0	0	0	0	0	0	0	449	0	0	0	0	0	0	36	0	0
ERV1-4_DR-I	LTR	ERV1	0	0	0	0	16451	8376	14248	12339	4144	4096	0	0	0	4319	28	0	0	0	0	0	0	0	13	0	0	0	0	0	0	0	45	0	0	0	35	0	0	48	0	0	0	0	40	0	0	0	332
Tx1-18_DR	LINE	L1-Tx1	34	0	2381	8762	0	0	0	0	0	0	0	425	10	5591	136	0	0	0	41	185	0	0	54	3058	0	254	30	199	0	0	56	0	161	421	35	142	783	137	311	888	0	626	651	582	724	763	0
Mariner-N26_DRe	DNA	TcMar-ISRm11	95	0	0	0	0	0	59	0	0	0	39	36	231	124	81	155	171	92	0	62	275	296	305	827	1304	2426	2115	2267	2191	3703	5915	4821	9740	6435	10974	11741	18389	21976	14248	20306	26038	18269	11212	17899	13726	8306	7029
Gypsy75-I_DR	LTR	Gypsy	6535	0	0	0	0	0	0	0	0	11673	0	0	0	0	27	0	0	0	0	0	0	0	0	0	33	32	0	0	0	27	0	0	38	28	0	0	0	0	0	0	30	29	0	0	0	35	0
Rex1-30_DRe	LINE	Rex-Babar	29	0	0	0	0	73	65	411	139	729	3383	2108	659	2001	2516	4142	3979	2914	1860	6065	3690	2155	1649	2368	3649	2810	920	1381	657	1165	774	1908	840	1166	1315	804	874	634	783	1158	1293	1045	831	51	865	97	1722
DIRS-9B_DR	LTR	Ngaro	170	0	3654	2930	10362	17194	8514	1918	1829	0	1366	7511	0	1010	1717	6711	124	45	252	122	198	700	4745	0	379	4589	119	482	71	470	0	326	118	0	447	923	293	750	245	151	173	615	23	353	1622	252	299
BEL15-LTR_DR	LTR	Pao	349	0	386	349	473	0	548	0	706	0	458	0	156	0	0	156	0	0	65	342	0	0	0	154	33	0	0	0	0	0	41	0	189	0	0	0	0	0	0	0	0	0	0	0	10	0	0
BEL-72_DR-I	LTR	Pao	0	0	0	0	6634	0	0	4335	0	0	0	0	0	0	0	0	2167	303	0	0	0	0	0	0	0	32	0	0	0	124	26	0	0	0	0	0	101	497	42	0	61	58	278	0	0	0	1582
HATN5A_DR	DNA	hAT-Ac	959	1567	5280	5101	9906	18950	44522	54825	47822	31690	18934	27880	25829	8134	2472	1545	1936	5571	7271	22757	24680	55539	39785	18627	10557	3073	69	0	1434	1638	118	0	1477	1085	70	0	0	0	962	323	50	239	490	406	172	142	546
Helitron-3_DR	RC	Helitron	26	17546	5850	5850	0	0	0	0	0	0	0	0	0	0	0	0	0	0	0	0	3898	7807	0	0	34	0	0	0	0	0	26	40	0	0	0	0	0	0	0	0	45	0	0	0	0	0	56
DNA2-14_DR	DNA	DNA	402	0	0	0	0	0	616	7709	8755	3024	2236	2181	2565	4567	528	132	60	2541	3162	0	294	47	38	595	68	423	852	883	1901	1814	1730	1045	4282	2254	4324	3431	2646	2608	1066	1370	4082	2948	4161	4095	2772	3108	2470
hAT-N113_DR	DNA	hAT-Ac	97	0	0	0	0	0	0	0	50	0	0	0	0	30	111	0	0	0	113	0	0	0	0	260	176	1399	717	1463	476	1410	998	1284	219	2429	529	812	1148	761	1140	1018	1037	369	170	815	1082	478	1067
hAT-N104_DR	DNA	hAT-Tip100	85	0	0	0	0	0	0	0	0	0	40	108	0	0	82	51	75	0	0	83	137	93	88	51	116	224	0	158	147	294	197	358	495	0	293	456	679	222	695	915	781	509	1078	787	1171	784	884
Copia-23_DR-I	LTR	Gypsy?	0	1614	0	0	2038	0	0	0	0	0	308	0	0	0	0	0	0	0	0	0	0	37	0	0	0	0	0	0	0	0	0	0	0	0	0	102	0	74	0	0	0	0	0	0	0	0	0
hAT-N29_DR	DNA	hAT-Tip100	37	0	0	113	248	783	2026	9123	19014	20238	37688	35189	29563	36926	19135	15963	5611	4538	5738	4996	4240	3015	3823	4115	3151	3299	3847	4087	3144	4167	5858	6943	6930	4803	7621	8455	1996	3057	3186	592	6431	1228	825	706	1616	589	1792
BEL31-I_DR	LTR	Pao	6771	0	0	13487	0	0	0	0	0	0	0	0	0	0	0	0	0	0	0	0	0	0	36	0	0	0	0	0	0	0	0	0	0	0	0	0	0	0	0	0	0	0	0	37	0	0	0
Gypsy52-I_DR	LTR	Gypsy	5474	0	0	5476	16423	0	0	0	0	0	0	36	0	30	0	0	24	0	0	0	0	0	0	0	0	0	0	0	0	0	0	0	25	0	0	0	0	0	0	0	0	0	0	39	0	0	45
Dada-U1B_DR	DNA	Dada	33	19711	5127	985	4366	0	0	0	0	0	0	0	32	30	31	26	24	0	0	0	0	40	0	34	0	0	0	0	47	0	117	0	21	86	9	0	33	0	43	1	61	48	47	38	63	50	0
hAT-N201_DR	DNA	hAT-Ac	53	0	0	0	0	0	0	0	0	0	0	0	0	0	0	0	0	23	0	0	138	94	0	192	0	120	138	0	0	56	297	530	111	133	453	1854	1633	1244	1324	2629	3484	3637	1340	3475	2453	844	1737
BEL3-I_DR	LTR	Pao	6049	6022	0	0	6022	0	0	0	0	780	0	4927	4141	0	0	0	0	0	0	0	0	0	0	0	0	31	0	0	0	0	0	0	0	0	0	71	0	0	0	0	0	29	0	0	0	35	0
BEL-52_DRe-I	LTR	Pao	0	0	11672	5833	0	0	2697	0	3097	0	196	0	0	0	0	0	5420	0	4457	0	0	0	0	0	0	0	0	0	0	0	0	0	0	0	0	0	0	150	0	0	0	0	0	0	0	0	0
L1-101_DR	LINE	L1	33	0	0	433	0	0	0	0	0	162	0	0	2129	30	56	1823	2310	755	969	436	468	400	1239	625	860	1006	755	834	734	2113	2471	5092	171	834	2816	0	818	2025	4066	1472	931	652	1503	2634	2566	1412	509
DNA-8-16_DR	DNA	hAT-hobo?	107	1264	1931	3907	31347	51506	64378	47076	22118	11719	4851	1301	387	979	318	406	1297	3487	9486	7769	12746	15181	16951	14725	15254	8982	4509	3686	3016	829	660	217	392	115	500	34	0	0	0	0	0	78	230	0	0	0	0
Copia3-I_DR	LTR	Copia	4162	0	0	0	8265	0	4118	0	0	0	0	0	0	0	0	0	4109	0	0	0	0	0	0	0	0	0	0	0	0	0	0	0	0	0	0	0	0	0	0	0	0	0	0	0	0	0	65
Gypsy-220_DR-I	LTR	Gypsy	56	355	5031	0	0	0	0	0	0	0	0	0	32	0	27	0	0	0	0	0	0	0	799	0	41	0	59	29	102	1062	0	0	0	0	35	0	0	0	31	0	0	0	39	0	41	130	0
DNA8-22_DR	DNA	DNA	30	0	0	0	0	0	0	0	145	41	37	0	0	30	0	237	0	205	355	497	59	690	2550	1655	941	3217	2355	2747	2265	3701	7040	5625	3166	5756	5967	7559	7131	3913	5851	6208	5143	5211	5840	4748	6849	5142	5453
Gypsy-167-I_DR	LTR	Gypsy	0	0	0	0	8671	3556	8673	54	4998	0	48	0	3797	1194	384	0	0	0	0	0	0	0	0	0	0	0	0	0	28	0	0	0	0	36	36	0	0	0	43	0	0	0	0	0	0	72	0
EnSpm-N13_DR	DNA	CMC-EnSpm	68869	32261	21514	24586	29754	4176	904	23250	1824	6364	11714	4181	3791	3888	2667	6641	6261	8144	11635	6104	7748	7095	6624	6769	6332	8052	8888	7888	8390	9023	9622	8745	8689	9160	10095	12589	7731	13480	11918	11944	13823	12472	13429	13593	15002	16439	17490
L1-115_DR	LINE	L1	47	0	0	0	0	0	60	0	0	1685	3038	13472	2299	5032	11766	8310	1282	294	357	297	448	474	942	0	551	347	258	675	356	0	26	291	0	108	807	123	65	300	819	782	1497	3328	626	67	854	726	1155
L1-45_DR	LINE	L1	140	0	0	0	0	0	4213	0	0	0	0	1006	97	0	0	132	0	47	2177	0	4003	4445	2171	1751	955	4023	619	2013	1592	1440	4212	2515	1025	2984	4379	2110	1023	1883	2392	2034	1424	1737	2113	2198	1214	3538	3150
L1-7_DR	LINE	L1	0	5225	20924	12619	0	1422	0	0	0	0	0	0	0	174	268	0	0	0	0	0	0	56	0	0	395	32	60	700	28	95	0	179	596	56	490	82	1241	0	421	341	917	2370	123	945	1503	4325	616
ERVN1-LTR_DR	LTR	LTR	117	0	0	0	84	317	61	373	842	2173	4161	2049	9275	6056	5516	16683	17944	13616	14675	10734	8778	4240	5980	4348	5262	4075	2903	3166	3806	2715	3284	2680	1278	3101	3405	817	1594	3543	1848	1949	971	1890	1445	2131	1882	1344	746
DNA-8-18_DR	DNA	hAT-Ac	24	0	0	0	0	0	0	0	0	44	0	34	0	110	275	315	441	343	592	889	2072	4350	2843	4998	7734	9207	7275	9832	14873	14065	5439	9379	8942	7918	7153	4343	7376	4983	3314	5190	1934	1778	2440	1181	1341	110	1218
L2-36B_DRe	LINE	L2	41	0	0	0	0	0	0	0	0	0	0	0	0	0	235	0	0	0	113	0	269	0	71	287	6	54	362	0	734	57	93	528	633	1321	152	1848	323	836	1492	183	128	619	480	291	494	234	4
Gypsy78-I_DR	LTR	Gypsy	5828	0	0	0	0	0	0	0	531	0	4540	5310	1819	34	0	0	0	0	0	0	0	0	39	0	0	0	0	0	0	0	0	0	25	0	0	0	0	0	0	0	44	58	0	0	0	0	0
ERV1-N9-I_DR	LTR	ERV1	0	0	0	0	13090	4955	4973	4979	0	0	915	0	0	0	398	0	0	0	1547	0	0	0	0	169	0	0	258	0	0	0	0	0	0	0	1186	0	712	659	39	0	30	40	47	0	0	0	0
DNA-4-1_DR	DNA	Sola-2	56	0	472	5417	6171	7781	8288	13855	4825	4569	0	2470	94	506	615	692	48	280	65	590	135	57	36	531	1329	381	79	412	1647	329	280	1492	1581	1521	632	1647	2842	784	2971	3043	2294	4514	2790	5403	6837	9232	12455
L1-46_DR	LINE	L1	5715	0	432	3687	1668	3319	0	401	146	3126	2448	0	1438	1104	226	257	987	0	0	1723	160	147	1009	0	487	555	397	0	0	0	53	477	819	1447	705	1812	791	307	1203	282	975	0	2089	761	1079	453	1571
ERV1-N2-I_DR	LTR	LTR	0	0	5455	5444	2732	69	0	0	0	0	0	0	0	643	0	177	0	0	0	913	389	376	889	0	694	0	682	225	999	984	3242	381	0	1362	1864	441	0	278	0	1192	149	1032	0	376	1055	0	1122
Rex1-31_DRe	LINE	Rex-Babar	12575	33028	8046	4248	7596	5665	2410	5705	6648	3239	4981	5770	4177	4652	2854	2758	3373	3437	1799	2565	3529	2561	1387	3766	2753	3124	3398	5215	3695	3811	3852	2823	4722	2551	3994	6420	3344	5538	4289	6715	9711	8164	9277	10497	9032	7395	8010
Gypsy41-LTR_DR	LTR	Gypsy	3182	6430	9059	10570	6855	6979	3811	3792	4171	2086	3170	2720	1540	465	4486	1742	2670	2094	3597	1075	556	544	484	747	2747	975	423	1342	1622	82	1169	0	775	2278	1523	1594	1250	614	1101	529	428	832	94	1027	390	1980	488
DNA-N27_DR	DNA	DNA	27	0	0	0	0	0	0	0	0	44	40	541	64	0	575	725	0	70	0	2109	1731	662	2059	1784	1820	565	749	895	1806	1418	1885	907	1192	670	541	1060	737	1954	945	0	123	1121	204	710	639	228	436
Gypsy-162_DR-I	LTR	Gypsy	0	2089	0	0	0	0	6094	0	0	0	0	0	0	0	0	0	24	0	0	0	0	0	0	0	0	0	0	0	0	2029	0	0	0	0	0	0	33	0	31	0	0	0	0	38	0	0	0
hAT-N121_DR	DNA	hAT-Ac	209	0	0	0	0	0	62	0	48	84	0	70	0	59	250	106	366	69	414	41	490	598	159	512	216	409	1165	982	752	2114	1082	3087	3263	2734	4844	9624	8811	8281	9703	14355	11715	11204	13833	11968	19279	14289	15121
DNA6-3_DR	DNA	DNA	144	0	0	134	180	0	537	343	0	0	2630	7044	2513	5029	8616	4192	9150	4908	4714	2353	2267	2682	492	1721	194	254	226	1488	468	2903	769	111	179	1690	1880	1139	2564	780	774	1570	1078	2276	1895	3295	753	950	1447
DNA-1-3B_DR	DNA	PIF-Harbinger	188	0	0	0	0	0	565	700	136	5552	1687	7823	14433	22874	25220	23573	28543	31589	26286	21740	14564	14958	11611	6065	9159	6296	7055	8935	9020	18430	20503	17955	14526	14301	15556	15033	7459	16611	10663	8104	8315	13791	12799	7366	9076	10714	8337
Mariner-19_DR	DNA	TcMar-Tc1	61	0	0	0	0	0	0	0	0	0	80	0	65	90	0	26	0	0	43	0	0	133	35	124	0	162	122	116	32	136	142	38	37	243	210	124	145	421	292	72	411	136	393	507	621	507	352
L1-16_DR	LINE	L1	0	0	956	0	3509	4798	6460	5579	0	0	2375	0	543	54	657	127	0	0	475	757	82	3822	0	0	0	526	0	1362	292	925	849	0	1337	872	456	36	1952	1916	1947	431	264	451	1165	3100	748	1541	1856
DNA8-28_DR	DNA	hAT	120	0	0	0	0	0	0	0	423	44	3283	8430	131	2102	0	26	7124	0	0	1904	13536	2958	126	34	0	2278	1874	1523	152	0	124	428	1666	8238	6114	145	1347	145	1272	289	3340	878	418	280	141	505	878
DANA	SINE	tRNA-V-RTE	60	0	0	0	0	0	0	0	0	42	0	70	416	0	0	0	48	63	0	149	0	245	202	0	10	93	138	146	57	95	96	284	258	83	137	352	40	70	97	271	832	346	132	503	245	482	265
hAT-N91_DR	DNA	hAT-Ac	240	0	0	0	0	0	0	220	241	125	116	70	129	176	138	223	272	796	88	847	839	803	744	848	1044	1249	1458	1957	2470	2614	3084	2264	2986	3811	4993	4235	6498	6893	7299	9172	9993	10509	10195	11507	11842	11969	12072
REX1-8_DR	LINE	Rex-Babar	4342	11206	4784	3639	666	151	1646	1042	1212	2523	1124	2675	477	389	787	577	820	958	0	627	754	40	324	0	318	394	510	441	769	42	1437	443	374	1100	173	292	737	316	123	0	0	1	283	0	37	0	0
EnSpm-4N1_DR	DNA	CMC-EnSpm	54	0	415	1079	90	227	2721	2590	22041	88172	117451	138594	75278	64203	56894	24383	7803	4245	6836	2371	2022	4151	3235	7434	2915	7763	11435	4608	9940	14320	5213	5548	10662	7286	7269	628	3035	3230	3836	6758	4609	5425	4020	2016	230	929	2018
DNA8-2_DR	DNA	hAT-Tip100?	26	0	0	318	0	72	176	1403	4218	2574	4567	12743	4322	2638	3417	1976	800	1138	1830	309	1303	150	295	0	1187	0	45	1955	146	853	143	1286	112	1177	300	173	905	0	465	0	331	438	0	369	706	623	493
DNAX-25B_DR	DNA	Zisupton	64	0	0	0	2131	21730	8179	11555	7055	7132	927	5074	341	1690	56	3532	756	0	0	83	39	190	207	105	296	417	763	344	197	686	339	1935	1111	1719	542	283	1735	1843	2096	2174	1197	578	847	1390	740	668	1619
piggyBac-N2_DR	DNA	PiggyBac	89	0	0	0	0	0	0	112	0	210	38	282	91	301	694	586	198	426	885	2026	2248	2249	4136	3938	4811	9076	8612	9801	17102	23997	24233	31216	34909	32228	31537	33650	31312	45068	36477	34196	33508	31787	28462	33527	19334	10273	12942
EnSpm-N6B_DR	DNA	CMC-EnSpm?	93	0	0	0	0	0	0	0	0	0	0	0	0	242	0	102	2947	0	5876	315	3233	236	471	1942	199	462	1090	1735	57	345	0	371	810	822	120	234	441	294	530	604	446	109	1267	517	616	555	189
Nimb-2_DR	LINE	I	12473	9594	0	6832	5045	0	3795	109	754	0	433	0	0	0	0	0	25	0	0	0	1039	0	0	0	0	0	0	1445	0	27	225	0	1825	0	38	146	0	0	0	5185	289	0	76	3294	7961	1435	4925
Gypsy87-I_DR	LTR	Gypsy	0	0	0	1089	4082	3079	10541	0	0	0	0	0	0	0	0	0	0	0	0	0	0	0	0	0	0	0	31	0	0	44	0	41	3686	36	1676	48	0	0	0	0	0	0	0	40	0	0	43
hAT-N4C_DR	DNA	hAT-Charlie	836	0	760	213	3657	508	5921	894	18420	1652	23708	2522	31835	5581	41548	6734	37141	9897	42981	9369	42502	13285	37288	14356	32236	17141	27888	16320	23767	12763	23323	9945	11069	17340	8139	12546	5661	9348	3838	6097	3434	4288	2434	2990	1711	2949	1220
piggyBac-N20_DR	DNA	PiggyBac	38	0	0	0	0	0	0	0	0	0	41	0	0	0	0	0	636	0	0	943	242	561	796	688	2342	2883	3056	2600	1977	3114	1004	2278	1246	3384	2295	1578	2744	1602	1729	747	277	643	59	64	0	263	226
L1-49_DR	LINE	L1	478	11564	9319	0	9011	0	2260	825	0	7084	0	0	0	214	811	0	0	382	335	0	488	56	1215	6505	1310	31	1223	30	2773	373	1292	0	37	0	334	4990	0	527	623	1248	918	1200	85	507	487	290	1287
hAT-N48_DR	DNA	hAT-Ac	194	0	0	0	279	419	120	106	182	389	235	426	836	439	1210	2320	3235	2154	3500	9409	7206	18265	21384	28613	29137	41896	48940	26888	28077	30119	20150	21517	13701	19025	16030	14997	10188	11820	11916	11834	13270	17296	10177	11584	6581	9771	8348
DNA-2-26_DR	DNA	CMC-EnSpm?	46	0	0	0	0	68	0	0	0	0	0	0	252	891	0	0	214	0	1407	2211	2678	1877	1986	1739	4309	4608	2791	2771	1906	2676	1984	2035	3047	1683	1708	786	1032	0	0	1109	1392	788	208	73	0	35	234
TDR17	DNA	Sola-1	287	0	0	121	0	0	61	101	616	783	1830	3065	1750	5089	4910	5837	10046	12698	14576	21663	13612	31559	28433	24304	37700	27121	30793	33075	20939	32877	27498	29641	25303	21390	23413	19863	14491	13844	12862	11839	9408	7078	7730	4837	3918	3918	4029
Gypsy141-I_DR	LTR	Gypsy	4254	0	4225	4225	0	0	0	0	0	0	0	4150	0	0	0	0	0	0	0	0	0	0	0	84	0	0	48	31	0	0	3346	0	0	2647	0	0	1145	0	0	1401	0	29	0	0	0	37	0
BEL-65_DRe-I	LTR	Pao	6525	0	0	0	0	13013	6383	0	0	0	0	0	0	0	0	0	0	0	0	0	0	0	0	0	0	32	0	0	0	0	0	0	0	36	0	0	0	33	0	0	116	0	0	37	46	0	0
Harbinger-N30_DR	DNA	PIF-Harbinger?	118	0	0	0	0	0	66	205	843	812	80	2158	3333	3642	2421	7146	11059	13913	10777	8012	14838	8953	8181	5261	6249	5801	3530	4735	5601	3825	3956	5950	5732	4546	3701	6531	8754	6190	6327	8244	14372	13518	14276	11024	13990	8150	12432
Tc1-6_DR	DNA	TcMar-Tc1	1844	0	0	0	1885	743	295	871	3202	3639	3579	4689	7004	11540	13811	14704	30382	29680	31355	38224	42666	40962	37675	41547	38808	29452	14412	7942	10294	9293	5441	6213	6039	3857	1336	1283	1195	2378	822	2233	1167	1165	1000	386	945	644	912
Gypsy-169-I_DR	LTR	Gypsy	269	2996	1280	0	4393	46259	35443	12843	4427	4703	12935	14457	18771	9455	5263	1015	7383	6359	13175	23016	32675	16861	14752	20773	481	2569	12377	34860	34227	16016	9870	17767	4237	14293	5048	2393	1954	11142	1604	5024	1915	5500	3559	9742	2207	2099	409
hAT-N22_DR	DNA	hAT-Ac	498	0	0	0	0	0	63	213	386	206	561	243	300	417	845	337	1390	1238	931	1506	1332	1640	1544	2136	2760	3626	3619	3868	4973	4013	5485	3770	5829	7605	5568	6825	6561	10626	8717	13194	16052	13264	17571	12096	8584	12987	12941
Gypsy82-LTR_Dr	LTR	Gypsy	254	1351	1349	8333	2023	156	1586	1484	143	2742	1517	833	1700	245	1824	379	203	788	825	1617	670	663	521	1463	1205	1491	1788	1543	1660	1662	1927	1099	2646	2367	2090	1789	2179	3645	1545	3014	3410	1547	4210	2881	2301	2792	2335
LOOPER-N5C_DR	DNA	Kolobok-T2	60019	27674	0	42837	5459	0	0	0	0	42	0	0	0	93	102	53	1535	1442	1438	1836	0	37	3011	5981	2787	3091	4906	7355	1799	2292	5098	3372	2459	2290	2540	8141	8511	4884	5810	4357	12094	3151	6249	5188	2876	1071	682
Rex1-52_DR	LINE	Rex-Babar	0	0	0	0	0	0	0	0	47	0	207	36	300	207	0	0	0	0	49	124	351	494	481	406	346	749	522	1040	1030	1139	2739	1402	1083	2798	1896	1495	1788	1544	1494	1746	1365	1167	1795	478	654	183	606
HATN11B_DR	DNA	hAT	355	0	0	0	92	0	189	230	240	420	409	628	2343	2037	4722	4482	8699	10652	12040	12442	16197	14099	14131	17957	14245	14734	11506	14972	14723	11434	12471	17496	7915	11282	9633	12248	8458	7042	13265	8263	10859	11663	12102	13876	11644	12881	15089
TE-X-23_DR	Unknown	Unknown	0	0	0	0	0	0	0	0	0	0	0	0	0	0	0	26	0	67	0	0	0	0	0	0	33	0	0	0	0	0	0	0	49	44	224	0	0	0	0	96	79	29	0	723	825	489	1015
Gypsy5-LTR_DR	LTR	Gypsy	2312	14424	20607	18778	8701	3663	458	1374	1646	956	916	458	2243	2290	2139	2625	916	916	1650	916	1373	0	0	0	458	504	0	0	1083	69	0	458	0	0	0	1370	2258	1348	0	0	0	458	0	458	0	916	0
Harbinger-8_DR	DNA	PIF-Harbinger	173	2334	0	0	0	0	0	0	0	87	0	0	325	0	1280	0	29	0	86	0	80	41	43	0	66	48	483	175	29	129	129	45	0	120	383	106	99	85	69	48	247	202	160	184	162	177	52
LTR-10_DR	LTR	LTR	75	0	0	0	0	0	1749	3500	3785	2628	875	853	0	1101	351	1723	873	2001	1909	917	872	3139	718	1420	1979	1111	3521	585	992	1897	1762	2006	507	2013	1642	2180	1593	2475	2227	813	2014	1691	395	307	1333	964	1052
TDR17B	DNA	Sola-1	955	0	0	0	0	0	58	615	187	425	984	2945	4578	10451	9839	8203	8240	8745	8535	8848	7254	4850	2082	2748	2568	4401	3526	5953	6308	9840	6756	6715	13574	18909	26694	28954	33612	44699	41456	65979	53088	53566	57080	60905	64050	60388	71432
Mariner-20_DR	DNA	TcMar-ISRm11	0	0	0	0	182	0	0	0	230	0	0	71	0	60	594	74	1527	870	1631	370	819	3694	1406	2964	1682	1688	2671	3186	1808	1732	752	1004	315	416	982	0	0	0	342	0	180	40	276	0	1139	0	0
Proto2-1_DR	LINE	Proto2	22	0	0	0	0	0	0	0	48	130	0	143	0	30	29	0	73	0	110	0	351	0	1458	280	340	598	449	1156	511	2200	887	2116	1938	1846	1737	5950	1733	2660	1684	1132	2754	467	217	1126	590	673	3281
hAT-N160B_DR	DNA	hAT-Ac	76	0	0	0	0	74	0	0	0	44	38	136	0	176	255	555	1927	503	713	1558	724	1456	1211	4489	2218	6609	634	4477	3622	2653	3617	2472	3404	4971	3131	2223	3904	2856	3774	1716	3971	1738	2832	693	1871	2325	1502
Nimb-3_DR	LINE	I	22837	7176	1917	0	0	1427	0	480	4283	1427	4707	0	0	0	391	0	74	0	760	0	0	891	0	0	0	0	0	0	56	0	0	0	212	87	1223	36	44	652	285	177	383	0	0	120	0	44	0
Gypsy47-LTR_DR	LTR	Gypsy	493	0	2848	11727	6258	4910	4757	4850	3102	4777	2496	5913	2707	1804	2620	3137	58	1723	489	0	3041	37	2342	238	1038	3151	917	4059	1999	1660	2992	2838	2410	792	1738	451	2727	1150	1061	1691	3511	3077	2760	4575	3230	3267	4001
DNA-8-22_DR	DNA	hAT-Ac	492	0	0	0	0	0	0	53	764	176	154	216	453	120	825	494	589	1935	2579	2187	7031	4749	15603	13252	13973	18897	10725	13006	25878	24742	19147	18632	16757	17354	10775	16797	12947	16659	9149	15254	12742	14650	12486	8412	9092	8745	12183
hAT-N126C_DR	DNA	hAT-Ac	0	0	0	0	0	0	0	57	0	121	79	116	64	59	167	53	0	92	64	0	215	386	288	1165	215	1398	1690	639	2626	2953	3600	3562	5701	4100	5259	3620	4491	6640	4139	6941	6826	5761	6534	3752	2940	5342	4220
SINE3-1	SINE	5S-Deu-L2	2018	219	374	235	1282	431	1209	5541	20445	17494	45680	43712	51894	58158	61901	72687	54697	68755	62877	54127	48983	44758	34914	37493	39338	32659	43995	47074	51878	53084	63269	58010	63970	66549	75945	81177	82684	77742	87139	90107	90157	84163	82211	81293	76247	68115	61162
Gypsy160-LTR_DR	LTR	Gypsy	322	0	0	0	0	0	0	0	0	452	1794	0	227	0	0	0	0	0	0	0	0	0	0	0	0	0	96	0	0	0	0	0	0	0	0	0	0	0	0	0	0	95	0	0	0	0	0
Gypsy-192_DR-I	LTR	Gypsy	3911	0	0	0	1076	212	2514	3672	3275	658	326	0	0	0	748	0	0	130	0	0	0	0	0	0	0	33	31	456	0	0	0	0	0	0	0	0	0	0	0	0	9	0	0	0	37	0	0
CryptonV-1_DR	DNA	Crypton-V	1225	72930	60870	61048	4070	111	1516	1424	1094	621	1042	1092	1086	587	817	1948	1730	2786	3974	4456	7534	10034	16542	15388	15652	12176	16025	17815	22596	19588	11921	10217	13707	14481	13472	9149	8124	11263	7928	7476	7883	6243	6984	6143	6793	7919	3793
DNA-2-7_DR	DNA	CMC-EnSpm	88	0	0	0	87	0	60	104	443	620	1963	1785	2428	4500	22089	23118	31189	33716	26826	18513	16929	19558	16778	22166	20593	10545	14773	13224	18012	11200	7938	12280	7924	9886	7433	8083	5621	5993	4076	2721	4415	4656	2681	2537	2978	2788	1200
BEL17-I_DR	LTR	Pao	5773	15299	0	0	0	0	0	0	0	0	0	0	0	0	0	0	0	384	0	0	0	0	0	0	33	0	0	0	0	0	0	51	0	0	0	0	0	0	33	0	0	29	28	0	0	0	76
Gypsy13-I_DR	LTR	Gypsy	0	32437	12976	0	0	0	0	0	0	0	0	2774	0	0	424	0	0	0	0	0	0	629	0	0	0	0	0	0	0	0	0	0	0	0	0	0	0	33	43	0	0	0	0	0	119	35	0
BEL-61_DRe-I	LTR	Pao	20201	0	567	0	0	3729	1226	10592	0	2768	0	0	0	0	0	0	25	0	0	0	0	0	0	71	34	32	0	0	0	52	0	0	0	0	0	0	0	32	0	0	0	0	0	240	38	35	77
Gypsy-249_DR-LTR	LTR	Gypsy	0	0	0	0	0	0	0	0	0	0	0	36	0	29	60	0	0	0	0	0	0	40	180	0	0	0	0	0	781	0	394	569	0	0	773	32	0	370	31	276	820	143	241	0	419	440	741
Gypsy-190_DR-I	LTR	Gypsy	4189	0	0	0	0	0	0	0	0	0	0	246	2034	0	6002	3632	0	0	0	0	0	0	0	0	0	0	31	0	0	0	1717	0	0	0	2067	0	0	0	0	0	0	365	0	0	0	0	0
Gypsy-240_DR-LTR	LTR	Gypsy	0	0	0	0	0	235	0	0	1393	0	4126	1379	684	1418	1444	1184	0	0	0	677	368	0	0	34	127	0	0	0	0	43	0	0	54	0	71	0	0	0	31	86	40	52	0	44	228	0	0
Gypsy138-I_DR	LTR	Gypsy	60	0	5026	1501	0	0	0	0	467	16433	7699	6034	3766	697	2027	925	828	809	464	268	541	596	467	547	203	346	355	16	37	1261	163	1884	1620	160	979	167	481	24	937	84	52	14	35	24	4784	892	601
TZF28	DNA	TcMar-Tc1	144	0	0	0	0	0	1618	0	12	41	0	0	0	0	84	0	0	0	45	0	0	37	51	34	150	0	0	183	40	0	66	275	27	266	12	79	153	0	210	21	67	176	155	138	51	0	35
DIRS-4N3_DR	LTR	Ngaro	0	0	0	0	0	0	0	104	97	0	0	0	63	0	55	132	0	0	0	2038	8409	5294	377	4923	0	288	484	517	0	4040	3065	102	1346	4212	8776	490	192	2902	2514	527	421	615	36	438	2683	665	2039
Tx1-53_DR	LINE	L1-Tx1	26	0	0	0	186	0	1689	1683	93	0	80	0	93	0	1477	1664	4172	4631	344	2761	1998	239	1379	1072	2175	2131	2971	3004	2447	2262	1260	1953	4082	1996	3132	823	2138	1339	2071	1526	1737	0	1412	1133	3909	2325	2520
hAT5-N2_DR	DNA	hAT-hAT5	629	0	2316	509	21554	6437	26863	27061	19619	32063	7246	182	10759	7575	7750	8342	13232	6969	8383	3583	3172	4161	2144	1340	1172	1962	1548	1091	885	2482	1453	2108	2286	1609	2552	1104	2320	2230	1966	1979	4901	4333	2364	2407	4599	3020	5117
EnSpm-N2_DR	DNA	CMC-EnSpm	39137	43610	114381	51998	14873	29971	22804	21770	18638	6249	7798	14824	15135	11770	13294	9901	12440	11225	15767	17232	23034	11055	12627	17451	11858	13768	10974	10058	8233	9539	8799	9730	11523	11011	8713	6832	7191	9306	8625	9935	5526	6937	5222	5084	4756	5089	4786
hAT-N147_DR	DNA	hAT-Tip100	57	0	0	103	0	0	0	0	0	0	0	35	0	0	197	0	0	0	303	231	296	0	35	171	33	801	768	892	42	661	65	269	936	606	3118	2465	2116	2733	3045	1551	1811	2868	545	1282	2634	970	1613
DNA-2-13_DR	DNA	DNA	122	0	0	0	0	0	58	0	148	0	116	34	0	0	55	156	177	300	1306	972	993	2649	2754	3261	2052	2002	225	1704	2579	1234	1264	2106	1610	3061	3077	2116	2181	4210	4000	6672	4062	5703	4081	4481	5161	5747	4767
Rex1-56_DR	LINE	Rex-Babar	26	0	0	0	0	0	0	107	0	42	76	0	0	151	778	80	50	187	152	0	0	934	165	456	906	1539	2367	2692	2449	3053	4946	6494	7973	8804	3064	8918	4876	4037	2058	5865	3800	3132	2697	2516	3814	2328	2322
BEL18-I_DR	LTR	Pao	6170	0	6191	6191	12366	0	112	0	0	0	0	0	0	0	0	0	24	0	0	0	0	0	0	0	34	0	0	29	0	27	0	0	0	0	0	0	47	0	32	0	63	69	0	0	73	0	0
L1-19_DR	LINE	L1	11246	0	5589	0	1173	1276	1351	1120	0	0	350	0	9	0	0	0	654	1351	0	3050	720	725	0	695	607	857	715	1005	125	736	26	1442	1371	1045	304	69	787	141	596	119	3179	1503	323	1493	392	633	1104
EnSpm-N34B_DR	DNA	CMC-EnSpm	0	0	0	0	0	0	0	0	0	0	0	142	162	513	734	0	0	607	0	2749	2986	1695	1799	2811	3612	1600	2636	3192	4984	6082	1550	1293	3497	1522	2745	1012	2540	1458	1860	2680	666	792	866	3889	1856	482	1144
ACROBAT1	DNA	PIF	1712	0	191	111	1341	317	571	1353	2725	2923	5793	17335	12661	13573	29583	37471	49959	67306	51281	49654	38903	33560	31863	24230	22736	9135	14375	12225	13482	18694	8762	18364	13122	18563	16792	10260	11336	11059	5644	5097	5255	5659	3451	4415	2137	3429	2437
Copia2-I_DR	LTR	Gypsy?	2248	0	0	0	0	0	0	0	0	2155	0	0	2698	0	0	0	0	0	0	0	0	0	0	0	0	0	0	0	0	0	0	0	0	0	0	0	0	0	0	0	0	0	0	167	0	0	0
LTR-16_DR-LTR	LTR	LTR	53	0	0	0	0	67	0	0	0	0	0	0	0	30	0	0	96	766	107	209	1232	900	1476	2446	2495	3803	2422	1628	6201	5103	4847	4276	5911	6642	3950	4719	7731	7282	5332	5111	4737	8361	4016	7670	8199	4093	3769
Harbinger-N25B_DR	DNA	PIF-Harbinger	0	0	0	0	0	0	0	0	0	0	0	0	0	0	0	0	85	0	0	0	0	0	0	0	0	31	0	0	0	0	79	0	168	36	75	35	0	189	156	213	40	155	71	344	456	90	0
Harbinger-5N1B_DR	DNA	PIF-Harbinger	122	0	0	0	0	0	61	330	1050	1840	2389	10232	42647	53465	64107	65004	37129	29265	31423	17459	18322	14653	7997	8758	4264	7073	5637	6680	8069	7289	7135	10408	15145	12170	13931	24359	17180	22046	10905	16108	25621	32967	17149	40158	32226	27447	25909
Gypsy95-I_DR	LTR	Gypsy	4303	0	3105	2741	0	613	0	0	4255	3954	0	0	0	0	0	0	0	0	0	0	0	0	0	0	0	32	0	0	0	0	0	0	0	0	0	0	27	0	0	0	52	0	0	63	39	0	55
L1-86_DR	LINE	L1	0	16236	1301	6565	5501	1468	5974	0	3104	5514	1344	1886	3459	0	629	467	0	417	0	0	427	2103	0	2887	409	862	106	1064	0	232	1033	333	1067	664	0	34	671	1086	458	1357	688	29	360	111	330	0	0
Gypsy74-LTR_DR	LTR	Gypsy	1023	0	1023	0	0	0	0	0	0	0	0	0	0	0	1053	650	0	0	394	296	0	1056	0	978	35	0	0	118	0	0	0	0	0	0	0	0	0	0	0	0	0	38	774	0	0	16	0
Gypsy-177_DR-I	LTR	Gypsy	3818	0	0	0	0	0	0	0	0	0	0	0	0	0	0	0	0	3907	3882	0	0	0	0	0	0	0	0	0	28	0	0	0	0	0	0	0	0	0	0	0	30	71	0	0	0	0	0
hAT-N100_DR	DNA	hAT-Ac	0	0	0	0	0	0	60	0	0	82	0	175	62	1357	407	1091	2010	0	2565	186	1570	507	1069	1503	899	1491	0	2583	480	766	728	1718	942	950	82	531	281	773	0	384	0	399	495	588	0	175	1712
hAT-13_DR	DNA	hAT-Tip100	3879	0	0	801	1253	797	609	988	477	1102	389	876	534	1142	1571	1022	985	976	848	889	951	2237	1145	812	1100	1493	799	1162	921	975	1069	1026	1126	1244	1458	793	1035	1698	1117	2083	1468	1692	1544	1450	984	978	959
Copia-29_DR-LTR	LTR	Gypsy?	0	0	0	0	88	0	243	0	607	0	0	106	94	116	0	315	99	0	310	0	300	311	620	481	0	0	121	0	0	0	0	0	321	36	0	0	54	0	0	0	160	0	445	129	0	0	541
DNA-8-26_DR	DNA	hAT-Tip100	536	0	0	311	249	0	1690	964	3755	14836	16364	26507	29591	17782	18448	6773	1124	1582	1027	1101	2612	1113	885	34	2843	690	546	48	574	193	1189	4470	513	661	768	618	243	413	998	781	954	125	1234	312	1474	1625	1134
DIRS-16_DR	LTR	Ngaro	0	0	0	0	96	0	0	221	0	0	0	12716	0	0	335	1654	2146	8129	5188	808	265	224	0	37	3301	3160	4666	1335	83	763	794	287	2424	9292	2927	34	270	0	1751	0	0	302	0	43	1128	23	1955
DNA-4-5_DR	DNA	DNA	320	0	0	0	0	0	66	0	149	89	0	378	228	899	877	1906	7881	7613	10050	15266	13869	25630	25015	30237	25420	20636	21306	14726	12697	15356	9560	9533	4616	4726	8611	6044	1484	1502	3351	2160	661	286	510	229	37	533	93
ERV1-3-LTR_DR	LTR	ERV1	0	0	0	375	3502	3391	3108	3081	1315	948	407	525	652	144	1498	391	856	253	332	288	291	152	0	290	81	0	154	146	300	27	300	50	0	0	301	258	0	11	0	116	0	0	0	0	0	0	119
hAT-N90_DR	DNA	hAT-Charlie	201	0	0	0	0	71	2384	5460	2698	12975	27467	44825	37384	21679	9274	4761	7232	7681	2656	4339	189	1989	36	277	927	317	91	0	26	0	172	94	0	234	93	57	0	251	1119	0	0	1149	462	209	0	366	184
Merlin-N1_DR	DNA	Merlin	1259	0	690	1225	4622	10778	28843	32755	48028	60858	55740	52822	42411	65383	68897	62099	64498	44166	37878	38103	25708	24721	15634	12615	10600	16007	14748	11285	5845	4370	6086	6207	3151	1986	2234	2636	1937	1602	2955	1227	1868	1939	2749	2104	2139	2860	2792
hAT-N116_DR	DNA	hAT-Ac	53	0	0	0	0	0	0	0	0	0	0	175	0	29	28	26	143	73	0	0	279	471	708	409	346	1255	397	2715	3662	2642	2856	3293	5471	5774	3935	8488	4604	5087	5864	4613	11773	7176	3511	2846	2298	4249	3987
TDR16	DNA	Merlin	619	0	0	0	0	0	180	264	143	337	922	1830	2444	2786	10016	25734	31485	42670	26224	75235	82192	90612	39649	103432	83540	67906	49798	36798	47133	46137	24560	22416	15103	22870	15425	12578	15122	17104	14627	15357	21424	20619	26898	27354	22264	27130	28938
CryptonA-1_DR	DNA	Crypton-A	2367	0	0	0	0	0	0	0	0	0	0	0	0	29	0	0	24	46	0	0	0	0	38	0	0	0	45	0	0	60	0	0	0	175	967	193	111	0	31	76	231	656	115	694	925	1007	301
hAT-N50B_DR	DNA	hAT-Ac	104	0	0	0	0	0	65	0	95	170	267	105	32	299	241	208	245	141	460	311	355	833	732	812	848	1488	1010	1787	1857	1384	3511	3066	5132	6267	4939	6113	11190	12382	12768	11674	15922	14946	15334	26337	21400	19935	22706
Gypsy-32-I_DR	LTR	Gypsy	0	13174	6852	9145	4384	0	0	0	0	0	3279	0	0	0	0	0	0	0	0	0	0	0	0	0	2067	0	0	0	0	0	0	0	0	0	0	0	0	0	0	49	0	0	0	0	0	0	0
Harbinger-N31_DR	DNA	PIF-Harbinger	528	0	0	0	0	0	250	383	93	210	531	339	797	1077	2085	498	913	7576	5303	15657	22224	18747	31096	22826	21766	22026	28746	19966	16269	25023	18925	23273	23673	28782	37519	25618	25014	35073	27204	37334	41418	44919	46502	53712	64920	68410	63442
Kolobok-N16B_DR	DNA	Kolobok?	77	0	0	0	0	0	63	0	50	43	154	142	157	326	83	216	74	328	88	41	470	361	522	773	384	387	414	808	1098	891	1967	2446	1784	2683	4470	5330	8640	13257	9759	13967	14105	11161	18331	16920	11802	17974	12756
DNA6-1B_DR	DNA	hAT-hAT5	363	0	0	0	0	0	0	106	198	192	116	108	419	183	374	417	177	951	358	413	1342	1652	1899	4828	4812	3404	3751	5947	9740	13118	6653	13110	10981	12665	7163	10921	9924	7234	6957	7141	4929	5379	3715	3958	1872	1662	2101
hAT-N70_DR	DNA	hAT?	1023	0	171	416	1005	235	1450	3248	4161	10481	4575	6038	8904	5231	9476	7552	7079	8769	15987	8253	11811	8798	11083	11159	13995	10119	10513	7754	8807	9169	7583	9471	7073	10809	4303	5740	6205	6177	6838	5535	5110	6657	6257	4243	2542	4701	4805
RTEX-5_DR	LINE	RTE-X	177	0	8649	6279	9118	2587	10123	1810	2952	6609	2059	3975	1427	3395	4133	1335	742	0	2177	2559	1002	703	468	1047	577	942	1404	193	3340	331	1818	453	2851	1717	131	318	3195	521	1097	1524	1145	1632	2554	203	550	1499	4291
hAT-N100B_DR	DNA	hAT-Ac	77	0	0	0	0	67	121	0	332	333	113	0	323	581	1061	582	4062	3384	6284	5383	10208	8984	5660	10016	6834	5290	4166	5103	2989	2768	2184	1975	2600	598	1423	0	342	142	1616	0	184	166	96	0	0	95	1278
CATCH3I_DR	LTR	Pao	6373	19119	50967	0	4204	0	1867	0	0	0	2139	0	7603	829	1005	3407	4709	6673	2262	1288	0	0	373	719	0	0	0	0	0	0	171	0	0	0	0	51	0	0	0	0	0	68	0	0	0	0	45
hAT-N59B_DR	DNA	hAT-Tip100	61	0	0	0	0	0	0	111	0	127	40	320	67	0	82	644	487	1348	1623	304	135	366	3488	1582	2484	1201	3517	2060	1978	1173	1100	654	2184	1837	1280	671	1800	1844	2662	1168	387	752	1472	1047	2158	1069	1403
Kolobok-N15_DR	DNA	Kolobok	82	0	0	0	0	0	0	109	0	41	39	106	97	88	138	52	48	93	0	0	176	97	243	34	82	79	0	275	535	178	611	333	76	97	816	523	553	378	952	697	1036	954	1097	1776	1340	1630	1317
LRS-2_DR	DNA	Crypton-V?	0	0	0	1725	0	2795	1557	1555	3450	919	0	1097	0	0	0	1636	0	0	1640	0	0	0	361	0	958	0	0	0	0	0	561	0	0	0	0	0	0	0	0	0	0	0	0	0	0	0	0
hAT-N53_DR	DNA	hAT-Ac	522	0	7192	86433	194331	50923	23384	35033	20388	23897	12056	11032	7702	2312	1849	250	0	47	1421	408	177	570	293	184	413	147	2616	970	224	605	845	84	3454	174	231	305	232	723	366	367	662	305	682	509	610	1456	854
Tx1-5_DR	LINE	L1-Tx1	29382	5326	991	9042	429	1275	0	450	0	171	0	37	0	30	223	26	48	0	0	2035	426	3970	2390	1025	1043	1845	1428	1460	1456	0	400	0	603	0	352	204	510	74	549	121	120	108	1315	663	1201	2688	2871
CryptonV-3_DR	DNA	Crypton-V	50674	1573	227	1549	2091	1676	504	4457	4058	1903	1593	2547	3039	1940	1888	1517	4074	2810	3655	3199	3287	3165	3830	3863	4727	4246	5306	4640	4141	4074	5787	5150	4699	4060	4811	4864	5094	5044	7465	5651	6645	5847	6042	6284	7266	7169	6046
EnSpm-N48_DR	DNA	CMC-EnSpm	2292	1205	2339	1919	1955	6287	1218	4817	7827	3816	4296	1707	2769	4182	5032	9128	3451	3926	5280	3476	5428	3426	2469	3584	2749	5104	3492	4750	3730	3285	4077	4415	3697	4485	3566	4660	4101	5016	4736	4030	5849	3909	4450	4798	5872	4049	4529
EnSpm-N14_DR	DNA	CMC-EnSpm	630	2203	12177	19233	16053	10611	4412	5978	6027	6463	12854	1028	2107	4554	2606	5972	4315	4350	2968	4612	5693	7177	4827	4462	5807	7363	6351	6481	8093	6886	5893	6233	6976	6048	6257	7134	8458	7069	6750	6156	6705	5661	6850	6099	5910	7536	5724
hAT-N47B_DR	DNA	hAT-Tip100	870	0	0	0	0	0	181	55	533	213	77	351	449	449	565	727	1030	2310	2318	1213	6508	5281	5732	10506	18989	16277	11002	10573	23417	19708	19927	19248	19827	21195	22273	28030	23608	20823	21863	26837	16136	18894	13845	10907	11003	9612	5266
Sola2-N1_DR	DNA	Sola-2	296	0	0	0	0	0	117	107	93	130	37	0	252	1360	1383	1991	4863	4961	11156	14129	25298	35588	29283	44408	33769	40045	37580	23904	34118	16640	11516	18980	8453	9809	3716	8531	4760	5768	7721	5593	5060	2652	2494	2292	2493	5378	3325
ERV1-N6-LTR_DR	LTR	ERV1	1781	4387	2630	0	440	0	912	1034	439	605	1319	1490	586	421	1444	425	653	817	332	886	372	408	146	439	627	0	0	190	442	809	277	0	789	203	0	68	0	760	148	836	108	673	340	185	466	1380	0
Kolobok-N6_DR	DNA	Kolobok-T2?	237	0	0	0	0	144	58	160	183	346	226	557	446	629	653	269	274	901	1325	1638	1791	2311	2766	2632	4669	5332	4937	5614	6739	8992	12996	16733	18270	20214	18671	23759	25094	36138	35739	32834	39463	36845	37492	37805	44714	36775	42762
DNA13TA1_DR	DNA	TcMar-Tc1	187	0	0	0	0	0	0	57	0	0	81	0	64	0	83	81	97	117	66	41	0	350	178	393	264	428	728	422	822	1105	1126	1292	2456	2567	3657	3197	5945	6149	7843	11172	9683	12957	13312	15218	18123	18147	23852
DNA-N18_DR	DNA	DNA	113	0	0	0	0	0	0	0	45	44	333	71	0	183	0	873	239	483	304	656	921	2381	1416	1469	519	4026	3877	3671	5510	5381	2752	5442	6316	4292	7817	5325	4292	3631	3703	4103	2457	1923	4142	1692	2007	2153	2108
IS3EU-4N_DR	DNA	IS3EU	67	0	0	0	3115	12674	24800	28357	10129	4634	6495	5318	2737	6551	2685	3662	2747	1701	2371	5213	3163	3382	2516	284	4003	1649	741	2433	486	317	161	1063	139	130	1809	702	522	1579	381	2677	5781	1792	1672	64	3032	2633	3803
EnSpm-N46_DR	DNA	CMC-EnSpm?	7860	3482	0	0	6898	0	388	390	255	82	274	263	2704	5082	6109	1600	381	3186	975	1163	545	4051	2508	802	837	2161	774	936	872	1328	1176	1257	2172	945	971	1509	2165	847	993	1150	1594	1717	1157	1432	1615	3205	1262
ERV1-N7-I_DR	LTR	ERV1	685	0	0	0	587	0	4911	13284	210	12952	39	8395	2692	785	6316	1574	7917	685	1348	951	1408	1564	2925	1566	1417	1190	1736	1091	1891	1785	7048	1766	4522	1256	737	6929	12464	12076	7765	4769	6247	1997	3868	5143	1095	2729	1130
LTR1B_DR	LTR	Gypsy?	295	0	0	0	98	0	1698	410	865	1501	2128	4213	1731	2240	3750	6058	4025	9284	8877	16402	14821	9962	11506	1483	3404	0	454	1762	1770	1148	648	2742	1279	876	2879	1269	1599	2336	1537	1610	0	428	59	959	145	248	0
Gypsy-167-LTR_DR	LTR	Gypsy	38	0	0	1087	0	428	2312	1696	1376	4505	5708	3442	1743	3410	2586	1259	0	0	0	207	39	448	0	0	0	821	827	43	0	0	0	0	0	1179	0	0	0	0	0	0	0	0	123	0	0	0	0
Harbinger-N16B_DR	DNA	PIF-Harbinger	721	1917	322	12190	39495	90641	104889	58713	17547	7241	4208	1601	3990	343	6008	2589	6317	12479	16372	18288	11220	7281	5990	5053	3389	702	2894	1045	0	3353	274	1116	637	2127	1161	2546	4691	2239	6947	796	871	5521	2211	3004	1540	1096	3047
ERV1-N5-LTR_DR	LTR	ERV1	0	236	163	228	163	2363	2413	5031	4579	8673	17195	15053	17057	9299	12081	7980	9453	4529	4794	3461	6385	10883	3802	13694	12817	2955	4794	8036	2952	2906	5567	4362	5003	706	4931	768	2249	5329	1035	4436	1672	1227	2124	1629	1482	1029	947
Rex1-38_DRe	LINE	Rex-Babar	474	7510	18651	3116	2720	0	818	1312	50	0	915	620	1159	337	83	0	0	1183	598	601	1305	3771	979	2774	2762	767	3386	1152	1970	1657	2573	2827	1938	2133	3475	3149	5473	2090	3363	6632	3031	2451	3135	3214	3891	3873	2779
Copia-13C_DR-I	LTR	Gypsy?	1391	215	0	1898	1677	7789	5485	6079	1848	3979	2594	9243	8920	4229	0	0	2079	5516	2178	2645	1060	6115	632	1724	0	785	243	0	0	0	0	0	0	1250	0	936	0	0	0	0	0	0	0	0	0	0	0
EnSpm-19_DR	DNA	CMC-EnSpm	0	0	0	3770	25405	11253	0	3545	3721	0	0	0	0	3794	0	0	25	0	0	0	0	0	0	51	0	0	50	0	0	42	262	50	159	84	320	190	0	75	1283	437	870	277	665	79	369	946	1101
Gypsy124-LTR_DR	LTR	Gypsy	717	0	0	441	0	1228	0	2290	1855	3133	628	1871	635	89	0	965	1221	603	586	50	1296	690	0	1621	0	988	341	44	1578	0	1271	596	64	1669	253	433	932	271	58	443	112	582	592	1266	531	246	43
I-1_DR	LINE	I	5283	21047	5230	2660	0	4183	0	168	907	3585	954	264	923	708	615	0	0	0	0	1589	48	0	0	0	0	0	0	29	65	160	0	0	293	935	304	0	3425	91	413	368	181	1798	1125	153	37	32	798
ERV1-N9-LTR_DR	LTR	ERV1	0	0	743	3532	13023	9313	1476	613	0	4560	751	2324	383	2055	354	305	3069	2919	2356	12207	9090	3084	0	5079	8188	5208	9703	11026	8875	5974	3689	2041	3318	2973	2497	1426	2464	242	610	797	2773	1197	6082	1200	0	0	494
Penelope-1_DR	LINE	Penelope	4071	5071	752	4638	865	455	2759	1271	187	1296	780	347	946	1696	3172	586	531	3265	1207	3593	1742	1893	3593	1575	2871	1192	1854	1635	3779	1607	1433	1333	1436	1962	2905	1541	742	2437	1211	586	1806	1877	1358	2187	1299	1696	3810
hAT-22_DR	DNA	hAT-Charlie	0	0	2614	2578	0	0	0	0	0	0	0	0	2545	0	0	0	0	0	0	0	0	0	0	0	0	405	0	0	0	0	0	0	428	2190	0	0	0	0	0	45	0	0	0	0	0	0	0
Harbinger-N31B_DR	DNA	PIF-Harbinger	485	0	0	0	0	0	0	0	47	42	5	36	128	179	138	26	78	199	129	43	295	232	523	209	341	364	581	453	457	513	609	516	636	1010	1644	764	1212	1668	1151	753	2367	2502	2776	4153	3395	5630	6470
Academ-N1_DRe	DNA	Academ-1	0	0	0	0	0	0	0	0	0	42	439	0	0	30	3015	0	4523	1368	1295	3555	200	975	4415	4103	780	48	1810	159	1241	965	2151	3107	1978	1327	1036	540	1335	1305	193	471	954	1076	937	1411	845	1172	1059
hAT-N44B_DR	DNA	hAT-Tip100	198	0	0	0	0	0	0	0	231	0	77	105	170	122	86	320	24	1568	981	1439	178	2238	968	5548	685	4763	7118	9042	1885	2886	2000	970	2347	213	3651	1786	154	2828	653	2791	2039	4583	5700	4061	3059	4572	2731
Gypsy132-I_DR	LTR	Gypsy	13049	19562	1369	0	0	0	0	0	0	0	0	0	0	0	0	0	0	0	0	0	0	0	0	0	0	0	0	0	28	0	0	0	0	0	0	38	0	0	31	0	0	0	0	40	111	0	0
TC1DR3B	DNA	TcMar-Tc1	2672	0	0	440	448	289	788	1050	2014	4457	3300	5886	10090	9246	22815	26947	32803	39746	38792	38900	40245	31595	38978	27311	32429	27541	27774	22925	25767	18717	25176	18550	24264	15307	23997	27891	16411	23211	24926	21316	22839	18128	25558	24188	21239	26157	15896
DNA-3-3_DR	DNA	DNA	820	0	4762	17330	40807	42842	41954	15214	18643	18968	20409	16849	10441	10361	8400	8309	2682	5657	3100	4562	1679	1171	4515	3834	1025	792	6501	5684	2335	981	5220	4450	3034	702	3337	650	772	2131	3073	2645	3911	3791	6155	8622	7383	8023	12248
Gypsy65-I_DR	LTR	Gypsy	5803	0	17396	0	0	0	0	0	0	0	0	0	0	0	0	0	0	0	0	0	0	0	0	0	0	0	0	0	0	0	0	40	25	0	0	34	0	33	0	0	30	63	0	0	36	0	0
hAT-15_DR	DNA	hAT-Ac	3643	0	0	0	0	0	0	57	91	0	157	104	261	32	0	0	121	2137	1299	1242	1490	997	305	1393	724	2358	0	702	26	260	851	453	3056	1281	763	292	107	903	31	328	91	96	90	84	221	200	261
Gypsy-223_DR-LTR	LTR	Gypsy	0	0	0	0	0	0	62	0	0	203	0	0	32	0	55	51	0	0	0	428	0	0	0	103	33	0	76	0	709	854	84	411	259	671	361	0	1321	2072	1503	986	1791	764	1941	795	1637	1293	746
BEL36-I_DR	LTR	Pao	5833	0	0	5833	0	12046	5829	8925	0	0	0	0	1082	0	0	0	9	0	0	0	0	0	0	38	0	0	0	0	0	0	0	0	0	0	48	51	0	0	0	0	0	0	38	0	0	0	0
Copia-9-LTR_DR	LTR	Gypsy?	29	0	0	0	0	0	184	0	46	1320	1845	898	3347	1286	28	1902	886	319	0	1444	0	461	0	1550	0	2176	553	247	1851	148	1379	1119	2248	637	245	1327	457	2048	1242	765	1028	1073	718	849	160	914	1774
P-N2_DR	DNA	P	103	0	0	0	0	0	62	0	0	0	79	35	97	58	163	0	0	90	108	50	803	0	344	510	1028	427	554	1288	1427	2032	2787	1654	1808	4343	3481	4977	5265	3842	1319	5054	3482	3007	2770	5813	4899	3713	5123
BHIKHARI-2-I_DR	LTR	ERV1	0	0	0	0	16821	14355	13941	5864	0	0	0	2316	6011	2724	0	3714	71	1206	0	0	0	0	0	0	0	0	0	0	0	0	0	0	74	36	0	45	0	32	77	588	80	993	0	529	56	519	0
hAT-N31_DR	DNA	hAT-Ac	1929	0	0	0	85	0	87	392	618	130	2191	382	553	757	995	1680	2213	3080	2803	1178	4812	8674	11297	9841	14346	16832	21100	20726	15843	18724	8930	11295	17501	11546	9467	13139	9357	12764	4255	3382	9284	2378	4888	4292	3604	3594	3055
Gypsy121-I_DR	LTR	Gypsy	4926	7284	13471	5837	172	0	2844	1811	0	83	0	907	0	0	652	0	0	0	0	0	0	0	4003	0	0	0	0	61	182	0	663	0	0	0	1725	0	0	0	63	0	0	0	39	0	0	0	0
BEL-45_DRe-I	LTR	Pao	0	11591	0	5783	0	0	0	0	2005	930	0	590	0	0	0	0	0	0	0	0	0	0	0	0	0	0	0	0	0	0	0	0	0	0	0	0	49	0	0	0	0	0	75	0	0	44	0
Dada-tL_DR	DNA	Dada	435	733	46759	88520	113972	55062	23045	33001	13424	20659	11763	8979	5052	8642	2995	9529	5893	4831	2087	5780	2303	2102	4073	4854	4453	4999	5164	9942	8404	9256	14388	4936	2070	5626	5062	3640	3180	1913	1644	1685	2317	2202	2196	2622	3279	5524	2056
DIRS-1D-I_DR	LTR	Ngaro	0	0	26593	53701	17776	34809	28928	6614	8774	0	4323	0	717	3500	2003	1717	0	0	3966	0	861	9220	3263	0	0	0	1711	43	0	0	0	0	3681	0	0	3738	0	0	199	0	41	0	38	14	0	0	78
hAT-N193_DR	DNA	hAT-Ac	98	0	0	0	0	0	0	0	0	88	38	35	0	0	0	14	0	857	45	88	39	968	90	0	54	929	308	486	1252	155	949	351	0	1502	568	136	0	357	384	509	866	82	109	1043	433	532	966
Gypsy-187_DR-LTR	LTR	Gypsy	2023	1597	2762	1611	1546	809	1669	1925	0	0	4797	713	223	2314	780	1311	0	541	190	780	446	0	0	0	640	731	975	0	824	0	0	948	872	112	1710	288	457	0	233	724	1580	238	95	138	287	586	587
Nimb-13_DR	LINE	I	0	0	0	767	3281	6099	9295	5693	0	0	0	103	0	0	0	644	541	46	0	0	58	0	0	652	0	267	93	307	0	0	0	0	825	2557	819	2252	285	953	973	0	647	0	2132	323	0	0	0
EnSpm-N59_DR	DNA	CMC-EnSpm?	690	0	0	614	5553	32867	12645	19562	3639	41	2000	484	333	1027	1077	628	555	505	247	1068	489	494	693	257	514	402	587	1056	713	3422	1045	2739	3616	1955	1131	1383	1381	1056	3221	1292	1754	1692	1762	2307	2163	2197	1981
Gypsy-30-I_DR	LTR	Gypsy	0	16777	5575	513	5475	0	0	0	0	0	0	0	0	0	0	26	0	0	0	0	98	0	42	34	0	0	0	0	28	0	0	0	0	53	51	0	0	49	0	41	0	29	0	0	36	0	0
DNA-TTAA-2_DR	DNA	DNA	220	0	0	0	0	0	0	0	96	87	38	103	64	30	138	77	50	0	244	215	201	261	131	282	457	710	1220	473	400	796	1002	1605	722	2075	2179	3177	1963	2724	2418	3173	3767	3539	3739	5038	7451	5639	7400
DNAX-21_DR	DNA	DNA	0	0	0	0	0	0	0	0	0	43	121	103	0	117	198	26	75	0	0	0	0	37	13	84	168	511	285	277	210	68	275	503	770	533	958	1559	800	1625	653	1521	3008	1413	1760	979	2007	1914	1320
L1-140_DR	LINE	L1	216	5525	979	0	2276	754	901	0	5859	881	428	416	0	0	55	431	0	0	0	0	0	0	70	105	268	673	46	0	0	27	62	156	541	724	0	2644	409	467	272	285	122	1326	1097	1102	4577	558	2289
Gypsy-23-LTR_DR	LTR	Gypsy	2486	1209	1578	1856	0	0	745	1348	0	0	0	1235	492	451	0	793	63	0	0	1168	0	75	0	0	0	0	0	1194	0	0	0	74	80	0	0	0	0	0	0	0	7	0	42	0	0	237	985
piggyBac-N11_DR	DNA	PiggyBac?	79	0	0	0	0	0	0	0	0	0	0	72	94	0	0	0	75	0	0	207	280	714	565	125	840	180	277	2452	2280	4543	7380	5112	6548	4081	5065	7285	13637	9583	6384	5623	10866	8851	5651	5663	5518	3403	7677
Gypsy-185_DR-LTR	LTR	Gypsy	447	0	0	0	0	0	0	0	0	213	379	0	0	296	0	0	169	0	375	0	0	0	0	0	0	0	0	0	0	16	0	0	0	0	0	0	0	0	0	0	0	0	0	0	0	0	0
Copia-16_DR-LTR	LTR	Gypsy?	0	0	0	0	0	0	0	154	1353	1588	452	862	883	1315	450	608	0	211	281	0	137	890	0	176	0	0	155	44	0	250	0	441	162	446	432	1283	208	492	429	726	435	0	154	827	418	408	158
DNA-N39_DR	DNA	DNA	106	0	0	0	0	0	0	0	105	41	38	68	64	29	0	0	143	115	0	62	0	39	95	0	0	182	29	258	0	95	176	217	925	183	1238	985	403	1552	2580	2226	2796	3159	3309	3649	3532	3583	4523
BEL-70_DR-I	LTR	Pao	6447	0	0	0	0	0	0	0	44	0	0	0	0	31	0	0	0	0	0	0	0	0	0	0	0	0	0	0	0	0	0	0	1933	0	0	0	47	288	0	0	322	0	0	0	0	100	320
BHIKHARI_I	LTR	ERV1	0	0	0	0	0	147	17414	75082	46838	16178	3871	35	0	4061	0	0	1234	3162	0	0	0	0	0	0	0	0	0	0	0	0	0	0	74	0	0	0	0	125	0	0	0	0	0	1370	176	0	52
Gypsy-196_DR-LTR	LTR	Gypsy	3176	0	0	3284	813	1584	0	0	0	0	231	0	0	0	0	0	0	2400	1576	226	0	0	106	0	0	0	628	0	0	0	0	90	50	132	0	0	0	0	698	0	0	0	472	0	0	745	0
Tx1-23_DR	LINE	L1-Tx1	0	1033	13315	3252	6270	8181	1579	0	832	42	959	2747	3041	0	197	76	0	202	862	0	40	57	0	101	177	2172	278	471	0	536	9	408	0	0	1083	226	168	1058	882	122	1071	0	323	112	1269	394	1151
Gypsy-183_DR-I	LTR	Gypsy	24	0	0	0	925	0	5725	0	0	0	0	0	0	0	27	0	0	0	0	0	0	0	0	2017	0	0	0	0	0	0	0	0	0	0	0	0	0	63	0	0	0	0	0	0	0	0	0
hAT-N48D_DR	DNA	hAT-Ac	0	0	0	0	0	0	61	55	0	209	0	0	480	145	0	207	357	47	699	105	60	1452	280	618	868	1887	3259	2916	1436	1606	1026	641	1296	1457	1167	907	786	575	302	292	1330	40	0	50	281	567	101
Tx1-26_DR	LINE	L1-Tx1	16574	8184	0	627	761	0	0	0	0	0	0	0	0	0	0	0	0	0	0	0	0	0	0	0	0	0	0	44	2608	442	0	0	0	0	1017	0	0	0	0	0	44	78	28	157	38	126	0
hAT-N19_DR	DNA	hAT-Charlie	223	0	0	0	0	73	131	948	1010	3093	1584	5589	4346	14121	11506	11001	12588	17433	13285	7159	8930	9621	4709	1814	1810	3602	2669	1715	814	793	314	719	1682	972	407	0	84	169	293	74	212	154	77	65	44	88	43
EnSpm-N40_DR	DNA	CMC-EnSpm	371	1338	10779	41503	52487	2645	3343	865	8338	14048	57751	55419	29838	12051	13765	7244	3244	6712	12183	9060	2094	2963	529	6063	3099	562	5928	7506	255	506	4907	4948	531	2027	2223	1413	6156	4474	964	1438	1894	1135	1873	2062	1455	2213	1331
Gypsy133-I_DR	LTR	Gypsy	5525	0	0	0	0	0	10670	4664	1025	0	0	0	0	0	0	0	0	0	0	0	0	0	0	0	0	0	0	0	0	0	0	0	0	0	0	0	0	0	0	0	0	64	0	37	0	0	0
DIRS-4N4-LTR_DR	LTR	Ngaro	51	0	0	0	0	0	0	0	0	0	0	0	0	29	58	3	0	0	0	0	0	0	0	0	0	0	0	0	72	0	302	16	62	0	35	389	152	637	42	681	1022	299	10	231	737	415	708
Looper-N7_DR	DNA	Kolobok-T2	482	0	0	1593	0	3630	16329	23167	46373	54999	55369	58713	61104	38646	27442	21090	16205	15379	18995	28405	41675	33962	51433	42870	33976	24509	9992	8063	9451	9578	7954	5518	2292	4046	7834	8294	8656	16002	15152	27969	39966	39863	36458	38299	48019	52108	43922
Mariner-N38_DR	DNA	TcMar-Tc1	2024	0	0	0	819	814	857	2052	2278	3936	6595	6363	10366	19047	20427	38096	55265	82275	113703	175834	231216	333519	433127	544939	635626	735212	810698	871444	950978	902915	906537	890535	837293	820012	725904	649970	574472	502790	460240	384151	344637	296489	285843	271342	241080	249048	222245
hAT-N102B_DR	DNA	hAT-Tip100	135	0	0	0	0	0	0	0	233	187	111	173	96	60	111	322	297	209	198	407	610	383	530	2691	2512	3484	2427	4127	2844	5500	10916	5301	2831	5476	9107	5459	5823	3937	4910	3943	5118	3502	3729	1750	2767	2787	4685
Gypsy-30-LTR_DR	LTR	Gypsy	1262	1275	0	508	253	0	253	0	0	0	0	0	0	0	0	0	0	0	0	0	0	0	252	0	0	0	0	0	0	0	240	143	0	0	0	0	0	0	0	0	0	0	0	0	0	0	0
hAT-N32D_DR	DNA	hAT-Charlie	103	0	0	0	0	0	0	0	98	43	0	0	0	218	0	209	340	400	170	466	60	649	1116	775	990	1845	1715	4979	3161	4671	8209	6555	12380	7550	12000	12714	15137	20184	22926	24050	24611	19671	24121	19890	18647	15019	12625
EnSpm-3N1_DR	DNA	CMC-EnSpm	211	0	0	0	0	0	0	107	153	141	74	72	357	150	138	416	0	188	712	355	682	701	444	1072	590	904	826	1074	708	1372	1815	1585	1622	1174	2727	1900	3380	2256	2781	2584	3287	4240	3076	2536	3303	3613	3484
DNA-2-17_DR	DNA	CMC-EnSpm	638	0	0	0	344	419	64	217	273	436	394	423	594	1039	692	1227	1881	933	1501	5721	9117	7880	6967	11895	20275	12873	19467	22008	16535	21641	22054	18973	12909	13148	13758	13444	12783	14148	10396	11361	9868	10263	7231	10192	6554	2243	5392
L1-104_DR	LINE	L1	0	0	11287	5659	0	0	1317	3207	6513	0	2500	0	652	1835	1568	0	0	0	934	0	158	0	0	0	0	0	2489	339	228	222	672	896	101	300	361	1116	307	982	1342	1884	1437	2150	0	762	1251	1879	348
ERV1-8_DR-LTR	LTR	ERV1	62	0	0	0	0	0	0	0	0	43	0	0	0	0	0	101	0	0	66	83	40	197	54	0	183	760	1033	73	1539	1218	1214	1394	1233	1642	2335	4211	2982	2739	3726	4817	3335	4716	4008	4131	4578	3355	6713
hAT-N143_DR	DNA	hAT-Charlie	29	0	0	0	0	0	0	0	0	177	118	72	65	643	28	491	954	1524	1311	1779	1296	2755	914	3002	1134	1231	1630	1268	1190	939	3997	1020	1195	1318	1372	132	1071	267	0	308	40	0	338	219	0	53	0
Gypsy-18-I_DR	LTR	Gypsy	0	0	0	0	0	6830	0	0	0	0	0	0	0	0	0	0	24	0	0	0	0	0	0	0	0	0	0	29	0	0	0	0	0	39	0	0	0	78	0	0	0	55	0	54	0	35	0
ERV1-1B_DR-I	LTR	ERV1	0	0	28652	624	16682	6555	3218	0	0	1932	9715	34	0	175	621	0	0	0	330	0	0	0	37	0	527	0	0	0	0	0	0	0	0	0	72	34	0	0	0	0	0	0	0	0	0	0	0
[truncated: 288 more rows]
[truncated: 193 more columns]
