# Supplementary material for: Zebrafish transposable elements show extensive diversification in age, genomic distribution, and developmental expression
Source: Genome Res. 2022 Jul;32(7):1408–23. doi: 10.1101/gr.275655.121 (PMC9341512; doi:10.1101/gr.275655.121)
Supplement: Supplemental Material [file supp_gr.275655.121_Supplementary_data_1.tar.gz › supp-data-1/parserm/danRer11.nonalt.fa.align.landscape.Div.Rclass.tab]

	% of divergence bins:
Rclass	[0;0.25[	[0.25;0.5[	[0.5;0.75[	[0.75;1[	[1;1.25[	[1.25;1.5[	[1.5;1.75[	[1.75;2[	[2;2.25[	[2.25;2.5[	[2.5;2.75[	[2.75;3[	[3;3.25[	[3.25;3.5[	[3.5;3.75[	[3.75;4[	[4;4.25[	[4.25;4.5[	[4.5;4.75[	[4.75;5[	[5;5.25[	[5.25;5.5[	[5.5;5.75[	[5.75;6[	[6;6.25[	[6.25;6.5[	[6.5;6.75[	[6.75;7[	[7;7.25[	[7.25;7.5[	[7.5;7.75[	[7.75;8[	[8;8.25[	[8.25;8.5[	[8.5;8.75[	[8.75;9[	[9;9.25[	[9.25;9.5[	[9.5;9.75[	[9.75;10[	[10;10.25[	[10.25;10.5[	[10.5;10.75[	[10.75;11[	[11;11.25[	[11.25;11.5[	[11.5;11.75[	[11.75;12[	[12;12.25[
Unknown	496	0	0	3124	36600	40235	13928	6984	1425	1570	777	8663	2217	3510	12562	5612	4533	7536	7786	5620	10545	7001	9490	7817	6607	11290	9330	10089	10693	15075	18963	17179	14844	17462	19911	24978	21140	24921	22709	20028	22947	25055	25600	20749	23924	19658	24171	20675	22457
LINE	1051279	1248151	1270206	1499188	1412304	1178236	1130505	1024967	879483	759049	647969	653530	550017	525644	542913	532047	517793	549796	614524	580177	587024	647440	630506	650004	642146	688885	732921	793989	798100	796438	835157	774832	814109	864551	824598	801766	834424	841743	832948	899426	929503	839078	857905	835087	803412	804307	793078	797686	752006
RC	126936	22302	25783	82902	103277	105382	140096	132902	265925	223495	232785	188859	188124	190374	191220	224506	159895	179344	202219	164079	149269	217628	201329	250325	239983	287932	308380	309268	348719	349643	364472	283491	303651	311574	274217	420810	382406	344379	363783	317289	286919	207512	264566	207474	231555	203224	188196	177094	197580
SINE	12101	219	1907	10865	19808	23823	40238	69246	86805	115434	132488	182664	237667	262115	336270	413260	446271	525400	541055	529284	565169	612930	598430	637286	641438	641078	669323	656559	683625	736349	775159	799207	846989	884741	999477	1063898	1073760	1157382	1185902	1198278	1319378	1265558	1269869	1273130	1242214	1214762	1164999	1108962	1037874
Retroposon	3087	3552	22017	17047	7373	7920	7187	5293	3651	3844	506	3116	3738	1138	2758	860	1815	1461	842	1963	1979	2299	1961	2264	2064	2617	3736	4162	5081	4976	6592	7642	7179	7959	10516	16148	15423	17972	17607	20418	22992	27757	33465	33394	29362	38124	29409	31988	35997
SINE?	0	0	0	0	0	0	0	0	0	0	0	0	0	29	139	0	119	94	157	202	166	134	408	307	231	145	500	440	360	880	820	1342	1079	1078	2644	881	1528	1847	594	2128	1174	1368	2008	860	1291	1926	1610	1009	1861
LTR	3604532	4588935	4147273	2712572	2240723	1562597	1480009	1381392	1148078	1174689	1251972	1218826	1208111	1031881	1105535	949283	959866	904425	836919	883024	917484	881613	739389	835599	735594	692422	758440	825283	885655	862656	874887	818177	855530	818012	822842	899768	841679	889134	823780	855245	767831	725726	729715	710254	677447	694112	655602	638203	666452
DNA	2414772	2131120	3089589	3637659	4374647	4848008	5393694	4925178	4709409	4490854	4751688	4793014	5013060	5330452	5406515	5596150	5723208	5684172	5650304	5756437	6303410	6688594	6784165	7154031	7278522	7920092	8119832	8529032	9119749	9351845	9739994	9824432	10016953	10271547	10552472	10667873	10947293	11065492	11151532	10874684	11359072	10958880	11094141	10793961	10686968	10599007	10229039	10040940	10166423
LINE?	1128	0	577	707	1164	1486	1230	1431	2655	2705	4802	3640	4500	5824	3563	4520	2677	1609	1647	3054	2362	2712	2440	2458	2120	2524	1100	2198	686	807	1042	1421	2915	1846	1442	2008	1656	1837	1523	1745	2136	2850	2641	3259	2999	2515	2527	2516	2412
[truncated: 191 more columns]
