# Supplementary material for: Zebrafish transposable elements show extensive diversification in age, genomic distribution, and developmental expression
Source: Genome Res. 2022 Jul;32(7):1408–23. doi: 10.1101/gr.275655.121 (PMC9341512; doi:10.1101/gr.275655.121)
Supplement: Supplemental Material [file supp_gr.275655.121_Supplementary_data_1.tar.gz › supp-data-1/parserm/danRer11.nonalt.fa.align.landscape.Div.Rfam.tab]

		% of divergence bins:
Rclass	Rfam	[0;0.25[	[0.25;0.5[	[0.5;0.75[	[0.75;1[	[1;1.25[	[1.25;1.5[	[1.5;1.75[	[1.75;2[	[2;2.25[	[2.25;2.5[	[2.5;2.75[	[2.75;3[	[3;3.25[	[3.25;3.5[	[3.5;3.75[	[3.75;4[	[4;4.25[	[4.25;4.5[	[4.5;4.75[	[4.75;5[	[5;5.25[	[5.25;5.5[	[5.5;5.75[	[5.75;6[	[6;6.25[	[6.25;6.5[	[6.5;6.75[	[6.75;7[	[7;7.25[	[7.25;7.5[	[7.5;7.75[	[7.75;8[	[8;8.25[	[8.25;8.5[	[8.5;8.75[	[8.75;9[	[9;9.25[	[9.25;9.5[	[9.5;9.75[	[9.75;10[	[10;10.25[	[10.25;10.5[	[10.5;10.75[	[10.75;11[	[11;11.25[	[11.25;11.5[	[11.5;11.75[	[11.75;12[
DNA	hAT-hobo	828	0	387	0	858	6815	5229	15665	27007	27450	20428	33272	27404	27887	15420	16092	16590	12522	7232	4303	3521	7727	4861	993	2403	2508	838	1156	544	1904	408	215	401	595	362	715	1038	545	537	259	434	395	1187	458	1205	942	1169	1104
DNA	Ginger-1	15084	0	11866	9137	2125	5743	7280	1171	4565	7034	2100	1236	4803	4571	10046	5999	4244	7067	3510	3389	7083	9425	4370	9340	8188	5409	8017	6710	7086	10551	8257	10577	10562	7338	9794	10014	8071	15493	9993	12804	15332	14139	17350	15356	11511	15549	12528	15808
DNA	Dada	2287	99996	109455	136778	135419	108621	56332	51175	46602	35161	27239	28919	61403	42235	59482	33034	20979	15396	10831	11173	10636	11620	10950	8899	13866	11566	13208	14804	15704	14838	19659	9393	6940	13625	10926	11006	10334	12237	27490	15995	16279	8983	8351	11546	9907	11925	7641	10882
DNA	PIF-ISL2EU	10642	5367	5971	10009	694	8300	3158	6245	3090	9209	2381	9406	5709	2131	3477	2724	3559	1765	2409	2535	3241	5418	7057	9692	16165	16062	29425	31352	43752	63378	54186	66720	62321	55144	67584	60386	54653	56478	45646	49055	43773	30020	36412	23829	17951	16431	16747	11287
DNA	hAT-hAT5	4886	226	4148	1425	21893	8361	32433	36384	34500	42196	34158	22810	44225	40412	37073	30113	32722	16413	27765	18395	25342	37645	37132	51381	67608	75347	73897	85635	97808	131889	135250	168475	169223	145078	174412	173486	180497	164906	189411	174714	168416	157238	152961	144390	149048	139774	130528	125348
DNA	PiggyBac?	4119	214	9690	16580	18515	13268	5080	7310	11940	11950	16608	26613	41357	32746	31231	40827	39394	49810	57829	45313	24845	23994	19985	15206	28178	26350	29722	42560	28999	32154	30383	36007	39750	37824	44621	40207	63291	55353	56080	43018	52098	41383	43063	38159	33516	30707	33811	30849
LTR	Gypsy?	14308	20613	18518	13622	18294	27335	36458	25017	32523	31314	34620	45600	52687	46578	47711	37918	47537	58798	55291	72347	52582	81261	44392	57617	61973	70962	67118	77895	76792	72533	92923	98809	77790	84775	92246	89550	84090	79135	87285	78233	85990	77092	102304	89183	92683	92218	86123	96501
SINE	5S-Deu-L2	3874	219	541	1842	17031	14323	20364	56865	57714	63257	83928	89066	90857	97457	103303	113539	92880	113505	104190	85941	93113	80566	69806	85524	87393	86375	93511	97367	97242	107236	128094	119046	116662	132616	148267	161119	163620	168073	185830	178382	202800	185040	183792	175639	160552	150153	144986	131835
DNA	TcMar	182716	126231	174242	200807	155941	257230	288829	187219	153714	133030	92253	43411	32355	29357	49352	46539	43953	60531	50120	51426	49994	59547	50435	61335	75236	70766	88966	97129	100625	106527	114230	129128	115180	119251	123326	108852	93403	93716	93121	71846	86728	74275	77104	68412	58414	66756	64283	63634
LINE	I	99604	80955	81741	31749	38379	42353	36163	42009	49988	57694	40707	59227	52407	36637	40769	10536	14590	11047	21212	16541	15787	22522	19392	15372	20067	15799	17800	18706	18840	25713	25368	29210	41411	41792	34352	60520	59327	63116	64785	54707	45775	49255	34152	31438	39319	27726	39597	30167
LINE	Rex-Babar	27556	107169	105968	85915	84297	77686	99209	105093	82046	63447	53510	59499	50417	45469	50220	62473	67955	77788	80843	98387	94338	122006	120451	132234	128131	124568	137984	146880	119620	120929	138777	141553	101211	115359	106655	99377	93530	80773	79564	91426	87930	80181	72093	70950	73224	66710	65992	69535
DNA	Ginger-2	31	0	0	0	0	0	0	0	92	0	0	0	33	0	29	52	72	46	0	0	79	270	125	84	323	177	214	366	437	759	278	1046	570	696	968	2865	1410	1889	2008	1592	843	3305	2051	1445	738	1897	2250	1030
DNA	Merlin	37717	1044	8728	26418	17627	67825	60890	109420	106571	98722	96840	95085	109166	124582	135866	164580	185488	171312	163478	232005	279326	302633	273152	361472	352203	389278	354526	360691	343500	331606	339032	279686	261686	255520	220811	211054	208558	211066	215524	188387	204441	200960	221996	206171	218098	241993	239373	235773
DNA	Zisupton	67754	88070	254810	106148	85010	95095	61412	70303	104360	114194	106946	96035	111182	139510	104574	91717	61155	94975	110745	74683	111894	112827	98185	110761	96983	136051	131187	111350	134202	148434	105927	142428	127059	111456	122944	110008	123748	113264	109124	118149	122040	93023	108525	104513	107005	103831	109945	99412
SINE	tRNA-V-RTE	7547	0	1366	9023	2777	9500	18693	11791	27213	51409	46099	91948	142266	162193	228341	298381	349027	407723	428945	438613	463842	526865	521872	544870	546810	546348	565136	550519	572740	615926	631758	664899	709173	728204	823134	875713	876592	957315	954907	978990	1065546	1031690	1034563	1037580	1021172	1006115	953778	911727
LINE	R2-NeSL	1547	9797	3612	1140	2733	4188	6656	0	1526	0	587	0	4617	1181	144	1900	916	2105	0	348	0	0	468	311	0	581	0	441	129	65	561	0	0	174	397	369	693	461	1217	443	404	29	0	0	976	371	105	67
DNA	hAT-hobo?	248	1264	1931	3907	31347	51506	64378	47132	22118	11844	4924	1301	483	1008	591	718	1468	4175	9854	8907	13975	16875	19071	22368	17850	17732	11218	7289	9849	12221	9885	7482	12860	13942	9471	9865	5721	4096	8266	5484	5770	3954	679	2575	2475	1417	2446	2626
DNA	PiggyBac	3850	0	0	212	189	881	1013	2564	5270	16955	19258	35712	44905	49199	45406	54482	50354	49797	38465	60187	57156	75844	117862	121528	138838	163777	153248	150155	153635	149097	144523	145002	142360	136999	112075	106453	102565	105759	106025	94306	89924	83333	82068	75344	76776	50118	55823	51999
LINE?	Penelope?	1128	0	577	707	1164	1486	1230	1431	2655	2705	4802	3640	4500	5824	3563	4520	2677	1609	1647	3054	2362	2712	2440	2458	2120	2524	1100	2198	686	807	1042	1421	2915	1846	1442	2008	1656	1837	1523	1745	2136	2850	2641	3259	2999	2515	2527	2516
LTR	Gypsy	1388754	1158815	1457720	1155520	832453	617391	591514	494709	372754	307713	324449	350526	305301	217585	251446	206927	209356	175059	195162	216885	195648	163847	178078	193037	171284	168548	156023	187470	239144	196629	198112	145704	187680	168491	180179	188446	157289	170409	120858	147393	126118	118010	136114	150793	141928	141239	123008	132424
Retroposon	Retroposon	3087	3552	22017	17047	7373	7920	7187	5293	3651	3844	506	3116	3738	1138	2758	860	1815	1461	842	1963	1979	2299	1961	2264	2064	2617	3736	4162	5081	4976	6592	7642	7179	7959	10516	16148	15423	17972	17607	20418	22992	27757	33465	33394	29362	38124	29409	31988
DNA	Kolobok-T2	111663	45548	69025	195750	304649	196282	180858	113817	149229	219245	239634	221443	249866	296174	375854	528270	689153	798528	823490	861586	818860	679263	549243	396929	345434	280612	256088	252164	244728	275108	313159	315705	357554	408895	450651	523813	603022	666058	761835	773916	842792	852505	893109	893824	908144	828923	793562	762546
DNA	TcMar-Fot1	593	0	319	0	652	364	1426	558	2012	712	2149	2464	3595	2227	3558	6202	3554	7156	9514	5967	12214	11031	11062	12789	9810	17554	20569	21465	22966	25306	26992	34283	36404	48621	52803	51440	48959	50009	59029	63094	58391	61426	53444	62877	49712	58482	49350	47179
DNA	hAT-Blackjack	603	0	0	0	0	71	265	158	483	129	395	701	1403	1801	1824	970	3220	1634	5277	2901	7390	13874	10320	21256	24165	29557	27123	36599	23368	34272	29075	26488	20062	21981	23981	24363	22283	18099	24378	25790	22670	22127	23443	24436	30214	30656	23128	33588
LTR	Pao	473002	351315	467014	237051	222507	101587	85449	74412	41880	36430	28455	59112	47198	45144	43746	32381	47148	41884	30852	26590	35177	22431	32517	34065	16280	13134	17994	20390	14970	17684	20345	11510	21403	18186	25816	14427	12808	20476	14559	13766	17789	22351	11546	7595	10684	13790	14693	11262
DNA	CMC-EnSpm	1109297	1129717	1044638	847369	1111100	1436173	1527139	1201586	772461	668519	622595	520765	476974	336807	353571	399055	302290	273874	279911	261478	351117	375734	417915	394295	410616	440057	450923	467654	500814	540981	574169	585921	628970	622089	672193	683662	706857	740817	745752	708218	781855	745852	780068	766003	729163	775002	734423	751404
LINE	R2	0	0	0	0	0	0	0	0	0	0	1137	0	0	0	0	0	0	0	3575	0	0	0	0	0	0	0	0	0	0	0	0	0	1347	0	37	0	0	0	0	0	0	0	28	0	0	0	0	0
DNA	DNA	99023	60297	418262	637837	589703	485220	543622	536726	720413	805575	835972	807644	748120	695392	681500	610333	554565	518713	531806	538536	549583	650054	662865	699650	716197	801209	821873	938389	999194	1101221	1168453	1177663	1279203	1305893	1434403	1464433	1554222	1601790	1642961	1648862	1830897	1807402	1911502	1883464	1895949	1878059	1895503	1862017
LINE	R2-Hero	220	3099	0	5406	2134	3139	384	3994	1317	437	1059	99	6992	92	753	206	224	1186	108	1114	635	1378	322	3146	5173	2312	2130	2092	3643	2135	7526	6258	2032	6506	2865	3553	3777	2876	388	2431	2026	821	1438	1134	818	2011	784	730
DNA	hAT?	9438	13106	80142	129574	126113	39919	49151	55028	65691	72978	61995	52123	50993	61073	71735	62212	75483	72538	64016	60590	56432	67883	76177	81072	88743	97969	119323	124136	144134	128783	135434	132869	115349	124685	85614	93845	98504	78529	72953	52912	81314	58753	78158	59931	49842	57625	57986	58696
DNA	PIF	1776	0	191	111	1341	317	699	1353	2725	2923	5833	17561	12788	13723	29866	37471	50007	67812	51412	49654	39427	34515	32455	25479	23700	13502	14846	14545	16818	22178	11583	25348	15075	25641	20902	19251	18873	12311	6909	8104	6313	7604	5415	5137	2914	5162	2804	3078
DNA	Crypton-V	132747	131654	266050	264277	182410	210665	149343	161398	119149	59077	29655	58477	45081	39531	39185	52048	45305	40429	48234	48434	48227	49144	65869	57325	62390	54562	62121	58066	66008	63496	63097	58582	60239	61578	69903	64202	66204	72998	65564	65281	73628	63840	77326	73070	70254	83374	79396	80043
DNA	PIF-Harbinger	125828	53266	34039	61076	108007	212125	322445	310105	360633	313893	609312	821227	1029432	1409331	1382199	1471379	1343342	1164131	1005476	887341	785044	730327	655242	654067	574595	610672	598003	684770	784057	801170	767718	745203	796075	828480	874123	963327	1042473	1109106	1118717	1157157	1298531	1315489	1298138	1326205	1392314	1379751	1345388	1324399
DNA	hAT	4777	2639	10776	45742	80387	110061	98703	126037	155723	124561	148921	110353	93785	133682	141702	121412	133232	127553	140817	153177	164345	172837	184482	200156	217912	182637	180710	178116	189921	172181	182756	220843	160877	177771	209195	182363	220618	235185	237396	267808	272953	292707	318638	324992	300373	314191	293388	251974
DNA	TcMar-Tigger	236	0	0	0	0	0	0	0	45	85	191	70	161	149	109	52	123	370	171	499	529	670	714	759	1251	1364	2334	3322	2117	5240	2646	4325	8323	10349	8378	12695	14576	22253	25880	24629	29115	30814	27524	28069	37631	43761	37358	33655
LTR	Copia	15128	24350	19477	11676	9665	4047	5037	4661	1490	0	1465	352	0	0	169	0	4717	0	0	275	333	112	263	0	0	891	149	407	518	222	700	387	405	391	2167	2234	2188	2765	1314	1375	1938	596	0	73	0	0	65	343
DNA	MULE-NOF	1568	0	941	1469	9846	14653	34198	10677	7041	817	1999	384	4821	9826	3684	6571	2525	818	1886	442	3660	2320	4662	820	2861	1209	2608	2301	2111	1322	1473	1139	940	1502	3486	1563	3391	2768	2070	1982	3611	3236	4394	7045	4923	4641	2835	2979
SINE	tRNA-Core-RTE	21	0	0	0	0	0	0	51	0	0	38	0	31	29	163	0	0	70	0	0	217	76	266	292	182	162	91	164	126	191	700	81	196	191	316	817	1045	597	357	489	1392	755	648	1503	1758	1733	2962	2151
LTR	DIRS	1556927	2511709	1632799	787458	619272	225462	174605	141286	134624	99933	206374	142817	223740	182727	313165	230143	228816	236392	179381	205724	182159	200667	157613	179862	161910	99323	140892	142563	133629	113238	130101	117094	115355	124803	101484	110367	124171	117675	128946	127123	103189	64894	62457	59391	46871	60568	54947	55599
DNA	hAT-Charlie?	25	0	0	0	0	0	0	0	0	0	40	36	33	0	82	26	24	0	0	0	0	38	38	0	166	111	136	43	155	42	117	90	213	72	163	203	82	258	135	359	291	854	166	736	1053	376	680	1262
DNA	Academ-1	0	531	531	0	2474	4932	0	1941	0	42	439	554	515	30	3015	0	4523	1368	1295	3555	244	1179	4415	4103	780	48	1810	159	1468	965	2151	3107	1978	1327	1073	540	1335	1305	193	471	954	1156	937	1448	881	1245	1102	1269
DNA	Sola-2	743	0	12414	40664	49162	28592	31335	23410	15426	18457	6510	23629	9486	12543	8664	14412	32932	49140	29250	30307	37076	43442	31268	46621	35453	44802	39824	24711	52410	28272	21998	26284	18500	18382	9187	18727	15649	16642	21324	44789	44435	27875	19447	30647	22819	34421	37524	46802
DNA	Crypton-H	1745	13911	13605	0	17500	12849	20733	16664	18151	3196	14334	17780	14958	14919	5965	20627	16607	15703	15307	16065	31658	13985	16312	7298	8842	22503	10830	3672	6670	7078	13335	1959	10521	8275	2461	4996	4860	1470	15957	2180	2057	1501	4681	3901	12246	3077	1005	5346
DNA	MULE-MuDR?	7448	326	929	621	722	673	12733	1369	14899	18667	8021	13029	2957	19717	27313	7739	14042	15187	23481	8802	12793	5238	8910	7499	8297	9402	10467	11229	11297	9945	14827	10030	12842	10515	9161	11807	10645	12405	10619	10753	12203	11489	16813	11489	11416	16141	12017	12494
DNA	Kolobok-T2?	2937	0	0	0	91	422	688	709	794	1378	1760	1897	2572	3228	3207	2121	2812	3886	3871	6758	6902	9732	9790	13326	17450	18860	22536	25414	34444	52499	69036	86916	100382	122222	126402	136701	157997	180354	182145	189378	222353	213134	209182	215575	213500	236844	246677	263713
DNA	MULE-MuDR	37451	203	136	346	11099	11591	36584	51280	73953	117706	115442	108398	98665	78352	67454	40150	30731	38648	30222	18561	23344	28887	34349	43226	30310	30791	29276	31067	31912	27777	30366	28217	32590	34408	31706	38565	45467	37953	42239	40854	37972	45372	29460	43619	38704	30775	31138	26244
DNA	TcMar-Tc1	42833	14373	9139	7785	23014	20583	48338	31121	61486	71307	91004	171095	158485	172745	243873	229398	295737	381938	441642	598797	862350	1159683	1441173	1827184	1974290	2282136	2471666	2639366	2813317	2755825	2931984	2926027	2869055	2840974	2691325	2510916	2332399	2126673	1935566	1704194	1532243	1372177	1272895	1129802	1046135	970911	854621	806676
DNA	TcMar?	99	0	0	0	0	80	64	0	0	0	77	35	267	0	115	552	316	46	448	1521	1256	1589	1198	1586	3466	1804	2175	3478	6776	3922	5196	6103	4429	4207	6673	3923	3127	3516	2743	4632	3508	2236	2742	3029	2935	2369	2292	2446
LINE	Proto2	22	0	0	0	0	0	0	0	48	130	0	143	0	30	29	0	73	0	110	0	351	0	1458	280	340	598	449	1156	511	2200	887	2116	1938	1846	1737	5950	1733	2660	1684	1132	2754	467	217	1126	590	673	3281	2413
DNA	hAT-Charlie	53569	57090	103703	103442	253282	213277	346830	222801	282013	208068	286059	240932	357534	332128	366678	380547	506656	472501	476419	354619	448484	380231	430635	380677	421131	480591	511147	518533	543217	523692	543257	517946	523394	562161	527961	534880	530291	548350	500925	491633	476569	489486	467736	440895	420545	414675	389665	399000
DNA	Zator?	23	0	0	0	0	0	0	58	0	0	38	70	32	58	111	26	24	0	0	41	236	113	361	68	360	399	699	88	314	1382	929	848	1443	1854	1991	2763	2164	1581	2260	4856	7975	10587	9832	9881	12078	15203	14955	17483
DNA	hAT-Tip100	51225	20065	35518	73348	94139	64382	61108	82236	152967	219536	223324	253671	190760	191467	168589	182539	192026	161584	231662	253073	268993	328117	359657	385705	363139	359783	322042	326162	338684	331736	350370	352916	343193	381622	398313	392742	410705	401464	431725	401896	422178	423601	401500	364014	371420	379149	355545	376914
LINE	L1	399152	517824	416429	219001	258796	229806	233479	191074	173554	191930	138058	142174	94324	115138	118877	136578	103260	110573	93367	87578	100010	85964	102860	97313	90795	116300	113970	106879	119466	127394	124311	95261	109469	113945	117441	123451	114684	134980	123196	146679	150592	143080	126283	146138	141690	145596	135090	157700
DNA	hAT-Tip100?	149	0	0	318	0	140	176	1403	4268	2574	4726	12846	4518	2905	3753	1976	1097	1274	2825	750	1924	529	634	1391	2650	1786	3954	4652	2148	6414	6068	7495	7959	8194	11641	13356	16941	13976	19838	12512	12017	20700	17139	19676	17276	14096	14062	12190
LTR	ERV1	93971	49962	78897	137035	309947	357097	320953	396046	303131	445493	436008	411600	411883	338321	306024	283343	252623	206525	179224	201810	225804	221963	143675	192861	129135	140247	133134	169483	170371	143722	162988	118439	129553	106095	111387	143930	163190	148006	143672	144635	124281	119105	116208	100092	96521	97955	85714	96543
LINE	L2	102769	143849	403396	931148	817059	631670	545819	469004	468491	347763	310875	274580	215633	207471	210644	219054	211966	220760	235563	271808	259379	281220	271590	291622	304323	322167	350361	371191	423545	418990	411253	390843	421947	375141	416548	374494	391902	398832	404652	424231	426151	396341	422505	401480	376131	394890	369837	380938
SINE	SINE	477	0	0	0	0	0	0	51	90	207	395	472	490	395	755	189	324	731	436	601	372	1488	674	1013	967	2906	2702	2897	4853	3632	4155	5092	5382	6435	7686	7593	7842	8140	10225	9806	11928	12045	12109	10481	11441	11606	11785	10898
DNA	CMC-EnSpm?	14802	10636	28362	58091	37370	77839	43230	40078	34840	20604	23315	18043	10438	20969	22568	11708	18638	17231	24463	19996	31953	31783	34209	43757	48628	57985	58070	50185	53987	54794	56193	58562	54715	60531	58218	57709	68808	57148	67611	59223	71143	68702	79320	77884	67556	74454	63224	62585
LINE	Penelope	5206	7853	5712	22726	5649	4072	4870	6528	4846	10411	4795	11409	6401	10717	8680	5109	15607	14500	12242	7082	8583	5900	10724	5499	6968	6332	5421	8095	5144	5244	11142	9493	5868	7582	9233	7770	7440	9570	6496	6223	8520	9620	4490	8057	7025	9021	8139	7551
DNA	Zator	103	0	0	0	0	0	84	57	0	0	76	0	65	88	362	429	75	165	38	1100	1524	434	1382	967	3669	7085	5570	8540	8852	14652	13395	16167	15846	18344	20252	19378	29372	21083	16607	20945	19202	15848	12056	10140	10179	9959	5490	7039
DNA	Sola-1	1314	0	0	121	0	0	185	716	803	1208	2854	6010	6360	15540	14749	14092	18509	21443	23822	30987	20866	36515	31204	27241	40905	32058	34888	39521	28078	43633	36012	39409	42411	42380	55367	52618	53906	65069	61690	85943	72574	65843	70387	70344	73480	71428	79263	77346
SINE	tRNA-V	64	0	0	0	0	0	0	55	90	0	266	34	32	202	0	356	195	113	394	391	457	542	853	1311	1885	1770	2480	3075	4182	6267	4587	5549	9658	13030	13282	12078	18369	17621	26458	24117	27955	26018	30323	36254	37106	35572	40904	40331
DNA	TcMar-ISRm11	8193	3531	16278	41919	20667	30314	26104	23309	27858	22937	31090	35874	46821	46006	63108	68122	68992	63227	68161	66864	69282	93649	88254	97503	114250	115428	121255	111437	115629	130705	136412	132897	113682	121761	116379	140223	98403	97988	91255	86296	85678	68063	57344	69173	49831	54615	47596	37680
DNA	IS3EU	83865	14836	5397	28790	41435	98148	60877	41332	23630	34444	43578	32777	74679	119560	79393	59095	39520	38978	29022	23399	15933	26695	14744	15121	18748	11316	11594	11443	14082	11409	18926	14093	23738	18243	19734	24939	23416	16573	22849	25938	30193	25855	27629	31828	32620	30265	29353	30132
DNA	hAT-Tag1	22	0	0	0	0	0	0	0	0	0	90	0	0	0	0	26	0	0	0	0	0	333	0	0	0	0	0	147	73	162	0	0	38	167	47	250	199	755	1024	638	282	429	287	501	281	79	124	228
DNA	P	10651	67739	44916	27448	11517	27246	40910	36033	56382	24201	63044	15998	73611	49430	22124	34356	38574	76700	98079	180637	217529	205868	127350	93591	62756	52003	52386	54820	50761	37468	47244	54870	58231	60580	95896	160235	196528	254628	228389	214733	186018	169119	148577	136486	128074	117306	119339	102844
SINE?	SINE?	0	0	0	0	0	0	0	0	0	0	0	0	0	29	139	0	119	94	157	202	166	134	408	307	231	145	500	440	360	880	820	1342	1079	1078	2644	881	1528	1847	594	2128	1174	1368	2008	860	1291	1926	1610	1009
DNA	Crypton-V?	0	0	0	1725	0	2795	1557	1555	3450	919	0	1097	0	0	0	1636	0	0	1640	0	0	0	361	0	958	0	0	0	0	0	561	0	0	0	0	0	0	0	0	0	0	0	0	0	0	0	0	0
LTR	ERV-Foamy	263	283	0	8461	0	10239	878	2649	5449	10678	4448	0	61	1175	1667	872	2735	4020	3846	4394	3642	0	0	1025	2873	3434	10	0	0	4743	1511	1091	1712	2073	3042	1987	2303	1214	3489	4107	2653	5777	133	10434	2343	798	3262	4040
DNA	hAT-Ac	132403	104401	239221	521709	749442	836834	1109454	1165438	1012168	891600	802176	782624	709397	710912	676437	702812	724193	722360	629604	696371	730392	799699	775447	789979	755446	851612	858343	885420	975722	1026460	1051882	1077968	1191893	1271962	1402322	1448982	1537342	1600383	1686651	1707223	1788696	1728212	1773339	1733125	1734409	1705763	1649951	1566340
LINE	L1-Tx1	399677	345747	208020	170900	184385	173489	185488	185184	83451	67646	86507	83005	100359	86722	76241	68526	74317	83046	141538	67303	65751	97004	62465	58662	52549	59235	62702	91323	53879	50612	60070	39539	59568	134287	56104	51229	66944	63792	57506	66809	97339	42804	81499	71101	66853	56886	79523	64927
DNA	Crypton-A	3151	0	0	0	0	0	0	157	439	257	384	274	162	705	742	647	709	278	522	750	1837	1391	1280	1536	1620	1974	2666	2849	4409	4181	3720	6598	11170	8604	8829	15193	9172	9935	14584	17656	21932	20506	17316	22902	30494	21875	25639	38889
DNA	hAT-hAT6	3127	0	0	109	146	136	1531	2104	677	438	1081	2660	2143	4368	5332	1070	1443	1487	4400	3398	4948	10344	9183	12439	23951	27439	40013	35022	49428	52871	77383	74457	75161	70684	70999	58258	47440	40323	45963	35973	42549	41084	42708	31965	30491	37780	35499	27320
DNA	MULE-NOF?	25	0	0	0	0	1162	1024	53	4144	3434	7159	3984	9508	8179	8790	7690	1254	8548	8591	9905	13300	5695	6458	3801	3454	1102	5822	2989	4683	3964	9625	5707	10795	11007	9580	7705	10545	9335	9892	7666	11064	7462	6417	11271	4860	7207	9783	3414
Unknown	Unknown	496	0	0	3124	36600	40235	13928	6984	1425	1570	777	8663	2217	3510	12562	5612	4533	7536	7786	5620	10545	7001	9490	7817	6607	11290	9330	10089	10693	15075	18963	17179	14844	17462	19911	24978	21140	24921	22709	20028	22947	25055	25600	20749	23924	19658	24171	20675
SINE	tRNA	118	0	0	0	0	0	1181	433	1698	561	1762	1144	3991	1839	3708	795	3845	3258	7090	3738	7168	3393	4959	4276	4201	3517	5403	2537	4482	3097	5865	4540	5918	4265	6792	6578	6292	5636	8125	6494	9757	10010	8434	11673	10185	9583	10584	12020
LTR	LTR	12412	5011	52153	12586	13531	19355	45512	37556	29777	44149	32163	38900	45049	39768	38195	65014	79910	69166	92017	65966	112773	72461	96045	79395	106529	87680	110090	95777	117167	154519	111909	123960	98014	107929	91537	111896	79986	121855	100328	100658	84387	96690	105342	97482	86695	92216	89236	82643
LTR	Ngaro	49767	466877	420695	349163	215054	200084	219603	205056	226450	198979	183990	169919	122192	160583	103412	92685	87024	112581	101146	89033	109366	118871	86806	97737	85610	108203	133030	131298	133064	159366	156298	201183	223618	205269	214984	236931	215654	227599	223329	237955	221486	221211	195611	195211	199722	195328	198554	158848
DNA	TcMar-Tc2	772	5091	5182	7642	15304	6337	0	588	1934	2668	5797	1843	1128	716	385	923	481	1599	2641	2382	0	386	0	155	0	683	0	0	364	60	313	384	135	1415	52	0	0	0	837	682	0	880	208	214	0	80	2134	28
DNA	Kolobok?	335	0	0	0	0	0	63	0	96	43	275	248	220	475	139	356	74	560	247	83	589	743	864	995	599	994	1146	1470	1409	1976	2629	3087	2614	3594	5723	6351	10084	14561	11335	15476	16063	14152	20596	21509	14934	23219	15223	24237
DNA	Kolobok	2687	0	0	0	0	0	61	160	616	511	1092	2022	2551	1547	1746	1638	1843	2733	1602	2244	3353	4271	5085	3450	5983	9277	7462	9354	8852	12069	15674	14610	19981	21279	24470	30255	33202	37635	42484	52810	65906	68045	74503	85921	96055	106807	111196	145289
RC	Helitron	126936	22302	25783	82902	103277	105382	140096	132902	265925	223495	232785	188859	188124	190374	191220	224506	159895	179344	202219	164079	149269	217628	201329	250325	239983	287932	308380	309268	348719	349643	364472	283491	303651	311574	274217	420810	382406	344379	363783	317289	286919	207512	264566	207474	231555	203224	188196	177094
DNA	PIF-Harbinger?	324	0	0	0	89	0	66	205	893	855	194	2192	3758	3642	2449	7275	11157	13913	11216	8417	15155	9498	8736	5353	6568	7315	4346	6394	6986	5161	6880	7875	11079	7410	6746	11190	13997	15169	18347	19130	21384	27933	29015	22612	27465	21395	24164	25779
LINE	RTE-X	1837	16366	39157	20988	18434	9547	15683	11426	9735	15186	5536	10264	6316	9296	10258	9756	14841	7818	10865	9991	9266	6344	7402	8073	6869	8832	8630	6139	9853	6974	6738	6730	12385	10497	5709	10531	11337	5471	6934	9853	8521	9016	9394	7528	6950	8329	11333	8883
LINE	RTE-BovB	13689	15492	6171	10215	438	2286	2754	10655	4481	4405	5198	13130	12551	12891	26298	17909	14044	20973	15101	20025	32924	25102	33374	37492	26931	32161	33474	41087	43470	36182	48524	53829	56933	57422	73520	64522	83057	79212	86526	95492	99491	107464	105806	96135	89836	92094	79397	74775
DNA	Maverick	27040	59748	68647	28955	63368	80181	56076	128370	42088	49545	35923	36384	31393	26869	32038	21310	37442	16310	45586	34134	57569	37050	26677	21803	29138	44878	38722	30143	21245	28115	34938	25282	30982	24420	36875	34600	29946	34235	39676	42483	43485	43816	59003	46123	57154	56526	58113	58641
[truncated: 192 more columns]
