# Supplementary material for: Zebrafish transposable elements show extensive diversification in age, genomic distribution, and developmental expression
Source: Genome Res. 2022 Jul;32(7):1408–23. doi: 10.1101/gr.275655.121 (PMC9341512; doi:10.1101/gr.275655.121)
Supplement: Supplemental Material [file supp_gr.275655.121_Supplementary_data_2.tar.gz]

Archive with 3,776 entries (3,775 files):
- supp-data-2
- supp-data-2/DNA-8-9_DR.mafft.nwk
- supp-data-2/DNA-N39_DR.mafft.nwk
- supp-data-2/EnSpm-N39B_DR.mafft.fa
- supp-data-2/P-1N3_DR.mafft.nwk
- supp-data-2/hAT-40_DR.mafft.fa
- supp-data-2/hAT-N36C_DR.mafft.nwk
- supp-data-2/hAT-31_DR.mafft.nwk
- supp-data-2/KibiDr1.mafft.fa
- supp-data-2/DNA-X-8_DR.mafft.fa
- supp-data-2/Harbinger-4_DR.mafft.fa
- supp-data-2/Mariner-N25_DR.mafft.fa
- supp-data-2/hAT-N41B_DR.mafft.nwk
- supp-data-2/Tx1-17_DR.mafft.fa
- supp-data-2/DNA-2-4_DR.mafft.nwk
- supp-data-2/DNA2-14_DR.mafft.nwk
- supp-data-2/Copia-19.mafft.nwk
- supp-data-2/BEL-43.mafft.nwk
- supp-data-2/L1-18_DR.mafft.nwk
- supp-data-2/L1-21_DR.mafft.fa
- supp-data-2/DNA-3-3_DR.mafft.fa
- supp-data-2/DNA-4-5_DR.mafft.nwk
- supp-data-2/BEL19.mafft.fa
- supp-data-2/hAT-N90_DR.mafft.fa
- supp-data-2/Gypsy42B-LTR_DR.mafft.fa
- supp-data-2/hAT-30_DR.mafft.fa
- supp-data-2/DNA-2-26_DR.mafft.fa
- supp-data-2/BEL18.mafft.fa
- supp-data-2/hATN13C_DR.mafft.nwk
- supp-data-2/Kolobok-2_DR.mafft.fa
- supp-data-2/Rex1-29_DRe.mafft.nwk
- supp-data-2/DNA-5-8_DR.mafft.fa
- supp-data-2/DNA2-13_DR.mafft.nwk
- supp-data-2/TDR12.mafft.fa
- supp-data-2/Gypsy-229_DR-LTR.mafft.nwk
- supp-data-2/Tc1-7_DR.mafft.fa
- supp-data-2/L1-51_DR.mafft.fa
- supp-data-2/TDR13.mafft.fa
- supp-data-2/BEL-39.mafft.nwk
- supp-data-2/DNA-N31_DR.mafft.fa
- supp-data-2/DNA-TA-7_DR.mafft.nwk
- supp-data-2/Gypsy79.mafft.nwk
- supp-data-2/hAT-N80_DR.mafft.nwk
- supp-data-2/LTR-9_DR.mafft.nwk
- supp-data-2/EnSpm-N4_DR.mafft.fa
- supp-data-2/L1-133_DR.mafft.nwk
- supp-data-2/KenoDr3.mafft.fa
- supp-data-2/ERV1-N11_DR-LTR.mafft.nwk
- supp-data-2/Tx1-41_DR.mafft.nwk
- supp-data-2/KenoDr2.mafft.fa
- supp-data-2/Tx1-14_DR.mafft.nwk
- supp-data-2/hAT-N171_DR.mafft.nwk
- supp-data-2/hAT-N124_DR.mafft.nwk
- supp-data-2/Tx1-39_DR.mafft.fa
- supp-data-2/L2-57_DR.mafft.fa
- supp-data-2/Copia-11K_DR-LTR.mafft.fa
- supp-data-2/LTR12_DR.mafft.nwk
- supp-data-2/hAT-N36C_DR.mafft.fa
- supp-data-2/DIRS1c_DR.mafft.fa
- supp-data-2/Tc1-4_DR.mafft.nwk
- supp-data-2/hAT-N160_DR.mafft.fa
- supp-data-2/Mariner-9_DR.mafft.fa
- supp-data-2/Gypsy84.mafft.fa
- supp-data-2/Rex1-30_DRe.mafft.fa
- supp-data-2/DNA-N41_DR.mafft.fa
- supp-data-2/Gypsy-236_DR-LTR.mafft.fa
- supp-data-2/Gypsy-169.mafft.nwk
- supp-data-2/Gypsy107.mafft.nwk
- supp-data-2/hAT-N87_DR.mafft.nwk
- supp-data-2/CryptonA-1_DR.mafft.nwk
- supp-data-2/EnSpm-N3C_DR.mafft.nwk
- supp-data-2/Gypsy85.mafft.fa
- supp-data-2/EnSpm-N39_DR.mafft.nwk
- supp-data-2/Copia-11J_DR-LTR.mafft.nwk
- supp-data-2/hAT-N78_DR.mafft.nwk
- supp-data-2/Copia5.mafft.nwk
- supp-data-2/BEL-57.mafft.nwk
- supp-data-2/L1-134_DR.mafft.nwk
- supp-data-2/Ginger2-N1_DR.mafft.nwk
- supp-data-2/L1-135_DR.mafft.fa
- supp-data-2/Tx1-46_DR.mafft.nwk
- supp-data-2/Gypsy-219.mafft.nwk
- supp-data-2/Tx1-13_DR.mafft.nwk
- supp-data-2/DNA6-3_DR.mafft.fa
- supp-data-2/KibiDr2.mafft.nwk
- supp-data-2/hAT-N189_DR.mafft.nwk
- supp-data-2/Tx1-49_DR.mafft.fa
- supp-data-2/hAT-N176_DR.mafft.nwk
- supp-data-2/hAT-N123_DR.mafft.nwk
- supp-data-2/L1-82_DR.mafft.fa
- supp-data-2/TDR13C.mafft.nwk
- supp-data-2/DNA-X-17_DR.mafft.fa
- supp-data-2/hAT-N110_DR.mafft.fa
- supp-data-2/Mariner-N24_DR.mafft.nwk
- supp-data-2/DNA11TA1B_DR.mafft.fa
- supp-data-2/Gypsy58.mafft.nwk
- supp-data-2/Gypsy-201.mafft.fa
- supp-data-2/Gypsy91.mafft.nwk
- supp-data-2/piggyBac-N5B_DR.mafft.fa
- supp-data-2/DNA-2-14_DR.mafft.fa
- supp-data-2/HarbingerN1_DR.mafft.fa
- supp-data-2/Gypsy-200.mafft.fa
- supp-data-2/TDR8D.mafft.fa
- supp-data-2/DNA4-1B_DR.mafft.nwk
- supp-data-2/Mariner-N2_DR.mafft.fa
- supp-data-2/piggyBac-N18_DR.mafft.fa
- supp-data-2/hAT-N164B_DR.mafft.fa
- supp-data-2/hAT-N52B_DR.mafft.nwk
- supp-data-2/ERV1-N4.mafft.nwk
- supp-data-2/LOOPERN7_DR.mafft.nwk
- supp-data-2/Tx1-55_DR.mafft.fa
- supp-data-2/Harbinger-N32_DR.mafft.fa
- supp-data-2/Gypsy61.mafft.fa
- supp-data-2/Nimb-7_DR.mafft.fa
- supp-data-2/piggyBac-N17_DR.mafft.nwk
- supp-data-2/TDR21.mafft.nwk
- supp-data-2/DNA-1-8_DR.mafft.fa
- supp-data-2/L1-129_DR.mafft.fa
- supp-data-2/Gypsy60.mafft.fa
- supp-data-2/BovB-1_DR.mafft.fa
- supp-data-2/DNA-6-N5_DR.mafft.fa
- supp-data-2/hAT-23_DR.mafft.nwk
- supp-data-2/hAT-N32D_DR.mafft.nwk
- supp-data-2/EnSpm-N32_DR.mafft.fa
- supp-data-2/CryptonV-N5_DR.mafft.fa
- supp-data-2/Helitron-1N2_DR.mafft.fa
- supp-data-2/TDR4.mafft.nwk
- supp-data-2/L1-63_DR.mafft.fa
- supp-data-2/Gypsy-212_DR-LTR.mafft.fa
- supp-data-2/piggyBac-N2B_DR.mafft.fa
- supp-data-2/ERV1-5.mafft.nwk
- supp-data-2/L1-58_DR.mafft.nwk
- supp-data-2/Gypsy-19.mafft.nwk
- supp-data-2/Mariner-N17_DR.mafft.fa
- supp-data-2/Gypsy-253_DR-LTR.mafft.nwk
- supp-data-2/hAT-N163B_DR.mafft.fa
- supp-data-2/Gypsy-238.mafft.nwk
- supp-data-2/Nimb-9_DR.mafft.nwk
- supp-data-2/Kolobok-N2A_DR.mafft.fa
- supp-data-2/Dada-U6N1_DR.mafft.nwk
- supp-data-2/Tx1-25_DR.mafft.fa
- supp-data-2/ERV1-10.mafft.nwk
- supp-data-2/Gypsy123.mafft.fa
- supp-data-2/Gypsy-32.mafft.fa
- supp-data-2/hAT-N45B_DR.mafft.nwk
- supp-data-2/ERV2.mafft.nwk
- supp-data-2/Copia-10B_DR-LTR.mafft.fa
- supp-data-2/Gypsy122.mafft.fa
- supp-data-2/piggyBac-N10_DR.mafft.nwk
- supp-data-2/DIRS-4N1-LTR_DR.mafft.fa
- supp-data-2/Gypsy-33.mafft.fa
- supp-data-2/DNAX-21_DR.mafft.nwk
- supp-data-2/hAT-N181_DR.mafft.fa
- supp-data-2/BEL27.mafft.fa
- supp-data-2/L1-13_DR.mafft.fa
- supp-data-2/hAT-24_DR.mafft.nwk
- supp-data-2/hAT-N32C_DR.mafft.nwk
- supp-data-2/EnSpm-N42_DR.mafft.fa
- supp-data-2/DNA-AT-4_DR.mafft.nwk
- supp-data-2/piggyBac-N2_DR.mafft.nwk
- supp-data-2/ERV1-6_DR-I.mafft.fa
- supp-data-2/EnSpm-N47B_DR.mafft.nwk
- supp-data-2/Mariner-N31_DR.mafft.nwk
- supp-data-2/DNA-X-19_DR.mafft.nwk
- supp-data-2/DNA-5-8D_DR.mafft.fa
- supp-data-2/TZF28.mafft.fa
- supp-data-2/Gypsy-236_DR-LTR.mafft.nwk
- supp-data-2/L2-6_DRe.mafft.fa
- supp-data-2/CR1-12_DR.mafft.fa
- supp-data-2/REX1-2_DR.mafft.nwk
- supp-data-2/hAT-N163_DR.mafft.nwk
- supp-data-2/hAT-N136_DR.mafft.nwk
- supp-data-2/L1-107_DR.mafft.fa
- supp-data-2/L1-121_DR.mafft.nwk
- supp-data-2/DNA-8-17_DR.mafft.fa
- supp-data-2/BEL-62.mafft.nwk
- supp-data-2/Crack-3_DR.mafft.nwk
- supp-data-2/Penelope-3B_DR.mafft.nwk
- supp-data-2/Tx1-53_DR.mafft.nwk
- supp-data-2/Gypsy36.mafft.nwk
- supp-data-2/DNA2-3_DR.mafft.fa
- supp-data-2/DIRS-16_DR.mafft.nwk
- supp-data-2/Gypsy-248.mafft.fa
- supp-data-2/Gypsy132.mafft.nwk
- supp-data-2/Gypsy-195.mafft.nwk
- supp-data-2/hAT-N122_DR.mafft.fa
- supp-data-2/hAT-N92_DR.mafft.nwk
- supp-data-2/Gypsy-249.mafft.fa
- supp-data-2/EnSpm-N7C_DR.mafft.nwk
- supp-data-2/hAT-N38_DR.mafft.nwk
- supp-data-2/Polinton-4N1_DR.mafft.fa
- supp-data-2/DNA-AT-3_DR.mafft.nwk
- supp-data-2/DNA-N26B_DR.mafft.nwk
- supp-data-2/piggyBac-N5_DR.mafft.nwk
- supp-data-2/DNA11TA1_DR.mafft.nwk
- supp-data-2/Mariner-N36_DR.mafft.nwk
- supp-data-2/REX1-2_DR.mafft.fa
- supp-data-2/REX1-5_DR.mafft.nwk
- supp-data-2/hAT-N164_DR.mafft.nwk
- supp-data-2/hAT-N131_DR.mafft.nwk
- supp-data-2/BEL9.mafft.nwk
- supp-data-2/IS3EU-1N1_DR.mafft.nwk
- supp-data-2/DNA-8-29_DR.mafft.nwk
- supp-data-2/Sola2-N3_DR.mafft.fa
- supp-data-2/BEL8.mafft.fa
- supp-data-2/Mariner-N39_DR.mafft.fa
- supp-data-2/Gypsy-126.mafft.nwk
- supp-data-2/Harbinger-N28_DR.mafft.nwk
- supp-data-2/L1-126_DR.mafft.nwk
- supp-data-2/Gypsy148.mafft.nwk
- supp-data-2/ENSPM-6_DR.mafft.nwk
- supp-data-2/Crack-4_DR.mafft.nwk
- supp-data-2/BEL-49.mafft.fa
- supp-data-2/BEL9.mafft.fa
- supp-data-2/BEL-48.mafft.fa
- supp-data-2/Tx1-54_DR.mafft.nwk
- supp-data-2/Gypsy-126.mafft.fa
- supp-data-2/Mariner-18_DR.mafft.nwk
- supp-data-2/P-1N3_DR.mafft.fa
- supp-data-2/Gypsy85.mafft.nwk
- supp-data-2/hAT-N152_DR.mafft.fa
- supp-data-2/hAT-N95_DR.mafft.nwk
- supp-data-2/SINE2-4_DR.mafft.fa
- supp-data-2/Harbinger-1N1_DR.mafft.nwk
- supp-data-2/CryptonV-2_DR.mafft.fa
- supp-data-2/L1-58_DR.mafft.fa
- supp-data-2/Gypsy-170.mafft.nwk
- supp-data-2/hAT-N64_DR.mafft.fa
- supp-data-2/L2-51_DR.mafft.nwk
- supp-data-2/DNA6-8_DR.mafft.nwk
- supp-data-2/hAT-N100B_DR.mafft.fa
- supp-data-2/hAT-N155B_DR.mafft.fa
- supp-data-2/Copia-14.mafft.nwk
- supp-data-2/L1-91_DR.mafft.nwk
- supp-data-2/L1-112_DR.mafft.fa
- supp-data-2/HATN3_DR.mafft.nwk
- supp-data-2/Gypsy-200.mafft.nwk
- supp-data-2/DNA-5-3_DR.mafft.nwk
- supp-data-2/Gypsy-21.mafft.nwk
- supp-data-2/hAT-12_DR.mafft.nwk
- supp-data-2/DNA-5-1_DR.mafft.fa
- supp-data-2/DNA8-20_DR.mafft.nwk
- supp-data-2/hAT-N134B_DR.mafft.nwk
- supp-data-2/DNAX-25_DR.mafft.fa
- supp-data-2/LTR-20_DR-LTR.mafft.fa
- supp-data-2/Merlin-N5_DR.mafft.nwk
- supp-data-2/hAT-N137_DR.mafft.fa
- supp-data-2/hAT-N99_DR.mafft.fa
- supp-data-2/DNA8-17_DR.mafft.fa
- supp-data-2/DIRS-9_DR.mafft.fa
- supp-data-2/DNA-3-5_DR.mafft.nwk
- supp-data-2/Gypsy7.mafft.nwk
- supp-data-2/Gypsy-180.mafft.fa
- supp-data-2/EnSpm-3_DR.mafft.fa
- supp-data-2/hAT5-N2_DR.mafft.nwk
- supp-data-2/Gypsy60.mafft.nwk
- supp-data-2/L2-56_DR.mafft.nwk
- supp-data-2/BEL10.mafft.nwk
- supp-data-2/DIRS-4N3_DR.mafft.fa
- supp-data-2/DNA-N16_DR.mafft.fa
- supp-data-2/L1-96_DR.mafft.nwk
- supp-data-2/EnSpm-N3C_DR.mafft.fa
- supp-data-2/L1-69_DR.mafft.nwk
- supp-data-2/Gypsy164.mafft.nwk
- supp-data-2/L1-7_DR.mafft.fa
- supp-data-2/DNA-5-4_DR.mafft.nwk
- supp-data-2/Sola2-N1_DR.mafft.nwk
- supp-data-2/HATN4_DR.mafft.nwk
- supp-data-2/DNA8-27_DR.mafft.nwk
- supp-data-2/DNA-TTAA-3_DR.mafft.fa
- supp-data-2/hAT-15_DR.mafft.nwk
- supp-data-2/TDR19.mafft.nwk
- supp-data-2/hAT5-N1_DR.mafft.fa
- supp-data-2/hAT-40_DR.mafft.nwk
- supp-data-2/Merlin-N2_DR.mafft.nwk
- supp-data-2/EnSpm-N48B_DR.mafft.fa
- supp-data-2/DNAX-10_DR.mafft.nwk
- supp-data-2/hAT-N147_DR.mafft.fa
- supp-data-2/DNA-3-2_DR.mafft.nwk
- supp-data-2/Rex1-53_DR.mafft.fa
- supp-data-2/ERV1-2B-LTR_DR.mafft.nwk
- supp-data-2/LOOPERN7_DR.mafft.fa
- supp-data-2/hAT-N119_DR.mafft.fa
- supp-data-2/DIRS-10_DR.mafft.fa
- supp-data-2/hAT-N152_DR.mafft.nwk
- supp-data-2/hAT-N107_DR.mafft.nwk
- supp-data-2/hAT5-N2B_DR.mafft.fa
- supp-data-2/RTEX-4_DR.mafft.fa
- supp-data-2/Kolobok-N9_DR.mafft.fa
- supp-data-2/TDR18.mafft.fa
- supp-data-2/DNA2-14_DR.mafft.fa
- supp-data-2/hATN4B_DR.mafft.fa
- supp-data-2/DNA-X-2B_DR.mafft.nwk
- supp-data-2/Tx1-40_DR.mafft.fa
- supp-data-2/Dada-U1B_DR.mafft.nwk
- supp-data-2/L1-6_DR.mafft.nwk
- supp-data-2/TDR19.mafft.fa
- supp-data-2/Copia-15_DR-LTR.mafft.nwk
- supp-data-2/EnSpm-N48_DR.mafft.nwk
- supp-data-2/EnSpm-N4B_DR.mafft.nwk
[truncated: 3,476 more entries]
