# Supplementary material for: Zebrafish transposable elements show extensive diversification in age, genomic distribution, and developmental expression
Source: Genome Res. 2022 Jul;32(7):1408–23. doi: 10.1101/gr.275655.121 (PMC9341512; doi:10.1101/gr.275655.121)
Supplement: Supplemental Material [file supp_gr.275655.121_Supplementary_data_2.tar.gz › supp-data-2/EnSpm-N39B_DR.mafft.fa]

>EnSpm-N39B_DR|20547
---------------------------------------------------------ctc
acataac--agattt--ttctggcccagatctggcccactc-atcagcttttgcttggcc
cacatgccgcagtgaattac-gggacatgactggaccaac------------acaagggc
caaacatggaccatatctagaccaagtctcatccaaatt---------------------
-aactgggccaga-ta-c-g-ttggtgtg-cccgaccg-c-agt-------ttg--ataa
accc-atgaagcac-t-tc-g-ct-ttag-ttgtgctatg-g---gc-gtg--c-tttt-
t-ct-c-gaagcgtcatgatgggtaga---------------atttt-t-------tct-
-t-tactc---a--aa-t--a-t------aa--------t-tt-aaa---tgtgtc-tga
-t---cgctaaacctgc-gtgctccaca-at----aca--tttt-t-a-acatctgggcc
aaatactacatttgacat-----ccca-agt-ct----tgtgtgccgcctca---atgtt
a-------tgccaaac-c--c----c-----aggc-caca-tgctgtataccagcgccga
ataaatgcctgc----------ttcatgccaaat-tgggccagaa----ttgctacccgg
g-----------------------------------------------------------
-----------------------------------------
>EnSpm-N39B_DR|20548
---------------------------------------------------------ccc
acatagc-aaagttt--ctctggcccagatctgacccacacaatcagtgtttgcttagcc
cacatgccgcagtgaattgc-ggtacatgattggaccaagtctggcttccattcaagggc
caaacatggaccatatctgggaaaagtgtcagccgagtgaacgaccaa-taactgggcct
gaattgggcgaga-ta-t-t-ttattgtgtcctgactg-c-aat-g-a-agttg--ataa
accc-atgaattct-t-gc-c-ct-ttac-gcttgctgtg-g---gc-gtg--c-tttt-
t-ct-c-aaagcgtcctgattggtgga---------------attgt-t-t-----ttct
-t-taatt-gaa--at-t-aa-c---aa-ac--atg-cat-tttaaa-tgtgggtcaaga
-t--aggtcgaacctac-atggccaacatat-c--a-a--taat-t-a-acatctgggtc
aaacactatattttacatctg-gccca-agt-at----tgtgtgccgccttaaagacggt
gacacctctgccaaac-c--cgggccatgtatggcccaca-tgctgtatgccaatgcggg
atgaatgcctgctgtgccaga-tttatgccaaatctgggccatatttctatgctacctgg
g-----------------------------------------------------------
-----------------------------------------
>EnSpm-N39B_DR|20549
------------------------------------------------------------
------------------------------------------------------------
---------------------------------------------attcaaaataaag--
------------------------------------------------------------
------------------------------------------------------------
------------------------------------------------------------
------------------------------------------------------------
-----------------------t-g-t-at---tg-tat-tttaaa-tgtgggtcaaga
-c--aggtcaaacttat-atggcccacctat-c--a-c--ttt-----------caggga
aaatagtacatgttacatctg-gccca-aat-ct----tgtgtgccaccttaaagatggt
gccacctctgccaaac-c--caggatatgtttggcccata--------tgccagtgcctg
atgaatgcct--------------------------------------------------
------------------------------------------------------------
-----------------------------------------
>EnSpm-N39B_DR|20550
---------------------------------------------------------ccc
acatagc-aaaatat--cactggcccagttctggcccacacaaccaacttttggttggcc
cacatgtcgctgtgaattac-agtacatgattggaccaagtctggcttccagacaagagt
caaacatggagtatatcggggccaagtctcagccaagataataaccta------------
taactgggccaga-ta-t-g-ttggtgtgtcatgactg-c-aat-g-a-aatta--ataa
acca-atgaagcat-t-gc-g-gt-ttag-atgcactata-g---gc-gag--c-tttt-
tttt-t-gaagcgatattattagtata---------------tattt-t-t-----ttc-
----------------------------------tt-tat-tc----------attaaga
-c--aggccaaacttat-gtggcccacatat-c--c-a--ttgt-t-g-gcatctgggta
aaatactacatttgatatttg-gcaca-aat-at----tgtgtgctgcataaaagacggt
gccacacctg------------ggccatgttttgctcaca-tgctgtataccagtgccgg
atga---------------------atgccaaatttgggccagaattctttgcttcttgg
g-----------------------------------------------------------
-----------------------------------------
>EnSpm-N39B_DR|20551
---------------------------------------------------------ccc
acatagc-aaaattt--ctctggctcagctctggcccacacaatcaggttttgcttggcc
cacatgccgctgtgaattac-ggtacatgactggaccaaatctggcttccagacaagggc
caaacacagaccatatctgggccaagtctcagccaagttaataactca-taactgggcct
gaactgggccaga-aa-g-g-ttggtgtgtcacgattg-c-aat-g-a-aatta--ataa
acct-atgaagcgt-t-gt-g-ct-ttag-gcacattatg-g---gc-cttg-t-tttt-
t-ct-c---agtgacctgattggtaga---------------attga-t-t-ta----t-
-t-taatc-aaa--aa-t-ta-tt-t-t-ta---tg-tat-tttaaa-tgtgggtcaaga
-c--tggccaaactcac-gtggcccac-aat-c--a-a--tttt-t-t-aaatcttggcc
aaatactacgttttacatctg-gccca-aat-ct----tatgtgccgcattatagatggt
gccacctctgccaaac-c--taggccatggttggcccaca-tgctgtatgccagtgccgg
atgaatgcctgatgtcc-agc-tttatgccaaatctgggccagaattctttgctactagg
g-----------------------------------------------------------
-----------------------------------------
>EnSpm-N39B_DR|20552
------------------------------------------------------------
------------------gtt---------ctggcccacacaatcagcttttgttcggcc
cacatggcgcagtgaattac-ggtacatgactggaccaagactgacttcctgacaagggc
caaacatggaccatatacaggccaagtctcagccaagttgataaacca-taac-gggctt
gaa-tgggccaga-ta-t-g-ttg--gtgtcacgactg-c-aat-g-a-aattga-aaaa
aaca-atgaagcat-t-gc-g-ct-tcag-ctgcactatg-g---ga-ata--c-tttt-
t-ct-c-aaagtgacctgattggtaga---------------gtttt-t-t-----ttt-
-t-tactc-aaa--aa-t-at-tt-t-a-aa---tg-tac-tttaaa-tgtgggtcaaga
-t--tggcctaacttac-gtggtccacatat-t--a-a--attt-t-a-acatctgggcc
agatgccacattttacat----cacac-agc-cc----tgtgtgctgcccttaagatggt
gccacctccaacaaac-c--tgggacatgtttggccggca-tgttgtatgtcagtgctgg
atgaatgcttggtgtgccagc-tttatgccaaat--------------------------
------------------------------------------------------------
-----------------------------------------
>EnSpm-N39B_DR|20553
------------------------------------------------------------
------------------------------------------------------------
------------------------------------------------------------
------------------------------------------------------------
------------------------------------------------------------
------------------------------------------------------------
------------------------------------------------------------
------------------------------------------------------------
------------------------------------------------------------
-------------------------------------------------ttaaagacgat
gccaactctgccaaac-c--agggccatttttggtccac------atatgccagtgccgg
atgaatgcctcctgtgccagc-tttatgccacatctgggccagaattgtttgctaccaaa
g-----------------------------------------------------------
-----------------------------------------
>EnSpm-N39B_DR|20554
------------------------------------------------------------
------------------------------------------------------------
------------------------------------------------------------
------------------------------------------------------------
------------------------------------------------------------
------------------------------------------------------------
----------------taattggtaga---------------atttt-t-t-----tgt-
-t-actc--aca--aa-t-aa-tt-t-t-aa---tg-tat-tttaaa-agtgggtcaata
-c--aggtcaaatttac-acagtccacatat-c--a-a--tttt-t-a-acatctgggcc
aaatactacattttacatttg-gccta-aat-ct----tgtgtgccaccttaaagac---
------------------------------------------------------------
------------------------------------------------------------
------------------------------------------------------------
-----------------------------------------
>EnSpm-N39B_DR|20555
---------------------------------------------------------ccc
acatagc-g-----t--gtgtggcccagctctggcccacacaatcagc-tttgcttggcc
cacatgctgcagtgaat------ggcatgattg------gtctggcttccagacaagggc
caaacatggaccatatctgggtcaagtctcagcgaagctactaaccta-taactgagact
gaactgggccaga-ta-t-g-ttggt----------------------------------
------------------------------------------------------------
----------gtgtcccaatt---------------------------------------
------------------------------------------------------------
------------------------------------------------------------
------------------------------------------------------------
------------------------------------------------------------
------------------------------------------------------------
------------------------------------------------------------
-----------------------------------------
>EnSpm-N39B_DR|20556
------------------------------------------------------------
------------------------------------------------------------
------------------------------------------------------------
------------------------------------------------------------
----------------------------gtcccaactg-c-aat-g---aattg--ataa
tccc-atgaagtat-t-gc-g-ct-tt----------att-a---gc-ttt---atttt-
t-ct-t-gaagcgacctgattggtaga---------------atttt-t-t-----tct-
-t-aactc-aaa--aa-t-at-tt-t--aaa---tg-ttt-ttcaaa-tgtgggttaaaa
-t--aggccaaact--t-aaggcccacatac-c--a-a--tttt-t-a-acctctgggcc
aaattctacatttgacatctg-gccta-agt-ct----tttatgcaccctgaaagatgac
gccacctctgccaaac-c--tggcccatgtttggcccatagcgatgaaggc---------
--------ctgttgtaccagc-tttatgccaaatctgggccagaattctttgct------
------------------------------------------------------------
-----------------------------------------
>EnSpm-N39B_DR|20557
---------------------------------------------------------ccc
a-----c-aaatcat--ctctggcccagctctggcccacacaatcagtttttgcttggcc
cacatgctgcagtgaattac-gatacattactggaccaagtctggcttctgg--------
-aaacatgcaccatatctgggccaagtctcagccaagttaataaccca------------
------------------------------------------------------------
------------------------------------------------------------
------------------------------------------------------------
------------------------------------------------------------
------------------------------------------------------------
------------------------------------------------------------
------------------------------------------------------------
------------------------------------------------------------
------------------------------------------------------------
-----------------------------------------
>EnSpm-N39B_DR|20558
------------------------------------------------------------
------------------------------------------------------------
------------------------------------------------------------
------------------------------------------------------------
------------------------------------------------------------
-----------------ac-a-tt-atgg-gcgtgct----------------t-tttt-
t-cc-c-aaagcgatctgattggtaga---------------agttt-t-t-----tct-
-t-tactc-aaa--aa-t-aa-tt-t-t-aa---tg-tat-ttt--------gttgtact
-t--gttgtgtacttag-gtggcccacatat-c--a-a--tttt-t-a-acctctgagcc
aaatactacatttgacatctg-gccca-aat-ct----tgagtgaaaccttaaaaacagt
ggcacctctgccaaac-ctgccacctatgtttggccgaca-tgctgtttgccagtgccgg
acgaatgccttctgtgccagc-tttaggccaaatctgcgccagatttctttgctatctgg
g-----------------------------------------------------------
-----------------------------------------
>EnSpm-N39B_DR|20559
---------------------------------------------------------ctc
ac-tagc-acaatgt--ctctggcccagctctggcccacacaataaacttttgcttgacc
cacatgctgcattgaattac-agtacatgcttggaccaagtctggcttccagacaaaggc
caaacatggaccttatctgggccaagtcttagccaaggtattaaccca-taactgggctt
gaactgggcctga-ta-t-a-ta--tatattacaactg-c-aat-g-a-aattg--ataa
acac-atgaagcag-t-gc-a-ct-ttag-gtgcactatg-g---gc-atg--c-tttt-
t-ct-c-gaagcgacctgataagt------------------------t-t-----tct-
-t-tact--aaaa-agatt-a-tt-t-a-aa---tg-tat-tttaaa-tgtgggt-agga
-t--aagccaaaattag-gtggcccttttat--a-a-a--tgtt-t-a-a-gtcagggcc
aaatactacatttgacatctg-gtcca-aat-at----tgtgtggcacgttaaagacagt
gccatctctgccaaac-c--tgggctatatttggcccaca-tgctgtatgccaatgtcgg
atgaatgcctgctgttccagc-tgtattccaaatctgggtcagaattctttgc-------
------------------------------------------------------------
-----------------------------------------
>EnSpm-N39B_DR|20560
---------------------------------------------------------ccc
acatagc-aaaatgt--ctctggcccagatctggcccacacaatcagcttttgcttggcc
caaatgctgcagtgaattac-agtacttgattggaccaattctggcttccacacaagggc
caaacatggatcatatctgggccaagtctcagccaagttaataaccca-taactgggcct
gaactgggccaga-ta-t-g-ttggtgtgtcacgattg-c-aac-a-a-atttg--ataa
accc-atgaagcat-t-tc-g-ct-t----------tatg-g---cc-aca--c-tttc-
t-tt-c-tatgcaatctgattggtaga---------------atctt-t---tt---ct-
-t-tactc-aaa--aa-t-a-------------------a-tataaa-agtgggtcaaga
-t--tggccaaacttat-gtggcctacatatac--a-a--tttt-t-a-tcatctgagcc
aaatactatatttgctatttg-gccaa-agt-ct----tgtgtgccaccttaaagatggt
gccacctctgtgccat-----gggctatgtttggcataca-tgttgtatgcctgtgccgg
acgaatgcctgctgtgccagc-tttatgccaaatctgggccagaattctttgctacctgg
g-----------------------------------------------------------
-----------------------------------------
>EnSpm-N39B_DR|20561
------------------------------------------------------------
------------------------------------------------------------
------------------------------------------------------------
------------------------------------------------------------
-------------------------------------------------aactg--ataa
accc-atgaagcat-t-gc-a-gt-ttag-gggccctatg-t---gc-atg--t-tttt-
t-ct-t-gatgtgcccttagtggtaca---------------ttttt-t-t-----ttc-
-t-tactc-aaa--aa-t-aa-tt-a-a-aa---tg-tat-tttaaa-tgtgggtcaaga
-t--aggccaaacgtat-ctggcccacatat-c--a-g--ttta-t-a-acatctgggct
g----------------------------------------------ccctaaagatggt
gccatctct------------ggaccatgtttggtcctca-tgctgta------------
------------------------------------------------------------
------------------------------------------------------------
-----------------------------------------
>EnSpm-N39B_DR|20562
---------------------------------------------------------ctc
acacagc-aaaatat--ctc-----------tggcccacacaatcagcttttgcttggcc
cacatgctgcagtgaattac-tgtacatgaccggagcaagtctggctttcagacaagggc
caaacatggatcatatctggg-------tcagccaagttaataaccca-caacttaacct
gaactaggccaga-ta-t-g-tggatgtgtcacgactg-c-aat-g-a-aattg--ataa
ac-------gtcat-t-gc-a-at-ttag-gtgtgctatt-g---ac-atg--c-tttt-
t-ct-c-aaagtgacatgatcggtaga---------------atttt-t-t-----tct-
-t-tattt-aga--aa-t--aat---aaaaa---tg-tat-tttgaa-tttgggtcagga
-t--aaatcaaacttac-atggcccacatat-c--a-a--ttat-t-a-acatctgagcc
aaatgctacattt-------t---------------------------------------
--------------a---------------------ct---t-c----t-----------
------------------------------------------------------------
------------------------------------------------------------
-----------------------------------------
>EnSpm-N39B_DR|20563
---------------------------------------------------------ccc
acatagc-aaaatat--ctctggcccagctctggcccacacaatcaggttttgcttggcc
cacacgccgcagtgaattac-tgtaaatgactggaccatgtctggcttccagacaagggc
caaacatggaccatatctgggccaagtttcagccaagttactaaccca-aaactgagact
taactgggccaca-ta-t-g-ttggtgtgtcacaa----c-aat-g-a-aactg--ataa
accc-atgaagcat-t-gc-g-ct-ttag-gcgtgctatg-g---gc-atg--c-attt-
t-ct-c-aaagtgacctgatcgataga---------------attct-t-t-tt---ct-
-c-cattt-gaa--aa-t-aat----------aatg-cat-tttaaa-tgtgggtcaaga
-t--aggtcaaacttac-atggcccgcatat-c--a-a--ttat-t-a-acacctgggcc
aaataacacatttgacatcag-gccca-agt-at----tgtgtgccgccttaaagatggt
gccacctctgccaaac-c--agggccatttttgg-ccaca-tgctgtatgccagtgccag
atgaatgcttgctgtgccagatttaaagccaaacctgg----------------------
------------------------------------------------------------
-----------------------------------------
>EnSpm-N39B_DR|20564
---------------------------------------------------------ccc
acatagc-agaatat--ctctggcccagctctggccaacacaatccgcttttgcttggcc
cacatgccacagtgaattac-ggtacatgactgg------tctggcttccagacaagggc
caaacatggac----------tc-------ggctaagtta----ccca-taactgagcct
gaactgggccaga-ta-t-g-ttggtgtatcacgaatg-c-aat-g-a-aactg--ataa
accc-atgaatcat-t-gc-g-ct-ttag-gcgtgctatc----tgc-atg--c-tttt-
t-ct-------caacctgattggaaga---------------atttt-t-t----ttct-
-t-ttctt-aaaataa-t-aa------a-aa---tg-tat-tttaaa-tgtgggtcaaga
-t--agaccaaactt----------tcatat-c--a-g--ttat-t-a-ccatctgggcc
aaatactacg--ttacatctg-gccca-agtg-t----tgggtgccgcctttaagacggt
gccacctctgccaaa--c--caggtcatgtttggcccaca-tgctgtatgc------cgg
atgaatacctgctgtgctaga-ttaaggccaaatcagggccagaattctttgctacctgg
------------------------------------------------------------
-----------------------------------------
>EnSpm-N39B_DR|20565
---------------------------------------------------------ccc
atatagc-aaaattt--ctctggcccagctctggcccacacaatcaggttttgcttggcc
cacatgccgcagtgaattac-ggtacatgactg---caagtctggcttccagacaagggc
caaacacagaccatatctgggccaagtctcagccaagttaataactca-taactgggcca
gaactgggccagt-aa-g-g-ttggtgtgtcacgattg-c-aat-a-a-aatta--ataa
acct-atgaagcgt-t-gc-g-ct-ttag-gcacactata-g---gc-cttg-t-tttt-
t-ct-c---agtgacctgattggtaga---------------attga-t-t-tg----t-
-t-taatc-aaa--aa-t-ta-tt-t-t-ta---tg-tat-tttaaa-tgtgggtcaaga
-c--tggccaaactcac-gtggcccac-aat-c--a-a--tttt-t-a-aaatctgggcc
aaatactacgttttacatctg-gccca-aat-ct----tgtgtgccgcattatagacggt
gccacctctgccaaac-c--caggccatggttggcccaca-tgctgtatgccagtgccgg
atgaatacctgatgtcccagc-tttatgccaaatctgggccagaattctttgctactagg
g-----------------------------------------------------------
-----------------------------------------
>EnSpm-N39B_DR|20566
------------------------------------------------------------
-----------------ctctggc-----------ccacacaattagct---ttttggcc
cacatgctgtagtgaatcac-agtacaaaactcaaccaagtctggcttccagacaagaca
caaacatggaccatatctgggtcaagtctcagccaagttgattagcca-ttactgagcct
gaactgggccaga-ta-t-g-ttagtgtgtcactaatg-c-aataa-a-aattg--ataa
acca-atgaaatat-t-gt-g-ct-ttag-gcgtgctatg-g---gc-atg--c-tttt-
t-ct-c-aaagggacctgattggcaga---------------atttt-t-t-ta--tct-
-t-tattt-gaa--aa-t-aa-taa--a-aa---tg-tat-tttaaa-tgtgggtcaaga
-t--aggccaaacttac-atggcccacaaat-c--a-a--ttat-t-a-acatctgggcc
aaatactacattttacatcag-gccca-agt-at----tctgtgccaccctaaagatgat
gcc---------------------------------------------------------
--------------------------------acctctgccaaacc--------------
------------------------------------------------------------
-----------------------------------------
>EnSpm-N39B_DR|20567
---------------------------------------------------------cct
acatagc-aaaatgt-------------ctttggcccacactatcagctttttcttggcc
cacatggtgcagtgatttac-ggtacatgactggaccaagtctggctcccagtcaagggc
caaacatggaccatatctgagccaagtctcagccaagttaataatcca-taactgagcct
gaactgggcctga-ta-t-g-tcggtgtgtcacgactg-c-g------------------
-----------------------c-tcag-gtgtgctatg-g---gc-gtg--c-tttt-
t-ct-t-taggcgacctgattggaag-----aatt----------tt-t-t------ct-
-c-tattt-gaa--aa-t-aa-ta-a-a-aa---tg-tat-tttaaa-tgtgggtcaaga
-t--aggccaaacttac-ataccccacatat-c--a-a--ttat-t-a-acatctgggcc
gaatactacattttacatctg-gccca-aat-aa----tgtgtgttgccttaaagactgt
gccacctctgccaaac-c--agggccatgtttggcccaca-tgctgtatgccagtgccgg
ataaatgtctgctgtgccaga-cttatgccaaatatgagccagaattctttgccacctgg
g-----------------------------------------------------------
-----------------------------------------
>EnSpm-N39B_DR|20568
---------------------------------------------------------ccc
acatagc-aatattt--ctctggccca-----------cacaatcagcttttgctcatcc
aacatgctgcagtgaatttt-ggtacatgactggaccaagtctggcttccagacga----
-taacatggaagatatttggcccaagtctcagccgaggaaataaccca-t----gggcct
gaactgggccaga-ta-t-g-ttggtgtgtcacgactg-c-agt-g-a-aattt--ataa
aacc-atgaagcat-t-gt-g-ct-ttag-acgcactatg-g---gc-atg--c-tttt-
t-cc-c-gaagaaggctgattggttg-----aattact------------t-----tca-
-t-cactc-aaa--aa-t-aa-tt-t-a-aa---tg-tat-tttaaa-tgtgggtcaaga
-t--aggccaaactcat-gtggtccacatattc--a-a------------catctgggcc
aaatactacatctgacttctg-gccca-agc-ct----tgtgtgtcgccttaaagacggt
gccacctctgccaaaa-c--ccagccatgtttggctcaca-tgctatatgccaatgccga
atgaatgcctgctgtgccagc-tttatgccaaacctgggccagaattatttgctacctgg
g-----------------------------------------------------------
-----------------------------------------
>EnSpm-N39B_DR|20569
---------------------------------------------------------ccc
acaaagc-aaaattt--ttctggcccagatcgggctcacacaattagcttttgcttggcc
cacatgccgcagtgaattac-ggtacatgactggaccaagtctggcttccatacaagggc
caaacatggaccatatctgggccaggtctcagccaagttaa-------------------
------------------------------------------------------------
------------------------------------------------------------
------------------------------------------------------------
------------------------------------------------------------
------------------------------------------------------------
------------------------------------------------------------
----------------------------gtttggcccaca-tgctgtatgccagtgtggg
acaaacgcctgatgtgccaac-tttatgccaaatctgggccagaattctttgctacctgg
g-----------------------------------------------------------
-----------------------------------------
>EnSpm-N39B_DR|20570
------------------------------------------------------------
atatagc-aaaatat--ttttggcccagctctggttcacacaatcagcttttgctcggct
cacatgctgcagtgaatttc-agtacatgactgggtcaagtctggctcccagacaagggc
caaacatgg-----atctgggccatatctcagccaagttaataaccca-taactgaaact
gaactgggtcaat-ta-t-g-ttggcgtgtcacgacgg-c-aat-g-a-aattg--ataa
tccc-atgaatcat-t-gc-g-ct-ttag-gagttctgctgg---gt-gtg--c-tttt-
t-ct-c-aaagtgacctgattggtaga---------------at-tt-t---tt--tct-
-t-tattt-gaa--aa-t-aa-ta-a-a-aa---tg-tat-tttaaa-tgtgggtcaaga
-c--cgaccaaacgcac-atagcccacataa-c--a-g--ttat-t-a-acatctgggtc
aaatactacattttacatctg-gctca-agt-at----tgtgtgccaccctaaacacaat
gcc-acctttgcaaac-c--agggctacgtttagcccaca-tgctgtatgccagtgctgg
atgaatgcctgctgtgccaga-tttatgccaaatctgggagagaattctttgctacctgg
g-----------------------------------------------------------
-----------------------------------------
>EnSpm-N39B_DR|20571
------------------------------------------------------------
--atagc-aaaattt--tttggtcccagctctgacccacacaatcagcttttgctcggcc
cacatgctgcagtgaattac-agtacatgactgggtcaaatctggctcccagacaagggc
caaacatgg-----atctgggccaaatctcagccaagttaataaccca-taactgaaact
gaactg-----------------------------cgt-c-aat-g-a-tattg--ataa
tccc-atgaatcat-t-gt-g-ct-ttag-gagttctgctgg---gt-gtg--c-tttt-
t-ct-c-aaagtgacctgattggtaga---------------at-tt-a---tt--tct-
-t-tattt-gaa--aa-t-aa-ta-a-a-aa---tg-tat-tttaaa-tgggggtcaaga
-c--cgaccaaacgtac-atggcccacataa-c--a-g--ttat-t-a-acatctgggtc
aaatactacattttacatctg-gctca-agt-at----tgtgtgccat------------
-----ctctcccaaac-c--ctggccatgtttaacccaca-tgctttatgccagtgctgg
atgaatgcctgccgtgccagc-tttatgccaaatctgggccagaattcttagctaccgg-
------------------------------------------------------------
-----------------------------------------
>EnSpm-N39B_DR|20572
------------------------------------------------------------
------------------------------------------------------------
------------------------------------------------------------
------------------------------------------------------------
------------------------------------------------------------
------------------------------------------------------------
------------------------------------------------------------
--------------aa-t-aa-tt-t-t-aa---ta-tat-tttaaa-aatgggtcaaga
-c--aggccaaacttac-atggcccacatat-c--a-a--tttt-t-a-acttctgggcc
aaatactacattttacatctg-gccta-aat-ct----tgtgtgctgccttaaagagggt
gccaccgctgacaaac-c--tgggccatgtttgacccaca-tgctatatgccagtgccgg
atgaatgcttgcattgccagc-tttatgccaaatgtgggccagaattctttgctacctg-
------------------------------------------------------------
-----------------------------------------
>EnSpm-N39B_DR|20573
---------------------------------------------------------ccc
acatagc-caaattt--c-----------tctggcccacacaatctggttttgcttgacc
catatgccgcagtgattttc-ggtacatgaatggaccagatctggcttccaggcaagggc
caaacatggaccatatctgggtcaagtctcagtcaatttattaacgca-taacggggcct
aaactgggccaga-ta-g-g-ttggtgtgtcacgattg-c-aat-g-a-aattga-----
-------------------------caag-gcacactatg-g---gc-atg--c-tttt-
g-t--tc-aagtgacctgattgttagaat----------------tt-t-t---------
------------------------------------------------------------
------------------------------------------------------------
------------------------------------------------------------
------------------------------------------------------------
---------------------------------------------ttctttact------
------------------------------------------------------------
-----------------------------------------
>EnSpm-N39B_DR|20574
---------------------------------------------------------ccc
acatagc-aaaat----atct---------ctgg-----gc---ca------gcttggcc
cacatgccgcagtgatttac-gatacatgaatggaccaagtctggcttccagacaagggc
caaacatgaaccatatctaggccaagtctcagccaaaataataaccca-taactcagcct
gaactgggccaga-ta-t-g-ttggtgtgtca---ttg-c-a-t-------------caa
-cc--ac-aa-----t------ct---------tgct---------t---g--c-tttt-
t-ct-c-aaagccacctgaatggtaga---------------------t-t-------t-
-t-t-tt----a-----t----tt----------t--tattttt----tgtgggtcagga
-t--aggccaaacttac-atgtcccacatat-c--a-a--ttat-t-a-acatctgggcc
aaatactacattt-acatgtg-gccca--gta-t----tgtgtgctgccttaaagacggt
gccacctctgccaaac-c---aggtc---tt----------tg----atg----------
---aatgctt-ctgtgccaga-tttatgccaaatctgggacaaaa---------------
------------------------------------------------------------
-----------------------------------------
>EnSpm-N39B_DR|20575
-----------------------------------------------------------c
ccacagt-aaaattt--gtctagcccagctctggcccacacaatcagcttttgcttggcc
tacatgccgcagtgaatttg-ggcacatcactggaccaagtctggcttccagacaagagc
caaacatggataatctctgggccaggtcttagccgagtt------------aataagcca
gaattgggccaga-ca-t-g-ttggtgtgtcacaactg-a-aat-taaa--ttg--ataa
accc-atgaagcat-t-gg-g-ct-tt----------atg-ccaggc-atg--cttttt-
t-ct-c-aaagtgacccaattggtagaat----------aatttttt-t-------ttt-
-t-tactc-aaa--aa-t-aa-tt-t-a-aa---tg-ttt--------------ccaaga
-t--aggtcaaacgtac-atgacccatgtat----acat-tttt-t-a-acatctgggcc
aaatactacatttgacatctg-gcccc-ggt-ct----tgtgtgccgcct------taat
tccaactttgctaaac-c--tgggacatgtttggcccaca-tgctgtatgccagtgccga
ctaaatgcctgctgtgccagc-tttatgccaaatttgggtcagaatcctttgctacctgg
g-----------------------------------------------------------
-----------------------------------------
>EnSpm-N39B_DR|20576
---------------------------------------------------------ccc
acaaagc-aaaatat--ctctggctcagatctggcccacacaattagcttttgcttcgcc
cacacac-------acccac-aatacatgactggaccaagtctggcttccagaaaagggt
caatcttgggccatatctgggccaagtcttagccaagacaataaccca-taactgaccct
gaaccgggccaga-ta-g-g-ttggtgtgtcacaactg-c-aat-g-a-aatta--ataa
accc-acgaagcat-t----------------gctgtgta-g---gc-gtg--c--tat-
t-ct-c-gaagcatcctgaatgttttt---------------ttttt-t-t-----ttt-
-tctattt-gaa--aa-t-aa-ta-a-a-aa---ta-aat-tttaaa-tgtgggtcaaga
-c--aggccaaacttat-attgccaaaatat-c--a-a--ttat-t-a-acatctggaac
aaatactacatttgatatctg-gccca-agt-at----tctgtgccaccttaaagacagt
gccacctctgccaaac-c--aggcccatgtttggcccaca-tgctgtacgcttgtgccgg
atgaatgcctgctggtccaga-tatatgccaaatctgggccagaattctttgctacttga
g-----------------------------------------------------------
-----------------------------------------
>EnSpm-N39B_DR|20577
------------------------------------------------------------
---tagc-aa-aaat--ttctggcccagatgtggttcacacaatcagcctttgcttggcc
cacatgccgcaataaattac-ggtaaatgattggaccaagtctggctatcacacaagggc
caaacatgtaccatat-----------------caagctaacaactcaatgactgggcct
gaactgggccaga-ta-g-g-ttgatgtgtcacgactg-c-aat-a-a-a-atg--ataa
accc-atgaagaaa-t-tg-a-ct-ttag-gcacgttatt-a---gt-gta--c-ttta-
a-ct-c-aaagtgatcggatttgtaga---------------atttt-t-------ttc-
-t-tt-ac-tca--aa-g-ta-tt-t--aaa---tg-cat-tttaaa-agtggttcaaga
-t--acgccaagcttac-atggcccac--at----aca--tttt-t-a-gcatttggtcc
aaatactacatttgataactg-acccg-agt-ct----tgtgtgccgccttaaagatagt
gccacttttgccaaac-c--cgggctatgtttggcccaca-cagacaacacc--------
---------tgctgtgccagc-tttatgtcgaatcagggccagaattt-tttctacctgg
g-----------------------------------------------------------
-----------------------------------------
>EnSpm-N39B_DR|20578
----------------------------------------------------------ct
atatagc-aaaataa--atctggccctgctctggcccacacaatcagcttttgcttggcc
cacatgccgcagtgaattac-ggtacatgactagaccaactcttgcttccagacaagggc
caaacatggacc--atcttggccaagtcccagccaagttaataaccca-tatatgagcct
gaactaggccagagta-t-a-ttggtgtgacacgactg-c-aat-g-a-tactt--ataa
acca-atgaatcat-t-gt-g-ct-ttag-gcgtgctatt-g---gt-gcg--c-tttt-
t-ct-c-caagcgacctgataggtag-----aatt----------tt-t-t-----tct-
-t-tattt-gaa--aa-t-aa-ca-a-a-a----tg-tat-tttaaa-agtgggtcaaga
-a--aggccaaacttac-atggcccacatat-a--a-a--tttt-t-a-acatctgggcc
aaatactacattttacatctt-gccca-agt-at----tgtgtgccaccttaaagatggt
gccacctctgccaaac-c--agggccatgtttgacccaaa-tgctgtatgccagtgccag
aggaatgcctgctgtgccaga-tttatgctaaatttgggccagaattctttgctacctgg
g-----------------------------------------------------------
-----------------------------------------
>EnSpm-N39B_DR|20579
------------------------------------------------------------
------------------------------------------------------------
------------------------------------------------------------
------------------------------------------------------------
------------------------------------------------------------
------------------------------------------------------------
------------------------------------------------------------
------------------------------------------------------------
------------------------------------------------------------
--------------------------------ct----tgtttgccgccttaaaaatggt
gcctcatctgtcaaac-c--cgggccatgtttggcccaca-tgctgtatgccagtgccag
atgagcacctcctgtgccagc-tttaggccaaatctgggccagaattctttgctacctgg
g-----------------------------------------------------------
-----------------------------------------
>EnSpm-N39B_DR|20580
---------------------------------------------------------ccc
acatagc-aacattt--ctctggcccaaatctggcccacacaatcagctattgcctgagc
cacatgctgctgtgtattcc-gg--------tggaccaagtatggattccatacaagggc
caaacatgaaccatagctgggtcaagtctcagccaagttaacaaccga-caattgggcct
gaactgggtcaga-ta-t-g-ttggtgtataacggctg-c-aat-g-a-atttg--ataa
actt-ataaagcat-t-tc-g-cg-t----------tatg-gc---c-gca--c-tttt-
t-ct-c-aaagcgacctgattggtaga---------------atttt-t-t------ca-
-t-tactc-aaa--ag-t-ta-tt-t-a-aa---tg-tat-tttaaa-agtgggtcaaga
-------------ttac-atggcccacatat--a-t-a--tttt-t-a-acatctgggcc
aaatactacatttc--atctg-gccca-agt-ct----tatgtgccaccttaaagacatt
gccacttctatcaaac-c--ctggccatgtttggcccacg-tgctgtatgccagtgctgg
acgaatgcctgctgtgccagc-tttatgccacatttgggccagaattatttgctacc---
------------------------------------------------------------
-----------------------------------------
>EnSpm-N39B_DR|20581
---------------------------------------------------------ccc
acatagc-aaaattt--ctctgtcccagatctgaccctcacaatcagcttttgcttaacc
cacatgccgcagtgaattac-ggtacatgattggaccaagtctggcttccatacaaaagc
caaacatggaccatatctgggccaaggtttagccaagttaacaaccga-taa--------
---ctgcgtcaga-ta-t------gtgtgtcacgtctg-c-aat-g-a-atttg--aaaa
atcc--------------------------------------------------------
------------------------------------------------------------
------------------------------------------------------------
------------------------------------------------------------
------------------------------------------------------------
------------------------------------------------------------
------------------------------------------------------------
------------------------------------------------------------
-----------------------------------------
>EnSpm-N39B_DR|20582
------------------------------------------------------------
------------------------------------------------------------
-------------------------catgactggacccagtctggcttccagacaagggc
caaacatgaaccatatctgggccaagtcttagccaagtt----------------agcct
gaactggaccaca-ta-t-g-ttggtgtgtcacgactg-c-aat-a-a-aattg--ataa
accc-atgaatcat-t-gc-a-ct-ttag-gcatgctatg-g---gt-g---------t-
t-ct-t-gaagtgaactgattgttaga---------------ttttt-t-t-tc------
-----------------t-aaa----------aatc-tat-tttaaa-tgtgggtcaaga
-t--aggccaaacttac-atgacccacatat-c--a-a--ttat-t-a-acatctgggcc
aaatactacaatttacatctg-gccca-agt-gt----tgtgtgccgccttaaagaccgt
gctacttttgccaaac-c--aggaccatttttggcccaca-tgctgtatgccagtgctgg
ataaatgcctgctgtgccata-tttatgttaaatctgggttggaattctttgctatctgg
g-----------------------------------------------------------
-----------------------------------------
>EnSpm-N39B_DR|20583
------------------------------------------------------------
------------------------------------------------------------
------------------------------------------------------------
------------------------------------------------------------
------------------------------------------------------------
------------------------------------------------------------
------------------------------------------------------------
------------------------------------------------------------
-----------------------------at-c--a-a--ttat-t-a-acatatgatcc
aaatactacactttacatctg-gccca-agt-at----tgtgtgctgccttaaggacggt
gccacctctgccaaac-c--aggtccatgtttggcccaca-aactgtatgccaatgccgg
atgaatgcttgctgtgccaga-tttatgccaaatctgggccagaattctttgctacctgg
------------------------------------------------------------
-----------------------------------------
>EnSpm-N39B_DR|20584
---------------------------------------------------------ccc
tcatacc-aaaatat--ttttggcccaggtctggcccacacaatcagcttttgcttggcc
cacatgccgcagtgaattac-agtacatgactggaccaagttt----tccagacaagggc
caaacatggaccatatctgggccaagtctcagccaagtttatatgctg-aaattga----
---------------------------------------c-gat-g-a-aatta--ataa
accc-atgaatcat-t-ga-g-ct-ttgg-gagcactatg-g---gc-gtg--c-tttt-
t-c--ttaaagcaacctga----tagaattt--------------tt-t-t------ct-
-t-tattt-aaa--aa-t-ag-ta-a-a-aa---at-tat-tttaaa-tgccagtcaaga
-tttgggcaaaacttgc-atggtccacatat-c--a-a--ttat-t-a-acatctgagcc
aaatattgcgcgccaccttaa-a-------------------------------tacaat
gccaccactgatagac-t--agggccatgtttggcccaca-tgctgtatgccagtgccag
ataaatgcctgctgtgccaga-tttatgccaaatctaggccagaattctttgctacccag
g-----------------------------------------------------------
-----------------------------------------
>EnSpm-N39B_DR|20585
------------------------------------------------------------
------------------------------------------------------------
------------------------------------------------------------
------------------------agtctcagccaagttaataacaca-taactgagcct
taactaggcttaa-ta-c-g-ttgctgtgtcatgactg-c-aat-g-a-aattg--ataa
agcg-attaattat-t-gc-a-ct-ttag-gcgtgctatg-g---gc-atg--c-tttt-
t-ct-c-gaagtgacctgattggtttatg---------------------------ttt-
-t-tattt-aaa--aa-t-aa-t----a-aa-aatg-tat-tttaaa-tgtgggtcaagt
-t--aagctaaacttgc-atagcccacatat-c--a-g--ttaa-t-a-acatctag---
------------------------cta-aata-t----tgtgtgccgccttaaagacggt
gccacctctgccaaac-c--agggccatgtttggcccaca-tgctttatgccagtgctag
atgaatgcctgctgtgagaga-ttgatgccaaatctgggccagaattctttactacatgg
g-----------------------------------------------------------
-----------------------------------------
>EnSpm-N39B_DR|20586
---------------------------------------------------------ccc
acatgac-aaaattt--ctctggcccagctatggcccacacaatcaggttttgcttggcc
cacatactgcagtgaaccat-ggttaatgactggaccacgtctgacttccagacaagggc
caaacatggaccacatctgggtcaagtcacagccaagttgataactcagtaactggggct
gaactgggccaga-ta-t-g-ttggtgtgtcccgattg-t-aat-g-a-aattg--ataa
acct-acaaagcat-t-tt-g-ct-tttg-acacgctgtg-g---gc-gtg--c-tttt-
a-ct-c-aaagcgatcagattggtaga---------------at----------------
------------------------------------------------------------
------------------------------------------------------------
------------------------------------------------------------
------------------------------------------------------------
------------------------------------------------------------
------------------------------------------------------------
-----------------------------------------
>EnSpm-N39B_DR|20587
---------------------------------------------------------ccc
acatagc-aaaattt--ctctggcccagctctggcccccacagtcaggttttgcttggtc
ctta-actgcagtaaatcat-----------tggaccacgtctggcttcgagacaagggc
caaacatggaccatatctgggtcaagtcatagctaagttaataactca-taactgggcct
gaactgggtcaga-tt-t-g-ttggtgtgtcccgattg-c-aat-g-a-aatta--ataa
accc-acaaagcat-t-gc-g-ct-tttg-gcacactttg-g---tt-gtg--c-tttt-
t-ct-c-aaagcgatttgattggtaga---------------atttt-t-t-----tct-
-t-tacta-aaa--aa-tt-a-tt-g--taa---ta-tat-tttaaa-tgtgggttaaga
-c--aggcc-aaactta-ctagcccacataa-a--c-a--tttt-t-a-acatctgggcc
aaatacaacattttatttcta-gcaaa-aat-ct----tctgtgacaccttaaatatggt
gccacctctgccaaat-------gccatttttggcccaca-tgctgtatgccagtgccag
atgaatgcctgctgtgccagc-tttatgccaaatttgggccagaattctttgatacctgg
g-----------------------------------------------------------
-----------------------------------------
>EnSpm-N39B_DR|20588
----------------------------------------------------------cc
acattga-aaaatat--ctctggccca-----------caaaattagcttttgcttggcc
cacatgccgcagtgaattat-ggtacatgactggaccaagtct--------------ggc
caaatatggaccatatctggt-------------------------------ctgagcct
gacctgggccata-ta-t-g-ttggtgtgtcctgactg-c-aat-g-a-aatta--ataa
acac-a-aaatcat-t-gc------------------------------------attt-
t-ct-c-aaagcaacctgattggtag-----actt--------tttt-tcc-----cct-
-t-tattt-gaa--aa-t-aa-ta-g-a-aa---tg-tat-tttaaa-tgtgggtcacga
-t--aggccaaacatac-atggcccacatat-c--a-a--ttat-t-a-acatctgggcc
aaataatatattttacatctg-gccta-agt-at----tgtgtgccaccttaaagatggt
agcacctctgctaaag-c--ggagccatgtttggcccaca-tgctgtatggcagtgccgg
atgaatgcctgctgtgccaga-tttatgccaaatctgggccagaattctttgctacctgg
------------------------------------------------------------
-----------------------------------------
>EnSpm-N39B_DR|20589
------------------------------------------------------------
------------------------------------------------------------
------------------------------------------------------------
------------------------------------------------------------
------------------------------------------------------------
------------------------------------------------------------
------------------------------------------------------------
------------------------------------------------------------
------------------------------------------------------------
---tactacattttctatttg-gccca-agt-ct----tgtg------------------
------------------------------------------------tgccagtgccgg
atgaatgcgtgctgtgccagc-tttatgccaaatctgggccagacttatttgctacctag
g-----------------------------------------------------------
-----------------------------------------
>EnSpm-N39B_DR|20590
------------------------------------------------------------
------------------------------------------------------------
------ccgcaatgg----t-ggtacatgactggaccaaatcttgcttccagacaagggt
caaatattgatcaaatctggtttaagtctcagccaagttaataactca-gaactggacct
aaactgagctaga-ta---atttggcgtgtcataattg-c-aat-g-a-aattg--atga
accc-a------------t-g-ct-tcag-g-----------------------------
------------------------------------------------------------
------------------------------------------------------tcagga
-c--aggccaaactcac-atggcccacatat-c--a-t--tttt-t-a-acatctgggcc
aaatactaccttttaaatctg-gccca-aa------------tacaaccttaaagacgat
gccacttatgacaaac-c--caggccatgtttggcccaat-tgttgtatgctagtgccgt
aagaatgcctgctgtgccagc-tttatgccaaatctgggccataactgttttttacctgg
g-----------------------------------------------------------
-----------------------------------------
>EnSpm-N39B_DR|20591
---------------------------------------------------------ccc
ag-tagc-aaaattc--------------tgtggctc----aa-------t--c-cggcc
caca---c-cag----acact--taaatc--cgg-cc------------c--ac------
-----at--accgcat---gg-------------aa------------------------
----t-------g--a-----t-gg-----caa--tatgc-t---g-----------t--
-cc--ac--------t-------------------------------------g------
--ct----g-------t--ttg--------------------------g-----------
-------c---a-----------------------g--------------------a---
-t------a----------tgg-ccacaa-----------t--t----------------
-----------cc-acatgtcag-cca--------------g---------a---at---
-tcac-------aa------------atg--------a-a-c----ca-----gaactg-
---a---cc--cta--------ttc----------tgggccacat---------------
------------------------------------------------------------
-----------------------------------------
>EnSpm-N39B_DR|20592
---------------------------------------------------------ccc
acgtagc-aaaa-------------catttctggcccacacaatcagcttttgcttggcc
---------cagtgaatttt-ggtacatgacttgaccaaatctggcttccagacaagggt
caaacatggatcatatctgggccaagtctcagccaagttaataaccca-t----------
-agattggccaga-ta-t-g-ttggtgtgtcacgactg-c-gat-g-a-aattt--at--
-----atgaatttc-c-at-g-at-tatt-gtatgctatg-g---gc-atg--c-tttt-
t-gt-t-gaagcgacctgattggtagaa--------------ttttt-t-t-----tct-
-t-tattt-gaa--aa-t-aa-t----a-aa--atg-tat-tttaaa-tgtgggtcaaga
-a--a----ggccaaac-ttggcccaactat-c--a-a--ttct-t-t-acatctgggcc
aaatactacattttacatctg-gccaa-agt-at----tgtgtgtcgccttaaagatggt
gccacctctgacaaac-c--agggccatgtttggcccaca-tgctgtatgccagtgccca
atgaatgcctaatgtgccaga-tttatgtcaaatctgggccagaattatttgctacctag
------------------------------------------------------------
-----------------------------------------
>EnSpm-N39B_DR|20593
------------------------------------------------------------
------------------------------------------------------------
------------------------------------------------------------
------------------------------------------------------------
------------------------------------------------------------
------------------------------------------------------------
------------------------------------------------------------
----------------------tt-t-t-aa---tg-tat-tttaaa-tgtgggtcaaga
-c--agacaaaacttac-atggcccacataa-a--a-a--ccat-t-a-acacctggccc
aaatactacattctacatgtg-gccta-aat-ct----tgtgtgctgccttaaaaacagt
tccacctctgcccaac-c--cgggccatgtttggcccaca-tgctgtatgccagtaccga
attaatgcctcctgtgccagc-tttatgccaaatctgggccagaattatttgctatctgg
g-----------------------------------------------------------
-----------------------------------------
>EnSpm-N39B_DR|20594
---------------------------------------------------------ccc
acatggc-aa-attt--ctctgtcccagctctggcccacacaatcaacttttgcttggtc
cacttgccgcattgaattaa-ggtacatggctggaccaagtctggcttccaaacaagagc
cacccatagaccttatctgggccaagtctcagccaagatagtaacccc-taagtggccct
gaactgggccaca-ta-t-t-ttgttgtgtcctgactg-c-aat-g-------a--ataa
accc-atgaagcat-t-gc-a-at-ttat-gtccactgtg-g---gc-atg--a-tatt-
t-ct-t-gaagcgacctgattggtagaa-----------------tt-t-t-----tct-
-t-tactc--aa--aa----a-t------ta---a--t-t----aaa-tgt-----g---
-tg---------------------------------------------------------
-----------------------tcaa-gat-ta----tgtggccaggccc----ac-at
atcattttttttacat-c--tgggccaaat------------------------------
-------------------ac-tacatttgacatttggttcaagacttt-----------
------------------------------------------------------------
-----------------------------------------
>EnSpm-N39B_DR|20595
------------------------------------------------------------
------------------------------------------------------------
------------------------------------------------------------
------------------------------------------------------------
------------------------------------------------------------
------------------------------------------------------------
------------------------------------------------------------
------------------------------------------------------------
------------------------------------------------------------
----------------------------------------------------------gt
gccacctctgctaaac-c--t--gccatgtttggcccaca-tgctgtatgcctgtgccag
atgaatatatgctgtgccaac-tttatgccaaatttgggccagaattatttgctacctgg
g-----------------------------------------------------------
-----------------------------------------
>EnSpm-N39B_DR|20596
------------------------------------------------------------
------------------------------------------------------------
------------------------------------------------------------
------------atatgtgcgtcaagtctctgccaagttagtaactca-taattgggcct
gatctggaccaca-ta-g-a-ttggtgtgttacgattg-c-aat-g-a-aatcg--gtta
actc-atgaagcat-t-gc-a-ct-ttag-gcacactata-g---tc-atg--c-tttt-
t-ct-c-aaagcaacctgactg--------------------------------------
-----------------------------------g-tat-tttaaa-tgtgggtcaaga
-c--aggccaaacttac-atggcccacatat-c--a-g--tttt-t-a-tcatctgggcc
aaatactacattttacatctg-gccta-aat-ct----taagtgccgccttaaagacgat
gccacctctg--------------------------------------------------
------------------------------------------------------------
------------------------------------------------------------
-----------------------------------------
>EnSpm-N39B_DR|20597
------------------------------------------------------------
-------------------------caaatctggcccacaccatcagcatttgcttagcc
cacatgccgcaatgaattac-ggtacatgactggaccaagtctggcttccatacaagagg
caaacatggaccatatctgggccaagtttcagttaggttaataaccca-taaatgggcct
gaactgggccaga-ta-t-g-ttggtgtgtcacgactg-c-aat-g---ttttt--tata
accc-atgaagcat-t-tc-------------------------------g--c-tttt-
t-ct-t-gaagcgacctgattaataga---------------atttt-t-t------ct-
-t-tactc-aaa--aa-t-aa-tt-t-a-aa---tg-tgt-tttaaa-agtgagtcaaga
-t--aggctgaacttac-gtggctcacatgt----a-c--attt-t-a-acatctgagcc
aaatactacatttgatatctg-gccca-agt-ct----tgtgtgccacctgtaagacggt
gccacctcagccaaac-c--ag----------ggcccaca-tgctgcatgccactgccgg
acgaatacctgctgtgccaac-tttatgccaaatctgggccagaattctttgctacctgg
g-----------------------------------------------------------
-----------------------------------------
>EnSpm-N39B_DR|20598
---------------------------------------------------------ccc
acatggc-aaaatat--ctctgaccctgctctggcccacacaaccagcttttgcttggcc
cacatgctgctgtgaattac-ggttcaagactggatcaagtctggtttccagacaagagc
caaaaatggatcatatctgggccaagtttcagcaaagttgataaccta-ga---------
--actggcccaga-ca-t-g-ttggtatgtcacgacta-c-aat-g-a-aatta--ataa
accc-acaaagtat-t-gc-g-ct-ttat-ggaagtg------------------cttt-
t-tc-tcaaagtgacctgattggtagattta-----------gtttt-t-t-----ttt-
-t-gtttc-aaa--aa-t-aa-ta-a-a-aa---tt-tat-tttaaa-tgggggtcaaga
-t--aggccaaacttac-atggcccaaatat-t--c-a--ttattt-g-atatctggccc
aagtattatgagctgccttaa------------------------------------agt
cccacctctgccaaac-c--caggccacgtttggcccaca-tgctgtaggccagtgctgg
gtgaatgcctgctgtgccagc-tttatgcaaaatttatgtcaaatgttattgctacctgg
------------------------------------------------------------
-----------------------------------------
>EnSpm-N39B_DR|20599
---------------------------------------------------------ccc
acttagc-aaaattt--ctctggcccagctcttgcccacacaatcagttttttcttggcc
cacataccacagtgaattac-aatacatgactggaccaagtctagatgccagataatggc
caaacaaagaccatttctgggccaattctcagccaagttaata-----------------
-------------------------------acaactg-c-aat-a-a-aattg--ataa
gacc-atgaagcat-t-gc-a-ct-----------------------------t-tttt-
t-tt-c-taagtga--------------------------------------------t-
-t-taatc-aaa--aa-t-aa-ta-a-a-ca---tg-tat-tttaga-tgggggtcaata
-t--aggg-aaacttac-atggcccacaaat-c--a-a--ttat-t-a-ccatctggttc
-attactacattttacatttg-accca-agt-at----tgtgtgccgccttaaagatggt
gccacctctgcctaac-c--tgggccatgtttggcccaca-tgctgtatgccagagccgg
atgaatgcctgctgtgccagc-tttatgccaaatctgggccagaattctttgctacctgg
g-----------------------------------------------------------
-----------------------------------------
>EnSpm-N39B_DR|20600
------------------------------------------------------------
------------------------------------------------------------
------------------------------------------------------------
------------------------------------------------------------
------------------------------------------------------------
------------------------------------------------------------
--------------------------------------------ttt-t-c-----tcg-
-t-tactt-aaa--aa-t-aa-tt-t-a-aa---tg-gat-tttaaa-agtgggtcaaga
-t--aggccaaacttac-gtggcccacatat-a----tt-tatt-c-aa-catctagacc
aaacactacatttgaa-tctg-gccca-ag-------------------ttgtgagtgcc
accaacgatgccaaac-c--caggccatgttcagcccaca-tgctgcatgccagtgccgg
aagaatgtccactgtaccagc-tttatgccaaatctgggtcataattctttgctacctgg
g-----------------------------------------------------------
-----------------------------------------
>EnSpm-N39B_DR|20601
------------------------------------------------------------
-------------------------cagatctggcccacacaatcaggttttgcctggcc
cacatggcgcagtgaattac-ggtacatgattagac------------------------
caaacataaaccatatctaggccaagtctcagccaagtgaataactca-taactgggcct
gaattgggccaga-ta-a-g-ttggtgtgtcacaattg-c-aat-g-a-aatta--ataa
acca-atgaagcac---------------------------a---tt-atg--c-tttt-
t-cc-c-aaagcgacctgattggtagaa---------------tttt-t-t-----tct-
-t-aactc--aa--aa----a-t------aa---t--t-g----taa-tgt-----a---
-ttt----taaa-ta-------------ttt----a-aaa---tat---atatatacaag
aaatactacatttta-atctg-gccca-aat-ct----tgtgtgc---------------
--cacctttgccaaat-t--tgggccatgtttggcccaca-tgctg--tgccagtgccag
acgaatgcctcctgtgtcagc-tttatgttaaatttgagccagaattcattgctacctgg
g-----------------------------------------------------------
-----------------------------------------
>EnSpm-N39B_DR|20602
----------------------------------------------------------cc
acatagc-aaaattt--ctctggcccagatctggtccacacaatcaactttt-tttggcc
aacatgccgcagtgaatcac-ggtacatgattggaccaattccagcttcaagacaagggc
caaacatggaccatatctgggccatgttttagccaagttattaaccca-t----------
-aactgggccaga-ta-t-g-ttggtgtgtcacgaatg-a-atttt-a-atttg--ataa
accc-ataaagcat-t-tg-g-ct-ta----------at------gccatg--c-ttct-
t-ca-c-gaagtgacctgattggtaaa---------------a-ttc-t-t-----tct-
-t-tactc-aaa--aa-t-aa-tt-t-a-aa---tg-tat-tttaaa-agtgagtcaaga
-c--aggccaaacttat-gtggcccacatat----aaa--attt-t-a-acatctggc-t
aaatat------------------------------------------------ggtggt
gccacctctgcgaaac-c--c-ggctatgtttggcccact-tgctgtatgccagtgccgg
atgaatgcaagctgtgccagc-tttatgccaaatctgggcgagaattctttgctaccagg
g-----------------------------------------------------------
-----------------------------------------
>EnSpm-N39B_DR|20603
---------------------------------------------------------ccc
acatagc-aaaattt--atctggcacagatctggcccacataattagcttttgctcggcc
cacatgctgcaatgagttat-ggtatatgatttgacctagtctagcttccataaaagtgc
caaacatggaccatatctgggccaagtctcagccaagttaataatcca-t----------
-aactgggccaga-ta-t-g-ctggtgtgtcacgcctg-t-aat-g-a-atttg--ataa
accc-atgaaggat-t-at-g-ct-t----------catg-gc---t-gtg--c-tttt-
t-ct-c-g------cccgattggtaga---------------atttt-t-t-----ctt-
-t-a----------------a-tt-t-a-aa---tg-cat-tttaaa-attgggacaaca
-t--aggccaaacttat-gtagcccacatatacaca-g--tttt-t-a-acatctgggcc
aaatactccatttgatcttag-ggtag-ggt-tg----tatgtgctgccttaaagacgat
gccacctctgccaaac-t--tgagtcatgtttggcccaca-tactgtaagccagtgccgg
acgaatgcctgctgtgccagc-tttatgccaaatgtgggccagaattctttgctacctgg
g-----------------------------------------------------------
-----------------------------------------
>EnSpm-N39B_DR|20604
------------------------------------------------------------
------------------------------------------------------------
-------------------------------------------------cagacaagggc
caaacatggaccaaatctgggcctcagccaaggtaa--taataactca-taactgagcct
gaactgggccaga-ta-t-g-ttagtgtg-catgactg-c-aacta-a-aattg--ataa
accc-atggatcat-t-gt-g-ct-ttag-gcacactatg-g---gc-gtg--c-tttt-
t-ct-t-gaagcgacctgatgggtaga---------------attta-t-t-ta--ttt-
-t-tattt-gaa--aa-t-ga-ga-a-c-aag---g-tat-tttaaa-tttgggtcaaga
-t--aggccagctt----atggcccacatat-c--a-a--ttat-t-a-acatctgggca
aaatactacagtttatatctg-gccca-agt-at----tgtgcgccaccttaaagacggt
gccacctctgctaaac-c--agggccatgtttgacctaca-gcctgtatgcctgtgccgg
atgaacgcctgctctgccaga-tttatgccaaaactgggccagaaatctttgctacctgg
g-----------------------------------------------------------
-----------------------------------------
>EnSpm-N39B_DR|20605
---------------------------------------------------------cca
acatagc-taaattt--ctctggcgtagctctggcccacacaatcaggttttgtttggct
cacatgccgcagtgaattat-ggtacatgactagactaagtctggcttccagacaagggc
caaacatggaccatatctgggtcaagccac-----tcatattaactca-taactgggcct
gaactgg-----------------------------------------------------
------------------------------------------------------------
------------------------------------------------------------
------------------------------------------------------------
------------------------------------------------------------
------------------------------------------------------------
------------------------------------------------------------
------gcctgctgtgctagc-tttatgctaaatctgggctagagttctttgctacctgg
g-----------------------------------------------------------
-----------------------------------------
>EnSpm-N39B_DR|20606
------------------------------------------------------------
----------aattt--ctctggcccagatcaggcccacacaattagcttttgcc-----
------------------------------------------------------------
------------------------agtcttagccaagtaactgat---------------
-aactgggccaga-ta-t-g-ttggt---------------cat-gaat--ttg--ataa
accc-atgaagcat-t-tc-g-ct-tt----------atg-gc---c-acg--a-tttt-
t-ct-t-gaagcgacccgactggtaga---------------atttt-t-------tct-
-t-tacac-aaa--aa-t-ca-tt-t-a-aa---tg-tat-tttaaa-agtgggtcaagt
-t--tggccaaacttac-gtggcccacatag----aaa--tttt-t-a-aaatctgggcc
aaatactacatttgatatct--ggcct-aat-ct----catgtgccgccttaaagacgaa
gccacctct---------------------------------------------------
------------------------------------------------------------
------------------------------------------------------------
-----------------------------------------
>EnSpm-N39B_DR|20607
---------------------------------------------------------ccc
atagagc-aaaattt-------------cactggcccacacaatcagcttttgcttagtc
caaatgcagcagtgaattac-ggtacatgactggacaaagtctggcttccagacaatggc
caaacatagatcatatctgggccaaatct-----aagttaataactca-taactgggcct
gaactgggccaga-ta-t------gtgtgtcccgactg-c-aat-g-a-aatta--ttaa
actc-ataaagcat-t-ac-g-c--ttag-gcgcattgtg-g---at-gtga---tttt-
t-ct-c-gaagtgacctgattggtaga---------------atttt-t-t-----tct-
-t-cactc-aaa--aa-t-ga-tt-t-t-aaa---g-tat-tttaaa-tgtgggtcaaga
-a--tggccaacattag-gtggcccacatat-c--a-g--tatt-t-a-acaactggacc
aaatattacatttgacatctg-gccca-----------------ttgtcttaaagacagt
gccacctctgccaaac-c--cgggttatgtttggcccaca-tgctgcatgccagtgctgg
atgaatgcctgctgtcccagc-ttcatgccaaatctgggccagaattatttggtatctgg
g-----------------------------------------------------------
-----------------------------------------
>EnSpm-N39B_DR|20608
----------------------------------------------------------cc
acctagc-aaaattt--ctcttgcccagatctggcccgcacaactagcttttgcttaacc
cacatgccacagtgaattac-ggtacatcattagatcaagtctggctttcatacaagtgc
caaacatgcaccatatctgggccaaatctcagccaagtttataaacca-taa--------
---ctgggccaga-tg-t-g-ttggtgtgtcatgactg-c-agt-g-a-atttg--aaaa
accc-atgaagcat-t-gc-a-ct-ttat----------g-g---tc-atg--c-tttt-
t-ct-c-aaagcgacccaattggaagaatt---------------tt-t-t-----ctt-
-c-actca-aaa--aa-t-aa-tt-t-a-aa---tg-cat-tttaaa-agtgggtcaaga
-t--taattgg-------gtggcccacatat-a--c-a--tgtt-t-a-acatctgggcc
aaatactacatttga--tctg-gccca-agt-ct------tatgccgccctaaagatcgt
gtcacgtctgccaaac-c--cgagccatgcttggcccaca-tgctgtaagccagtgccag
acgaatgcctgctatgccagc-ttaatgccaaatctgggccagcattccttgctacctgg
g-----------------------------------------------------------
-----------------------------------------
>EnSpm-N39B_DR|20609
---------------------------------------------------------ccc
acatagc-aaaatat--ctctggctcag-----------acaattagcttttgcttggcc
tacatgccgtattgaattac-ggtacatgactggaccaagtgtggcttccagacaagggc
ctaacatggaccatatctgggccaagtcacagccaagttaataataca-taactgagcct
gaactgggctaga-ta-t-g-ttggtgtgtcgcgactg-c-aat-a-a-aattg--ataa
accc-atgaatcat-t-gc-t-ct-ttag-gggtgctgcg-g---gt-gtg--c-tttt-
t-ct-c-aaagcgacctg------------------------------------------
------------------------------------------------------------
------------------------------------------------------------
------------------------------------------------------------
------------------------------------------------------------
------------------------------------------------------------
------------------------------------------------------------
-----------------------------------------
>EnSpm-N39B_DR|20610
------------------------------------------------------------
-----gc-aacattt--ctcaggccaagctctgacccacacaatcagctttagcttggcc
cacatgccgcagtgaattac-ggtacatgattggaccaagtctggcttc-----------
------------------------------------------------------------
------------------------------------------------------------
------------------------------------------------------------
------------------------------------------------------------
------------------------------------------------------------
------------------------------------------------------------
------------------------------------------------------------
------------------------------------------------------------
------------------------------------------------------------
------------------------------------------------------------
-----------------------------------------
>EnSpm-N39B_DR|20611
---------------------------------------------------------ccc
acatagc-aaaatat--ctctgacccagctctgacccatacaatcagcttttgtttggcc
c--acgttgcagtga-----------attactgcaccaagtctggcttccagacaaggtc
caaacatggaccatatctgggccaagtcttagccaagttattaacgca-taactgagcct
gaactgggctaca-ta-t-g-ttgatgtgtcacgactg-c-aat-g-a-aattg--ataa
accc-atgaa------------ct-ttag-gtgtgctatg-g---gt-gtg--------c
t-tttcgcaagcgacctgataggtaga---------------ttttt-t-ttttattctg
-t--attt--ta--aatt-aa-t--aca-aa---ag-gat-gttaaa-tgtgggtcaaga
-c--aggc-aaacttac-atggcccac-t--------------t-------atc------
-aat----cat-----at------c-ataa---t-------g-----cct-----gcgg-
---------------t-------------tt----cc----tg-----------------
---a------------------tttttgccaaatctgggccagagttcttttctacctgg
------------------------------------------------------------
-----------------------------------------
>EnSpm-N39B_DR|20612
-----------------------------------------------------------c
acatagc-aaaattt--ctctggcccatctctggcccacacaatttgcttttgcttggtt
ccca-actgcagtgaattat-ggtgcatgtctggaccaagtctggcttccggacaatagc
caaacatggaccatatgtgggccaag-----------ttaataaccca-taactgggtct
gaagtaagccaga-ta-t-g-ttggcgtgtcctgactg-c-aat-g-a-aaatg--ataa
accc-atgaagcat-t-gt-g-ct-ttgg-gagcattatg-gg---t-gtg--g-tttt-
t-ct-t-ggagcaacctgattgttaga---------------atttagt-t-----tct-
-t-tactc-taa--aa-tc-a-tt-t-a-aa----g--ta-tttaga-ggtaggtcaaga
-a--aggccaaacttag-gtggcccacatat-c--a-a--ttat-t-a-atatctgggtc
aaatactacatttgacatctg-gccca-tgt-----------------cttgaagatggt
gccacctctgccaaac-c--tgggttatgtttggcccaca-tgctgtctcccaatgtcag
atgaaaacctgctgtgcacgc-tttatgccaaatctgggatggaatcatttgctacctgg
g-----------------------------------------------------------
-----------------------------------------
>EnSpm-N39B_DR|20613
---------------------------------------------------------ccc
acattgc-aaaattt--ctctggcccagatctggcccacacaatcagcttttgcttggcc
cacatgccgcagtgaattac-gggacatgattggaccaagtctgggttccatacaagagc
caaacatggaccatatctgggctaagtcttagccaagttaataaccca-taactgagcct
gaactgggccaga-ta-t-g-ttgatgt--------------------------------
------------------------------------------------------------
----------------------gtgaa---------------atttt-c-t------ct-
-t-tactc-aaa--aa-t-aa-tt-t-t-aa---tg-tat-tttaaa-aatgggtcaaga
-t--ggaccaaatttaa-gtggcccacatat--a-a-a--tatt-t-a-acatctgggtc
aaatactacatttgatatctg-gccca-agt-ct----tgtgtgccaccttgaagacggt
gctacctctgccaaac-c--aggggcatgtttggcccaca-tgctgtatgccagtgctgg
aagaatgccagctgtgccagc-ttcatgccaaatctgggccagaattctttgctacctga
g-----------------------------------------------------------
-----------------------------------------
>EnSpm-N39B_DR|20614
---------------------------------------------------------ccc
acatagc-aaaatat--ctctggctcagctctggcccccacaatcagcatttgcctgacc
cacatgccccagtaaattac-ggtacacgactggaccaagtctggcttccaaacaagggc
caaacatggacaatatctgggccaagtctcagccaagttaataaccca-taactgagcct
aaactgggccaga-ta-t-g-ctgatgtttcacaactg-c-aa-tg-a-aatga--ttaa
accc-atgaatcaa-t-a--------------------tg-g---gc-gtg--c-tttt-
t-ct-c-gaagccacatgattggtaga---------------ttttt-t-t-tc----t-
-c-tatta-aaa--ag-t-aa-ta-a-a-at--atg-ttt-tttaaa-tgttggtcaaga
-t--aggccaaacttac-atggcccacatat-g--a-a--ttaa-t-a-acatctaagcc
gaatactacatttgatatcta-gccta-agt-at----tgtgtgccgccttaaagacggt
gccacctctgccaaac-c--aggtccatgtttggcccaca-tgctgaatgccagtgccgg
acaaatgtctgctgtgccaga-tttatgccaaatctgggccagaattctttgttatctgg
g-----------------------------------------------------------
-----------------------------------------
>EnSpm-N39B_DR|20615
---------------------------------------------------------cca
acatagc-aaaattc--------------tctggccc----aatcagcttttgcctggcc
cacatgctgcagtgaactat-gatacataattggaccaagtctggcttccatacaatggc
caaactt-gaccatatctgggccaagtctcagccaagttaataaccca-taac-------
----tgggccaga-ta-t-g-ttggtgtgtcacgactg-c-aat-g-a-atttg--ataa
actc-atgaagcat-t-tc-a-ct-tt----------atg-gct-g----ga-c--ttt-
--------a--------ga---ataa----------------------tgt-----tct-
-t-tactc-aaa--aa-t-aa-t------aa---tg-cat-tttaaa-agtgggtcaaga
-t----------tttac-gtggcccacatat----acag-tttt-t-a-acatctgggcc
aaatac-----tt--catttg-----a-agt-ct----ggtgtgccgctttaaagatgct
gccacctctgccaaa--------------------cc-cg--g----------g------
-------cc----------------atg-------t-------------ttg--------
------------------------------------------------------------
-----------------------------------------
>EnSpm-N39B_DR|20616
---------------------------------------------------------ccc
ccatagc-aaaattt--ccctggcccagatctggcccacaccgtcagcatttgcttggcc
cacatgccgcagtgaattac-agcacatgactggaccaagtctggcttccatacaagagg
caaacatggaccatatctgggccaagtctcagccaagttaataaccca-t----------
-aaccgggccaga-ca-t-g-ttagtgtgtcacgactg-c-aat-gtt-t-ttt--ataa
acac-a------------------------------------------------------
------------------------------------------------------------
------------------------------------------------------------
------------------------------------------------------------
------------------------------------------------------------
------------------------------------------------------------
------------------------------------------------------------
------------------------------------------------------------
-----------------------------------------
>EnSpm-N39B_DR|20617
---------------------------------------------------------ccc
acatagc-aaaattt--ctctggcccagctctggcccatacaatcaggttttgattggcc
cacatgccgcagtgaattac-ggtacatgactggaccaaatctggcttccagacaagagc
caaacacagaccatatctgggccaagtctcagccaagttaataactca-taactgggcct
gaactgggccaga-ta-g-g-ttggtgtgtcacgattg-c-aat-g-a-aattg--ataa
accc-attgagtga-t-gt-g-ct-tt---------------------------------
------------------------------------------------------------
------------------------------------------------------------
------------------------------------------------------------
------------------------------------------------------------
------------------------------------------------------------
------------------------------------------------------------
------------------------------------------------------------
-----------------------------------------
>EnSpm-N39B_DR|20618
------------------------------------------------------------
-catagc-aaaatat--ctctggcccagctcaggccc--acaatcagcttttgcttggcc
cacatgccgcagtaaattac-ggtacatgactggaccaagtctggcttccagacaagggc
caaacatggtccatatct-----aagtctcagccaagttaataaccca-ttactgagcct
gaactgggccaga-ta-t-g-ttagtgtgtttcaacta-c-aac-g-a-aattg--ataa
accc-atgaaccat-t-g---------------cacttta-g---gc-gtg--c-tttt-
t-ct-c-gaagtgacctaattggtagaa---------------tttt-t-t-----tct-
-t-tattt-gaa--aa-t-ag-t---aa-aa--atg-tat-tttaaa-tgtgggtcacga
-t--aggccaaacttac-atgggccacatat-c--a-a--ttat-t-a-acatctgggcc
aaatactacaatttaaatc-----------------------------------------
------------------------------------------------------------
------------------------------------------------------------
------------------------------------------------------------
-----------------------------------------
>EnSpm-N39B_DR|20619
---------------------------------------------------------ccc
atatagc-aaaattt--ctctggcccagctctggcccacacaatcaggttttgcttggcc
cacatgctgcagtgaattat-ggtacatgactggaccaaatctggcttccagacaagggc
caaacacagaccatatctgggccaagtctcagccaagttaataactca-taactgggcct
gaactgggccagt-aa-g-g-ttggtgtgtcacgattg-c-aat-g-a-aatta--ataa
acct-atgaagcgt-t-gc-g-ct-ttag-gcacactatg-g---gc-cttg-t-tttt-
t-ct-c---agtgacctgattggtaga---------------attga-t-t-ta----t-
-t-taatc-aaa--aa-t-ta-tt-t-t-ta---tg-tat-tttaaa-tgtgggtcaaga
-c--tggccaaactcac-gtggcccac-aat-c--a-a--tttt-t-a-aaatctgggcc
aaatactacgttttacatctg-gccca-aat-ct----tgtgtgccgcattatagacggt
gccacctctgccaaac-c--caggccatggttggcccaca-tgctgtataccagtgccag
atgaatgcctgctgtcccagc-ttaatgccaaatctgggccagaattctttgctactagg
g-----------------------------------------------------------
-----------------------------------------
>EnSpm-N39B_DR|20620
---------------------------------------------------------ccc
acatagc-aaaaaatatatctggc-----------ccactcattcagcttttgcttggcc
catatgccgcagtgaattac-ggtacatgactggaccaag-------tccagacaagggc
caaatatggaccatatctgggccaagtctccgtcaagttaataaccta-tcactgagcct
taactgggcaaga-ta-t-g-ttggtgtgtcaccactg-c-atc-a-a-aattg--ataa
aacc-gtcaatcat-t-gc-g-ct-ttag-gcttgctatg-g---g--------------
------------------------------------------------------------
------------------------------------------------------------
------------------------------------------------------------
------------------------------------------------------------
------------------------------------------------------------
------------------------------------------------------------
------------------------------------------------------------
-----------------------------------------
>EnSpm-N39B_DR|20621
------------------------------------------------------------
------------------------------------------------------------
------ccgcaatgaattac-agcacatgactggaccaagtctggcttccagacaagggc
taaacatggactacatctgggccaagtctaagccaagttaattactcg-taattgggcct
gaactgggccaga-ga---gtttggtgtgtcacaattg-a-aac-g-a-aattg--ataa
tccc-atgaagcac-t-gc-g-ct-ttag-gcacactatg-g---gc-aag--a-tttg-
t-ct-c-aaagcgacctgattggtggaa---------------tttt-t-t-----tcg-
-t-tactc-aaa--aa-t-aa-tt-t--taa---tg-tat--------------------
-----------------------acacatat-t--a-a--tttt-------aacagagct
aaatactacattttacatttg-gccca-aat-ct----tgtgtgccgccttaaagacggt
gccaactctgccaaac-c--cgggccatttttggtccaca-tgc----------tgaagg
atgaatgcctcctgttccagc-tttataccacatctgggtcagatttcttgtctacctgg
g-----------------------------------------------------------
-----------------------------------------
>EnSpm-N39B_DR|20622
---------------------------------------------------------ccc
acatagc-aaaatat--ttctggtccagctctggcccacacaatcagcttttgcttggcc
caca--gtgcagtgaagtaa-ggtacatgactggaccaagtctgccttccagacaagggc
caaacatggaccatatatgggccaagtctcagccaagttaataactca-taactgagcct
gaattgggccagg-ta-t-a-ttggtgtgtcaccacta-c-gat-g-a-aattt--ataa
accc-atgaatcat-t-gt-g-ct-ttag-gcgtgctatg-g---gg-gtg--c-tttt-
t-ct-a-aaagcgatcttattggtagt---------------atttt-t-t-tt--gca-
-t-a-ttt-gaa--aa-t-aa-tt-a-a-aa---tg-tat-tttaaa-tgtgggtc----
---------------ac-atggcccacatat-c--a-a--ttat-t-a-acatctgagcc
aaatactacatttgacatctg-gccca-agt-at----tgtatgctactttaaagatggt
gccatgtctgccaaac-c--agggtcatgtttgagtcgca-tgctgtatgccag------
atgaaggcctgctgtgccagc-tttacgccaaatctgtgccagaattctttgctacctgg
g-----------------------------------------------------------
-----------------------------------------
>EnSpm-N39B_DR|20623
---------------------------------------------------------ccc
atatagc-aaaattt--ctctggcccagctctggcccacacaatcaggttttgcttggcc
cacatgccgcagtgaattac-ggtacatgactggaccaaatctggcttccagacaagggc
caaacacagaccatatctgggccaagtctcagccaagttaataactca-taactgggcct
gaactgggccagt-aa-g-g-ttggtgtgtcacgattg-c-aat-g-a-aatta--ataa
acca-atgaagcat-t-gc-g-ct-ttaa-gcacactatg-g---gc-cttg-t-tttt-
t-ct-c---agtgacctaattggtaga---------------attga-t-t-ta----t-
-t-taatc-aaa--aa-t-ta-tt-t-t-ta---tg-tat-tgtaaa-tgtgggtcaaga
-c--tggccaaactcac-gtggcccac-aat-c--a-a--tttt-t-a-aaatcttcgcc
aaatactacgttttacatctg-gccca-aat-ct----tgtgtgccgcattatagacggt
gccacctctgccaaac-c--caggccatggttggcccaca-tgctgtatgccagtaccag
atgaatgcctgctgtgccagc-tttttgccaaatctgggctagaattctttgctactagg
g-----------------------------------------------------------
-----------------------------------------
>EnSpm-N39B_DR|20624
---------------------------------------------------------cct
acatagc-aaagttt--ctctggct-----------cacacattcagtttttgcttggcc
cacatgtcgtagtgaatttc-ggtacataactggaccaagtctggcttccatacaagggc
caaacatggaccatatctgggccaagtctcagccaagttaacaaccca-gagctgggcca
taactgggctaaa-ta-t-g-ttggtgtgccatgattg-c-aat-gaa-ttttg--ataa
acca-atgaag----------------cg-tttcgctttt-g---gc-atg--c-tttt-
t-ct-c-gaagcaacctaattg--gaa---------------tttt--t-------ttt-
-t-tcctc-aaa--aa-t-aa-at-t-a-aa---tg-ttt-ttgaaa-agtgggtcattc
-t--acgtcaaacttac-gtggcccacattt--a-a-aaatttt-t-a-acatctggtct
aaatactacttttgatatctg-gccca-agt-ct----tgtgtgcctccttaaagacggc
gccacctctaccaaac-c--caggctatgtttggtccaca-tgctgtatgccagtgccag
acaaacgcctgctgtgccggc-tttatgccaaatcttggccagaattctttgcttcc---
------------------------------------------------------------
-----------------------------------------
>EnSpm-N39B_DR|20625
------------------------------------------------------------
acatagc-aaaatat--ttctggcccagctctggcccacacaatcagcttttgcttggcc
cacttgttgcagtgaattat-ggtacatgactggaccaagcctggcttccagacaatggc
caaacatggaccatatctgggccaagactcagccaagataataaccca-taattgggcca
ga------------ta-t-t-ttgttgtgtccaaactg-c-aat-g-a-aattg--ataa
acct-agggagcat--------------g-gtgctttatg-g---gt-gtgt---tttt-
tccc-c-aaagtgacctaa-------a---------------atttt-g-t-----tct-
-t-tactaaaaa--aa-t-aa-tt-c-a-aaa---g-cat-tttaaa-tgtgggtcaaga
-t--agggaaaactttg-gtggcccacatat-c--a-g--tttt-g-a-acaactggacc
aaatactacctt------------------------------------------------
--------------------------atgtttggcccaca-tgctgtatgccaatgccag
ataaatgcctgctgtgccagc-ttcatgccaaatctgggccagaattatttgctacctgg
g-----------------------------------------------------------
-----------------------------------------
>EnSpm-N39B_DR|20626
------------------------------------------------------------
acatagc-aaaatat--ttctggcccagctctggcccacacaatcagcttttgctttgcc
cacttgttgcagtgaattat-ggtacatgactggaccaagcctggcttccagacaatggc
caaacatggaccatatctgggccaagactcagccaagataataaccca-taattgggcca
ga------------ta-t-t-ttgttgtgtcccaactg-c-aat-g-a-aattg--ataa
accc-agggagcat--------------g-gtgctttatg-g---gt-gtgt---tttt-
ttcc-c-aaagtgacctaa-------a---------------atttt-g-t-----tct-
-t-tactcaaaa--aa-t-aa-tt-t-a-aaa---g-cat-tttaaa-tgtgggtcaaga
-t--agggaaaactttg-gtggcccacatat-c--a-g--tttt-g-a-acaactggacc
aaatactacctt------------------------------------------------
--------------------------atgtttggcccaca-tgctgtatgccaatgccgg
atgaatgcctgatttgccagc-ttcatgccaaatctgggccagaattatttgctacttgg
g-----------------------------------------------------------
-----------------------------------------
>EnSpm-N39B_DR|20627
---------------------------------------------------------ccc
acatagc-gaagtat--ctctggcacagctctggcccaaacaatcagcttttgcttggcc
cgcatgatgcagtgaattac-agtacatgaata---------------ccaaatctgggc
caagt--------------------------------------------taactgagcct
gaactgggccaga-ta-t-g-ctggtgtgtcacgactg-c-aat-g-a-atttg--ataa
accc-atgaagcat-t-ac-a-ct-ttag-gtgtgcgatg----ggc-gtg--c-tttt-
t-ct-c-gaagcgacttgattggtcga---------------atttt-t-t----attt-
-t-tattt-aaatgaa-t-aa------a-aa---tg-ta--tttaaa-tgtgggtcaaga
-g--aggccaaacttac-atggcccacatat-c--a-a--atag-t-a-acatctgggct
aaatattatattttgcatcta-gccca-agca-t----tgtgtcccaccttaaagacgtc
gccacctctgccaaa--c--caggccatgtttggccaaca-tgctgtac-----------
------------------------------------------------------------
------------------------------------------------------------
-----------------------------------------
>EnSpm-N39B_DR|20628
---------------------------------------------------------ccc
acatagc-aaaactt--ttctggcccagctctggcccacacaatcaggttttgcttggcc
cacatgccgctgtgaattac-ggtacatgactggaccaaatctggcttccagacaagggc
caaacacagaccatttctgggccaagtctcagccaagttaataactca-taactgggcct
gaactgggccagt-aa-g-g-ttggtgtgtcacgattg-c-aat-g-a-aatta--ataa
acct-atgaagcgt-t-gc-g-ct-ttag-gcacactatg-g---gc-cttg-t-tttt-
t-ct-c---agtgacctgattggtaga---------------attga-t-t-ta----t-
-t-taatt-aaa--aa-t-ta-tt-t-t-ta---tg-tat-tttaaa-tgtgggtcaaga
-c--tggccaaactcac-gtggcccac-aat-c--a-a--tttt-t-a-aaatctgggcc
aaatactacgttttacatctg-gccca-aat-ct----tgtgtgccgcattatagacggt
gccacctctgccaaac-c--caggccatggttggcccaca-tgctgtatgccagtgccgg
atgaatgcctgatgtcccagc-tttatgccaaatctgggccagaattctttgctactagg
g-----------------------------------------------------------
-----------------------------------------
>EnSpm-N39B_DR|20629
---------------------------------------------------------ccc
acataac-aaaatat--ctctggcccagctctggcccacacaatcagctgttgcttggcc
catgtgctgcggtgatttac-agtacatgactgaagcaagtctggcttccagacaagagc
ctcacatggagcatatctgagccgagtctcagccaatttaataactca-taactgagcct
gaactgggccaga-tg-t-g-ttg--gtgtcacaactg-c-aat-g-a-aatga--atga
accc-atgaagcat-t-gc-c-tt-ttag-ctgcgctatg-g---gt-gtg--c-tttt-
t-ct-c-gaagtgacctgattggtaga---------------ttttt-t-t-t--cctt-
---tattc-aaa--aa-t-aa-ta-a-a-aa---tg-ta--tttaaa-tgtgggtcaaaa
-c--aggccaaacttac-acggcccacatat-c--a-g--ttat-t-a-gaatctgggcc
aaatactacatatgatatctg-gtcca-ggt-at----tgtgtgccgccctaaatacggt
gccacttctgccaaac-c--cgggtcatgtctggcccaca-tgctgtacgccagtgctgg
atgaatgcctgctgggccaga-cttatgccaaatatgggccataattctttgctacctgg
------------------------------------------------------------
-----------------------------------------
>EnSpm-N39B_DR|20630
---------------------------------------------------------ccc
gcagaga-aaaacat--ctctggcccagctctggcccaca--------------------
----tgctgcggtgatttac-agtacatgactgaagcaagtctggcttccagacaagagc
cacacatggagcatatctgagctgagtctcagccaatttaataaccca-taactgagcct
gaactgggccaga-tg-t-g-ttg--gtgtcacaactg-c-aat-g-a-catta--atga
-----atgaagcat-t-gc-c-tt-ttag-ctgcgctatg-g---gt-gtg--c-tttt-
t-ct-c--aagcgacctgattggtaaa---------------ttttt-t-t-tc-cctt-
---tattc-aga--ca-t-ag-ta-a-a-aa---tg-ta--tttaaa-tgtgggtcaaa-
---------------ac-acggcccacatat-c--a-g--ttat-t-a-gcatctgggcc
aaatactacatatgatatctg-gtcca-ggt-at----tgtgtgccgccttaaagacggg
gccacctctgccaaac-c--cgggtcatgtctggcccaca-tgctgtacgccagtgccgg
atgaatgcctgctgggccaga-tttat---------------------------------
------------------------------------------------------------
-----------------------------------------
>EnSpm-N39B_DR|105973
---------------------------------------------------------ccc
acatagc-aaaatac--ctctggt----------ctcacacaatcaggttttgcttggcc
cacatgctgcggtgaattat-ggtacatgactggaccaagtctagcttccagacaagggc
caaacatggaccatatctgggccaagtctcagtcaagttaataaccca-taactgggtct
aaactgggccaga-ta-t-g-ttggtgtgtaacgaatg-c--------------------
------------------------------------------------------------
------------------------------------------------------------
------------------------------------------------------------
------------------------------------------------------------
------------------------------------------------------------
------------------------------------------------------------
------------------------------------------------------------
------------------------------------------------------------
-----------------------------------------
>EnSpm-N39B_DR|105974
------------------------------------------------------------
--atagt-tacattt--ctctggcccagatctggctcacacaatc----tttgcttggcc
catatgctgcagtgaattac-agtgcacgatctgaccaactctgacttccatactaaggt
----------ccaaacttgggccaagtctcagccaagttaataaacag-taactgagtct
gaactggg----------------------------------------------------
------------------------------------------------------------
------------------------------------------------------------
------------------------------------------------------------
------------------------------------------------------------
------------------------------------------------------------
------------------------------------------------------------
------------------------------------------------------------
------------------------------------------------------------
-----------------------------------------
>EnSpm-N39B_DR|105975
------------------------------------------------------------
--atagc-aaaactt--ctctggcctagatctggcccacaccatcagcatttgcttggcc
cacatgccgccgtgaattac-ggtacaagactggaccaagtctgggttccatacaaaagg
caaaaatggaccatatctgggccaagtctcagccaagttaataac------------cct
gaactgggccaga-ta-t-g-ttggtgtgtcacgactg-c-aat-g-t-ttttt--ataa
actc-atggagcat-t-tc-g-ct-t----------tatg-gc---t-gtg--c-tttt-
t-ct-t-gtagcgacctgattgaaaga---------------acttt-t-t------ct-
-t-tactc-taa--aa-t-aa-tt-t-a-aa---tg-tat-tttaaa-agtgggtcaaga
-t--aggcagaacgtac-gtggcccatata-----------------------------g
aaatactacatttgagatttg-accca-agt-ct----tgagtgccgcctgtaagacggt
gccacctcggccaaac-c--tgggccatgtttggcccaca-tgttgtatgccagtgccgg
acgaatgcctgctgtgccag----------------------------------------
------------------------------------------------------------
-----------------------------------------
>EnSpm-N39B_DR|105976
------------------------------------------------------------
------------------------------------------------------------
------------------------------------------------------------
------------------------------------------------------------
------------------------------------------------------------
------------------------------------------------------------
------------------------------------------------------------
------------------------------------------------------------
--------------cac-acgccccacttat-c--c-a--tttt-t-a-gcatctgggct
aaatgctacatttgatatctg-gccca-agt-ac----tgtgtgccaccttaaagacagt
gccacccctgacaaac-c--cgggctctgtgtggcccaca-tgctgtatgccagttctgg
atgaatgcctgctgtgccagc-ttcatgccaaatctgggccagaattctttgctccctgg
g-----------------------------------------------------------
-----------------------------------------
>EnSpm-N39B_DR|105977
---------------------------------------------------------ccc
acatagc-aaaattt--ctctggcccagctctggcccacacaatcaggttttgcttggcc
cacatgccgcagtgatttac-ggtacatgactggaccaaatctggcttccagacaagggc
caaacatggaccatatctgggccaagtct----caagttaataactca-taactgggcct
gaactgggccaga-ca-g-g-ttggtgtgtcacgattg-c-aat-g-a-aattg--ataa
accc-atggagtga-t-g------------------------------------------
------------------------------------------------------------
------------------------------------------------------------
------------------------------------------------------------
------------------------------------------------------------
------------------------------------------------------------
------------------------------------------------------------
------------------------------------------------------------
-----------------------------------------
>EnSpm-N39B_DR|105978
---------------------------------------------------------ccc
acctagc-aacattt--ctctggc-----------ctacaaaatca------gcttggcc
cacatgctacagtgaattat-gatacatgactggaccaagtcttgctttcagacaagggc
caaacaagaaccatatctgggccaagtctcag-------------cca-taactggactg
aaactgggccagg-ta-t-g-ttggtgtgtcatgactg-c-aat-g-a-aatcg--ataa
accc-atga------------------at-gtgcacgttg-g---gt-gtg--c-tttt-
t-ct-c-gaagagacatgattgata-----------------------------------
------------------------------------------------------------
------------------------------------------------------------
------------------------------------------------------------
------------------------------------------------------------
------------------------------------------------------------
------------------------------------------------------------
-----------------------------------------
>EnSpm-N39B_DR|105979
---------------------------------------------------------ccc
acatagc-aaaatat--ctctggcc-----------cacacaatcaggttttgcttggcc
cacatgtcgcagtgaattac-ggtacatgacaggaccaaatctggcttccagacaagggc
caaacatgggccatatctaggccaagtctcagccaagttaataactca-taacttggcct
gaactggaccaga-ta-g-g-ttggtgtgtaacaattg-c-aat-a-a-aatta--ataa
accc-atgaagcgt-t-gc-t-ct-ttag-gcacacaatg-g---gc-acg--c-tttt-
t-ct-c-agagtgacctgattggtaga---------------ttgtt-t-t-tc----t-
-t-tactc-aaa--ga-t-ta-tt-t-c-aa---tg-tat-tttaaa-tgtgggtcaaga
-c--tggccaaactaac-atggcccgcatat-t--a-a--tgtt-t----aatctggccc
aaatattacaagtttcatctg-gccca-aat-ct----tgtgcgctgccttaaagacggt
gtcacttctgccaaac-c--caggccatgtttggcccaca-tgctgtatgccagtgccgg
atgaatgcctgctgcgccagc-tttatgccaaatccgggccagaattctttgctactagg
g-----------------------------------------------------------
-----------------------------------------
>EnSpm-N39B_DR|105980
---------------------------------------------------------ccc
acgtagc-aaaatat-------------ctctggcccacacaatcagcttttgcttggcc
cacatgccgtagtgaattac-agtacatgattggaccaagccggtcttccagaaaagggc
caaacatagactatatctgg-----------gccaagttaataa---a-taactgagcct
gaactgggccata-ta-t-g-ttggtgtgtcatgactg-c-aat-g-t-aattg--ataa
accc-atgaagcac-t-gc-t-ct-ttag-gcgtgctgtg-g---gt-gtg--c-tttt-
t------------acttgattggtag---------------cctttt-t-t-----tct-
-g-tattt-gaa--ca-t-aa-ta---aaca---tg-tat-tttaaa-tgtgaa------
-------------------tggcacacatat-c--a-a--ttat-t-a-atatctgggcc
aaatactacaatttacatctg-gccca-agta-t----tgtgtgccacctcaatg-----
-----------------------------tttagcccaca-tgctgtatgccagtgccgg
atggatgcctgctgtgacag-----------aatctgggccagaattcttttcttcctgg
g-----------------------------------------------------------
-----------------------------------------
>EnSpm-N39B_DR|105981
----------------------------------------------------------cc
acacagc-agaattg--atctggcccagctctggcccacacaatcagcttttgcttggcc
cacatgccacagtgaattac-ggttcatgattggaccaagtctggcttccatacaagggc
caaac---------atctgggccaagtctcagccaagttaataactca-t----------
-aattgggccaga-ta-t-g-ttggtgtgacacggatg-c-aat-g-a-atttg--ataa
accc-at-----------------------------------------------------
-------gaaaccaaccgattggtaga---------------a-ttt-t-t-----tct-
-t-tacta-aaa--aa-t-aa-ct-t-a-aa---ca-tat-ttttaa-agagggtcaaga
-c--agagcaaactaac-gtggcccacatat----aaa--tgtt-t-a-acatctgg---
------------------------------------------------------------
------------------------------------------------------------
---------------gtcaaa-attacatttgatctggccca------------------
------------------------------------------------------------
-----------------------------------------
>EnSpm-N39B_DR|105982
------------------------------------------------------------
-----------------------------tctggcccacacaatcagcttttacttggcc
cacatgcagcagtgaattac-agtagatgattggactgagtctgtcttccagaaaagcgc
cacacatggaccatatcagggcctagtctcagccaagttaaaaaccca-taactgaacct
gaactgggccaga-ta-t-g-ttggtgtgtcatgactg-c-aat-g-a-aattg--ataa
accc-atgaagcac-t-gc-t-ct-ttag-acgtgctatg-g---ct-gtg--c-tttt-
t------------acctgattggtaga--------------caattt-t-t-----ttt-
-g-tattt-gaa---a-t-aa-tt---caaa---tg-tat-tttaaa-tgtgaatcaag-
-------tcaaacttac-gtgacccacatat-c--a-a--ttat-t-a-atttagtagcc
aaatactacaatttacatctg-gccca-agta-t----tgtgtgccaccttaaag-----
------------------------------atggcccaca-tgctgtatgccagtgccgg
atgaatgcctgctgtgccag-----------aatatgggccagagttctttgctacctgg
g-----------------------------------------------------------
-----------------------------------------
>EnSpm-N39B_DR|105983
---------------------------------------------------------ccc
acattgc-aaaatat--ctctggcccagctctggccaacacaatcaggttttgcttggcc
cacatgccgcggggaattac-ggtacatgactggaccaaatttggcttccagacaagggc
caaacacggaccaaatctgggtcaagtctcaaccaagttaataactca-taactgggtct
gaacctggccaga-ta-g-g-tt-gtgtgtcatgattg-c-aat-g---aattg--atac
accc-atgaagcgt-t-gt-g-ct-ttag-gcacactatg-g---gc-atg--c-tttt-
tgct-c-aaagcgatctaattggtaga---------------att-t-ttt-----tct-
-t-aactc-aaa--aa-t-ta-tt-t-t-aa---tg-tat-tttaaa-tgtgggtcaaga
-c--tgaccaaagtcac-atggcccacatat-c--a-a--ttgc-t-a-aaatctgggcc
aaatacaacattttacatctg-gccca-aat-ct----tgtgtgccg------agacggt
gccacctctgccaaac-c--cgggtcatgtttgacccaca-tgctgtatgccagtgccgg
atgaatgccagctgtgacagc-tttatgccaaatctgagccagaattctttgctac----
------------------------------------------------------------
-----------------------------------------
>EnSpm-N39B_DR|105984
---------------------------------------------------------ccc
acatagc-aaaat-------------atctctggcccacagaatcagcttttgcttggct
ctcatggtgcagtgatttac-ggtacatgactggaccaagtctggctttaagacaagggc
caaaaatggaccatatctgggccaagtctcagccaagttaataaccca-taactgagcct
gaactgggacaga-ta-t-g-ttggtgtgtaacaactg-c-att-g-a-aattg--ataa
acc-aataaat-----------ct-ttag-gcgtgccatg-g---gc-gtg--c-tttt-
t-ct-t-gaagcgacctgattggtaga---------------a--gttt-t-at--tct-
-t-tattc-aaa--aa-t-aa-ta---a-aa--ttg-tat-tttaaa-tgtgggtcaaga
-t--aggccaaa--------------------c--a-a--tcat-c-a-ccatctgagct
aaatactacattttacatctg-gccca-agt-at----tgtgagctgccttaaa-----t
accacctctaccgaac-c--tgggccatgtttggcccaca-tgctgtatgacagtgcggg
atgaat-cctgctgtgccaga-ttt-----------------------------------
------------------------------------------------------------
-----------------------------------------
>EnSpm-N39B_DR|105985
---------------------------------------------------------ccc
atatagc-aaaattt--ctctggcccagctttggcccacacaattcatttttacttgacc
aacatgccgcagtgaattac-ggtacataactggaccaagtctggcttc-----------
------------------------------------------------------------
------------------------------------------------------------
------------------------------------------------------------
------------------------------------------------------------
------------------------------------------------------------
------------------------------------------------------------
------------------------------------------------------------
------------------------------------------------------------
------------------------------------------------------------
------------------------------------------------------------
-----------------------------------------
>EnSpm-N39B_DR|105986
------------------------------------------------------------
------------------------------------------------------------
-----------------ta---------------------------------acaa----
--------------------------------------------ccca-taactgagcct
aaactgggccagt-ta-t-g-ttggtgtgtcacgactg-ccaat-g-a-aattg--ataa
accc-atgaatcat-t-gc-g-ct-ttag-ccgtgctatg-g---gt-gtg--c-ttct-
t-ct-c-aaagcaaccttattggtaga---------------atttt-t-----attct-
-t-tattt-gaa--aa-t-aa-ta-a-a-aa---tt-tat-tttaaa-cgttggc-----
--------------------------------c--a-a--ttat-t-a-acatctgagcc
acatacttcattttacatctg-gccca-aat-at----tgtgtgccaccttaaagacggt
gccacctctgccaaac-c--agggc-atgtttggcccacc-tgctgtatgtcagtgccgg
atgaatgccagctgtgccaga-tttatgccaaatctgggccagaattctttgctacaagg
g-----------------------------------------------------------
-----------------------------------------
>EnSpm-N39B_DR|105987
---------------------------------------------------------ccc
acatagc-aaaatat-------------ttctggcccacacgatcagcttttgct-----
------------tgaattac-ggt--atgactggatcaagtttggctttcagagaagggc
caaacatggaccatatctgggccaagtgtctgccaagtta--------------------
------------------------------------------------------------
------------------------------------------------------------
------------------------------------------------------------
------------------------------------------------------------
------------------------------------------------------------
------------------------------------------------------------
------------------------------------------------------------
------------------------------------------------------------
------------------------------------------------------------
-----------------------------------------
>EnSpm-N39B_DR|105988
------------------------------------------------------------
-tg------a-at----------------t----cc-agacaa---------g-----cc
-aca--------tgagcta----ta------ta-a--aaa--------------aaggac
caaacatg-actatatctggaccaagtct-----a--tta-----t--------------
----t-------a-ta---g-t---cg--t----actg-c-aat-g-a-atttg--ataa
atc--ac-aa-------gc-g------aga------catg-g------gtg-----t---
--cc------------tgattggtaga---------------atttt-t-t----cttt-
-tgt---c-aaa--aa-t--a-tt-tta-aa---tg-tat-tttaaa-agtggatcaaga
-------------ttac-atggcccacatat----aca--tttt-t-a-acatctggtcc
aaat----------a-at--g---c-a---t--t-------------------------t
g--at---------a--------------tttggccca-a--g-----------------
---a----ct--tg--------------------c--------------ttgctgcct--
------------------------------------------------------------
-----------------------------------------
>EnSpm-N39B_DR|105989
---------------------------------------------------------ccc
acatagc-aaaattt--ctctggcccaactctggcccacacaatcaggttttgcttggtc
cacatgctgaagtgaattac-gctacatgcctggatcaagtctgtccttcagagaggggt
caaacatggaccatatctaggtcaagtcacagccaagttgataactca-taactgggcct
gaactaggccaga-ta-g-g-ttggtgtgtcatgattg-c-aat-g-a-aattg--ataa
accc-atgaagtat-t-gc-a-ct-ttag-gcacactatg-g---gc-gt---t-tttt-
a-ct-t-gaagctaccacattggtatt---------------ttttt-t-t-----tct-
-t-tactg-aaa--ca-tt-a-tt-t--taa---tg-tat-tttaaa-tgtgggtcaaga
-c--aggctaaatgtac-atggcccacatat-----------------------------
------------------------------------------------------------
------------------------------------------------------------
------------------------------------------------------------
------------------------------------------------------------
-----------------------------------------
>EnSpm-N39B_DR|105990
------------------------------------------------------------
------------------------------------------------------------
------------------------------------------------------------
------------------------------------------------------------
------------------------------------------------------------
------------------------------------------------------------
------------------------------------------------------------
------------------------------------------------------------
-----------------------------------a-a--tttt-t-a-atttctgggcc
aaatgctacattttacatctg---------------------------------------
----------------------ggccatgtttggcccaca-tgctgtatgccagtgtcgg
atgaatgcctggcatgccagc-tttatgccaaatctgggccagaattctttgctacttgg
g-----------------------------------------------------------
-----------------------------------------
>EnSpm-N39B_DR|105991
---------------------------------------------------------ccc
acctagc-aaaattt--ctctagcccatctatggcccaca-aatcagcc-ttgtttggcc
cacaagccacagtgaattac-agaacatgtctgaaccaaatctggcttctagacaagggc
caaacatggaccatttctggaccaagtc--------------------------------
------------------------------------------------------------
------------------------------------------------------------
------------------------------------------------------------
------------------------------------------------------------
------------------------------------------------------------
------------------------------------------------------------
------------------------------------------------------------
------------------------------------------------------------
------------------------------------------------------------
-----------------------------------------
>EnSpm-N39B_DR|105992
------------------------------------------------------------
------------------------------------------------------------
------------------------------------------------------------
----------------------------------------ataaccta-taactgtgcct
gaactggacccga-ta-g-g-ttgctgcatcaaaactg-c-aat-g-a-aatta--ataa
accc-atgaagcat-t-gt-g-c---------------------------------ttt-
t-t--ttaaataaa---aattggttgaatttt-------------ta-t-t-----tat-
-t-tattt-gaa--aa-t-aa-ta-a-a-aa---tg-tat-tttaaa-tgggggtcaag-
-----------atttac-atggcccacataa-c--a-a--ttat-t-a-acatctgggtc
aaatac------------------------------------------------------
------------------------------------------------------------
------------------------------------------------------------
------------------------------------------------------------
-----------------------------------------
>EnSpm-N39B_DR|105993
---------------------------------------------------------ccc
ccatagc-aaaatgt--ctctgcctcagatctagcccacaccatcagcatttgcttggtc
cacatgccacaatgaattac-ggtacatgattggaccaagtctggcttccatacaagagt
caaacattgatcatatctgggccaaatctcagccaaatcagtaa---------------t
aaactgggccaaa-tg-t-g-ttggtgtgt-----ctg-c-aat-gttt--ttt--ataa
accc-atgaagcat-t-tc-g-ct-tt----------atg-gc---t-gta--c-tttt-
t-ct-t-gaagcgaccagattgataga---------------acttt-t-------tct-
-t-taatc-aaa--aa-t-aa-tt-g-a-aa---tg-tat-tttaaa-agtgggtcaaga
-t--aggctaaacttat-gtggcccacattt----ac---tttt-t-a-acatctgggcc
aaatactacatttgataagag-gccca-agt-ct----tgagtgctgcctctaagatggt
gccatgtcgcccaa------------atgacataaacaca-tgctgtatgccagtgttgg
ataaatgcctgctatgccagc-tttatgccaaatctgggtcagaaatgtttgctacctgg
g-----------------------------------------------------------
-----------------------------------------
>EnSpm-N39B_DR|105994
------------------------------------------------------------
------------------------------------------------------------
------------------------------------------------------------
------------------------------------------------------------
------------------------------------------------------------
--------------------g-ct-ttag-gcacactatg-g---gt-gtg--c-ttgt-
t-tt-t--aagtgacctgattggtaga---------------tttga-t-t-ta--ttt-
-t-tattt-aaa--ag-t-aa-ga-a-c-aag---g-tat-tttaaa-tttgggtcaaga
-t--aggccaagcttac-atggcccacatat-c--a-a--ttat-t-a-ccatctgggca
aaatactacaatttatatctg-gccca-aat-a----------------tcaaagacagg
gccacctctgcc-aac-c--agggccatgtttggcccacc-tgctgtatgccagtgccgg
ataaatgc----------------------------------------------------
------------------------------------------------------------
-----------------------------------------
>EnSpm-N39B_DR|105995
---------------------------------------------------------ccc
acatagc-aaaattt--------------tctggcccatacaattagcttttgcttgg--
----------------tt-------ca----------------------c----------
-----at------tctctag--------t-------g-----------------------
-aa------------------t----g--tcacgactg-c-aat-t-a-aattg--ataa
acaa-atgaagcat-t-gc-a-ct-ttag-gtgcgctatg-g---gc-gtg--c-tttt-
t-ct-c-aaagcgacctgattggtaga---------------attgt-t-t-----tct-
-t-tactt-aaa-----------------aa---tactg---taaaattttaaggtaaga
-t--aggccaaacatat-gtggctcacat-t-t--aaa--tttt-t-t-acatttgtgcc
aaataatacatttgacatata-atttataata-t----taaataata---taaatataat
accactttcgccaaa--------------tctggcccaca-tgctgtatgacagtga--g
gaaaatgcctgctatgccagc-tttattacaaatctgggccagaatgctttgctacttgg
------------------------------------------------------------
-----------------------------------------
>EnSpm-N39B_DR|105996
---------------------------------------------------------ccc
acatagc-aaaattt--ctctagcccagttctggcccacacaatcaggttttgcttggcc
cacatgccacagtgaattac-ggtacatgattggaccaaatctggcttccagacaagggc
caaacacagaccatatctgggccaagtctcagccaagttaataactca-taaccaggcct
gaactgggccaga-ta-g-g-ttggtgtgtcgtgattg-c-aat-g-a-aattg--ataa
atcc-atgaagcgt-t-gc-g-ct-ttag-gcacactatg-g---gc-att--c-tttt-
t-ct-c-aaagtgacctgattggtaga---------------a-tt--t-t-tt----t-
-t-tactc-aaa--aa-g-ta-tt-t-t-aa---tg-tat-tttaaa-tgtgggtcaaga
-c--tggccaaactcac-gttgcccacataa-c--a-a--tttt-t-a-aaatctgggcc
aaatactacgttttacatctg-gccca-aat-ct----tgtgtgccgccttaaagacggt
gccacctctgccaaac-c--cgggctatgtttggcccaca-tgctgtatgccagtgccgg
atgaatgcctgctgtcccagc-tctatgccaaatctgagccagaattctttgctac----
------------------------------------------------------------
-----------------------------------------
>EnSpm-N39B_DR|105997
----------------------------------------------------------cc
acataac----------------------------------aaacttctttagcttggcc
cacatgccgcagtgtattac-aatacatggttagaccaagtctggcttccatatgattgc
caattatggaccatatctgggccaagtctttgccaagttaaaaaccca-taactagatcc
gaactgggccaga-ta-t-g-ttggtccatcacgactg-caaag---a-atttg--atca
cac-aatg--------------------------attatg----atc-atg--c-tttt-
t-ct-t-gaag----gcggttggtaga---------------atgtt-t-------gct-
-t-tactc-aaa--aa-t--agtt-t-a-aa---tgttat-cttaaa-agtaagtcaaga
-t--aggccaaatttac-atggcccacataa-a--c----tttt-tta-acatctgggcc
aaaaactacatttgat--ctg-g-cc---------------g-----ctt-aaatat--t
gccacctctgccaaac-c--caggccatgtttggc-c----tac---atgccagtgccgg
acaaatgcccactgtgccagc-tttatgccaagtctgggccagaattctctgctacctg-
------------------------------------------------------------
-----------------------------------------
>EnSpm-N39B_DR|105998
---------------------------------------------------------ccc
acatag---gaaaatttctctggc-----------ccacacaatcagcttttgcttggcc
cacatgccgaagtgaattac-ggtacatgtctggaccgagtctggattccagacaagggc
caaacatggaccatatctgagccaggtcttagccaagttaataaccca-taaatgggcct
taactgtgccaga-ta-t-g-ttggtgcatcacgactg-c-tat-a-a-cattg--ataa
accc-atgaagcat-t-gc-g-tt-ttag-gcacactatg-g---gc-ttg--g-tttt-
t-ct-c-aaagtgacctgattggtaga---------------attgt-t-t-t---tct-
-t-tattc-gaa--aa-t-aa-tta--a-aa---ag-tat-tttaaa-tgtggatcaaga
-c--aggccaaacttac-atggcccacatac-c--a-a--ttac-t-a-acatct-----
--------------------g-ggcca-aat-ac----tacagtttacattgccgcctgt
gcc-------------------------------------------------------gg
atgaatgcctgctgtgccagc-tttatgccaaatctgggccagaattctttgctatctgg
g-----------------------------------------------------------
-----------------------------------------
>EnSpm-N39B_DR|105999
---------------------------------------------------------ccc
acataga-aaaattt--ctcttgcccagcactggcccacacaatcaggttttgcttggcc
ctcatgccacagtgaattat-agtacatgactgggccaagtctggcttccagacaaggac
caaacacagaccatatctgggctaagtctcagacaaattaaca---ca-taactgggcct
gaactggaccaga-ta-g-g-ttggtgtgtcacaattg-c-aaa-c-a-aattg--agaa
accc-atga-gtat-a-gc-a-tt-tcaa-gcacactatg-g---gc-atgttt-tttt-
t-ct-c-aaagtgacccaattagtag-----aatt--------tttt-t--------ct-
-t-tactc-aaa--aa-t-aa-tt-t-a-ca---tg-ta---ttaaa-tgtgtttcagga
-c--aggcccaacatac-atggcccacatataa--t-t--tttt-t-a-acatctaggcc
aaattctatatttcacatctg-gccca-aat-gt----tgtctgccgccttaaagacagt
gccaccactgccaaac-t--cgggccatgtttggcccaca-tgctgtatgccagtgccag
atgaatgcctgctgtgccagc-tttatgccaaatttgggccagaattctttgctacctgg
------------------------------------------------------------
-----------------------------------------
>EnSpm-N39B_DR|106000
---------------------------------------------------------ccc
atatagc-aaaatat--c-----------tctggcccacacagtcagcttttgcttggcc
tacatgccacagtaaattac-agtacatgactggaccaagtctggcttccagactagggc
taaacatggactaagtctcagccaag----------------------------------
-------------------------tgtgtcacgactg-c-aat-g-g-aattg--atga
tccc-atgaatcat-t-gc-g-tt-ttag-gcatgctatg-g---gt-ttg--c-tttt-
t-ct-c-aaagcgacctgattgttagactt--------ttgactttt-t-t-tt--ttt-
-t-tatct-gaa--aa-t-aa-ta-a--aaa---tg-tat-ttttaa-tgtgggtcaaga
-t--aggccaaacttac-atggcccacatat-c----at-ttat-t-a-acgtctgggtc
aaatac---------t----g---c-a--a-----------t------------------
-ttac---------a--------------tctggcccaag-tattgtgtgccacttt--a
agaagtgcca-ctg--------------ccaaac-tgggcc--------atg-t------
------------------------------------------------------------
-----------------------------------------
>EnSpm-N39B_DR|106001
----------------------------------------------------------cc
acatagc-aaaatat--ctctggcccagctcttgcccacacaatcagcttttgattgcct
cacatgccgcagttaagtag-ggtacatgactggaccaagtctggctcccatacaagagc
ttaacatggaccatatgtaggccaagtctcagccaagttaattcccaa-taattgagcct
gaactgggccaga-ta-t-g-ttggtgtgtcaaaaattg-----------------atat
acac-atgaatcat-t-gc-a-ct-ttag-----gctaaa-g---gt-gtg--c-tttt-
c----ttaaagtgacctgactggtaggtttt--------------at-t-t---------
----------ta--aa-t-aa-ta-a-a-aa---tg-cat-tttaag-tgtgggtcaata
-t--aagccaaacttac-------------------------------------------
--------------atgtgat-gcctg-tgt-gt--------------------------
gccacctctgccaaac-c--agggccgtgtttggcccaca-tgctgcatgccagtgccgg
atgaatgcctgctgtaccaga-tttatgccaaatctgagccagaattctttgctacctgg
g-----------------------------------------------------------
-----------------------------------------
>EnSpm-N39B_DR|106002
------------------------------------------------------------
-------------------------------------acacaatcagctt-tgattggca
cacaggtcgcagtgaattat-gttacatgactggaccaagtctggcttccagacaa-ggc
caaacatagaccatatc-------------------------------------------
----tgggc------------------------------------a-a-agttaa-taac
acat-aataagcat-t-gt-g-ct-ttag-gcgctccatg-g---gt-gta--c-tttt-
t-ct-t-gaagtcacctgattgcttac---------------atttt-t-t-----tct-
-t-tggtc-aaa--ta-t-aa-tt-t-a-aa---tg-ttt-tttaaa-tgtgggtcaaga
-t--aggccaaacttaa-gtggctcacatat-c--a-a--tttt-t-a-acatctgggcc
aaatactacattttacatctg-gccca-agt-gt------tgtgccagcttaaagatggt
gccacctcagcaaacc-c--agg-----tcctggcccaca-tggcg-------------g
atagttgcctgctgtgccagc-tttattccaactatggaccagcattcttt---------
------------------------------------------------------------
-----------------------------------------
>EnSpm-N39B_DR|106003
---------------------------------------------------------ccc
acatagc-aacat----tttt---------ctggtctataaaatcagcttttgctttgcc
catatgctgctgtgaattat-ggtacatgactggaccatgtctggcttccagataagagt
taaacagagaccatatctgggccaagtcccagccaagttaa-------------------
------------------------------------------------------------
-----------------------------------------------------------g
t-ct-t-gaagcaaattaattggtaga---------------attta-c-t-----caaa
-aataatt--aa--aa------------------tg-tat-tttaaa-tgtgggtcaaga
-t--aggccaaacttgc-atggcccacatat-t--a-gt-tttt-t-a-acatacgcgcc
aaatactaaattt-----------------------------------------------
----------------------ggccatgtttggtccaca-agctctatgccagtgccgg
atgaatgcctgccgtccctgt-tttatgtcaaatcttagcctgaattctttgctacc---
------------------------------------------------------------
-----------------------------------------
>EnSpm-N39B_DR|106004
---------------------------------------------------------ccc
acatagc-aaaattt--ctctggcccagatctggctcacacaatcagcttttgcttggcc
cacatgctgcagtgaattac-aattcatgtttgaaccaattctgacttccatacaagggc
caaacacagatcatgtctgggccaagtctcagccaagttaataatgca-taactgcgctt
gaattggactaga-ta-t-g-ttggtgtgtcatgattg-c-aat-a-c-atttg--ctaa
actc-atgaagcat-t-tc-g--------------------------------c-ttta-
tg-------------ctgaattttagaat------------tattat-ttt-tt--ttt-
-t-tactc-aaa--aa-t-aa-tt-t-a-aa---tg-tat-tttaaa-agtcggtcaaga
-c--aggccaaacttac-attgcgcacacatgt--a-a--tttt-t-a-acatctgggcc
a---------tttgatatctg-gccca-agt-ct----tgtgtgtccccttaaagacagt
gccaccgctgcctaac-a--cgggccatgtttgggtc--------acatgccagtcccag
acaaatgcctgctgtgtcacc-tttatgccaaatctgggccaaaaatttttgatacctg-
------------------------------------------------------------
-----------------------------------------
>EnSpm-N39B_DR|106005
---------------------------------------------------------ccc
acatagc-aaaatat--c-----------tctgacccacacaattagcttttgcttggcc
cacatgccgcagtaaattac-ggtacatgacttgaccaagtctgtcttccagacaagggc
caaatatggaccaaatcagggccaagtctctgccaagttaa-----------ctaagcct
gaactgggctaga-ta-t-g-t-----tgttactactg-c-aat-g-a-aattg--ataa
accc-ataaattgt-t-gt-g-ct-ttag-atgtggtatg-g---gc-atg--c-tttt-
c-ct-c-aaagtgacctgattggtaga---------------tttct-t-t-----tct-
-t-tattt-gaa--aa-t-aa-ca-a-a-ta---tg-tag-tttaaa-tgtgggtcaaga
-t--tggcc--acttac-atggtccacacat-c--a-g--ttat-t-a-acatctggg-c
aaatactacattttacatctg-gctca-aga-at----tctttgccaccttaaagacggt
gccatctctgccaaac-c--agggacatgtttgacccaca-tgctgtatgccagtgccgg
atgaatgcctgctgtgccaga-tttattccatatctgggccagaattctttgctacctgg
g-----------------------------------------------------------
-----------------------------------------
>EnSpm-N39B_DR|106006
---------------------------------------------------------ccc
acatagc-aaaattt--ctctggcccagctctggcccacacaatcaggttttgcttggcc
cacaagctgcagtgaattat-ggtacatgactggaccaagtca-tgatccagacaagggc
taaacatggagcatacctgggtcaagtcacagccaag---ataactca-taactgggcct
aaactgggccaga-ta-g-g-ttggtgtgtcataattg-c-aat-c-a-aattg--ttaa
atcc-ataaatcat-t-gc-a-ct-ttag-gcacactagg-g---gc-gtg--c-tttt-
t-ct-t-gaagcgacctaattata------------------atttatc-t-----cct-
-t-cgctc-aaa--aa-tt-a-tt-g--taa---tg-tat-tttaaa-tgtgggtcaaga
-c--aggccaaatttac-atggtccatattt-c--a-g--tttt-t-a-acatctgggcc
aaatattctattttacatctg-gccca-aat-ct----tgtgtgccgccttaaagatggt
gccacctctggc-aac-c--cgggccatgtttggcccaca-ttctttataccagtgccg-
------------------------------------------------------------
------------------------------------------------------------
-----------------------------------------
>EnSpm-N39B_DR|106007
---------------------------------------------------------ccc
acatagc-aaaattt--ctctggcccagcttttccccacccagtcaagggttgcttggcc
cacatgccgccttgaattac-ggtacatgactggactaagtctagcttccagacaagggc
gaaacatggaccatatctgggtgaagtctcaaccaaatgaattgctta-taa--------
---ctgggccaga-ta-g-g-ttggtttgtcatgattg-c-aat-a-a-aactg--ataa
acca-atgaagcat-t-gt-g-ct-ttgg-gaaca-------------------------
-------------acctgattggtag-----atttttt----------t-t-----tct-
-t-tactc-aaa--aa-t-aa-tt-t-t-aa---tg-tat-tttaaa-tatgggtcaaga
-c--aggcagaactgat-gtggcccacatat-c--a-a--tttt-t-a-atatctggaac
aaatactacaatttaaatctg-gctta-aat-ct----tgtgtactacttcaaagagggt
gccacctctgccaaac-c--caggtcatgtttgacccaca-tgctgtatgccagtgccgg
ataaatgcctgctgtgccagc-ttcattccaaatctgggccaaaattcgttgctacctgg
g-----------------------------------------------------------
-----------------------------------------
>EnSpm-N39B_DR|106008
---------------------------------------------------------ccc
acatagt-ataatat--ctctggccca-----------cacaatcagcttttgcttga--
--------------------------atgaatggaccaagtctggcttccagacaagggc
caaacatggaccatatctgggccaagtctcaactaaatta-------a-taactgagcct
gaactgggccaga-ga-t-t-ttgg--tgtcaccactg-c-aat-g-a-aattg--aaaa
a--c-atgattcat-t-gt-g-ct-tacg-gcatgct-tg-g---gc-gtg--cttttt-
t-------------catgattgctaaa---------------aatat-t-t-----ttt-
-t-tattt-gaa--aa-t-aa-ta-a-a-aa---ca-tat-tttaaa-tgtgggtcaaga
-t--aggccaaacttac-atggcccacattt-c--a-a--ttat-t-a-acatctggccc
aaatactacattttacatctg-gctca-agt-gt----tgtgtgccgccttaaagacggt
gccacatctgccaaac-c--agggccatgtttgtcccaca-tgctgtatgccagtgccgg
atgaatgccagttgtgctaga-tttatgccaaatctgggccagaattatttcctacctgg
g-----------------------------------------------------------
-----------------------------------------
>EnSpm-N39B_DR|106009
---------------------------------------------------------ccc
acatagc-aaaattt--ctctggcccagctctggcccacacaattggcttttgcttgacc
cacatgctgcagtgaattac-aggacatgattgcaccaagtttggcttccagacaagggc
caaacatggaccatatctagggcaagtctcagccaaattaataaccca-gacctgagcct
aaactggacaagg-ta-t-t-ttggtgtgtca-----c-c-act-g-c-catta--ataa
accc-atg-------------------tg-gtgtgctatg-g---gg-gtg--c-tttt-
t-ct-c-gaagagacttgattggaaga---------------atttt-t-t-----tct-
-t-tattt-gaa--aa-t-aa-t----a-aa--aat-gtt-ttaaaa-tgtgggtcaagt
-t--aagccaaactcac-atggcccacattt-c--a-a--ttat-t-a-acatctgagcc
aaatactacattttacatctg-gccca-aga-at----tgttagtcgcctaaaagatggt
gcatcaccca------------agtcatgtttggcccaca-tgctttatgccagtgccgg
atgaatgcctgctgagccaga-tgtatgccaaatctgggccagaattctttgcttccttg
gttgg----gtgcaactccagacatggtccatgt--ttggcactggtctggcagacttgg
tccagtcatgtaccatcccaagtaaaacctgattgtgtggg
>EnSpm-N39B_DR|106010
------------------------------------------------------------
------------------------------------------------------------
------------------------------------------------------------
----------------------------------aagttcattactca-t----------
-tactgggccaga-ta-g-g-ttggtgtgtctcgataa-c-aat-g-a-aatca--ttaa
accc-ataaagcag-t-gc-g-ct-ttag-gcacactatg-g---gc-atg--c-tttt-
t-ct-c-aaagcgacctgattggtaaa---------------atttt-t-t-----tct-
-t-tactc-aaa--aa-t-ta-tt-t-t-aa---tg-tat-tttaaa-tgtgggtcaaga
-c--agaccaaacttac-atgg-ccacatat-c--a-a--ttta-t-a-atatctgggcc
aaatactacattttacatctg-gccca-aat-ct----tgtgtgctgccttaaagatgtt
gccacctctgccaaac-c--tgggccttgtttggcccataag-ctgtatgccagtgctgg
ataaatgcctgctgtgccagc-tttatgccaaatctaggccagaattctttgcaacctgg
g-----------------------------------------------------------
-----------------------------------------
>EnSpm-N39B_DR|106011
------------------------------------------------------------
-----------attt--cctcggcccagatctggcccacaccatcagcatttgcttggcc
--catgccgcagtgaattac-ggtgcatga------caagtctggcttccatttaagagg
caaacatggaaagttactagttta-----taaccaagtcaataaccca-taactggacct
gaactgggccagg-aa-t-g-ttg--gtgtcacgactg-c-aat-gtt-ttttt--ataa
ac-c-atgaagcat-t-tc-g-ct-t----------tatg-g---at-gtg--c-tttt-
t-ct-t-gaagcgacctgattgataga--------------ttttt--t-t-----tct-
-t-tactt---a--aa-t-aa-tt-t-a-aa---tg-tat-tttaaa-aatgggtcaaga
-t--agaccagacttgc-gtgacccacatat------a--tttt-t-a-acatctgggcc
aaatactacacttcatatcag-gccca-agt-ct----tgagtgccgcctgtaagacggt
gccacctcggtcaaac-c--tgggccatgtttggcccacg-tgctgtatgccagtgccag
acgaatgactgctgtacctgc-tttataccaaatctgggccaga----tttgctacttg-
------------------------------------------------------------
-----------------------------------------
>EnSpm-N39B_DR|106012
---------------------------------------------------------ccc
acatagc-aaaatat---tctggcccagctctggctcacacaatcagcttttgcttggtc
cacatgccaccgtgaattat-ggtacatgactggaccaagtctggcttccagacaagggc
caaacataaacc------------------------------------------------
------------------------------------------------------------
---t-atgaatcat-t-gc-g-gt-gtag-gcatgctatg-g---gc-gtg--c-tttt-
t-ct-g-gaagcgac-----tggtagat-------------ttttta-t-t-----tat-
-t-tattt-gaa--aa-t-aa-t----a-aa-atct-tct-tttaaa-tgttggtgaaga
-t--aggcca----------aacccacattt-a--g-a--ttaa-t-a-atatctgggcc
aaatattacaatttacatctg-accca---ta-t----cgtgtgccgccttaaagacggt
gaca------ccaaac---------catgtttggcccaca-tgctctatgccaaagcggg
atgaaagtctgc------------tgtgccaaatctgtgccagaattctttgcaacctgg
g-----------------------------------------------------------
-----------------------------------------
>EnSpm-N39B_DR|106013
----------------------------------------------------------cc
acatgtc-aaaattt--ctctggcccaactctggcccacacaatcagattttacttggcc
cacatgccccagtgaattat-ggtacatgactgggccaagtctggcttccggataagggc
caaacgtggaccatatctgggctaagtct-agccaagttaataactca-taactggg-ct
gaa-tgggccaga-ta-t-g-ttggtgtgtcacaattg-c-a-t-g-a-aattg--ataa
-ccc-atgaagcaa-t-gc-g-ct-ttag-gcacactgtg-g---gt-gtg--c-tttt-
t-ct-c-aaagcgacttggtcggtaga---------------atttg-t-t-----tct-
-t-tactc-aaa--ta-t-aa-tt-tta-aa----g-ta--tttaaa-tgtgggcc----
---------aaacttac-atggcccacatat-c--a-a--tttt-t-a-acatctgtgcc
aaatactatat-----at------c-a-----------tgtgtgccgccttaaagacaat
gccacctctgccaaac-c--cgggccatatttggcccaca-tg-ttt-tattaatgtcag
atgaatgctt-ctgtgccag----------------------------------------
------------------------------------------------------------
-----------------------------------------
>EnSpm-N39B_DR|106014
----------------------------------------------------------cc
acatagc-aaaatat--ctctggcccagctctggcccacacaatcagcttttgcttggcc
cacatgttgcagtgaattac-aatacatgatga----aagtttggcttctaaacaagggc
caaacatggaccatattc------attttcagccaagttaataaccca-taactgggcca
ga------------ca-t-g-ttggtgtgtcacgactg-c-agt-g-a-atttg--aaaa
accc-atgaagaat--------------t-gtgctttatg-g---cc-acga---ttgt-
t-ct-c-aaagcgacccgattggtaga---------------at-tt-t-t-----tct-
-t-tattccaaa--aa-t-aa-tt-g-a-aat---g-cat-tttaaa-agtggatcaaga
-c--aggtcaaacttat-gtggcccacatat-a--t-a--tctt-t-a-acatctaggcc
aaatactacatat--tatctg-ggcca-agt-ct----tgcgtgccaccttaaagacagt
gccacctctgccagac-a--cgagccatgtttggcccata-tgctgtatgccagtacctg
acaaatgcctgctgtgccaga-tttacgccaaatctaggccagaattctttactacctgg
g-----------------------------------------------------------
-----------------------------------------
>EnSpm-N39B_DR|106015
---------------------------------------------------------ccc
acatagc-aaaattt--ctctgg-----------cttacacaatcagtttttgcttggtt
cacatgccgcagtgaatttc-ggaatatgactggaccaagtctggcttccagacaagtgc
caaacatgtaccatatctgggcccagtctcagccaagttaataac------------cca
gcactgggccaga-ca-t-g-tg--tgtgttacgactg-c-tat-t-a-aactg--ataa
agcc-ataaagcat-t-tc-g-ct-ttag-gcacactata--------ctt--t-tttt-
t-ct-ctaa-ccga-------------------------------tt-t-t-----ttt-
-t-ccctc-aaa--aa-t-aa-tt-t-a-aa---tg-tg-------------ggtcaaga
-c--aggtcaaacttac-gtggtccacatat-a--c-a--tttt-t-a-acatctgggcc
aactactacatttgacgtctg-gccca-agt-ct----tgtgtg----------------
------------------------------------------------------------
------------------------------------------------------------
------------------------------------------------------------
-----------------------------------------
>EnSpm-N39B_DR|106016
---------------------------------------------------------ccc
acatagc-aaagtat--ctctggcccagctctgcccctcacaatcaggttttgcttggcc
cacatgccgcagtgaattac-gatacatggctggaccaagtctggctttcagacaaggga
caaacatgggccatatctgggcccagccatagccaatttaatatccca-taaatgagcct
gaactggtccaga-ta-t-g-ttggtgtgtcaccactg-c-aat-g-a-aattg--ataa
accc-attaggcat-t-gt-g-ct-gtag-gcatgttttg-g---gt-gtg--c-tttt-
t-ct-c-aaagcgacctgaatggtag-----aatta-------gttt-t-t-----tct-
-t-tattt-gaa--aa-t-aa-ta-a-a-aa---tg-tat-tttaaa-tgtgggtcaaga
-t--aggccaaacttaa-atggcccacatat-c--a-a--ttat-t-a-tcatctgtgcc
aaatactacatttgacatctg-gccca-agt-at----tgtgtgccgcattaaagatggt
gccacctctgccaaac-c--agggccatgtttggcccaca-ggctgtatgccagtgccag
atgaatgtctgctgtgccaga-tttatgccaaatctgggccagaatcctttgctacctag
g-----------------------------------------------------------
-----------------------------------------
>EnSpm-N39B_DR|106017
------------------------------------------------------------
------------------------------------------------------------
------------------------------------------------------------
------------------------------------------------------------
------------------------------------------------------------
------------------------------------------------------------
------------------------------------------------------------
-----------------------------------------------------gtcaaga
-t--aggccaaacttaa-atggcacacacatacatc-a--tttt-t-t-acatctgggac
aaatactacattttacatctg-gccca-agt-ct----tgtgtgccaccttaaagacggt
tttacctctgccaaac-c--cgggcca--------------------------gtgctgg
atgaatgcctgctgtgcctga-tttatggcaaatctgggccattgttctttgctacctg-
------------------------------------------------------------
-----------------------------------------
>EnSpm-N39B_DR|106018
---------------------------------------------------------ccc
acataga-aaa----------gttgaagctgtggcccacgcaatccggttttgcttggcc
cacatgctgcagtgaattac-agtacatgactggaccaagtctggcttccaaacaagggc
caaacatggaccatatctgggtcaagtctcagccaagttaataac---------------
------------------------------------------------------------
------------------------------------------------------------
------------------------------------------------------------
------------------------------------------------------------
------------------------------------------------------------
------------------------------------------------------------
------------------------------------------------------------
------------------------------------------------------------
------------------------------------------------------------
-----------------------------------------
>EnSpm-N39B_DR|106019
---------------------------------------------------------ccc
acattgc-aaaattt--ctctggcccagctctggccctcacaatcaggctttgcttggcc
cacatgacgcagtgaattg-------------ggtacaaatctggctttcaggcaagggc
caaacacgggccatatctggaccaagtctcagccaaattaataactca-tcactgggtct
gaactgggccaga-ta-g-g-ttagtgtgtcacgattg-c-aat-g-a-aattg--ataa
accc-atgatgctt-t-gc-t-ct-ttag-acacactatg-g---ac-atg--c-tttt-
t-ct-c-aaagcgacttgattggtagaat---------------------t-----ttt-
-t-tagtc-aaa--aa-t-aa-tt-t-t-aa---tg-tat-tttaaa-tgtgggt-----
---------aaactcac-atggcccatatat---------tttt-t-a-c--tctgggcc
aaatactacgttttacatctg-gccca-aat-tt----tgtgtgccgcct----------
--------tgccaaac-c--ccggccatgtttggcccaca-tgctgtatgctagtgttgg
atgaatgcctgctgtcccagc-tttatgccaaatctgggccagaattctttggtactagg
g-----------------------------------------------------------
-----------------------------------------
>EnSpm-N39B_DR|106020
---------------------------------------------------------ccc
acatagctaaaat----ctctggcctagctctggcctacacaaccagctgttgcttggcc
cacatgccgcagtgaattac-ggtacatgac-----------------------------
-----------------tgaaccaagtctcagccaagttaacaaccca-taactgaacct
aaactgggccaga-ta-t-g-tcggtgtttcacgactg-c-gat-g-a-aatta--ataa
gcca-atgaatcat-t-gt-g-ct-atgg-gcgg----------------g--c-tttt-
t-ct-c-gaagcagcctgattggtagaat-------------gattt-t-t-----ttc-
-t-tattt-aaa--aa-t-aa-ta-a-a-aa---ag-tat-tttaaa-tgtgtgtcaaga
-t--aggccaaacttca-attatttcaatat-c--a-a--ttat-c-a-acatctgtgcc
aattactacattttacatctg-gccca-agta-t----tgtgt-----------------
------------------------------------------------------------
------------------------------------------------------------
------------------------------------------------------------
-----------------------------------------
>EnSpm-N39B_DR|106021
---------------------------------------------------------ccc
acatagc-aaaatat--ct-----------ctggcccacacaaccagctgttgcttggcc
cacatgccgcagtgaattac-ggtacatgactggaccaagtctggcttccagacaagggc
caaac-----------ctgggccaagtctcagccaagttaataaccca-taacacagcct
gaactgggccaga-ta-t-g-ttgatgtttcacgactg-c-aat-g-a-aattg--ataa
accc-ataaaacct-t-gc-c-tt-ttag-gtgcgctatg-g---ct-gtg--c-tttt-
t-ct-t-gaagcaacctgattggtag-----attt--------tttt-t-c-----cct-
-t-tattc-aaa--aa-t-aa-tt-a-a-aa---ag-tat-tttaaa-tgtgggtcaaaa
-t--aggccaaacttac-atggcccacatat-c--t-a--ttgt-t-a-gcatctgggcc
aaatactacatttgatatctg-gccta-agt-at----tgtgtgccgccttaaagacggt
gccacctctgccaaat-a--cgggtcatgtttggcccaca-tgctgtatgccagtgccgg
ataaatgcctgctgtgccagc-tttatggcaaatctgggccagaattctttgctacctgg
------------------------------------------------------------
-----------------------------------------
>EnSpm-N39B_DR|106022
---------------------------------------------------------ccc
acatagc-aaaat----atct---------ctggcccacacaaccagcttttgcttggcc
cacatgccacagtggatt-c-agtacaggactggaccaagtctggcttccagacaagagc
caaacacggaccatatctgggc-tagtc--agccaggtta----c-c--tgat----cct
gaactgggccgga-t--ttg-ttggtgtgt--cgactg-c-agt-g-a-agctg--ataa
acc--atgcagcat-t-gc---ct-ttag-gtgcgctttg-g---gc-ctg--c--ttt-
c-ct-c--aagtgacctgactggtaga---------------attgt-t-t-tg--tct-
-t-t-ctc---a--aa-c--a-t------aa------tac----aaa---tgtgt-gaga
-c--gggccgaacctac-acgacccacatgt-c---ca--ttat-t-a-gcatctgggcc
aaatgctacatctgatatctg-gcccg-agta-t----tgtgcgccgccttaaagacgct
gccacctctgacaaac-c--cgggt----------cc----tgt--t-tg----------
---a---cc--c-------ac----atg------ctg-----------------------
------------------------------------------------------------
-----------------------------------------
>EnSpm-N39B_DR|106023
---------------------------------------------------------ccc
ccataac-aaaatat--c-----------tctggcccacgctatcagcaagtgcttggcc
cacatgccgctgtgaattac-ggtacatgactggaccaagactggcttccatacaagagg
caaacatgg--catatctgggccaagtctcagccaagttaataaccc-ataactgggcct
gaactgggccaga-ga-c-----------tcacgactg-c-aat-gttt--ctt--ataa
accc-atgaagcgt-t-tc-g-ct-tt----------atg-gc---t-gag--c-tttt-
c-ct-t-gaagcgactttattgatcga---------------atttt-t-------tct-
-t-tgctc-aaa--aa-t-aa-tt-g-a-aa---tg-ttt-tttgaa-tgtgggtcaaga
-t--agaccaaacttat-gtggcccacatat----aca----tt-t-a-acatctgggcc
a-atactacatttgatatctg-gccca-agt-ct----tgagtgccgtctgtaagacggt
gccacctcagccaaa----------------------aca-tgctgcatgccagtgccgg
acgattctttgct-----------------------------------------------
------------------------------------------------------------
-----------------------------------------
>EnSpm-N39B_DR|178785
------------------------------------------------------------
-------------------ctggcccagatctgacccacacaatcaggttttgcttggcc
cacatgccgcagtgaattac-ggtacatgactggaccaaatctggcttccagacaagaac
caaacacagatcatatctgggccaagtctcagccaggttaataactca-taac-------
----tgggccaga-ta-g-g-tttgagtgtcatgattg-c-aat-g-a-cattg--ataa
accc-atgaagcgt-t-gc-g-ct-ttag-gctcactgtg-gc---t-gtg--c-tt---
-------gatgtgacctgattggtaga---------------atttt-t-t-tt--tct-
-t-tactc-aaa--aa-t-ga-tg-t-t-aa---tg-ttt-tttaag-tgtgggtcaaga
-c--tggccaaactcac-ctgggccaca-at-a--c-a--ttgt-t-a-taatctgggcc
aaatactacgttttacatctg-gccca-aat-ct----ggtgtgccgctttaaagacact
c-------tgccaaac-c-------------------ata-tgttgcatgccagtgctgg
atgactgcctgctgtaccagc-tttataccaaatctgggccagaattctctgctactagg
g-----------------------------------------------------------
-----------------------------------------
>EnSpm-N39B_DR|178786
---------------------------------------------------------ccc
acatagc-aaaatat--ctctggcccaggtctggcccacacaaccagctgttacttggcc
tacatgccgcagtgaactac-ggtacatgactggaccaagactggcttccagacaagagc
caaacatggaccatatctgg-----------cccaagttaacaaccca-taattgggcca
gaactgggccaga-ta-t-g-ttgatgtgtcaagactg-c-aag-g-g-aattg--ataa
accc-atgaagcat-t-gc-c-tt-ttat-gtgctctgtg-g---gt-gtg--c-tttt-
t-ct-c-gaatcgacctgatt-gtag-----attt--------cttt-c-c-----cct-
-t-tattc-aaa--aa-t-aa-ta-a-a-ga---tg-tat-tttaaa-tg----------
-t--gggtcaaatttgc-atggcccacaaat-c--c-a--ttat-t-a-gcatctgggcc
aaatactacatttaatatctg-gccca-agt-at----tatgtgcgtccttgaagacggt
ggcatctctgccaaac-c--catgc-------------------tgtatgccagtgccgg
atgaatgcctgctgtgccagc-tttatgccaaatttgggccagaattctttgctagctgg
g-----------------------------------------------------------
-----------------------------------------
>EnSpm-N39B_DR|178787
------------------------------------------------------------
---------aaatat--ctctgggcctgctctggcccacataatcagcttttgcttggcc
cacatgctgcagtgaattaa-ggtacatgactggaccaagtctgacttccagataaaggc
taaacatggaccata-----------tctgggccaagttaataaccca-taactgagcct
gaactgggccaga-ta-t-g-ttggtgtgtcacgactg-c-att-g-a-aattg--ataa
accc-acaaatcat-t-gc-g-ct-tttg-gcacactatg-g---cc-gtg--c-tttt-
t-ct-t-gaggccacctgattggtag-----aatt--------tgtt-t-a-----ttt-
-t-tattt-gaa--aa-t-aa-ta-a-c-aa---gg-tat-tttaaa-tttgggtcaaga
-t--aagcagagcttac-atggcccacatat-c--c-a--ttat-t-a-acatctgggcc
aaatactacaatttatatctg-gccaa-agt-at----tgtatgccaccttaaagacggt
gccacctctgccaaac-c--agggccatgtttggcccaca-tgctgtatgccagtgccgg
atgaaagcctgctgtgccaga-tttatgccaaatctgggccagaatcctttgctacctgg
g-----------------------------------------------------------
-----------------------------------------
>EnSpm-N39B_DR|178788
---------------------------------------------------------ccc
acatagc-aaaattt--ctctggcccagctctggcccacacaatcaggttttgcttggcc
cacatgcggcagtgaattac-ggtacatgactggaccaaatctggcttccagacaagggc
caaacacagaccatatctgggccaagtctcagccaagttaataactca-taactgggcct
gaactgggccagt-aa-g-g-ttggtgtgtcacgattg-c-aat-g-a-aatta--ataa
acct-atgaagcgt-t-gt-g-ct-ttag-gcacactatg-g---gc-cttg-t-tttt-
t-ct-c---agtgacctgattggtaga---------------attga-t-t-ta----t-
-t-taatc-aaa--aa-t-ta-tt-t-t-ta---tg-tat-tttaaa-tgtgggtcaaga
-c--tggccaaactcgc-gtggcccac-aat-c--a-a--tttt-t-a-aaatctgggcc
aaatactacgttttacatctg-gccca-aat-ct----tgtgtgccgcattatagacagt
gccacctctgccaaac-c--caggccatgtttggcccaca-tgctgtatgccagtgccgg
atgaatgcctgctgtcccagc-tttatgccaaatctgagtcagaattctttgctactagg
------------------------------------------------------------
-----------------------------------------
>EnSpm-N39B_DR|178789
---------------------------------------------------------ccc
acatagc-aaaatat--c-----------tctggccaacatattcagcttttgcttggcc
cacattctgcattgaattat-ggtacatgtctggaccaagtctagcttacagacaatggt
caaacacggaccatatctgggccaagtctcaactaagttaa-----------ctgagcct
gaactgggccaca-ta-t-g-ttg--gtgtctggactg-c-agt-g-a-aatta--aaaa
accc-ataaatctt-t-gc-a-ct-ttag-gcatgcaatg-g---gc-atg--c-tttt-
t-c--tcgaagcgacctgattacttgaaatt--------------tt-t-t-----tct-
-t-tatat-gaa--aa-a-aa-ta-a-a-aa---tg-cat-tataaa-tgtggg------
-------------ttac-atggcccacataa-c--a-t--tttt-t-a-acaactgggcc
aaattctacattttactctgg--ctca-ggt-at----cctgtgccactttaaagatgtt
gccacctc--acatgc-t----------------ggcaca-tgctgtatgccagtgccgg
atgaatgcctgctgtgccaga-tttatgccaaatcttggccagaattctttgctatctgg
g-----------------------------------------------------------
-----------------------------------------
>EnSpm-N39B_DR|178790
----------------------------------------------------------cc
acatagc-aaaat----ttct---------ctggcccacacagtcagcttttgcttggcc
cacatgccgcggtgaataac---tacatgactggaccaagtctagctttcagacaaggtc
caaatatggatcatatctgg-ccaagtctcagctaag--aataac--a---------c--
-aactagccctga-ta-t-g-tt---g---ca--a-t----aac-------ttg--ataa
accc-ataaagcgt-t-gc---ct-ttag-gcatgctatg-g---gc-atgg----ttt-
t-ct-c-gaagctacgtgattggtaga---------------attttct-t-----tctc
-t-c-ctc-aaa--aa-c-aa-tt---a------tg-tat-tttaaa-tgtgggtcaag-
--------c----ttac-aaggc----a-at---------t--t-t---acatctgaccc
aagt----c--ttga-gt--g---c-a--------------g-----ccttaaagac---
------------aaac-c--tgagccatgtatgacccaca-tgctgtatgtcagtgctgg
atgaatgcctgc----------tttatgccaaatctgggccagaattctttgctaccggg
g-----------------------------------------------------------
-----------------------------------------
>EnSpm-N39B_DR|178791
---------------------------------------------------------ccc
acatagc-aaaattt--ctctggcccagctctggcccacacaatcaggttttgcttggcc
cacatgccgcagtgaattac-ggtacatgactggaccaaatctggcttccagacaagggc
caaacacagaccatatctgggccaagtctcagccaagttaataactca-taactgggcct
gaactgggccagt-aa-g-g-ttggtgtgtcacgattg-c-aat-g-a-aattg--ataa
accc-atgaagcat-t-gc-g-ct-ttag-gcacactatg-g---gc-ctta-t-attt-
t-ct-c---agtgacctgattggtaga---------------attga-t-t-ta----t-
-t-tattc-aaa--aa-t-ta-tt-t-t-aa---tg-tat-tttaaa-tgtgggtcaaga
-c--tggccaaactcac-gtggcccac-aat-c--a-a--tttt-t-t-aaatctgggcc
aaatactaagttttacatctg-gccca-aat-ct----tgtgtgccgcattatagacggt
gccaccactgccaaac-c--caggccatggttggcccaca-tactgtatgccagtgccgg
atgaatgcctgctgtcccagc-ttaatgccaaatctgggccagaattctttgctactagg
g-----------------------------------------------------------
-----------------------------------------
>EnSpm-N39B_DR|178792
---------------------------------------------------------ccc
acataac-aatattt--ctctggcccagatctggcccacacaatcagcttttgcttggcc
cacatgccgctgtgcattac-gatacatgataggaccaagtctggcttccttacaagaac
caaacatggacca-----------agtctcagctaagttaataaccca-taactgggcct
gaactgggccaga-ta-t-a-ttggagtgtcacgactg-c-gaa-g-a-atttg--ataa
accc-atgaagcat-t-tc-----------gc--------------c-gtg--c-tttt-
t-ct-c-gaagtgacctgatcggtaga---------------atttt-t-t------ct-
-t-tactc-aat--ta-t-aa-tt-t-t-aa---tg-tat-tttgaa-tgtgggtcaaga
-c--aggtcaaacttac-gtggcccacatat--a-c-a--tttt-t-a-acatctgggcc
aaatactacatttgatatctg-gccca-agt-ct----tgtgtgctgccttaaagacggt
gctgcctctgc--------------------tggcccaca-tgctgtatgccagtgccgg
acgaatgcctgctgtgccagc-tttcggccaaatctaggccagaattctttgctacctgg
g-----------------------------------------------------------
-----------------------------------------
>EnSpm-N39B_DR|178793
---------------------------------------------------------ccc
acatagc-aaaattt--ctctgtcacagctgtggcccacacaatcaggttttgcttggcc
cacatgacgcagtgaattac-ggtacatgactggaccaagtctggctttcagaaaacggc
caaacatggaccatatctgggtcaagtcttagccaaggtaataactca-taattgggcca
ga----------------------------tacgattg-c-aat-g-a-gactg--ataa
gc-c-atgaagcat-t-gc-gttt-ttag-gcacactatg-g---gc-atg--c-tttt-
t-ct-c-aaagggacctgattgata-------------------ttt-t-t-tc----t-
-t-tactc-aat--ta-t-aa-tt-t-t-aa---tg-ta--tttaaa-tgttggtcaaga
-c--aggccaaacttac-atggcccacataa-c--a-a--ttat-t-a-acaactgtgcc
aaattctacattctacatctg-gccca-aat-ct----tgtgtgctacctttaaaacagt
gccacctcttcttaac-c--caagctatgtttgggccaca-tgctgtatgctagtgccga
atgaatccctcctgtgccagc-tttacgccaaatctgggccagagttctttgctacctgg
g-----------------------------------------------------------
-----------------------------------------
>EnSpm-N39B_DR|178794
---------------------------------------------------------ccc
acatagc-aaaatct---tctagcccagctctggcccacacaatcagcttttgcttggcc
cacatactgcagtgaattac-ggtacatgacctgaccaagtctggcttccaga-------
----------------------------------------------cc-caatggagcct
gaactgtgccaga-ta-t-g-tcggtgtgtcacaagtg-c-aat-g-a-aatcg--ataa
acca-ataaatcat-t-gc-g-ct-t------------ta-g---gt-gtg--c-tttt-
t-ct-t-gaagcaacttgattggtaaaa-------------aaatta-t-t-----tct-
-t-tattc-aaa--aa-t-aa-t----a-aa-aatc-tat-tttaaa-agtgggtcacga
-c--aggccaaacttac-atgacccgcatat-c--a-a--tttt-t-a-acatctaggcc
aaatactacatttgacatctg-gccca-aata-c----tatgtgttgccttaaaaacggt
gccacttctgtcaaac-c--tgggccatgtttgggccaca-tgctgtattccagtgccgg
atgaatacctgctgtgccaga-ttaatgccaattctgggccagaattctttgctacctgg
g-----------------------------------------------------------
-----------------------------------------
>EnSpm-N39B_DR|178795
---------------------------------------------------------ccc
acataac-aaaatat--ctctggcccagctctggcccacacaagcagcttttgcttggcc
cacatgctgcggtgaattac-ggtacatgactggaccaagtctggccaccagacaagggc
caaacatggaccatatatgggccaagtc--------------------------------
------------------------------------------------------------
------------------------------------------------------------
------------------------------------------------------------
------------------------------------------------------------
------------------------------------------------------------
------------------------------------------------------------
------------------------------------------------------------
------------------------------------------------------------
------------------------------------------------------------
-----------------------------------------
>EnSpm-N39B_DR|178796
------------------------------------------------------------
------------------------------------------------------------
----------------------------------------------------a-gtaaca
ca---------------------------------------taac--------tgagcct
atactgggccaga-ta-t-g-ttggtgtgtcacgactg-c-aat-g-a-aattg--ataa
accc-atgaagcat-t-gc-c-at-ttag-gtgcgaaatg-g---gt-gtg--c-tttt-
t-tt-c-aaagtgacctgattggtaga---------------atttaatga-----ttta
-a-aaatc-aaa--aa-t-aa-t--a-aaaa---tg-tat---------------caaga
-c--aggccaaacttac--cggcccaca-attc----a--ttat-t-a-gcatctgggcc
aaatactacatttgatatctg-gccca-agt-at----tgtgtgccgccttaaagactgt
gccacctctgacaaac-c--cgggccatgtttggcccaca-tgctgtatgccagtgctgg
atgaatgtc---------------------------------------------------
------------------------------------------------------------
-----------------------------------------
>EnSpm-N39B_DR|178797
---------------------------------------------------------ccc
acatagc-aaaattt--ctctggcccagctctggcccacacaatcagcttttgcttggcc
tacatgccacagtgaattac-ggtacatgactggcccaagtct----tccagacatgggc
caaacaaggaccatatctgggccaagtttcagcaaagttaatagc------------tca
taaccgggccaga-ca-g-a-ttggcgtgtcacgactg-c-agt-gaa--atta--ataa
accc-acaaagctt-taac-a-gt-ttca-ttgcaatata-g---gc-att--t-tttt-
---t-c-aaagcagcctgactggtagt---------------aatt--t-------cag-
-t-tactc-aaa--aa-t-ta-tt-c-a-aa---tg-gaa-tttaaataaacattaaaga
-t--aggccaaacttat-gtgttccacgtca--a------tttt-t-a-acacttgggcc
aaatactaaattttatatgtg-gccca-agt-ct----tgtgtgctgccttaaatatggt
gccatctctgccaaat-a--tgggtcatgtttggcccaat-tgctgtatgccagtgtctg
ataaatgcctgctgtgccagc-gttatgccaaatttgggccagaattatttgctacctgg
g-----------------------------------------------------------
-----------------------------------------
>EnSpm-N39B_DR|178798
------------------------------------------------------------
------------------------------------------------------------
-------------------------catgactggacaaagtcaaacttccagacaagggc
taaacatggactacatctggg-----------ccaagttaataaccca-t----------
-aactgggccaga-ta-t-g-ttgatgtgtcacgactg-c-aat-g-a-aattg--ataa
accc-atgaagc---taac-a-ag-ttca-ttgcgttatg-g---gc-att--c-tttt-
t-tt-g-aag-tgacctgactggtagag---------------tttt-t-------tca-
-t-tactc-aaa--at-g-ta-tt-t-a-at---tg-aac-tataaa-tttgggtcaaga
-t--tggccaaacgtac-gtggcccacatat-c--c-a--tttt-t-a-acatttgggca
aaatactacattttacatctg-gccca-agt-ct----tgtgtgccaccttaaagatggt
gccacctctgtcaaac-c--tgggccatgtttggcccaaa-tactgtttgccagttccag
ataaatgcctgttgtgccagc-ttaatgccaaatctgggccagaattttttgctacctgg
g-----------------------------------------------------------
-----------------------------------------
>EnSpm-N39B_DR|178799
---------------------------------------------------------ccc
acatagc-aaaatatct----ggctcagctctggcccacttaatcagcttttgcttggca
catatgccgcagtgaattac-ggtaagtcatcggaccaagtctggcttccagacaagggc
caaacatgaaccatatcttggccaagtcttagccaagttaataactca-taactgagcct
caactgggccaga-ta-t-g-tcggtgtgtcatgactt-t-aat-g-a-aattg--ataa
accc-aggattcat-t-gc-a-ct-ttat-gcttgctatg-a---gg-gtg--c-tttt-
t-ct-c-aaagtgacctgattg------------------tcatttt-t-t-tt--tct-
-t-tattt-gaa--aa-t-aa-ta-a-a-aa---ta-tatatttaaa-tgtgggtcaaaa
-t--agaccaaacttac-atggcccacatat-c--a-a--ttaa-t-a-acatctgggcc
aaacactacatattacatctg-gtcca-agt-at----tgtgtgccaacttaaagacagt
gccatctctgccaaac-c--agggtcatgtttggcacaca-tgctgtatgccagtgctga
atgaatgtctgctgtgccaga-actacaccaaatctgggccagaactctttgctacctgg
g-----------------------------------------------------------
-----------------------------------------
>EnSpm-N39B_DR|178800
------------------------------------------------------------
------------------------------------------------------------
------------------------------------------------------------
------------------------------------------------------------
------------------------------------------------------------
------------------------------------tatg-gc---c-aca--c-tttt-
t-ct-c-gaagcaacattattggtaga---------------atttt-g-t------ct-
-t-tactc-aaa--aa-t-ta-tt-t-a-aa---tg-tat-tttaaa-agtggatcaaga
-t--aggccaaactaaa-gtggcccacatat--c-c-a--tttt-t-a-acatctaagcc
aaa---tacatttgatatctg-gctca-agt-cc----tgtgtgccacctttataacggt
gctacctctgccaaaa-a--c-tgctatatttggcccaca-tgctgtatgccagcaccgg
aagaatgcctgctgtgccagc-tttatgcaaaatctgggccagaattctttgcttcctgg
g-----------------------------------------------------------
-----------------------------------------
>EnSpm-N39B_DR|178801
---------------------------------------------------------ccc
acatagc-aaaattt--ctctagcccagatatggcccacacaatcagcttttgcttggcc
cacattctgcagtgaattac-ggaacatgattggaccaagtctggcttccatacaagggc
caagcatgaaccac-----ggccaaatctcagccaagttaataac---------------
------------------------------------------------------------
------------------------------------------------------------
------------------------------------------------------------
------------------------------------------------------------
------------------------------------------------------------
------------------------------------------------------------
------------------------------------------------------------
------------------------------------------------------------
------------------------------------------------------------
-----------------------------------------
>EnSpm-N39B_DR|178802
------------------------------------------------------------
------------------------------------------------------------
------------------------------------------------------------
-------------------------------------ttaataaccca-taattgggcct
gaactgaaccaga-ta-t-g-tagatgtgtcacaactg-c-aat-g-a-atttg--ataa
acca-atgaagcat-t-tt-g--t-tt---------tat-------c-act--t-ttct-
t-t-------------------atata---------------tttat-t-------cct-
-t-tactt-aaa--aa-t-aa-tt-t--taa---tg-t-t-tttaaa-agtgggtcaaga
-t--aagccaaacttac-atggcccacatat-----------------------------
------------------------------------------------------------
------------------------------------------------------------
------------------------------------------------------------
------------------------------------------------------------
-----------------------------------------
>EnSpm-N39B_DR|178803
---------------------------------------------------------ccc
acataac-aaaatatatatctggc-----------ccatacaatcagcttttgcttggcc
cacatgcctcagtgaattaa-ggtacatgactggaccaagtctggcttacggacaagggc
caaacatggataatatctgggccaagtctcagccaagttaataactca-taactgagcct
gaactgggccaga-tg-t-g-ttggtgtgtcacaactg-c-tat-g-a-aattg--ataa
accc-atgaatcct-t-gt-g-ct-ttag-gcatgctatg-g---gt-gtg--c-tttt-
t-ct-c-gaagtgatctgatttgtaga---------------atgtt-t-t-t---cct-
-t-tattt-gaa--aa-t-aa-taa--a-aa---tg-tat-tttaaa-tgtgggtcaaga
-t--agaccaaactcac-atggcccacatac-c--a-a--ttat-c-a-acatgt-----
--------------------g-accca-agt-ac----tgtgtgccgccttaaagacgat
gccc---------------------------------aca-tgctgtatgccagtgtcgg
ataaatgcctgcggtgccaga-tttaggcc-aatctgggccagaattctttgctgcctgg
g-----------------------------------------------------------
-----------------------------------------
>EnSpm-N39B_DR|178804
------------------------------------------------------------
------------------------------------------------------------
-----------gtgaattac-aaaacatgccaggaccaagtctagcttctagaaaagggc
caaacatggaccatatctgggtcaagtctcagccaag--------tca-taac-------
----tgggccata-ta---ggttggtgtgtcatgatcg-a-aat-a-a-aattg--ataa
accc-atgaagcat-t-gc-g-gt-ttag-gcacacaata-g---gc-atg--c-tttt-
t-ct-c-aaagtgacctgattggtagaa----------------ttt-t-t-----tct-
-t-tactc-aaa--aa-t-aa-tt-t--gaa---tg-tgt-tttcaa-agtgggtcaaga
-c--aggccaaacttac-gtagcccacatct----a-a--tgtt-t-a-acatctgggcc
aaatac----------atctg-gccct-aat-ct----tgtgtgtcgcctaaaagacgat
gccacctctgccaaac-c--tgggccatgtttgagtcaca-tgttgtatgctagtgccgg
atgaatgcctcctgtgccagc-tttgtgccaaatcttagccagaattcttagcta-----
------------------------------------------------------------
-----------------------------------------
>EnSpm-N39B_DR|178805
---------------------------------------------------------ccc
atatagc-aaaatat--ctctggcactgctctggcccaaacaatcagcttttgcttggcc
cacatgcagcagtgaattac-agtaaatgactagaccaagtctggcttttagacaaggat
caaatacggaccatatctgggccaagtcttagccaagttaataaccca-taactgagcct
gaactgggccaga-ta-t-g-ttggtgtgtcatgactt-c-aat-g-a-aattg--ataa
accc-atgaatcat-t-gc-a-ct-ttaa-gcgtgctatg-g---gc-ttg--a-tttt-
tttt-t-tcaacgacctaattggtaga---------------atttc-t---tt---ct-
-t-tattt-gaa--aa-t-aa-ta-a-a-aa---tg-tat-tttaaa-tgtgggtcaaga
-t---ggccaaacttac-atggcccacacat-c--a-a--ttat-t-a-acatctgggcc
aaatactacaattgacatctg-gcccg-agt-at----tgtgtgacgccttaaagactat
gccacctctgccaaac-c--tgggccatgtttagcccaca-tgctatatgccagtgccag
attaatgcctgctgtgccaga-tttctgccaaatctgggccagagatctttgctacctgg
------------------------------------------------------------
-----------------------------------------
>EnSpm-N39B_DR|178806
---------------------------------------------------------ccc
acatagt-aaaatat--ctttggcccagctctggcccacacaatcagtttttgcttggcc
cacatgccacagtgaattac-agtacatgactggaccaagtctggctttcatacaagggt
caaacatggaccatatctgggccaagtctcagccaagttaataaccca-taactaggccc
acattagcccaag-tt-t-t-ttaatgtgtcactactg-t-aat-g-a-aattg--ataa
accc-atgaatctt-t------------------gctata-g---gc-atg--c-tttt-
t-ct-c-aaagtgacctgattggtaga---------------atttt-t-t-tatttat-
-t-tattt-ata--aa-t-aa-ta-a-a-aa---tg-tat-tttaaa-tgtaagtcaaga
-t--tgtcaaaacttac-attgcccacatat-c--a-a--ttat-t---acaattgagcc
aaatactacattttacatctg-gccca-agt-at----tgtgtgctgccttaaaaaaaaa
ccca----------ac-c--aaggccataattggcccaca-tgctgtatgccagtgccgg
atgtatgcctgctgtgccaga-tttatgccaaatctgggcctgaattttttgctacctgg
g-----------------------------------------------------------
-----------------------------------------
>EnSpm-N39B_DR|178807
---------------------------------------------------------ccc
acatagc-aaaattt--ctctggcccaac-ttggcccacacaatcaggttttgcttgacc
cacatgtagcagtggattac-ggtacaagactggaccaagtctggcttccagacaggggc
ctaacatagaccatatctgggtcaagtcacagccaagttaataactca-taactggtgct
gaactgggccaga-ta-g-a-ttggtgtgtc------------g-g-a-aattg--ataa
accc-atgaagcac-t-gc-t-ct-ttag-gcacagtatg-g---gc-atg--c-tttt-
t-ct-c-aaagagacctgattggtaga---------------attt--t-t-----tct-
-t-tactc-aaa--ca-tt-a-tt-t--taa---tg-tat-tttaaa-tgtgggtcaaga
-c--aggc----cttat-gtagcccacatat-a--c-a--tttt-t-a-acatctgagct
taacactacattttccatctg-actca-agt-ct----tgtgtgccgccataaagacggt
gccacctctgccatac-c--agggccatatttggcccaca-tgctgtatggtagtgctgg
aagaacgcctgctgttccagc-tttatgccaaatctgggccagaattctttgctaccagg
g-----------------------------------------------------------
-----------------------------------------
>EnSpm-N39B_DR|178808
------------------------------------------------------------
---------------------------------------ataaccagcttttgcctggcc
cacatgccgccgtgaattac-ggtacatcactggaccaagtctgacttccagacaaggga
caaacacggaccatatctggg------ccctgccaaggtaataaccca-taactgggcct
gaactgtgccaga-ta-t-g-tgcatgtgtcacgactg-c-aat-g-a-agtta--ataa
actc-atgaagcat-t-gc-c-ct-ttag-gtgcgctatg-g---cc-gtg--c-tttt-
t-ct-t-aaagctacctgattggtaga---------------ttttt-t-t-tt-tcct-
-t-tattc-aaa--aa-t-aa-tg-a-a-aa---tg-tat-tttaaa-tgtgggtcaaga
-t--agaccaaacttac-atggcccacatat-c--c-a--ttat-t-a-gcatctgggcc
aaatactgcttttgttttctg-gccca-agt-at----tgtgtgtcaccttaaggacggt
gcctcctgtgccaaac-c--cagatcatgtttggcccaca-tgctgtatgccagggctgg
aagaatatttgctgtgccagc-tttatgccaaatctgggccagaattctttgctacccga
g-----------------------------------------------------------
-----------------------------------------
>EnSpm-N39B_DR|178809
------------------------------------------------------------
------------------------------------------------------------
------------------------------------------------------------
------------------------------------------------------------
------------------------------------------------------------
------------------------------------------------------------
------------------------------------------------------------
------------------------------------------------------------
------------------------------------------------------------
-------------------------------------------------tcaaagacggt
gccacctctgacaatc-c--cgggccctgtttggcccaca-tgctgtatgccagtgccag
tggaatgcttgctgtgccagc-tttatgccaaatctgggccagcattctttgctaccgg-
------------------------------------------------------------
-----------------------------------------
>EnSpm-N39B_DR|178810
------------------------------------------------------------
------c----------------------tctggcccacacaatcagcttttgcttgtcc
cacatgccgcagtgaattac-ggtacaggtctggaccaagtctggctaccattcgagggc
caaccgtggaccatatctgggccaagtctcagctaacttgataaccca-taactggacct
gaactgggtcaga-ta-t-g-ttggtgtgtcacgactg-c-aat-g-a-atttg--ataa
accc-ataaagcat-t-tt-g--t-tt---------tatt----tgc-atg--t-tttt-
t-ct-c-gaagcaacccaattagtaga---------------atttt-t-------tct-
-t-tactc-aaa--aa-t-aa-tt-t--taa---agtt-t-tttaaa-agtgggtcaaga
-t--agtccaaacttac-gtggcccacatatacaaa-atcttttgt-atacatctgggcc
aaatgctacatttcacatctgagccca-agtact----tgtgtgccgcctt-aagacggt
gccaactctgccaaat-c--aggaccacgtttggtccaca-tgctgtatgctagtgccag
ataaaagcctgctgtgctaga-ttaatgccaatcctggaccaaga--------t------
------------------------------------------------------------
-----------------------------------------
>EnSpm-N39B_DR|178811
---------------------------------------------------------ccc
acacagc-aaaatat--ctct-----------gacccacacaatcagcttttgcttggcc
cacatgcagcagtgaattat-ggtacatgtctggaccaagtctggcttccagacaagggt
catacatggaccatatttgggccaggtgtcagccaagttaataaccca-taactaaacct
gaaccgggccaga-tg-t-g-ttggtgtgtcacgactg-c-aat-a-a-aattg--ataa
atac-atgaatcat-t-gc-a-ct-ttag-gtttgctatg-g---gc-ctg--c-tttt-
t-ct-t-gaagcgatctgattggtata---------------atttt-t-t-tt---ct-
-t-tattt-gaa--ta-t-aa-tc-a-a-aa---tg-tat-tttaaa---tgggtcaaga
-t--agaccca-----------------tat-a--a-a--tttt-t-a-gcatctaggcc
aaatactacatttttcatgtg-gc--a-agt-at----tgtgtgccgccttaaagacaat
accacctctgccaaac-c--agggccatgtttggcccaca-tgctttttgccagtgccgg
ataaatatt--------------aaataccaa-----tgccagtattttttgctacccga
g-----------------------------------------------------------
-----------------------------------------
>EnSpm-N39B_DR|178812
---------------------------------------------------------ccc
acataac-aaaattc--atctggcccagatctggcccccacaatcagcttttgcttggcc
cacatggtgcagtgaattac-ggtacatgattggaccaagtctggctttcatataagggc
caaacatggaccatatctgggccaagtctcagccaagttaataaccca-t----------
-aattaggccaga-ta-t-g-ttgctgtgtcatgg---------------------agaa
----------------------------------------------t-gt-----tt---
--------------------------------------------------t------ct-
-t-tactc-aga--aa-t-aa-tt-a-a-aa---tc-tac-tttaaa-tgtgggtcaaga
-a--aggccaaatttac-gtggcctacata---gaa-a--tttt-t-a-acgtctgggcc
aaatactacatatg--atctg-ac-----------------cctgccccttaaagatggt
gccatctatgccaaac-c--ctggccatgtttggctcaaa-tgctgtacgcgagtgccgg
attaatatctgctgtgccagc-tttatgccacatctatgccagaattctttgctacctgg
g-----------------------------------------------------------
-----------------------------------------
>EnSpm-N39B_DR|178813
---------------------------------------------------------ccc
acagaga-caaattt--ctctggcccagctccggcccaatcaatcaggttttgcttggcc
cacatgccgcagtgaattac-aggacataactggaacaagtctggtttccagacaaggtc
caaacatagactgggtcaca-----------gccaagttaataactca-caactggatct
gaactgggccaga-ta-g-g-ttggtgtgtcatgattc-c-aat-g-a-aactg--ataa
accc-gtgaagcat-t-gc-a-ct-tcgg-gcacactatg-g---ac-atg--c-tttt-
t-ct-c-aaagcgacc---ttggttga---------------atatt-----------t-
-t-tgct---aa--ac-t-ta-tt---ttaa---tg-tat-tttaaa-tgtgggtcaaga
-catacatcacacttaa-gtggcccacatac-c--a-a--tttt-t-a-acatttgggct
aaatattacattttaaatatg-gccca-aacc-t----tgtgtgccaccctaaagacggt
gccacctctaccaaac-c--cgggccatgtttggctcaca-tgcggtacgccagtgccgg
-------------------------atg---aatc--------------ctggtatcc--
------------------------------------------------------------
-----------------------------------------
>EnSpm-N39B_DR|178814
------------------------------------------------------------
-------------------------------------------------------tagct
cacacaatgctaatagttac-ggtacatgactgaagt------------ctggcaaggct
caaacatggaccatatctgggccaagtctcagccaagttaataaccca-taactgatcct
gaactgggccaga-ta-t-g-ttggtgtgtcactacta-c-aat-g-a-aattg--ataa
accc-atgaatcat-t-gc-g-ct-ttag-atggtttatt-g---gc-gtg--c-tttt-
t-ct-c-gaagcgacctgattggtag---------------aatttt-t-t-----tct-
-t-tattt-gaa--ta-g-aa-tt---ataa---tg-tat-tttaaa-tgtggatcaaga
-c--agaccaaacctac-atggcccacatat-c----a--ttag-t-a-acgtctgagcc
aaatactagattttacatctg-gccca-agta-t----tctgtgctgccttaaagacggt
-----------------------------gtcagaccaca-tgctgtatgccagtgctgg
atgaatgcctgctgtgccagc-tttatgccaaatctgggcaagaatt-------------
------------------------------------------------------------
-----------------------------------------
>EnSpm-N39B_DR|178815
----------------------------------------------------------cc
acatagc-aaaattt-------------ctctggcccacacaatcagattttgcttggtc
cacatgctgcagggatttac-ggtacatgactggacaaagtctggcttacaaacaaggac
caaacttggaccatatctgggtcaagtctcagccaagttaataactca-aaactgggact
gaactgggccaga-ta-g-g-ttgttgtttcacgattg-c-aat-a-a-aattg--ataa
accc-atgaagcat-t-gc-t-ct-tttg-gcaagctatg-g---gc-atc--c-tttt-
tcct-c-gaagcgacctgattggtaga---------------tttta-t-------ttt-
-t-tactc-aaa--aa-t-aa-tt-t-t-ta---tg-tat-tttaaa-tgtgggttgaga
-c--aggccaaacttac-gtggcccacatat-t--a-a--tttt-t-a-acatctgggcc
aaatacttcattttaaatctg-gccca-aa---t----tgtgtgccaccttaaagacact
gccatctctgccaaac-c--caggccatgtttggcccacaatgctgtatgccagtgccgg
aagaatgcctgctgtgccagt-tttatgccaaatatgggccagaattctttgctggctgg
g-----------------------------------------------------------
-----------------------------------------
>EnSpm-N39B_DR|178816
----------------------------------------------------------cc
acataga-aaaatat--ctttggcccagctctggcccataaaatcaacttttgcttggcc
cacatgctgcagtgaattac-gatacatgactggaccaaatctggcttctagacaagggc
caagcattgaccatatcttagccaagtctcag-caagttattaaccca-tagctgagcct
gaactgggccaga-ta-t-g-ttggtgcgtcaagactg-c-aat-g-a-aactgccatga
aac---tgaatcat-t-gt-g-ct-ttag-gcatgcagtg-a---gt-gtg--c-tttt-
t-cg-tcgaagcaacctgattggtagacttt--------------tt-t-t---------
------------------------------------------------------------
------------------------------------------------------------
------------------------------------------------------------
------------------------------------------------------------
------------------------------------------------------------
------------------------------------------------------------
-----------------------------------------
>EnSpm-N39B_DR|178817
---------------------------------------------------------ccc
acatagc-aaaatgt--atctggccca-----------cacaatcagcttttgcttgccc
cacatgctgcagtgaactac-ggtatatgattggaccaagtctggcttccatataaggac
caaa------------------caagtctcagccaagttaataatcca-t----------
-aattgggccaga-ta-t-g-ttgctgtgtaatgg---------------------agaa
----------------------------------------------t-gt-----tt---
--------------------------------------------------t------ct-
-t-tactt-aga--aa-t-aa-tt-g-a-aa---tg-tac-tttaaa-tgtgggtcaaga
-a--aggccaaatttac-gtggccaacata---gta-a--attt-t-a-acatctggacc
aaatactacatgct--atctg-gcaga-------------agtgccgatttaaagatggt
gccatctctgccaaac-c--cgggccatgtttagctcaaa-tgctgtatgccagtgccgt
atgaatgcctgctgtgccagc-tttttgctacatctgggccagaattctttg---cctgg
g-----------------------------------------------------------
-----------------------------------------
>EnSpm-N39B_DR|178818
---------------------------------------------------------ccc
ccatagc-aaaattt--ctcaggcccagatctggcccacaccatccgcatttgcttggcc
cacatgctgcagtgtattac-agtacatgactggaccaaa-----------------agg
caaacatggatcatatctgggccaagtctcagccaagttaataacaca-taactgagcct
gaactggtatcaa-tg-c-a-tgtat------caatgt-t-ttt-t-t-tttta---taa
accc-atgaagcat-t-tc-a-ct-t----------tatg-a---ct-gtg--c-tttt-
t-ct-t-gaagtgacctaattgataga---------------attt--t-t-----tct-
-t-tactc-aaa--at-t-aa-tt-t-a-aa---tg-tag-tttaaa-agtgattcaaga
-t--aggccaaattttt-atggcctacacct--a-c-a--tttt-t-a-gcatctgagcc
aaatactacatttgatatctg-cccaa-agt-ct----tgagtgccgcctgtaagacggt
gccacctcagccaaac-c--tgggccatgtttggcccttg-tgctaaatgccagtgctgg
acgaatgtctgctgtgccagc-tttatgccaaatctgggccagaattctttgctaccttg
g-----------------------------------------------------------
-----------------------------------------
>EnSpm-N39B_DR|178819
------------------------------------------------------------
------------------------------------------------------------
------------------------------------------------------------
----------------------caagtcttagccaggttaataaccc-------------
-aactgggtcaga-ta-t-g-ttggtgtttcatgactc-g-agt-g-a-atttg--ataa
accc-gtgaagcat-t-tt-g-ct-t----------tatg-gc---t-aca--c-cttt-
t-ct----aagcaacctgattggtgga---------------atttt-t-a------ct-
-t-tactc-aaa--aa----a-at-t-c-at---tg-tat-tttaaa-agagggtcaaga
-t--aggccaaact-----tggcccacaaat--a-a-a--tttt-t-a-acatttgggcc
aaatactacatttaaaatctg-accca-agt-ct----tgtgtgctgcattcaagatggt
gccacctctgccaaac-c--tgggacatgtttggcccaca-tactgtatgccagtgcttg
acaaatgcctgctgtgccagc-tttatgccaaatctgggccagaagtctttgcta-----
------------------------------------------------------------
-----------------------------------------
>EnSpm-N39B_DR|178820
------------------------------------------------------------
---------------------------------------------------cacctggcc
cacatgtca---------at-tatttacatctgggccaaatat-----------------
------------------------------------------------------------
------------------------------------------------------------
------------------------------------------------------------
------------------------------------------------------------
----------------------------------tt-aat-ttta---------------
--------------cac-ctggcctacatac-c--a-a--ttat-t-t-acatctgggcc
aagtactatatttcacatctg-g-c-----------------------------------
--catctctgccaaac-c--agggccatgtttggcccaca-tgctgtatgccagtgctga
ataaatgcctgctgtgccata-tttatgccaaatctgggccaaaatt-cttgtggcctgg
g-----------------------------------------------------------
-----------------------------------------
>EnSpm-N39B_DR|178821
------------------------------------------------------------
------------------------------------------------------------
------------------------------------------------------------
------------------------------------------------------------
------------------------------------------------------------
------------------------------------------------------------
------------------------------------------------------------
------------------------------------------------------------
--------------cacc-tggcccacaagt-c--a-a--ttat-t-t-acatttgggcc
aaatactacattttacacctg-gcccaca-ag-tcaattat-ttaca---t---------
-----ctgggataaataatacattttacacctggccca----------------------
------------------------------------------------------------
------------------------------------------------------------
-----------------------------------------
>EnSpm-N39B_DR|178822
------------------------------------------------------------
---------------------------catctggcccagg--------------------
------------------------------------------------------------
-------------------------------------tcaattattta-catctgggc--
-aa---------acta-c-attta-------------------------------cacgg
-ccc-ac-a--------------tgtcaat------tgtt----tac-at---c-tg---
--cca--aa-------t-acta----a---------------------t---------t-
-t-t------a-------------------------------------------------
--------------tatc-tggcc--caggt-c--a-a--ttat-t-t-acatctgggcc
aaatgctacattttacacctg-gctcaca-tg-tcaattat-ttaca---t---------
-----ctgggccaaatactacattttgcatctggcccaca-ta--------------tca
aatatttacatatggaccaac-tacattttacatctggcccacatgtcttttacacctgg
ccccacatagcaaaata-----tctggcccactcaatcagctttttcttggcctacatgc
tacagtgaattacggtgccaagtctcagccaagttaataac
>EnSpm-N39B_DR|178823
------------------------------------------------------------
------------------------------------------------------------
------------------------------------------------------------
------------------------------------------------------------
----------------------------------------------------------gg
-ccc-ac-a--------------tgtcaat------tatt----tac-ac---c-tg---
--cca--aa-------t-gctg----a---------------------t---------t-
-t-t------a-------------------------------------------------
--------------catc-tggcccacatgt-c--a-a--ttat-t-t-acacctgggcc
aaatgctgaattttacatctg-gcccaca-tg-tcaattat-ttgca---t---------
-----ctgggccaaatactata-tttgcatctggtccaca-ta--------------tca
attatcaacatctgggccaac-tacattttacatctggcccaggtc--------------
------------------------------------------------------------
-----------------------------------------
>EnSpm-N39B_DR|178824
---------------------------------------------------------ccc
acatagc-aaaatat--ctctggcccagctctggcccctacaatcaccttttgcttggcc
cacatgcctcagtgaattac-tgtacatgactggaccaagtttggcttctagacaagggc
caaacatggaccatatctgggccaagccttagccaagttaataaacca-taactgagcct
gacctgggccagt----------------tcatgactg-c-aat-g-a-aattg--ataa
acct-atgaatcat-t-gc-g-at-ttag-gtgtgctatg-g---gc-atg--c-tctt-
t-ct-t-gaagtgacctgattggtag-----att---------tttt-t-t-----tct-
-t-tattt-gaa--aa-t-aa-ta-a-a-aa---at-tat-tttaaa-tgtgggtcaata
-t--aggccaaacttac-atgacacacatat-g--a-a--ttat-t-a-ccatctgggcc
aaatactacaatttacatctg-tctca-agt-at----tgtgtgctgctttaaagatagt
gccacctctgccaaac-c--agggcaatgtttggttcaca-tgctatatgccagtgccag
acaaatgcctgctgtgccaga-tttatgccaaatctgggcatgaattatttgctacctgg
g-----------------------------------------------------------
-----------------------------------------
>EnSpm-N39B_DR|178825
------------------------------------------------------------
------------------------------------------------------------
------------------------------------------------------------
-----atggaccatatctgggccaagtctcaggcaagttaataaccca-taactaggcct
gaactgggccaga-ta-t-g-ttggcgtgtaacgactg-c-aat-g---aattg--ctaa
accc-gtgaaacat-t-gt-g-ct-ttaa-gttagctaag-g---gt-gtg---ctttt-
t-ct-c-gaggcgagctgattggtaga---------------atttt-t-t-----ttc-
-t-tactc-aaa--aa-t-aa-tt-t--taa---tg-tat-tttaaa-tgtgggtcagga
-t--aggtcaaactttt-gtagcccatatat-c--c-g--tttt-t-a-acatctgggcc
acatactacatttgacatctg-accca-agt-ct----tgtgtgccgcttaaatggcggt
gccacctctgccaaac-c--cgggccatgtttggcccaca-tgctgtatgcc--------
-------agtgcctgaataat-gttttg----atttatgccagaaatctttgctacctga
g-----------------------------------------------------------
-----------------------------------------
>EnSpm-N39B_DR|178826
------------------------------------------------------------
------------------------------------------------------------
------------------------------------------------------------
------------------------------------------------------------
------------------------------------------------------------
------------------------------------------------------------
------------------------------------------------------------
-----------------------------ca---tg-tat-tttaag-tgtgggtcaaga
-c--aggctaaactgat-gtggaccacatat-t--a-a--tttt-t-a-acatctgggct
aaatactacattgcacattta-gccca-aat-ct----tttgtgccactttaaagacggt
gccaactctgtcaaac-c--caggccatgtttggcccaca-tgctatatgccagtgccgg
atgagcgcctcctgtgtcagc-ttt-------atctgggccacaattctttgctacctgg
g-----------------------------------------------------------
-----------------------------------------
>EnSpm-N39B_DR|178827
---------------------------------------------------------ccc
acacagc-aacattt--ctctggtc-----------cacacaatcagattttgcttggcc
cacatgccgcagtgaattac-agtacatgactggaccaagtctggtttctagacaagggc
taaacattgaccatatccgggtcaagtcacagtcaagttaataactca-taactgggcct
gaactgggccaga-ta-g-t-tt-------------tg-c-aat-g-a-aattg--ataa
accc-ataaagcat-t-gg-g-ct-ttaa-gcacactatg-g---ct-atg--c-tttt-
t-ct-t-gaagcgacctgattga-tg----------------aattt-t-t-tt---ct-
-t-tactc-a--------------------------------------------------
------------------------------------------------------------
------------------------------------------------------------
------------------------------------------------------------
------------------------------------------------------------
------------------------------------------------------------
-----------------------------------------
>EnSpm-N39B_DR|178828
---------------------------------------------------------ccc
acatagc-aaaaaat-------------ctctggcccacacaatcagcttttgcttagtc
catgtgccgcagtgaatttc-agtatatgactagaccaagtctggcttccagacaaga--
------------------------------------------------------------
--acttggccaga-ta-t-g-ttagtgtgttacaactt-c-aat-g-a-aattg--ataa
accc-atgaatcat-t-tc-g-ct-ttag-gcgtgctata-g---gc-gtg--c-tttt-
t-ct-t-gaagcgacctgattaggctaat---------atttattta-t-t-----tat-
-t-tattt-gaa--ta-t-ga-t---aa-aa--atg-tat-tttaaa-tatgggtcaaga
-t--aggccaaacctaa-atggcttacatat-a--a-a--ttta-t-a-acatctcggcc
aaatatttgaattcacgtctg-gccca-agt-gt----tgtgtgctgccttaaagacagt
gccacctctgtcaaac-c--agggccatgtttggcacaca-tgctgtatgccagtgccgg
ataaatgccggctgtgccaga-tttatgccaaacctgggccagaattccttgctacctgg
g-----------------------------------------------------------
-----------------------------------------
>EnSpm-N39B_DR|178829
---------------------------------------------------------ccc
atacagc-aaaatat--ttctgg----------ccccacttaatcagcttttgcttggcc
catatgccgcagtgaattac-tttacatgactggaccaattctggcttccagacaagagc
caaacatagaccatatccaggccaagtctcagccaagtt-------ta-taacccagcct
gaactgggccaga-ta-t-g-ttagtgtgtcacaactg-c-aat-g-a-aattg--acaa
acct-atgaatcat-t-gc-g-ct-ttag-gcgggctata-g---gg-gtg--c-tttt-
t--------------ctgactggttga---------------at-tt-t-a-tt--tct-
at-taata-aaa--aa-t-aa-ta-a-a-aa---tg-tat-tttaaa-tgtgggtcaaga
-t--aggccaaacttac-atggcccacatat-c--a-a--ttat-t-a-ccatctgggcc
aaatactacattttacatctg-gccta-agt-tt----tgtgtgctgctttaaagac-ct
ctcacctctgtcaaac-c--agggccatgtttggcccata-tgctgtatgcgagtgccga
atgaatgcctgctgtgccaaa-tttatgccaaatcagggccagaattttttgctacctgg
g-----------------------------------------------------------
-----------------------------------------
>EnSpm-N39B_DR|178830
------------------------------------------------------------
----------------------------------------------------------cc
cacatattacagtgaattac-ggtacatggtacggt--actctgg----ctgacaagggc
caaacatggaccatatcttggccaagtctcagccaagtgaataaccca-taactgagcct
gatctgggccaga-ta-t-a-ttggtgtg-catgactg-c-aattg-a-aattg--ataa
accc-atgaatcat-t-gt-g-ct-ttag-gcaca--------------tg--c-tttt-
t-ct-c-aaagcaacctgattggtaga---------------atttg-t-t-ta--ttt-
-t-tattt-gaa--aa-t-aa-ta-a-c-aag---g-tat-tttaaa-tttgggtcaaga
-t--agaccaagcttac-atggccctcatat-c--a-a--ttat-t-a-acatctgggcc
aaatactacaatttatatctg-gtcca-agt-at----tgtgtgccaccttcaagatggt
gccacc--------ac-c--agtgccatgt--------------tatttgccagtgccgg
atgaatgcctgctgagccaga-tttatgccaaatctgggccagaattctttgctatctgg
g-----------------------------------------------------------
-----------------------------------------
>EnSpm-N39B_DR|178831
---------------------------------------------------------ccc
acatagc-aaaattt--atctggcccagctctggcccacacaatcaggctttgcttggcc
cacaagccggagtgagttaa-ggtacatgacttgaccaaatctggctttcagacaagggc
caaacacagaccatatctgggccaagtctcagccaagttaataactca-taactgggcct
gaactgggccaga-ta-a-g-ttggtgtgtcacgattg-c-aat-g-a-agttg--ataa
acct-atgaagcgt-t-gc-g-tt-ttag-acacatttg--------------c-tttt-
t-ct-c-aaagtgacatgattggtaca---------------ttttt-g-t-tt--tct-
-t-tactc-aaa--aa-t-ta-tt-t-t-aa---tg-tat-tttaaa-tgtgggtcaaga
-c--tggtcaaacacat-gcgacccacatat-a--c-a--tttt-t-a-aaagttgggcc
aaatactactttttacatcta-gccca-aat-ct----agtgtgctaccctaaagacatt
gccatctctgccaaac-c--cgggccatgtttggcccaca-tgctgcatgccagtgccgg
atgaatgcctgctgtgccagc-tttatgtcaaatctgggccagaattctttgctgctagg
g-----------------------------------------------------------
-----------------------------------------
>EnSpm-N39B_DR|178832
------------------------------------------------------------
------------------------------------------------------------
------------------------------------------------------------
------------------------------------------------------------
------------------------------------------------------------
------------------------------------------------------------
------------------------aga---------------atttt-t-t-----tct-
-t-tattt-gaa--aa-t-ga-tc-a-a-aa---tg-cat-tttaaa-tgtgggtcaaga
-t--cggccaaactcac-atggtccacatat-c----aa-ttat-t-at-catctggccc
aagtattttgtgccac---------------------------------ttaaagatggt
gccacctctgcctaac-c--agagccatgtctggcccaca-tgctgtatgccagtgtcag
atgaatgcctgctgtctcaga-tttatgcccaatctgggccagaattctttgccacctgg
a----------------ccatgtctgact-------------------------------
------------------aaagtctcagccaagttattaac
>EnSpm-N39B_DR|178833
------------------------------------------------------------
------------------------------------------------------------
------------------------------------------------------------
---------------------------------------------------------cat
aaa-------------------------------------------cg---tta--acaa
tttc-att------------------------gtgctatg-g---gc-atg--c--ttt-
t-ct-tggaagtgacctgattggtaga---------------atttt-t-t-----tcg-
-t-tgctc-aaa--aa-t-aa-ta-a-a-aa---tg-tat-tttaaa-tgtgggtcaaga
-c--gggccaaacttac-ttggcccaaatat-c----at-attt-c-ag-aacctgggcc
aaatactacatataca-tatg-gccca-agt-ct----tgagtgccaccttaaagacggt
gtcacctcttccaaac-c--taggccatgtttgacccaca-tgctgtttgccagtgccgg
atgaatgtctgctgtgccagc-tttat---------------------------------
------------------------------------------------------------
-----------------------------------------
>EnSpm-N39B_DR|178834
----------------------------------------------------------cc
agatggc-aaaattt--ctctggcccagctc------------------------tggcc
cacatgccacagtgaattac-cgtatatgaccaagtc-a----gactttcagacaagggc
caaacatggaccatatctgggccaaatctcagccatattaataaccca-t----------
-aactggaccaga-ca-t-g-ttgctgtttcacaactg-c-aat-g-a-aattg--ataa
acac-at-----------------------------------------------------
------------------------------------------------------------
------------------------------------------------------------
------------------------------------------------------------
------------------------------------------------------------
------------------------------------------------------------
------------------------------------------------------------
------------------------------------------------------------
-----------------------------------------
>EnSpm-N39B_DR|178835
------------------------------------------------------------
---------aaattt--ctctggcccagctctggcccacaccatcaacatttgcttggcc
cacatgccgcagtgaattac-ggtacatgactggaccaagtctggcttccatacaagagg
caaacgtggaccatatctgggccaagtctcagccaagttaataaccca-taactgggcct
gaaatgggccaga-ta-t-g-ttggtgtgtcacaactg-c-aat-t-c-ttttt--ataa
acca-tt-aagcat-t-ta-g-ct-t----------tatg-gc---t-gtg--c-tttt-
t-ct-t-gaagcgacatgagtgataga---------------atttt-t-t------ct-
-t-tactc-aaa--ag-t-aa-tt-t-a-aa---tg-tat-tc--------------aga
-t--agaccaaacttac-gtggcccacatat--a-c-a--tttt-t-a-acatatgggcc
aaatactagatttgatatctg-gctca-agt-ct----tgagtgtcacctgtaagacggt
gccacctcggccaaac-c--tgggccatgtttggccctcg-tgctgtatgtcagtgccgg
acaaatgcctgctgtgcctgc-tttatgccaaatctgggccagaattctttgctattggg
------------------------------------------------------------
-----------------------------------------
>EnSpm-N39B_DR|178836
------------------------------------------------------------
------------------------------------------------------------
------------------------------------------------------------
------------------------------------------------------------
-------------------------------------------------aacta--ataa
aac--atgaagcat-t-gc-t-ct-ttaa-gcatgttatg-g---gc-gtg----tttt-
t-ca-c-aaagcaacctgattggtggaa---------------tttt-t-t-----tct-
-t-tattt--aa--ac----a-t------aa---t--t-t----aaa-tgt-----a---
-tt---------------------------------------------------------
------------------------------------------------------------
----------ttaaat-g--tgggcaag--------------------------------
------------------------------------------------------------
------------------------------------------------------------
-----------------------------------------
>EnSpm-N39B_DR|178837
---------------------------------------------------------ccc
acatagc-aaaattt--ctgtg---------tggcccacacaatcaggttttgcttggcc
cacatgccgctgtgaattac-ggtacatgactggaccaaatctggcttccagacaagggc
caaacacagaccatatctgggccaagtctcagccaaggtaataactca-taactgggcct
gaactgggccaga-aa-g-g-ttggtgtgtcacgattg-c-aat-g-a-aatta--atac
acct-atgaagcgt-t-gt-g-ct-ttag-gcacactatg-g---gc-cttg-t-tttt-
t-ct-c---cgtgacctgattggtaga---------------attga-t-t-ta----t-
-t-taata-aaa--aa-t-ta-tt-t-t-ta---tg-tat-ttttaa-tgtgggtcaaga
-c--tggccaaactcac-gtggcccac-aat-c--a-a--tttt-t-a-aaatctgggcc
aaatactacgttttacatctg-gccca-aat-ct----tgtgtgccgcattatagacggt
gccacctctgccaaac-c--caggccatggttggcccaca-tgctgtatgccagtgccgg
atgaatgcctgatgtcccagc-tttatgccaaatctgggccagaattctttgctactagg
g-----------------------------------------------------------
-----------------------------------------
>EnSpm-N39B_DR|178838
---------------------------------------------------------ccc
ccatagc-caaattt--ctcaggcccagattttgcccacaccatcagcatttgcttggcc
cacatgccgcagtgaattac-ggtacatgactggaccaagtccggcttccattcaagagg
caaacatagaccatatctgggccaagtctcagccaagttgataaccca-t----------
-aactgggccaga-ta-t-g-ttggtgtgccacgactg-c-aat-g---ttttt--ataa
accc-ttaaagcat-t-tc-g-ct-t----------tatg-gc---t-gtg--c-tttt-
t-ct-t-gaagcgacctgattactaga---------------atttt-t-t------ct-
-g-tactc-aaa--aa-t-aa-tt-t-c-aa---tg-tat-tttaga-agtgggtcaaga
-t--aggccaatctcac-gtggcccacatat--a-c-a---ttt-a-a-acatctgggcc
aaattctacatttgatatctg-gccca-agt-ct----tgagtgccgcctgtaagatggt
gccacctcagccaaac-c--tgggccaagttaggttcaca-tgctgcatgccagtgccgg
acgaatgcctgctgtgccagc-tttatgccaaatctgggccagaattatttgctacctgg
g-----------------------------------------------------------
-----------------------------------------
>EnSpm-N39B_DR|178839
---------------------------------------------------------ccc
acatagc-aacattt--ctttggcccagatctggcccactcaatcagtttttgcttggcc
cacatgccgcagtgagttac-ggtacatgactggaccaagtctggcttccatacaggggc
caaacatgggccatatctgggctaagtctcagccaagttaacaatcca-ttactgagcct
gaactgggccaaa-ta-t-g-ttggtggttcatgactg-c-aat-g-a-atttg--ataa
accc-atgacccat-t-tc-g-ct-ttag-gcat----------------a--c-tttt-
t-ct-c-aaagtgacctgactggtaga---------------attgt-ttt-tt---tt-
-t-aactc-aaa--aa-t-aa-tt-c-a-aa---tg-tat-tttaaa-agtgggtcacgg
-c--aaactagatttac-atggcccacatat-c--c-a--ttgt-t-a-gcatctgggcc
aaatactacatttgatatctg-gccca-agt-at----tgtgtgtcgccttaaatacagt
accacctctgccaaat-c--cgggtcatgtttggcccaca-tgctgtatgccagtgccag
acgaatgcctgctgtgccaga-tttatgccaaatctgggtcagaattctttgcttcctgg
g-----------------------------------------------------------
-----------------------------------------
>EnSpm-N39B_DR|178840
------------------------------------------------------------
------------------------------------------------------------
------------------------------------------------------------
------------------------------------------------------------
------------------------------------------------------------
------------------------------------------------------------
------------------------------------------------------------
------------------------------------------------------tcatgg
-t--acaccaaacttac-atgacccacgttt--a-a-a--tttt-t-a-acatccggtcc
aaatactatatttgatatctg-gccca-agt-ct----tgtgtgccgtct-taagacagt
gccacctctgccaaac-c--agggccatgtttggcccaca-tgctgtatgccagtgctgg
acgaacacctactgtgccagc-tttatgccaaatctgggccagagttctttgcta-----
------------------------------------------------------------
-----------------------------------------
>EnSpm-N39B_DR|178841
---------------------------------------------------------ccc
ccatagc-aaaattt--ctctggcccaaatctggcccacaccatcagcatttgattgacc
cacatgccgcagtgaattac-ggtacatgactgaaccaattctggcttccatagaagcgg
caaacatagaccatatctgggccaagtctgagccaagttaataaccca-taactgggcct
gaactgggccaga-ta-t-g-ttggtgtgttatgactg-c-aat-g-t-tttta--ataa
accc-acgaagcat-t-tc-g-ct-g----------taca-gc---t-gtg--c-tttt-
t-ct-t-gaagcaacctgattgataga---------------atttt-t-t------cc-
-t-tgctc-aaa--aa-t-aa-ta-t-a-aa---tg-tat-tttaaa-agtgggtcaagc
-t--aggccaaacgtat-gtggcccacatgt----a-c--attt-a-a-acatctgggcc
aaatactacatttgagatctg-gccca-agt-ct----tgagtgccgcctgtaaaacggt
gccaccttagccaaac-c--tgggctatgtttggcccata-tgttgcatgccagtgccag
acgaatgcctgctgtgccagc-tgtatgccaaatctcggccagaattctttgctatctgg
g-----------------------------------------------------------
-----------------------------------------
>EnSpm-N39B_DR|178842
------------------------------------------------------------
--------------g--ctctggccca-----------aacaatcaacttttcttttgcc
cacatgccgcagtgaattac-agtacatgactgggccaagtctggcttctagacaagagc
caatcatggaccagatctgggccaagtctcagccaagttgataaccta-tatatgtggct
gaacggggccaga-ta-t-g-ttggtgtgtcatgactg-a-tat-t-a-aattg--ttta
accc-ataaagcat-t-gc-g-ct-ttac-gtgtgcaagg-a---gt-gtg--c-tatt-
t-ct-c-gaaggaacctgattggtagaatt---------------tt-t-t-----ttt-
-t-tatgc-aaa--aa-t-aa-tt-t-c-aa---t--------------gtgggtcaagg
-t--gggccaaacttat-gtggctcacatat-c--a-a--tttt-t-a-acatctgggcc
aaatacgacatgtgacatctg-gccca-agt-ca----tgtgtgctgccttaaaaacaga
gccacctctcccaaac-c--caagccatgtttggccaaca-tgatgtattgcag------
-----tgcctggtgtgccagt-tttatgtca-----------------------------
------------------------------------------------------------
-----------------------------------------
>EnSpm-N39B_DR|252311
cgctctgaagacggtgcgccaagccttctgtttgccagtgccagataaatgcctggcccc
acatagc-aaaattt--ctctggccca-----------cacaatcaggttttgcttggcc
cacatgccgcagtgaattac-ggtagatgactggaccgaatctggcttccagacaagggc
caaacacggaccatatctgggccaagtctcagccaagttaataactca-taactgggcct
gaactgggccaga-ta-g-g-ttggtgtgtcacgattg-t-aat-g-a-cattg--ataa
accc-atgaagcat-t-gc-a-ct-ttag-gcacactatg-g---ac-aca--c-cttt-
t-ct-c-aaag---------tggtaaa---------------a-ctt-t-t-tt---ct-
-t-tactc-aaa--aa-t-ta-tt-t-t-ag---tg-aat-tttaaa-tgtgggtcaaga
-c--aggccaaactcac-gcggcccacatat-c--a-g--tttt-t-a-acatctggccc
aaat--------------------------------------------------------
------------------------------------------------------------
------------------------------------------------------------
------------------------------------------------------------
-----------------------------------------
>EnSpm-N39B_DR|252312
------------------------------------------------------------
------------------------------------------------------------
------------------------------------------------------------
--------------------------------------------------aactgggcct
gaactgggccgga-ta-g-g-tttgtgatacacgattg-c-aat-g-a-agttg--ataa
acgc-atgaagcgt-t-gc-g-ct-tttg-gcactcgatg-g---gt-gtg--t-tttt-
t-at-c-a---------aattgggaga---------------atttt-t-t-----tct-
-t-tactc-aaa--aa-t-ta-tt-t-t-aa---ta-tac-tttaaa-tgtgggtcaaga
-c--tggccaaactcac-gcggcccacatac-a--t-t--tttt-t-t-taatctgggcc
aaatactatgctctacatctg-gccca-aat-ccaaa-tgtgtgctcccttaaagacagt
gccacctctgccaaac-c--cgggccatgtttggcccaca-tgctgtatgccagtgctgg
atgaatgcctgctgtgccagc-tttatgccaaatctgggccagaattcttatctactagg
gcccacatggcaaaattccagctctggcccacacaatcaggttttgcttggcccgcatgc
tgccgtgaattacagtgctaagtctcagctaagttaatagc
>EnSpm-N39B_DR|252313
---------------------------------------------------------ccc
ag-cagc-aaaattc--------------tgtgactc----aa-------t--c-tggcc
-------------------ca--tacatc--cgg-cc------------c--ac------
-----at--accgcat---gg-------------aa------------------------
----t-------g--a-----t-gg-----cac--ttggc-g---g-----------t--
-cc--tc--------t-------------------------------------c------
--ct----g-------t--ttg--------------------------c-----------
-------c---a-----------------------g--------------------a---
-t------c----------tgg-ccacaa-----------t--t---a-a-gcc-tagca
a-----ta---tc-acatatcag-cta--------------g---------a---at---
-tcac-------aa------------ata--------a-a-c----ca-----gaactg-
---g---cc--cta--------ttc----------tgggcca------------------
------------------------------------------------------------
-----------------------------------------
>EnSpm-N39B_DR|252314
---------------------------------------------------------ccc
acatagc-aaaattt-------------ctctggcccacacaatcagcttttgcttagcc
cacatgccgcattgaattat-ggtatatgattggaccaattctggcttccatacaagggc
caaccatggaccatatctgggtca------------------------------------
------------------------tcgtgtcatcactg-c-aat-g-a-attca--ataa
accc-attaagcat-t-tc-a-tt-t----------taag-gc---c-acc--c-tttt-
t-ct-c-aaagtgacctaactggtaga---------------atttt-t-t------ct-
-t-tactc-aaa--aa-t-ta-tt-t-c-aa---tg-tat-tttaaa-agtgagtcaagg
-c--aggccaaacttat-gtggcccacatat--a-a-t--tttt-t-t-acatctggg--
------------------------cca-agt-ct----tgtgtgccaccttaaaggtggt
gccacctctgtgaaat-c--tgtgctatgtttggcccaca-tgctgtatgccagtgccag
acgaatgcatgcggtgccagc-tttatgccaaatctgggccagaattatttgc-------
------------------------------------------------------------
-----------------------------------------
>EnSpm-N39B_DR|252315
------------------------------------------------------------
-catagc-aaaattt--ctctggtccagatctgatccacaaaatcagcttttgctttgcc
cacatgcagcagtaaactac-agtacatgattggaccaattctggcttccatacaagggc
caaacatgg-----------gccaagtttcagccaagttaataacctt-taactgggcc-
------------a-ga-t-g-ttggtgtatgacaactg-c-aat-g-a-atttg--ataa
accc-atgaagcat-t-tc-a-ct-tt----------atg-----gccatg--c-ttct-
t-ct-c-gaagcgacctgattggtgga---------------a-ttt-t-t-----tt--
-t-tactc-aaa--aa-t-aa-ta-t-a-aa---tg-tat-tttaaa-agtgggtcaaga
-g--aggccaaacttat-gtggcccacatat----aca--tttt-t-a-acatctaggtc
aaatactacagcacttatcat-gccca-agt-ct----tgtgtgccgccttagggatggt
gccacctatggcaaac-c--g-ggccatgtttggccc--------acatgccaatgccgg
acgaatgcctgctgtgccagc-tgtgtgccaaatctgggccagatttatttgcaagctgg
g-----------------------------------------------------------
-----------------------------------------
>EnSpm-N39B_DR|252316
---------------------------------------------------------ccc
ccatagc-aaaattt--ctctggcccagatctggcccacaccctcagcatttgcttggcc
cacatgccgcagtgaatt----------gattggactaagtctggcttccatacaagagg
---acatggaccatatctgggctaagtctcagacaagttaataaccca------------
gaactgggccaga-tg-t-g-ttggtgttacacgactg-c-att-g-t-ttttt--ataa
accc-atcaagcat-t-tt-g-ct-t----------tatg-gc---t-gtg----cttt-
t-ct-t-gaagcgacctgattgataga---------------ttttt-t-t------ct-
-t-aaatc-aaa--aa-t-aa-tt-t-a-aa---tg-tat-tttaaa-agtgggtcagga
-t--aggccaaacttac-gtggcccacatat--a-c-g--tttt-t-a-aaaattgggtc
aaatactacatttgacatctg-ggc-----------------------------------
-----------caaaa-c--tgggccatgtttggcccaca-tgctgtatgccagtgctgg
atgaatgcctgctgtgccagc-tttatgctaaatctgggccaaaattctttgctacctgg
g-----------------------------------------------------------
-----------------------------------------
>EnSpm-N39B_DR|252317
------------------------------------------------------------
----------------------------ctctgacccacacaatcagcttgtgcttggcc
cacatgctgcagtgaattac-agcacatgactggaccaattctggcttccggacaagggc
cgaacatggaccatatctgggccaagtctcagccaagttaataacgca-taactgagcct
gaactgggacaga-ta-t-g-ttgatgtgtcacgactg-c-aat-g-a-aattg--ataa
gcac-gcccgttgtg-------ct-ttag-gcgtgctatg-g---gc-ttg--c-tttt-
t-ct-c-aaagtgacctga-----------------------------------------
----------aa--aa-t-at-tt-t-a-ta---tg-tat-tttaaa-tgggggtcaagt
-t--aggccatactttc-atggcccacacat-c--a-a--ttat-t-a-ttatctggccc
aaatactacatttcacatctg-gccca-agt-at----tgcgtgccgtcctaaagacggt
gccacctctgccaaac-t--agggccatgtttggcccaca-tgctgtatgccagtcctgg
ataaatgtctgctgtgccaga-attatgcca-----------------------------
------------------------------------------------------------
-----------------------------------------
>EnSpm-N39B_DR|252318
-----------------------------------------------------------c
acatagc-gaaattt--ctttggcccaactctggcccacacaatcaggtattgcttggct
tacatgccata--gaattac-ggtacatgactggaccaagtctggcttccagacaagggc
caaacatggatcatatctgggtcaagtcacatccaagttaaaaactta------gagtct
gaactgggccaga-ta-g-g-ttggtgtgtcttgattg-g-aat-g-a-aacta--ataa
accc-acgattcg--ttgt-g-ct-ttag-gcacactatg-a---gc-atg--c-tttt-
t-ct-c-aaagagacctgattggtagaa----------------ttt-t-------tct-
-t-tgctc-aaa--aa-t-ta-at-g-t-aa---tg-tat-tttaaa-tataggtcaaga
-c--aggccaaacttag-atggcccatatat-c--a-a--tttt-----acatctgagcc
aaatagtacattttacatctg-gccca-aac-ct----tgtgtctcgccttaaagacgg-
--------tgccaaat-c--cgagccatgtttggcccata-tgctgtatgccagtgccag
atgaaagcctgcagtgccagc-ttaatgccaaatctgggtcaaaattctatactacctgg
g-----------------------------------------------------------
-----------------------------------------
>EnSpm-N39B_DR|252319
------------------------------------------------------------
------------------------------------------------------------
------------------------------------------------------------
------------------------------------------------------------
------------------------------------------------------------
------------------------------------------------------------
------------------------------------------------------------
------------------------------------------------------------
------------------------------------------------------------
------------------------------------------------------------
------tctgtgaaac-c--caggccatgttatgcccaca-tgctgtatgccagtgccag
acgaatccctgtggtgccagc-tttatgtcaaatctgggccaaaattcttagctacctgg
g-----------------------------------------------------------
-----------------------------------------
>EnSpm-N39B_DR|252320
---------------------------------------------------------ctc
acatagc-aaaattt-------------atctggcccacacaatcattttttgcttggcc
aacatgctgcagtgaattac------atgattggactaagtctggcttccatacaaaggc
caaacacggaccatatctgggccaggtctcagacgggccagttctcta-caa-gcatctg
taacagggccaga-ta-t-g-ttggtgtgccatgactg-c-aat-g-a-atttg--ataa
agcc-atgaagcat-t-tc-t-ct-tt----------atg-----gctgtg--c-tttc-
t-tt-g-gaagcgacccaattggcaga---------------t-ttt-t-t-----tct-
-t-tactc-aaa--aa-t-ag-tt-a-a-aa---tc-cat-tttaaa-agtgggtc----
-t--aggcccaacttac-atggcccacatat----aat--tttt-t-a-acatctgggcc
aattactacatttg--atctg-gccca-agt-ct----tatgtgttgccttgaagacagt
gccacctctggcaaac-c--cgggccatgtttggcccaga-tgctgtattccagtgccga
atgaatgcctgctgtgccagc-tttatgccaaatcggggccagaattctttgctacctgg
------------------------------------------------------------
-----------------------------------------
>EnSpm-N39B_DR|252321
---------------------------------------------------------cct
acatagc-aaaatat--ctttggcccagctctggcccacacaatcagcttttgcttggcc
cacatgccacagtgaattac-agtacatgactgat----------cttccagacaagggc
caaacatggaccatatctgggccaagtctcagccaaat---taagcct-taagtgggcc-
aa--------aaa-aa-t-g-cc-------------------------------------
------------------t-t-ct-ttag-gcatgctatg-g---gt-gtg--c-tttt-
t-ct-c-gaagtgacctgattggtaat---------------tt-tt-t---tt--tct-
-t-tcttt-aaa--aa-t-aa-t----a-aa---tg-tat-tttaaa-tgtgggtcaaga
-t--aggccaaactgac-gtggtccacacat-t--a-a--ttac-t-a-acatctgggcc
aaatactacattttacatccg-accca-agt-at----tgtttgctgccttaaagacagt
gccacctctgccaaac-c--agggccatctttggc-------------------------
------------------------------------------------------------
------------------------------------------------------------
-----------------------------------------
>EnSpm-N39B_DR|252322
---------------------------------------------------------ccc
acatagc-aaaattt--ctctggcccagttctggcccacacaatcaaattttgcttggcc
cacatgccgttgtgaattac-ggtacatgactggaccaaatctggcttccagacaagggt
caaacacagaccatatctgggccaagtctcagccaagttaataactca-taactgggcct
gaactgggccaga-aa-g-g-ttggtgtgtgacgattg-c-aat-g-a-aatta--ataa
acct-atgaagcat-t-gt-g-ct-ttag-gcacactatg-g---gc-cttg-t-tttt-
t-ct-c---agtgacctgatttttaga---------------attga-t-t-ta----t-
-t-taatc-aaa--aa-t-ta-tt-t-t-ta---tg-tat-tttaaa-tgtgggtcaaga
-c--tggccaaactcac-gtggcccac-aat-c--a-a--tttt-t-a-aaatctgggcc
aaatactacgttttacacctg-gccca-aat-ct----tgtgtgccgcattatagacggt
gccacctctgccaaac-c--caggccatggttggcccaca-tgctgtatgccagtgccgg
atgaatgcctgatgtcccagc-tttatgccaaatctgggccagaattctttgctactagg
g-----------------------------------------------------------
-----------------------------------------
>EnSpm-N39B_DR|252323
cttcttaaagacggtgcgccaagccatctctgtgccagtgccagatgaatgcctgggctc
acattgc-aaaatat--ctctggcccagctctggctcacacaatcagcctttgcttggcc
cacatgccatagtgaataat-ggcacatgattggaccaaatctggcttccagacaaagga
caaacatggaccagatctgggccgagtctcagccaagttaataattca-taactgagcct
gaactgggccaga-ta-t-g-ttggtgtgtcacaactg-c-aat-g-a-aattg--ataa
accc-atggatcat-t-gt-a-------g-gcatgcaatt-a---gt-gtg--c-tttt-
t-ct-c-gaagtgacctgattggtaaa-----------------ctt-ttt-tt---ct-
-t-tttct-gaa--aa-a-aa-ta-a-a-aa---ca-tat-tttaaa-tgtgggtcaaga
-t--aggtcaaacttac-atggccctcatat-c--a-a--ctat-t-a-acatctgggcc
aaataatacatttaacatctg-gctca-agt-at----t---------------------
------------------------------------------------------------
------------------------------------------------------------
------------------------------------------------------------
-----------------------------------------
>EnSpm-N39B_DR|252324
------------------------------------------------------------
----------------------------------------------------gctgtgcc
cacatgccacagtgatttac-a--acatgactggaccaagtctggcttccaaacaaagcc
caaacatggaccatatctgggccaagtctcagctaagttattaaccca-taactgagcct
gaactgggccaga-tg-t-c-ttgatgtgtcatgacta-c-aag-g-a-aattg--ataa
accc-atgaatcat-t-gc-g-ct-ttag-gcgtgctatg-a---gc-gtg--c-tttt-
t-ct-c-gaagtgacctgattggtaga---------------at-tg-t-t-t---tct-
-t-tattt-gaaa-aa-t-aa-taa--a-aa---tg-tat-tttaaa-tgtgggtcaaga
-t--tggccaaacttac-atggccctcatat-c--a-a--ttat-t-a-acatct-----
--------------------g-gccca-agt-ac----tgtgtgccgtcttaaagatg--
------------------------------------------------------------
------------------------------------------------------------
------------------------------------------------------------
-----------------------------------------
>EnSpm-N39B_DR|252325
---------------------------------------------------------ccc
acatagc-aaaattt--atctggcccagatctggcccacacattcagcttttgcttggcc
cacatgccgcagtgaattac-ggtacataattggacagagtctggcttccataaaagagc
caaacatggaccatatctaggccaagtctcagccaagttaataataca-taacttag---
------------------------------------------------------------
------------------------------------------------------------
------------------------------------------------------------
------------------------------------------------------------
--------------------ggcctactcac------ac-t-------------------
------------------------------------------------------------
------------------------------------------------------------
----atgccatctgtaccatg-cccaggccgtttcccgga--------------------
------------------------------------------------------------
-----------------------------------------
>EnSpm-N39B_DR|252326
------------------------------------------------------------
------------------------------------------------------------
------------------------------------------------------------
----------------------------------------------------cttagcct
gaactgggccaga-ta-t-g-ttggtgtgtcacaacag-g-agt-a-a-atttg--ataa
gcc---------------------------------------------acg--c-tttt-
t-ct-c-gaagcgacctaatttttagaa---------------tttt-t-t-----cct-
-c----------------------------------------------------------
------------------------------------------------------------
------------------------------------------------------------
------------------------------------------------------------
------------------------------------------------------------
------------------------------------------------------------
-----------------------------------------
>EnSpm-N39B_DR|252327
-----------------------------------------------------------c
acatagc-aaaattt--ctctggcccagctctggcccacacaatcagctcttgcttggtc
cacatgctgcagtgaattac-ggtacatgactggaacaagtctggatcccagtcaatggc
caaacatgaaccatatctaggccaagtctcagccaagttaataaccca-taactgggcct
gaactgggccaga-ta-t-g-ttggtgcatcacaaatg-a-aat-t----------ataa
actc-atgaagcat-t-gc-------------------------------g--cttttt-
g-ct-t-gaagcgatctgattggtaga---------------atttt-ttt------ct-
-t-tagtt-gaa--aa-t-aa-ta-a-a-aa---tg-tat-tttaaa-tgtg-----aaa
-t--tggccaaatttac-atggcccacatat----c-g--ttat-t-a-acaacatgctc
aaatactacattttagatttt-agaca-agt-at----tgcgtgccgcaaaaaagacgct
tccacttctgccaaac-c--agggccatgtttggtccaca-tgctgtacgccagtgatag
ataaatgcctgctgcaccaga-tttatgtcaaatctggtccagaattttttgctacctg-
------------------------------------------------------------
-----------------------------------------
>EnSpm-N39B_DR|252328
------------------------------------------------------------
------------------------------------------------------------
---------------------------------------------cttccatacaaaggc
caaacatggaccatatctgggccaagtctcagccaagttagtaaacca-taactgggcct
gaactgg-----------------------------------------------------
------------------------------------------------------------
--ct-t-gaagcaacctaattggtggg---------------g-gtt-t-t------tt-
-t-tact----a--aa-a-aa-ct-t-a-aa---tg-tat-tttaaa-aggggatcaaca
-t--aggccaaacttac-gttgcgtacattt--a-a-a--ttct-g-a-acatctggtcc
aaatattacatttgatatctg-gccta-agc-ct----tgtgtgctgcctttaagatggt
gcaacctctgccaaac-c--tcggtcatatttggcccaca-tgctgtatacaagtgccag
atgaacgcctgctgtgccagc-tttatgccaaatctgggccagaatactttgctacctgg
g-----------------------------------------------------------
-----------------------------------------
>EnSpm-N39B_DR|252329
------------------------------------------------------------
------------------------------------------------------------
------------------------------------------------------------
------------------------------------------------------------
------------------------------------------------------------
------------------------------------------------------------
-----c-aaagtgacctgattggtaga---------------atttt-t-t------ct-
-t-tagtt-aaa--aa-t-aa-tc-t-a-aa---tg-tat-tttaaa-agtaggtcaagg
-t--aggccaaacttat-gtggcccacatat--a-a-t--tttt-t-a-acatctgggcc
aaatactacatatgatatctg-ggcca-agt-ct----tgtttgccaccttaaaggtggt
gccacttctgtgaaac-c--caggccatgtttggcccaca-tgcaatatgccagtgccag
acagagggcagtggtgccagc-tttatgccaaatctgggccagaattctttgctacctgg
g-----------------------------------------------------------
-----------------------------------------
>EnSpm-N39B_DR|252330
---------------------------------------------------------ctt
acatagc-aaattat--ctctggcccagctctggcccacacaatcagctttttcttggcc
cacatgccacagtgaattac-ggtacatgactggaccaaatctggcttccagacaagggc
caaacagggaccatatctgggccaag-----------ttaataaccca-taactgatgtt
gaactgggctag----------------------acca-c-aat-g-a-aactg--ataa
accc-atgaatcat-c-a--a-ct-tcag-gcatgctatg-g---gt-gtg--c-tttt-
t-ct-c-aaagtgacctgattggtag-----aatt---------ttt-t-t-----tct-
-t-tattt-gaa--aa-t-aa-ta-a-a-aa---ta-tatatttaaa-tgtggatcaaga
-t--agaccaaacttac-atggccaacaaat-c--a-a--ttat-t-a-acatctgggcc
aaatactacattttacatctg-accca-agt-at----tgtgtgccaccttaaagatggt
gccacctcttccaaac-c--agggctatgtttggcccaca-tgctgtatgctagtgccgg
atgaatgcttgctgtgccaga-tttatgccaaatctaggccagaattctttgctacctgg
------------------------------------------------------------
-----------------------------------------
>EnSpm-N39B_DR|252331
------------------------------------------------------------
------------------------ccagctctggcccaca-aatcaggttttgcttggcc
cacacgccgcagtgaattac-ggtacatgactggaccaaatctggcttccagacaagggc
caaacacagaccatatctgggccaagtctcagccaagttaataactca-taactgggcct
gaactgggccaga-ta-g-g-ttggtgtgtcacgat------------------------
------------------------------------------------------------
------------------------------------------------------------
------------------------------------------------------------
------------------------------------------------------------
------------tttcatctg-gccca-aat-ct----tctgtgccgccttaaagatggt
gccacctctgccaaac-c--cgggccatgtttggcccaca-tgctgtatgccagtaccgg
atgaatgcctgctgtgccagc-tttttgccaaatctgggccagaattctttgctactagg
g-----------------------------------------------------------
-----------------------------------------
>EnSpm-N39B_DR|252332
---------------------------------------------------------ccc
acatagc-aaaattt--ctctggcccagctctggcccacacaatcaggttttgcttggcc
cacatgccgctgtgaattac-ggtacatgactggaccaaatctggcttccagacaagggc
caaacacagaccatatctgggccaagtctcagccaatttaataactca-taactgggcct
gaactgggccaga-aa-g-g-ttggtgtgtcacgattg-c-aat-g-a-aatta--ataa
acct-atgaagcgt-t-gt-g-ct-ttag-gcacactatg-g---gg-cttg-t-tttt-
t-ct-c---agtgacctgattggtaga---------------attga-t-t-ta----t-
-t-taatc-aaa--aa-t-ta-tt-t-t-ta---tg-tat-tttaaa-tgtgggtcaaga
-c--tggccaaactcat-gtggcccac-aat-c--a-a--tttt-t-a-aaatctgggcc
aaatactacgttttacatctg-gccca-aat-ct----tgtgtgccgtattatagacggt
gccacctctgccaaac-c--caggccatggttggcccaca-tgctgtatgccagtgccgg
atgaatgcctgatgtcccagt-tttatgccaaatctgggccagaattctttgctactagg
g-----------------------------------------------------------
-----------------------------------------
>EnSpm-N39B_DR|252333
------------------------------------------------------------
------------------------------------------------------------
------------------------------------------------------------
------------------------------------------------------------
------------------------------------------------------------
------------------------------------------------------------
------------------------------------------------t-------tgt-
-t-ttctc-aaa--aa-t-aa-tt-t-g-ta---ag-tgt-ttaaaat-atgggtcaag-
---------aaacgtac-atggcgcacatat-c---------------------------
------aatttttaacatttg-gcaca-tgt-ca----tgcctgccccctt---------
------------aaat-c--tgacccatctttagcccaca-tgctttatgcaa-tgcaaa
atgaatgcctgccgtgccagc-tttatgccaaatctgggccagaattctttgctacctgg
g-----------------------------------------------------------
-----------------------------------------
>EnSpm-N39B_DR|252334
---------------------------------------------------------ccc
ctatagc-aaaattt--ctctggcccagacatggcccacatcattatcttttgcttggcc
cacatgccgcagtgaattac-ggtacatgactggaccaggtctggcttccatacaagtag
caaacatggaccatatctgggccaagtctcagccaaaataataaccca-taactgggctt
gaactgggccaga-ta-t-g-ttggtgtttcacgactg-c-aat-g---tttttt-ataa
accc-atgaagcat-t---------------tgctttatg-g---ct-gag--c-tttt-
t-ct-t-gaagcgacctgattgatata---------------atttt-t-t------ct-
-t-tgctc--aa--aaat-aa-tt-t-a-aa---t-ttat-tggaaa-agttggtcaaga
-t--aggctaaacttat--tggcccacaaaagca------tt-t-c-a-acatttgggcc
aaatactacatttgatatctg-gccca-agt-ct----tgagt-----------------
-----------------------gccatgtttggcccaca-tgctgcatgccagtgccag
acgaatgcctgctgtgccagc-tttatgccaaatctgggccagaattctttgtta-----
------------------------------------------------------------
-----------------------------------------
>EnSpm-N39B_DR|252335
---------------------------------------------------------ccc
acatagc-gaaattt--ttct-----------ggcccacacaatcaggttttgcttggcc
cacatgccgcaatgaattac-ggtacatgactggaccaagtctagctttcagacaagagc
caaacatggaccatatctgggtcaagtcacagacaggttaataactca-taactgggcct
gagctgggccaga-ta-t-g-ttggtgtgtctcgattg-c-aat-g-a-aattg--ataa
agcc-gcaaagcat-t-gt-g-ct-ttag-gcacactagg-a---gc-atg--c-cttt-
t-ct-c-aaagagacctgattggtaaa---------------aaaaa-t-t-ct---ct-
-t-tattt-aaa--aa-t-ta-at-g-t-aa---ct-cat-tttaaa-tttaggtcaaga
-c--aggccaaacttag-atggcctatatat-c--a-g--tttt-t-t-acatctgggcc
aaatactacattttacatctg-gccca-aat-ct----tg--------------tgtggc
gacaaatctgccaaac-t--tgggccatgtctggccctaa-tgctgtatgacagtgccgg
atgaaagcctgctgtgccagc-tttatgccaaatctgggccaaaattctttgcttcctgg
g-----------------------------------------------------------
-----------------------------------------
>EnSpm-N39B_DR|252336
---------------------------------------------------------ccc
acattgc-aaaatct--ttctggcccagcactggcccacacaattaggttttgcttggcc
cacatgctagtgtta----c-ggtacatgactggaccaagtctagcttccagacaagggc
caaacatggactatatctgggccaagtctcagccaagttattaactcg-taactgggcct
gaa--tggtt----ta-------gg-atat------tg-cta-t-g-a-aatta--ataa
accc-atgaagcac-t-gt-g-ct---gg-gcacactatg-g---gc-at---cttttt-
t----c-aaagcgaccagagtggtaga---------------atttt-t-t---------
-t---tt----------t-----------aa---t--tat-tttaaa-cataggtcaaga
-a--aggccaaacttac-agggcccacatat-ca-a-a--tttt---a-acattt-----
----gcca----------------cc------------tat-----------aagacggt
gccaccgctgccaaac-c--ctggctgtgtttggcctaca-tgctgtatgccagtgctgg
aaaaaagcctgctgtgccagc-tttatgccagatctgggccag--atatttgctacctgg
g-----------------------------------------------------------
-----------------------------------------
>EnSpm-N39B_DR|252337
------------------------------------------------------------
----agc-aatatat--ctctggcccagttctggtccacataatgagctttttcttggcc
cacatgctgcagtaaattac-ggtgcatgactggaccaagtctagcttccagacaagggc
caaacatggaccatatcttggccaagtct-------------------------------
------------------------------------------------------------
------------------------------------------------------------
-------gaagcggcctgattagaa-----------------ttttt-t-t-----tct-
-t-tattt-gaa--aa-t-aa-ta-a-a-aa---t-gt-t-tttaaa-tgtgggtcaaga
-t--aggccaaacttac-atggcctacatat----a-at-tttt-tta-acatcagggcc
aaataatacttttcacgtctg-gccta-aat-at----tctatgccaccttaaagatggt
gccaactctgtcaaac-c--aaggtcatgtttggcccaca-tgctgtatgccaatgccgg
ataagtgcctgctgtgccaga-tttatgccaaatcagggccagaattctttgctaccagg
g-----------------------------------------------------------
-----------------------------------------
>EnSpm-N39B_DR|252338
---------------------------------------------------------ccc
acatagc-aaaatat--ctctggccctgctcaggcccacacaatcagcttttgcttagcc
cacatgtcgcagtgaattac-agtacatgactggaccaagtctggcttccagacaagagc
caaacatggaccaaatctgggccaagtctcagccaagataataactca-taactgagcct
ggactgggcccta-ta-t-g-tttgtgtgtcatgactg-c-aat-g-a-aattg--ataa
accc-gtgaatcat-t-gt-g-ct-ttag-gcatgctatg-g---gt-gt----------
---t-t-gaagtgacctgattggtaac---------------att---a-t-tc----t-
-t-tattt-gaa--aa-t-a--at-a-a-aa--atg-cat-tttaaa-agtgggtcaaga
-t--agcccaaacttac-attgcccacatat-t--a-a--ttat-t-a-ccatctgagcc
aaatactaca--------------------------------------------------
-------ataccaaac-c--agggccatttttggcccaca-tgctgtatgtcagtgctga
atgaatgcctgctgtgccaga-tttataccaaatcttggccagacttttttgctacctag
g-----------------------------------------------------------
-----------------------------------------
>EnSpm-N39B_DR|252339
---------------------------------------------------------ccc
acatagc-aaaattt--ctc-----------tggcccacacaatcaagttttgcttggcc
cacat------gtgcattac-ggtacaagactggaccaagtctggcttccagacaagggc
caaacatggaccagatctgggccaagtctcagccaagttagtaactca-taactgggcct
aaactgggctaga-tt-g-g-ttggtgtttcacaattg-c-aaa-g-a-aatta--ttaa
accc-atgacaaat-t-gc-c-ct-ttaa-gtacactatg-g---gc-atg--c-tttt-
g-ct-c-aaagcgacctgattggtaga---------------tttttgt-t-----tct-
-t-aactc-aaa--aa-ta-a-tt-t--taa---tg-tat-tttaaa-tgtgggtcaaga
-c--aggcaaaacttat-atggcccacatat-c--a-t--tttt-c-a-acatctgggcc
aaatactatattgtacatctg-gccca-aat-ct----tgtgtgcaaccttaaagatggt
gccacctctgccaaac--------------------------------------------
------------------------------------------------------------
------------------------------------------------------------
-----------------------------------------
>EnSpm-N39B_DR|252340
---------------------------------------------------------cct
acatagc-aaaatat--ctctggcccaggtctggcccacacaatcagcttttgcttggcc
cacatgctgcagtgaattac-gttacatgattatactaagtattgctttcatacaagggc
caaacatggaccatatctaggccaagtctcagccaagttaacgatcca-taactatgcct
gaactgggccaga-ta-t-t-ttggtgtgtcacgactg-c-aat-g-a-attcg--ataa
agcc-atgaagcat-t-tc-c-ct-t----------tatg-g---cc-atg--c-tttt-
t-ct-c-aaa--gagccgattgataaa---------------attt--t-t-tt--tct-
-t-tactc-aaa--aa-t-at-tt-t-a-aa---tg-tat-tttaaa-agtgagtcaaga
-t--aggccaaacttac-gtggcccaca-------------tat-t-a-atatctgagcc
taatactac--------------------------------atttgacatt--------t
ccctcttctgtgaaac-c--cgggccatgtttggcccaca-tgctgtatgccagtgccgg
ataaatgcctgctgtgccagc-tttat--caaatctgggccagaattcattgctacttgg
g-----------------------------------------------------------
-----------------------------------------
>EnSpm-N39B_DR|252341
-----------------------------------------------------------c
acatagc-aatattt--atctggctcagatctggcccacacaatcagcttttgcttggcc
cacatgccgcagtgaattac-agtacatgatttgaccaagtctggcgtccatacaagggc
caagcatgttccatatttgggccaaatctcagccaagtaattaaccca-taaatggg---
------------------------------------------------------------
------------------------------------------------------------
------------------------------------------------------------
------------------------------------------------------------
------------------------------------------------------------
------------------------------------------------------------
------------------------------------------------------------
------------------------------------------------------------
------------------------------------------------------------
-----------------------------------------
>EnSpm-N39B_DR|252342
---------------------------------------------------------ccc
acatagc-aaaattt--ctctggccaag-----------agaatcagtttttgcctggcc
cacatgctgcagtgaactat-ggtacaagagtgggccaagtctggctatcatacaagggc
cataaatggaccatatcttggccaagtctcagccaggttcataaccca------------
-aactgggccaga--aat-g-ttg--gtgtcacgactg-c-aat--ta-aattg--ataa
accc-atgaagtat-t---gggct-ttag-gcatgctatatgg-----g-------cca-
t-tt-t-gaagcgacctgattggtaga---------------atatt-t-t-----tct-
-t-tagtc--aa--aa----t-g------aa----------tttaaa-tgtgggtcaaga
-c--aggccaaatttaa-gtggcccacatatgc----a--tttt-t-a-acatctggccc
aaatactacacttgacatctg-accca-agt-ct----tgtatgccaccttaaagacggt
gccacctctgccaaac-c--caggccataattggcccaca-tgctgtata---------a
ataaatgcctgctgtgccagc-cttttgctaaatctgggccagaattctttgctacctgg
g-----------------------------------------------------------
-----------------------------------------
>EnSpm-N39B_DR|252343
------------------------------------------------------------
--------aaaatat--ctctggcccagctctggctcacacaatcagcttttgcttggtt
cacatgccacggtaaattac-agtgtatgactagactaagtctggcttccagacaagggc
caaacatggaccatatctgagccaagtctcagccaagttaataaccca-taactgggcct
gaactgagccaga-ta-t-g-ttggtgtgtcatgactg-c-a----------------ta
accc-atgaagcat-t-gt---ct-ttag-gtgcactatg-g---gc-atg--c-tttt-
t-ct-c-aaagccacttaattggtaga---------------atttt-t-t-tt--cct-
-t-tattcaaaa--aaat-at-tt-t-a-aa---t-ctgg-gtcaag-ag----tcaaga
-c--aggccaaacttac--tggtccacatatcca------ttat-t-a-gcatttgggcc
taatactatatttgatatctg-gccca-agt-at----tttgtgctgccttaaagacgt-
-----------------------gccacctctg------------ccaaaacactgcccg
atgaatgcttgctgtgccacc-tttatgccaaatctgggccagaattctttgccacctgg
------------------------------------------------------------
-----------------------------------------
>EnSpm-N39B_DR|252344
------------------------------------------------------------
------------------------------------------------------------
--------------------------------------------------------ggac
caaacatggatcacatctgggctaagtctaagccaagttgatagccca-taactggacct
gaactgggccaga-ta-t-g-ttggtgggtcatgactg-c-aat-a-a-aattg--ataa
accc-atgaagcat-t-gc-c-cc-ttag-gtgctctatg-g---gc-atg--c-tttt-
t-ct-c-gaagtgatctgattgatagga-------------ttttt--t-t-----cct-
-t-tattc-aaa--aa-t-aa-tt-t-t-aa---tg-tat-tttaaa-tgtgggtca---
----aggccaaacttac-atggtccacatat--c-c-a--ttat-t-a-gcatctgga-a
aaataatacatttcatatctg-gccta-agt-tt----tgtgtgctgccttgaagacgat
gccaccactgccaaac-c--tgggccatgtttggcccaca-tgctgtatgccaatgccga
atgaatgcctgctgttacagc-tttatgccaaatcagggccagaattcttagccacctgg
g-----------------------------------------------------------
-----------------------------------------
>EnSpm-N39B_DR|252345
---------------------------------------------------------ccc
acatagc-aaaattt--ctctggtccagctctggcccacacaatcaggttttgcttggc-
------------------------------------------------------------
--------------agtttttgcaagtctcagccaagttaataactca-taaatgggcct
taactgggccaga-ta-g-g-tgggtttgtcataattg-c-aat-g-a-aattg--ataa
accc-atgaagcat-t-gc-g-ct-ttag-gcacacttag-t---gc-atg--c-tttt-
t-ct-c-aaagcaacctgattggtaga---------------atttt---------tct-
-t-tactc-aaa--aa-t-tg-tt-t-t-aa---tg-tat-tttaaa-tgtgggtcaaga
-c--agggcaaatttac-gtggcctacatat-a--a-g--tttt-t-a-acatctgggcc
aaattctacattttacatctg-gccca-aat-ca----tgtgttcccccttaaagaccat
gccacctctgccaaac-c--cgggctatgttcggtccac-atgctgtatgccagtgccga
atgaatgcctgctgtgccagc-tttatgcaaaatcagggccagaattcgctac---ctgg
g-----------------------------------------------------------
-----------------------------------------
>EnSpm-N39B_DR|252346
---------------------------------------------------------ccc
acatagc-aaaattt--atctggcccagctctggcccacacaatcaggttttgcttggcc
cacatgctgcagtgaattac-attacatgactggaccaagtctggcttccatacaagggc
caaactaggattatattggggccaagtcccagccaagttattaactca-taaataggcct
taactgggccaga-ta-g-g-ttggtgtgtcacaattg-c-aat-g-a-aattg--atca
atcc-atgaaacat-t-gc-a-ct-taag-ggaaactaag-t---ag-gtg--c-tttt-
t-ct-c-aaagcgatctgattggtaga---------------atttt-a-t-----ttt-
----actt-aaa--aa-t-ga-t----t-ta--att-tat-tttaaa-tgtgggtcaaga
-t--aggccaaatttac-gagggccacatat-a--a-a--tttt-t-a-acatctgggcc
aaattctacattttacatctg-gccca-aat-ct----tgttttccgccttaaagacggt
gccacctctgccaaac-a--caggccatgtttggtccaca-tgatgtatgccagtgccga
aggaatgcctgctgtgtcagc-tttatgccaaacataggccagaattctttgctacc---
------------------------------------------------------------
-----------------------------------------
>EnSpm-N39B_DR|252347
---------------------------------------------------------ccc
acatagc-aaaattt--ctctggcccagctatggcccacacaattagcttttgct-----
---------------------------tggctggactaagtctggcttccagacaagggc
caaacatggaccatctctgggccaagtctcag-caaattaataaccca-taagtgggcct
gaactgggccaga-ta-t-g-ttggtgtgtcaagactg-c-aat-a-c-aattg--ttaa
acac-ataaagtat-t-tc-g-ct-tagg-g-----------------gcg--t-gttt-
t-ct-t-atagtgacctgattggtaaa---------------aaat-tt-t-----tct-
-t-cactt-aaa--aa-tt-t-ta-t---------------tttaga-tgtgggtcaaga
-a--aggccaaacttat-gtggcccacatat-c--a-g--tttt-t-a-acatctggact
aaattctacatttaagatatg-gccca-tgt-tt----tgcgtgccaccttaaagtcgat
gccacctctgtcatac-c--cgggttatgtttggccca----------------------
----------------caccc-tttatgcca-----------------------------
------------------------------------------------------------
-----------------------------------------
>EnSpm-N39B_DR|252348
---------------------------------------------------------ccc
atatagc-aaaattt-------------ctctggcccacacaatcaggttttgcttggcc
cacttgccacagtgaattac-ggtatatgactggaccaagtctggcttccagacaagcgc
caaacatgtaccatatctggaccaagtc-cagcaaagttaataactta-taactgaacct
gatctggacaaga-ta-g-g-ctggtgtgtcacaattt-c-aat-g-a-aattg--ataa
accc-atgaggcat-t-gc-a-ct-ttag-gcacactatg-g---gca-tg--c-ttta-
t-ct-g-aatgcgacctgattggtaga---------------attgt-t-t---------
-t-t-tt----a------------------------------------------------
----------------------ctcacatat----gta--ttgt---a-aacgtgagtca
agacaccaaatgctacatctg-gccta-aat-ct----tgtgtaccaccgtaaagacagt
gccacctctgccaaac-c--cgggccatgtttggcccaca-tgctgtatgccagtgccag
ataaacgcctggtgtaccagc-tttatgccaaatctgggccagaattctttgctgcctg-
------------------------------------------------------------
-----------------------------------------
>EnSpm-N39B_DR|252349
----------------------------------------------------------cc
acatagc-aaaatat-------------atctggcccacacaatcagcttttgcttgacc
ctcat--cgcaatgacttac-agtacatgactggaccaagtctatcttccagacaagggc
caaacatgcaccatatctgggcaaagtcttagccaggtta-------a------------
taactgggccaga-ta-t-g-ttggtgtgtcatgactg-c-cat-g-a-aattg--gtaa
accc-atgaatcat-t-gc-g-ct-ttag-gcatgctata-g---gt-gtg--c-cttt-
t-ta-c-aaagcaacctgattggtcaatt----------tttttttt-t-t-----ttt-
-t-ttttt-gaa--aa-t-aa-t---a--------------tttaaa-tgtgggtcaaga
-t--tggccaaacttac-atgacccacatat-c--aaa--ttat-t-a-acatctgggcc
aaacagtacattttacacctg-tccca-agt-at----tgtgtgccgtcttaaagacagt
gccacctcttccaaac-c--agagccatatttggcccaca-tgctgtatgccagtcctgg
atgaatgcctgctgtgccaga-tttatgccaaatctgggccaaaattgtttgctctctgg
g-----------------------------------------------------------
-----------------------------------------
>EnSpm-N39B_DR|252350
---------------------------------------------------------ccc
acacagc-aacattt--ctctg-----------gcccaaacaatcagcttttgcttggcc
cacatgccgcagtgaattac-ggtacaagattggaccctttctggcttctgtacaagggc
caaacctggaccatatctggactaaatttcagccaagttattaaccca-taactgggcct
gaactgggccaga-ta-t-g-tttttgtgatatgactg-c-agt-g-a-gtttg--ataa
accc-atgaagcat-t-tc-g-ct-c----------tatg-ga---c-at-----gcgt-
----------gtgacctgattggtaca---------------gtttt-t-c------ct-
-t-tactc-aaa--aa-t-aa-tt-t-a-aa---tg-tat-tttaaa-agtg--------
------------------------------------------------------------
------------------------------------------------------------
------------------------------------------------------------
------------------------------------------------------------
------------------------------------------------------------
-----------------------------------------
>EnSpm-N39B_DR|252351
---------------------------------------------------------ccc
acatagc-aaaattt--t----------ttctggtccacacaatcagcttttgcttgacc
cacatgccgcagtaaattac-gggacatgactggaccaagtctggcttccagacaagggc
caaacatgaactgtatctgggccaagtctcag----------------------------
------------------------------------------------------------
------------------------------------------------------------
------------------------------------------------------------
------------------------------------------------------------
------------------------------------------------------------
------------------------------------------------------------
------------------------------------------------------------
------------------------------------------------------------
------------------------------------------------------------
-----------------------------------------
>EnSpm-N39B_DR|252352
---------------------------------------------------------ccc
acacaac-aaaattt--ctctggcccagatctggcccacacaatca-gtttagcttggcc
ctcatgccacagagaattat-ggtgcatgactggactaagtctggcttccatacaagggg
caaacatgggccatatctgggccaagtctcagccaagttaacaaccca-taactgggcct
gaatt-------a-ta-t-g-ttggtgtgccacaactg-c-aat-g-a-atttg--ataa
accc-atgaagcgt-t-tt-g-ct-ttag-gcgtgctatt-gg---t-gtg--c-tttt-
t-ct-c-aaaggggcctaattagtaga---------------ctttt-t-t------cc-
-t-tactc-aaa--aa-t-aa-tt-t-a-aa---tg-tat-tttaaa-agtgggtcatga
-t--accccaaacttac-atggcccacattt----a-t--tttt-t-a-acatctggtcc
aaatactacatttgatatctg-gccca-agt-at----tgtgtgccatcttaaagacggt
gccacctctgccaaag-c--taggccatgtttggcccaca-tgctgtatgatagtgccaa
tagaacgcctgttgtgccagc-tttatgccaaatctgggc--------------------
------------------------------------------------------------
-----------------------------------------
>EnSpm-N39B_DR|252353
------------------------------------------------------------
------c-aaaacat--ctctggcccagctctggccaacacaatcagcttttgtttggcc
cacatgccacagtgaataac-ggtacatgactggaccaagtctggcttccagacaagggc
caaa-------------------caatatcagccaagtttataagcca-taactaagcct
gaactgggccaga-aa-t-g-ttggtgtgtcacgactg-c-att-g-a-aattg--ataa
accc-atgaatcat-t-gt-g-ct-gtag-gcacactatg-g---gc-gtg--c-tttg-
t-ct-t-gaagcggcctgattggtag-----aatt--------gatt-t-a-----ttt-
-t-tattt-gaa--aa-t-ac-tt-aca-ag---tt-tgtttttttg-tttgggtcaaga
-t--aggccaagcttac-atgggccacataa-t--a-a--ttat-t-a-acatctgggcc
aaataatacaatttatatctg-gccca-att-at----tgtaagccaccctaaagacagt
gccacctctgccaagt-c--agggccatgtttggtccaca-tgctgtatgccaatgctgg
atgaatgcctactgtgccaga-tttatgccaaatctgggccagaattctttgctacctga
g-----------------------------------------------------------
-----------------------------------------
>EnSpm-N39B_DR|252354
---------------------------------------------------------ctc
actttgc-aaaattt--ctctggcccagctctggcccacacaatcagcttttgctcggcc
cacatgccgcaatgaattac-ggtacatgactggaccaagtctgtcttccagacaagggc
taaacacaaaccatatctgggccaagtctcagccaaattaataacccg-taactgagcct
gaactgggccaga-aa-t-g-ttggtgaatcacaactg-c-aattg-a-aatga--ataa
accc-atgaatcat-t--------------------------------gtg--c-gttt-
t-ct-t-gaagtgacctgataggtaga---------------ttatt-t-t---------
---tattt-gaa--aa-t-aa-t----a-ac--aag-gta-tttaaa-tttgggtcaag-
------------cttac-atatcccacatat-c--a-a--ttat-t-a-acatctgggcc
aaatactaca------atctg-gccca-agt-at----tgtgtgccaccttaaagatggt
gccacctctgcaaaaa-c--agggtgatgtttggcccaca-tgctttatgccagtgccgg
atgaatacctgctgtgccaga-tttatgccaaatctgggccagaattctttgctatgtgg
------------------------------------------------------------
-----------------------------------------
>EnSpm-N39B_DR|252355
---------------------------------------------------------ccc
ctatagc-aaaattt--ctctggcccagatctggcccacaccatcagcattagcttggcc
cacatgccgcagtgaattac-ggtacatgactggaccaattctggcttccatacaagcgg
caaacatggaccatatctgggccaagtctcagccaaattaataaccca-taactgggcct
gaactgggcccga-ta-t-g-ttggtgtgttacgattg-c-aat-g-t-ttttt--ataa
accc-atgaagcat-t-tc-g-ct-t----------tatg-gc---t-gtg--c-tttt-
t-ct-t-gaagcgacctgattgattga---------------a-ttt-t-t------ct-
-t-tgcac-aaa--aa-t-ga-ta-t-a-aa---tg-tat-tttaaa-agtgggtcaagc
-t--aggccaaacttat-gtggcccacatgt----a-c--attt-a-a-acatctgaacc
aaatactacatttgagatctg-gccca-act-ct----tgagggccgcctgtaagacagt
gccacctcagccaaac-c--tgggccatgtttggcccata-tgttgcatgcaagtgccag
acgaatgcctgctgtgccagc-tttacgccaaatctgggccagaattctttgctacctgg
g-----------------------------------------------------------
-----------------------------------------
>EnSpm-N39B_DR|252356
---------------------------------------------------------ccc
ccatagc-aaaattt--atttggcccagatctggcccacaccatcagcgtttggttggcc
cacatgccacagagaattac-ggtacatgactggaccaagtctggcttccatacaagcgg
caaacatggaccatatctgggtcaagtctcagccaagtaattaacaca-taactgggcct
gaactaggctagg-ta-t-g-ttgg--tgtcatgactg-c-aat-g-t-ttttt--ataa
accc-atgaagcat-t-tc-g-ct-t----------tatg-gc---t-gtg--c-tttt-
t-ct-t-gaagcgacgtgattgataga---------------atttt-t-t------ct-
-t-tgctc-aaa--aa-t-aa-tt-t-a-aa---tg-tat-tttaaa-tgtggat--aga
-g--agaccaaacttat-atggaccacatat----a-c--atgt-a-a-acatctgggcc
aaatactacatttgggatctg-gccca-aga-ct----tgagt-----------------
gccacctcagccaaac-c------------atggcccaca-tgctgcatgccagtgccgg
acgaatgcctgctgtgccagc-tttatgccaaatctgggccagaattctttgctacctgg
g-----------------------------------------------------------
-----------------------------------------
>EnSpm-N39B_DR|252357
---------------------------------------------------------ccc
acatagcaaaaattt--ctctggcccagatttgtcccacacaatcagcttttgcttggcc
cacatgccacagtgaattat-agtacatgactgacc-aactttggcttctagacagggac
caaacatgcaccatatcttttccaagtctcagccacgtcaataaccca-taactgggcct
ga--------aaa-ta-t-a-ctgttgtgtcacgactg-c-aat-a-a-aatta--ataa
accc-atgaagcat-t-gt-g-ct-ttag-gcgtgctatg-t---gc-atg--c-tttc-
c-ca-t-caaaggacccgattgaaata---------------at-tt-t---tt--tct-
-t-tacct-aaa--aa-t-ta-tt-t-a-aa---tg-tat-tttaaa-tgtgggtcaaga
-t--aagccaaacttac-atggtccgcatac-c--a-a--tgat-t-a-acatctggggc
aaatactacatttaacatttg-ggcca-agt-ca----agtgtgccaccttaaagatggt
gccacctctgccaaat-c--cgagtcatgtttggcccaca-tgctgtatgcctgtgc---
------------------------------------------------------------
------------------------------------------------------------
-----------------------------------------
>EnSpm-N39B_DR|252358
------------------------------------------------------------
acatagc-aaaattt--ctctggcccaga--tgtcccacacaatcagtttttgcgtggcc
cactcgccacagtgaactac-ggtacatg-----------tctggcttccagacaagggc
caaagatgaaccacatctttgtcaagtctcagccaagtcaataaccca-taactgggcc-
----------aga-ta-t-a-ctgttgtgtcacgactg-c-aat-a-a-aattg--atta
accc-atgaagcat-t-gt-g-ct-ttaa-ttgtgctatg-g---gc-atg--c-tttt-
t-cc-t-caaaggacactattggtaga---------------at-tt-t-tatt--ttt-
-t-ttatt-taa--tt-t-tt-tt-t-a-ac---ta-----tttaaa-tgtgggtcaagc
-t--aagccaaacttac-atgacccacatat-c--a-a--tttt-t-a-tcatctgggtc
aaatactacatttatcatttg-ggcca-agt-ca----agtgtgccaccttaaagacggt
gccacctctgccaaat-c--cgagtcatgtttggcccaca-tgctgtatgccagtaccga
atggaggcctgctgtgctagc-ttcatgccacatcggtgccagaattatttaaaccctgg
g-----------------------------------------------------------
-----------------------------------------
>EnSpm-N39B_DR|252359
---------------------------ttgtgtg---------------------gcctt
aaagacg-gtgccac-------------ctctg----ccaaattcgggtcatgtttggcc
cacatgctgcagtgccgtat-gaatgcctgctgtgccagattta--tgccaaatctaggc
cagaattgtttgctacctgg----------------gttaataaccca-taactgagcct
gaactgggccaga-ta-t-g-ttggtgtgtcacgactg-c-aat-g-a-aattg--ataa
accc-ataaagcct-t-gc-c-tt-ttag-gtgcgctatg-g---gt-gtg--c-tttt-
t-ct-t-aaatcgacctgattggaaga---------------ttttt-t-a-tt------
------ta-aaa--aa-t-aa-ta-c-a-aa---tt-tat-tttaaa-tgtgagtcaaaa
-t--agcccaaacttac-acggcccacatat-c--c-a--ttat-t-a-gcatctgggcc
aaatactacatttgttatctg-------------------------gctctag-------
------------------------------------------------------------
------------------------------------------------------------
------------------------------------------------------------
-----------------------------------------
>EnSpm-N39B_DR|252360
------------------------------------------------------------
------------------------------------------------------------
------------------------------------------------------------
-------------------------------------ttaataaccca-taactgagcct
gaactgggccaga-ta-t-g-ttggtgtgtcacgactg-c-aat-g-a-aattg--ataa
accc-ataaagcct-t-gc-c-tt-ttag-gtgcgctatg-g---gt-gtg--c-tttt-
t-ct-t-taatcgacctgattggaaga---------------ttttt-t-a-tt------
------tc-aaa--aa-t-aa-ta-a-a-aa---tt-tat-tttaaa-tgtgagtcaaaa
-t--agtccaaacttac-acggcccacatat-c--c-a--tt------------------
------------------------------------------------------------
------------------------------------------------------------
------------------------------------------------------------
------------------------------------------------------------
-----------------------------------------
>EnSpm-N39B_DR|252361
---------------------------------------------------------ccc
acatagc-aaaatat--ctctgacc-----------cacacaatcagctgttgcttggcc
cacatgccgcagtgaattaa-ggtacatgactggaccaagactggctttcagacaagggc
caaacatggatcatatctgggccaagtctcagccaagttaa-------------------
------------------------------------------------------------
------------------------------------------------------------
------------------------------------------------------------
------------------------------------------------------------
------------------------------------------------------------
------------------------------------------------------------
------------------------------------------------------------
------------------------------------------------------------
------------------------------------------------------------
-----------------------------------------
>EnSpm-N39B_DR|252362
------------------------------------------------------------
------------------------------------------------------------
------------------------------------------------------------
------------------------------------------------------------
--------------------------gtgtcatgactg-c-aat-t-t-ttttt-tataa
acct-gtgaagcat-t-tc-g-ct-t----------tatg-gc---t-gtg--c-tttt-
t-ct-t-gaagcgacctgattaataaa---------------tcttt-t-t------ct-
-g-cactc-aaa--aa-t-aa-tt-t-c-aa---tg-tat-tttaaa-agtgggtcaaga
-t--aggccaaacttac-gtggcccgc--at--a-c-a--tttt-t-a-acatctgggcc
aaatactacatttgatatctg-gccca-agt-ct----tgagtgctgcctgtaagacggt
gccacctca---------------------------------------------------
------gcctgctgtgccagc-tttatgccaaatctgggccagaattctttgctacctga
g-----------------------------------------------------------
-----------------------------------------
>EnSpm-N39B_DR|252363
---------------------------------------------------------ccc
ccataac-taatgtt--ctccggcctaattctggcccacaccatcagcaattgtttggcc
cacatgccgcagtgaattac-ggtacatgactggaccaaatctggcttccagacaagagg
caaacatggaccatatctgggccaaga-----------taataaccca-taactgggcct
gaact------ga-ca-t-g-ttggtgt--------------------------------
------------------------------------------------------------
------------------------------------------------------------
------------------------------------------------------------
------------------------------------------------------------
------------------------------------------------------------
------------------------------------------------------------
------------------------------------------------------------
------------------------------------------------------------
-----------------------------------------
>EnSpm-N39B_DR|252364
---------------------------------------------------------ccc
acatagc-aaaattt--ccctggcccaaatccggcccacacaatcagcttttccttggcc
cacatgccgcagtaaattac-ggtacatgaccggaccaagtctggcttacatacaagctc
caaacatggaccatatttgggccaa-----------gataacaactca------------
caactgggccaga-ta-t-a-tctgtaagccacgactg-c-aat-g-a-atttg--ataa
act---------------------------------------------------------
------------------------------------------------------------
------------------------------------------------------------
------------------------------------------------------------
--------tatttgatatctg-gccca-agt-ct----tgtgtgccaccttgaagacggt
g-----------------------------------------------------------
------------------------------------------------------------
------------------------------------------------------------
-----------------------------------------
>EnSpm-N39B_DR|252365
---------------------------------------------------------ccc
acatggc-aaaatat-------------ctcgggcccacacagtcagcttttgcttggcc
cacatgccacagtgaattac-ggtacatgactggaccaagtctggcttccag--------
---acacggaccatatctgggccaagtctcagccaagttattaatcca-taactgagcct
taactgagccata-tt-t-g-tgggtgttttacaactg-c-aat-g-a-aattg--ataa
accc-atgagtcat-t-gg-t-ct-ttag-gcgtgctatg-g---gc-gag--c-tttt-
t-ct-t-gaagcgacctgattggttga---------------ttttt-t-t---------
---------------------------------------------aa-tgtgggccaaga
-t--aggccagactt-c-atggcccacatat-a--a-a--ttat-t-a-acatctgggtc
aaatactacattttacatctg-gccca-agt-at----tgtgtgccgccttaaagatggt
gccaactctgccaaac-c--agggccatgtttggcccaca-tgctgtatgccagtgccgg
atgaatgaatgttgtgccagattt-atgccaaatc-------------------------
------------------------------------------------------------
-----------------------------------------
>EnSpm-N39B_DR|252366
------------------------------------------------------------
------------------------------------------------------------
------------------------------------------------------------
------------------------------------------------------------
------------------------------------------------------------
------------------------------------------------------------
------------------------------------------------------------
------------------------------------------------------------
---------------------------------------------------atctgggcc
aaatactacgttttacatctg-gtcca-aat-ct----tatgtgccgcgttaaagacgat
gccacttctgccaaac-c--caggccatgtttggcccaca-tgctgtatgccagtcccgg
atgaatgcctgctgtgccagc-gttatgccaaatctgtgccagaattcttt---------
------------------------------------------------------------
-----------------------------------------
>EnSpm-N39B_DR|252367
---------------------------------------------------------ccc
ccatagc-aaaattt--ctctggcccagatctggcccacaccatgagcatttgcttgggc
cacatgccgcagtgaattac-ggcacatgactggaccaagtctggcttccatacaagagg
caaacatggagcatatctgggccaagtctcagccaagttgataaccca-taactgggcct
gaactgggccaga-ta-t-g-ttggtgtgtcatgactg-c-aat-g---ttttt--ataa
accc-ttgaagcat-t-tc-g-ct-t----------tatg-gc---t-gtg--c-tttt-
c-ca-t-gaagcgacctgattaataga---------------attat-t-t------ct-
-g-tactc-aaa--aa-t-ag-tt-t-c-aa---tg-tat-tttaga-agtgggtcagga
-c--agg-----cttac-gtgacccacatat--a-c-a--cttt-t-a-acatctgggcc
gaatactacatttgatatctg-gctca-agt-ct----tgagtgccgcctgtaagacggt
gccacctcacccaaac-c--tgggccatgttaggttcaca-tgctgcatgccagtgccgg
atgaatgcctgctgtgccagc-tttatgccaaatctgggccagaattatttgctacctgg
g-----------------------------------------------------------
-----------------------------------------
>EnSpm-N39B_DR|252368
------------------------------------------------------------
-catagc-aaaattt--c-----------tctggcccacaccatcagcatttgct-----
catatgccgcagtgacttac-agctcatgactggaccaagtctggcttccatacaagagg
caaacatggaccatatctgggtcaagtctcagccaagttgataaccca-taactgggcct
gaactgggccaga-ta-t-g-ttggtgtgtcatgactg-c-aat-g---ttttt--ataa
accc-ttgaagcat-t-tc-g-ct-t----------tatg-gc---t-gtg--c-tttt-
c-ca-t-gaagcgacctgattaataga---------------attat-t-t------ct-
-g-tactc-aaa--aa-t-ag-tt-t-c-aa---tg-tat-tttaga-agtgggtcagga
-c--agg-----cttac-gtgacccacatat--a-c-a--cttt-t-a-acatctgggcc
aaatactacatttgatatctg-gccca-agt-ct----tgagtgccgcctgtaagacggt
gccacctcacccaaac-c--tgggccatgtttggt---------tgcatgcca------g
acgaaggcctgctgtgcctgc-tttatgccaaatctgggccagaattatttgctacctgg
g-----------------------------------------------------------
-----------------------------------------
>EnSpm-N39B_DR|330571
------------------------------------------------------------
------------------------------------------------------------
--------------aattac-agtacatgactggaccaagtctgacttccagacaagag-
--------------------------------------taataaccca-taactgagcct
gaactgggccaga-ta-t-g-ttggtgggtcacaactg-c-aat-g-a-aactg--ataa
accc-atgaatcat-t-gc-g-at-ttag-gcatgctatg-g---ag-gtg--c-tttt-
t-tt-c-aaaagaacctgattggtag-----a----------------------------
----attt-aaa--aa-t-ag-ta-a-a-aa---tg-tat-tttaaa-tgtgagtc----
----------aacttac-atgacccacatat-c--a-a--ttat-t-a-acatctgggcc
aaatactacaatttacatcca-tccca-agt-at----tgtgtgcttttttaaagacggt
cccacctctgccaaac-c--agggccatgtttggtccaca-tgctgtatgccagtgccgg
atgaatgcctgctgtgccaga-tttatgccaaatctgggccagaattctttgctacctgg
g-----------------------------------------------------------
-----------------------------------------
>EnSpm-N39B_DR|330572
---------------------------------------------------------ccc
acgtaac-aaaaatt--ctctggcccagctttggcccacacaatcaggttttgcttggcc
cacatgctgcagttaattat-ggtacatgactggaccaagtctggcttccagacaagggc
caaacacagaccatatctgggccaagtctcagccaagttaataactca-taactggtccc
agactaagccagaata-g-g-tcggtgtgtcgcagctg-c-aacca-a-cactg--ggaa
aacc-atccagcat-tcac-acctatcgg-cccaactttg-----gccacac---gttt-
tgcg-a-aacatgactggactgataga-------------tcatatc-t---ttagtctc
gt-taat--aaa--ga-c-aggtt-gta-ag---tg-tat-tttaaa-tgtgggtcaaga
-c--aggccgaacttac-gtggcccacatat-c--a-a--tttt-t-a-acatccaggcc
aaatactacattttacatctg--ccca-aat-ct----tgtgtgccaccctgaagacggt
gccatctttgccaaac-c--cgaaccatgtttggcccaca-tgctgtatgtcagtgccgg
atacatg-ctgctgtgccagc-tttttgccaaatctgagccagaattctttgctacctg-
------------------------------------------------------------
-----------------------------------------
>EnSpm-N39B_DR|330573
------------------------------------------------------------
------------------------------------------------------------
------------------------------------------------------------
------------------------------------------------------------
------------------------------------------------------------
------------------------------------------------------------
------------------------------------------------------------
------------------------------------------------------------
-------------------------------------------t-t-a-acatctgatcc
aaatactgca-tttacatctg-gccta-agt-gt----agtgtgccgccttaaagacggt
gccacctctgccaaag-c--cagaccatgtttggcccaca-tgctgtatgccagtgccag
atgaatg-------------------ggccaattccgggccaatattctttgctacctgg
g-----------------------------------------------------------
-----------------------------------------
>EnSpm-N39B_DR|330574
------------------------------------------------------------
----------------------------ctctggcccacacaatcagattttgcttggcc
cacataccgcagtgaat-ac-tgtacatgactggaccaagtctggctttcggtcaagggc
caaacaagg-----atctaggccaagtctcagccaaggtaagaaccca-taactgagcct
gtactgggccaga-ta-t-g-ttggtgtgtcacaactg-c-tat-g-a-agttg--ataa
accc-atgaatcat-t-gc-a-ct-tttg-gcttgctatg-g---gt-gtg--c-tttt-
t-ct-c-aaagtgacctgattggtcg-----atta---------att-g-t-----tct-
-t-tattt-aaa--a--t-aa-ta-t-a-aa---tg-tat-tttaaa-tgtgggtcagga
-t--aggccaagcttac-atgccctagatat-c--a-a--ttat-t-t-acatctgggcc
aagtactacattttacttctg-actta-agt-at----tgtgtgccgccttaaagatggt
gccacctctgccaaac-a--caggccatgtttggcccaca-tgttgtatgccagtgccgg
atgaatgcctgctgtgccaga-tttatgccaaatctgggccagagttctttgctacctgg
g-----------------------------------------------------------
-----------------------------------------
>EnSpm-N39B_DR|330575
---------------------------------------------------------ccc
acatagc-aaaattc--ttccggcccagctctgacccatgcaatcagc-----ttttctt
gacatgccgcagtgaattat-ggtacatgattgaaccaagtctggcttccatacaaggat
caaccacgga-catatctgggccaagtctcagccaagttaaaaaccca-taactgggcct
gaactgggccaaa-ta-t-c-ttg--gtgtcatgtttg-c-aat-g-a-aattg--ataa
actc-atgaagcag-t-tt-g-at-tt----------atg-gc---c-ac---c-tttt-
t-tttttaaagcaacctgattggcaga---------------atttt-t-t-----ctt-
-t-t-ctt-aaa--aa-t-aa-tt-c-a-aa---tg-tat-tttaaa-agtgggtcaaaa
-t--aagccaaacat---------------------------------------------
------------------------------------------------------------
------------------------------------------------------------
------------------------------------------------------------
------------------------------------------------------------
-----------------------------------------
>EnSpm-N39B_DR|330576
------------------------------------------------------------
acattgc--aatttt--ttctggctcaaatctggtccacacaatcagcttttgcttggcc
cacatgctgcagtgaattct-ggtacatgattggaccaattctggcttcaat--aagggt
caaacttggaccatatctgggccaagtctcaaccaaggtaatatccta-taactgggcct
gaactgggccaga-ta-t-g-ttagtgtttcttgactg-c-aat-c-a-atttt--ataa
accc-atgaagcat-t-tc-g-ct-t----------tagg-cgc--c-gtg--c-tttt-
t-ct-a-aaagcgacatgattggtaga---------------atttt-t-t------ct-
-t-tactt-tat--aa-a-----t-t-a-at---tg-tat-tttaaa-tgtgggtcaaga
-t--aggccaaatttac-gaggcccacatat--t-c-a--ttat-t-t-acatctgggcc
aaataataaatttgatatctg-accca-agt-at----tgtgtgccaccttaaagtcggt
gccacctctgccaagc-c--tgggccatgtttggcccaca-tgctgtctgccattgtcga
atgaatgcctgctgtcccagc-tttatgccaaatctgggccagaattctttgctacctgg
g-----------------------------------------------------------
-----------------------------------------
>EnSpm-N39B_DR|330577
------------------------------------------------------------
------------------------------------------------------------
------------------------------------------------------------
------------------------agtctcagccaaattaataaccca-taactgggcct
gaactgggcccga-ta-t-g-ttggtgtgtaacgattg-c-aat-g-t-ttttt--ataa
accc-atgaagcat-t-tc-a-ct-t----------tatg-g---ct-gtg--c-tttt-
t-ct-t-gaagcgacctgactgataga---------------attt--t-t-----tct-
-t-tgctc-aaa--aa-t-aa-ta-t-a-aa---tg-tat-tttaaa-agtgggtcaagc
-t--aggccaaacttat-gtggcccacatgt--a-c-a---ttt-a-a-acatctgggcc
aaatactacatttgagatctg-gccca-agt-ct----tgagggccgcctgtaagacggt
gccacctcagccaaac-c--tgggccatgtttggcccata-tgttgcatgccagtgccag
acgaatgcctactgtgccagc-tttatgccaaatctgggccagaattatttgctacctgg
gcccccatagcaaaattccagatctggcccacaccatcagcatttgcttg----------
-----------------------------------------
>EnSpm-N39B_DR|330578
---------------------------------------------------------ccc
acatagc-aaaattt--ctctggcccagctctggcccacaaaatcaggttttgcttggtc
cacatgccgcagtgaattac-ggtacatgactggaccaaatctggcttctagacaagggc
caaacacagaccatatctgggccaagtctcagccaagttaataactca-taactgggcct
gaactgggccagt-aa-g-g-ttggtgtgtcacgattg-c-aat-g-a-aactg--ataa
accc-atgaagcat-t-gc-g-ct-ttag-gcacactatg-g---gc-cttg-t-tttt-
t-ct-c---agggacctgattggtaga---------------attga-t-t-ta----t-
-t-taatc-aaa--aa-t-ta-tt-t-a-aa---tg-tat-tttaaa-tgtgggtcaaga
-c--tgaccaaactcac-gtggcccac-aat-c--a-a--tttt-t-t-aaatctgggcc
aaatactatgttttacatctg-gccca-aat-ct----tgtgtgccgcattatagatggt
gccacctctgccaaac-c--caggccatggttggcccaca-tgctgtatgccagtgccgg
atgaatgcctgctgtcccagc-ttaatgccaaatctgggccagaattctttgctactagg
g-----------------------------------------------------------
-----------------------------------------
>EnSpm-N39B_DR|330579
------------------------------------------------------------
------------------------------------------------------------
---------------attac-agcacatggctggaccaagtctggcttccagacaagggc
aaaatatgggccaagtctcagccaagctaataacgaataacagggcca------------
gaactgggccaga-ta-t-g-ttggtgtgacacgaccg-c-aat-g-a-aattg--ataa
accc-gtgagcaat-t-gc-g-ct-ttag-gtgcgctgtg-g---gc-atg--c-tttt-
t-ct-t-aaagcgacctaa-----------------------------t-t-----ttt-
-t-tcctt-gta--tg-t-at-t---tt-aa--atg-tgt-tttaaa-agtgggtcaaga
-t--aggccaaacttac-atggcccacatat-c--t-a--ttat-t-a-gcatctgggcc
aaatactacatttgacatttg-gccaa-agt-at----tgtgtgccgccttaaagatggt
gccacctatgccaaac-c--cagaccatgtttggttcaca-tgctgtatgccagtgccgg
atgaatgcctgctctgccagc-tttat-----------gccagaattccttgttacctgg
g-----------------------------------------------------------
-----------------------------------------
>EnSpm-N39B_DR|330580
------------------------------------------------------------
--------aaacttt--ctctggcccagatctgacccacacattgagcttttgcttaggc
cacatgctgctgtgaattac-gctacatgattggacaaattctggcttccatacaagggc
caaacacggaccatatctgggccaagtttcagccaggttaaaaaccca-taactgggcct
gaactgggccaga-ta-t-g-ttggtacatcacgactg-c-att-g-a-gtttg--ataa
accc-atgaagcat-t-tt-g-ct-----------ttatg-g---ct-a-g--c-tttt-
t-tt-c-aaaacga---------aaga---------------attt--t-t-----tct-
-t-tactc-aaa--aa-t-aa-tt-t-a-at---tg-tat-ttctaa-agtgggtctaga
-t--acgccaaacttac-gtggcccacatat------a--tttt-t-a-acatctgggcc
aaaaactacatttgatatctg-gccca-agt-ct----tgtctgccaccttgaagatgg-
--------tgcgaagc-c--cgagccatgtttgggccaca-tgctgtatgccagtgcgag
gcgaatgcctgctg---------ttatgccaaatccgggccagaattctttgctaccagg
g-----------------------------------------------------------
-----------------------------------------
>EnSpm-N39B_DR|330581
---------------------------------------------------------cca
acatagc-aaatttt--ttctggcccagatctgtcccacgcaatcagcttttgcttggcc
cacttgcctcaatgaattac-agtacatgattggaccaggtctggcttccatacaaggac
caaacatggatcatatctgggccaagtctcagccaagttaataaccca-taactggacca
gaactgggtcaga-ta-t-g-ttggtgtgtcatgactg-c-agt-g-a-aattg--ataa
accc-atgaagcag-t-tc-g-at-tt----------atg-----gccgtg--c-tttt-
ttct-c-aaagcaacctgattggtaga---------------a-ttt-t-t-----ctt-
-t-tcttt-ata--aa-t-aa-tt-t-a-aa---tg-tat-tttaaa-agtgggtcaaga
-t--aggccaaacttac-gtgacccacatat----aca--tttt-t-a-acatctgggcc
gaataataaatttgatatctg-gccca-agt-ct----tg-----------------tgt
gccacctt-----------------aaagtcttgct---------gtctgccagtgccgg
acgactgcctgctgtcccggc-tttatgccaaatctgggccagaattcatagctaactgg
g-----------------------------------------------------------
-----------------------------------------
>EnSpm-N39B_DR|330582
------------------------------------------------------------
----------------------------ctctggcccacacagttagctttttcttggac
cacatgccacagtaaattac-agtacatgactggaccaagtctggcttccagacaagggc
caaacaaggaccatatctgggccaagtctcagtcaagttaataaccca-taactgagcct
g-actaggccaga-ta-t-g-ttggtgtgtcacaactg-c-aat-g-a-aatcg--ataa
attc-atgaatcat-t-gc-g-ca-taag-g-atgctgtg-g---gc-gtg--c-tttt-
t-ct-t-gaagcgacctgattggttgaat--ttttctttcattcatt-t-t-----tct-
-t-tattt-gga--aa-t-aa-t----a-aa-aatg-tat-tttaaa-tgtgggtcaaga
-c--aggccaaacgtac-atgcctcccatat-c--a-a--ttat-t-g-acatctgggcc
aaatactacattttacatctt-gccta-agta-t----tttatgcctccttaaagatggt
gccacctctgccaaac-c--agggtcatgcttggcccaca-tgctgtataccggtgctgg
atgaatgcctgctgtgccaga-ttcatgccaaatctgggccagaattctttgctacctg-
------------------------------------------------------------
-----------------------------------------
>EnSpm-N39B_DR|330583
------------------------------------------------------------
--a-----aaagt------------cacct----cccaaac-a-cggccgtt--ttggcc
---------cag----ctg----ta------tg--cc-----------------a-gtgc
cgaat--g-a--atgcctg---c-------agt----ttag---c-ca------------
-aactgggccaga--a-t---tt--t-tgctac--ctg---ggt-g-a---ttg--gtaa
a----at--------t-------t-tt---------t----------------c--ttt-
--ct-caaa--------aatta--------------------------t---------t-
-t---------a--aa-t--a-t----a------c--ta--tt-aaa-agtgggtcaaga
-t--agat-aaacttat-gtggcccacatat------------------a----------
-aat-------tt--------------------t--------------------------
-----------------------------tt------aca-t------------------
--------c--------------------------tgggcc--aa---------------
------------------------------------------------------------
-----------------------------------------
>EnSpm-N39B_DR|330584
----------------------------------------------------------cc
acatagc-aaaattt--c-----------tctggcccacacaatcagcttttgcttggcc
cacatgctgcattggattac-agaacatgattggagcaagtctggcttccatacaagggc
caaacatggaccatatctgg-----------gccaagttaataaccca-taactgggcca
gaactgggccaga-ta-t-g-ttggtgtgtcacgactg-c-agt-g-a-attta--ataa
acca-ataaagcat-t-ct-g-ct-ttag-gcacgctatg-g---ct-gtg--c-tttt-
t-ct-t-gaagcgacctgt-----------------------------------------
------------------------------------------------------------
------------------------------------------------------------
------------------------------------------------------------
------------------------------------------------------------
------------------------------------------------------------
------------------------------------------------------------
-----------------------------------------
>EnSpm-N39B_DR|330585
---------------------------------------------------------ccc
acatagc-aaaattt--ctctggcccagctctggcccacacaatcaggttttgcttggcc
cacatgccgcagtgaattac-agtacatgactggaccaaatctggcttctagacaagggc
caaacacagaccatatttgagccaagtctcagcaaagttaataactca-taactgggcct
gaacttggccagt-aa-g-g-ttggtgtgtcacgactg-c-aaa-g-a-aattg--ataa
accc-atgaagcat-t-gc-g-ct-ttag-gcacactatg-g---gc-cttg-t-tttt-
t-ct-c---agtgacctgattggtaga---------------attga-t-t-ta----t-
-t-taatc-aaa--aa-t-ta-tt-t-a-aa---tg-tat-ttcaaa-tgttggtcaaga
-c--tggccaaactcac-gtggcccac-aat-c--a-a--tttt-ttt-aaatctgggcc
aaatactacgttttacatctg-gccca-aat-ct----tgtttgccgcattatagacggt
gccacctctgccaaac-c--caggccatggttggcccaca-tgctgtatgccagtgccgg
atgaatgcctgctgtcccagc-ttaatgccaaatctaggccagaattctttgctactagg
g-----------------------------------------------------------
-----------------------------------------
>EnSpm-N39B_DR|330586
caccttaaagatggtgcgccaagacatatgtatgccagtgccgattaaatgcctggaccc
acatagc-aaaattt--ctctagcccagatctggcctatacaatcaccttttgcttgacc
cgcatgctgcagtgaattac-ggtacatgattggaccaagtctggcttccatacaaaggc
caaacatggaccatatctgggccaagcctcagtcaagttaacaaccga-t----------
-aattgggtcaga-ta-t-g-ttcgtgtcacataagtg-t-tat-g-a-atttg--ataa
accc-atggagcat-t-tt-g-ct-tta----------tg-g---tc-gca--c-tttt-
t-ct-c-gaagagacctaattggtaga---------------attgt-t-t-----cttt
---aatca-aaa--aa-t-aa-ta-att-aa--atg-tat-ttttaa-attgggtctagg
-c----------------------------------------------------------
------------------------------------------------------------
------------------------------------------------------------
------------------------------------------------------------
------------------------------------------------------------
-----------------------------------------
>EnSpm-N39B_DR|330587
---------------------------------------------------------ccc
acatagc-acaattt--ctctggcccagacctggcccacacaatcagcttttgcttggcc
cacatgccgcagtgaattac-ggtacatgattgaaccaagtctggcttccataaaagggc
cacacgtggaccatatctgggccaagtctcagccaag-taataacc-a-taactgggcct
gaactgggtcaga-ta-g-g-ttggtgtgtcattaatg-c-aat-g-a-atttg--ataa
accc-atgaagcattccat-g-ct-ttta-ttctaagctg-a---ttggta---------
------------------------------------------gattt-t-t-tt---ct-
-t-tactc-aaa--aa-t-aa-tt-g-a-aa---cg-tat-tttaaa-agtgggtcaaga
-t--aggccaaacttat-gtgggccacataca---c-a--tttt-t-a-acatctgagac
aaatactacatttg--atctg-gcaca-agt-c--------------acttaaagacact
gccacctctgccaaac-c--agatccatgtttggcccaga-tactatatgccagtgtcag
acagatgtctgttgtgccagc-tttatgccaagtctggtccagaattctttgctacc---
------------------------------------------------------------
-----------------------------------------
>EnSpm-N39B_DR|330588
------------------------------------------------------------
------------------------------------------------------------
---------------------------------------------cttccagacaagggt
caaacatggaccatatctgggccaaatttcagcgaagttaataaccca-tagctgggcct
gaaatgggccaaa-ta-a-g-ttggtgtgtcacgattg-c-agt-g-a-cattg--ataa
accc-atgaagcat-t-gc-a-ct-ttag-ctctgctatg-gg---c-ata--c-tttt-
t-ct-c-aaagcgacctgattggtaga---------------agttt-t-t-t----tt-
-t-ttctt-aaa--aa-t-aa-tt-t-a-aa---tg-tat-tttaaa-tgtgggtcaaga
-t--aggccaaact----------------------------------------------
------------------------------------------------------------
-------------------------------------aca-tgctgtgtgccagtgccgg
atgagtgcttg------------ctgtgccaaatctaggccagaattctttgctaccagg
g-----------------------------------------------------------
-----------------------------------------
>EnSpm-N39B_DR|330589
----------------------------------------------------------cc
caatagc-aaagtgt--atctggcccagatctggcccacacaatcagcttttgcttggcc
cacatgccatagtgaattac-ggttaatgactggaccaagtctggcttccatacaagggc
caaacatcgaccatatctggaccaagtctcagctaagttaataaccca-taactgggcct
gaactgggccagg-ta-t-g-ttggtatgtcacggctg-c-aaa-g-a-atttg--ataa
acct-atgaagcat-t-tc-g-ct-t----------tatg-gc---c-atg--c-ttat-
t-ct-c-aaagcgacctgcttggtaga---------------acttt-t-t------ct-
-t-tactc-aaa--aa-t-aa--t-t-a-aa---tg-tgt-tttaaa-agtgggt-----
-------ccaaacttac-gtggcccacatat--g-c-a--tttt-t-a-acatctgggcc
aaatacaacatttgacatctg-gccca-agt-ct----tgtgtgccgccttaaagccggt
gctatctctgccaaag-c--agggccatgtttggcccaca-tgctgaatgctagtgccgg
atgaa---------tgccagc-tttaggccaaatctgggccagaa-----agctacctgg
g-----------------------------------------------------------
-----------------------------------------
>EnSpm-N39B_DR|330590
----------------------------------------------------------cc
acatggc-aaaattt--ctctggcccagatctggcccattcaatcaggttttgcttggcc
catatgccgcagtgaataaa-ggtacatgaatggaccaattctggcttccatgcaaggac
caaacatggaccatatctgggccaagtttcagccaagttaataaccca-taactgggcct
aaactgggcaaga-ta-t-g-ttagtgtgtcatgactg-c-aat-g-a-atttg--ataa
tc----tgaagcat-t-tt-g-ct-ttat-gcctgtg----------------c-tttt-
t-gt-c-gaagcgacctgattgg------------------agttta-t-------tct-
-t-tactc-aaa--at-t-aa-ta-c-a-aa---tg-tat-tttaaa-agtgggtcaaga
-t--aggccaaacttat-gtggcccacataa-a--c-a--tttt-t-a-acatctgggcc
aaat-----------------------------------------------------ggt
gccatctctgcgaaac-c--cggaccatgttttgcccaca-tgctgtatgccagtgccag
acaag--attgc----------tttatgtcaaatctgggcctgaatgctttgctacctgg
------------------------------------------------------------
-----------------------------------------
>EnSpm-N39B_DR|330591
---------------------------------------------------------ccc
ccatagc-aaaattt--ctctggcccagatctggcccacaccatcagcatttgcttggcc
cacatgccaccgtgaattac-agtacatgactggaccaagtct-----------------
------------------------------------------------------------
------------------------------------------------------------
------------------------------------------------------------
------------------------------------------------------------
------------------------------------------------------------
------------------------------------------------------------
------------------------------------------------------------
------------------------------------------------------------
------------------------------------------------------------
------------------------------------------------------------
-----------------------------------------
>EnSpm-N39B_DR|330592
----------------------------------------------------------cc
acatagctga-attt--ctctggcccagctctggcccacacaatcaggttctgcttga--
------------tgaattac-agcacatgactggaccaagtctggcctccagacaagggc
caaacatgg--c----------caagtc-cagccaagttaataactca-taac-------
----tgggccaga-ta--ag-ttgatgttt--cgattg-c-aat--ta-aattg--ataa
acc--atgaagctt-t-gc-g-ct-ttag-gcacactgta-g---gc-atg----tttt-
t-tt-t-aaaacaacct-ataagtaga---------------atttt-t-t-----tct-
-t--actc--aa--aa------t-----------t--tat-tttaaa---t-----a--a
-c--atgccaaacttac-gtggcccacatat----aca--tttt-t-a-acacctaagct
aaatactacattttacatctg-gccca-aat-ct----tgtgtgctgctttaaagatggt
gccacctctgccaaac-c--caggccatgtttggcccaca-tgctgtatg----------
-------cctgctgtgcca---ttt---ccaaatctgggccaaagttctttgctacctgg
g-----------------------------------------------------------
-----------------------------------------
>EnSpm-N39B_DR|330593
----------------------------------------------------------cc
acatagc-aaaattt-------------ctttggcccacacaatcatgttttgcttggcc
cacatgctgcattgaattac-agtacatgactggaccaagtctggcttccagacaggggc
caagcatggaccatatctgggtcaagtcacagccaagttaataactca-taactgggcca
gaactggaccaga-ta-g-g-ttggtgtgtcacgattg-c-aat-g-t-aatta--ataa
accc-atgaagcat-t-gt-g-cc-taag-gcacactgtg-g---gc-gtg--c-tttt-
t-ct-c-aaagcgac-----tagttga---------------atttt-t-t-----tct-
-t-tactc-aaa--at-t-ta-tt-t-t-aa---ta-tat-tttaaa-tgtgggtcagga
-a--aggccaaacttac-gtggcccacggct-c--a-a--cttt-t-a-acacctgagcc
aaatac---attttacatctg-gccca-aac-ct----tgtgtgccaccttaaa-ccagt
gctacctctgccaaac-a--tgggccatgtttggcccac-atgctgtatgccattgctgg
atgaatgtcttctgtgccagc-tttttgccaactttgggccagaaatctttgctaactgg
g-----------------------------------------------------------
-----------------------------------------
>EnSpm-N39B_DR|330594
---------------------------------------------------------ccc
acatatc-aaaattt--ctctggcccagctttggcccacacactcagcttttacttggcc
cacatgccacagttaattat-ggtatattattgaaccaaatctggcttccatacaagggc
caaccatggaccatatctgggccaagtttcagccaagttactaaccca-t----------
-aactgggccaga-ta-t-g-ttggtgt--catcactg-c-aat-g-a-attcg--ataa
accc-atgaagcattttgc-g-ct-ttaaggcctcttgtt-a---aa-aag--t-ttttt
t-ct-c-aaagtgaccagattggtaaa---------------------------------
------------------------------------------------------------
------------------------------------------------------------
-------a-attt--ttt--t-----------------t---------------------
------------------------------------------------------------
------------------------------------------------------------
------------------------------------------------------------
-----------------------------------------
>EnSpm-N39B_DR|330595
-----------------------------------------------------------c
ccacagaaaaaaatt--ctctggcccagatctggcccacatcatcagcatttgcttggcc
cacatgccgcagtgtattat-ggaacatgactggaccaagtctggcttccatgcaagagg
caaacatggaccatatctgggccaagtcttagccaagttaataaccca-taacttggcat
gaactggggcaga-ta-t-g-ttggtatgtcacgactg-a-aat-g-t-tttta--ataa
accc-ata---------cc-c-ct-t----------tatg-ta---t-gta--c-tttt-
t-ct-t-gaagcaacctgattgataga---------------aattt-t-t------gt-
-t-tactc-aa---aa-t-aa-tt-t-a-aa---tg-tat-ttttaa-aatgggtcaaga
-t--aggccaaacttac-gtggcccaca-------------------a-acatctggccc
aaatactacatttgatatctg-gccca-agt-ct----tgagtgccgcctgtaggacggt
gccacctcagccaaac-c--tgggccatgtatggtctaca-tactgaatgccggtgctgg
acaaatgcctgctgtgccagc-tttaagccaaatctgggccagaattc-ttactacttgg
g-----------------------------------------------------------
-----------------------------------------
>EnSpm-N39B_DR|330596
---------------------------------------------------------ccc
acatagc-aaaat----ctctgtaccagctctggcccacaccattagcttttgcttggcc
cacattccgcagtgaattac-agtacatgactggaccaagtcggactgctagacaaggg-
caaacatggaccatatctgg-----gtctcagccaagttagtaagcca-taactaggaca
gacatg---------------ttggtgtgccatgactg-c-aat-g-a-aattg--atag
acccggtagaattt-t-tt---ctttcaa-atatattatgtg---gcaa-----------
-------aagccaaac---ttggtggaac-----------acatttt-t-t-taactttc
gt-t-ctc-aaattaatttaaatt-taacaataatgttatttttaaattgcgggtcaag-
-t--atgcccagcttgc--tggcccacatattg--a-t--tttt-t-a-acatctgggcc
aaatactacattttacatgtg-gccca-agt-ct----tgtgtgctgccttaaagacggt
gccacctctgccaaac-c--tgagccatgtttggtccaaa-tgctgcttgtcag------
--------------------------tgccaaatctgggccagaattctttaccacctga
g-----------------------------------------------------------
-----------------------------------------
>EnSpm-N39B_DR|330597
---------------------------------------------------------ccc
acttagc-aaaatat--atctggcccagctctggtccacacaaccagtttttgcttggcc
cacatgccccggtgaa------------gactggaccaagtctgacttccagaaaaagga
tatacattgaccaaatctggaccaagtctcggccaagttaataaccca-taactgggcct
acactcggccaga-ta-t-g-ttggtgtgtcacgactg-c-aat-g-a-aattg--ataa
accc-atgaatcat-t-gc-c-ct-ttgg-gtgcactgtg-g----------------c-
t-tt-ttccagtgacctgattggtagattggcc-----gattttttt-t-t-----cct-
-t-tattc-aaa--a--t-aa-tt-a-t-aa---tg-tat-tttaaa-tgtgggtcaaga
-t--aggccaaacttaa-atggcccacatat-c--c-a--ttat----------------
---------------------------------------------------------ttt
gccatctctgtcaaac-c--caggtcatgtttggcccaca-tgctgaatgccagtgccgg
atgaatgcctgctaagccagc-ttcatgccaaatctgggccagaatgctttgctacctgg
g-----------------------------------------------------------
-----------------------------------------
>EnSpm-N39B_DR|330598
------------------------------------------------------------
---------------------------------gccc-----at----------------
------------------------------------------------------aa----
----------------ctagg-c--------------ttg--------------------
-aactgggccaga-ca-t-g-ttggtgtgtcatgactg-c-aat-g-a-atttt--ataa
acc-----------------g-c---------------------------g--c-tttt-
t-ct-c-gaaacaaaccgattggtaga---------------atttt-t-t-----tct-
-t-tactc-aaa--aa-t-aa-tt--aa-aa---tg-tat-tttaaa-agtgggtcaaga
-t--agaccaaac-----atggcacacgtac------a--tttt---a-acatctgggcc
aaatactacatttgatatctg-gccca-ggt--t----tat-tgttgccttaaagatgct
gccacctctgccaaac-c--catgccatatttggcccata-tgctgtatgccagtgccgg
aggaatgcctgctgtgccagc-tttatgccaaatctgggccagaattctttgctacctgg
gcccacatagcaaaatgccagatctgacccacacattcagcttttgcttggcccacatgc
tacagtgaattattgtgtcaagtcttagccaaggtagtaac
>EnSpm-N39B_DR|330599
---------------------------------------------------------ccc
acatagc-aacattt--ctctggcccagctctggcccacacaatcaggttttgcttggcc
cacatgccgctgtgaattac-ggtacatgactggaccaaatctggcttccagacaagggc
caaacacagaccatatctgggccaagtctcagccaagttaataactca-taactgggcct
gaactgggccaga-ta-g-g-ttggtgtatcacgattg-c-aat-g-a-aatta--ataa
acct-atgaagcgt-t-gt-g-ct-ttag-gcatactatg-g---gc-cttg-t-tttt-
t-ct-c---agtgacctgattggtaga---------------attaa-t-t-ta----t-
-t-taatc-aaa--aa-t-ta-tt-t-t-ta---tg-tat-tttaaa-tgtgggtcaaga
-c--tggccaaactcac-gtggcccaa-aat-c--a-a--tttt-t-a-aaatctgggcc
aaatactacgttttacatctg-gccca-aat-ct----tgtgtgacgcattatagacggt
gccacctctgccaaac-c--cagaccatggttggcccaca-tgctgtatgccagtgcagg
atgaatgcctgatgtcccagc-tttatgccaaatctgggccagaattctttgctactagg
g-----------------------------------------------------------
-----------------------------------------
>EnSpm-N39B_DR|330600
---------------------------------------------------------ccc
acatagc-aaattat--ctctggcccagctctggcccacacaaccagctgttgcttttct
cacatgccgcagtgaattac-ggtacatgactggaccaagtctggcttacaggcaaggga
aaaacattgaccatatctgggccaagtctcagccaattt------------actaaccca
taacttggccaga-ta-t-g-ttggtgtgtcacgactg-c-aat-g-a-aattg--ataa
acct-ataaacctt-t-ac-t-tt-ttag-gtgcgctatg-a---gt-gtg--c-tttt-
t-ct-c-aaatcaacctgattggtag-----attt--------attt-t-c-----tct-
-t-tattg-aaa--aa-t-aa-aa-a-a--------------------------------
------------------atggcccacttat-t--c-a--ttgt-t-a-gcatctgagcc
aaatactacatttgatacctg-gccca-agt-at----tgtgtgccaccttaaagacagt
gccacctctgccaaat-c--cgggtcatgtttggcccaca-tgctgtatgccagtgccgg
atgaatgcctgctgtaccaga-tttatgccaaatctgggccaaaattctttgctacctgg
g-----------------------------------------------------------
-----------------------------------------
>EnSpm-N39B_DR|330601
------------------------------------------------------------
------------------------------------------------------------
------------------------------------------------------------
------------------------------------------------------------
----------------------------------------------ga---ttg--gtag
a-----------------------------------------------------------
------------------attggtaga---------------aatat-t-t-----tct-
-a-tattc-gaa--aa-t-aa-ta-t-a-aa---tg-tat-ttaaaa-tgttggt-----
--------ctaacttac-atagcccacatat-g----at-tttt-t-tcacatctgggcc
aaatactacattt---------gccaa-agt-at----tgtttgccaccttaaagacggt
gccacctctgccaaac-t--ccggccatgtttgtcacaca-tgctgtatgccagtgccgg
acgaatgcctgctgtggcagc-tttatgttcaatctgggcc---gttcttt---------
------------------------------------------------------------
-----------------------------------------
>EnSpm-N39B_DR|330602
---------------------------------------------------------ccc
acatagc-aaaattt--ctctggctcagctctgggccacacattaagactttgcttggcc
cacatgttgcagtgtgttat-ggtacatgactggaccaagtctagcttacagacaagggc
caaacattcaccatatctcggtgaagtctcagccatgttaataaccca-aacctgggcct
gaactgtgccata-ta-t-g-ttggtgtgttatgactg-a-aat-c-a-aattg--ataa
accc-attaagcat-t-gt-g-ct-ttag-acatgctatg-g---gt-gtg--c-tttt-
t-ct-t-gaagcaa----------------------------------------------
------------------------------------------------------------
------------------------------------------------------------
------------------------------------------------------------
------------------------------------------------------------
------------------------------------------------------------
------------------------------------------------------------
-----------------------------------------
>EnSpm-N39B_DR|330603
------------------------------------------------------------
------------------------------------------atcagcatttgcttagcc
cacatactgcagtgaa------ttacatgactggaccaagtttggtttccatacaagaga
caaaca-----------tggacca-atatcagccag-ctaataaccca-taactgggcct
gaactgggccata-ta-t-g-ttggtgtgtcacgactg-c-aat-g-a-ctttt--ataa
accc-ataaagcat-t-tt-g-tt-t----------atgg-t----t-gtg--t-tttt-
c-tt---gaagagacctaattaataga---------------atttt-t-t------ct-
-t-tacta-ctt--aa-t--t-tt-t-a-aa---ac-taa-tttaaa-tgtgttttaaaa
-g---------------------taacattt--a-c-a--tttt-t-a-acatctgggcc
aaatactacatttgatatctg-gccaa-agt-ct----tgagtgccacctgtaagacggt
gccacctttgccaaac-c--tgggccatgtttggcccaca-tgctgtatgccagtgctgc
acgaatgcctgctatgccagc-tttatgccaaatctgggtcagaattgtttgctacttgg
g-----------------------------------------------------------
-----------------------------------------
>EnSpm-N39B_DR|330604
---------------------------------------------------------ccc
acatacc-aaaattt--ctctggcccagttctggcccacacaatcagcttttgcttggcc
cacatgccgc--------------------------tttgtctgaatgttagaccatggc
caaacatgggccatatctgggccaagtcttagccaagttaataaccca-taaatgggcct
gaactgggccagg-tt-t-g-ttggtgcatcacaactg-t-aat-g-a-aatta--atga
accc-ttgaagcat-t-ac-g-ct-------------------------------tttt-
c-ct-c-gaagcgatctgattggtagaag-----------------t-t-t-----tct-
-t-catta-aaa--aa-t-aa-t---aa-aa--atg-tat-tttaaa-taggggtcaaga
-t--aggccaaacttac-atggcccacatat-c--a-a--ttat-t-a-acatttgggtc
aattactaccttttacatttg-gccca-agt-at----tgtgtgccgccttaaagacggt
gtcacctcggtcaaac-c--cgggccatttttggcccaca-tgctgtatgccagtgccgg
atgaatgcctgctgtgccagc-tttatgccacatctgggccagaattcttaactacctgg
g-----------------------------------------------------------
-----------------------------------------
>EnSpm-N39B_DR|330605
------------------------------------------------------------
--acagc-aaagttt--ctttggcccagttctggcccacacaatcagcttttgcttggcc
cacatgccgcagtggattac-agtacatgactggagcaagtcagactttcagacaagggc
caaacattgacca------agccaactctttgtcaagttaataaccca---------t--
-aactgggccaga-ta-t-g-ttggtgtgtcacgactg-c-aat-g-a-aattg--ata-
------------------------------------------------------------
------------gacctgattggtagact--------------tttt-t-------ttt-
-g-tactcaaaatgaa-t-aa------a-aa---tg-tat-tttaga-tgtgggtcaaga
-g--aggccaaacttgc-atggcccacatat-c--a-a--tctt-t-a-acatctgggcc
aaatactacattttacatgtg-gtcca-agt-ct----tgtgtgc--------------t
gtcacctctgccaaac-c--tgggccatgtttggcacaaa-tgctgcatgtgagtgccga
aagaatgcctgctgtgctagc-tttatgccaaatttgggccagaattctttgctacctgg
g-----------------------------------------------------------
-----------------------------------------
>EnSpm-N39B_DR|330606
------------------------------------------------------------
------------------------------------------------------------
------------------------------------------------------------
------------------------------------------------------------
------------------------------------------------------------
------------------------------------------------------------
--------aagcaacttaattggtatt---------------atttt-t-t-----tct-
-t-tattt-aaa--aa-t-aa-ta-a-a-aa---tg-tat-tttaaa-tgtgggtcaaga
-t--aggtcaaacttac-ttt--tcacacat-c--a-g--ttat-t-g-acatctgggcc
aaatgctgcatttgacatctg-gtcca-agt-gt----tccgtgtcgcactaaaga----
--cacctctgccaaac-c--agggccatgtttgacccaca-tgctgta------tgccat
acgaatgcttgcttagccaga-tttatgccaaatctgggtcagaagtctttgctacctgg
------------------------------------------------------------
-----------------------------------------
>EnSpm-N39B_DR|330607
---------------------------------------------------------ccc
acatagc-aaaatat--atctggccc-----------acacaatcagcttttgcatggcc
cacatgccacagtgaattac-ggtacatgactggaccaagtctggcttccagacaagggc
caaacatcgaccatatttcggctaagtttcagccaatttaataaccca-taactttggct
gaatttggccaga-ta-t-g-ttggtttgtcatgactg-t-aat-g-g-aattc--ataa
accc-atgaatcat-t-gc-a-ct-ttaa-gcgtgttatg-g---gc-gtg--c-tttt-
t-ct-t-gaagtgacatgattggtaga---------------attt--------------
------------------------------------------------------------
------------------------------------------------------------
------------------------------------------------------------
------------------------------------------------------------
------------------------------------------------------------
------------------------------------------------------------
-----------------------------------------
>EnSpm-N39B_DR|330608
------------------------------------------------------------
--------------------------agctctggcccacacaatcagcgtttgcttggct
cacatgcctctgtgaattac-cattcatgatgggaccaagtctgacttccatacaaggtc
caaacatagaccatatctgggccaagtttcaaccaagttaataaccca-ta---------
--actgggcaaga-ta-t-g-ttagtgtgtcaagactg-c-aat-g-a-attta--ataa
att----------t-c-gc-at-------------ttata-g---cc-atg--c-tctt-
t-ct-c-gaagcaacccgattggtat-----aat----------tat-t-t-----tct-
-t-cactc-aaa--aa-a-aa-tt-t-a-aa---tg-tat-tttaaa-agtgggtcaaga
-t--aagccaaacttcc-gtgtccctcatat-a--c-a--tttt-t-a-acatctgggtc
aaatgctgcatttgatgtctg-gccta-tgt-ct----tgtgtgccaccttaatgactgt
gccacctctgccaaat-c--tgagccatgtttggcccaca-tgcagtatgccagtgcagg
acgaatgcctgctgtgccagc-tttatgataaatctgggccagaattctttgctacctgg
------------------------------------------------------------
-----------------------------------------
>EnSpm-N39B_DR|330609
---------------------------------------------------------ccc
acatagc-aaaacat--ctctggcccaa-----------atagtcagcttttgcttggct
caaatgccgcagtgaattac-ggtacaagagtagaccaagtctggctttcagacaagagc
caaacatgaaccatatctgggccaagtttcagccaagttcataaccca-aaactgagcct
gaactgggccaga-tt-t-g-ttagtgtgtcgcgactg-c-aat-g-a-aatta--ataa
accc-gtgaatcat-t-gt-t-ct-ttag-gtgcgctatg-g---gt-gtg--c-tttt-
t-ct-c-gaagagacctgattggtaa-----aac----------------------ttt-
-t-tattt-gaa--aa-t-aa-ta-a-a-aa---tg-tat-tttaaa-tgtgggtcaagt
-a--aagccaaactcac-atggcccaaatgc-c--a-t--ttat-t-a-acatctgggcc
aaatactacattttacatctg-gccca-agt-at----tgtgtgttgccttaaagaagat
gccacctctgcaaaac-c--agggccatgtttggcccaca-tgctgcatgccagtgccgt
ttaaatgacttctgtgccaga-tttatgccaaattagggccagaattctttgctacttgg
g-----------------------------------------------------------
-----------------------------------------
>EnSpm-N39B_DR|330610
---------------------------------------------------------ccc
acataga-aaaattt-------------atctggcccacacaatcagcttttgcttgtcc
cagatactgcagtgaaata--gatacattagtgcaccaagtctggcttccagacaaggac
caaacatgga-c----------caaatct-ggccaagttgatta---a-taactgggcct
gaactgtgacaga-tg-t-g-ttgatgtgtcacaactg-c-aat-g-a-aattg--ataa
accc-ttgaagcat-t---gggct-ctggggca---tatg-g---gt-atg----tttt-
t-ct---gaagagacctgattggtaga---------------atgtt-t---------t-
-t-taccc-caa--aa-t-aa-tt-t-a-aa---tg-tat-tttaaa-tgtgggtcaaac
-t------tacgcccac-atatc----ag-----------tttt-t-a-acatctggacc
aaacaatacatttgacatctg-gccca--gt-ct----tgtgtgctgctt-aaag--ggt
gccacctttgccaaac-c--caggttatgtttggcctaca-tgctgtatgtca-------
----gtgcctgctgtgccagc-tttatgccaaatctggtccagaattctttgctactggg
------------------------------------------------------------
-----------------------------------------
>EnSpm-N39B_DR|330611
-----------------------------------------------------------c
acacagc-aaatttt--t-----------tctggcccagacaatcaggttttgcttgacc
tgcatgccgcagtgagttac-agtacatgaccggacaaagtttggcttccagacaagggg
caaacatggaccatatctgggtgaagtctcagccaagttaaaaactaa-t----------
-aactgggccaga-ta--gg-ttggtttgtcacaattg-c-aat-g-a-aactg--ataa
accc-atgaagcat-t-gc-g-ct-ttag-gcacaatatg-g---aa-atg--c-tttt-
t-ct-c-aaaacgaactgattggtagatt-------------ttttt-t-t-----tct-
-t-tactc-aaa--aa-t-aa-tt------------------ttaaa-tgtgggtcacga
-c--aggccaaacttgc-atgacccacaaat----a-ca-tttt-t-a-ctacac-----
----------ttttaaatctg-gccaa-aat-ct----tgtgtgctgccttaaagatgga
cccccctctgccaaac-c--caggccatgtttggcccaca-tgctgtatgccagtgctgg
aagaatgcccgctgtgccagc-tttttgccaaatctgggccagaattctgtgctacctgg
g-----------------------------------------------------------
-----------------------------------------
>EnSpm-N39B_DR|330612
------------------------------------------------------------
acatagc-aaaattt--ctctgggccaaatctggcccacacaatcagcttttgcttggcc
tacatgccgcagtgaactgc-agtacatgattggacagagcctggcttccatagaagggc
caaacatgggccatatctcggccaagtctcagccaagttactaactaa-aatctgggtct
aaactgagccaga-ta-t-g-ttaatgtgtttcaactg-c-aat-g-a-atttg--atta
-ccc-acaaagtaa-t-tt-g-tt-tt----------atg--------gtgc-c-tttt-
t-ct-c-aaagtgacctgattggtaga---------------atttc-t-t-----tct-
-t---ttt-aaa-----tt---tt-t--taa---tg-tat-tttaaa-agtaggtcaaga
-t--aggccaaacatac-gaggcccacatat--a-a-a--tttt-t-a-acatctggccc
aaatactacacttgat--ctg-gccca-agt-ct----tgtgtgctgccttaaagacggt
gccacctctgccaaac-c--tgggcc---tttggcccaca-agctgtatgccagtgctag
gcaaatgcctgttttgccagc-tttattccaaatctgg-----aactctttgctacctgg
g-----------------------------------------------------------
-----------------------------------------
>EnSpm-N39B_DR|330613
---------------------------------------------------------ccc
ccatagc-aaagttt--ctctggcccagatctggcccacacaatcagcatttgcttggcc
cacatgctgcagtgaattac-ggtacatgactggaccaagtctgggctccatacaagagg
caaacatggaccatatctgggccaagtctcagccaagttaataagcca-taactgggcct
gaactgggtcaga-tg-t-g-ttggtgtgtcacgactg-c-aat-g-g-ttttt--ataa
accc-atgtagcat-t-tt-g-ct-t----------tatg-gc---t-gtg--c-tttt-
t-ct-c-gaagcgacctgatagataat---------------ttttt-t-t------tt-
-t-taatc-aaa--aa-t-aa-tt-g-a-aa---tg-tat-tttaaa-agtgggccaaga
-t--aggccaaacttac-gtggcccacatat--a-c-a--tttt-t-a-acatttgggcc
aaatactacatttgacatctg-ggcca-agt-ct----tgagtgccgcctctaagacggt
gccaccttggccaaat-a--tgggccatatttggctcaca-tgctgtatgccagtgctgg
acaaatgcctgctgtgccagc-tttatgccaaatctgggccagaattctttgctacctgg
g-----------------------------------------------------------
-----------------------------------------
>EnSpm-N39B_DR|330614
------------------------------------------------------------
------------------------------------------------------------
------------------------------------------------------------
----------------------caagtctcagccaatttaataatcca-taactgagcct
gaacagggtcaga-tt-t-g-ttggtgtgtcacggctg-c-aat-g-a-aatag--ataa
accc-atgaatcag-t-gc-a-ct-ttag-gcatgatatg-g---gc-atg--c-tttt-
t-ct-c-taagtcacccaagtgatagaat-------------ttgtt-t-t-----t---
--------------------a-ta-a-a-ca---tg-tat-tttaaa-tgtgggtcaaga
-t--aggccaaacttac-a---------tat-c--a-a--ttat-t-a-acatctgggcc
aaatactacattttacatctg-gcaca-agta-t----tgtg------------------
----------ccaaac-c--agggcc-tgtttgtcccac--tgctgtatgtcagtgtcgg
atgaatgcctgctgtgcca------------gatttatgcta------------------
------------------------------------------------------------
-----------------------------------------
>EnSpm-N39B_DR|330615
------------------------------------------------------------
------------------tctggcccagctctggcccacacaatcagcttttgctttacc
cacatgc----gtgaattac-agtacttgactggaccaagtctgacttccagacaagggc
caaacacgaaccatatctgggccaagtctcagccaagttaataaccca-taactgagcct
gaattgggccaga-ta-t-g-ttgttgtgtcacgactg-c-aat-g-a-aattg--ataa
accc-ataaatcat-t-gc-a-at-ttaa-gcatgctatg-g---gt-gta--c-cttt-
t-ct-c-gaagtgacctgattagt-------aattt---------tt-t-t-----tct-
-t-tattt-gaa--aa-t-aa-ta-a-a-aa---tg-tac-tttaaa-tgtgggtcaaga
-t--aggccaaacttac-atggtccacatat-c--a-a--taat-t-a-acatttgggcc
aaatgctacattttacatctg-gccca-agt-at----tgtgtgccacctaaaagacgat
gcgacctcttccaaat-c--agggccatgtttgtctcaca-tgctgtatgccagtgccgg
atgaatgcctgctgtgccaga-tttgtgccaaatctgggccagaattctttgctacctgg
g-----------------------------------------------------------
-----------------------------------------
>EnSpm-N39B_DR|330616
------------------------------------------------------------
---tagc-aaaatat---tctggcccagctctggtccat-------gcttttgcttggcc
cacatgctgcagtgaattaa-agtacatgactagaccaagtctggcttcca---------
-----------catatctgggccaagttat-----------taaccca-taactgagcct
aaattgggtcaga-ta-t-g-ttagtgcgtcacggctg-c-aat-g-a-aattg--ataa
acct-atgaagcat-t-gc-c-ct-ttag-gcatgctatg-g---gc-atg--c-catt-
t-ca-c-caagcgtcctgattggtaga--------------catttt-t-t-----tct-
-t-aattt-gaa--aa-t-at-t----c-ca-aatt-tat-tttaaa-tgtgggtcaaga
-t--aggccaaacttac-atggcccacttat-c--a-c--atgt-t-a-ccatctgggcc
aataactacattttaaatctg-gccca-agta-t----tgtgtcgcgctttaaagatggt
gtcacctttgccaaac-c--agggccatgtttggcccaca-tgatatgtgccagcgcctg
atcaatgcaa--------------aatgccaaatctgagccagaattctttgctacctgg
------------------------------------------------------------
-----------------------------------------
>EnSpm-N39B_DR|330617
------------------------------------------------------------
-------------------------------------acacaataaggttttgcttggcc
cacatgccgcagtgaattac-agtacatgactggaccaagtctggcttccagacaagggc
caaacatgaaccatatctgggtcaagtatcggactagttaatatccaa-taactgagcct
gcactggaccaga-ta-t-g-ttggtgtgtcacagccg-c-aat-t-a-aattg--acaa
atcc-atgaatcat-t-gc-g-ct-ttag-gcgtgctatg-g---gt-gtg--c-tttt-
t-tt-c-taagcgcccttatgagctga-----------------ttt-t-t-----tct-
-t-tattt-gaa--aa-c-aa-t----a-aa-aatg-tat-tttaga-tgcgagtcaa-a
-c--aggccaaacttac-gtggcacacatat-c--a-a--ttat-t-a-atatctgggac
aataactacattttacatctg-accca-agta-t----tgt-----------------gt
gccacctctgccaaac-c--aggctcatgtttggcccaca-tgctgtat----gtgctgg
atgaaagcctgctgtgccaga-tttatgccaaatctgggccaaaattctttgctacctgg
g-----------------------------------------------------------
-----------------------------------------
>EnSpm-N39B_DR|330618
---------------------------------------------------------ccc
acatagcaaaaaatg--atctggcc-----------cacacaataaggttttgcttggcc
cacatgtcgcagtgaattac-agtacatgactggaccaagcctggcttccagacaagggc
caaacatgaaccatatctgggtcaattctcagccaaggttataacccg-taactggacct
aaactgggctaga-ta-g-g-ttggtgtgtcacaattg-c-aat-g-g-aattg--ataa
acac-atgaagcat-t-gc-g-ct-ttag-gcacactatt-g---gc-gtg--c-tttt-
t-ct-t-gaagcgacctgat----------------------------------------
------------------------------------------------------------
------------------------------------------------------------
------------------------------------------------------------
------------------------------------------------------------
------------------------------------------------------------
------------------------------------------------------------
-----------------------------------------
>EnSpm-N39B_DR|330619
------------------------------------------------------------
------------------------------------------------------------
------------------------------------------------------------
------------------------------------------------------------
------------------------------------------------------------
------------------------------------------------------------
------------------------------------------------------------
----------aa--aa-t-ta-tt-t-t-at---aa-tat-ttttat-tgtgggtcaaga
-c--aggccaaacttgc-ttggcccacatat-t--a-a--gttt-t-a-acacctgggcc
aaatactacattttacatctg-accca-aat-ct----tgtgtgccacttcaaagacggt
gccacctctgcaaaac-a--ca---------------------ttgcatgccagtgcctg
atgaatgcctgctgtaccagc-tttatgccaaatctgggccagcattctttgcttcctgg
g-----------------------------------------------------------
-----------------------------------------
>EnSpm-N39B_DR|330620
---------------------------------------------------------ccc
acatagc-aaaattt--ctctggcccagctctggcccacacaatcaggttttgcttggcc
cacatgccgctgtgaattac-ggtacatgactggaccaaatctggcatccagacaagggc
caaacacagaccatatctgggccaagtctcagccaagttaataactca-taactgggcct
gaactgggccaga-aa-g-g-ttggtgtgt------------------------------
--ct-atgaagcgt-t-gt-g-ct-ttag-gcacactatg-g---gc-cttg-t-tttt-
t-ct-c---agtgacctgattggtaga---------------attga-t-t-ta----t-
-t-taatc-aaa--aa-t-ta-tt-t-t-ta---ta-tat-tttaaa-tgtgggtcaaga
-c--tggcgaaactcac-gtggcccac-aat-c--a-a--tttt-t-a-aaatctgggca
aaatactacgttttacatctg-gccca-aat-ct----tgtgtgccgcattatagacggt
gccacctctgccaaac-c--caggccatggttggcccaca-tgctgtatgccagtgcctg
atgaatgcctgatgtcccagc-tttatgccaaatctgggccagaattctttg--------
------------------------------------------------------------
-----------------------------------------
>EnSpm-N39B_DR|330621
---------------------------------------------------------ccc
acatagc-gaaatgt--ttctggcccagatctggcccacacaatcagcttttgcttggcc
cacaagctgcagtgaattat-ggaacattatcagaccaagtctggctttcatacaagggc
caaacatggaccatatctgggccaagtctcagccaagttaataaccca-taactggccct
gatttgggccaga-aa-t-g---------ccatgactg-c-agt-g-a-gtttg--ataa
atcc-atgaaggat-t-tc-a-ct-t----------tatg-gt---t-tta--c-tttt-
t-ct-c-aaagtgacctgattgataga---------------atttt-t-c------ct-
-t-tactc-aaa--aa-t-at-tt-t-a-aa---tg-tgt-tttaaa-agtgggtcaaga
-t--atgc-----ttgt-gtggcccacttat--a-c-a--tttt-t-a-acatctgggcc
aaatgctaaatttg--atctg-gccca-agt-ct----tatgtgccgccttaaggatg-t
gccacctcagccaaac-c--cgggccatgtttggcccaca-tgctgaatgccagtgccgg
aaaaatgccggctatgccaga-tttatcccaaatctgggccagaattcatttctacctgg
g-----------------------------------------------------------
-----------------------------------------
>EnSpm-N39B_DR|330622
---------------------------------------------------------ccc
acatagc-aacattt--ctccggcgcagctctggcccatacaacctgcttttgcttggct
gacatgctgcagtaaattac-agtacatgactggaccaagtctggcttccaggcaatggc
caaacatggaccatatctgggtcaagtgtcagccaag----taaccta-taactggacct
gaactggatcaga-ta-g-ggctggtttgtcacgattg-c-aat-a-a-aattg--ataa
accc-atgaagcat-t-gc-g-ct-ttag-gcagactatg-g---gc-atg----tttt-
t-ct-c-aaagtgagctgattggtagaa--------------ttttt-t-t-----ttt-
-t-t-tac-ctt--aa-t-aa-t---tt-ta--atg-tat-tttaga-tgtggatcaaga
-t--aggccaaactttc-gtggccaacgtat-c--a-a--tttt-a-a-acatttgggcc
aaatac-------tacaccgg-gcata-aaa-ct----tgtgtgctgccttaaagactgt
gccaactctgccaagc-c--cgggccatgattggcccaca-tgctgtatgccagcat---
--------------taccagt-tttatgccaaatctaggccagaattctttcctgccagg
g-----------------------------------------------------------
-----------------------------------------
>EnSpm-N39B_DR|330623
------------------------------------------------------------
------------------tttggccgagctctggcccacacattcagcttttgcttggcc
cacatgctgcagtgaattat-ggtacatgactggaccaagcctggcttccagacaagggt
caaacatggaccatatctgggccaagtgtcagccaagttaataaccca-taactgagccc
gaactgggccag-ata-t-g-ttggtgtatcacgactc-c-aat-g-a-aactg--ataa
accc-atgaatcat-t-gc-g-ct-ttag-gcatgctttg-g---gt-gtg--c-tttt-
t-ct-c-aaagcaacctgattagtag----------------------------------
----------aa--aa-t-aa-ta-a-a-aa---ta-tat-tttaaa-tgtgggtcaaga
-t--aggccaaacttac-atggcccacatat-c--a-a--ttat-t-a-ccaactgggcc
aaatactacattttacatctg-tgcca-att-at----cgtgtgccacctt-aagacagt
accacctctgtcaaac-c--agggccatgtttggcccaca-tcctgta-------tg---
-------cc---agtgccaga-tttatgccaaatttgagccagaattatttgctacctgg
------------------------------------------------------------
-----------------------------------------
>EnSpm-N39B_DR|330624
---------------------------------------------------------ccc
acatagc-aaaattt--ttctggcccagctctggcccacacaatcaggttttgcttggcc
cacatgcagcagtgaattac-ggtacatgactgaaccaaatctggcttccagacaagggc
caaacatgcaccatatctgggatatgtatcagccaagttaataactca-taactgggct-
------------------------------------------------------------
------tgaactat-t-tt-t-at-tta--------------------------------
---------------------------------------------------------tt-
-t-ttata-aaa--aa-a-ta-tt-t-t-ta---tg-tat-tttaaa-tgtgggtcaaga
-c--tgcccaaactcga-atggcccacatgt-c--a-a--tgtt-t---aaatctgggcc
aaatactacattttacatctg-gccca-aat-ca----tgtgtgccg-------------
-----ctgtgccaaac-t--agggccatgtttggtccaca-tactgt-------------
----atgcctgctgtaccagc-tttatgccaaatctgggccagaattctttgctacttgg
------------------------------------------------------------
-----------------------------------------
>EnSpm-N39B_DR|330625
----------------------------------------------------------cc
acatagc-aaaagtt--ctttggcccagatttggcccacataa-cagcttttgcttggcc
cacatgctgcagtgaattac-agtgcatgattggaccaagtctggcttccatataagggc
c-----------atat-----tc-----tcagccaagttaaaaac-ca-taac-------
----tggaccgga-ta-t-g-ttggtgtgtcacaactg-c-aat---a-aattg--at--
actc-at-aagctt-t-tc-g-ct-tt----------atg-gc---c-atg--c-tttt-
t-ct-c-gaagcaacccaattggtaga---------------atttt-t-t-------t-
-tgt---c--aa--aa-t-aa-tt-t-a-aa---tg-ca--tt-aaa-agtgggtcaaga
-t--acgccaaacttac-acggcccacatat--a-atatttttt-tt--acatctgggcg
aaaaac---attt-g-atcta-gcccg-agt-ct----tatgtgcggccttaaagatggt
gcc-----------a--------------------cc----t-ctgt----ca-------
---a---------------------------------------aa-------c---c---
------------------------------------------------------------
-----------------------------------------
>EnSpm-N39B_DR|330626
---------------------------------------------------------ccc
acatagc-aaaattt--ctctggcccagctttagcccacacaatcactgtttgcttggct
cacatgctgcag----ttac-ggtacatgattataccaagtctgggttccaggcaagagc
caaacatggatcatgtctgggccaagttttagccaggttaataaccca-taactgggcc-
-----------------a-t-tttctcgaacaggaaca-g-gaa-a-a-aatag--atta
ataa-ttcaaacaa-t-----------ta-aatctttatt-a------------------
---t-------ttctcagattaggaa-----attacttaccaaaaca-t-t-----tct-
-t-tacta-aaa--aa-a-aa-tt-t-c-aa---tg-tat-tttaaa-tgtgggtgaaga
-t--agatcaaacatat-gtggcccacatat-c--a-a--tttt-t-a-acatctgggcc
aaatactacatttgacatatg-gtc-------------catgtgccgccttaaagacggt
gccacctctgtcaaac-c--tgggccatgtttggcccaca-tgctgcatgccagagctgg
atgaatgcctgctgtgccagc-tttatgccaaatctgggccagaattctatgctacctgg
g-----------------------------------------------------------
-----------------------------------------
>EnSpm-N39B_DR|330627
-------------------------------------------------------gtgcc
ac-ctgccaaa------cccgggccctgttctag--catgcggccagcttttg-ttggcc
cacatg-ggcactgatttac-agtacatgactggaccaagtctggtttccagacaaaagc
caaacatgga-catatctgggccaagtct----ca-g--a--------------------
----t-------a-t----g-ttggtgtg-ca--a-tg---aa----a---tta--ataa
accc-atgaagcat-t-gt-g-ct-ttag-gtg---tttg-g---ac-atg--catttt-
--ct-t--aagcgatt-gattggtaga---------------atttt-t-t-----ttt-
-t-tactc-aaa--aa-c-aa-tt-t-a-aa---tg-----tttaaat--ttggtcaaaa
-c------caaacttac-atggcccacatat-ta-a-a--t--tct-a-acatctaggcc
acatgctacatctgacatctg-gccca-agc-ct----tgtgtgctg-------------
-ccat-------aa-----------------------a----g----a---ca-------
------------------------------------g-----------------------
------------------------------------------------------------
-----------------------------------------
>EnSpm-N39B_DR|330628
------------------------------------------------------------
------------------------------------------------------------
--------------------------------ggaccaagtctgtcatccagacaagggc
caaacatggaccatatctaggccaagtctcagccaagttaataaccca-taactaagact
gaactgggcctga-ta-t-g-ttggtgtgtc---actg-c-aat-t---aactg--ataa
accc-atgaaccat-t-gt-g-ct-ttag-gtgggctatg-g---gc-gtg---ttttt-
t-ct-c-aaagcgacctgattggtaga---------------atttt-t-t-----tct-
-t-tattt-gaa--aa-t-aa-ta-a--aaa---tg-tgt-tttaaa-tgtgggtcaaga
-t--agaccaaacgtat-gtggcccacatat-a--a-a-----t-t-a-acatctgggcc
aaacactacattttacatcag-gccct-agt-tt----tgt---ccgccttaaagacaga
gccacctctgccaaac-c--agggccatgtttggcccaca-tattgtatgcag-tgccag
atgaatacctgctgtggcatt-tttatgcctaatctgggccagaaatctttgctacctgg
gcccacatggcaaaataccagctctggcccac----ttagcttttgcttggcccacatgc
tggagagaattacggtg------------------------
>EnSpm-N39B_DR|330629
-----------------------------------------------------------c
acatagc-aaagttt--ctctggcccagctctggcccacttaatcagcttttgcttggcc
cacatgccacagtgaattat-ggtacatgactagaccaagtctggctttcagacaagggt
caaacatggaccatatctgggccaagtcccagccaagttaataaacca-aaactggacca
gatctgggccagt-tg-t-g-ttggtgtgtcatgattg-c-ata-g-a-aactg--ataa
acac-aagaagcat-t-gt-g-ct-taag-gtgtac-------------------tttt-
t-ct-c-aaaaccac---------------------------------------------
------------------------------------------------------------
------------------------------------------------------------
------------------------------------------------------------
------------------------------------------------------------
------------------------------------------------------------
------------------------------------------------------------
-----------------------------------------
>EnSpm-N39B_DR|330630
------------------------------------------------------------
------------------------------------------------------------
------------------------------------------------------------
------------------------------------------------------------
------------------------------------------------------------
------------------------------------------------------------
------------------------------------------------------------
------------------------------------------------------------
------------------------------------------------------------
-------------------------------------------------ttaaagaggat
gccacctctgccaaac-c--cgg--------------------------gtcagtgccgg
atgaatgcctgctgtgccagc-tttttgccaaatctgggccagaattctttgctacctgg
------------------------------------------------------------
-----------------------------------------
>EnSpm-N39B_DR|330631
------------------------------------------------------------
------------------------------------------------------------
------------------------------------------------------------
------------------------------------------------------------
------------------------------------------------------------
------------------------------------------------------------
------------------------------------------------------------
------------------------------------------------------------
------------------------------------------------------------
---tactacatttgatatctg-gccca-agt-ct----tttgtgctgccttaaagacggt
gccacctctgcccaac-c--cgggccatgtttggcccata-ttctgtacgcca-------
-------------gtgccagc-tttacgccacatctgggacagaattctttgctacctgg
g-----------------------------------------------------------
-----------------------------------------
>EnSpm-N39B_DR|330632
---------------------------------------------------------ccc
acatagc-aaaattc--------------tctggcccacacaatcagcttttgttcggcc
cacatgctgcagtgaattac-ggtgcatgactggaccaagtctggctttca---------
---------------------------------------gataaccca-taactggtcct
gaactgggtcagt-ta-t-g-ttggtgtgtcacgactg-t-gtt-g-a-atttg--ataa
act---------------------------------------------gtg--c-tttt-
t-ct-t-aaaggaacctgattgttaga---------------att---t-t-----tct-
-t-tattc-aaa--aa-t-aa-tt-t-a-aa---ta-tac-tttaaa-agtgggtcaaga
-a--aggccaaatttgc-gtggttcacatat-----------------------------
------------------------------------------------------------
------------------------------------------------------------
------------------------------------------------------------
------------------------------------------------------------
-----------------------------------------
>EnSpm-N39B_DR|330633
------------------------------------------------------------
---------------------------------g---at-----------tt--------
------------------------------------------------------------
-------------tat--------------------------------------------
-------------------------tg--t-----------a------------------
------------------------------------------------------------
------------------------------------------------------------
---------------------------------------t-tttaaa-tgtgggtca--a
--------t---cttac-gtagcccacatatat-------tttt-tta-acatctggacc
aaatactacatttgacatctg-gccca-tgt-ct----tgtgttccaccttaaacacggt
accacttttgccatg----------c---------ctaca-tgttgtatgccagtgccag
atgaatgcctgatgtgccagc-tttatgccaaatctgggccagaattctttgccagctgg
g-----------------------------------------------------------
-----------------------------------------
>EnSpm-N39B_DR|330634
---------------------------------------------------------ccg
acataga-aaaattt--ctctggcccagctctggcccacacaattaggttttgcttggcc
cacatgccgtagtgaattac-gatacatgactggaccaagtctgacttccagacaagggc
caaacatggaccatatttgggtcaagtctcagccaagctaataaccca-taactcggcct
ggactgggccaga-ta-g-g-ttgatgtgtcacaattg-c-aat-g-a-aatta--ataa
accc-atgaagcat-t-ga-g-aa-gtaa-acacactatg-g---tt-gtg--c-tttt-
tttt-t-aaggcaacctgaatggtaga---------------ttttt-t---tt---tg-
-t-tattc-aaa--aa-t-aa-tt-t-a-aa---tg-tat-tttaaa-tgtggaccaaca
-c--aggccaaacttac-caggctc-catat-t--t-a--gttt-t-a-acatctgggct
aaatactacactttacatctg-gccca-aat-ct----tgtgtgccgctttaaagacggt
gccacgtctgccaaac-c---gggctatgtttggcccaca-tgttgtatgccaataccgg
atgaatgcctcctgtgccagc-tttatgccaaatctgggttagcattcattgctacctcg
g-----------------------------------------------------------
-----------------------------------------
>EnSpm-N39B_DR|330635
---------------------------------------------------------ccc
acatagc-aaaatat--ctctggccc-----------acacaattagcttttgcttggcc
cacatgtcacagtgaattat-ggtccatgactggaccaaatccggcttccagagaagggc
caaacatggaccatatctgggccaagtctaagccaagt-----------taactgagcct
gaactgggccaga-ta-t-g-ttggtgtaccaccattg-c-aat-a-a-aatta--ataa
accc-atgaatcat-t-gc-g-ct-ttag-gtgtactatg-g---at-gcg--c-tttt-
t-ct-c-aaagtgacttgattggtaga---------------a-ttt-ttt-tt---ct-
-t-tattt-gaa--aa-t-aa-tt-a-a-aa---tg-tat-tttcaa-tgtgggtcagga
-t--gggccaaacttac-atggcccacatat-c--a-g--ttat-t-a-ccatccgttcc
aaatactacattttacatctg-gccca-agt-at----tctgtgtcgtt-----taaggt
gacac-------------------------------------------------------
------------------------------------------------------------
------------------------------------------------------------
-----------------------------------------
>EnSpm-N39B_DR|330636
------------------------------------------------------------
------------------------------------------------------------
------------------------------------------------------------
----------------------------------------------ca-aaaataaattt
a-----------------------------------------------------------
------------------------------------------------------------
------------------------------------------------------------
---------------------------a-aa---tg-tat-tttaaa-tgtgggtcatga
-t--gggccaaacttac-gaggcccacatac-c--a-a--tttt-t-a-acatctgggcc
aaatactacattgtacatctg-gccca-aat-ct----tgtgtgctgccttaaagacggt
gccaactttgccaaac-c--gagctcatgtttggcccaca-cgctgaatgctagtgccac
aggaatacc---------------tatgccaaatctgggccagaattctttgctacc---
------------------------------------------------------------
-----------------------------------------
>EnSpm-N39B_DR|330637
------------------------------------------------------------
------------------------------------------------------------
------------------------------------------------------------
------------------------------------------------------------
-----------------------------tcacgactg-g-aat-g-a-aattg--ataa
accc-ataaatgat-t-gt-g-cttttag-gcgtgctatg-g---ac-ttg--c-tttt-
t-ct-t-aaagcgacctgatggatagaa--------------ttttt-t-t-----tct-
-t-tattt-aaa--aa-t-aa-t---aa-aa--atg-tat-tttaaa-tgtgggccaaga
-a--aggccaaacttac-atggcccacatat-c--a-a--ttat-t-a-acatctggg--
------------------------cca-agt-gc----tgtgtgtcgccttaaagacggg
gccacctctgccaaac-c--agggccatgtttggccaaca-tgctgtatgccagtgccgg
atgaatgcctgctgtgccag----------------------------------------
------------------------------------------------------------
-----------------------------------------
>EnSpm-N39B_DR|330638
-----------------------------------------------------------c
acatagc-aaaatat--ctctggc-----------ccacacaatcagcttttgcttggtc
cacatgccgcagtggattac-gctacataactgaaccaagtctggcttccagacaagggc
taaacatggaccttatctgggccaaggctcagccaagttaataaccca-taactgagcct
gaactaagccaga-ta-t-g-ttggtgtgtcacaactg-c-aat-a-c-atttg--ataa
accc-atgaagcat-t-gc-a-ct-ttag-gcatgctatg-g---gt-gtg--c-tttt-
-----tggtagcgacctgattggttgaattc--------------tt-t-t------ct-
-t-tattt-gat--aa-t-aa-ta-a-a-aa---tg-taa-tt-----------------
------------------------------------------------------------
------------------------------------------------------------
------------------------------------------------------------
------------------------------------------------------------
------------------------------------------------------------
-----------------------------------------
>EnSpm-N39B_DR|330639
---------------------------------------------------------ccc
acatagc-caaatat--ctc-----------tggcccacaccattaccttttgcttggcc
tgcatgccgcagtgaaatac-gatacatgactgcaccaagtctggctt---gagaagggc
taaacatggatcatatctgggccaagtctaagccaagttaactgagca-taatctggccc
tga-----tactg-ca-t-g-ctggtgtatcactactg-c-aat-g-a-aatga--ataa
accc-atgaatcat-t-gc-a-ct-ttag-gcgtgctttagg---gt-ggc--c-tttt-
t-ct-c-gaagtgacgtgattggtaga---------------atttt-t-t-tt--tct-
-t-tattt-gaa--aa-t-ta-ta-a-a-aa---aa-tat-tttaat-tgtgggtcaaga
-t--gggccaaacttac-agggcccataaat-c--a-a--ttat-t-a-acatctggacc
aaatactacattttatatttg-gccca-agt-at----tgtgtgctgccttaaagacggt
gccacctctgccagac-c--tgggcc------------ca-tgctgtatgccagtgccgg
atgaaggcctgctgggcctga-ttaatgccaaatctgggccagaattctttgttatctgg
g-----------------------------------------------------------
-----------------------------------------
>EnSpm-N39B_DR|413756
------------------------------------------------------------
----------------------------ctctggcccacatcatcagcatttgcttggcc
cacatgccgcagtgaattac-agtacatgactggaccaagtctggcttccataccagcag
caaacatggaccatatttgggccaagtctcagtcaagttaataaccca-taactaggcct
gaactga--------a-t-g-ttggtgtgtcacgactg-c-aaa-g-t-atttt--ata-
agcc-atgaagcat-t-tt-g-ct-t----------tatg-gc---t-gtg--c-tttt-
t-ct-t-gaagcgacctgattgaaaga---------------atttt-t-t------tt-
-t-tgctc-aaa--aa-t-aa-ta-t-a-aa---tg-tat-ttttaa-agtgggtcaaga
-t--agaccaaacttac-ttggcccacattta---------------a-acatctgggcc
acatactacatttgatatctg-gccca-agt-ct----tgagtgctgcctgtaagatggt
gccacctcagccaaac-c--tgggccatgtttggcccaca-tgctgcatgccagtgcctg
acgaatgcctgctgtgccagc-tttatgccaaatctgggccagaagtctttgctacctgg
------------------------------------------------------------
-----------------------------------------
>EnSpm-N39B_DR|413757
---------------------------------------------------------cct
acatagc-aacatct--ctctggcccagctctggcccacacaatcagcttttgcttggcc
cacatgctgcagtgaattac-ggtacatgcttggaccaagtctggcttctagacaagggc
caaacatggaccatatctggaccaagtctcagccaagttaattaccca-taactgggcct
gaactgggccaga-ta-t-g-ttggtgtgtcacgactg-c-agc-t-a-atttg--ataa
acca-atgtagcat-t-tt-g-ct-t----------tatg-gc---c-gta--c-tttt-
t-ct-c-gaagtgatctaattggtaga---------------------------------
--------------------a-at-t-a-aa---tg-cat-tttaaa-agtgggtcaaga
-t--aggccaagcttac-gtggcccacatat--a-c-a--ttat-t-a-acatctgggcc
aaattctacatttgatatctg-gccca-agt-ct----tgtgtgccgccttaaagacagt
gctacctctgccaaac-c--tgggccatgtttggcccaca-tgctatatgccagtgccgg
acgaatgcctgctgtgccagc-cttataccaaatctgggccagaattctttgctacctgg
g-----------------------------------------------------------
-----------------------------------------
>EnSpm-N39B_DR|413758
---------------------------------------------------------ccc
ccatagc-aaaattt--ctctggcc-------------------cagcatttgtttggcc
cacttgccgcagtgaattac-ggtacatgactggaccaagtctggct----tacaagcgg
caaacatggaccatatctgggccaagtctcagccaagttaataaccca-taactgggcct
gaactgggccaga-tt-t-g-ttggtgtgtcacgactg-c-aat-g-g-ttttt--aaaa
accc-atgaagcat-t-tc-g-ct-t----------tatg-gc---t-gtg--t-tttt-
t-ct-t-gaagcgacctgattgattga---------------acttt-t-t------ct-
-t-tgctc-aaa--aa-t-aa-tt-t-a-aa---tc-tat-tttaaa-agtgggtcaaga
-t--aggccaaagtcat-gtggcccacatat----a-c--attt-a-a-acatctggggt
gaatactgcatttgagatctg-gccca-agt-ct----tgagt-----------------
------------------------------------------------------------
------------------------------------------------------------
------------------------------------------------------------
-----------------------------------------
>EnSpm-N39B_DR|413759
---------------------------------------------------------ccc
acatagc-aaaattt--ctctggcccagctctggcccacacaatcaggttttgcttggcc
cacatgccgcagtgaattac-ggtacatgactggaccaaatctggcttctagacaagggc
caaacacagaccatatctgggccaagtctcagccaagtaaataactca-taactgggcct
gaactgggccagt-aa-g-g-ttggtgtgtcacgattg-c-aat-g-a-aattg--ataa
accc-atgaagcat-t-gc-g-ct-ttag-gcacactatg-g---gc-cttgtt-tttt-
t-ct-c---agtgacctgattggtaga---------------attga-t-t-ta----t-
-t-taatc-aaa--aa-t-ta-tt-t-t-ta---tg-tat-tttaaa-tgagggtcaaga
-c--tggccaaactcac-gtggcccacttat-c--a-a--tttt-t-t-aaatctgggcc
aaatactatgttttacatctg-gccca-aat-ct----tgtgtgccgcattatagacggt
gccacctctgccaaac-c--caggccatggttggcccaca-tgctgtatgccagtgccgg
atgaatgccagctgtcccagc-ttaatgccaaatctgggccagaattctttgctactagg
g-----------------------------------------------------------
-----------------------------------------
>EnSpm-N39B_DR|413760
------------------------------------------------------------
---tagc-aaaatat--ctctggcccagctctggcccacacaaacagcttttacttgacc
aacatgccgcagtgaattac-gatacatgactggatcaagtctggatgccagacatagga
caaacatggaccatatatgggccatgtcttagccaggctcacatcaca-tacgtgggcct
gaactgggccaga-ta-c-g-ttggtgaatcacaactg-c-aat-g-a-aattg--ataa
accc-atgaagcat-t-gt-g-ct-------------------------------tttt-
--ct-c-gaagtgatctgatttttagaat---------ttattattt-t-t-----ttt-
-t-tattc-gaa--aa-t-aa-t----a-aa--atg-tat-tttaaa-tgagggtcaaga
-c--aggccaaacttac-atgtcccacatat-c--a-g--ttat-t-a-acatacggccc
aaataatagattatacatttg-gccca-agt-at----tttgtgctgccttaaagacggt
gccacctctgtcaaac-c--aggggtatgtttggctcgta-tgctgtat----gccatga
atgaatgtccgctatgctagc-tttatgccaaatctgggccaaaatactttgctacctgg
------------------------------------------------------------
-----------------------------------------
>EnSpm-N39B_DR|413761
----------------------------------------------------------cc
caatagc-aaagttt--ctctggcccagaactggcccacacaattagcttttgcttggcc
cacatgccgcagagaactac-ggtacatgactggactgagtctgtcttcc-tacaagaac
caaacatggaccatatctggaccaagtctcagccaagttaataaccca-taactgggcct
aaactgggccaga-ta-t-g-ttggtatgtcacgactg-c-caa-g-a-atttg--ataa
accc-atgaagcat-t-tc-g-ct-t----------tatg-gc---c-atg--c-tttt-
t-ct-c-gaagcgacctgattggtaga---------------atttt-t-t------ct-
-t-tactc-aaa--aa-t-aa-tt-t-a-aa---tg-tat-tttaaa-agtgggtcaagt
-t--aagccaaacttac-gtggcccacatat--a-c-a--tttt-t-a-acatatgggcc
aaatactacatttgacatctg-gccca-agt-ct----tgagtgccgccttattgacggt
tccatctctgccaaag-c--tgggccatgattggcccaca-tgctgtatgccagtgccgg
atgaatgcctgttgtgccagc-tttaggccaaatctgggccagaattcttagctacctgg
------------------------------------------------------------
-----------------------------------------
>EnSpm-N39B_DR|413762
-----------------------------------------------------------c
acatggc-aaaatat--ctctggctcacctctggcccacacaatcagcttttgcttggcc
cacatgccacagtggattac-ggtacatgactagaccaagtctggtatccagacaa----
-------agaccatatctgggccaagtctcagccaagttaataacgca-caactgagcct
gaactgggccaga-ta-t-g-ttggtgtgttacgactg-g-aat-g-a-atttg--ataa
accc-atgaatcat-t-gg-t-ct-ttag-gcgtgctatg-g---gc-gtg--c-tttt-
t-ct-t-gaagcgacctgattggtata-----------------------t-t-------
---------------------------------------t-ttaaaa-agtgggctaaga
-t--agaccgaac-tac-atggcccacatat-a--a-a--ttaa-t-a-acatctggacc
-aaaactacattttacatttg-gcccg-agt-at----tgtgtgccgccttaaagacggt
gccaccactgccaaac-c--agggccgtgtttggcccaca-tgctgtctgccag----ca
atgaatgcctgctgtgccaga-ttaatgccatatctgggccagaattctctactatctgg
g-----------------------------------------------------------
-----------------------------------------
>EnSpm-N39B_DR|413763
------------------------------------------------------------
------------------------------------------------------------
--------ggattatgtta------gttgactagacaaagtctggcttccagacaaaggg
caaacctggaccatatccgggccaagtctcagccaagtta-------a-taactgagcct
gaactgggctaga-ta-t-g-ttggtgtgtagcgactg-c-aat-g---aattg--ctag
aacc-gtgaagtct-t-gt-g-ct-ttag-gcaggc-atg-g---gt-gtg---ttttt-
t-ct-t-gaagcgacctgattggtaga---------------atttt-t-c-----act-
-t-tattc-aaa--aa-t-aa-tt-t--taa---tg-tat-tttaa----tgagtcaaga
-t--aggccaaactcat-gcggcccacatat-c--a-a--tttt-t-a-acatctgggac
aaatactacatttcacatctg-gccca-agt-ct----tgtgtgttgccataaagatagt
gccaccactgccctac-c--cgggccatgtttggcccaca-tcctgtatgc---------
--------ctgctctgccagc-tttatgccaaatctgggccagaattctttgctacctgg
g-----------------------------------------------------------
-----------------------------------------
>EnSpm-N39B_DR|413764
---------------------------------------------------------ccc
acatagc-aaaattt--ctctggccaagctctggcctacacaatcaggttttgcttggcc
caca--------tgagctaa-ggtacatgactggatcaagtctgacttccagataagggc
caaacatggaccatatctgggtcaagtcacagccaagtcaataactca------------
-aactgggccaga-ta-a-g-ttggtgtgtcccgattg-c-aat-g-a-agtaa--at-t
accc-ataaagcat-t-gc-a-ct-ttac-acacactata-g---ga-atg--c-tttt-
t-ct-c-aaagcaaattgattggtaga---------------at-tt-t-t-----tct-
-t-tactc-aga--aa-tt-a-tt-g--taa---tg-tat-tttaaa-tgttggttaaga
-c-----------ttaa-gtggcccacatat-c--a-a--tttt-t-a-acatctgggcc
aaatac------------------------------------------------------
------------------------------------------------------------
------------------------------------------------------------
------------------------------------------------------------
-----------------------------------------
>EnSpm-N39B_DR|413765
------------------------------------------------------------
------------------------------------------------------------
------------------------------------------------------------
------------------------------------------------------------
------------------------------------------------------------
------------------------------------------------------------
------------------------------------------------------------
------------------------------------------------------------
------------------------------------------------------------
-----------------------------------------gtgccacctacaagatggt
gccacctctgccaaac-c--caggccatgcttggcccaca-tgctgtatgccagtgccgg
acaaatgcctgccatgccagc-tttatgccaaatcagggccagaattttttgcaacctgg
g-----------------------------------------------------------
-----------------------------------------
>EnSpm-N39B_DR|413766
---------------------------------------------------------ccc
acatagc-aaaattg--ctctgg-----------cccacacaatcagtttttgtttggct
caaatgccgcagtgaattat-ggtacatgactggaccaagtctggcttccatacaaaggc
caaacatggaccatatctgggccaagtctcggccaagttaacaactta-cca-----act
gaactgggccaga-ta-t-g-ttggtgtgtcatgactg-c-aat-g-a-aatga--atta
accc-ctgaatcat-t-gc-a-tt-ttag-gcttgctgtg-g---gc-gtg--c-tttt-
t-ct-c-aaagcgtcctgattggttga---------------atagt-t-t-----ttct
-t-tattt-gca--aa-t-aa-t---at-ac--ttg-cat-tttaaa-tgtgggtcaaga
-t--aggccaaacttac-atggcccacatgt-t--c-a--tcat-t-a-acatctggccc
aaatactacattttacatctg-gccct-agt-at----tatgtgccgccttaacgacggt
gccacctctgccaaac-c--cgggccatgtttagcccaca-tgct-------------gg
atgaatgcctgctgta-------ttatgtcaaatctgggccagaattctatgctacctgg
g-----------------------------------------------------------
-----------------------------------------
>EnSpm-N39B_DR|413767
---------------------------------------------------------ccc
acaaagc-aaattat--ctctgtcccagctctggctcactcagtcagcttttgcttggct
cacatgccacattgaattac-ggtacatgactgtaccaagtctggcttccagacaagggt
caaacatggaccatatgtgggtcaagcgtcagccaagtttataaccca-taactgagcct
gaactgggccaga-ta-t-g-ctggtgtgtcatgactg-c-aat-g-g-aattg--ataa
accc-atgaatcat-t-tc-t-ct-ttag-gcgtgctata-g---gt-gtg--c-tt---
--------------------------------------------------t-tt---ct-
-t-tattt-gat--aa-t-aa-tt-t-a-aa---tg-tat-tttaaa-tgtgggt-----
--------caaacctac-atggccaacaaat-c--a-a--tttt-t-a-acatctg----
------------------------------------------------------------
------------------------------------------------------------
------------------------------------------------------------
------------------------------------------------------------
-----------------------------------------
>EnSpm-N39B_DR|413768
------------------------------------------------------------
------------------------------------------------------------
------------------------------------------------------------
--------------------------------------------ccca-taactgagcct
gaactgggcaaga-ta-t-t-ttggtgtgttactactg-c-aat-g-a-aattg--ataa
accc-atgaatcat-t-gc-g-ct-ttaa-gtgtgctatg-g---gt-atc--c-tttt-
t-ct-c-gaagcaacctaataggtagat-------------tttgtt-t-t-----tct-
-t-tattt-gaa--aa-t-aa-ta-a-a-aa---tg-tat-tttaaa-tgtgggtcaaga
-t--aggccaaacttac-atggcccacatgt-c--a-a--ttat-t-a-acatctgagcc
aaatactagattttacatctg-gccca-agt-at----tctgtgccatcttaaagacggt
gccacctctgccaaac-c--------------------ca-tgctgtatgccagtgccgg
atggatgcctgctgggccaga-tttatgccaaatatgggcccgaattctttgctatctgg
gcccacatagcaaaataccagctctggcccacacaattatcttttgcctggcccacatgc
cgcagtaaattatggtgccaagtttcagccaagttaataac
>EnSpm-N39B_DR|413769
---------------------------------------------------------ccc
acatagc-aaaat-------------ctttctggcccacacaaccagcttttgcttggcc
tatatgctatggtaaattac-ggtacatgactggaccatgtctggcttctagactagagc
taaacacggaccatatcttggccaagtctcagccaagtcaataaccca-aaactgggcct
gaactgaa----------------------------tg-c-aat-a-g-a----------
-----------------gc-a-tc-tttg-g-----------------------------
------------------------------------------------------------
------------------------------------------------------------
------------------------------------------------------------
------------------------------------------------------------
------------------------------------------------------------
------------------------------------------------------------
------------------------------------------------------------
-----------------------------------------
>EnSpm-N39B_DR|413770
------------------------------------------------------------
------------------------------------------------------------
----------------------------------------tcttgcttccagacaagggc
caaacatgtaccacatctgggccaagtctcacccaagttaataactca-taact------
---atgggccaca-ta---tgttggtgtatcacgactg-c-gat-g-a-aattg--ataa
acct-atgaagcct-t-gc-a-ct-ttat-gtgcgctatg-a---gc-atg--c-tttt-
t-ct-t-gaagcgacctgatgggtcgaa---------------cttt-t-t-----tct-
-t-aattc-aaa--aa-c-aa-tt-t--taa---t--------------gtgggtctaga
-c--aggccaaacttat-gtgacccacattt-c--a-a--tttt-t-a-acatctgtg--
-----------------------------------------------------------t
gccacctctgccaaac-t--ggagccgc-tttggcccaca-tgctgtatgctagtgctgg
atgaatacctgctgtgccagc-tttataccaaatctgggccagaattcttagctacctgg
g-----------------------------------------------------------
-----------------------------------------
>EnSpm-N39B_DR|413771
---------------------------------------------------------ccc
acataac-aaaattt--ttctggcccagctctggcccacacaactggcatttgcttggcc
cacat------gtgaattac-agtacatgactggaccaagtctggcttccagacaagggc
caaacatgga-----------ccaagtctttgccaagt---taaccca-gaat-------
----taggcgaga-ta-t-a-ttggtgtgtcatgactg-c-aat-t-a-caatg--gtaa
accc-aggaagcat-t-gg-g-ct-ttag-gcacgttata-ggc-at-gct--t-attt-
c-tc---aaagcaacctgattggtaga---------------atgtttt-t-tt--tct-
-t-tactc-aaa--aa-t-aa-tt-t-a-aa---tg-tgt-------------gtcaaga
-t--aggtagaacttat-gtagcccacaaat-a--t-a--tttt-c-a-acatctgggct
aaatactacttttgacatttg-gccaa-aat-ct----tgtgtgccaccttaaagacggt
accacctctgccaaac-c--cagggcatgtttgacccaca-tgctgtatgccagtgccga
atgaatgccagctgtgccagc-tttatgccaaatctggaccagaattttttgctaccttg
g-----------------------------------------------------------
-----------------------------------------
>EnSpm-N39B_DR|413772
-----------------------------------------------------------c
acatagc-aaaattt--t-ctggcccagatctggcccacacaatcagctttagcttggtc
cacatgccgcagtgaa-tac-ggtacatgactag---aagtctggcttccatacaaggtc
caaacatggaacatatctgggccaagtcttagc-----taataaccca-ttactgggcct
gaactgggccagt-ta-t-g-ttggtgtgtcacgactg-c-gtt-g-a-atttg--ataa
act---------------------------------------------ggg--c-tttt-
t-ct-t-gaaataacctgatcggtaga---------------att---t-t-----tct-
-t-tactc-aaa--ac-t-ac-tt-t-a-aa---tg-tac-tttaaa-agtggatcaaga
-a--aggccaaacttac-gtggctcacattt--a-c-a--tttt-t-a-acatctggtcc
aaatactacatttgataaagg-gtcca-agc-ct----tttatgctgccttaaagacagt
gccacctttttt------------ttctgtgtggcccata-tgctgtatgccagtgccgg
acgaatgcctgctgtgccagc-tttatgccaaatctgggctaaaattctttgctacctgg
g-----------------------------------------------------------
-----------------------------------------
>EnSpm-N39B_DR|413773
---------------------------------------------------------ccc
acatagc-aaaatat--ctctggcccagctctggctcttacagtaagcttttgaatggcc
cacatgccgaagtgaattac-ggtacatgactagaccaagtcgggtttccagacaagggc
caaatatggactatatctgggtcaagtctcagccaagttaataaccta-taactgagcct
aaactgggccaga-ta-t-a-ttg--gtgtcatgactg-c-aat-g-a-aattg--ataa
agcc-atgaatcat-t-gc-g-ct-ttag-gctaactata-a---gt-gag--c-tttt-
t-ct-t-gaagcgaactgattaataga---------------atttt-t---tc---ct-
-t-ttttt-taa--ta-c---------------------a-tttaaa-agtgggtcaaga
-t--aagccaaacttaa-atggccaacatat-c--a-a--ttat-t-a-acatctttgac
aaatactacattttacttctg-gccca-agt-at----tgtgtgccgccttaaagaccgt
gccacctctgtcaaac-c--agggccatgtttggcccac------atatgcttgtgctgg
atgaatgccagctgtgccaga-tttataccaaatctgggccagaattctttgctatctag
g-----------------------------------------------------------
-----------------------------------------
>EnSpm-N39B_DR|413774
---------------------------------------------------------ccc
acatagc-aaactat--ctcttgccttgctctggcttacacaatcagcttttgaatggcc
cacatgctgcagtgaattac-gctacatgactggaccaagtctggcttccagacaagggc
caaatatggaccatatctgggccaagtctcagccaagttaataaccca-taactgagcct
aaactgggccaga-ta-t-a-ttggtgtgtcacgattg-c-aataa-a-aattg--ataa
accc-ataaatcat-t-gc-g-ct-ttag-gctaactatg-g---gt-gag--c-tttt-
t-ct-c-gaagcgaactgattaataga---------------atttt-t---tt---ct-
-t-tattt-ga----a-c---------------------a-tttaaa-agtgggtcaaga
-t--aagccaaacttac-atggccaacatat-c--a-a--ttat-t-a-acatccgggcc
aaatactacatttcacttctg-gccca-agt-at----tgtgtgccgtcttaaagatgat
gctacatctgcccaac-c--agggctatgtttggcccact-tgctgtatgccagtgttgg
atgaatgcctgctgtgccaga-tttatgccaaatctgggccagaattctttgctaccagg
g-----------------------------------------------------------
-----------------------------------------
>EnSpm-N39B_DR|413775
---------------------------------------------------------ccc
acaaagc-aaaattt--ctctggcccagctctggcccacacaatcaggttttgattggcc
cacatgccgcagtgaattac-ggtacatgactggaccaaatctggcttccagacaagggc
caaacacggaccatatctaggccaagtctcagccaagttaa-------------------
------------------------------------------------------------
------------------------------------------------------------
------------------------------------------------------------
------------------------------------------------------------
------------------------------------------------------------
------------------------------------------------------------
------------------------------------------------------------
------------------------------------------------------------
------------------------------------------------------------
-----------------------------------------
>EnSpm-N39B_DR|413776
---------------------------------------------------------ccc
acatagc-aaatttt--ctctggcccagctctggcccacacaatcaggttttgcttggcc
cacatgccgcagtgaattat-ggaacatgactggaccaaatttggcttccagacaagggc
caaacacagaccatatctgggtcaagt-ttagaaaagttaataactca-tcactgggcct
gaactgggccaga-ta-g-g-ttggtgtgtcacaattg-c-aat-g-a-aattg--ataa
accc-atgaagcgc-t-gc-g-ct-ttag-gcacactatg-g---gc-atg--c-tttt-
t-ct-c-aaagtgacctgattggtaga---------------a-tat-t-t-tc----t-
-t-tactc-aaa--aa-t-ta-tt-t-t-ag---tg-tat-tttaaa-tgtgggtcaaga
-c--tggccaaactcac-atggcccacatat-g--a-a--tt------------------
----------tttaaaatctg-ggcca-aat-ct----tttgtgccgccttaaagatggt
gccacctctgccaaac-c--cgggccatgtttggcccaca-tgctgtatgccagtgccgg
atgaattgctgctatgccagc-tttatgccaaatctgggtcagaattctttgctactagg
g-----------------------------------------------------------
-----------------------------------------
>EnSpm-N39B_DR|413777
---------------------------------------------------------ccc
acatagc-aaaatct--ctctggcccagctctgggccgc----ttagcttttgcttggcc
cacatgccgcaatgaattac-aatacatgactggaccaagtctggcttccaggcaaag--
-----atggaccatatctgggccaagtctcagccaagttaataaccca-taactgagcct
aaactgggccaga-ta-t-g-ttggtgtgtcacgactg-c-aat-g-a-aattg--ataa
cccc-atgaatcat-t-gc-g-ct-ttag-gcgtgctatg-g---gt-gtg--c-tttt-
t-ct-t-gaagcaacctgattggtag-----aat-----------tt-t-t-----tct-
-t-tattt-gaa--at-t-aa-ta-a-a-aa---tg-tat-ttcaaa-agtgggtcatga
-c--aggccaaacttac-gtggcccacatat-c--a-a--ttac-t-a-acatctgggct
aaatactacatcgtacatctg-gccca-agt-at----tgt-----------------gt
gccacctctgccaaac-c--agggccatgtttggcccaca-tgctgaatgccattgccag
ataaatgccggctttgccaga-tttatgccaaatgtgggacagaattctttgctactttg
g-----------------------------------------------------------
-----------------------------------------
>EnSpm-N39B_DR|413778
---------------------------------------------------------ccc
acatagc-agaat----atct---------ctgacctacacaatcagttttttcttggct
tacatgtcacagtgaaatac-ggtacatgactggaccaagtctggcttc-----------
taaacatggaccagatctgg-----tggtccgctgagttaataaccca-taa-----gct
gaaatgggccaga-ta-t-g-ttggtgtgtcacgactg-c-aat-g-a-aat---gataa
accc-atgattcat-t-gc-g-ct-ttag-gcatgctatg-g---gc-gtt--c-ttt-t
t-ca-t-gaagcgacctgattgat------------------------t-t-----tttt
-ttt-ttt--ga--aa-t-aa-t----a-aaatgtt-aat-ttcaa--------------
-----------tattac-aaggcctacatat-c--a-g--ttat-t-t-acacctgggcc
aaatactacaatttacatctg-g-cca-agta-t----tgtgtgccgccataaatacgat
gccatctctgccaaac-c--agggccatgtttggcccaca-tgctgtatgccagtcgcgg
acgaatgcctgctgtgccaga-ttcatgccaaatctgggccagaattatttgctacctg-
------------------------------------------------------------
-----------------------------------------
>EnSpm-N39B_DR|413779
------------------------------------------------------------
-------------------------------------------------ctggactgg--
----------------gg-------ca----------------------g----------
-----at------aagttgg--------t-------------------------------
--t------------------t----g--tcacgattg-c-aat-g-a-aattg--ataa
aacc-atgaagcat-t-gt-a-ct-ttag-acacagtatg-g---gt-atg--c-tttt-
t-tt-c-aaagagaactgattgactga---------------ttttg-t-t-----tat-
-t-tgtta-taattaa-taaaat----a-aa---taatatatataaaatgtgggtcaaga
-c--aagccacactaag-atggcccatatat-t--att--tttt-t-a-acatctgggcc
aaatactacattttac--------------------------------------------
--------------a--------------tctggcccaat-gcttatgtgccacctt--c
ataagtgccacctctgccaaa-ccc-----------------------------------
------------------------------------------------------------
-----------------------------------------
>EnSpm-N39B_DR|413780
---------------------------------------------------------ctc
acatagc-aaaattt--ctctggcccagctctggcccacacaatcaggttttgcttggcc
cacatgccgcagtgaattac-gatacatggctggaccaaatctggcttccagacaagggc
caaacatggaccatatctgggccaagtctcagccaagttaataactca-taactgggcct
aaactgggccaga-ta-g-a-ttggtgtgtcacgattg-c-aat-g-a-aattg--ataa
accc-atgaagtga-t-gc-g-ct-ttag-gcacactatg-g---gc-aga--c-tttt-
t-ct-c-aaagtgacctgattggtaga---------------attt--t-t-tt----t-
-t-tactc-aaa--aa-t-ta-tt-t-t--a---tg-tat-tttaaa-tttgtgtcaagg
-t--tggccaaactcat-gtggcccacttat-c--a-a--tttt-t-a-aaatctgggtc
aaatactacgttttacatctg-gccca-aat-ct----tgtgtgccaccttaaagacggt
gccacctctgccaaac-c--cgggcaatgtttggctcaca-tgctgtatgccagtgccgg
-tgaatggctggtgtcccagc-tttatgccaaatctggcccagaattctttgctactaag
g-----------------------------------------------------------
-----------------------------------------
>EnSpm-N39B_DR|413781
---------------------------------------------------------ccc
acatagc-aaaatat--ctctggcccagctctgacccacacaatcagcttttgcttggcc
cacataccgcagtaaataac-ggtacatgactggaccaagtctggcttttagacaagggc
caaacatggaccatatctgggtcaagtctcagccaagttaataacctg-taaatg-----
-aattgggccaga-ta-t-g-ttggtgtgtcatgactg-c-agt-g-t-aattg--ataa
acct-atcaatcat-t-gt-g-ct-ttag-gcatgctatg-g---ac-aag----cttt-
t-tt-c-gaagtgacctgattagttga---------------attt--------------
----------------------------------tg-tat-tttaaa-tgtgggtcaaga
-t--tggccaaacttac-atggcccaca------------------------tatgggcc
aaatactacattaaacatctg-gccca-aat-at----tatgtgctgcctcgaagacggt
tccacctctgccaaac-c--agggctatgtttggcccaca-tgctgtatgccagtgccag
a---------------------tttatgccaaatctgggccagaattctttgctacctgg
g-----------------------------------------------------------
-----------------------------------------
>EnSpm-N39B_DR|413782
---------------------------------------------------------ccc
acatagc-aaaat----ctctggccccgctctagcccacacaatcaggttttgcctggct
cacatgccgcattgaattac-ggttcatgactggaccaagtttggcttccagacaaaggc
caaacatggaccatatctcaaccaagtctcagccacgttaataacaca-taactgggcct
gaactagaccaga-tg-t-at---gtgcgtcacaattg-c-aat-g-a-aattg--ataa
accc----agactt-t-tt---c---taa-gcaaattgtaga---ataat---t-ttttc
t-cta--aagacaaac---ttagtggcct-----------acat----------------
------------------------------------------------------------
------------------------------ctc--a-a--tttg-t-a-acatctggccc
aaatactacattttacatctg-gccca-agt-ct----tgtgtgccaccttaaagatggt
gccagctctgccaaac-a--caggccatgtttggtccaca-tgctgtatagcattgccag
atgaatgcctgctgtgccaac-tttatgccaaatttgggccagaattctttgctacctag
g-----------------------------------------------------------
-----------------------------------------
>EnSpm-N39B_DR|413783
---------------------------------------------------------ccc
acatagc-ataattt--ctctgacccagatctggcccacacaatcagttttggattaggc
cacatgccgtaatgaattat-ggtacatgactagacccagtctggcttccagacaagggc
taaacatggaccacatctgggtcaagtct-agccaagttaataac-ca-taactgggcct
gaactgggccaga-ta-t-g-ttgatgtgtcacgattg-c-aat-g-a-aattg--ataa
acct-atgaagcat-t-ac-a-ct-ttag-gtacactatc-g---gc-ata--c-tttt-
---t-c-aaagtgacgcgattggtaga----------------tttt-t-t-tt--ttt-
-t-tgctc-aaa--aa-t-aa-tt-t--tga---tg-tat-tttaac-tgtgggtcaaga
-c--aggccaatgttac-atggcccacgtat-t----aa-tttt-------------gcc
aaac--------------------c-a--g-----------g------------------
-ccac---------g--------------tttggcccaca-tgctgtatgccagtgc--g
aagaatgtct--------------------------------------------------
------------------------------------------------------------
-----------------------------------------
>EnSpm-N39B_DR|413784
---------------------------------------------------------ccc
acatagc-aaaatat--ctctgacccagctctggcacactcagtcagcttttgcttggcc
cacatgctgcaatgaattat-ggtacatgactggaccaagtctggcttccagacaagggc
caaacatggatca-----------agcctctgccaagttgataaccca-aaactgggcct
gaattgggccaga-ta-g-g-ttggtgtgttacgactg-c-aat-g-a-aatta--ataa
accc-atgaatcat-t-gt-g-ct-ttag-gcatgctaca-g---gt-gtg--c-tttt-
t-ct-c-aaagcgacctgattagtag-----aagt--------tttt-t-t-----tct-
-t-tattt-gaa--aa-t-aa-ta-a-a-aa---tg-tgt-tttaaa-tgtgggtcaaga
-c--aggccaaacttac-atggatcacatat-c--a-a--tttt-t-t-acatctgggcc
aaatactacattttacatctg-gccca-aga-at----tgtgtgtccccttagagacagg
gccacctctgccaaac-c--agggccatgtttggcccaca-tgctgtatgccaatgccgg
ctgaatgcctgctgtgtcaga-tttatgcccaatctgggacagaattcttttctacctgg
g-----------------------------------------------------------
-----------------------------------------
>EnSpm-N39B_DR|413785
---------------------------------------------------------ccc
acatagc-aaattat--ctctggcccagctctggcccattcaatcagctcttgcttggcc
cacatgctgcagtaaattat-ggtaaatgactggaccaagtctggcttccagacaagggt
caaacatggatcatatctgggccaagtctaagccaagttaataacctc-taactcagcct
gaactgggctaga-ta-t-g-ttgatgtgtcacgactg-c-aat-g-a-aattg--ataa
atcc-atgaatcat-t-gc-a-ct-ttag-gcacactatg-g---gt-ggg--c-tttt-
t-ct-c-gaagtgacctggttggtaga---------------ttttt-t-----------
------------------------------------------------------------
------------------------------------------------------------
------------------------------------------------------------
------------------------------------------------------------
---------------------------------------------ttctttatt------
------------------------------------------------------------
-----------------------------------------
>EnSpm-N39B_DR|413786
---------------------------------------------------------ccc
acatagc-aaaatgt--ctctggcccagttctggcccacaaagtattcttttgcttggcc
cacatgttgcagtaaattat-ggtacatcactggaccaagccttgctgccagacaagggc
aaagcatgaactatatgtgggccaagtctcagccaagttaacaaacca-taactggacct
gaactgggctaga-ta-t-g-ttggggcatcacgactg-c-aaa-g-a-aactg--ataa
accc-atgaagcat-t-gc-g-at-tcag-gtgcaccatg-g---at-gtg--a-tttt-
t-ct-t-gaaatgacatgatcggtagg---------------a-----t-t-t---ttt-
-t-tcctt-aaa--aa-t-aa-tta--a-aa---tg-tat-gttaaa-tgtgggttaaga
-t--aggccaaacatct-gtggcccacatat-a--t-g--tttt-t-a-acatctggttc
aaagattacatttatcatcta-gtcga-agt-ct----tgggtgccaccttaaagagcgt
gccacctctgccaaac-c--ctggccaggtttggccca-------------cagagccgg
atgaacatctgctgttccagc-tttatgccaaatttgtgccagaatgttttgctacctg-
------------------------------------------------------------
-----------------------------------------
>EnSpm-N39B_DR|413787
--------------------------------------------------gcctgggccc
acatagc-aaaat-------------atatctggcccatacaaacagcttttgcttggcc
cac--gtcacagtaaattac-aatgcatgactggaccaagtctggcttccagaaaaaggt
caaacataaatcatatctgggcca-----------aattaataaccca-taactgagcct
gaactgggctaga-ta-t-g-ttggtgtgtcaccactg-c-aat-g-a-aattg--ataa
accc-atgaatcat-t-gt-g-ct-ttag-gagtaatatg-g---gc-atg--c-tttt-
t-c--tcgaagcaacctgattggtagaattt--------------tt-t-t-----tct-
-t-tattg-aaa--aa-t-aa-ta-a-a-aa---tg-taa-ttttta-cgtgggtcaaaa
-t--aagtcaaacttac-atggcccacatat-c--a-a--ttat-t-a-acatctggccc
aagtacta----------------------------------------------------
------------------------------------------------------------
------------------------------------------------------------
------------------------------------------------------------
-----------------------------------------
>EnSpm-N39B_DR|413788
---------------------------------------------------------ccc
acatagc-aaaattt--ctctggcccagttttggcccacacaatcagtttttgcttggcc
cacatgccacagtgaattat-ggtacatgactggaccaagtctggcttccatacaagggc
caaacatggaccatatctgggccaagtctcagccaagttaacaacctc-taactgggcct
gaactgggccaga-ta-t-a-ttggtgtgtcacgggat-t-gat-a-g-gattg--ataa
actt-ttaaa--------------------aagcactgag-g---gc-gtg--c-tttt-
t--c-t-caaattttctgattggtaga---------------attgt-t-t-----tttt
tt-tattt-gaa--at-t-aa-t---aa-ac--atg-cat-ttttaa-tgtgggtcaaga
-t--aggccaaacttac-atggcccatatat-c--a-a--ttat-t-a-acatctgagcc
aaatactacattttacatctag---cc-agt-at----tgtgtgccgccttaaagatggt
g-------------------------------------ca-tgctgtatgccaatgcccg
atgaatgcctgctatgccaga-tttatgccaaatctgggccagaattctatgctacctgg
g-----------------------------------------------------------
-----------------------------------------
>EnSpm-N39B_DR|413789
------------------------------------------------------------
-----------------------------tctggcccacacaatcag--tttgattggcc
cacatgctgcagtgaattac-gatacaagactggaccaagtcgggcttctattcaagggc
taaacatggaccatttctgggctaagtctcagccaagttattaaccca------------
-aactggaccaga--aat-g-ttg--gtgtcacgactg-c---------aattg--acaa
atcc-attaagcat-c---gggca-tt-----------------------------ttt-
t-ct-c-ggagtgacctgattggtaga---------------atctt-t-t-----tct-
-t-tactc--aa--aa----a-t------aa----------tttaaa-tgtgggtcaaga
-c--aggccaaacttac-atggcccacatatac----a--tttt-t-a-acatctgggcc
aaatactacgtttgacatctg-actca-agt-ct----cctgtgccaccttaaagacgat
gccacctctgccaaac-c--caggccatgtttggcccaca-tgttgtatgcaagtgatta
ataaatgcctgctgtgcaagc-tttatgccaaatctgggccagatttatttgctacctgg
g-----------------------------------------------------------
-----------------------------------------
>EnSpm-N39B_DR|413790
------------------------------------------------------------
------------------------------------------------------------
------------------------------------------------------------
-------------------------------------------------------ggcct
gaactggaccaga-ta-t-g-ttgatgtttcacgactg-c-aat-g-a-aactg--ataa
atcc-ataaagcat-t-gc-a-gt-ttag-gtgtgctatg-g---gc-att--t-attc-
t-tt-----------------------a-------------ctctt--------------
-----------------t-aa-tt-a-a-aa---tg-tat-tttaaa-tatgtgtcaaga
-tgcaggccaattgtat-ctggctcacacat--c-a-g--tttt-t-a-acatctgg---
gctaaatacatttgacatctg-gccca-agt-ct----tgtgtgccaccttaaagacagc
gccacctctgtcaaaa-c--tggaccatgtttggtccaca-tgctgtatgccagtgtctt
gtgaatgcttgctgaactagc-tttttgccaaatctgggctagaactctttgct------
------------------------------------------------------------
-----------------------------------------
>EnSpm-N39B_DR|413791
------------------------------------------------------------
-----------------------cccaggtctggcccacaaaatcagctttt-cttgg--
cagatgccgcagttaattac---tgcatgactgga--------------c----a-----
------------acgtctgg--c-------gg----g-------c-ca------------
-aa-t-------a--------t-gg---------a-t--c-a-t------------at--
--ct----aa----------------------------------------g--c--t---
-----------------g------------------------------------------
-----------a-----------------------g-----tt-------t----c-ag-
--------cgaa------g------------------------t----------t-----
-aat----------a-----------a-a----t--------------------------
------------------------------------ca---t-----a------------
---a------g------------------------tggg---------------------
------------------------------------------------------------
-----------------------------------------
>EnSpm-N39B_DR|413792
------------------------------------------------------------
------------------------------------------------------------
------------------------------------------------------------
------------------------------------------------------------
------------------------------------------------------------
------------------------------------------------------------
------------------------------------------------------------
------------------------------------------ttaaa-agtgggtcaaga
-t--aagccaaacttac-gtggcccatttat-a--c-a--tttt-t-a-atatctgggcc
aaatactatatttgatatctg-gccca-agt-ct----gttgtgtcgccttaaagaaggt
gccacatctgccaaac-c--tgggccctgtttggcccaca-tactgta------tgccag
acgaacacttgcta---caat-tttacgccaaatctgggccagaattctttgctaccttg
gcccacatagcacaatc-----tctggcccagactatcaacttttgcttggtccacatgc
cacaatgaataacagtgtcaaacctcaaccaagttgataac
>EnSpm-N39B_DR|413793
---------------------------------------------------------cct
acaaagc-aaaattt--ctctggcccaaatctggcccacaccataaggatttgtttggcc
cacatgctgcagtgaattac-ggtacatgactggaaaaagtctggcttccatacaagagc
caaacatggaccatatctgggccaagtctcagccaagttaataaaaca-taactgggcca
aaactggatcaga-ta-t-g-tcagtgtgtcatgactg-c-aat-c-t-ttttt--ataa
accc-ttgaagcat-t-tc-a-ct-t----------tatg-ag---t-gtg--c-tttt-
t-ct-t-gaagcaacctgattaataga---------------atttt-t-t------ct-
-g-tacac-aaa--aa-t-aa-tt-t-c-aa---tg-tat-tttaaa-agtgggtcaaga
-t--aggccaaacgtac-gtggcccacaaat--a-c-a--tttt-t-a-acatctgtgcc
aaatactacatttgatatct-----ga-agt-ct----tgagtcccacctgtaagacggc
gccacctcagccaaac-c--tgggcaatgtttcgttcact-tgctgcatgccagcgccgg
acgaataccttctgtgccagt-tttatgccaaatctggaccagaatgctttgctacctgg
g-----------------------------------------------------------
-----------------------------------------
>EnSpm-N39B_DR|413794
------------------------------------------------------------
------------------------------------------------------------
--------------------------atgattggacaaagtctagcttccataatacggc
caaacat-gaccatatctggg-c----------caagttaataacccc-tagttgagcct
gaactgggccagagta-t-g-ttggtgtgtcatgacta-c-aat-a-a-attag--ataa
atcc-atgaagcat-t-tc-a-c--tt---------tatg-----gccatgt-t-tttt-
t-ct-c-gaagcgacccgattggtaaa---------------atttt-t-------tct-
-t-tactt-aaa--aa-t-aa-tt-t-a-aa---ag-tat-tttaaaa-gtagctcaaga
-t--aggccaaacttac-atggcccacatat-a--a---------------atctggtcc
aaatactacatttgaaatctg-gccca-agc-ct----tgtgtgccactttaaagatagt
gccacctcttccaaac-c--tgggccatgtttgggccaca-cgctgtttggca-tgcctg
acaaatgcctgctatgccagc-tttatgccatatctgggtcagaattctttactacctgg
gcccacatagcaaaattccagctttggcacacataatcagcttttgcttggctcgcaggc
cgctgtgaattatgg--------------------------
>EnSpm-N39B_DR|413795
---------------------------------------------------------ccc
acatagc-aaaattt--ctctggcccagctctggcccacacaatcaggttttgcttggcc
cacataccgctgtgaattac-ggtacatgactggaccaaatctggcttccagacaagagc
caaacacagaccatatctgggccaagtctcagccaagttaataactca-taactgggcct
gaactgggccagt-aa-g-g-ttggtgtgtcacgattg-c-aat-g-a-aatta--ataa
acct-atgaagcgt-t-gt-g-ct-ttag-gcacactatg-g---gc-cttg-t-tttt-
t-ct-c---agtgacctgattggtaga---------------ataaa-t-t-ta----t-
-t-taatt-aaa--aa-t-ta-tt-t-t-ta---tg-tat-tttaaa-tgtgggtcaaga
-c--tggccaaactcac-gtggcccac-aat-c--a-a--tttt-t-a-aaatctgggcc
aaatactacgttttacatctg-accca-aat-ct----tgtgtgccgcattatagacggt
gccacctctgccaaac-c--caggccatggttggcccaca-tgctgtatgccagtgctgg
atgaatgcctgatgtcccagc-tttatgccaaatctgggccagaattctttgctactagg
g-----------------------------------------------------------
-----------------------------------------
>EnSpm-N39B_DR|413796
---------------------------------------------------------ccc
acatagc-aaaatat--ctctggcccagctctggcccacacaatcagcttttgcttggc-
------ctgcagtgaattac-ggtacatgactagaccaagtctggcattcagaaaaggcc
aaaacatagattgtatctgggccaagtgtcagccaagttaataaccca-taactgagcct
gaactgggccaga-ta-t-g-tttgtgtgtcacgactg-c-aat-a-c-aattg--ataa
accc-atgaatcaa-t-gc-g-ct-tcag-gagaactttt-g---gc-ttg--c-tttt-
t-ct-c-gaagtgacctgattggcag-----attt----------tt-t-t-----tca-
-t-tattt-gaa--aa-t-aa-ta-c-a-at---tg-tat-tttgaa-tgttggtcaaga
-t--aggccaaatttac-atggctcacttat-c--a-a--ttat-t-a-acatctgggcc
aagtactacattttacatctg-gccca-agt-at----tgtgtgctgccttagagacggt
cttacctctgccaaac-c--agggccatgtttggcccaca-tgctgtatgtcagtgctgg
atgaatgcctgctgtgccaga-tttatgccaaatatgggccagaattctttgctacctgg
g-----------------------------------------------------------
-----------------------------------------
>EnSpm-N39B_DR|413797
------------------------------------------------------------
-catagc-aaaatat--cgttggcccagctctggcccacataatcagcttttgcttggcc
cacatgccacagtgaattac-agtacatgactggaccaagtctggcttccagacaagaac
cagacatggaccatatctgggccaagtctcagtcaagttaataatcca-gaactaagcct
gaactgggccagt-ta-t-g-ctggtgtgtcatgactg-c-aat-a-a-aattg--aaaa
accc-atgaattaa-t-gc-a-ct-ttag-gt----------------------------
------------------------------------------------------------
------------------------------------------------------------
------------------------------------------------------------
------------------------------------------------------------
------------------------------------------------------------
------------------------------------------------------------
------------------------------------------------------------
-----------------------------------------
>EnSpm-N39B_DR|413798
------------------------------------------------------------
------------------------------------------------ctttagttg---
------------------------------------------------------------
------------------------------------------------------------
------------------------------------------------------------
---------------------------------tgctatg-g---gc-gtg--c-tttt-
t-ct-c-taagcgacctgattggtagaa---------------catt-t-t-----tct-
-t-tattt-gaa--aa-t-aa-t---aa-aa--atg-tat-tttaaa-tgtgggtcaaga
-a--a----aaaattac-atggcccacatat-c--a-a--ttat-t-a-ac--ttgggcc
aaatactacatttaacatctg-gccca-agt-at----tgtgtgctgtcttaaagatgac
-----------caaac-c--aggaccatgtttggcccacg-tgctgtatgccaatgccag
gtaaatgcctgctgtgccaga-tttatggcaaatctgggccagaattttttgctacctgg
g-----------------------------------------------------------
-----------------------------------------
>EnSpm-N39B_DR|413799
---------------------------------------------------------ccc
acatagc-aaaatat--atctggcccagatctggcctatacaatctgcttttgcttgacc
cacgtgctgcagtgaataac-ggtacatgactggaccaagtctggctaccagacaagggt
taaacatagatcatatctgggccaagtctcagccaagttaataaccca-taactaagcct
gaactggtccaga-ta-t-g-ttggtgtgtcacaactg-c-aat-a-a-aattg--ataa
accc-atgattcat-t-gc-a-ct-ttag-gcgtgctatg-g---gc-gtg--c-tttt-
t-ct-c-gaagtgacctgattggtaga---------------atttt-t-t-tt--tct-
-t-tattt-aaa--aa-c-----------aa---tg-tat-tttaaa-tgtaggtcaaga
-t--aggtcaaacttac-atggcccacatat-c--a-a--ttat-t-a-acatctggcct
aagtactat--------------------------------gtgccaccttaaagaccgt
gccacctctgccaaac-c--agggccatgttttgctcaca-tgctgtttgccagtgccgg
atgaatgcctgctgtgccaga-tttatgccaaatctgggccagaattctttgctacctg-
------------------------------------------------------------
-----------------------------------------
>EnSpm-N39B_DR|413800
---------------------------------------------------------ctc
acatagc-aaaattt--atcaggcccagctctggcccaaacaatcagcttttgct-----
--------gcagtgaattac-gctacatgactggaaaaagtcagatgtccagacaaggca
caaacacggactatatctgggccaagtt-----------gctagccca-tgac-------
----tgggccaga-ca-t-a-ttggtgtgtcatgattg-c-aaa-g-a-aattg--ataa
accc-acaaagctt-t-gc-g-ct-ttag-gctt------------t-gtg--c-tttt-
t-tt---aaagcgacctgactggtgta---------------------t-t-tt--ttt-
-t-tat-----------------t-t-a-aa---tg-tgg-------------gtcaaga
-a--aggccaaacttac-ttggcccacattt-c--a-a--tttt-t-a-acatctgagcc
aaatactacattttacatctg-accca-agt-ct----tgtgtgctgccctaaagacg-t
gccacctctgctaaac-c--tggctcatgtttgtctcaaa-agctgtatgtcagtgccaa
aagaatgcctgctgtgccagc-tttatgccaaatatgggccagaattctttgctacctgg
g-----------------------------------------------------------
-----------------------------------------
>EnSpm-N39B_DR|413801
---------------------------------------------------------ccc
acataga-aaaattt--ctc-aacccagctctggccaacacaatcagcttttgcttgg--
-ccatgtcgcagtgaatttc-ggtaaaggactggaccaagtctg-----------gatgc
caaacatggaccatatctgggccaggtctcagccaagttaataaccca-taactgggcct
aaactgggccaga-ta-t-g-ttggtgcatcacaactg-c-aat-g-a-aactg--ataa
accc-atgaaacat----------------------------------gtc--t-tttt-
t-c--ccgaagcaatctgattcgtagaatttttt----ttattatta-t-t-----att-
-g-ttatt-aaa--ct-t-aa-ta-a-a-aa---tg-tat-tttaaa-tgggggtcaaga
-t--aggccaaacttac-atggcccacatat-c--a-a--ttat-t-a-acatctgggcc
aaatactacat------------------------------------------------t
tacattcccattgtcc-t--ac--------------------------------------
------------------------------------------------------------
------------------------------------------------------------
-----------------------------------------
>EnSpm-N39B_DR|413802
------------------------------------------------------------
-----------------------------tctgg-ccatacaatcagcttttgctttgcc
cgcatga--cagtgtattgc-ggtacatatttggaccaagtctggcttccatacaagggc
caaacatggaccacatctgggccaagtcttagccaagttaataaccca-ta--taggcct
aaactgggccaga--att-g-ttagtgtgtgatgactg-c-a-t-gca--------atga
gt-------tggat-t-tt-g-tt-tt----------atg-g----tcaca--c-tttt-
t-tc-c-aaag-----cgattggaaga---------------atttt-t-------tct-
-t-tactc-aaa--aa-t-aa-tt-t-a-aa---cg-tat-tttaaa---tgggtcaaga
-t--aggccaaactaac-gtggcacaca-at----aca--tttt-t-a-acatctggacc
aaatactacatttgacatctg---------t-ct----tatgtgacaacttaaagatggt
gccacctctgtgaaac-c--cgggccatgtttaccccaca-tg------------gctgg
aagaatgcctgctgtgcaaga-tttatgccaaatctggtccagaatgcattgcta-----
------------------------------------------------------------
-----------------------------------------
>EnSpm-N39B_DR|413803
-----------------------------------------------------------c
ccactat-aaaatat---tctggcccatctca-----acacaatcagcttttgcttgggc
cacatgccgcagtaaattat-ggtaaatgactggaccaagtctgg----cagacaagagc
caaacatggaccatatctgg-----------gccaagttaataaccaa-taactgagcct
gaactgggccaga-ta-t-g-ttggtgt-ttacgactg-g-aat-g-a-aatta--atca
atta-ataaatcat-t-ac-g-ct-ttag-gcatgct-------------------ttt-
t-ct-c-aaagcgaccttattggtagaa-------------ttagtt-t-t-----tta-
-a-aattt-gaa--aa-t-aa-t----a-aa-aaga-ttt-tttaaa-tgtgggtcaaga
-t--aggccaaactt------------acat-c--a-a--ttat-t-a-acatctgggcc
aaatactacattttacatcgg-gccca-aata-t----tgtgtgcagccttaaagaagct
gccacctcagacaaac-c--agggccatgtttggcccaca-tgctgtataccagtgccgg
atgaatccctgctttgccaga-taaatggcaaatctgggccagaattttttgctacctgg
g-----------------------------------------------------------
-----------------------------------------
>EnSpm-N39B_DR|413804
-----------------------------------------------------------c
acatagc-aaaacat--ctctggcccaaatctggcccacacaataagcttgtgcttggcc
cttatgctgcagtgaattac-agaacatgactggataaagtctggcatccagacaagggc
caa--atggatcatatct----ttgggtccagccaagttaataaccca-taactgagatt
gaactgggccagc-ta-t-g-ttggtgtgtcacgactg-c-aat-g-a-atttg--ataa
accc-atgaa------------tc-atag-gtgtgctttg-g---gc-atg----cttt-
t-ct-c-aaagcgacctgatcggtaga---------------ttttt-t-t-----tct-
-t-tattt-gaa--aa-t-aa-ta-g-a-aa---tg-tat-tgttaa-tgtgggtcaaga
-t--aggccaaacatgc-acagcccacatat-a--a-a--ttat-t-a-acatctggacc
aaatactatttttttcatctg-gccca-agt-at----tgtgtgccgccctaaagatggt
gccacctctgtcaaac-c--agggccatgtttggcccaca-tgctctatgccaatgccgg
atgaatgcctgctgtgtcagc-ttcatgccaaatctgggccagaattctttgctactcag
g-----------------------------------------------------------
-----------------------------------------
>EnSpm-N39B_DR|413805
------------------------------------------------------------
------------------------------------------------------------
------------------------------------------------------------
------------------------------------------------------------
----------------------------------attg-c-aat-g-a-aattg--ataa
accc-ttaaataat-t-gc-c-ct-tcag-gtgtgctttg-g---gc-ttt--t-tttt-
t-ct-c-gaagtgacctgattggtagaa---------------cttt-t-t-----tct-
-t-tattt-aaa--aa-t-aa-t----a-aa-aatg-tat-tttaaa-tatgggtcaaga
-t--aggccaaacttac-atggcccacatat-c--a-a--ttat-t-a-ccatctgggcc
aaatactacattttacctctg-gccca-agca-t----tgtctgcagccttaaagacgat
gccacctccgccaaac-c--agggccatgtttgacccaca-tgctgtat----------g
acgaatgcctgctgtgccaga-tgtatgccaaatcagggccaaaatgctttgctgcctgg
g-----------------------------------------------------------
-----------------------------------------
>EnSpm-N39B_DR|413806
---------------------------------------------------------ccc
atatagc-aaaattt--ctctggcccagctctggcccacacaatcaggttttgcttggcc
cacatgccgcagtgaattac-ggtacatgactggaccaaatctggcttccagacaagggc
caaacacggacaatatctgggccaagtctcagccaagttaataactca-taactgggcct
gaactgggccagt-aa-g-g-ttggtgtgtcacgattg-c-aat-g-a-aatta--ataa
acct-atgaagctt-t-gc-g-ct-tttg-gcacaatatg-g---ga-cttg-t-tttt-
t-ct-c---cgtgacctgattggtaga---------------attga-t-t-ta----t-
-g-taatc-aaa--aa-t-ta-tt-t-t-ta---tg-tat-tttaaa-tgtgggtcaaga
-c--tggccaaactctt-gtggcccac-aat-c--a-a--tttt-t-a-aaatctgggcc
aaatactacgtcttacatctg-gccca-aat-ct----tgtgtgccgcattatagacggt
gccacctctgccaaac-c--caggccatggttggcccaca-tgctgtatgccagtgccgg
atgaatgcctgctgtcccagc-tttatgccaaatctgggccagaattctttgctactagg
g-----------------------------------------------------------
-----------------------------------------
>EnSpm-N39B_DR|413807
---------------------------------------------------------ccc
ccataga-aaaattt--ctctggcccagatctggcccacaatatcagcatttacttggcc
cacatgtcgcagtgaattac-ggtacatgactggaacaaatctggcttccacacaagtgg
caaacatggatcatatttgggccaagtctcagccaagtta----------------cctt
taactgggccaga-tt-t-g-ttggtgtgtcacgactg-c-aat-g-t-ttttt--ataa
accc-atgaagcat-t-tc-g-ct-t----------tatg-gc---t-gtg--c-tttg-
t-ct-t-gaagggacctgattgataga---------------atttt-t-t------ct-
-t-tgctt-aag--aa-t-aa-tt-t-a-aa---tg-tat-tttaaa-agtgggtcaaga
-t--aggccaaacttag-gtggcttacatat----a-c--attt-a-a-acatctgggcc
aaatactacacttgatatctg-gccca-agt-ct----tgagtg----------------
-ccacctcagccaaac-c--tgggccatgtttggcccaca-tgctgcatgccagtgttga
acgaatgcctgctgtgccagc-tttatgccaaatccaggccagaattctttgctacctgg
------------------------------------------------------------
-----------------------------------------
>EnSpm-N39B_DR|413808
---------------------------------------------------------ccc
acacagc-acaatat--ctctggtctagctctggcccatacaaccagctgttgcttggcc
cacatgct-gagtgaattac-gttacatgactggaccgagtctggcttccagacaagggc
caaacatggaccatatctggaccaagtctcagctaatttaataaccct-g----------
-aactgggccaga-ta-t-g-ttggtgtgtcacgactg-c-aat-g-a-aattg--ataa
aacc-atgaagcat-t-gc-c-tt-ttag-gtgagctatg-g---gt-gtg--c-tttta
t-tt-c-gaatcgaactgattggtagat--------------ttttt-t-t-----cct-
-t-tattc-aca--ag-t-aa-t---aa-aa--ttg-tat-tttaaa-tgtgggtcaaaa
-t--aggccaaacttac-atggcccacatat-c--c-a--ttat-t-a-gcatcttggcc
aaatactacatttgatatctg-gccca-c-------------------cttaaagatgga
gccacctctgccaaac-c--cgggtcatgtttggcccacg-tgctgaatgccagtgccgg
atgaatgcctgctgtgccaga-tttatgccaaatctgggccagaattctttgctacctgg
g-----------------------------------------------------------
-----------------------------------------
>EnSpm-N39B_DR|413809
---------------------------------------------------------ccc
acttagc-aaaatat--ctctggcccatctgtggcccacacaatcagcttttgcttgggc
ca----------tgaattat-gatacatgactggaccaagtctggcttccattcaagggc
caaacatggaccatatctggaccaagtttcagccaggttaataaccca-aaactgggcct
gaattgggccaga-ta-t-g-ttggtgtgtcaagactg-t-aat-g-a-atttg--ataa
accc-atgaagcat-t-tt-g-ct-t----------tatg-gc---t-gcg--t-tttt-
t-ttcc-aaagcgacttgattgat---------------------------------ct-
-t-tactc-aag--aa-taaa-tg-t-a-ta---tg-tgt-tttaaa-agtgggtcaaga
-t--gggccaaacttat-gtggcccacaaaa--a-c-a---ttt-t-a-acatctgggcc
aaatactatatttgatatttg-gcgca-ggt-ct----tgtatgccgtcttaaagacggt
gccacctctgcctaac-c--cgggccatgtttgccccaca-tgctgtatgctagtgttgg
acaaatgcctgctgtgccaac-tttatgcccaatatgggccaaaattctttgcta-----
------------------------------------------------------------
-----------------------------------------
>EnSpm-N39B_DR|413810
------------------------------------------------------------
------c-acaattt--ctctggcccagctctggcccatacaatcagcttttgcttggcc
cacatgccacaatgaattac-agtacatgactggaccaaatctggatgccagacaatgac
caaacatgcatcatatc-------aagctcagccaagttaataaccca-t----------
-atctgggcaaga-ta-a-a-atagtgcatcacaactg-c-aat-a-a-aattg--atta
accc-atgaagca---------------------------------t-ttt--t-tctc-
t-aa-g-ggactaattggatttgacc-----ttat--------tttc-a-a-----cct-
-t-tattc-gaa--aa-t-aa-ta-a-a-ag---tg-tat-tttaaa-tgggggtcaaga
-t--aggccaaacatcc-atggctcacacat-c--a-a--ttat-t-a-acatctgggcc
aaatactacattttacatttg-gccca-agt-at----tgtgtgcagccttaaagacagt
gccatctctgccaaac-c--caggccatgtttggcccaaa-tgctgtattccagtgccgg
atgaatgcctgctgtgccagc-tttatgctaattctgggccagaattatttgctacctgg
g-----------------------------------------------------------
-----------------------------------------
>EnSpm-N39B_DR|413811
---------------------------------------------------------ccc
ccatagc-aat-ttt--ttctggctcagatctggcccacacaatcagcttttgcttggcc
caaatgccgcagtgaattac-ggtccatgattggaccaagtctagcttccagacaagggt
caaacatggaccatatctggaccaagtctcagccaagtcaataaccca-aaactgggcct
gaactgggccaga-ta-t-g-ttggtgtgtcacgactg-c-agt-t-a-atttg--ataa
accc-atgtagcat-t-tc-a-ct-t----------tatg-gc---c-gtg--c-tttt-
t-ct-c-taagtgatctaattggtgg----------------------------------
-----------------------------aa---tg-tat-tttaaa-agtgggtcaagt
-t--aggccaagcttac-gtggcccacatat--a-c-a--tttt-t-a-acatctgggcc
aaatactacatttgatatctg-gccca-agt-ct----tgtgtgccgccttaaagaca--
-ctacctctgccaaac-c--tgggtcatgtttggcccaca-tgctatataacagtgccgg
acgaatacctgctgtgccagc-tttaggccaaatgctggccagaattctttgctacctgg
g-----------------------------------------------------------
-----------------------------------------
>EnSpm-N39B_DR|413812
---------------------------------------------------------ccc
ccatagc-aacattt--ctctggcccagatctggcccacacaatcagcttttgcttggcc
cacatgccgcagtgaattac-ggtacatgattggaccaagtctagcttccagacaagggc
caaacatagaccatatctggaccaagtctcagccaagtcaataaccca-taactgggcct
gaactgggccaga-ta-t-g-atggtgtgtcacgactg-c-agc-t-a-attcg--aaaa
acca-gtgtagcat-t-tc-g-ct-t----------tatg-gc---c-gtg--c-cttt-
t-ct-c-taagtgatttaattggtgga---------------------------------
--------------------a-tt-t-a-aa---tg-tat-tttaaa-agtgggtcaagt
-t--aggccaatcttac-gtggcccacatat--a-t-a--attt-t-a-acatctgggcc
aaatactacatttgatatctg-gccca-agt-ct----tgtgtgccgccttatagaca--
-ctacctctgccaaac-c--tgggccatgtttggcccaca-tgctatataacagtgccgg
acgaatgcctgctgtgccagc-cttaaaccaaatctgggccagaattctttgctacctgg
g-----------------------------------------------------------
-----------------------------------------
>EnSpm-N39B_DR|413813
---------------------------------------------------------ccc
acatagc-attattt--ctctggcccagctctggcccacacaatcagcttttgcttggcc
cacatgctgcagtgaattac-ggtccatgattggaccaagtctagcttccagacaagggc
caaacatggaccatatctggaccaagtctc-----agttaataaccca-taactgggcct
aaactgggccaga-ta-t-g-ttggtgtgtcacgactg-c-agc-t-a-atttg--ataa
acca-atgtagcat-t-tc-g-ct-t----------tatg-gc---c-gtg--g-tttt-
t-ct-c-gaagcgatctgattggtaga---------------------------------
--------------------a-tt-t-a-aa---tg-cat-tttaaa-agtgggtcaagt
-t--aggccaagcttac-gtggctcacatat--a-c-a--tttt-t-a-acatctgggcc
aaatactacatttgatatctg-gccca-agt-ct----tgtgtgccgccttaaagacagt
gctacctctgccaaac-c--tgggccatgtttggcccaca-tgctacatttcagtgccgg
atgaatgtctcctgtgccagc-cttataccaaatctgggccagaattctttgctacatgg
g-----------------------------------------------------------
-----------------------------------------
>EnSpm-N39B_DR|413814
---------------------------------------------------------ccc
acatagc-aaaattt--ctctggcccagctctggcccacacaatcaggttttggttggcc
cacataccgctgtgaattac-ggtacatgactggaccaaatctggcttccagacaagggc
caaacacggaccatatctgggccaagtctcagccaagttaataactca-taactgggcct
gaactgggccaga-aa-g-g-ttggtgtgtcacgattg-c-aat-g-a-aatta--ataa
acct-atgaagcgt-t-gt-g-ct-ttag-gcacactatg-g---gc-cttg-t-tttt-
t-ct-c---agtgacctgattggtaga---------------attga-t-t-ta----t-
-t-taatc-aaa--aa-a-ta-tt-t-t-ca---tg-tat-tttaaa-tgtgggtcaaga
-c--tggccaaactcac-gtggcccac-aat-c--a-a--tttt-t-a-aaatctgggcc
aaatactacattttacatctg-gccca-aat-ct----tgtgtgccgcattatagacggt
gccacctctgccaaac-c--caggccatggttggcccaca-tgctgtatgccagtgccgg
atgaatgcctgatgtcctagc-tttatgccaaatctgggccagaattctttgctactagg
g-----------------------------------------------------------
-----------------------------------------
>EnSpm-N39B_DR|413815
------------------------------------------------------------
------------------------------------------------------------
-----------------------------------------------------caggggc
caaacaaggatcatatatgggccaagtctcagccaagttaacaaccca-t----------
-aactgggccaga-ta-t-g-ttggtgtgccacgactg-g-aat-g-a-atttg--ataa
accc-atggagcat-t-tc-g-ct-tcag-gcatgctatg-g---gc-gtg--c-tttt-
t-ct-c-aaagcaacct-------------------------------------------
------------------------------------------------------------
------------------------------------------------------------
------------------------------------------------------------
------------------------------------------------------------
------------------------------------------------------------
------------------------------------------------------------
-----------------------------------------
>EnSpm-N39B_DR|413816
------------------------------------------------------------
------------------------------------------------------------
------------------------------------------------------------
------------------------------------------------------------
------------------------------------------------------------
------------------------------------------------------------
------------------------------------------------------------
------------------------------------------------------------
-------------------------------------------------atatctggttt
aaatactacatttgatatctg-gcata-agt-ct----tgtgtggccccttaaggacggt
gccacctctgccaaac-c--cgggccatatttggcccaca-tgctgtatgccagatccag
acaaacgcctgctgtgccggc-tttatgccaaatctgggccagaattttttgctacctgg
g-----------------------------------------------------------
-----------------------------------------
>EnSpm-N39B_DR|413817
---------------------------------------------------------cct
acatagc-aatattt--ctctggcccagctctggcccacacaatcaggttttgcttggcc
cacatgctccagtgaattac-agtacgtgactggatcaagtctggcttccagacaagggc
caaacatgaaccatatctgggtcaagtcacagccaggttaataattca-taactgggttt
aaacgtaaccacg------------tgtgtcacgatta-c-gat-g-a-aattg--ataa
acac-atgaagcat-t-gc-g-ct-ttag-gcacactgtg-a---aa-gca-gc-tttt-
t-ct-c-aaggcgacctgattggtag-----aattt-------tttt-t-g-----ttt-
-t-tactc-aga-----t-ta-tt-t-t-aa---tg-tat-tttaaa-tgtgggtcgaga
-c--gggccaaactta------tccacatat-c--a-a--attt-t-a-acatctgggcc
aaatgctactatttatagctg-gccca-aat-ct----tgtgtactgctttaaagacggt
gcaacctctgccaaac-a--tgggccatgcttggcccaca-tgctgtatgccagtgccgg
atgaatgcctgctgtgccagc-tttatgccaaatctggaccagaattctttgctacctgg
g-----------------------------------------------------------
-----------------------------------------
>EnSpm-N39B_DR|494968
---------------------------------------------------------ccc
gcatagc-aaaa-tt--t----------ctctggcccacacaatcagcttctgcctggcc
cacatgccgcagtgaattac-ggtacatgactggaccaagtctggcttccagacaagggc
taaacatgaaccatatctgggccaagtctcagccaagt---taaccca-gaactgagcct
gaactgggccaga-ta-t-g-ccg---------------c-aat-g-a-aatta--ataa
actc-atgaatcat-t-gc-g-ct-ttag-gcctgctatg-g---gc-ggg--a-tttt-
t-ct-g-gaagtgacctgattggtaga---------------ttttt-t-t-----ttcg
-t-tattt-gaa--aa-t-aa-t----a-aa----------tttaaa-agtgggtcaaga
-c--gggccaaacttac-a-ggcccacatat-c--a-a--gta--t-a-acctctgggcc
atatactacatgttacatctg-ggcca-agt-at----tgtgtgccgcttcaaagatggt
g--tcacctc------------tgccaaacctggcccaca-tgctgtatgccaatgccgg
acgaaatcctgccgggccagc-ttcatgtcaaatctgggccagaactctttgctacctgg
g-----------------------------------------------------------
-----------------------------------------
>EnSpm-N39B_DR|494969
-----------------------------------------------------------c
acatagacatcattt--ctctggcccagatctggcccacacagtcagcttctgcttggcc
cacatgccgcagtgaattgc-ggtacatgactggaccaagtctggcttccatacaagggc
caaacatggaccatatctgggccaagtctcagccaagttaataagtca-taactgggc--
---------caga-ta-t-g-ttagtgtgtcatgagtg-c-aat-t----tttg--acaa
actc-gtgaagcaa-t-tt-g-tt-t----------tatg-gc---c-acg--c-tttt-
t-ct-c-aaatcggcccgtttagtaaa---------------attct-t-t------ct-
-t-tcctc-aaa--aa-t-ga-tt-t-a-aa---tg-tat-tttaaa-agtgggtcaaga
-c--aggccaaacat--------------at--a-c-a--tttt-t-a-acatctgggcc
aaatattacagttgatatctg-gctca-agt-ct----tgtgtgccaccttaaagacggt
gctacctctgccaaac-c--tgagccatgtttgtcccaca-tgctgtttccc--------
---aatgcctgctgtgccagc-ttcatgccaaatctgggccagaaatctttgctatctgg
g-----------------------------------------------------------
-----------------------------------------
>EnSpm-N39B_DR|494970
---------------------------------------------------------ccc
acatagc-aaaatat--ctctggcccacctctggcccacacagtcagctttagcttggtc
cacatgccgcagtgaattac-ggtacatgactggaccaagtctgactttcagacaagggc
caaatatggaccatatcttagtcaagtcttagccaagctaattactca-taagtaaacct
gaactggaccggagta-t-g-ttggtgtgtcacaactg-c-aat-g-a-aactc--ataa
accc-atatatcac-t-gc-t-ct-ttag-gcgtgctatt-g---gt-gtg--c-tttt-
t-ct-c-gaagcgacctgattggtag-----attt--------ttat-t-t-----tct-
-t-tattt-gaa--aa-t-aa-ta-a-a-aa---ag-tat-ttt---------------a
-a--aggccaaacttac-atggcccacatat-c--a-a--taaa-t-a-acatctgggcc
aaatactacattttacatctg-gccca-agt-at----tgtgtg----------------
----cctctgccaaac-c--agggccatgtttggcccgca-tgctgtatgccagtgcccg
ataaatgcctgctgtgccaga-tttatgccaaatctgggccagaattctttgctacctgg
g-----------------------------------------------------------
-----------------------------------------
>EnSpm-N39B_DR|494971
---------------------------------------------------------ccc
acaaagc-acaagtt--ctctggcccagctctggcccacacaatcagcttttgcttggcc
cacacgccgcagagaattac-agtacatgattggatcaactctggatttcatacaagggg
caaacatggaccatatctcggtgaagtctgagccaggttaataaccca-taactgggtct
aaactgggcctgg-ta-t-c-ttggtgtgtcatgactg-c-aat-c-a-atttc--ataa
accc-atggagcattc--c-g-ct-ttagg---tgttata-g---gt-gtg--c-ttttt
c-------------------gacctga---------------atttt-t-t-----tct-
-t-tc--c--aa--aa-c--g-tt---ttaaa--tg-tat-tttaaa-agtgggtcaaga
-t--aggccaaacttac-atga-ccacat--------a---------a-a-atctgggcc
aaatgcta-attt--gat--g-----------------tct-ggccatcttaaagacggt
gccacctctgccaatc-c--caggccgtgtttggcccaca----tatataccagtgccgt
atgaacgcttgctgtgccagct-ttatgccaaatct------------------------
------------------------------------------------------------
-----------------------------------------
>EnSpm-N39B_DR|494972
------------------------------------------------------------
-------------------------------------------tctggttttgcttggcc
cacatgccacagggaattac-ggtacatgactggaccaaatctgtctttcagacaagggc
caaacacagaccatatctgggccaagtctcagccaagttaacaactca-taactgggcct
gaagtgggctaga-ta-g-g-ttggtgtgtcatgattg-c-aat-g-a-cattg--ataa
acgc-atgaagcaa-t-gc-g-at-ttag-gcacactatg-g---gc-acg--c-tttt-
c--------agtgacctgattggtaga---------------atatt-t-t-----tct-
-t-tactc-aaa--aa-tt-a-ttgt--tat---tg-tat-tttaaa-tgtgggtcgaga
-c--tggccaaactcac-acagcccacatat-c--a-a--tttt-t-a-aaatctggccc
aaat----------------------------ct----tgtgtgccgccttaaagacggt
gccacctctgccaaac-c--tggcccatgtttggcccaca-tgctgtatgccagtgccgg
atgaacacctgctgtgccaga-ttcatgccaaatctgggccagaagtctttgctactagg
g-----------------------------------------------------------
-----------------------------------------
>EnSpm-N39B_DR|494973
------------------------------------------------------------
------------------------------------------------------------
------------------------------------------------------------
------------------------------------------------------------
------------------------------------------------------------
------------------------------------------------------------
---------------------------------------------tt-t-------tct-
-t-tact--aaa--aa-t-aa-tt-c---aat--tg-tat-tttaaa-tgtgggtcaa--
---------gaacgtat-ctggcccacatat------------------cagtctgggcc
aaatactgcattt-gcatctg-gccca-a-------------------------------
---acctctgccaaat-c--cgggccatgtttagccca-----gtgtatgccagtgctgg
t-gaatgcctgctgtgccagc-tttatgccaaatttgggccagaattatttgcta-----
------------------------------------------------------------
-----------------------------------------
>EnSpm-N39B_DR|494974
---------------------------------------------------------ccc
ccatagc-aaaattt--ctctggcccagatctggcccacaccatcaacatttgcttggcc
cacatgccgcagtgaattgc-ggtacatgactggaccaagtctggcatacatacaagagg
caaacatggaccatatctgggcccagtctcagccaagtatataaccca-taactgggctt
gaactgggccaga-tg-c-g-ttggtgtgttacgactg-c-aat-gtt-t-ttt--ataa
a-cc-atgaagcat-t-tc-g-ct-t----------tatg-gc---t-gtg--c-tttt-
t-cc-t-gaagcgacctgattgataga---------------attct-t-t------ct-
-t-tactc-aaa--aa-t-aa-tt-g-a-aa---tg-tat-tttaaa-agtgggtcaaga
-t--agaccaaacgtac-gtggcccacatat--a-c-a--tttt-t-a-acatctgggcc
aaatcctacatttgatatctg-gccca-agt-ct----taaatgccacctgtaagacggt
gccacctcagccaaac-c--tgggccatgtttggtccacg-tgctgtatgccagtgccgg
aagaatgcctgctgtgccagc-tttatgccaaatctgggccagaattctttgctacctgg
g-----------------------------------------------------------
-----------------------------------------
>EnSpm-N39B_DR|494975
------------------------------------------------------------
------------------------------------------------------------
------------------------------------------------------------
------------------------------------------------------------
------------------------------------------------------------
------------------------------------------------------------
---------------------------------------------tt-t-t-----tct-
-t-tattt-aaa--aa-t-aa-ta-c-a-aa---tt-tat-tttaaa-agtgggtcaaga
-t--aagttgaacttac-atggtccacatat-c--a-a--ttat-t-a-acatcagggcc
aaatactacatttcacagcag-gccca-agt-at----tgtgtgccgccttaaagacggt
gtcccctctgccaaac-c--agggccatgtttggcccaca-tgctgtatgccagtgccag
ataaatgcctgctgtgccagattttttgccaaatctgggccagaattctttgctacctag
g-----------------------------------------------------------
-----------------------------------------
>EnSpm-N39B_DR|494976
---------------------------------------------------------ccc
atgtagc-acaatat--ctctggccccgctctggcccacacaatcaggttttgcttggcc
cagatgtcgcagtgaattac-ggtacatgactggaccaagtatggcttccagacgagggc
caaacacggaccatatctgggccaagtctcagccaagttaataacaca-taactgagctt
gaactgggccaga-ta-t-g-ttggtggatcacaactg-c-aat-g-a-aactg--ataa
accc-atgaatcat-t-gc-a-ca-ttag-gtgtgctatg-g---gc-atg--c-attt-
t-ct-c-taagcaacctgattggtaga---------------aattg-t-t-tt---ct-
-t-tattt-aaa--aa-t-aa-ta-c-a-ga---tt-tat-tttaaa-agtgggtcaaga
-t--aagttgaacttac-atggtccaca--------------------------------
------------------------------------------------------------
------------------------------------------------------------
--------------tatcaat-tattaa--------------------------------
------------------------------------------------------------
-----------------------------------------
>EnSpm-N39B_DR|494977
---------------------------------------------------------ccc
acatagc-aaaattt--ctctggcccagctctggcccacacaatcaggttttgcttggcc
cacatgccgctgttaattac-ggtacatgactggaccaaatctggggtcca---------
------------------------------------------------------------
------------------------------------------------------------
------------------------------------------------------------
------------------------------------------------------------
------------------------------------------------------------
-----------------------------------------------g-aaatctgggcc
aaatactacgttttacacctg-ggcca-aat-ct----tgtgtgctgcattatagacggt
gccacctctgccaaac-c--caggccatggttggcccaca-tgctgtatgccagtgccgg
gtgaatgcctgatgtcccagc-tttatgccaaatctgggccagaattctttgctactagg
g-----------------------------------------------------------
-----------------------------------------
>EnSpm-N39B_DR|494978
---------------------------------------------------------ccc
acatagc-aaaattt--c-----------tctggcccacacaatcagcttttgcatggtc
aaaatgccgcagtgaattac-ggtacataattggactaagtctagcttccaggcaagggc
caaacatggaccatgtctgggttaagt-ttagccaggttattaaccca-taactgggcct
gaaccaggttagatta-t-atttga-gttt--tga-taat-aaggaaagaa----gataa
-aca-gg-aagcac---atta--ttttgtg------tatt----aat-at------ttt-
c-ctt--ac-------a-ctta----t---------------------t---------a-
-t-t------ta--aaat-aa-tt---a-aa----g--at-tttaaa-tgtgagtcaaga
-t--aggtcaaacttatg-aggccaaaatac-a--t-t--tttt-t-t-atatctgggcc
aaatactacatttgacatctg-gcccatg-tc-atctg-gc-cgcct---taaagacggt
gccacctctgccaaac---ctgggccatgtgtggcccaca-tgcaatatgccagtggcag
atgaatgcctgctgggccagc-tttatgccaaatccgggccagaattcttttctacctgg
g-----------------------------------------------------------
-----------------------------------------
>EnSpm-N39B_DR|494979
------------------------------------------------------------
------------------------------------------------------------
------------------------------------------------------------
------------------------------------------------------------
------------------------------------------------------------
------------------------------------------------------------
------------------------------------------------------------
------------------------------------------------------------
------------------------------------------------------------
------------------------------------------------------------
-----ctctgccaaac-c--cgggccatgtttggcccaca-tgctgtatgccagtgccgg
ataattgcctgctgtgccagc-tttatgccaaatctgggccagaattatttgctactagg
g-----------------------------------------------------------
-----------------------------------------
>EnSpm-N39B_DR|494980
------------------------------------------------------------
------------------------------------------------------------
-acatgccacaatgaattac-ggtacatgactggaccaagtctggcttccatacaagagg
caaacgtggaccatatctggaccaagtcttagccatgttaataaccca-taactgggcct
ta---------------------------------------aat-g-t-tttttttttat
agct-atgaagcat-t-tt-g-ct-t----------tatg-gc---t-gtg--c-tttt-
t-ct-t-gaagcgacctgattgataga---------------atttt-t-t------ct-
-t-tactc-aaa--aa-t-aa-tt-g-a-aa---tg-tat-tttaaa-agtgggtcaaga
-t--agaccgaacttac-gtggcccacatat--a-c-a--tttt-t-a-acatctgggcc
aaatactacatttgatatctg-tccca-agt-ct----ttagtgcaacctgtaagacggt
gccacctcggccaaac-c--tgggccatatttggcccatg-tgctgtatgctagtgccgg
acgaatgcctgctgtgccagc-tttatgccaaatctgggccagaattctttgctattgga
g-----------------------------------------------------------
-----------------------------------------
>EnSpm-N39B_DR|494981
---------------------------------------------------------ccc
acatagc-aaaattt--ctctggcccagatctagcccacacaatcagtttttgcttggcg
tacatgccccagtggtttac-ggtacatgactagacaaagtctg----------------
------------------------------------------------------------
------------------------------------------------------------
------------------------------------------------------------
------------------------------------------------------------
------------------------------------------------------------
------------------------------------------------------------
------------------------------------------------------------
------------------------------------------------------------
------------------------------------------------------------
------------------------------------------------------------
-----------------------------------------
>EnSpm-N39B_DR|494982
---------------------------------------------------------ccc
acatagc-aaaattt--ctctggcccagctctggcccacacaatcaggttttgcttggcc
cacatgccggagtgaattac-ggtacatgactggaccaaatctggcttccagacaagagc
caaacatggaccatatctgggccatgtctcagccaagttaataactca-taactgggcct
gaactgggccaga-ta-g-g-ttggtgtgtcatggttg-c-aat-g-a-ctttg--ataa
accc-atgaagtgt-t-gc-g-ct-ttag-gcacactatg-g---gc-atg--c-tttt-
t-gt-c-aaagtgacctaattggtaga---------------atttt-t-t-tc----t-
-t-tactc-aaa--aa-t-ta-tt-g-t-aa---tg-tat-tttgaa-tgtgggccaaga
-c--tggccaaactcaa-gcggcccacatat-c--a-a--tttt-t-a-aaatctgggcc
aaatactacgttttacatctg-ccaca-aat-ct----tgcctgcagcctttaagacggt
gccacctctgccaaac-c--cgggccatgtttggccccca-tgctgtatgccagtgccgg
atgaatgcctgctgtgccagc-tttatgccaaatctgggcctgtattctttgctactagg
g-----------------------------------------------------------
-----------------------------------------
>EnSpm-N39B_DR|494983
------------------------------------------------------------
----------------------------------------------------------cc
cacatgccgcagttaattac-ggtacatgactggaccaagtctagctttcaaacaagggc
caaacatgga-----------ccaagtgtcagccaagttaataaccta-taa------ct
aaactgggctaca-tg-t-a-ttggtg--tcaggactg-c-agt-a-a-aattt--aaaa
acttcttaaatccc-t-gc-a-ct-ttaa-gcctgctacc-g---gc-ttg--c-tttt-
t-ct-c-gaagcgaactgattagtaga----------------tttt-t-t-----tcc-
-t-tattt-gaa--aa-t-aa-tt-t-a-aa---t-gtat-tttaaa-tgtgggtcaaga
-t--aggccaaacttat-atggcccacatat----a-at-tttt-tca-acatctagg--
-----ccagattttacatctg-tccca-agt-at----tttgtgccaccttaaggatggt
gccaccactgccaaac-c--tgggccatatttggcctaca-tactgtatgctagtgccgg
atgagtgcctgctgggccaga-tttatgccaaatctggaccagaattctttacttcctgg
g-----------------------------------------------------------
-----------------------------------------
>EnSpm-N39B_DR|494984
---------------------------------------------------------cca
acatagc-aaaatat--ctctggcccaactctgggccacaaaatcagcttttgatttgcc
cacatgcctcagtgaattac-agtggatgactgaaccaagtctgtcttccagacaagggc
caaacatggaccatatctgggccaaatctcagccaagttaataaccca-taactgagctt
gaactgggctaga-tt-c-a-tttgtgtgtcatgactg-c-ata-a-t-catag--ataa
accc-atgaatcat-t-gc-g-c--ctag-gcatgctatg-t---ac-gtg--c-ttt--
t-ca-c-gaagcgatctgattggtcg-----aat----------ttt-t-t-----tct-
-t-tattt-gaa--aa-t-aa-ta-a-a-aa---tg-tat-tttaaa-tgttgggcataa
-t--aggccaaacttac-atggaccacatat-c--a-a--ttat-t-a-acatctgggcc
aaatactacattttacgtctg-gccca-act-aa----tgtgtgctgccttaaagatggt
gccacctattccaaac-c--aaggccatgtttggcccaca-tgctgtatgccagtgtcgg
ataaatgcctgctgtgccaga-tatatgccaaatcttggtcagaattatttgctacctag
g-----------------------------------------------------------
-----------------------------------------
>EnSpm-N39B_DR|494985
------------------------------------------------------------
------------------------------------------------------------
------------------------------------------------------------
------------------------------------------------------------
------------------------------------------------------------
------------------------------------------------------------
------------------------------------------------------------
------------------------------------------------------------
------------------------------------------------------------
------------------------------------------------------ggcgac
atcacctatgtcaaac-t--aaggctatgtttggcccaca-tactgtatgccagtgccag
atgaatgcctgcattgccagc-tttatgccaaatctggaccagaattctttgttatctga
g-----------------------------------------------------------
-----------------------------------------
>EnSpm-N39B_DR|494986
---------------------------------------------------------ccc
acatagc-aaaatat--atctggcccagctcttgcccacacaattagctttttcttggcc
tacatgcagcagtgatttat-ggtacatgactggaccaagtctggcttccaaacaagggc
caaacatggaccatatctgggccaagtgtaagccaagt-----------taaatgagcct
gaactgggctaga-ta-t-g-ttggtgtatcactactg-c-aat-g-a-aatta--ataa
atta-aa----------------------------ttatg-g---gc-ctg--c-tttt-
t-tt-c-aga--gacctgattggtag----------------a-ttt-tgt-tt---ct-
-t-tattt-gaa--aa-t-aa-tt-a-a-aa---tg-tat-tttaaa-tgtgggtcaaga
-t--ggaccaaacttac-atggcccacatat-c--a-a--ttat-c-a-acat-tgggcc
aaacactacattttacatctg-gccca-agt-at----tctgtgctgccttaaatatggt
gctacctctgccaaa--c--aaggccatgtttggcccaca-tgctgtatgctagtgcagg
atgaatgcctgctgggccaga-tttatgccaaatctgggccagaattctttgcttcctg-
------------------------------------------------------------
-----------------------------------------
>EnSpm-N39B_DR|494987
---------------------------------------------------------cct
atatagc-aaaattt--ctctggcccagctctggcccacacaatca------gcttggcc
tacatgtcgcactgaattac-ggtacatgactggaccaagtct--------------aga
caaacatagaccatatttaagccaggtctcagccaagttaaaaat------------tca
taactgggccaga-ta-t-g-ctggtgtgtcccgacta-c-aac----------------
------------------------------------------------------------
------------------------------------------------------------
----------------------tt-t-a-aa---tg-tat-tttaaa-tgtgggtcaaga
-a--agctcaaatttat-gtggcccacatat--c-a-t--cttt-t-a-acacctggacc
aaatattacaattgacatctt-gaaca-tgt-ct----tgtgtgcagccctaaaaacggc
accacctctgctaaaa-c--cgggccatgtttggctcaca-tgctgtatgac-ccacatg
ctgaatgcttgctgtgacagc-tttatgccaaatttgggccaaaattctttgctacctgg
g-----------------------------------------------------------
-----------------------------------------
>EnSpm-N39B_DR|494988
---------------------------------------------------------ccc
acatagc-taaattt--gtctggccta---------------------------------
--catgccacagtaaattac-ggtacatggttggaccaattctgactactatacaaaggc
taaacatggaccatatttgaggcaagtctcatcgaagttaataaccca-taactgggcct
gaactgggccaga-ta-t-g-ttggtgtgtcacaactg-c-aat-g-a-att--------
------ttaagcat-t-tc-g-ct-tcat----------g-g---gc-atg--c-tttt-
t-tc-tcgaagcaacctgattggtagaatt---------------ta-t-t-----ctt-
-t-c-ccc-aaa--aa-t-aa-ca-t-a-aa---tg-tat------a-agtgggtgaaga
-a--aggtcaaacttac-atggcccacatat-a--c-a--tttt-t-a-acatctgggcc
aaatactacatttgctatctg-gtgca-agt-ct----tgtgtgctgccttaaagacagt
gccacctctgcaaaac-c--tgggccatgtttggcccaca-tgctgtatgtcagcgcaag
aggaatgtctgctgtaccaa---ctttgtcaaatctgggccagaattttttgctttctgg
g-----------------------------------------------------------
-----------------------------------------
>EnSpm-N39B_DR|494989
---------------------------------------------------------ccc
acatagc-aaaattt--ctctggctca-----------cacaatcagcttttgcttggcc
cacatgctgcagtaaattac-ggtacatgaatggaccaattctggcttccagacaagggc
caaacatggaccatatctgggccaagtttcagccaagttaataaccca-taactggtcct
aaactgggccaga-ta-c-a-gttg-----------------------------------
------------------------------------------------------------
------------------------------------------------------------
------------------------------------------------------------
------------------------------------------------------------
------------------------------------------------------------
------------------------------------------------------------
------------------------------------------------------------
------------------------------------------------------------
-----------------------------------------
>EnSpm-N39B_DR|494990
------------------------------------------------------------
-----------------------------------------aattggtcttaaactgg--
----------------------------------------------------------gc
cagatatg----------------------------------------------------
---ttggtttata-at-g-a-tgaa--------gactg-c-aat-g-a-atttg--atat
accc-tttatgcat-t-tt-g-ct-taac-g-----------------------------
-------------------------------------------gccc-t-g-----ctt-
-t-ttctc-gga--gc-a-at-tt-c-a-aa---aa-ata-ttaaaa-gtg-ggtcaaga
-c--aggtcaaacctac-gtggcccacatat-a--c-a--tttt-t-a-acatcttggcc
aaatactacatttgacttctg-gccca-agt-ct----tgtgtgccgccttaaagacgat
gccacctcttcgaaac-c--cgggccgtgtttagcccaca-tgctgtatgcaagtgccgg
acgaatgactgctgtg-cagc-tttatgccaaatctgggccagaattctttgctacctg-
------------------------------------------------------------
-----------------------------------------
>EnSpm-N39B_DR|494991
---------------------------------------------------------ccc
acacagc-gaaattt--gtctggcccagttctgacccacacaatctgcttttgcttggcc
cacatgccgcagtgaattac-agtacatgactagactaagtctggcttccagacaagggc
caaacatggaccatatctgggccaagtctcagccaagttaataaccca-taactgagcgt
gaactaggtcaga-ta-t-g-atggtgtgtcacgacta-c-aat-g-a-aattg--ataa
accc-attaatcat-a-gt-g-ct-ttag-gcgtgctaag-g---gc-ctgc-t-tttt-
t-ct-c-aaagtgacctgattggtaga---------------ctttt-t-t-at---ct-
-t-tattt-gaa--ta-t-aa-ta-a-a-aa---tg-tat-tttaaa-tttgggtctaga
-t---tggcagacatat-a----------------a-t--ttat-t-a-ccatctaagcc
aaatactacatttgacatctg-gccca-agt-at----tgcgtgctgccttaaagacgat
gccacatctcccaaac-c--agggccatgtttggcccaca-tgctgtatgccagtgttgg
acgaatgcctgctgtgccaga-tttatgccaaatctgggccagaattctttactacctgg
g-----------------------------------------------------------
-----------------------------------------
>EnSpm-N39B_DR|494992
------------------------------------------------------------
------------------------------------------------------------
------------------------------------------------------------
------------------------------------------------------------
--------------ta-t-g-ttgttgtgtcacagttg-c-aat-t-a-aattg--ataa
atcc-atgaatcat-t-gc-g-ct-ttag-gcgtgctatt-a---gt-gtg--c-tttt-
t-ct-t-gaagtgacctgattggtaaa---------------acatt-t---tt--tct-
-t-tatct-gaa--aa-t-aa-ta-a-a-aa---tg-tat-tttaaa-tgttggtcaaga
-t--tggccaaaattac-atagcccacgtat-c--a-t--ttat-t-a-acatctaggca
aaatactacaatttacatctg-accca-agt-at----tgtgtgctgc------------
-------------------------catgtttggcccaca-tgctgtatgccagtgccag
atgaatgcctgctgtgccaga-tttatgccaaa---------------------------
------------------------------------------------------------
-----------------------------------------
>EnSpm-N39B_DR|494993
------------------------------------------------------------
acatggc-aaaattt--ctctggcccagatctggaacacacaatcagcttttgcttggcc
catacgccgcagtgaattgc-tctatatgattggactaattctggcttccatacaagagg
caaacatgcaccatatctgggccaggtttcaggcaagttaataatcca-taactgggcct
gaactgggccaga-ta-a-t-ttggtgtgtcatgactg-c-tat-g-a-gtttg--atga
acgt-atgaactat-t-tc-g-ct-t----------tatg-gc---c-atg--c-tttt-
t-ct-c-gaagcaacctgtttggtaga---------------attta-t-t------ct-
-c-tactc-aaa--aa-t-aa-ta-t-a-aa---tg-tat-tttaaa-agtgggtcaaga
-t--aagccaaacttac-gtggcccacatat--a-c-a--tttt-t-a-acatctgggcc
aaatactacatttgatatctg-gccca-agt-ct----tgtgtgccaccttaaagttggt
gccacctctgcaaaac-c--cgggccatg--------------ctatctgccagtggtcc
acgaatgcttgctgtgccagc-tttatgctaaatctgggcctgaattctttgctatctgg
g-----------------------------------------------------------
-----------------------------------------
>EnSpm-N39B_DR|494994
---------------------------------------------------------ccc
ccatagc-aaaaatt--atttggcacagatctggcccacaccatcagc------------
--atttgcttggtgaattac-agtacatggctggaccaagtctggcttccatacaagcgg
caaacatggaccatatctggaccaagtctcagccaaggtaatatccca-taactgggcca
-----------gt-ta-t-g-ttggtgtgtcatgactg-c-aat-gtt-ttttt--ataa
accc-atgaagcat-t-tt-t-ct-t----------gatg-gc---t-ttg--c-tttt-
t-ct-t-gaagtgacctgattgataga---------------atttt-t-t------ct-
-t-tgctc-aaa--aa-t-ga-tt-t-a-aa---tt-tat-tttaaa-agtatgtcaaaa
-t--aggccaaacttac-atgggccacatat--a-c-a--tt-t-a-a-atatctgggcc
aaatactacatttgatatctg-gccca-tgt-ca----tgagttctgcgtgtaagacggt
cccacctcagccaaac-c--tgggtcatgttaggcccaca-tgctgcatgccagtgctgg
acgaatgcctactgtgccagc-tttatgccaaatctgggccagaattctttgctacctgg
g-----------------------------------------------------------
-----------------------------------------
>EnSpm-N39B_DR|494995
---------------------------------------------------------ccc
acatagc-aaaattt--ctcactcccagatctggcccacaccatcagcatttgcttagcc
cac--gtcgcagtgaattac-ggtacatgactgaaccaattctggcttcca------ggt
gcaatatggaccatatctgggccaagtctcaggcaagttaataa----------------
------------------------------------------------------------
------------------------------------------------------------
------------------------------------------------------------
------------------------------------------------------------
------------------------------------------------------------
------------------------------------------------------------
--------------------------------------------------ccagtcttgg
acaaatgcctgctgtgtcagt-tttatgccaaatctgggccagaattctttgctacctgg
g-----------------------------------------------------------
-----------------------------------------
>EnSpm-N39B_DR|494996
------------------------------------------------------------
----------------------------ctctggcccacacaatcagcttttgcttggcc
cacatgctgcagtgaatcaa-ggtacatgattggaccaattctggcttccatacaagagg
caaacatggaccaagtttcatccaagtttgaaccaaattactaatctaataactgggcat
gaactgggccaga-ta-t-g-ttggcgtgtcacgactg-c-aat-gaat--ttg--ataa
accc-ataaagcat-t-tc-a-ct-tt----------atg-gc---c-aca--c-tttt-
t-ct-c-gaagcaacctgtttgctaga---------------attta-t-------tct-
-t-tactc-caa--aa-a-aa-ta-c-a-aa---tg-tat-tttaaa-agtgggtcaaga
-t--aggccaaacttat-gtggcccacatat----aca--tttg-t-a-gcatctgggcc
aaatactacattttctttctg-gccca-cat-ct----tgtgtggtgccttaaaggtggc
aaaacctctgcaaaat-c--tgggccatgttcggcccaca-tgttgtatgccagtgccg-
-----------cattgtcagc-tttatgtcaaatattggccagaattatttgctacctgg
g-----------------------------------------------------------
-----------------------------------------
>EnSpm-N39B_DR|494997
---------------------------------------------------------ccc
ttatagc-aaacttt--ctctgg-----------cccaga-------------tctggcc
cacatgttgcagtaaatt-c-gatacatgattggacaaattctggcttccatacaaggtc
caaacatggaccatttctgggccaagtttcagccaagttaataaccca-taactgggcct
aaactgggccaaa-ta-t-g-ttg--gtgtcataactg-c-aat-g-a-atttg--ataa
accc-atgaagcat-t-tt-g-c-------------------------------------
------------aacctgattggtaga---------------attta-t-------tct-
-t-tgctt-aaat-tt-t-tt-tt-t-a-aa---tg-tac-tttaaa-agtttgtcaaga
t---aggac--------------ccacatat----aca--tttt-t-a-acatctaggct
aaatactaaatatgctatctg-gccct-agt-ct----tgtgtgccgccttaaagagggt
gccacctcgtcaaaac-c--cgggccatgtttggcccaca-tgctgtatgccagcgccgt
atgaatgcctgttgtgccagc-attatgtcaaatctaggccataactctttgctacctg-
------------------------------------------------------------
-----------------------------------------
>EnSpm-N39B_DR|494998
---------------------------------------------------------ccc
acacagc-aaaattt--ctctgtcccagatctggcccacaccatcagcatttgcttggcc
cacatgtcgcagtgaattac-aatacatgactggaccaagtctggcttccatacaaaagg
caaac-------------------------------------------------------
--------------------------------------------------------atgg
accc-atgaagcat-t-tt-g-ct-tt----------atg-gc---t-gtg--cttttt-
t-ct-t-gaagcaacctgattgaaagat--------------ttttt-t-------tct-
-t-tactc-aaa--aa-t-ga-tt-t-t-aa---tg-tat-tttaaa-agtaggtc----
---------aaacttac-gttgctcacatat----acagttttt-t-a-aaatctttgct
aaatactgcatttaatattt--gccca-agt-ct----tgagtgccgccagtaagatggt
gccacctctgcctaaa-c--tgggccatgtttggcccaca-tgctgtatgcaagtgttga
acgaatgcctgctgtgccagc-tttatgccaaatctgggccaaaattctttgttacctg-
------------------------------------------------------------
-----------------------------------------
>EnSpm-N39B_DR|494999
----------------------------------------------------------cc
acgtagc-aaaacat--ctctggctcagctctagcacacacaatcagcttttgcttggcc
cacatgacgcagtgaattac-ggtacatgacttgaccaagtctggctttcagacaaggcc
caaacatggaccataatggggccaagtattaaataagttaataaccca-taactgagcct
gaaatggcccagg-ta-t-g-ttggtgtgtcatgactg-c-aat-g-a-aattg-----a
accc-atgaatctt-t-gt-g-ct-ttag----------------gc-gtg--c-tttt-
t-c--tcgaagcga---aaataataaaatgtattttaacattgaact-t-t-----tct-
-t-gaagc-aaa--aa-t-a--------aaa---cg-tat-tataac-tgtgggtcaaga
-t--aggccaaactttc-atggccttcatat-c--a-a--ttat-t-a-ccatatgggcc
acaatgtacacatgctaactg-gcgca-agc-at----tgtgtgctgccttaaagacggt
gccacctctgtcaaac-c--agggccatgctgaacatgcg--------------------
----------------------tttacgccaaatctgggcaagaattctttgctacctgg
------------------------------------------------------------
-----------------------------------------
>EnSpm-N39B_DR|495000
------------------------------------------------------------
------------------------------------------------------------
------------------------------------------------------------
------------------------------------------------------------
------------------------------------------------------------
-------------------------------catgctatg-g---tc-gtg--c-tttt-
t-ct-c-aaagcgacctgatctgtag-----aatt--------tttt-t-t-----cct-
-c---ttt-taa--aa-t-aa-ta-a-a-aa---tg-tat-tttaaa-tgtgggtcatga
-c--aggccaaacttgc-atggcccacatat-c--a-a--ttat-t-a-acgtctgggcc
aaatactacattttacatctg-gccca-agt-at----tgtgtgccgccttaaagacggt
gccaactctgccaaac-c--agggccatgtttagcccac----ttgtttaccaatgccgg
atgaatgcttgctgtgccaga-tttatgccaaatctcggccagaaatc--tgctatctgg
g-----------------------------------------------------------
-----------------------------------------
>EnSpm-N39B_DR|495001
------------------------------------------------------------
------------------------------------------------------------
---------------------------------------gtctggcttcctgacaaaggc
caaacatggaccatatctggatcaagtctgagccaagttaataactca-taaccggacct
gaactgggccaga-ta--gg-ttggtgtgtcatgattg-c-tat-g-a-aatt---ataa
accc-atgaagcat-t-gc-a-c---tag-gcacactaaa-g---gc-gtg--c-gttt-
t-ct-c-aaagcgacctgattggtaga---------------ttttt-t-t-----ttt-
-t-tactc-aaa--aa-t-aa-tt-t--taa---tg-tat-ttaaaa-tgtgggtctaga
-c--aggccaaacctac-atggcccacatat----c-at-tttt-t-a-acatctgggcc
aaatactatattttgaatcca-----------------------catccttaaagacagt
gccacctctgtcaaac-c--caggccatgtttggccca----------------------
----------------ccaga-tttatgccaaatctgggcatgaattatttgctacttgg
g-----------------------------------------------------------
-----------------------------------------
>EnSpm-N39B_DR|495002
------------------------------------------------------------
----------------------------------cccagagcattagcatttgcttcgac
cagatgccttagtgaatttt-ggggcatgactggaccaagtttggcttcca-acaaggac
caatcatggaccatatctgggccaagact----caagttaataaacca-gaactaggtct
gaactgggccaga-ta-t-g-ttggtgtctcacaactg-c-aag-g-a-aactg--ataa
accc-atgtagcat-t-gc-a-gt-ttag-gtgcgctatg-g---gt-gtg--c-tttt-
t-ct-t-gaagcatcc----ttggtcaa--------------ttttt-a-a-----act-
-t-tactt--aa--aa----a-t------aa---t-------------------------
------------------------------------------------------------
------------------------------------------------------------
------------------------------------------------------------
------------------------------------------------------------
------------------------------------------------------------
-----------------------------------------
>EnSpm-N39B_DR|495003
------------------------------------------------------------
------------------------------------------------------------
------------------------------------------------------------
------------------------------------------------------------
------------------------------------------------------------
------------------------------------------------------------
------------------------------------------------------------
-----------------------------aa---tg-tat-tttaaa-tgtgggtcaaga
-t--aggccaaatttac-atggcccacatat-c--a-a--ttat-t-a-ccatctgggcc
aaatactacattttacatctg-gctca-agt-at----tgtgtgccaccttagagacggt
gctacctctggcaaac-c--agggccatgtttggcccaca-tgctgtatgccagtgccag
atgaatgcctattgggccaga-tttatgccaaatctggaccagaattctttgctacctg-
------------------------------------------------------------
-----------------------------------------
>EnSpm-N39B_DR|495004
------------------------------------------------------------
-----------------------------tctggcccacacaatcaggtttttcttggcc
cacatgctgctgtgaattac-agtacatgactggaccaagtctggcttccagaaaagtgc
cgaacatggaccatatctgggtcgagtctcagccaagttaataactca-taactgggcct
gaacttggccaga-tg-g-g-ttggtgtgtcacaattg-c-aat-g-g-aattg--ataa
accc-atgaagcat-t-gt-g-ct-ttaa-gcacactatg-g---gc-gtg--t-tttt-
t-ct-c-aaagtgaccggatgggttaa---------------ttttt-t-t-tttgttt-
-t-tactc-aaa--aa-t-ga-tt-t-t-aa---tg-tat-tttaaa-tgtgggtcaaga
-c--aggtcaaatgtac-atggcccacatat-a--a-a--attt-t-a-acatctgggcc
aaatactactttttacatctg-gccca-aat-ct----tgtgtgccgtcttgaagacggt
gccacct-----------------------------------------------------
------------------------------------------------------------
------------------------------------------------------------
-----------------------------------------
>EnSpm-N39B_DR|495005
------------------------------------------------------------
------------------------------------------------------------
------------------------------------------------------------
------------------------------------------------------------
------------------------------------------------------------
------------------------------------------------------------
-------------acctgtttggtaga---------------atttt-t-t-----ttc-
-t-tactc-aaa--aa-t-aa-tt-t-a-aa---tg-tat-tttaaa-tgtgggttaaga
-c--atgctaaacttgc-atggcccgcatat-c--a-a--ttgt-t-a-acatcagggcc
aaatgctacattttacatctt-gccca-agt-ct----tttgtgctg-cttaaagatgt-
----------------------gggcatgtttggctca---------------gtgccgg
ataaaagcttggtgtgccaac-tttctgccaaatctgggccagtattctttgctacctgg
g-----------------------------------------------------------
-----------------------------------------
>EnSpm-N39B_DR|495006
---------------------------------------------------------cct
acatagc-tacattt--tt----------tctggcccacataatcagctttggatgggcc
gacatgccacagtgaattac-ggtacatgacagcaccaagtctggcttcatgacaagggc
caaacatggaccatgtctgggtcaagtctcagccaagttaattatat--ttgctgagcct
gaaatgggccaaa-ta-t-g-ttggtgtgtcacgactg-c-tat-t-a-tatga--ataa
accc-atgaagctt-t-gc-a-ct-ttag-ctgcactata-g---gc-ata--c-tttt-
t-c--tcaaagtgaactgtttg--------------------------------------
------------------------------------------------------------
------------------------------------------------------------
------------------------------------------------------------
------------------------------------------------------------
------------------------------------------------------------
------------------------------------------------------------
-----------------------------------------
>EnSpm-N39B_DR|495007
---------------------------------------------------------ccc
acatagc-aacattt--ttctgctccagctctggcccacaaaatcagcttttgcttggcc
cagatgctgcagtgaatta--g-tacattactagaccaagtctggcttccagacaagggc
taaacat---------------tagatct----------------------attgggcca
ggtctcggccgag-tg-------------------------------------------a
attc-tcgaagca-----------------------------------------------
-------------acctgatttgcaga---------------atttt-ttt-----tct-
-t-tattc-aaa--aa-t-ga-tt-a-a-aa---tg-cat-tttaaa-tgtgggtcaaga
-t--ggaccaaacttac-atagcccagtt-----------tttt-t-a-acatcctggcc
aaaaactacatttgacactta-gc------------------------------------
---------------------------------------------------ca-------
----atgcctgctgtgccagc-tttatgccaaatctgggccagaattctttgctacttgg
------------------------------------------------------------
-----------------------------------------
>EnSpm-N39B_DR|495008
---------------------------------------------------------ccc
acacaga-aaatt----ctttggcccagctctggcccacacaatcaggttttgcttggcc
ctcatgctgcagtgaattgc-aatacatgactggaccaagtctggcttccagacaagggc
tgaaaatggaccatatctgggtcaagtctcagccaagttaataactca-taactggacct
gaactgggtcaga-ta-t-a--------------------ggctga-t-aattg--ataa
accc-acaaatcat-t-gc-a-ct-ttaa-gcacattgtg-g---gc-atg--c-tttt-
t-ct-c-aaagcgacctgattggttga--------------tttttt-ttt-ttttttt-
-t-tactc-aaa--aa-t-aa-tt-t-a-aat-------t-tttaaa-tgtgggtcaaaa
-c--aggccaaacttat-gtgggccacatat-t--a-a--tttt-t--------------
-------------cacatctg-gccca-aat-ct----tgt-----------------gt
gctgcctctgccaa-c-c--caggccatgtttggccatta-tgctatttgccagtgctgg
atgattgcctcctgtgccagc-ttcatgtcaaacctgggccagaattttatgctgtctgg
g-----------------------------------------------------------
-----------------------------------------
>EnSpm-N39B_DR|495009
---------------------------------------------------------ccc
acatagc-aaaat------------aatctctgacccacacaatcagcgtttgcttgacc
cacatggcccagtgaattac-ggtacatcactggaccaagtttgactttcagaaaaggga
caaaaatggaccatatctgggtcaagtctcagccaagtaaataaccca-taactgagcct
aaactgggccaga-ta-t-g-ttggtttgtcatgactg-c-aat-g-a-aattg--aaaa
acc-catgaattat-t-gc-a-at-ttag-gcatgctatg-g---gc-atg--c-tttt-
t-ca-c-aaa--------------aaa---------------aatgttt-t-ct------
-t-tattt-gaa--aa---------------------tat-tttaaa-tgtgggtcaagg
t----agccaaattcac-atgactcacttat-c--a-a--ttat-t-a-acatctgggcc
gaatgctacattttacatctg-gccca-aat-at----tgtgtg----------------
-----ctcagccaatc-c--agggccatgtttgacccaca-tgctgtatgccagtgcc--
------------------------------------------------------------
------------------------------------------------------------
-----------------------------------------
>EnSpm-N39B_DR|495010
---------------------------------------------------------ccc
agatagc-aaaatat---tatggcccagctctggcccatacaatcagcttttgcttggcc
cacatgccgtagtgaagtac-ggtacatgactggaccgagtctggcttccagagaagggc
caaacgtggaccatgtctgggtcaagtctc------------------------------
----------------------------------------------------------ag
ccaa-gttaaccat-t-gc-a-ct-ttag-gcatgctatg-g---gt-atg--c-tttt-
t-ct-g-gacgcgacatgattggtagaa-------------tttttt-t-t-----tct-
-t-tattt-gaa--aa-t-aa-t----a-aa-aaag-tat-tttaaa-tgtgggtcaaga
-t--aggccac--ttac-atggcccacatat-c--a-a--ttat-t-a-gcatctgggcc
aaatacaacattttacatctg-gccca-agta-t----tgtgtgccatcttaaagacggt
gcta------ccaaac-c--caggtcatgtttggcccaca-tgctgtatgctagtgccgg
atgaatgcctgcagagctaga-tttttgctaaatcagggccagaattctttgctacctgg
g-----------------------------------------------------------
-----------------------------------------
>EnSpm-N39B_DR|495011
---------------------------------------------------------ccc
acatagc-ataattt--atctggcccagctctggcctacacaatcagcttttgcttggcc
cacat---acaatgaattac-agtacatgactggaccaagtttggcttccagacaagggc
caaacatgtaccatatctgggccaagtgtcagcca---taataaccca-taac-------
----tgggccgga-ta-t-g-ttggtgtctcatgattg-c-aat-g-a-aattg--ataa
accc-atgaagcat------------------------tg-gg---c-atg--c-tttt-
t-ct-c-aaagttacctgattggtaga---------------atttt-t-t-tt--tat-
-t-t-------a--ta-t-aa-tt-t-g-aa---tg-tat-tttaaa-tgtgggtcaaga
-t--aggccaaactaac-atggcccacacat-c--a-a--tttt-t-a-acacctgggcc
aaatactacatttgacatctg-gccaa-agt-ct----tgtgtgcctctta-aagacagt
gccacctttgccaaac-t---aggccatgtttggcccaca-tgctgtatgccagtgccag
atgaatgcttgctgtgccagc-tttatgtcaaatttgggccagaattcggtgctacctgg
g-----------------------------------------------------------
-----------------------------------------
>EnSpm-N39B_DR|495012
---------------------------------------------------------ccc
acattgc-aaaattt--ctctggcccagctctgatccacaaaatcagctttagcttggcc
cacatgctgcagtaaattag-ggtgcatgacaggaccaagtctggcttgcagacaagggc
caaatatgtattatatcagggccaagtctcagccaagttaataaacca-t----------
-----------ga-ta-t-g-ttggtgcgtcatgactg-c-aat-a-a-aacta--ataa
accc-ctgaagcat-t-gt-g-at-ttag-atgcgctatg-g---at-atg--c-ttt--
------------------------------------------ttatg-c-t-----ttt-
-t-gactc-aaa--aa-t-at-tt-t-t-aa---tg-cat-tttaaat-----------g
-t--aggccaaatttac-gtggcccacatat-c----a--gttt-t-a-ctatgt-----
aaatactacatttgacatctg-gccca-agt-ct----tgtgtgccaccttaaagacagt
gccacatctgccaaac-c--caggccatgtttggcccaca-tgctgtgtgtcaaagc-gc
ataaatgcctgctgtgccagc-ttcatgccaaatctggggcagaatcttttgctacctga
g-----------------------------------------------------------
-----------------------------------------
>EnSpm-N39B_DR|495013
------------------------------------------------------------
------------------------------------------------------------
------------------------------------------------------------
------------atatctgggtcaagtctcagccaagttaataaccca-taactaagact
gaacttgaccaga-ta-t-g-ttg--gtgtcacaactg-c-aat-g-a-aattg--ataa
accc-atgaatatt-t-gt-g-ct-ttag-gcttgctatg-g---gt-gtg--c-tttt-
t-ct-c-aaagcgacctgattggtagaa--------------atgtt-t-t-----tct-
-t-tgttt-gaa--aa-t-aa-t----a-aa-aata-tat-tttaaa-tgtgggtcaa--
--------caaacttcc-atggcctacatat-c--a-a--ttat-t-a-a-atcggggcc
aaatactacattttacttcta-gccca-agta-a----tgtgtgccgctttaaatacggt
gccacctctgccaaaa-c--agggccatgtttggcccaaa-tgctgtatgccagagccgg
atgaatgcctgctgtgctaga-tttatgcc-aatctgggccagaatgctttgttacctgg
g-----------------------------------------------------------
-----------------------------------------
>EnSpm-N39B_DR|495014
---------------------------------------------------------ccc
atatagc-aatattt--ctctgacccagctctggctcacttaatcagcttttgcttgtcc
cacatgctgcagtaagttag-ggaacacaattggaccaagtctggcttccagacaagggc
caaacatggaccatatatgggccaagtctcagccaagt----------------------
------------------------------------------------------------
------------------------------------------------------------
------------------------------------------------------------
------------------------------------------------------------
------------------------------------------------------------
------------------------------------------------------------
------------------------------------------------------------
------------------------------------------------------------
------------------------------------------------------------
-----------------------------------------
>EnSpm-N39B_DR|495015
------------------------------------------------------------
------------------------------------------------------------
------------------------------------------------------------
-------------------------------------ttaatgatcca-taactgtgttt
gaactggtcccga-ta-t-g-ttggtgcgtcatcacag-c-aat-g-a-aatag--ataa
accc-atgaagcat-t-gt-g-ct-ttgg-ccacactatg-g---gc-atg--c-tgtt-
t-ct-t-gaagcgaccggattaaaataa--------------ttttt-t-t-----tct-
-t-tactc--aa--aa----a-t------aa---c--t-ttttcaat-aat-----t---
-tgt----caat-tt-------------ttt----a-aatttttta---acatttggg--
-aattctacatctgg-atctg-gccca-agc-ct----tgtgtgctgccttaaata----
-----cggtgccaaac-c--ctggccatgtttggcccaca-tgttgtatgcctg------
-----tgcctgttgtactagc-tttatgccaaatctgggccagaattatttgctacctgg
------------------------------------------------------------
-----------------------------------------
>EnSpm-N39B_DR|495016
---------------------------------------------------------ccc
acaaagc-aaaattt--ctctgacccagctctggcccacacaatcaggttttgcttggcc
cacatgttgcagtgaattac-ggtacaggactgttccaaatctggcttccagacaagagc
caaacacgaaccccatctgggccaagtctcagtcaagttaataactca-taactgggtct
gaactgggccaga-ta-g-g-ttggtgtgtcacgattg-c-aat-g-a-aaatg--ataa
gccc-atgaagtgc-t-gc-g-ct-ttag-gcacactgtg-g---gc-atg--c-tttt-
t-ct-c-aaagtgacctgactggtaga---------------ttttt-t-t-tt---ct-
-t-tgctc-aaa--aa-t-ta-tt-t-t-aa---tg-tat-tttaaa-tgtgggtcaaga
-c--tggccaaactcac-atggtccacatat-a--c-t--tttt-t-a-aaatctgggcc
aaaaattacattttacatctg-gccca-aat-ct----ggtgttctgccttaaagacggt
gccacctatgtcaaac-c--cgggccatgtttggttcaca-tgctggatcccagtgccgg
atgaacgcttgctgtgccaac-tttatgccgaatctgggccagaattcattgctactagg
g-----------------------------------------------------------
-----------------------------------------
>EnSpm-N39B_DR|495017
---------------------------------------------------------cct
acatagc-aaaactt--ctcttgcccagctctggcccacacaattagcttttgcttggcc
cacatgccgcagagaattac-agtacatgattggaccaagtctggttt------------
----------------------caagtctcaaccacgttaataaccca-t----------
-aactggcccaga-ta-t-g-ttggtgtgtcacgactg-c-aat-g-a-atttg--aaaa
accc-atgaaggattt--c-a-ct-tta-------------g---ac-atg--c-ttttc
t-c--a-aaagctacccgatgggtaga---------------atttt-t-t-----ttt-
-t-tc--c----------------------------------------------------
------------------------------------------------------------
------------------------------------------------------------
------------------------------------------------------------
---------------------------------------ccaaaaa--------------
------------------------------------------------------------
-----------------------------------------
>EnSpm-N39B_DR|495018
------------------------------------------------------------
----------------------gcccagctctggcccacacaatcaggttttgtttggcc
cacatgccacagtgaattac-ggtacatgactggaccaagtctggcttcaagacaagggc
caaacatggactata-------caagtcatagccaagttagtaactca-taatggggccg
gaacgaggccaga-ta-a-a-ttggtgtgtcccgattg-c-aat-g-a-aactg--ataa
accc-atgaagcat-t-gt-g-ct-ttag-gcatgcttta-a----c-atg---------
--ct-c-aaagcgacctgattggtag-----aattttt------------t-----tct-
-t-tactc-aaa--aa-a-aa-tt-g-t-aa---tg-tat-tttaaa-tgtggg------
-------tcaaacttac-atggtccacatat-c--a-a--ttct-t-a-acatatgggcc
aaatacaacattttacatctg-gccca-aat-ct----tgtgtgccgccttaaagacagt
gccatctctgccaaac-c--cgaaccatgtttggcccaca-tgctgtatggcagtgccga
atgaatgcctgctgtgccagc-tttatgccaaatctgagccagaattttttgctgcctgg
------------------------------------------------------------
-----------------------------------------
>EnSpm-N39B_DR|495019
---------------------------------------------------------ccc
acatagc-aaaattt--ctctggcccagctctggcccacacaatcaggttttgcttggcc
cacatgccgcagtgaattac-tgtacatgactggaccaaatctggcttctagacaagggc
caaacacagaccatatctgggccaagtctcagccaagttagtaactca-taactgggcct
gaactgggccagt-aa-g-g-ttggtgtgtcacgattg-c-aat-g-a-aattg--ataa
accc-atgaagcat-t-gc-g-ct-ttag-gcacactatg-g---gc-cttgtt-tttt-
t-ct-c---agtgacctgattggtaga---------------attga-t-t-ta----t-
-t-taatc-aaa--aa-t-ta-tt-t-t-aa---tg------------------------
------------------------------------------------------------
------------------------------------------------------------
------------------------------------------------------------
------------------------------------------------------------
------------------------------------------------------------
-----------------------------------------
>EnSpm-N39B_DR|495020
------------------------------------------------------------
--------------t--ccctggccaagctctggcccacacaatcagcttttgcttggcc
cacatgcggcagtgaattat-ggtacacgactagaccaagtctggcttccagacaacggc
caaacatggaccatatctgggtcaagtct----caagttaataaccca-taactaagcct
gaactgggccaga-ta-t-g-ttggtgtgtcacggctg-c-aat-a-a-aattg--ataa
accc-atgattcat-t-gc-a-at-ttag-gttagctata-g---gc-gtg--c-tttt-
t-ct-c-aaagcgatctgatcagtaga---------------attt--t-t-----ttc-
-t-ttt------------------------------------------------------
------------------------------------------------------------
------------------------------------------------------------
------------------------------------------------------------
------------------------------------------------------------
------------------------------------------------------------
-----------------------------------------
>EnSpm-N39B_DR|495021
------------------------------------------------------------
------------------------------------------------------------
------------------------------------------------------------
------------------------------------------------------------
------------------------------------------------------------
------------------------------------------------------------
------------------------------------------------------------
------------------------------------------------------------
--------------catc-tggcccacatat-c--a-a--ttat-t-a-acatctgggcc
aaatactacattttacatctg-gcccaca-ta-tcagttat-ttaca---t---------
-----ctgggccaaatgctaaattctacatccgcctta--------------------aa
gatggtgccacctctgcca---ccaaggccatgtttggcccacatgct------------
------------------------------------------------------------
-----------------------------------------
>EnSpm-N39B_DR|495022
------------------------------------------------------------
------------------------------------------------------------
------------------------------------------------------------
------------------------------------------------------------
------------------------------------------------------------
------------------------------------------------------------
------------------------------------------------------------
------------------------------------------------------------
-------------------tggctcacatat-c--a-a--ttat-t-a-acatctgggcc
agataccacattttacatctc-acccaca-ta-tcagttat-aaaca---t---------
-----ctggtccaaatactacattttacatctggccca----------------------
------------------------------------------------------------
------------------------------------------------------------
-----------------------------------------
>EnSpm-N39B_DR|495023
------------------------------------------------------------
------------------------------------------------------------
------------------------------------------------------------
------------------------------------------------------------
------------------------------------------------------------
------------------------------------------------------------
------------------------------------------------------------
------------------------------------------------------------
--------------------ggcccacatat-c--a-a--ttat-t-a-acatctgggcc
aaatactacattttacatctg-gcccaca-ta-tcaattat-taaca---t---------
-----ctggcccaaatactacattttacaactggctca----------------------
------------------------------------------------------------
------------------------------------------------------------
-----------------------------------------
>EnSpm-N39B_DR|495024
------------------------------------------------------------
------------------------------------------------------------
------------------------------------------------------------
------------------------------------------------------------
------------------------------------------------------------
------------------------------------------------------------
------------------------------------------------------------
------------------------------------------------------------
-------------------tggcccacatat-c--a-a--ttat-t-a-acatctgggcc
agataccacattttacatctc-acccaca-ta-tcagttat-aaaca---t---------
-----ctggtccaaatactacattttacatctggcccaca-ta--------------tta
gttattaacatctggcccagc-tacatttcacatctggcccacat---------------
------------------------------------------------------------
-----------------------------------------
>EnSpm-N39B_DR|495025
------------------------------------------------------------
------------------------------------------------------------
------------------------------------------------------------
------------------------------------------------------------
------------------------------------------------------------
------------------------------------------------------------
------------------------------------------------------------
------------------------------------------------------------
-------------------tggctcacatat-c--a-a--ttat-t-a-acatctggccc
aaatactacattttacatctg-gcccaca-ta-tcacttat-taaca---tacagt----
-----atgggccaaatactacattctacatctcaccc-----------------------
------------------------------------------------------------
------------------------------------------------------------
-----------------------------------------
>EnSpm-N39B_DR|495026
------------------------------------------------------------
------------------------------------------------------------
------------------------------------------------------------
------------------------------------------------------------
------------------------------------------------------------
------------------------------------------------------------
------------------------------------------------------------
------------------------------------------------------------
--------------catc-tggcccacatat-c--a-a--ttat-t-a-ccatctgggcc
aaataccacattttacatctg-gctcaca-ta-tcaattat-taaca---t---------
-----ctggcacaaatactacattttacatctggccca----------------------
------------------------------------------------------------
------------------------------------------------------------
-----------------------------------------
>EnSpm-N39B_DR|495027
------------------------------------------------------------
------------------------------------------------------------
------------------------------------------------------------
------------------------------------------------------------
------------------------------------------------------------
------------------------------------------------------------
------------------------------------------------------------
------------------------------------------------------------
----------------------cccccatat-c--a-c--ttat-t-a-acatctgggcc
aaatactacattttacatctg-gcccaca-ta-tcacttat-taaca---tacagt----
-----atgggccaaatactatattttacatctcaccc-----------------------
------------------------------------------------------------
------------------------------------------------------------
-----------------------------------------
>EnSpm-N39B_DR|495028
------------------------------------------------------------
------------------------------------------------------------
------------------------------------------------------------
------------------------------------------------------------
------------------------------------------------------------
------------------------------------------------------------
-------------------ttagtaga----------------attt-t-t-----tct-
-t-taatc-aaa--aa-t-aa-tt-g-a-aa---tg-ttt-ttaaaa-gtg-gagcaaga
-g--aggccaaacctacagtgacccacatat-c--a-a--tttt-a-a-gcatctggtcc
aaatactacatttgatatctg-gctca-agt-ct----tgtgtgccgccttaaagacggt
gcca---------aac-c--cgggccacagctggcgcaca-tactgtatgccagtgctgg
acgaacgcctgctgtgccagc-tttatgccaaatctgagcaagagttctgtgctaccagg
g-----------------------------------------------------------
-----------------------------------------
>EnSpm-N39B_DR|495029
------------------------------------------------------------
------c-aaaattt--ctctggcccagctctggcccacacaatcaggttttgcttggcc
cacatgccgcagtgaattac-ggtacatgactggaataaatctggcttccagacaagggc
caaacacggaccatatctgggccaagtctcagctaagttaataactca-taactgggcct
gaactgggccagt-aa-g-g-ttggtgtgtcacgattg-c-aat-g-a-aatta--ataa
acct-atgaagcgt-t-gc-g-ct-ttag-gcacactatg-g---gc-cttg-t-tttt-
t-ct-c-aaagtgacgtgattggtaga---------------attga-t-t-ta----t-
-t-taatc-aaa--aa-a-ta-tt-t-t-ta---tg-tat-tttaaa-tgtgggtcaaga
-c--tggccaaactcac-gtggcccac-aat-c--a-a--attt---a-aaatctgggcc
aaatactacgttttacatctg-gccca-aat-ct----tgtgtgccgcattatagacggt
gccacctctgccaaac-c--caggccatggttggcccaca-tgctgtatgccagtgctgg
atgaatgcctgatgtcccagc-tttatgccaaatctgggccagaattctttgctactagg
g-----------------------------------------------------------
-----------------------------------------
>EnSpm-N39B_DR|573213
------------------------------------------------------------
------------------------------------------------------------
------------------------------------------------------------
------------------------------------------------------------
------------------------------------------------------------
------------------------------------------------------------
------------------------------------------tttt--t-t-----tct-
-t-cactc-aaa--aa-t-aa-tt-t-a-aa---tg-tat-tttaaa-agtgggtc----
---------aaactcat-gtggcccacatat--g-a-a-----t-t-a-acatcacggtc
aaatactacatttgatatgtt-gctca-agt-ct----tgtgtgccaccttaaagatggt
gccacctctgcaaagc------------------------------tgtaccagtgctgg
acgaatggctgctgtgccagc-attatgccaaatctgggccagaattctttgcaacc---
------------------------------------------------------------
-----------------------------------------
>EnSpm-N39B_DR|573214
---------------------------------------------------------ccc
acaaagc-aaaatat--ctctggcccagctctggcccacacgatcagcttttgcttgggc
cacatgccgcagtgaattac-cgtacatgattgg---aagtctggcttccagacaagggc
ctaacctggaccatatctgggccaagtctcacccaagttaataccc-a-tatctgggcca
gaactgggccaga-ta-t-g-ttggtgtgtcacgactg-c-gat-g-g-aattg--atta
acc---------------------------------------------------------
------------------------------------------------------------
------------------------------------------------------------
------------------------------------------------------------
------------------------------------------------------------
------------------------------------------------------------
------------------------------------------------------------
------------------------------------------------------------
-----------------------------------------
>EnSpm-N39B_DR|573215
------------------------------------------------------------
------------------------------------------------------------
------------------------------------------------------------
------------------------------------------------------------
------------------------------------------------------------
------------------------------------------------------------
------------------------------------------------------------
-----------------------------------g-tat-tc-----------------
------------------------------------------------------------
----------------------------------------tgtgctgccctaaagacagt
gccacctctgccaaac-c--taggccatgtttggcccaca-tgctgtatgccagtgccgg
atgaaagcctgctgtgccagc-tttaggcc------------------------------
------------------------------------------------------------
-----------------------------------------
>EnSpm-N39B_DR|573216
---------------------------------------------------------ccc
ccatagc-aaaattt--ctctggcccagatctggcccacaccatcagcatttgcttggcc
cacatgccgcagtgaattac-ggtacatgactggaccaagtctggctttaatacaagagg
caaacatggaccatatctgggccaagtctcagacaagttaataaccca-taactgggcct
gaactgggccaga-ta-t-g-ttggtgtgtcacgactg-g-gat-gtt-tgttt--ataa
a-cc-atgaagcat-t-tc-g-ct-t----------tatg-gc---t-ggg--c-tttt-
t-ct-t-gaagcgacctgattgataga---------------att-t-t-t------ct-
-t-tactc-aaa--aa-t-aa-tg-t-a-aa---tg-tat-tttaaa-agtgggtcaaga
-t--agaccaaacttac-atggcccacatat--a-t-a--tttt-t-a-acatctgggcc
agatactacatttgatatctg-gccca-agt-ct----tgagtgctgcctgtaagacggt
gccacctcgaccaaac-c--tgggccatgtttggcccatg-tgctgtatgccagtggcgg
aa-aatgcctgctgtgccagc-tttatgccaaatctgggccagaattctatgctattggg
g-----------------------------------------------------------
-----------------------------------------
>EnSpm-N39B_DR|573217
------------------------------------------------------------
-----------------------------------------------ctttttcttgaag
cg----------------------------------------------------------
------------------------------------------------------------
------------------------------------------------------------
------------------------------------------------------------
-------------acctgattgataga---------------atttt-t-a------c--
-----------------------------------g-gat-tttaaa-agtgggtcaagg
-t--agattaaacttac-atggtccacatac--a-c-a--tttt-t-a-acatctgggcc
tcatactacatttgatatctg-gtcca-agt-ct----tgagtgccgcctgtaagacggt
gccacctcggccaaac-c--tgagccatgtttggcccacg-tgctgtatgccagtgccgg
acgaaggcctgctgtgccagc-tttatgccaaatctgggccagaaatatttgctattggg
g-----------------------------------------------------------
-----------------------------------------
>EnSpm-N39B_DR|573218
----------------------------------------------------------cc
acatagc-aaaattt-------------ctctggcccgagcaatcaggttttgcttggcc
cacatgccggagtgaattac-ggtacatgactggaccaaatctggctatcagacaaggtt
caaacacggaccatg---------------------------------------------
------------------------------------------------------------
------------------------------------------------------------
------------------------------------------------------------
------------------------------------------------------------
-------------------------------------------------------gggcc
a-----------------------------------------------------------
------------------------------------------------------------
------------------------------------------------------------
------------------------------------------------------------
-----------------------------------------
>EnSpm-N39B_DR|573219
------------------------------------------------------------
------------------------------------------------------------
------------------------------------------------------------
-----------tatatctggaccaagtctcagcccagttatta--------actgggcct
gaactgggccaga-ta-g-g-ttg-gtggttaagattg-c-aat-g-a-aattg--acaa
gccc-atgaagcgt-t-gc-g-ct-ttag-gcacactaca-g---ac-gcg----cttt-
t-tc-tcaaagtcacctgattggtagaatgt--------------tt-t-tcttattat-
-t-tactt-caa--aa-t-ga-tt-t-t-aa---tg-tat-tttaaa-tgtgggtcacga
-c--tggccagactcac-atggcccacatat-c--a-g--tttt-t-a-a-atctgggcc
aaattttacgttttacatctg-gccca-aat-ct----tgcgtgccttcttaaaggccgt
ac----------------------------------------------------------
------------------------------------------------------------
------------------------------------------------------------
-----------------------------------------
>EnSpm-N39B_DR|573220
------------------------------------------------------------
------------------------------------------------------------
------------------------------------------------------------
------------------------------------------------------------
------------------------------------------------------------
------------------------------------------------------------
------------------------------------------------------------
------------------------------------------------------------
------------------------------------------------------------
--------------------------------------tgtgagtaggcccaaagacgtt
gccacctctgccaaac-c--cgggccatgtttggccgaca-tgctgtatgccagtgc-gg
atgaatgcctgctgtgccagc-tttatgccaaatctgggcccgaattctttgctactagg
g-----------------------------------------------------------
-----------------------------------------
>EnSpm-N39B_DR|573221
---------------------------------------------------------ccc
ccatagc-aaaattt--ctctggcccagatctggcccaca--------------------
----tgccgcagtgaattac-gttacatgactggaccaagtctgacttccatacaaaaga
caagtgtggaccatatctgggccaagtctcagccaagttaataaccca-taactgggcc-
----------------------tgaactgtcacgactg-g-aat-g----tttt--tata
aacc-atgtagcat-t-tc-g-ct-t----------tatg-gc---t-gtga-t-tttt-
t-tt-t-taagtgacctaattgaatga---------------ttttt-t-t------ct-
-t-tacgc-aaa--aa-t-aa-tt-t-t-aa---tg-tat-tttaaa-agtgggtcaaga
-a--agatcagacttac-gtggcccacatat--a-t-a--tttt-t-a-atatctgggcc
agatactacatttaatatctg-gtcca-agt-ct----tgagtgccgcctgtaagacggt
gccacctcagccaaac-c--tgggccatgtttggcccaca-tgcggcatgccactgccgg
atgaatgcctgctgtgccagc-tttatgccaaatctgggccagaattctttgctacctgg
g-----------------------------------------------------------
-----------------------------------------
>EnSpm-N39B_DR|573222
---------------------------------------------------------ccc
atataac-aaaattt--ctctggcccagctctggcccacacaatcaggttttgcttggcc
cacatgccgcagtgaattac-ggtacatgactggaccaaatctggcttccagacaagggc
caaacacagaccatatctgggccaagtctcagccaagttaataactca-taactgggcca
gaactgggccagt-aa-g-g-ttggtgtgtcacgattg-c-aat-a-a-aatta--ataa
acct-atgaagcgt-t-gc-g-ct-ttag-gcacactacg-g---gc-cttg-t-tttt-
t-ct-c---agtgacctgattggtaga---------------attga-t-t-ta----t-
-t-taatc-aaa--ta-t-ta-tt-t-t-ta---tg-tat-tttaaa-tgtgggtcaaga
-c--tggccaaaatcac-gtggcccac-aat-c--a-a--tttt-t-a-aaatctgggcc
aaatactacgttttacatctg-accca-aat-ct----tgtgtgccgcattatagagggt
gccacctctgccaaac-c--caggccatggttggcccaca-tgctgtatgccagcgccgc
atgaatgcctgatgtcccagc-tttatgccaaatctgggccagaattctttgctactagg
g-----------------------------------------------------------
-----------------------------------------
>EnSpm-N39B_DR|573223
----------------------------------------------------------cc
ccatagc-aaaattt--cactgccccagatctggcccacacaatcagcatttgcttggcc
cacatgccgcagtgaattac-agcacatgactggaccaagtctggcttccgtacaagcag
caaacgtggaccatatctgggccaagtctcagccaagtaaataaccca-taactgggcct
gaactgggccata-ta-t-g-ttgatg-----tgactg-c-aat-g---ttatt--ataa
accc-ttggagcat-t-tc-a-ct-t------------tg-gc---t-gtg--c-tttt-
t-ct-t-gaagcgacctgattgatcga---------------atttt-t-t------ct-
-t-tactc-aaa--aa-t-aa-tt-t-a-aa---ag-tat-tttaaa-agtgggtcaaga
-t--agaccaaatttac-gtggcccacatat--a-c-a---ttt-t-a-acctctgggcc
aaatactacatttgatatctg-gccca-agt-ct----tgagtgctgcct----------
------------------------------------------------------------
------------------------------------------------------------
------------------------------------------------------------
-----------------------------------------
>EnSpm-N39B_DR|573224
----------------------------------------------------------cc
acatagc-aaaattt--ctctggcccagctgtggcccacacaatcaggttttgcttggcc
cacatgccgcagtgaattac-ggtacaatactggaccaaatctggcttccagacaagagc
caaacacagaccatatctgggccaagtctcagccaagttaataactca-taactgggcct
gaactggactaga-aa-g-g-ttggtgtgtcacgattg-c-aat-g-a-aatta--ataa
acct-atgaagcgt-t-gt-g-ct-ttag-gcacactatg-g---gc-cttg-t-tttt-
t-ct-c---agtgacctgattggtaga---------------attga-t-t-ta----t-
-t-taatc-aaa--aa-t-ta-tt-t-t-ta---tg-tat-tttaaa-tgtgggtcaaga
-c--tggccaaactcac-gtggcccac-aat-c--a-a--tttt-t-a-aaatctgggcc
aaatactatgttttacatctg-gccca-aat-ct----tgtgtgccgcattatagatggt
gccacctctgccaaac-c--cgggccatggttggcccaca-tgctgtatgccagtgccgg
atgaatgcctgatgtcccagc-tttatgccaaatatgggccagaattctttgctactaga
g-----------------------------------------------------------
-----------------------------------------
>EnSpm-N39B_DR|573225
---------------------------------------------------------ccc
acatagc-aaaattt--ctctggcccagctctggcccaaacaatcaggttttgcgtggcc
cacatgctgcagtgaactac-ggtacatgactggaccaaatctggcttcagggcaagggc
caaacacggaccatatctgagccaagtct--------ttaataactca-taactgggcct
gaactgggccaga-tg-g-g-gtggtg-gtcacgattg-c-aat-a-a-aattg--ataa
atct-atgaagcgt-t-gc-g-ct-ttag-gcacactata-g---gt-gtg--c-tttt-
tcct-c-aaagtgacctgattggtag-----aattt----------t-t-t-----tct-
-t-tactc-aaa--aa-a-t-----------------tat-tttaaa-tgtgggtcaaga
-c--tggccaaactcac-atggcccacatgt-c--a-a--tttt-t-t-aaatctgggcc
aaatactacgttttacatctg-gtcca-aat-ct----tgtgtgccgccttaaagacggt
gccacctctgccaaac-c--cgggccatctttggcccaca-tgctgtatgccagtgccgg
ataaatgcatgctgtgccagc-tttatgccaaatctgggccagagttctttgctagtagg
g-----------------------------------------------------------
-----------------------------------------
>EnSpm-N39B_DR|573226
---------------------------------------------------------ccc
acatagc-aaaatat--ctctggcccagttctggcccactcaatcagcttttgcttggcc
cacatgccgcagttaattac-ggtacatcactggatcaagtctggcttccagacaagagc
aaagcatggaccatatctgggccaagtcacagccaagtt----accta-taactgagcct
aaactgggccaga-ta-t-g-ttggtgtgtcacgactg-c-aat-g-a-aactg--ataa
accc-atgaatcat-t-gc-a-ct-ttat-gcgtgctacg-t---gg-gtg--c-tttt-
t-ct-c-aaagtgacctgattggtag-----aat---------tttt-g-g-----gtc-
-a-agggt-caa--ga-t-gg-g-------------------------------------
-------ccaatcttat-atggcccacatat-c--a-a--ttat-t-a-ccatctgggcc
aaatactgcattttacatctg-gtcca-tgt-at----tgtgtgccgccctaaag-----
-------------------------------------aca-tgctgtatgcaagttccta
atgaatgcctgctgtgccaga-tttatgccaaatctgggccaaaattctttgctacctga
g-----------------------------------------------------------
-----------------------------------------
>EnSpm-N39B_DR|573227
---------------------------------------------------------ccc
ccatagc-aaaaatt--ctctggcccaaatctggcccacaccatccgcatttgctcggcc
cacatgccgcagtgaattac-gctacatgactggaccaagtctggcttccatacaagagg
caaa-------catatctgag------------caagtaaataaccca-taactgggtct
gaactgggcagaa-ta-t-g-ttaaagtatcatgactg-c-aat-ggt-ttttt--ataa
accc-atgaagcat-t-tc-g-ct-t----------tatg-g---ct-ttg--c-tttt-
t-ct-t-gaatcaacttgattgatag---------------aattg--t-t-----act-
-t-tactt-aaa--aa-t-aa-tt-t-a-aa---tg-tat-tttaaa-agtgggtcaaga
-t--agaccaaacttac-ttggccaaaatgt--t-c-a--tttt-g-a-atatctcagcc
gaatacaacatttgatatctg-gccca-agt-ct----tg--------------------
------------------------------------------------------------
------------------------------------------------------------
------------------------------------------------------------
-----------------------------------------
>EnSpm-N39B_DR|573228
---------------------------------------------------------ccc
ccatagc-aaaaatt--c-----------tctggcccacaccatcagcatttgcttggcc
tacattccgcagtgaattac-ggtaaatgactggacaaagtctggcttccacacaagagg
caaacatggaccatatctgggccaagtcccagccaagtcaataaccca-taactaggcct
gaactgggccaga-ta-t-c-ttgatgtaccacgactg-c-aat-g-t-tttcta-ataa
accc-atgaagcgt-t-tc-g-ct-t----------tatg-gc---t-atg--c-tttt-
t-ct-t-aaagcgacctgattaataga---------------a-----------------
--------------aa-t-aa-tt-t-a-aa---ta-tat-tttaaa-agtgggtcaaga
-t--aaaccaaacttac-gtggcccattcatata-c-a--ttca-t-a-acatttgggcc
aaatactacatttgatatctg-gccca-agt-tt----tgagtgccgcctgtaagaccgt
gccacctcagccaaac-c--tgggccatgcttggcccacg-tgctgtatgccagtgccgg
tcgaatgtctgctgtaacagc-tttatgccaaatctgggccagaattctttgctacctgg
g-----------------------------------------------------------
-----------------------------------------
>EnSpm-N39B_DR|573229
------------------------------------------------------------
-------------tt--gtctgga--agccagacttggtccagtcagcttttgcttggcc
cacatgctgcagtaaattac-agtacatgactgaaccaagtctggcttccagacaagagc
caaacatggaccacatctaggccaagtctcagccaagctaataactca-taactgggcat
gaactgggccaga-ta-t-g-tttgtgtgtcacgattg-c-aat-g-a-aattg--ataa
gtcc-ataaagcgt-t-gc-a-ct-ttag-gcacactacg-t---ac-atg--c-tttt-
t-ct-caa----------------------------------------------------
---------------------------------------------------gagtcaaga
-c--tggccaaactcac-atggcccacatat-c--c-t--tttt-t-a-aaatctgggcc
aaacactacattttacatctg-gccca-aat-ct----tgtgtgccatcttaaagacag-
------------------------------------------------------------
------------------------------------------------------------
------------------------------------------------------------
-----------------------------------------
>EnSpm-N39B_DR|573230
------------------------------------------------------------
acacaaa-catatta--gcttggctgagacttggcctagatagccagacttggttcagt-
catgtactgtaatttactgc-agcatgtgactggaccaagtctggcttccagacaagggc
caaacatggaccatatctgggccaagtcaaagccaagttaac-----------tgagcct
gaactggcccaga-ta-t-g-ttggtgtatcactactg-c-aat-g-a-aatta--ataa
accc-atgaatca--cctt-a-tt-tttg-a-------------------------ttt-
t------------------------------------------tttt-t-------tct-
-t-tattt-gaa--aa-a-at-ta-a-a-aa---ca-tat-----at-tgtgggtcaagt
-t--gggccaatcttac-atggcccacatat-c--a-a--ttat-t-a-acatctgggcc
gaatactacattttacatctg-gccta-agt-at----tctgttctgccttaaaaac---
----ccattgccaaac-c--tgggccatttttggcccgca-tgctgtataccagtgccgg
atgaatgcctgctgggccaga-ttaatgccaaatctgggccagaattccttgctacctgg
g-----------------------------------------------------------
-----------------------------------------
>EnSpm-N39B_DR|573231
---------------------------------------------------------ccc
acatagc-aaattat--ctctggccc-----------acacaattagcttttgcttggcc
cacatgccataatgaattac-gg----tgactggaccaagtctggcttccagacaagggc
taatcatggtccatatctgagccaagtctaagccaagt-----------taactgagcct
gaactgggccaga-ta-t-g-ttggtgtatcactactg-c-act-g-a-aattg--ataa
acct-atgaatcat-t-ac-g--------------cttta-g---gc-atg--c-tttt-
t-ct-c-gaaactacctgactggttga---------------a-ttt-tat-tt---ct-
-t-tatttaaaa--aa-t-aa-ta-a-a-aa---tg-tat-tttaaa-tgtgggtcaaga
-t--ggggcaatcttac-at------cctac-a--a-a--ttat-t-a-acatctgggcc
atatactacattttacatctg-gccca-agt-at----tctgtaccgccttaaaaaaggt
gccac--------------------catgtttggcctaca-tgctgcatgccagt-----
---------------gccaga-ttaatgccaaatctgggccagaattctttgctacctgg
------------------------------------------------------------
-----------------------------------------
>EnSpm-N39B_DR|573232
------------------------------------------------------------
------------------------------------------------------------
------------------------------------------------------------
------------------------------------------------------------
------------------------------------------------------------
------------------------------------------------gtg--c-tttt-
t-ct-t-gaagcgacccgattggttta---------------at-tt-t---tt--cct-
-t-tattt-aaa--aa-t-aa-ta-a-a-aa---tg-tgt-tttaaa-tgtgggccaaga
-a--gggccaaacttac-atggcacacatat-a--a-a--ttat-t-a-acatctgggcc
aaatgctacatttaacatctg-gccca-agt-ac----tgtgtgccgccttaaagatggt
gccacctctgccaaac-c--c---------------------------------------
------------------------------------------------------------
------------------------------------------------------------
-----------------------------------------
>EnSpm-N39B_DR|573233
------------------------------------------------------------
------------------------------------------------------------
------------------------------------------------------------
------------------------------------------------------------
------------------------------------------------------------
------------------------------------------------------------
------------------------------------------------------------
---tattc-aaa--aa-t-aa-tt-t-a-aa---tg-tat-tttaaa-tttaggtcaaga
-c--aggctaaatttat-gtggcccacattt-c----cc-tttt-t-at-catctgggcc
aaatactacatttgacatctg-accca-agt-ct----tg--------tgtgctgatgtt
gccacctctgccaaac-c--caggccatgtttggcccaca-tggcgcatgacagtaccgg
aaaaatgcctgctgtgccagc-tttatgccaaaacttggccaaaattctttgctacctgg
a----------------tcaaatctggct-------------------------------
------------------caagtcttagccaagttaataac
>EnSpm-N39B_DR|573234
---------------------------------------------------------ccc
acatagt-aaagtat--ctctggcccagctctggcctacacaattaacttttccctggcc
cacatgccacagtgaattat-cgtacatgactggaccaagtttggcttccagacaagggc
caatcatggaccatatctgggtcaagtctaagccaagt-----------taactgagcct
gaactgggccaga-ta-t-g-ttggtgtatcactactg-c-aac-g-a-aatta--ataa
accc-a------------------------------------------------------
------------------------------------------------------------
------------------------------------------------------------
------------------------------------------------------------
------------------------------------------------------------
------------------------------------------------------------
------------------------------------------------------------
------------------------------------------------------------
-----------------------------------------
>EnSpm-N39B_DR|573235
------------------------------------------------------------
------------------------------------------------------------
------------------------------------------------------------
------------------------------------------------------------
---------------------------------------c-aac-g-a-aatta--acac
acc---ccaatgat-t-gc-g-ct-ttag-gtgtgctgta-g---gt-gtg--c-tttt-
t-ct-t-gaagagacctgatcggt-aaa-------------atttaa-t-t-----tct-
-t-gtttt-gaa--ta-t-aa-t----a-aa-aatg-tat-tttaaa-tgtgtgtcaaga
-t--aggtcaatcttac-atggcccacatat-c--a-a--tcaa-t-a-acatctgggcc
aaatactacattttacatctg-cccca-agta-t----tctgtgctgccttaaagatggt
gccacctctgccaaac-g--tggaccatgtttggcccata-tgctttatgtcagtgccgg
[truncated: 671,583 more chars]
