# Supplementary material for: Zebrafish transposable elements show extensive diversification in age, genomic distribution, and developmental expression
Source: Genome Res. 2022 Jul;32(7):1408–23. doi: 10.1101/gr.275655.121 (PMC9341512; doi:10.1101/gr.275655.121)
Supplement: Supplemental Material [file supp_gr.275655.121_Supplementary_data_2.tar.gz › supp-data-2/hAT-40_DR.mafft.fa]

>hAT-40_DR|67627
------------------------------------------------------------
------------------------------------------------------------
------------------------------------------------------------
------------------------------------------------------------
--------------------------atttatcagagggccagagtt-------------
---------------------------------ttgacagacagtttccctgggggccgg
a---------------------------------------------cccccaagacgaaa
atctaat----------------------------------aaaaatctcatt-ttggct
taacattatttttaatgtttatactttttttttaatttcattacaaaactgaaggcattt
gattcaggctc----------ccatcacctataccacagtcaaccactaggagtgaaaga
tattttgcctcaa----------ctaagtcaactata-tttatagtccacttgaaaaaca
aacacggaggaagtgacaggaaaaggtctcttgacagaggtaaaatggcactctcaaaga
ccatgaaacgcaa----aattgatgcagaaaacaggtctttcaatgatca----------
----------ttatcatgccaatctcccgaaatgcgtcaccattatgcctaatttgaagc
gaaactgttgctgttgcaaaagagtacaatctgcgccatcactacaacacaaaacattct
aatttcaaggtttcatatcctgagctgtcagagtctcatcagagaaaaatcgccacattg
aaa--tgtctactcccgtgcaagtggcattattacctggactttaactgatcaagagaga
gtgacatgtgcatccctgcaggctgcttgggtgctttgcagacataaccggcctttcatg
gaaagtgaggttttaaaggagtgcatgatcaccgttctggaggaacttgcccccgacaaa
tcaatggacagaattattccatctgacaaacaagtacctctatctgcctcaactaatgca
cgtcgtgtgcacgttttggcagagcaagtgcagagagctgtcattgacggggttaaggaa
gccaaatacttttcgctagcta-ttgatgagtccactgacaacacagatatctcacagtt
gtgcatttttgtcagatactttgatggcaaagatttccgagaagagctgctggcattgct
tcccctggaggacaacaccactgctgac----------------------atttttttaa
aagccatggattgcccctggataaaataaacctgacagtgacagatggtgcaccttctat
gattggaaaaaacaagggtctggtgagcagattacagactgtcgttcctaaaaataacgc
actccattgtagcatccatcagagcgtactgtgtgcaaggttaagtggggagctcaaaga
agtgatggagaaaatgatgaaaattatcaaccacatcagaggaacttcaagcacgcagca
ccgcctgttccgcaaatttgtgcttgaatcccaggcttctcatgatgacctgttactcca
caatgacgtgctctggcttagtaagggcaaagcactggagcgatttgttgaactctgtgc
tcaagtagtggatttcttaaaaccaagtaaatccaaagctgcagctgaccatctccacgt
catgcaagacaaattatatgtgtgcaatgttgcgtttataacagacatcttctcccattt
gaatacacttaatctccagctgcaaggaaaaggaaaatcagtggtgtatttggtggaaaa
tcttgatgcctttgggaacaaacttgaactt-----------------------------
------------------------------------------------------------
------------------------------------------------------------
------------------------------------------------------------
-----------------------gaactgccattagacgaggcgaccattcagagccagc
tggctgaaatttaggtcgcaggtgacatgaaggcagctctctgtggtgctgaaagc-ctg
agcgcattttgggtatcttgttccgagacctatgacacattaaaaacgctggctatgtat
gtgcttaccatgttcggttcaacctacacctgtgagg---ctgcattctcca-agatgaa
cacgataaaaacacac--------gagaggaaccgactgtcaacccagtctttggaggac
tgtttgcgcataagtctg--acagcagctaaacctgatg-taaaaaa-----gttggtgt
cagaggggaaatgtaactttagccattgattaagcactgtgagtagccggtttcagaatt
g-tggtttgaattctagcccagttaatgtttcatttgatgtgcgaacattatttgtgacc
tgttttgttctagtaccaggtta-----ttaccatgctattttaagctatgccagattgt
tttttctc-ctttttt--agtccaggggagtctgctagtttctagttt------------
------------------------------------------------------------
------------------------------------------------------------
---------------------------------ctcatttcggagtgtagcttaagtata
gtgataaatggtggttattctgacaaaatactcagttattgttat--ttttagtagcttt
aa--gtgcggatcac-----------------------------------------tatt
ttctttttgattctcacaattttagaatccagtcgcgggccggtctgaacg---------
------------------------------------------------------------
---------------ggcgaccagttgatgatcagtg---
>hAT-40_DR|144477
------------------------------------------------------------
------------------------------------------------------------
------------------------------------------------------------
------------------------------------------------------------
------------------------------------------------------------
------------------------------------------agtctccttttgggccag
a---------------------------------------------cttccaataacaaa
atcaaat----------------------------------aaaagtcaaatt-ttggct
taacattatgtttaatgtttgtac-tttttct--atttcattacaaaactgaaggcattt
--tttaggctc----------caatcccctataccacagtcaaccactaggagt------
-attttgcctcaactcaattaggctaagtcaacttta-tttatagagcacttgaaaaaca
aacacagaggaagtgacaggaaagggtcacc---------taaaatggcaccctcaaaga
ccatgaaacgcaa----agttgatgtagaaaacatgtctttcaatgatgactggactgaa
aattacgcatttatcatgccaaccttccgaaatacgtcaccagtatgcctaatttgcagc
taaactgttgctgttgcaaaagagtacaatctgcgccgtcaccaccacac-aaacattct
aatttcaaggtttcatatc-----ccgtcagaggtcggtcagagaaaaatcgtcacatta
aaa--tgtctactcctatgcaagtggcagtattactcgaa-tttagctgatcaagagaga
gtgagctgtgcatccctgcaggctgctcaggtgctatgcagacattaccggcctttcacc
gaaagtgagatt------------------------------------------------
------------------------------------------------------------
------------------------------------------------------------
------------------------------------------------------------
------------------------------------------------------------
------------------------------------------------------------
------------------------------------------------------------
------------------------------------------------------------
------------------------------------------------------------
------------------------------------------------------------
------------------------------------------------------------
------------------------------------------------------------
------------------------------------------------------------
------------------------------------------------------------
------------------------------------------------------------
------------------------------------------------------------
------------------------------------------------------------
------------------------------------------------------------
-----------------ttgga-tttgcgcgtggcccgttcaccatcagcccaagcggag
aattctctacaaacgctgtgaaaatgctgccattagaggagacggccatttagagccagc
tggcagaaattcaggctgtaggcgacataaaggcagctctccgtggtgctgaaagc-ctg
cgcgcattttgggtatcttgtcccgagacctatgacacattgaaaacgctggctatgtat
gtgctcaccatgttcggttgaacctacacctgtgaag---ctgcattccccatagatgaa
cccgataaaaacgtac--------aagagaaaacgactgtcaacccagtctttggaggac
tgttagtgcacaagtctg--acagtggctaagcctgatgttgaaaaa-----gttggtgt
cagaggagaattggaactttagtcattgattaagcactgtgagtagcccgtttcagcatt
g-tgatttgaattcaagcccaattaacgtttcatttgacgtgcgaacattatttgtgaac
cgttttgatctg-----------tttatttgccatgccattttaagttgtgtcagattgt
ttttcctc-cttttat--agttctgaggagtctgctagtttcaagcatgttgtttagac-
----ttagaaat------aaa---tatattatacaattttaagggcatgaggaaaagtta
------------------tgcgttcgttttttgtttttaaaacctgtttgaaacaataaa
tgcttaacgccgcttagtccgtccttgtctgtcctcattttggagtgtagcct----ata
gtcataaatggtggttattctgacaagagactcggttgttgttat--ttttagttgcttt
aatca--ttactaat-----------------------------------------aatt
ttctttttgaccctcacaattttggaatccagtcacgggcctgattaagc----------
------------------------------------------------------------
----------------------------------------
>hAT-40_DR|217222
------------------------------------------------------------
------------------------------------------------------------
------------------------------------------------------------
------------------------------------------------------------
---------caggggtcgccaactatatttatcagagtgccagagtt-------------
---------------------------------ttgtcagacagtctccttgggggccgg
a---------------------------------------------cccccaagacaaga
atctaat----------------------------------aaaaatctaatt-ttggct
taatattatttttaatatttatactttttttt--atttcattacaaaactgaaggcattt
gattcaggctc----------ccatcacctataccacagtcaaccactaggagtgaaaga
tattttgcctcaa----------ctaagtcaacttta-tttatagcgcacttgaaaaaca
aacacagaggaagtgacaggaaaaggtcccttaacagaggtaaaatggcagtctcaaaga
ccataaaacgcaa----aattgatgcagaaaacaggtctttcaatgatgactggactgat
aagtacacatttatcatgccaacctttcgaaatgcgtcaccagtatgcctaatttgcagc
gaaactgttgctgttgcaaatgagtacaatcttcgccatcaccataacacaaaacattct
aatttcaaggttttatatcctgagctgtcagaggctcgtcagagaaaaatcgccacattg
aaatgtgtctactcccgtgcaagtggtattattacccggactttaactgatcaagagaga
gtgacatgtgcatccctgcaggctgcttgggtgctttgcagacattaccggcctttcacg
gaaagtgaggttttaaaggagtgcatgatcaccgttctggaggtacttgtccccgacaaa
tcaatgaacagaattattgcatctgtcaaacaagtatctctatctgccttaactaatgca
catcctgtgcacgttttggcagagcaagtgcagaaagctgtcattgacggggttaaggaa
accaaatacttttcgttagcta-ttgatgagtccactgacaacacggatatctcacagtt
gtgcgttttcatcagatacttttaaggcaaagatttccgagaagagctgctggcattgct
tctgctggaggacaacaccactgctgacatgatctttgggaaactggaggatttttttaa
aagccatggattgcccctggataaaataaacctgacagtgacagatggtgcacctgctat
gattgaaaaaaacaagggtctggtgagcagattaaagactgtcgctcctaaaactaatgc
actccactgtatcatccatcagagcatactgtgtgcaaagttaagtggggagctcaaaga
attgatggagaaaactatgaaaattatcaaccacatcagaggaacttcaagcacgcagca
ccacctgtttcgcaaatttgtgcttgaatcccaggcttctcatgatgacctgttacccca
cagcgacatgcgctggcttagtaagggcaaagcactggagcggttcgttgaactctgtgt
gcaagtagtggatttcttaaaacaaagtaaatccaaagctgcagctgaccatctccgcgt
catgcaagacaaattatacgagt-------------------------------------
---tgcgttttatctccagctgcaaggaaaaggaaaatcagtggtggatttggtggaaaa
acttgatgcctttgggaacaaactcgaactgttccacgcagatttgttgtcagagaggct
gctgcactttaacacactgaagacggtgggagaaggcaacgtaacagaccagatgaagac
attcatcccacaattaaaaagacaacttttctgctagattcgatgact--------tttt
catttccagggatgtcattgaa-tttgctcgtgacccat------tcagcccaaacggag
aattctccacgaacgcggtgaaaatgctgccattagacgaggcggccattcagagccagc
tggctgaaattcaggccgcaggtgacaagaaggtggattc--------------------
--------------------------ggcccgcg--------------------------
------------------------------------------------------------
------------------------------------------------------------
------------------------------------------------------------
------------------------------------------------------------
------------------------------------------------------------
------------------------------------------------------------
------------------------------------------------------------
------------------------------------------------------------
------------------------------------------------------------
------------------------------------------------------------
------------------------------------------------------------
------------------------------------------------------------
------------------------------------------------------------
------------------------------------------------------------
---------------ggctgccagttgatgatcagtg---
>hAT-40_DR|217223
------------------------------------------------------------
------------------------------------------------------------
------------------------------------------------------------
------------------------------------------------------------
---------caggggtcatcaactatatttgtcagagggccagagtt-------------
---------------------------------ttaccagacagtctcattgggggccgg
a---------------------------------------------ctgcctagaagaaa
atcaaat----------------------------------acaaatctaacc-ttggct
ttacattatgttcaatgtttatac-tttttcc--atttcattac-aaactgaaggcattt
gattagggctc----------ccatcacctataccacagtcaaccactaggagtgataga
------------------------------------------------------------
------------------------------------------------------------
------------------------------------------------------------
------------------------------------------------------------
------------------------------------------------------------
------------------------------------------------------------
------------------------------------------------------------
------------------------------------------------------------
------------------------------------------------------------
------------------------------------------------------------
------------------------------------------------------------
------------------------------------------------------------
------------------------------------------------------------
------------------------------------------------------------
------------------------------------------------------------
------------------------------------------------------------
------------------------------------------------------------
------------------------------------------------------------
------------------------------------------------------------
------------------------------------------------------------
------------------------------------------------------------
------------------------------------------------------------
------------------------------------------------------------
------------------------------------------------------------
------------------------------------------------------------
------------------------------------------------------------
-----------------------------------------------------------a
aattctccacaaatgcggtgaaaatgctgccatttggcagggcggccattcagagctagc
tgtctgtaatttaggctgcaggcaatgtgaaggcggctatcc--ggagctgaaagc-ctg
agcgcattttgggtatcttgtcttgagacctatgacacattgaa----------------
------------------------------------------------------------
------------------------------------------------------------
-----------aagtctg--acagcggccaagcctgatg-tgaaaac-----gttggtgt
cagaggggaaatgtaactttagccgttgattaagcactgtgagtgggccgtttcagcatt
g-tgatttgagttcaagtctacttaacgtttcatttgatgtgcgaactttatttgtgacc
ttatttgttctggttccaggttatttatgtaccatgctgttttaagttgtcctg------
--------------------tcctgaggagtctgctagtttcaagcatgttgttgagac-
----ttagaaaa------aaa---attttaaatgttaagttagggcatgaggaaaatt--
-----atgcctcc------ctttttt---ttttttttttaaacccgttttaaacaataaa
tgcttaacgccgcatagtctg----------tccccatttcggagtgtagccttaatata
g--gcaaatggtagttattctgacaagagacacagttgttgttat--ttttagttgcttt
aatagtgtggaccac-----------------------------------------aatt
ttctttttgatcctcacaattttggaatccagtggcgggccggattgaacggctca----
-----------------------------------gcgggcc------------------
-------------------gccagttgatgatcagtg---
>hAT-40_DR|217224
------------------------------------------------------------
------------------------------------------------------------
------------------------------------------------------------
------------------------------------------------------------
---------caggagtcatcagctatatttgtcagagggccagagtt-------------
---------------------------------ttac----cagtctccttgggggccgg
a---------------------------------------------ccccaaagaagaaa
atcaaat----------------------------------taaaatcaaatt-ttggcc
taacattatgtttaatgtttttac-tttttcc--atttcattac-aaactgaaggcattt
gattctggctc----------ccatcacctataccacagtcagccactagga--------
------------------------------------------------------------
------------------------------------------------------------
------------------------------------------------------------
------------------------------------------------------------
------------------------------------------------------------
------------------------------------------------------------
------------------------------------------------------------
------------------------------------------------------------
------------------------------------------------------------
------------------------------------------------------------
------------------------------------------------------------
------------------------------------------------------------
------------------------------------------------------------
------------------------------------------------------------
------------------------------------------------------------
------------------------------------------------------------
------------------------------------------------------------
------------------------------------------------------------
------------------------------------------------------------
------------------------------------------------------------
------------------------------------------------------------
------------------------------------------------------------
------------------------------------------------------------
------------------------------------------------------------
------------------------------------------------------------
------------------------------------------------------------
------------------------------------------------------------
------------------------------------------------------------
---------------------gcgatgtgaaggccgctctccgtggtgctgaaagc-ctg
agcgcattttgagtatcttgtcccgagatctatgacacattgaa----------------
------------------------------------------------------------
------------------------------------------------------------
-----------aagtctgacacagcggccaagcctgatg-tgaaaaa-----gttggtgt
cagaggggaaatgtaactttagccattgattaagcactttgagtagcccgtgtcagcatt
a-t-atttgaattcaagcccaattaacgtttcatttgatgtgcgaacaatatttgtgacc
tgttctgttctggtaccaggttatttatttaccatgctattttaagttgtgccagactgg
ttttcctc---ttttt--attcctgaggagtctgctagtttcaagtatgttgttgagac-
----ttagaagt------aaa---aaaacaaatgttaagtaagggcaagaggaaaatt--
-----atgcgtct------------------ttttttttaaacctgtttgaaacaacaaa
tgcttaacgctgcaaagtc------------------tttcagagtgtagcct-------
-----aaatggtggttattctgacaagagactcagttgttgttgt--ttttagttgcttt
aatagtgtggaccac-----------------------------------------aatt
ttctttttgatcctcacaaatttggaatccagtcgcaggccggattgaacggctca----
-----------------------------------gcaggccagatttggcc--------
-----------cgcgggccgccagttgacgatcagtg---
>hAT-40_DR|293185
------------------------------------------------------------
------------------------------------------------------------
------------------------------------------------------------
------------------------------------------------------------
---------caggggtcattaactatatttgtcagagggccagagtt-------------
---------------------------------gtaccagacagtctccttgggggccgg
a---------------------------------------------ctgccaagaagaaa
atcaaat----------------------------------aaaaatctaact-ttggct
ttacattatgttcaatgtttatac-tttgtcc--atttcattac-aagctgaaggcattt
gattagggctc----------ctatcacctataccacagtcaaccactaggagtgataga
------------------------------------------------------------
------------------------------------------------------------
------------------------------------------------------------
------------------------------------------------------------
------------------------------------------------------------
------------------------------------------------------------
------------------------------------------------------------
------------------------------------------------------------
------------------------------------------------------------
------------------------------------------------------------
------------------------------------------------------------
------------------------------------------------------------
------------------------------------------------------------
------------------------------------------------------------
------------------------------------------------------------
------------------------------------------------------------
------------------------------------------------------------
------------------------------------------------------------
------------------------------------------------------------
------------------------------------------------------------
------------------------------------------------------------
------------------------------------------------------------
------------------------------------------------------------
------------------------------------------------------------
------------------------------------------------------------
------------------------------------------------------------
-----------------------------------------------------------a
aattctccacaaacgctgtgaaaatgctgccatttggcgaggcggccattcagagctagc
tggctgtaacttaggctgcaggcgatgtgaacgcggctctcc--ggtgttgaaagc-ctg
agcgcattttgggtatcctgttctgagacctatgacacattgaa----------------
------------------------------------------------------------
------------------------------------------------------------
-----------aagtctg--acagccgccaagcctggtg-tgaaaat-----gttggtgt
cagaggggaaatgtagctttagccattgattaggcactgtgagtaggccgattcagcatt
gtttatttgagttcaagtctacttgacgtttcatttgatgtgcgaactttatttgtgacc
tgttttgttctggttccaggttatttatttaccatgctgttttaagttgtcctgtcctg-
--------------------tcctgaggagtctgctagtttcaagcatgttgttgagac-
----ttagaaat-------aa---aaaacaaatgttaagtaagggcatgaggaaaatt--
-----atgcctcc------ctttttt-----tttttttaaaacctgttttaaacaataaa
tgcttaacgtcgcatagtctg----------tcctcatttcggagtgtagccttaatata
g--gcaaatggtagttattctgacaagagacacagttgttgttat--tttcagttgcttt
aatagtgtggaccac-----------------------------------------aatt
ttctttttgatcctcacaattttggaatccagtggcaggccggattgaacggctca----
-----------------------------------gcgggccggatttggcc--------
-----------cgcagcccgccagttgatgatcagtg---
>hAT-40_DR|374512
------------------------------------------------------------
------------------------------------------------------------
------------------------------------------------------------
------------------------------------------------------------
---------caggggtcatcaactatatttgtcagagggccagagtt-------------
---------------------------------ttaccagacggtctccttgggggccgg
a---------------------------------------------ctgccaagaagaaa
atcaaat----------------------------------aaaaatctaatt-ttggct
taacattatgttcaatgtttatac-tttttcc--atttcattac-aaactgaaggcattt
gattcaggctc----------ccatcacctataccacagtcaaccactaggagtgatag-
------------------------------------------------------------
------------------------------------------------------------
------------------------------------------------------------
------------------------------------------------------------
------------------------------------------------------------
------------------------------------------------------------
------------------------------------------------------------
------------------------------------------------------------
------------------------------------------------------------
------------------------------------------------------------
------------------------------------------------------------
------------------------------------------------------------
------------------------------------------------------------
------------------------------------------------------------
------------------------------------------------------------
------------------------------------------------------------
------------------------------------------------------------
------------------------------------------------------------
------------------------------------------------------------
------------------------------------------------------------
------------------------------------------------------------
------------------------------------------------------------
------------------------------------------------------------
------------------------------------------------------------
------------------------------------------------------------
------------------------------------------------------------
------------------------------------------------------------
agttctccacaaacgcggtgaaaatgctgccatttgacgaggcggccattcagagctagc
tggctgaaatttaggccgcaggcgatgtgaaggcggctctcc--ggtgctgaaagc-ctg
agcgcattttgggtatcttgtcccgagacctatgacacattgaa----------------
------------------------------------------------------------
------------------------------------------------------------
-----------aagtctg--acagcggccaagcctgatg-tgaaaac-----gttggtgt
cagaggggaaatgtaactttagccaatgattaagcactgtgagtagcccgtttcagcatt
g-tgatttgagttcaagtccacttaacgtttcatttgatgtgcgaactttatttgtgacc
tgttttgttctggtaccaggttatttatttaccatgctgttttaagttgtcaggtcctg-
--------------------tactgaggagtctgctagtttcaagcatgttgttgagact
--tattagaaat-------aa---aaaacaaatgttaagtaagggcatgaggaaaatt--
-----atgcctcc-----tttttttttttttttttttttaaacctgtttgaaacaataaa
tgcttaacgcggcatagtctg----------tcctcatttcggagtgtagccttaatata
g--gcaaatggtagttattatgacaagagactcagttgttgttat--ttttagttgcttt
aatagtgtggaccac-----------------------------------------aatt
ttctttttgatcctcacaattttggaatccagtcgcgagccggattgaacgactca----
-----------------------------------gcgggccggatttggcc--------
-----------cgcgagccgccagttgatgatcagtg---
>hAT-40_DR|374513
------------------------------------------------------------
------------------------------------------------------------
------------------------------------------------------------
------------------------------------------------------------
---------caggggtcaacaactatatttgtcagagggccagagtt-------------
---------------------------------ttaccagacagtctccttgggggccgg
a---------------------------------------------ctgccaagaagaaa
atcaaat----------------------------------aaaaatcgaatt-ttggct
taaaatgatgtttaatgtttatac-tttttcc--atttcattac-aaattgaaggcattt
gattcaggctc----------ccatcacctataccacagtcaaccactaggagtgataga
------------------------------------------------------------
------------------------------------------------------------
------------------------------------------------------------
------------------------------------------------------------
------------------------------------------------------------
------------------------------------------------------------
------------------------------------------------------------
------------------------------------------------------------
------------------------------------------------------------
------------------------------------------------------------
------------------------------------------------------------
------------------------------------------------------------
------------------------------------------------------------
------------------------------------------------------------
------------------------------------------------------------
------------------------------------------------------------
------------------------------------------------------------
------------------------------------------------------------
------------------------------------------------------------
------------------------------------------------------------
------------------------------------------------------------
------------------------------------------------------------
------------------------------------------------------------
------------------------------------------------------------
------------------------------------------------------------
------------------------------------------------------------
-----------------------------------------------------------a
aattctccacaaacgcggtgaaaatactgccatttgatgaggcggccattcagagctagc
tggctgaaatttaggccgcaggcgatgtgaaggcggctctcc--ggt-------------
----ccttttgggtatcttgtccagagacctatgacacattaaa----------------
------------------------------------------------------------
------------------------------------------------------------
-----------aagtctg--acagcggccaagcctgatg-tgaaaaa-----gttggtgt
gagaggggaaatgtaactttagccattgattaagcactgttagtagcccgtttcagcatt
g-tgatttgagttcaagtccacttaacgtttcatttgatgtgcaaactttatttgtgacc
tgttttgctctggaaccaggttatttatttaccatgctgttttaagttgtcctgtcctg-
--------------------tactaaggagtctgctagtttcaagcatgttgttgagac-
----ttagaaat-------aa---aaaacaaatgttaagtaagggcatgaggaaaatt--
-----attcctcc------ctttttt--------tttttaaacctgtttgaaacaataaa
tgcttaacgccgcatagtctg----------tcctcatttcggagtgtagccttaatata
g--gcaaatggtagttattctgacaagagactcagttgttgttat--ttttagttgcttt
aatagtgtggaccac-----------------------------------------aatt
ttctttttgatcctcacaattttggaatccagtcgcgggccggattgaacagctca----
-----------------------------------gcgggccggatttggcc--------
-----------tgcgggccgccagttgatgatcagtg---
>hAT-40_DR|457307
------------------------------------------------------------
------------------------------------------------------------
------------------------------------------------------------
------------------------------------------------------------
------------------------------------------------------------
------------------------------------------------------------
------------------------------------------------------------
------------------------------------------------------------
------------------------------------------------------------
------------------------------------------------------------
------------------------------------------------------------
------------------------------------------------------------
------------------------------------------------------------
------------------------------------------------------------
------------------------------------------------------------
------------------------------------------------------------
------------------------------------------------------------
------------------------------------------------------------
------------------------------------------------------------
------------------------------------------------------------
------------------------------------------------------------
------------------------------------------------------------
------------------------------------------------------------
------------------------------------------------------------
------------------------------------------------------------
------------------------------------------------------------
------------------------------------------------------------
------------------------------------------------------------
------------------------------------------------------------
------------------------------------------------------------
------------------------------------------------------------
------------------------------------------------------------
------------------------------------------------------------
------------------------------------------------------------
------------------------------------------------------------
------------------------------------------------------------
------------------------------------------------------------
------------------------------------------------------------
------------------------------------------------------------
------------------------------------------------------------
------------------------------------------------------------
------------------------------------------------------------
------------------------------------------------------------
------------------------------------------------------------
------------------------------------------------------------
------------------------------------------------------------
------------------------------------------------------------
------------------------------------------------------------
------------------------------------------------------------
------------------------------------------------------------
---------------------------------------tgttat--ttttggttgcttt
aatagtgtggaccac-----------------------------------------aatt
ttctttttgatcctcacaattttataatccagttgcgggccgaattgaacggctca----
-----------------------------------gcgggccggatt-------------
----------------------------------------
>hAT-40_DR|534463
------------------------------------------------------------
------------------------------------------------------------
------------------------------------------------------------
------------------------------------------------------------
---------caggggtcatcaactatatttgtcagagggccagagtt-------------
---------------------------------ttaccagacagtctccttgggggccgg
a---------------------------------------------ctgccaagaagaaa
atcaaat----------------------------------aaaaatctaatt-ttggct
taacattatgctcaatgtttatac-tttttcc--atttcattac-aaactgaaggcattt
gattcaggctc----------ccatcacctataccacagtcaaccactaggagtgatgga
------------------------------------------------------------
------------------------------------------------------------
------------------------------------------------------------
------------------------------------------------------------
------------------------------------------------------------
------------------------------------------------------------
------------------------------------------------------------
------------------------------------------------------------
------------------------------------------------------------
------------------------------------------------------------
------------------------------------------------------------
------------------------------------------------------------
------------------------------------------------------------
------------------------------------------------------------
------------------------------------------------------------
------------------------------------------------------------
------------------------------------------------------------
------------------------------------------------------------
------------------------------------------------------------
------------------------------------------------------------
------------------------------------------------------------
------------------------------------------------------------
------------------------------------------------------------
------------------------------------------------------------
------------------------------------------------------------
------------------------------------------------------------
-----------------------------------------------------------a
aattctccacaaacgcggtgaaaatgctgccatttgacaaggcggtcattcagagctagc
tggctgaaatttagcccgcaggagatgtgaaggcggctctcc--ggtgctgaaagc-ctg
agcgcattttgggtatcttgtcccgagacctatgacacattgaa----------------
------------------------------------------------------------
------------------------------------------------------------
-----------aagtctg--acagcggccaagcctgatg-tgaaaac-----gttggtgt
cagaggggaaatgtaactttagccattgattaagcactgtgagtagcccgtttcagcatt
g-tgatttgagttcaagtccacttaacgtttcatttgatgtgcggactttatttgtgacc
tgttttgttctggttccaggttatttatttaccatgctgttttaagttgttctgtcctg-
--------------------tactgaggagtctgctagtttcaagcatgttgttgagac-
----ttagaaat-------aa---aaagcaaatgttaagtaagggcatgaggaaattt--
-----atgcctcc------ctttttttttctttctttttaaacctgtttgaaacaataaa
tgcttaacgcggcatagtctg----------tcctcatttcggagtgtagccttaatata
g--gcaaatggtagttattatgacaagagactcagttgttgttat--ttttagttgcttt
aatagtgtggaccac-----------------------------------------aatt
ttctttttgatcctcacaattttggaatccagtcgcgggccagattaaacggctca----
-----------------------------------gcgggccggatttggcc--------
-----------cacgggccgccagttgatgatcagtg---
>hAT-40_DR|619243
------------------------------------------------------------
------------------------------------------------------------
------------------------------------------------------------
------------------------------------------------------------
---------caggggtcatcaaatatatttgtcagagggccagagtt-------------
---------------------------------ttac----aagtctccttggaggccgg
a---------------------------------------------ctgccaagaagaaa
atcaaat----------------------------------aaaaatctaatt-ttggct
taaaattatgtttaatgcttatac-tttttcc--atttcattac-aaactgaaggcattt
gattcaggctc----------ccatcacctataccacattcaaccactaggagtaataga
------------------------------------------------------------
------------------------------------------------------------
------------------------------------------------------------
------------------------------------------------------------
------------------------------------------------------------
------------------------------------------------------------
------------------------------------------------------------
------------------------------------------------------------
------------------------------------------------------------
------------------------------------------------------------
------------------------------------------------------------
------------------------------------------------------------
------------------------------------------------------------
------------------------------------------------------------
------------------------------------------------------------
------------------------------------------------------------
------------------------------------------------------------
------------------------------------------------------------
------------------------------------------------------------
------------------------------------------------------------
------------------------------------------------------------
------------------------------------------------------------
------------------------------------------------------------
------------------------------------------------------------
------------------------------------------------------------
------------------------------------------------------------
-----------------------------------------------------------a
aattctccacaaacacggtgaaaatgctgccatttggcgaggcggccattcagagctagc
tggctgaaatttaggccgcaggcgatgtgacagtggctctcc--ggtgctgaaagc-ctg
agtgtattttaagtatcttgtcccgagaactatgacacattgaa----------------
------------------------------------------------------------
------------------------------------------------------------
-----------aagtcta--acagcggccaagcctgatg-tgaaaaa-----gttggtgt
cagaggggaaatgtaactttagccattgattaagcactgtgagtagcccgtttcggcatt
g-tgatttgagttcaagtccacttaacgtttcatttgatttgcgaactttatttgtgacc
tgttttgttctggtaccaggttatttatttaccatgctgttttaagttgtcctgccctg-
--------------------tcctgaggagtctgctagtttcaagcatgttgttgagac-
----ttagaaat-------aa---aaaacaaatgttaagtaagggcatgagaaaaatt--
-----atgcctcc------ctttttt---tttttttttttaacctgtttgaaacaataaa
tgcttaacgccgcatagtctg----------tcctcatttcggagtgtagccttaattta
g--gcaaatggtagttattccgacaagagattcagttgttgttat--ttttagttgcttt
aatagtgtggaccac-----------------------------------------aatt
ttctttttgattctcaatattttggaatccagt-------cggatggaacggctca----
-----------------------------------gcgggccagatttggcc--------
-----------cgcgggctgccagttgatgatcagtg---
>hAT-40_DR|619244
-------------------ataaatgcttaac----------------------------
------------------------------------------------------------
------------------------------------------------------------
------------------------------------------------------------
---------gccgcatagtcgtcctcattttgagtgtagcctaaata-------------
---------------------------------cagtcaattagt---------------
------------------------------------------ggttattctgacaagaga
ctcagttgttatttttag------------------------------------ttgctt
taacagtgtggaccacaattttat-ttttgat------cctcacaatattgga-------
-atccagtcgc----ga---------------gccggattgaacagctcagtgggctgga
t-----------------------------------------------------------
------------------------------------------------------------
------------------------------------------------------------
------------------------------------------------------------
------------------------------------------------------------
------------------------------------------------------------
------------------------------------------------------------
------------------------------------------------------------
------------------------------------------------------------
------------------------------------------------------------
------------------------------------------------------------
------------------------------------------------------------
------------------------------------------------------------
------------------------------------------------------------
------------------------------------------------------------
------------------------------------------------------------
------------------------------------------------------------
------------------------------------------------------------
------------------------------------------------------------
------------------------------------------------------------
------------------------------------------------------------
------------------------------------------------------------
------------------------------------------------------------
------------------------------------------------------------
------------------------------------------------------------
------------------------------------------------------------
-----------------------ttggcccg-----------------------------
--------------------------------------------------------cagg
ccgccaagtgatgatcagtgggcgacgcgaaggtggctctccgtggtgttgaaagc-ctg
agcgcattttaggtatcttgtcctgagacctatga--cattgaaaacgctgcctatgtat
gtgctcaccatgttcggtttaacctacacctgtgagg---ctgcattctcca-agattaa
ctcgataaaaacacac--------gagaggaaccgactgtcaacccagtctttggaggac
tgtttgcgtatacgtctg--acagcggccaagcctgatg-tgaaaaa-----gttggtgt
cagaggggaaaagtaactttagccattgattaagcactgtgtgtagcccgtttcagcatt
g-tgatttaaatttaaacccactagacgttttatttgatgtgcgaacattatttgtgacc
tgttttgttctggtaccaggttatttatttaccatgctattttaagttgtgccagattgt
ttttcctc-ctttttt---gtcctgaggagtctgctagtttcaagcatgttgttaaaac-
----gtagaaat------aaa----aaacaaatgt----taaggttatgatgaaaagt--
------------------tgtgttcgggttttttttttcaaacctgtttgaaacaataaa
tcaggggtcatcaactatatttttcagagggccagagttttaccagacagtct-------
--ctttgggggccaaacccccaagaagaaaatcaaataaaaatctcatttttataatttt
aataatgtttat--------------------------------------------actt
tttccatttcattacaaactgaaggcatttaattcaggctcccatcacatatatcacagt
caaccactaggagtgatagagagttctccacaaacgcagtgaaaatgctgccattagacg
aggcggccactcagagccagctggctgaaatttag----g
>hAT-40_DR|787448
------------------------------------------------------------
------------------------------------------------------------
------------------------------------------------------------
------------------------------------------------------------
------------------------------------------------------------
------------------------------------------------------------
----------------------------------------------------gaaaataa
cacaaataca------------------------------tgcagagcatcct-ctgctc
tgcaacatcgcttgttgcgctcat-ttctaatataactaaatgcaacgtttga------t
gatttgattcttcacaa----caatgtccggtggcttagtgaa-----------------
------------------------------------------------------------
-------------------gacaaggt---------------------------------
------------------------------------------------------------
------------------------------------------------------------
------------------------------------------------------------
------------------------------------------------------------
------------------------------------------------------------
------------------------------------------------------------
------------------------------------------------------------
------------------------------------------------------------
------------------------------------------------------------
------------------------------------------------------------
------------------------------------------------------------
------------------------------------------------------------
------------------------------------------------------------
------------------------------------------------------------
------------------------------------------------------------
------------------------------------------------------------
------------------------------------------------------------
------------------------------------------------------------
------------------------------------------------------------
------------------------------------------------------------
------------------------------------------------------------
------------------------------------------------------------
------------------------------------------------------------
------------------------------------------------------------
----------------gctgga--------------------------------------
------------------------------------------------------------
--------------------------------gcggttttgggcactgcggaaagagctg
gagacatttctgtt----------------------------------------------
-----------------------------------------------------ggatcaa
------------------------aagag-------------------------------
-------------------tgcaaaagccaaaccatttg-tgg-----------------
------------------------------------------------------------
------------------------------------------------------------
--------------------------------------atttca----------------
------------------------------------------------------------
----tgaagaat------gaa---------------------------------------
-------------------------------------------------gaagaaatgga
------------------------------------------------------------
---------------------------------agttgttgcttt--tctaact------
--------------------------------------------------------gaca
ttacttcccatctcaatgaccttaatatgaagctgcagggcaaaaacaacaccatg----
------------------------------------------------------------
-----------t----gtgacctgctgtgaatctgccttt
>hAT-40_DR|865250
------------------------------------------------------------
------------------------------------------------------------
------------------------------------------------------------
------------------------------------------------------------
------------------------------------------------------------
------------------------------------------------------------
--------------------------------------------------------aaaa
atctaat----------------------------------aaaaatgtaatt-ttagct
taacattatttttaatgtttatac-ttttttt--atttcattacaaaactgaaggcattt
gattcaggctc----------ccatcacctataccacagtcaaccactaggagtgaaaga
tattttgcctcaa----------ctaagtcaacttta-tttatagagcaattgaaaaaca
aacacggaggaagtgacaggaaaaggtcccttaacaaaggtaaaatggcactctcaaaga
ccatgaaacgcaa----aattgatgcagaaaacaggtctgtcaatgatgactggactgat
aagtacgcatttatcatgccaaccttccgaaatgcgtcaccagtatgcctaatttgcagc
gaaactgttgctgttgcaaaagagtacaatctgcgctgtcaccacaacacaaaacatttt
aatttcaaggtttcatatcctgagctgtcagaggctcgtcagagaaaaatcgccacattg
aaatgtgtctactcccgtgcaagtggcattattacccggactttaactgatcaagagaga
gtgacatgtgcatccctgcaggctgcttgggtgctttgcagacgtaaccggcctttcacg
gaaagtgaggttttaaaggagtgcatgatcaccgttctgg----acttgcccccgacaaa
tcaatggacagaattattacatctgtcaaacaagtacctctatctgcctcaaataatgca
cgtcgtgtgcacgttttggcagagcaagtgcagaaagctttcattgacggggttaagaaa
gccaaatacttttcgctagctagctgatgagtccactgacaacacggacatctcacagtt
gtgcgtttttgtctgatactttgatggcaaagatttccgagaagagctgctggcattgct
tccgctggacgacaacaccactgctgacatcatctttggaaaactggaggatttttttaa
aagccatggattgcccctggataaaataatcctgacagagacagatggtgcacctgctat
gactggaaaaaacaagggtctggtgagcagattaaagactgtcgctcctaaaactaacgc
actccactgtatcatccatcagagcgtactgtgtgcaaagttaagtggggagctcaaaga
agtgatggagaaaacgatgaaaattatcaaccacatcagaggaacttcaagcacgcagca
ccgcctattctgcaaatttgtgcttgaatcccaggcttctcatgatgacctgttactcca
caatgacgtgcgctggcttagtaagggcaaagcactggagcgatttgttgaactctgtgc
gcaagtagtggatttcttaaaacaaagtcaatccaaagctgcagctgaccatctccgcgt
catgcaagacaaattatacgtgtgcaacgttgtgtttttaacagacatcttctcccattt
aaatacacttaatctccagctgcaaggaaaaggaaaatcagtggtggatttggtggaaaa
acttgatgcctttgggaacaaactcgaactcttccaagcagatttgttgtcagagaggct
gctgcactttaacacactgaagacggtgggagaaggcaacgtaacagaccagatgaagac
attcatcacacaatt-aaaagacaacttttctgctagattcgatgact--------tttt
catttccagggatgccattgaa-tttgctcgtgacccattcaccatcagcccaaacggag
aattctccatgaacgtggtgaaaatgctgccattagacgaggcggccattcagagccagt
tggctgaaattcaggccgcaggtgacatgaaggcggctctccgtggtgatgaaagc-ctg
agcgcattttgggtatcttgtcccgagacctatgacacattaaaaacgctggctatgtat
gtgctcaccatgttcggttgaacctacacctgtgagg---ctgcattctcca-agatgaa
ctcgataaaaacacac--------gagaggaaccgactgtcaacccagtctttggaggac
tgtttgcacataagtctg--acagcagctcaacctgatg-tgaaaaa-----gttggtgt
cagaggggaaatgtaactttagccattgattaagcactgtgagtagaccgtttcagaatt
g-tggtttgaattctagcccacttaacgtttcatttgatgtgcgaacattatttgtgacc
tgttttcatctggtaccaggtta-----ttaccatgctattttaagttatgccagattgt
tttttctctttttttt--agtctcgaggagtctgctaatttcaagtttgttgttgagac-
----ttagaaat------aataataaaaaaaatgttaagtaagggcatgaggaaaagtta
cgtctatgcgt---------ttgtttgtttttttttcaaatacctgtttaaaacaataaa
tgcttaacgccgcataatccgtccgagtctgtcctcatttcggagtgtagcttaagtata
gtgatacatggtggttattctgacaaaagactcagttgttgtaat--ttttagttgcttt
aa--gtgtggatcac-----------------------------------------tatt
ttctttttgattctcacaattttagaatccagtagcgggccggtctgaacgactca----
-----------------------------------gcgggccggatt-------------
--------------cggccgccagttgatgatcagtg---
>hAT-40_DR|865251
------------------------------------------------------------
------------------------------------------------------------
------------------------------------------------------------
------------------------------------------------------------
---------caggggtcatcgactatatttg-cagagggccagagtt-------------
---------------------------------ttaccagacagtttccttgggggccta
t---------------------------------------------ccctcaagaagaaa
atcaaat----------------------------------aaaaatctaatt-ttggct
gaacattatgtttaatgtttatac-tttttcc--gtttcattac-aaactgaaggcattt
gattcagactt----------ccatcacctataccacagtcaaccactaggaaggacaga
------------------------------------------------------------
------------------------------------------------------------
------------------------------------------------------------
------------------------------------------------------------
------------------------------------------------------------
------------------------------------------------------------
------------------------------------------------------------
------------------------------------------------------------
------------------------------------------------------------
------------------------------------------------------------
------------------------------------------------------------
------------------------------------------------------------
------------------------------------------------------------
------------------------------------------------------------
------------------------------------------------------------
------------------------------------------------------------
------------------------------------------------------------
------------------------------------------------------------
------------------------------------------------------------
------------------------------------------------------------
------------------------------------------------------------
------------------------------------------------------------
------------------------------------------------------------
------------------------------------------------------------
------------------------------------------------------------
------------------------------------------------------------
-----------------------------------------------------------a
aattctccacaaacgcagtgaaaatgctgccatcagacgaggcggccattcagagccagc
tggctaaaagttagaccgcaggcgacgtgaaggcggctctccgtggtgctgaaagc-ctg
tgcgcattttggatatcttgtcctgagacctgtgacaccttgaaaacactggctatgtat
gtgt--------------------------------------------------------
------------------------------------------------------------
------------------------------------------------------------
------------------------------------------------------------
------------------------------------------------------------
------------------------------------------------------------
------------------------------------------------------------
------------------------------------------------------------
------------------------------------------------------------
------------------------------------------------------------
-----------------------------------tttttgttat--ttttagttgcttt
aatagtgtggaccac-----------------------------------------aatt
ttcttattgattctcacaattttggaatcccatcgctggccggcctgaacagctca----
-----------------------------------gcgcgctggatttggcc--------
-----------cgcggtccaccagttgataattagtg---
>hAT-40_DR|954991
------------------------------------------------------------
------------------------------------------------------------
------------------------------------------------------------
------------------------------------------------------------
------------------------------------------------------------
------------------------------------------------------------
------------------------------------------------------------
------------------------------------------------------------
------------------------------------------------------------
------------------------------------------------------------
------------------------------------------------------------
------------------------------------------------------------
------------------------------------------------------------
------------------------------------------------------------
------------------------------------------------------------
------------------------------------------------------------
------------------------------------------------------------
------------------------------------------------------------
------------------------------------------------------------
------------------------------------------------------------
------------------------------------------------------------
------------------------------------------------------------
------------------------------------------------------------
------------------------------------------------------------
------------------------------------------------------------
------------------------------------------------------------
------------------------------------------------------------
------------------------------------------------------------
------------------------------------------------------------
------------------------------------------------------------
------------------------------------------------------------
------------------------------------------------------------
------------------------------------------------------------
------------------------------------------------------------
------------------------------------------------------------
------------------------------------------------------------
------------------------------------------------------------
------------------------------------------------------------
------------------------------------------------------------
------------------------------------------------------------
------------------------------------------------------------
---------------------------------cgactgtcaacccaatctttggaggac
tgtttgggcataaatctg--acagcggccaaacctgatg-tgaaaa--------------
--------------------agctattgattaagcactgtcagtagcccgtttcagcatt
g-tgatttgaattcaagcccacttaacattttatttgatgtgtgaatattatttgtgatc
tgttttgttctggtacca-gcta-----ttaccatgctatttcaagttgtgccagattgt
tttccctc--cttttt--agtcttgatgagtctgctagtttcaagcatgttgttgagac-
----ttagaaat------aa----aaaacaattgttaagtaagggcatgagtaaaagtta
ggccaatgcattgttttttgtttttttgtttttttttaaatacctgttaaaaacaataaa
tgcttaatgctgcataatctgtctgagtctgtcctcatttcggagtgtagcttaaatata
gtgatacatggtagttattctgacaaaagactcagttgttgttat--ttttagttgcttt
ag--gt-cggttcat-----------------------------------------t---
----------tcctcacaattttggaatccagtcacgagccggatt--------------
------------------------------------------------------------
----------------------------------------
>hAT-40_DR|954992
------------------------------------------------------------
------------------------------------------------------------
------------------------------------------------------------
------------------------------------------------------------
------------------------------------------------------------
------------------------------------------------------------
------------------------------------------------------------
------------------------------------------------------------
------------------------------------------------------------
------------------------------------------------------------
------------------------------------------------------------
------------------------------------------------------------
------------------------------------------------------------
------------------------------------------------------------
------------------------------------------------------------
------------------------------------------------------------
------------------------------------------------------------
------------------------------------------------------------
------------------------------------------------------------
------------------------------------------------------------
------------------------------------------------------------
------------------------------------------------------------
------------------------------------------------------------
------------------------------------------------------------
------------------------------------------------------------
------------------------------------------------------------
------------------------------------------------------------
------------------------------------------------------------
------------------------------------------------------------
------------------------------------------------------------
------------------------------------------------------------
------------------------------------------------------------
------------------------------------------------------------
------------------------------------------------------------
------------------------------------------------------------
------------------------------------------------------------
------------------------------------------------------------
------------------------------------------------------------
------------------------------------------------------------
------------------------------------------------------------
------------------------------------------------------------
------------------------------------------------------------
------------------------------------------------------------
------------------------------------------------------------
-----------------------------------------------------------c
tgttttgttttggttccaggttatttatttaccatgctattttaagttgtcctgtcctg-
--------------------tcctgaggagtctgctagtttcaagcatgttgttgagac-
----ttagaaat-------aa---aaaacaaatgttaagtaagggcataaggaaaatt--
-----atgcctcc------ctttttaaaaaaactaaaaaaaaactgttttaaacaataaa
tgcttaacgccgcatagtctg----------tcctcatttcggagtgtagccttaatata
g--gcaaatggtagttattctgacaagagacacagttgttgttat--ttttagttgcttt
aatagtgtggaccac-----------------------------------------aatt
ttctttttgatgtgaaaaaattc--------tttttgatccagattgaacagctca----
-----------------------------------gcgggccggatttggcc--------
-----------cgcgggccgccagttgatgatcagtg---
>hAT-40_DR|954993
------------------------------------------------------------
------------------------------------------------------------
------------------------------------------------------------
------------------------------------------------------------
------------------------------------------------------------
------------------------------------------------------------
------------------------------------------------------------
------------------------------------------------------------
------------------------------------------------------------
------------------------------------------------------------
------------------------------------------------------------
------------------------------------------------------------
------------------------------------------------------------
------------------------------------------------------------
------------------------------------------------------------
------------------------------------------------------------
------------------------------------------------------------
------------------------------------------------------------
------------------------------------------------------------
------------------------------------------------------------
------------------------------------------------------------
------------------------------------------------------------
------------------------------------------------------------
------------------------------------------------------------
------------------------------------------------------------
------------------------------------------------------------
------------------------------------------------------------
------------------------------------------------------------
------------------------------------------------------------
------------------------------------------------------------
------------------------------------------------------------
------------------------------------------------------------
------------------------------------------------------------
------------------------------------------------------------
------------------------------------------------------------
------------------------------------------------------------
------------------------------------------------------------
------------------------------------------------------------
------------------------------------------------------------
------------------------------------------------------------
------------------------------------------------------------
------------------------------------------------------------
------------------------------------------------------------
------------------------------------------------------------
------------------------------------------------------------
----------------caggttatttatttaccatgctgttttaagttgtcctgtcctg-
--------------------tccagaggagtctgctagtttcaagcatgttgttgagac-
----ttagaaat------aaa---aaaacaaatgttaagtaagggcatgaggaaaatt--
-----atgcctcc------ctttttt-ttttttttatttaaacccgttt--aacaataaa
tgcttaacgcagcatagtctg----------tcctcatttcggagcgtagccttaatata
g--gcaaatggtagttattctgacaagagacacagttgttgttat--tttaagttgcttt
aatagtgtggaccac-----------------------------------------aatt
ttctttttgatcctcacaattttggaatccagtggcgggccggattgaacggctca----
-----------------------------------gcgggccggatttggcc--------
-----------tgcgggccgccagttaatgatcagtg---
>hAT-40_DR|1120484
------------------------------------------------------------
------------------------------------------------------------
------------------------------------------------------------
------------------------------------------------------------
---------caggagtcatcaactatatttgtcagagggccagagtt-------------
---------------------------------ttaccagacagtctccttgggggccgg
a---------------------------------------------ctgccaagaagaaa
atcaaat----------------------------------aaaaatctaatt-ttggct
taaaattatgtttaatgtttatac-tttttcc--atttcattac-gaactgaaggcattt
gattcaggctc----------ccatcacctataccagagtcaaccactaggagtgataga
------------------------------------------------------------
------------------------------------------------------------
------------------------------------------------------------
------------------------------------------------------------
------------------------------------------------------------
------------------------------------------------------------
------------------------------------------------------------
------------------------------------------------------------
------------------------------------------------------------
------------------------------------------------------------
------------------------------------------------------------
------------------------------------------------------------
------------------------------------------------------------
------------------------------------------------------------
------------------------------------------------------------
------------------------------------------------------------
------------------------------------------------------------
------------------------------------------------------------
------------------------------------------------------------
------------------------------------------------------------
------------------------------------------------------------
------------------------------------------------------------
------------------------------------------------------------
------------------------------------------------------------
------------------------------------------------------------
------------------------------------------------------------
-----------------------------------------------------------a
aattctccacaa------------------------------------------------
------------------------------------------------------------
------------------------------------------------------------
------------------------------------------------------------
------------------------------------------------------------
------------------------------------------------------------
------------------------------------------------------------
------------------------------------------------------------
------------------------------------------------------------
------------------------------------------------------------
------------------------------------------------------------
------------------------------------------------------------
------------------------------------------------------------
------------------------------------------------------------
------------------------------------------------------------
------------------------------------------------------------
------------------------------------------------------------
----------------------------------------
>hAT-40_DR|1252407
------------------------------------------------------------
------------------------------------------------------------
------------------------------------------------------------
------------------------------------------------------------
---------caggggtcatcaactatatttgtcagagggccagagtt-------------
---------------------------------ttaccagacagtctccttgggggccgg
a---------------------------------------------ctgccaagaagaaa
atcaaat----------------------------------aacaatctcatt-ttggct
taaaattatgtttaatgtttatac-ttattac--atttcattac-aaattaaaggcattt
gattcaggctc----------ccatcacctataccacagtcaaccactaggagtgataga
------------------------------------------------------------
------------------------------------------------------------
------------------------------------------------------------
------------------------------------------------------------
------------------------------------------------------------
------------------------------------------------------------
------------------------------------------------------------
------------------------------------------------------------
------------------------------------------------------------
------------------------------------------------------------
------------------------------------------------------------
------------------------------------------------------------
------------------------------------------------------------
------------------------------------------------------------
------------------------------------------------------------
------------------------------------------------------------
------------------------------------------------------------
------------------------------------------------------------
------------------------------------------------------------
------------------------------------------------------------
------------------------------------------------------------
------------------------------------------------------------
------------------------------------------------------------
------------------------------------------------------------
------------------------------------------------------------
------------------------------------------------------------
-----------------------------------------------------------a
aattccccacaaacgcgttgaaaatgctgccatttgacgaggcggccattcagagctagc
tggctgaaatttaggccgcaggcgatgtgaaggcggctctcc--ggtgctgaaagc-ctg
agcgcattttgggtatctcgtcccgagacctatgacacattgaa----------------
------------------------------------------------------------
------------------------------------------------------------
-----------aagtctg--acaacagccaagcctaatg-tgaaaac-----gttggtgt
gagaggggaaatgtaactttagccattaattaagcactgtgagtagcccg-ttcagcatt
g-tgatttga-ttcaagtccacttaacgtttcatttgatgtgcgaactttatttgtgacc
tgttttgttctggtaccaggttatttatttaccatgctgttttaagttgccttgtcctg-
--------------------tactgaggagtctgctagtttcaagcatgttgttgagac-
----ttaaaaat-------ta---aaaa-acctgttaagttagggcatgaggaaaatt--
-----atgcctccc---ttttttttttttttttttttttaaacctgtttgaaacgataaa
tgcttaacgccgcatagtctg----------tcctcattttggagtgtagccttaatata
g--gcaaatggtagttattctgacaagagactcagttgttgttat--ttttagttacttt
aatagtgtggaccacaattttcttaatataggcaaatggtagttattatggtagttaatt
ttctttttgatcctcacaattttggaatccagtcgcgggccggattaaacagctca----
-----------------------------------gcgggccggatttggcc--------
-----------cgcgggctgccagttgatgatcagtg---
>hAT-40_DR|1467697
------------------------------------------------------------
------------------------------------------------------------
------------------------------------------------------------
------------------------------------------------------------
---------caggggacatcaactatatttgtcagaaggccagagtt-------------
---------------------------------ttaccagacagtctccttgggggccgg
a---------------------------------------------ctgccaagaagaaa
atcaaat----------------------------------aaaaatctaatt-ttggct
taaaattgtgtttaatggtcatac-cttttcc--atttcattac-aaattgaaggctttt
gattcaggct-------------------tataccacagtcaaccactaggagtgataga
------------------------------------------------------------
------------------------------------------------------------
------------------------------------------------------------
------------------------------------------------------------
------------------------------------------------------------
------------------------------------------------------------
------------------------------------------------------------
------------------------------------------------------------
------------------------------------------------------------
------------------------------------------------------------
------------------------------------------------------------
------------------------------------------------------------
------------------------------------------------------------
------------------------------------------------------------
------------------------------------------------------------
------------------------------------------------------------
------------------------------------------------------------
------------------------------------------------------------
------------------------------------------------------------
------------------------------------------------------------
------------------------------------------------------------
------------------------------------------------------------
------------------------------------------------------------
------------------------------------------------------------
------------------------------------------------------------
------------------------------------------------------------
-----------------------------------------------------------a
aattctccacaaaagtggtgaaaatgctgccatttgccgaggcggccattcagagctagc
tggctgaaatttaggccgcaggcgatgtgaaggcggctctac--ggtgctaaaagc-ctg
agcgcattttgggtatcttgtcccgagacctatgacacattgaa----------------
------------------------------------------------------------
------------------------------------------------------------
-----------aagtctg--acagcggccaagcctgatg-tgaaaaa-----gttggtgt
gagaggggaaatgtaacttgagccattgattaagcactgcgagtagcccgtttcagcatt
g-tgatttga-----------------gtttcatttgatgtgcgaactttatttgtgacc
tgtttcgttctggtaccaggttatttatttaccatgctgttttaagtcg--------tg-
--------------------tactgaggagtctgctaatttcaagcatgttgttgagac-
----ttagaaat-------aa---aaaacaaatgttaagtaagggcatgaggaaaatt--
-----atccct------------------ttttttttttaaacctgtttgaaacaataaa
tgcttaacgccgcatagtcta----------tcctcatttcggagtgtagccttaatata
g--gcaaatggtagttattctgacaagagactcagttgttgttat--ttttagttgcttt
aatagtgtggaccac-----------------------------------------aatt
tcctttttgatcctcacaattttggaatccagtcgcgggccggattgaat-gctca----
-----------------------------------gcgggccg-----------------
----------------------------------------
>hAT-40_DR|1467698
------------------------------------------------------------
------------------------------------------------------------
------------------------------------------------------------
------------------------------------------------------------
------------------------------------------------------------
----------------------------gcataccactgcataattctccagatggttct
g-----------------------------------tgtgcca-gtcttggtgaaaggta
ctcagatgtaatgataaaagtgatgaaacttgtcaactatctgagagcatcct-ctgctc
tgcaacatcgtttgttgcgctcat-ttctactagaagtaaatacaacgtttga------t
gatttgctttttcacaacaatcaatgtcccgttgcttagtaag-----------------
------------------------------------------------------------
-------------------ggcaaggt---------------------------------
------------------------------------------------------------
------------------------------------------------------------
------------------------------------------------------------
------------------------------------------------------------
------------------------------------------------------------
------------------------------------------------------------
------------------------------------------------------------
------------------------------------------------------------
------------------------------------------------------------
------------------------------------------------------------
------------------------------------------------------------
------------------------------------------------------------
------------------------------------------------------------
------------------------------------------------------------
------------------------------------------------------------
------------------------------------------------------------
------------------------------------------------------------
------------------------------------------------------------
------------------------------------------------------------
------------------------------------------------------------
------------------------------------------------------------
------------------------------------------------------------
------------------------------------------------------------
------------------------------------------------------------
----------------actgga--------------------------------------
------------------------------------------------------------
--------------------------------gaggttt---------------------
------------------------------------------------------------
------------------------------------------------------------
------------------------------------------------------------
------------------------------------------------------------
------------------------------------------------------------
------------------------------------------------------------
------------------------------------------------------------
------------------------------------------------------------
------------------------------------------------------------
------------------------------------------------------------
------------------------------------------------------------
------------------------------------------------------------
------------------------------------------------------------
------------------------------------------------------------
------------------------------------------------------------
----------------------------------------
>hAT-40_DR|1467699
------------------------------------------------------------
------------------------------------------------------------
------------------------------------------------------------
------------------------------------------------------------
---------caggggtcatcaaatatatttgtcagtgggcaagagtt-------------
---------------------------------ttaccagatattgtccttgggggctgg
a---------------------------------------------gccctaagaagaaa
atcaaat----------------------------------aaaaatctaatt-ttggtt
taacattatgctaaatgtttttac-tttttcc--attttattacaaaactgaaggcattt
ggttcaggctc----------ccatcacctataccacagtcaaccactaggagtgataaa
tattttgcctcaactcaattaggctaagtcaacttta-tttataaagcacttgaaaaaca
aacacgggggaagtgatgggaaaaggtctcttaacagaggtaaaatggcactctcaaaga
ccatgaaaggcaaagacagttgatttagaaaacaggttcttcaataatgactgaactgaa
aagtaagcatttatcatgccaaccttccg-tatgcatcaccagtatgcctaatttgcagc
-----------cgctgcacttcaacaca--------------------------------
------------------------------------------------------------
------------------------------------------------------------
------------------------------------------------------------
------------------------------------------------------------
------------------------------------------------------------
------------------------------------------------------------
------------------------------------------------------------
------------------------------------------------------------
------------------------------------------------------------
------------------------------------------------------------
------------------------------------------------------------
------------------------------------------------------------
------------------------------------------------------------
------------------------------------------------------------
------------------------------------------------------------
------------------------------------------------------------
------------------------------------------------------------
------------------------------------------------------------
------------------------------------------------------------
----------------ctgaagacggtgggagaaggcaacttaacagaccagatgaagac
atttatcacataatt-aaaagacaacttttctgctatattcgatgact--------tttt
aatttccagggatgtcattgaattttgcgtgtgatccattcaccatcagcctaagcggag
aattctccacaaacgc--------------------------------------------
--------------------ggtgacttgaaggcggctctccgtggtgctgaaagc-ctg
agcgcattttgggtatctagtgccgagacctatgacacattaaaaacgctggctatctat
gtgctcattatgttcgatttaa-------ctgtgagg---ctgcattctaca-agatcaa
ctcgataaaaacatat--------gagaggaaccgactgtc-------------------
-------------------------------------------aaaa-----gtt--tgt
cagagcggaaatgtaactttagtcattgattaagcactgtgaagagcccatttcagcatc
g-tgattcgaattcgagcccacttaatttttcatttgatgagcgaacatta----tggcc
tgttttgttctggtaccaggttatttatttaccatgctatttttaattgcgccagatt--
-----------------------------tgctgctagtttcaatcatgttgttgagac-
----ttaaaaat------aaa-------------------aagggcatgaggaaaagtt-
-----atgcattc-----tttctttttttttctttttttaaaccagtttgaagccat--a
tgcttaacgccgcacaatccgtcc-------tcctcatttcagagtgttgcttaaataca
gtcataaatggtggttattctgacaagagactcggttgttgttat--ttttagttgcttt
ag-----tgaaccac-----------------------------------------tatt
ttctttttgatcctcacaatcat--------gtcgtgggccagattgagcagctca----
-----------------------------------gcgggccagatttgtcc--------
-----------tgcaggccgccagttgatgatcagtg---
>hAT-40_DR|1467700
gtcacc---agt-----------atgcctaat----------------------------
------------------------------------------------------------
------------------------------------------------------------
------------------------------------------------------------
----ttgcagtgaaactgttgatgctgctctccaacacactgaagatggtgggagaaggc
aacataacagacaatatgaaggcattcatcacacaattaaaaagttttctgttagattcg
atgatttttttatttcaagggatgtcattggttttgcgtgtgacatatacatcaatagaa
atcaaat----------------------------------ataaatctaatt-ttggct
taaaattatgcttaatgttgatac-tttttcc--atttcattacaaaactggtagcattt
gattcacgctc----------ccatcagctataccacagtcaaccactaggagtgataga
tattttgcctcaactcaattaggctaagacaactttattttatagagcactttaaaaaca
aaca--gagaaagtgacaggaaaaggt-----------------------ctctcacaga
ccatgaaacgcaa----agttgatgtaaaaaacgggaccttcgataatgactggactgaa
aaagacgcatttatcatgccgaccttcctaaatgcgtcaccagcaggggtcatcaactat
------------------------------------------------------------
------------------------------------------------------------
------------------------------------------------------------
------------------------------------------------------------
------------------------------------------------------------
------------------------------------------------------------
------------------------------------------------------------
------------------------------------------------------------
------------------------------------------------------------
------------------------------------------------------------
------------------------------------------------------------
------------------------------------------------------------
------------------------------------------------------------
------------------------------------------------------------
------------------------------------------------------------
------------------------------------------------------------
------------------------------------------------------------
------------------------------------------------------------
------------------------------------------------------------
------------------------------------------------------------
------------------------------------------------------------
atttgtc---------agagggccggagttttaccagac---------------------
------------------------------------------------------------
------------------------------------------------------------
-----------------------------------------------------agt----
----cttcttgggggtcc------------------------------------------
------------------------------------------------------------
------------------------aagaagaatcaaatataaatctaattttgg------
--------------------cttaaaactatgcttaatgttgatact-------------
------------------------------------------------------------
------------------------------------------------------------
---------------------------ttttccattttattacaa---------------
------------------------------------aactgatagcatttgattcacgct
cccatcagccatacc---acagtc------------------------------------
-----------------------------------------aaccactaggagtgataga
tactttgcctcaactcaattaggctaagttaactttattttatagagcactttaaaaaca
aacacagagga-------agtgacaggaaa------------------------------
--------------------------------------------------------aggt
ctctcacaga--------------------------------------------------
------------------------------------------------------------
----------------------------------------
>hAT-40_DR|1551877
------------------------------------------------------------
------------------------------------------------------------
------------------------------------------------------------
------------------------------------------------------------
---------cagtggccatcaactatatttgtcaaagggccagagtt-------------
---------------------------------ttaccagacagtctccttggggggtcg
g------------------------------------------actttttcaattaataa
atcagattttaaaatcaa----------------------ataaaatctcatt-ttggct
taagattatgtttaatg----cac-tttttcc--atttcattac-aaactgaaggcaatt
aattcaggctc----------ccatcacctataccagggtcaaccactagaagt------
------------------------------------------------------------
------------------------------------------------------------
------------------------------------------------------------
------------------------------------------------------------
------------------------------------------------------------
------------------------------------------------------------
------------------------------------------------------------
------------------------------------------------------------
------------------------------------------------------------
------------------------------------------------------------
------------------------------------------------------------
------------------------------------------------------------
------------------------------------------------------------
------------------------------------------------------------
------------------------------------------------------------
------------------------------------------------------------
------------------------------------------------------------
------------------------------------------------------------
------------------------------------------------------------
------------------------------------------------------------
------------------------------------------------------------
------------------------------------------------------------
------------------------------------------------------------
------------------------------------------------------------
------------------------------------------------------------
------------------------------------------------------------
------------------------------------------------------------
------------------------------------------------------------
----------------cacaggcgacgtgaaggcgggtctcagtagtgctgaacgc-ctg
agcgcattttgggtatcttgtcctcatacctatgacccattgaaaacgctggctatgtat
gtgctcaccatgtttggttcaacctacacctgtgagg---ctgcgttctcca-aaatgaa
ctcaataaaaacacactgggggaacaggggaaccgactgtccaaccagtctttggaggtc
tgtcagtgcataagtctg--acagcggccaagcctgatt-tgaaaaa-----gttgatgt
cagagaggaaatgtaactttagccattgattaagcgctgggagtagcccgtttcagcatt
g-tgatttgaaatcaagcccatttaatgtttaatttgatgtgcgaacattatttgtgacc
tgttttgttctggtacctggtta-----ttatcatgctattttaagttgtgccagattgt
ttttcctc-ttttttctaattcctgaggagtctgctaatttcaaacatgttgttgagac-
----ctagaaat------aat---aatagaaaaaaatgttaaggacatgaggaaaagtta
------------------tgcgttccggttgttttcttcaaacctgtttgaaacaataaa
tccttaacgccgcatagtctg----------tcctcaattcagagtgtagcctaaatata
gt--ccaatagtggttattctgacaagagactcagttgttcttat--ttttagttgcttt
tatag-------------------------------------------------------
-------tgagcctcacagttttgcaatccagtcgcgggctggattgaacagctca----
-----------------------------------gcggggcggatctggc---------
-----------------ccaccagttgatgatcagtg---
>hAT-40_DR|1665786
------------------------------------------------------------
------------------------------------------------------------
------------------------------------------------------------
------------------------------------------------------------
-------------------------------------tgatggagtt-------------
------------------------------------------------------------
----------------------------------------------ctgcgggtggacaa
cacaagggtctgt--------------------------taagcagactaactg------
-------------------------ctgcact----------------------------
--------------------cccagcactaatagcattgcgc------------------
------------------------------------------------------------
------------------------------------------------------------
------------------------------------------------------------
------------------------------------------------------------
------------------------------------------------------------
------------------------------------------------------------
------------------------------------------------------------
------------------------------------------------------------
------------------------------------------------------------
------------------------------------------------------------
------------------------------------------------------------
------------------------------------------------------------
------------------------------------------------------------
------------------------------------------------------------
------------------------------------------------------------
------------------------------------------------------------
------------------------------------------------------------
------------------------------------------------------------
------------------------------------------------------------
------------------------------------------------------------
------------------------------------------------------------
------------------------------------------------------------
------------------------------------------------------------
------------------------------------------------------------
------------------------------------------------------------
------------------------------------------------------------
------------------------------------------------------------
------------------------------------------------------------
------------------------------------------------------------
------------------------------------------------------------
------------------------------------------------------------
------------------------------------------------------------
----------------------------------------tgc-----------------
---------------------attattgataaagcagtgtagtatgccaaactgagc---
------------------------------------------------------------
------------------------------------------------------------
------------------------------------------------------------
----gggaaaat------aaaa--------------------------------------
-------------------------------------------------gacaccatgga
------------------------------------------------------------
------------------------------------------------------------
------------------------------------------------------------
------------------------------------------------------------
------------------------------------------------------------
----------------------------------------
>hAT-40_DR|1665787
ctgtt-------tgaaactataaatgcttaacgccccatagtctgtcctcatttcagagt
gtagccttaatatagacaaaaggtggttattctgacaagagactcagttgtttggtattt
ttagttgctttaatagtgtggaccacaattttctttttgatcctcacaattttggaatcc
agtcgcgggccggattgaattgctcagcgggccggatttggcccgcaggctgccagttga
tgatcagtgcaggggtcatcaactatatttgtcagagggccagagtt-------------
---------------------------------ttaccagagagtctccttgggggccgg
a---------------------------------------------ctgccgcgaagaaa
atcaaat----------------------------------aaaaatctaatt-ttggct
taacattatgtttaatgtttatac-ttttttc--atttcattac-aaactgaaggcattt
gattcaggctc----------ccatcacctataccacagtcaaccactaggagtgataga
------------------------------------------------------------
------------------------------------------------------------
------------------------------------------------------------
------------------------------------------------------------
------------------------------------------------------------
------------------------------------------------------------
------------------------------------------------------------
------------------------------------------------------------
------------------------------------------------------------
------------------------------------------------------------
------------------------------------------------------------
------------------------------------------------------------
------------------------------------------------------------
------------------------------------------------------------
------------------------------------------------------------
------------------------------------------------------------
------------------------------------------------------------
------------------------------------------------------------
------------------------------------------------------------
------------------------------------------------------------
------------------------------------------------------------
------------------------------------------------------------
------------------------------------------------------------
------------------------------------------------------------
------------------------------------------------------------
------------------------------------------------------------
-----------------------------------------------------------a
aattctccacaaacgcggtgaaaatgctgccattagacgatgcggctattcatagccagc
tgactgaaatttaggccgcaggggatgtgaaggcggctctat--ggtgctgaaa------
---gtattttgggtatcttgtcccgagacctatgacacattgaa----------------
------------------------------------------------------------
------------------------------------------------------------
-----------acgtctg--acagcagccaagcctgatg-agaaaaa-----gttggtgt
cagagggaaaatgtaactttagccattgattaagcgctgtgattagcccgtttcagcatt
a-tgatttgaattcaagtccacttaacgttttatttgatgtgcaaacattagttgtgacc
tgttttgttctggtaccaggttatttatttaccatcctatttta----------------
----------------------------agtctgctagtttcaagcatgttgttaagat-
----ttagaaataaaataaaa---ataaaaaatgttaagtaagagtatgaggaaaatt--
-----atgcgtct------ttttttt---ttcttt-------------------------
------------------------------------------------------------
------------------------------------------------------------
--------------------------------------------------------aacc
t-----------------------------------------------------------
------------------------------------------------------------
----------------------------------------
>hAT-40_DR|1872978
------------------------------------------------------------
------------------------------------------------------------
------------------------------------------------------------
------------------------------------------------------------
---------caggggtcatcaactatatttgtcagagggccagagtt-------------
---------------------------------ttaccaga---------------ctgg
a---------------------------------------------cccccgaaaagaaa
atcaaat----------------------------------aaaagtctaatt-ttggct
taacattatgtttactattcatac-tttttcc--atttcattacaaaactaaaggcattt
gattgaggctc----------ccatcacctgtaccacagttaac----------------
---------------------------------ttta-tttatagagcacttgaaaaaca
aacccggaggaagtgacaggaaaaggtctc--aacagaagtaaaatggcactttcaaaga
ccatgaaacgcaa----agctgatgtagaaaacaggtcttttaatgatgaccgaactgca
aagtacgcatttatcatgccaacctt--gacatgcttcaccagtatgcctaatttgtagc
aaaactattgctgctgcacttgaacaca--------------------------------
------------------------------------------------------------
------------------------------------------------------------
------------------------------------------------------------
------------------------------------------------------------
------------------------------------------------------------
------------------------------------------------------------
------------------------------------------------------------
------------------------------------------------------------
------------------------------------------------------------
------------------------------------------------------------
------------------------------------------------------------
------------------------------------------------------------
------------------------------------------------------------
------------------------------------------------------------
------------------------------------------------------------
------------------------------------------------------------
------------------------------------------------------------
------------------------------------------------------------
------------------------------------------------------------
----------------ctaaagaaggtgggagaaggcaacgtaacagactaaatgaagat
attcatcacacaatt-aaaagacaacttttctgcaagattcaatgactgattgattcctt
catttccagggatgtcattgga-tttgcgcgtgatccattcaccatcagcccaagcagag
aattctccacaaacgcaatgaaaaggctgccattagacgaggtggccatttagagccagc
tggctgaaattcaggccgcaggtgacatgaaggcagctcttcatggtgctgaaagc-ctg
agcgcattttgggtctcttttcccaagaccaatgacacattgaaaatgctggctatgtat
gtgctaacaatgttcggtttaacctacacctgtgagg---ctgcattctcca-acatgaa
ctcgataaaaacacac--------aagagaaaccgactgtcagcccagtctttggaggac
tgtttgcgcataagtctg--acagtggccaagcctgatg-taaaaaaaagttgtcagcgt
cagagggcaaatataactttagccattgattaagtactgtaagtagctcgtttaagcatt
g-tgatttgaattcaagcccacttagtgtttcagttgatgtgaaaacattatttgtgacc
tgttttgttctggtaccaggttgtttatttaccatgctattttaacttgtgccagattgt
tttttctc-ctttttt--agtcctgaggagtctgctagtttcaagcatgttgttgagac-
----ttagaaaa------------------------------------------------
-----------------------------------------acctgtttgaaacaataaa
tccttctggccacatagtttgtctgagtctttcctcatttcagagtgcagcctaaatatt
gtcataaatggtggttaatctgacaagacactcagttgttgttat--ttttagttgcttt
aatagggtggaccac-------------------------------------------tt
ttctttttgatcctgacaattttgtaatccagtcgcgggccggattgaatggctta----
-----------------------------------gcgggctgagttctgcc--------
-----------cgcagaccaccagttgttaatcagtg---
>hAT-40_DR|1967011
gagacttagaaataaaaaaataaatgttcagt----------------------------
-----------aagggcatgaggtaaata-------------------------------
---------------------------------------atgcgcccgcttttg------
------------------------------------------------------------
----tttttcaggggtcatcaactgtatttgtcagagggccagagtt-------------
---------------------------------ttaccagacagtctcctagtgggccgg
a---------------------------------------------ccaccaagaagaaa
atctaat---------------------------------aaaaaatttcact-ttggtt
taacattatgtttgatgtttatac-tttttcc--atttcactac-aaactaaaggcattt
gattcaggctc----------ccatcacctataccacagtcaaacactaggattgataga
------------------------------------------------------------
------------------------------------------------------------
------------------------------------------------------------
------------------------------------------------------------
------------------------------------------------------------
------------------------------------------------------------
------------------------------------------------------------
------------------------------------------------------------
------------------------------------------------------------
------------------------------------------------------------
------------------------------------------------------------
------------------------------------------------------------
------------------------------------------------------------
------------------------------------------------------------
------------------------------------------------------------
------------------------------------------------------------
------------------------------------------------------------
------------------------------------------------------------
------------------------------------------------------------
------------------------------------------------------------
------------------------------------------------------------
------------------------------------------------------------
------------------------------------------------------------
------------------------------------------------------------
------------------------------------------------------------
------------------------------------------------------------
------------------------------------------------------------
------------------------------------------------------------
------------------------------------------------------------
------------------------------------------------------------
------------------------------------------------------------
------------------------------------------------------------
------------------------------------------------------------
------------------------------------------------------------
------------------------------------------------------------
------------------------------------------------------------
------------------------------------------------------------
------------------------------------------------------------
------------------------------------------------------------
------------------------------------------------------------
------------------------------------------------------------
------------------------------------------------------------
------------------------------------------------------------
------------------------------------------------------------
----------------------------------------
>hAT-40_DR|1967012
------------------------------------------------------------
------------------------------------------------------------
------------------------------------------------------------
------------------------------------------------------------
------------------------------------------------------------
------------------------------------------------------------
------------------------------------------------------------
------------------------------------------------------------
------------------------------------------------------------
----------------------------------------------------------ga
------------------------------------------------------------
------------------------------------------------------------
------------------------------------------------------------
------------------------------------------------------------
------------------------------------------------------------
------------------------------------------------------------
------------------------------------------------------------
------------------------------------------------------------
------------------------------------------------------------
------------------------------------------------------------
------------------------------------------------------------
------------------------------------------------------------
------------------------------------------------------------
------------------------------------------------------------
------------------------------------------------------------
------------------------------------------------------------
------------------------------------------------------------
------------------------------------------------------------
------------------------------------------------------------
------------------------------------------------------------
------------------------------------------------------------
------------------------------------------------------------
------------------------------------------------------------
------------------------------------------------------------
------------------------------------------------------------
------------------------------------------------------------
-----------------------------------------------------------a
aactctccacaaacgcggtgaaaatgctgctattagtcgaggtggccattcagagccagc
tggctgaaatttaggccgcaggcgatgtgaaggcggctctccatggtgctgaaagc-ctg
atcgcatcttgggtatcttgtcccgaaacctatgacatgttgaa----------------
------------------------------------------------------------
------------------------------------------------------------
-----------aagtctg--acagcggccaagcctgatg-tgaaaaa-----gttggcgt
cagagtggaaatgtaactttagccattgattaagcactgtgagccgcccgtttcagcatt
g-tgatttgaattcaagcccacttaacgtttcatttgatgtgcgaacattatttgtgagc
tgttttgttctggtaccaggttatttatttaccatgctattttaagttgtgccagattat
t-------------------tttcctctcttttttcagtttcatgcatgttgttgagac-
----ttagaaat------aaa---caaacaaatgttcagtaagggcatgaggaaaata--
-----atgcgccc------gcttttt---ttttt--------------------------
------------------------------------------------------------
------------------------------------------------------------
------------------------------------------------------------
------------------------------------------------------------
------------------------------------------------------------
----------------------------------------
>hAT-40_DR|2117071
------------------------------------------------------------
------------------------------------------------------------
------------------------------------------------------------
------------------------------------------------------------
---------caggggtgatcaactttatttctcagagggcccgagtt-------------
---------------------------------ttaccagacagtctgcttgggggccgg
a---------------------------------------------cccccaagaagaaa
atc---------------------------------------------------------
----attatggttactgtttatac-tttttca--gtttcattacaaaactgaaggcattt
gattcagtctc----------ccgtcacctataccacagtcaaccactaggagtgataga
tattttgcctcgact--------ctaagtcaacttta-tttatagaggaaatgacaaa--
-------------------aaaaaggtctcttaacgaaggtaaaatggcactctcaaaga
ccaagaaacgcaa----agttgatgtagaaaaccggtccttcaatgatgactggactgaa
aagtacacatttatcatgccgaccttccgaaatgcgtcacccgtatgcctaatttgca--
------------------------------------------------------------
------------------------------------------------------------
------------------------------------------------------------
------------------------------------------------------------
------------------------------------------------------------
------------------------------------------------------------
------------------------------------------------------------
------------------------------------------------------------
------------------------------------------------------------
------------------------------------------------------------
------------------------------------------------------------
------------------------------------------------------------
------------------------------------------------------------
------------------------------------------------------------
------------------------------------------------------------
------------------------------------------------------------
------------------------------------------------------------
------------------------------------------------------------
------------------------------------------------------------
------------------------------------------------------------
------------------------------------------------------------
----------------aaaagacaacttttctgctagatttgatgact-----------t
catttccaggaatgtcattgga-tttg---------------------------------
------------------------------------------------------------
----------------------------------gactctcagtagt------agc-ctg
agctcattttgggtatcttgtcctg------atgacccattgaaaacgctggctatgtat
gtgctcaccatgatcagttcaacctacaccttttgaggctctgcattctcca-agatgaa
cttgctaaaaacaaac--------gagaggaaccgactgtcaacgcaatctttgggggac
tgtttgcgcataagtctg--acagcggccgagcctaaag-tgaaaac-----gttggtgt
cagaggagaaatgtgtgactagcccgttnnnnnnnnnnnnnnnnnnnnnnnnnnnnnnnn
n-nnnnnnnnnnnnnnnnnnnnnnnnnnnnnnnnnnnnnnnnnnnnnnnnnnnnnnnnnn
nnnnnn------------------------------------------------------
------------------------------------------------------------
----nnnggaatacg---------------------------------------------
----------------------------ttttttttttttaacctgtttgaaa-aataaa
tgcttaagacagcatagtctgtttgagtctgtcctcatttcggagtgtagcataaataca
gtcataaaggggggttattctgacaag-----ttgttgttgttat--ttttagtcgcttt
aatagtgtggaccgc-----------------------------------------tatt
ctgtttttgattttcacaattttaaaatc----------ccggattgaatggctca----
-----------------------------------gcg----------------------
---------------ggccgccagttgataatcggtg---
