# Supplementary material for: Zebrafish transposable elements show extensive diversification in age, genomic distribution, and developmental expression
Source: Genome Res. 2022 Jul;32(7):1408–23. doi: 10.1101/gr.275655.121 (PMC9341512; doi:10.1101/gr.275655.121)
Supplement: Supplemental Material [file supp_gr.275655.121_Supplementary_data_2.tar.gz › supp-data-2/KibiDr1.mafft.fa]

>KibiDr1|75380
------------------------------------------------------------
------------------------------------------------------------
------------------------------------------------------------
------------------------------------------------------------
------------------------------------------------------------
------------------------------------------------------------
------------------------------------------------------------
------------------------------------------------------------
------------------------------------------------------------
------------------------------------------------------------
------------------------------------------------------------
------------------------------------------------------------
------------------------------------------------------------
------------------------------------------------------------
------------------------------------------------------------
------------------------------------------------------------
------------------------------------------------------------
------------------------------------------------------------
------------------------------------------------------------
------------------------------------------------------------
------------------------------------------------------------
------------------------------------------------------------
------------------------------------------------------------
------------------------------------------------------------
------------------------------------------------------------
------------------------------------------------------------
------------------------------------------------------------
------------------------------------------------------------
------------------------------------------------------------
------------------------------------------------------------
------------------------------------------------------------
------------------------------------------------------------
------------------------------------------------------------
------------------------------------------------------------
------------------------------------------------------------
------------------------------------------------------------
------------------------------------------------------------
------------------------------------------------------------
------------------------------------------------------------
------------------------------------------------------------
------------------------------------------------------------
------------------------------------------------------------
------------------------------------------------------------
------------------------------------------------------------
------------------------------------------------------------
------------------------------------------------------------
------------------------------------------------------------
------------------------------------------------------------
------------------------------------------------------------
------------------------------------------------------------
------------------------------------------------------------
------------------------------------------------------------
------------------------------------------------------------
------------------------------------------------------------
------------------------------------------------------------
------------------------------------------------------------
------------------------------------------------------------
------------------------------------------------------------
------------------------------------------------------------
------------------------------------------------------------
------------------------------------------------------------
------------------------------------------------------------
------------------------------------------------------------
------------------------------------------------------------
------------------------------------------------------------
------------------------------------------------------------
------------------------------------------------------------
------------------------------------------------------------
------------------------------------------------------------
------------------------------------------------------------
------------------------------------------------------------
------------------------------------------------------------
------------------------------------------------------------
------------------------------------------------------------
------------------------------------------------------------
------------------------------------------------------------
------------------------------------------------------------
------------------------------------------------------------
------------------------------------------------------------
------------------------------------------------------------
------------------------------------------------------------
------------------------------------------------------------
------------------------------------------------------------
------------------------------------------------------------
------------------------------------------------------------
------------------------------------------------------------
------------------------------------------------------------
------------------------------------------------------------
------------------------------------------------------------
------------------------------------------------------------
------------------------------------------------------------
------------------------------------------------------------
------------------------------------------------------------
------------------------------------------------------------
-------------------------ttttaaatatattcagtgttccaaa---------g
caat----gatcctatgtgttttgaaa-gatttgg-------------------------
-tattacgaa--------------ggagttt-----------------------------
------------------------------------------------------------
--------------------------------------tgtga-----------------
-------------------aatgttat----------agagtttatggtttattaaacta
cttgggcttttaatttggctgcttttttttttttttttgtgtgtaacat-----ttgat-
-----------------------aatctcttt-----------------aacaatcttat
tcaaggcgtattaaaa--------------------------------------------
------------------------------------------------------------
------------------------------------------------------------
------------------------------------------------------------
------------------------------------------------------------
------------------------------------------------------------
------------------------------------------------------------
------------------------------------------------------------
------------------------------------------------------------
------------------------------------------------------------
------------------------------------------------------------
------------------------------------------------------------
------------------------------------------------------------
------------------------------------------------------------
------------------------------------------------------------
------------------------------------------------------------
------------------------------------------------------------
------------------------------------------------------------
------------------------------------------------------------
------------------------------------------------------------
------------------------------------------------------------
------------------------------------------------------------
------------------------------------------------------------
------------------------------------------------------------
------------------------------------------------------------
------------------------------------------------------------
------------------------------------------------------------
------------------------------------------------------------
------------------------------------------------------------
------------------------------------------------------------
------------------------------------------------------------
------------------------------------------------------------
------------------------------------------------------------
------------------------------------------------------------
------------------------------------------------------------
------------------------------------------------------------
------------------------------------------------------------
------------------------------------------------------------
------------------------------------------------------------
------------------------------------------------------------
------------------------------------------------------------
------------------------------------------------------------
------------------------------------------------------------
------------------------------------------------------------
------------------------------------------------------------
------------------------------------------------------------
------------------------------------------------------------
------------------------------------------------------------
------------------------------------------------------------
------------------------------------------------------------
------------------------------------------------------------
------------------------------------------------------------
------------------------------------------------------------
------------------------------------------------------------
------------------------------------------------------------
----------------------------------------------
>KibiDr1|75381
------------------------------------------------------------
------------------------------------------------------------
------------------------------------------------------------
------------------------------------------------------------
------------------------------------------------------------
------------------------------------------------------------
------------------------------------------------------------
------------------------------------------------------------
------------------------------------------------------------
------------------------------------------------------------
------------------------------------------------------------
------------------------------------------------------------
------------------------------------------------------------
------------------------------------------------------------
------------------------------------------------------------
------------------------------------------------------------
------------------------------------------------------------
------------------------------------------------------------
------------------------------------------------------------
------------------------------------------------------------
------------------------------------------------------------
------------------------------------------------------------
------------------------------------------------------------
------------------------------------------------------------
------------------------------------------------------------
------------------------------------------------------------
------------------------------------------------------------
------------------------------------------------------------
------------------------------------------------------------
------------------------------------------------------------
------------------------------------------------------------
------------------------------------------------------------
------------------------------------------------------------
------------------------------------------------------------
------------------------------------------------------------
------------------------------------------------------------
------------------------------------------------------------
------------------------------------------------------------
------------------------------------------------------------
------------------------------------------------------------
------------------------------------------------------------
------------------------------------------------------------
------------------------------------------------------------
------------------------------------------------------------
------------------------------------------------------------
------------------------------------------------------------
------------------------------------------------------------
------------------------------------------------------------
------------------------------------------------------------
------------------------------------------------------------
------------------------------------------------------------
------------------------------------------------------------
------------------------------------------------------------
------------------------------------------------------------
------------------------------------------------------------
------------------------------------------------------------
------------------------------------------------------------
------------------------------------------------------------
------------------------------------------------------------
------------------------------------------------------------
------------------------------------------------------------
------------------------------------------------------------
------------------------------------------------------------
------------------------------------------------------------
------------------------------------------------------------
------------------------------------------------------------
------------------------------------------------------------
------------------------------------------------------------
------------------------------------------------------------
------------------------------------------------------------
------------------------------------------------------------
------------------------------------------------------------
------------------------------------------------------------
------------------------------------------------------------
------------------------------------------------------------
------------------------------------------------------------
------------------------------------------------------------
------------------------------------------------------------
------------------------------------------------------------
------------------------------------------------------------
------------------------------------------------------------
------------------------------------------------------------
------------------------------------------------------------
------------------------------------------------------------
------------------------------------------------------------
------------------------------------------------------------
------------------------------------------------------------
----------------------------------aaacat-------------tttcttt
gaaa------------gttttaat------------------------------------
-----------ttgtaaa-------------ctaagtaaacaaaaatgttga--------
---------tttgt-------------tgccagttgttgcctttgctttt----------
-----ggtcaagaaaaaaa-----------tga-tgatttatatcaattggaaagcaaaa
a-----------tcgaacaaa---------------taaagtgcacaca-----------
--------------------------aacatttattattattaatgtat-----------
----------cgttaaatccaggatcttaact-----ttcatagcacaag---------t
gtgtggggggttttatgcgttttaaaatgagtcag-------------------------
-tgttataaa--------------gggcttt-----------------------------
------------------------------------------------------------
--------------------------------------tatgc-----------------
-----tacagttgtgatggacacttc------------aagttttcagtttattggttg-
------------------------------------------------------------
------------------------------------------------------------
------------------------------------------------------------
------------------------------------------------------------
------------------------------------------------------------
------------------------------------------------------------
------------------------------------------------------------
------------------------------------------------------------
------------------------------------------------------------
------------------------------------------------------------
------------------------------------------------------------
------------------------------------------------------------
------------------------------------------------------------
------------------------------------------------------------
------------------------------------------------------------
------------------------------------------------------------
------------------------------------------------------------
------------------------------------------------------------
------------------------------------------------------------
------------------------------------------------------------
------------------------------------------------------------
------------------------------------------------------------
------------------------------------------------------------
------------------------------------------------------------
------------------------------------------------------------
------------------------------------------------------------
------------------------------------------------------------
------------------------------------------------------------
------------------------------------------------------------
------------------------------------------------------------
------------------------------------------------------------
------------------------------------------------------------
------------------------------------------------------------
------------------------------------------------------------
------------------------------------------------------------
------------------------------------------------------------
------------------------------------------------------------
------------------------------------------------------------
------------------------------------------------------------
------------------------------------------------------------
------------------------------------------------------------
------------------------------------------------------------
------------------------------------------------------------
------------------------------------------------------------
------------------------------------------------------------
------------------------------------------------------------
------------------------------------------------------------
------------------------------------------------------------
------------------------------------------------------------
------------------------------------------------------------
------------------------------------------------------------
------------------------------------------------------------
------------------------------------------------------------
------------------------------------------------------------
------------------------------------------------------------
------------------------------------------------------------
------------------------------------------------------------
----------------------------------------------
>KibiDr1|150888
------------------------------------------------------------
------------------------------------------------------------
------------------------------------------------------------
------------------------------------------------------------
------------------------------------------------------------
------------------------------------------------------------
------------------------------------------------------------
------------------------------------------------------------
------------------------------------------------------------
------------------------------------------------------------
------------------------------------------------------------
------------------------------------------------------------
------------------------------------------------------------
------------------------------------------------------------
------------------------------------------------------------
------------------------------------------------------------
------------------------------------------------------------
------------------------------------------------------------
------------------------------------------------------------
------------------------------------------------------------
------------------------------------------------------------
------------------------------------------------------------
------------------------------------------------------------
------------------------------------------------------------
------------------------------------------------------------
------------------------------------------------------------
------------------------------------------------------------
------------------------------------------------------------
------------------------------------------------------------
------------------------------------------------------------
------------------------------------------------------------
------------------------------------------------------------
------------------------------------------------------------
------------------------------------------------------------
------------------------------------------------------------
------------------------------------------------------------
------------------------------------------------------------
------------------------------------------------------------
------------------------------------------------------------
------------------------------------------------------------
------------------------------------------------------------
------------------------------------------------------------
------------------------------------------------------------
------------------------------------------------------------
------------------------------------------------------------
------------------------------------------------------------
------------------------------------------------------------
------------------------------------------------------------
------------------------------------------------------------
------------------------------------------------------------
------------------------------------------------------------
------------------------------------------------------------
------------------------------------------------------------
------------------------------------------------------------
------------------------------------------------------------
------------------------------------------------------------
------------------------------------------------------------
------------------------------------------------------------
------------------------------------------------------------
------------------------------------------------------------
------------------------------------------------------------
------------------------------------------------------------
------------------------------------------------------------
------------------------------------------------------------
------------------------------------------------------------
------------------------------------------------------------
------------------------------------------------------------
------------------------------------------------------------
------------------------------------------------------------
------------------------------------------------------------
------------------------------------------------------------
------------------------------------------------------------
------------------------------------------------------------
------------------------------------------------------------
------------------------------------------------------------
------------------------------------------------------------
------------------------------------------------------------
------------------------------------------------------------
------------------------------------------------------------
------------------------------------------------------------
------------------------------------------------------------
------------------------------------------------------------
------------------------------------------------------------
------------------------------------------------------------
------------------------------------------------------------
------------------------------------------------------------
------------------------------------------------------------
------------------------------------------------------------
------------------------------------------------------------
------------------------------------------------------------
------------------------------------------------------------
------------------------------------------------------------
------------------------------------------------------------
-----------------------------------tttttttaattta------------
-----------gtgaaatccagaattttcattgattttcagtattacaaa---------g
caatgggagatcttatg--------------ttga-------------------------
-tgttataaa--------------gaggttt-----------------------------
------------------------------------------------------------
--------------------------------------tatgt-----------------
-----caaatttctgttgataattta------------aagattatgctgtattagtctg
------------------------------------------------------------
------------------------------------------------------------
------------------------------------------------------------
------------------------------------------------------------
------------------------------------------------------------
------------------------------------------------------------
------------------------------------------------------------
------------------------------------------------------------
------------------------------------------------------------
------------------------------------------------------------
------------------------------------------------------------
------------------------------------------------------------
------------------------------------------------------------
------------------------------------------------------------
------------------------------------------------------------
------------------------------------------------------------
------------------------------------------------------------
------------------------------------------------------------
------------------------------------------------------------
------------------------------------------------------------
------------------------------------------------------------
------------------------------------------------------------
------------------------------------------------------------
------------------------------------------------------------
------------------------------------------------------------
------------------------------------------------------------
------------------------------------------------------------
------------------------------------------------------------
------------------------------------------------------------
------------------------------------------------------------
------------------------------------------------------------
------------------------------------------------------------
------------------------------------------------------------
------------------------------------------------------------
------------------------------------------------------------
------------------------------------------------------------
------------------------------------------------------------
------------------------------------------------------------
------------------------------------------------------------
------------------------------------------------------------
------------------------------------------------------------
------------------------------------------------------------
------------------------------------------------------------
------------------------------------------------------------
------------------------------------------------------------
------------------------------------------------------------
------------------------------------------------------------
------------------------------------------------------------
------------------------------------------------------------
------------------------------------------------------------
------------------------------------------------------------
------------------------------------------------------------
------------------------------------------------------------
------------------------------------------------------------
------------------------------------------------------------
------------------------------------------------------------
------------------------------------------------------------
----------------------------------------------
>KibiDr1|150889
------------------------------------------------------------
------------------------------------------------------------
------------------------------------------------------------
------------------------------------------------------------
------------------------------------------------------------
------------------------------------------------------------
------------------------------------------------------------
------------------------------------------------------------
------------------------------------------------------------
------------------------------------------------------------
------------------------------------------------------------
------------------------------------------------------------
------------------------------------------------------------
------------------------------------------------------------
------------------------------------------------------------
------------------------------------------------------------
------------------------------------------------------------
------------------------------------------------------------
------------------------------------------------------------
------------------------------------------------------------
------------------------------------------------------------
------------------------------------------------------------
------------------------------------------------------------
------------------------------------------------------------
------------------------------------------------------------
------------------------------------------------------------
------------------------------------------------------------
------------------------------------------------------------
------------------------------------------------------------
------------------------------------------------------------
------------------------------------------------------------
------------------------------------------------------------
------------------------------------------------------------
------------------------------------------------------------
------------------------------------------------------------
------------------------------------------------------------
------------------------------------------------------------
------------------------------------------------------------
------------------------------------------------------------
------------------------------------------------------------
------------------------------------------------------------
------------------------------------------------------------
------------------------------------------------------------
------------------------------------------------------------
------------------------------------------------------------
------------------------------------------------------------
------------------------------------------------------------
------------------------------------------------------------
------------------------------------------------------------
------------------------------------------------------------
------------------------------------------------------------
------------------------------------------------------------
------------------------------------------------------------
------------------------------------------------------------
------------------------------------------------------------
------------------------------------------------------------
------------------------------------------------------------
------------------------------------------------------------
------------------------------------------------------------
------------------------------------------------------------
------------------------------------------------------------
------------------------------------------------------------
------------------------------------------------------------
------------------------------------------------------------
------------------------------------------------------------
------------------------------------------------------------
------------------------------------------------------------
------------------------------------------------------------
------------------------------------------------------------
------------------------------------------------------------
------------------------------------------------------------
------------------------------------------------------------
------------------------------------------------------------
------------------------------------------------------------
------------------------------------------------------------
------------------------------------------------------------
------------------------------------------------------------
------------------------------------------------------------
------------------------------------------------------------
------------------------------------------------------------
------------------------------------------------------------
------------------------------------------------------------
------------------------------------------------------------
------------------------------------------------------------
------------------------------------------------------------
------------------------------------------------------------
------------------------------------------------------------
------------------------------------------------------------
------------------------------------------------------------
------------------------------------------------------------
------------------------------------------------------------
------------------------------------------------------------
------------------------------------------------------------
---------------------------------tttttttttaacttg------------
-----------gtgaaatccagaatttgaattgatttccagtattacaaa---------a
caatgggtgatcttatgtgttttgaaaaaatttgg-------------------------
-tgttacaaa--------------ggagttt-----------------------------
------------------------------------------------------------
--------------------------------------tatgt-----------------
-----caaatttgtgatgaaaattta------------gagtttatggttcattaggctg
ttt--------------------------ctaatttttatgtgtgacat-----ttgatt
gta-------------------taacgtcttt-----------------aaaatgtttat
taaaggcgtgttgaaaatt----------------caaaat-------------------
------------------------------------------------------------
------------tctcccacccacccacccaatctctctctctc----------------
------------------------------------------------------------
------------------------------------------------------------
------------------------------------------------------------
------------------------------------------------------------
------------------------------------------------------------
------------------------------------------------------------
------------------------------------------------------------
------------------------------------------------------------
------------------------------------------------------------
------------------------------------------------------------
------------------------------------------------------------
------------------------------------------------------------
------------------------------------------------------------
------------------------------------------------------------
------------------------------------------------------------
------------------------------------------------------------
------------------------------------------------------------
------------------------------------------------------------
------------------------------------------------------------
------------------------------------------------------------
------------------------------------------------------------
------------------------------------------------------------
------------------------------------------------------------
------------------------------------------------------------
------------------------------------------------------------
------------------------------------------------------------
------------------------------------------------------------
------------------------------------------------------------
------------------------------------------------------------
------------------------------------------------------------
------------------------------------------------------------
------------------------------------------------------------
------------------------------------------------------------
------------------------------------------------------------
------------------------------------------------------------
------------------------------------------------------------
------------------------------------------------------------
------------------------------------------------------------
------------------------------------------------------------
------------------------------------------------------------
------------------------------------------------------------
------------------------------------------------------------
------------------------------------------------------------
------------------------------------------------------------
------------------------------------------------------------
------------------------------------------------------------
--------------tctctctctctctctc------------------------------
------------------------------------------------------------
------------------------------------------------------------
------------------------------------------------------------
------------------------------------------------------------
------------------------------------------------------------
----------------------------------------------
>KibiDr1|150890
------------------------------------------------------------
------------------------------------------------------------
------------------------------------------------------------
------------------------------------------------------------
------------------------------------------------------------
------------------------------------------------------------
------------------------------------------------------------
------------------------------------------------------------
------------------------------------------------------------
------------------------------------------------------------
------------------------------------------------------------
------------------------------------------------------------
------------------------------------------------------------
------------------------------------------------------------
------------------------------------------------------------
------------------------------------------------------------
------------------------------------------------------------
------------------------------------------------------------
------------------------------------------------------------
------------------------------------------------------------
------------------------------------------------------------
------------------------------------------------------------
------------------------------------------------------------
------------------------------------------------------------
------------------------------------------------------------
------------------------------------------------------------
------------------------------------------------------------
------------------------------------------------------------
------------------------------------------------------------
------------------------------------------------------------
------------------------------------------------------------
------------------------------------------------------------
------------------------------------------------------------
------------------------------------------------------------
------------------------------------------------------------
------------------------------------------------------------
------------------------------------------------------------
------------------------------------------------------------
------------------------------------------------------------
------------------------------------------------------------
------------------------------------------------------------
------------------------------------------------------------
------------------------------------------------------------
------------------------------------------------------------
------------------------------------------------------------
------------------------------------------------------------
------------------------------------------------------------
------------------------------------------------------------
------------------------------------------------------------
------------------------------------------------------------
------------------------------------------------------------
------------------------------------------------------------
------------------------------------------------------------
------------------------------------------------------------
------------------------------------------------------------
------------------------------------------------------------
------------------------------------------------------------
------------------------------------------------------------
------------------------------------------------------------
------------------------------------------------------------
------------------------------------------------------------
------------------------------------------------------------
------------------------------------------------------------
------------------------------------------------------------
------------------------------------------------------------
------------------------------------------------------------
------------------------------------------------------------
------------------------------------------------------------
------------------------------------------------------------
------------------------------------------------------------
------------------------------------------------------------
------------------------------------------------------------
------------------------------------------------------------
------------------------------------------------------------
------------------------------------------------------------
------------------------------------------------------------
------------------------------------------------------------
------------------------------------------------------------
------------------------------------------------------------
------------------------------------------------------------
------------------------------------------------------------
------------------------------------------------------------
------------------------------------------------------------
------------------------------------------------------------
------------------------------------------------------------
-------------------------------------------------atctgggtagc
agtaacacgtttcccatttgcctttaagaaaagacctcatatcatgcttttttgttttga
aatt-----------atattttcaagtctaaactaa-----------------tttgctt
cgtt------------gttttg---------atcagactttattat-----ttggacatt
tttatttgtggttataag----------------tatgcatggaaacgctg---------
-------attttgt-------------tgccagttgtgcaattttctttt----------
--gttagtcatgcaaaaa------------aaatcaatttgaggcactaggaaagta---
------------------gaaat-------------------------------------
------------------------------------------------------------
------------------------------------------------------------
------------------------------------------------------------
------------------------------------------------------------
------------------------------------------------------------
------------------------------------------------------------
------------------------------------------------------------
------------------------------------------------------------
------------------------------------------------------------
------------------------------------------------------------
------------------------------------------------------------
------------------------------------------------------------
------------------------------------------------------------
------------------------------------------------------------
------------------------------------------------------------
------------------------------------------------------------
------------------------------------------------------------
------------------------------------------------------------
------------------------------------------------------------
------------------------------------------------------------
------------------------------------------------------------
------------------------------------------------------------
------------------------------------------------------------
------------------------------------------------------------
------------------------------------------------------------
------------------------------------------------------------
------------------------------------------------------------
------------------------------------------------------------
------------------------------------------------------------
------------------------------------------------------------
------------------------------------------------------------
------------------------------------------------------------
------------------------------------------------------------
------------------------------------------------------------
------------------------------------------------------------
------------------------------------------------------------
------------------------------------------------------------
------------------------------------------------------------
------------------------------------------------------------
------------------------------------------------------------
------------------------------------------------------------
------------------------------------------------------------
------------------------------------------------------------
------------------------------------------------------------
------------------------------------------------------------
------------------------------------------------------------
------------------------------------------------------------
------------------------------------------------------------
------------------------------------------------------------
------------------------------------------------------------
------------------------------------------------------------
------------------------------------------------------------
------------------------------------------------------------
------------------------------------------------------------
------------------------------------------------------------
------------------------------------------------------------
------------------------------------------------------------
------------------------------------------------------------
------------------------------------------------------------
------------------------------------------------------------
------------------------------------------------------------
------------------------------------------------------------
------------------------------------------------------------
------------------------------------------------------------
----------------------------------------------
>KibiDr1|299630
ctctctctctctctctctctctgtgcgcatgcgctggttgagtggactgagtgtgtgggc
gagagcgtgtggctgccgtatgaggtacgagtggtctatacttctctatctttacctgct
gctttcc-ttttttttgttagcgttaattatagtttgttttgtttctttacattgttagt
aagtattattttatgtttttggattagagaagtgagtgttggtttgagccggggagtccc
tgctctcacctgttgagagtatggctgccccaggtagtggaagttttaatgagttgacaa
gacgtcacggagtgaaaatagactcaactgctagtattgaagaatgtggtttagcagtgg
gggaagaagtcgggcatgataatattttatcagcttcccgaatgaatggcgctgttgttg
tttttgtgaaaactgttgatctagctaatttgttagttcaaaatggaatagtgattaacg
gtatttttacaccggtgcttcctttgtctacaccctc-aaaaaaagtaacgttgtcgaat
gtgccaccttttatccctaacgaagtgttgacaaacttacttaagcgttatgggaaaata
gtttcacctattaaaatgatcccgatcggaa-----ctaaatcgccgctcctaaaacacg
ttgtgtcgtttagacggtacgtgtacatggttttgcaagaacatcttgatgaacttgact
tgtcccta-aatttccgacatgaggactttaattatgttattttcgccacaacaaataac
gttaagtgttttaactgtggcggttacggacatttaattcgcggatgtcccaataaggtg
gacaataaatc---aaatgaggcaa-----ctttaccggttgcgactgatgagagtgacg
cgcgtcaggaaaatcagatcgctgcggcgcaggttgtagaagaggaagcacctggaccaa
gctcaggtcagacagctgctgttttgactgagcctgggaatattgaagaaggggaatcag
tggacagagc--------------------------------------------------
------------------------------------------------------------
------------------------------------------------------------
------------------------------------------------------------
------------------------------------------------------------
------------------------------------------------------------
------------------------------------------------------------
------------------------------------------------------------
------------------------------------------------------------
------------------------------------------------------------
------------------------------------------------------------
------------------------------------------------------------
------------------------------------------------------------
------------------------------------------------------------
------------------------------------------------------------
------------------------------------------------------------
------------------------------------------------------------
------------------------------------------------------------
------------------------------------------------------------
------------------------------------------------------------
------------------------------------------------------------
------------------------------------------------------------
------------------------------------------------------------
------------------------------------------------------------
------------------------------------------------------------
------------------------------------------------------------
------------------------------------------------------------
------------------------------------------------------------
------------------------------------------------------------
------------------------------------------------------------
------------------------------------------------------------
------------------------------------------------------------
------------------------------------------------------------
------------------------------------------------------------
------------------------------------------------------------
------------------------------------------------------------
------------------------------------------------------------
------------------------------------------------------------
------------------------------------------------------------
------------------------------------------------------------
------------------------------------------------------------
------------------------------------------------------------
------------------------------------------------------------
------------------------------------------------------------
------------------------------------------------------------
------------------------------------------------------------
------------------------------------------------------------
------------------------------------------------------------
------------------------------------------------------------
------------------------------------------------------------
------------------------------------------------------------
------------------------------------------------------------
------------------------------------------------------------
------------------------------------------------------------
------------------------------------------------------------
------------------------------------------------------------
------------------------------------------------------------
------------------------------------------------------------
------------------------------------------------------------
------------------------------------------------------------
------------------------------------------------------------
------------------------------------------------------------
------------------------------------------------------------
------------------------------------------------------------
------------------------------------------------------------
------------------------------------------------------------
------------------------------------------------------------
------------------------------------------------------------
------------------------------------------------------------
------------------------------------------------------------
------------------------------------------------------------
------------------------------------------------------------
------------------------------------------------------------
------------------------------------------------------------
------------------------------------------------------------
------------------------------------------------------------
------------------------------------------------------------
------------------------------------------------------------
------------------------------------------------------------
------------------------------------------------------------
------------------------------------------------------------
------------------------------------------------------------
------------------------------------------------------------
------------------------------------------------------------
------------------------------------------------------------
------------------------------------------------------------
------------------------------------------------------------
------------------------------------------------------------
------------------------------------------------------------
------------------------------------------------------------
------------------------------------------------------------
------------------------------------------------------------
------------------------------------------------------------
------------------------------------------------------------
------------------------------------------------------------
------------------------------------------------------------
------------------------------------------------------------
------------------------------------------------------------
------------------------------------------------------------
------------------------------------------------------------
------------------------------------------------------------
------------------------------------------------------------
------------------------------------------------------------
------------------------------------------------------------
------------------------------------------------------------
------------------------------------------------------------
------------------------------------------------------------
------------------------------------------------------------
------------------------------------------------------------
------------------------------------------------------------
------------------------------------------------------------
------------------------------------------------------------
------------------------------------------------------------
------------------------------------------------------------
------------------------------------------------------------
------------------------------------------------------------
------------------------------------------------------------
------------------------------------------------------------
------------------------------------------------------------
------------------------------------------------------------
------------------------------------------------------------
------------------------------------------------------------
------------------------------------------------------------
------------------------------------------------------------
------------------------------------------------------------
------------------------------------------------------------
------------------------------------------------------------
------------------------------------------------------------
------------------------------------------------------------
------------------------------------------------------------
------------------------------------------------------------
------------------------------------------------------------
------------------------------------------------------------
------------------------------------------------------------
------------------------------------------------------------
------------------------------------------------------------
------------------------------------------------------------
------------------------------------------------------------
------------------------------------------------------------
------------------------------------------------------------
----------------------------------------------
>KibiDr1|299631
------------------------------------------------------------
------------------------------------------------------------
------------------------------------------------------------
------------------------------------------------------------
------------------------------------------------------------
------------------------------------------------------------
------------------------------------------------------------
------------------------------------------------------------
------------------------------------------------------------
------------------------------------------------------------
------------------------------------------------------------
------------------------------------------------------------
------------------------------------------------------------
------------------------------------------------------------
------------------------------------------------------------
------------------------------------------------------------
------------------------------------------------------------
--gacagagctgtggacgaagaagatatgattgtcacgggtgatgaaatgaatgaagttg
agaacgtttcaaccgctgcggaagctgtggtgagtgaattgtttgatcagcgggaaggtg
cgatagcagagttggatgacaatttatttaaaacacctcagaaacgtaggcgggaacagt
gtcctttaaatgagcgagcaaagagaggtgctggtgatgaaccgggtcaaacagacacgg
aaagcgaaagtgatttctctgaatgtagcgtcagtttcagtttaccattgagcggctatt
ctagcaagaactatactgcacacgaaattaaaacttttcttaaagacaccaaaaatgcga
gaaatattcgtattgaacagtattttcctgacgtgagacaattcattgacaaagtgagga
tttatagaaacgaaggatgcttcaataagcaggaagtatttcgtctaaggaaatttattg
gcaagataaacgaagagatggagtccagtgctagtaatgagaactagtcggcacctttat
gcagtattttgtttgtggaacttgctttgcttttggcttttcttagctatgggggaatta
aacatcgcttccttaaatataaatggagctagggagggaaaaaagcgtttttatcttttt
gaaatgatt------aaggagaaaaaaattgatgtcttatttgttcaagaaacccacagt
gatgccctgaatgcttgtgattgggccagagaatataatggactacctatactaagtcat
ttaagctctgttagtggtggtgttgctgttttattttctaagaattttattccgtgctct
tatcaagtggaagaaattataaatggtagattattaaaaataagagctcaatttgagaat
tctgtttttgtttttatttctgtatatgttcccactagagccatagaaagaatatgtttt
ttagaaactttaagtaatgttttggcaaattgcaatactgaagatgttttaattttagga
ggggattttaattgcactgagagttctctagatagaaatcatgtagaaccccatatgcca
tcacaaagaagacttatacagttgataca----------ttttaatgatattactgatat
atggaggaattttaattcttatcaaagacagtatacttggctacacacttatgataattt
attatctttagccaggttagacagattttatggatataggcaccaacttaatttatttaa
agaatgtgttatttctcctgttggcttctccgatcatagcttagtaaaatgttctgttac
tatgggccattttaggccaaaaagtgcttactggcatttaaatactaatttactaagtga
ctgtacatttcaagatattttcaaggagttttggagtaattttaagtctacaaaatcaac
cttttgctccatacaacagtggtgggattttgcaaaaacacaagtcaaacagttgtgcca
gcaatacaccattaatgttacaaaggacaggaaaagtacaattgaagtattagagaatga
aataaaagccatgcaagaaaaagcagatgcttc-------------------aggagact
tgggttttataaggaattttaaagaaaaaaa-gaattctctaaacaatttacttg-acct
gactgctcaaggagctcttgtcaggtcaagatttcagaatatcgagtcgatggatgcacc
atccaaatttttctttaatctagaaagaaagaatgggcaaaaaagatgtatatataacct
gctctctgagaccggaattttgctgtcagaatcttctgaaataagaaaaagggcagttaa
tttttatcaagacctttataagagtgagatcatttctgatgaatcagatacaagtga-tt
tttttaacaatttaccccaagttcctcaagattttaatgttgagttaaagaaggctgtca
cactagaagaattacaaaaagcacttcaaagtatggaatgtaataaagtccctggcattg
acggcttaccagccgaattttataagactttttggaaagaagtcggtttggact-tattg
caagttataaatgaaagtttggcatatggacaattacctttaagttgtagaagggcagtg
cttactttattacccaagaaaggtgatcttaatgatatcaaaaattggaggcctgttagc
ctgttatgtactgac----tataaattactctctaaagttttagctaacaggctaagtga
tgtccttagccatatcattcatccggaccagtcatattgtgttccaggaaggcgaatatt
tgataatatctcttttatcagagacattttagatattggaaaaatttttaatttgaattt
tggccttctttctcttgatcaagaaaaagctttcgatcgagttgagcacaaatatttgtg
gaacactttaacag-cctttggttttaacaatgagtttgtatctatgttaaaagctttat
ataacgatgtggaaagtgtcttgaaatttaacgggaatttatgtgccccttttaaagttt
ttaggggcattagacaaggatgtgccttatcgggtatgttgtatactttagctatagagc
ctctgctaattaaaataagagcgaaattaagtgggttatctctaccaagttgtacaaatt
gttttaaagtgtctgcatatgctgatgatattgttgttttaattaatgggc-----agat
tgatgttaccttgttactggaattaatgaatgattttaaaaagatatctgccacaaaaat
caattggtcaaaaagcgaagccttattagttggaaattggcacaacgcagagccaaaact
tccagaaggactaacttggactaagcaaggttttaagtatttgggagtgtttttgggaga
tgagctgatcatgcagaaaaattttgaagacattattgaaaaagtcagaggtcgacttga
aagatggaaatttttactttctaaaatttcctataaaggacgagtgttgatcataaacaa
tctaatcgcttctgctctgtggcatcgattaatttgtgtggaccctccaagtgacttatt
aataaaattgcagtcacttttgatagactttttttgggacaagatgcattgggtacaaaa
agctattttgtacttaccgaaagaagaaggaggacatcatttaatgcatatccagagcag
agttgcagctttcaggattcagttcattcaaagacttctgactggtccggtggactctag
ttggaaaattgctgcatgtgctattttgcgagggtttagaaatttgggccttgagaaatc
tttattttggactgacccacaaaagatggactggtctaaattgccca-------------
-ttttttatcgaaacatgtttaaagtttggtctctatttaaagtacagaggcatggcaat
gcatcatctttattttggttgctccaagaacctttgatttttggatctcgaatggactta
tcgaatgaggggattctcccttctgttaacgagattcttctgaatgcgggagttgtaact
gttggacacttgtttaaactggctggccct----gcttttaggaatgttgaacctgttgc
gaatcgtttgggtttaaggtccaaacgaatagtagcaaagttacttgaaaagtggaaatc
cttttttacccctggagaagctaacatgttggaaaattatgctgatggtttaa-tcattc
caaattgcaatgatccttt---tcctgatttatatttatcaactgattttaaggagtgtg
aaggtgtttttttgcaaaataatgtgttgtttttaatgggaaccaattctgagtttggaa
aaaatgtttataatagttgtgtgaaattgctaaataggaagtcactgaatgataaggttg
atactccatggcgctctgttctccatttaaaagagaatgctaaaccagagtggagagctc
tgtataaacccccctt---------------accaaaaaaag-tgggggatttgcaatgg
agaatcttgcatggtgccatagctgtgaatgcgtttgtttcaattataaatccaggtaat
agtgatgaatgtccattttgttctcaacgtgaaaccctatatcatgcttttatgttatgt
aacaggcttagttc-cttttttcaggtcttatctaa-----------------cttgttt
gttt------------gttttg---------gcgagacattttctatggaaacg------
tttatttgtggttataag----------------tatacacgtaaacgacg---------
-------ttttttt-------------tgtcagttattaaattttctttt----------
----gggtcaagcaaaaa------------tgg-caatttatgacactagaaaaatacaa
a-----------ttgagcaaaactcaa---------gtggctgtttaaa-----------
--------------------------aacat--tttttttttaacttg------------
-----------gtgaaatccagaattttaattgatttccagtattacaaa---------a
caatgggtgatcttatgtgttttgaaaaaatttgg-------------------------
-tgttacaaa--------------ggagttt-----------------------------
------------------------------------------------------------
--------------------------------------tatgt-----------------
-----caaatttgtgatgaaaattta------------gagtttatggttcattaggctg
ttt--------------------------ctaatttttatgtgtaacat-----ttgatt
gta-------------------taacgtcttt-----------------aaaatgtttat
taaaggcgtgttgaaaatt----------------caaatt-------------------
------------------------------------------------------------
-------------ctctctctctctctctctctctctctctcac----------------
------------------------------------------------------------
------------------------------------------------------------
------------------------------------------------------------
------------------------------------------------------------
------------------------------------------------------------
------------------------------------------------------------
------------------------------------------------------------
------------------------------------------------------------
------------------------------------------------------------
------------------------------------------------------------
------------------------------------------------------------
------------------------------------------------------------
------------------------------------------------------------
------------------------------------------------------------
------------------------------------------------------------
------------------------------------------------------------
------------------------------------------------------------
------------------------------------------------------------
------------------------------------------------------------
------------------------------------------------------------
------------------------------------------------------------
------------------------------------------------------------
------------------------------------------------------------
------------------------------------------------------------
------------------------------------------------------------
------------------------------------------------------------
------------------------------------------------------------
------------------------------------------------------------
------------------------------------------------------------
------------------------------------------------------------
------------------------------------------------------------
------------------------------------------------------------
------------------------------------------------------------
------------------------------------------------------------
------------------------------------------------------------
------------------------------------------------------------
------------------------------------------------------------
------------------------------------------------------------
------------------------------------------------------------
------------------------------------------------------------
------------------------------------------------------------
------------------------------------------------------------
------------------------------------------------------------
------------------------------------------------------------
------------------------------------------------------------
------------------------------------------------------------
--------------tctc------------------------------------------
------------------------------------------------------------
------------------------------------------------------------
------------------------------------------------------------
------------------------------------------------------------
------------------------------------------------------------
----------------------------------------------
>KibiDr1|299632
----------------------gtgcgcatgcgctggttgagtggactgagtgtgtgggc
gagagcgtgtggctgccgtatgaggtacgagtggtctatacttctctatctttacctgct
gctttcc--tttttttgttagcgttaattatagtttgttttgtttctttacattgttagt
aagtattattttatgtttttggattagagaagtgagtgttggtttgagccggggagtccc
tgctctcacctgttgagagtatggctgccccaggtagtggaagttttaatgagttgacaa
gacgtcacggagtgaaaatagactcaactgctagtattgaagaatgtggtttagcagtgg
gggaagaagtcgggcatgataatattttatcagcttcccgaatgaatggcgctgttgttg
tttttgtgaaaactgttgatctagctaatttgttagttcaaaatggaatagtgattaacg
gtatttttacaccggtgcttcctttgtctacaccctc-aaaaaaagtaacgttgtcgaat
gtgccaccttttatccctaacgaagtgttgacaaacttacttaagcgttatgggaaaata
gtttcacctattaaaatgatcccgatcggaa-----ctaaatcgccgctcctaaaacatg
ttgtgtcatttagacggtacgtgtacatggttttgcaagaacatcttgatgaacttgact
tgtcccta-aatttccgacatgaggactttaattatgttattttcgccacaacaaataac
gttaagtgttttaactgtggcggttacgggcatttaattcgcggatgtcccaataaggtg
gacaataaatc---aaatgaggcaa-----ctttaccggttgcgactgatgagagtgacg
cgcgtcaggaaaatcagaccgctgcggcgcaggttgtagaagaggaagcacctggaccaa
gctcaggtcagacagctgctgttttgactgagcctgggaatattgaagaaggggaatcag
tggacagagctgtggacgaagaagatatgattgtcacgggtgatgaaatgaatgaagttg
agaacgtttcaaccgctgcggaagctgtggtgagtgaattgtttgatcagcgggaaggtg
cgatagcagagttggatgacaatttatttaaaacacctcagaaacgtaggcgggaacagt
gtcccttaaatgagcgagcaaagagaggtgctggtgatgaaccgggtcaaacagacacgg
aaagcgaaagtgatttctctgaatgtagcgtcagtttcagtttaccattgagcggctatt
ctagcaagaactatactgcacacgaaattaaaacttttcttaaagacaccaagaatgcga
gaaatattcgtattgaacagtattttcctgacgtgagacaattcattgacaaagtgagga
tttatagaaacgaaggatgcttcaataagcaggaagtatttcgtctaaggaaatttattg
gcaagataaacgaagagatggagtccagtgctagtaatgagaactagtcggcacctttat
gcagtattttgtttgtggaacttgctttgcttttggcttttcttagctatgggggaatta
aacatcgcttccttaaatataaatggagctagggagggaaaaaagcgtttttatcttttt
gaaatgatt------aaggagaaaaaaattgatgtcttatttgttcaagaaacccacagt
gatgccctgaatgcttgtgattgggccagagaatataatggactacctatactaagtcat
ttaagctctgttagtggtggtgttgctgttttattttctaagaattttattccgtgctct
tatcaagtggaagaaattataaatggtagattattaaaaataagagctcaatttgagaat
tctgtttttgtttttatttctgtatatgttcccaccagagccatagaaagaatgtgtttt
ttagaaactttaagtaatgttttggcaaattgcaatactgaagatgttttaattttagga
ggggattttaattgcactgagagttctctagatagaaatcatgtagaaccccatatgcca
tcacaaagaagacttatacagttgataca----------ttttaatgatattactgatat
atggaggaattttaattcttatcaaagacagtatacttggctacacacttatgataattt
attatctttagccaggttagacagattttatggatataggcaccaacttaatttatttaa
agaatgtgttatttctcctgttggcttctccgatcatagcttagtaaaatgttctgttac
tatgggccattttaggccaaaaagtgcttactggcatttaaatactaatttactaagtga
ctgtacatttcaagatattttcaaggagttttggagtaattttaagtctacaaaatcaac
cttttgctccatacaacagtggtgggattttgcaaaaacacaagtcaaacagttgtgcca
gcaatacaccattaatgttacaaaggacaggaaaagtacaattgaagtattagagaatga
aataaaagccatgcaagaaaaagcagatgcttc-------------------aggagact
tgggttttataaggaattttaaagaaaaaaa-gaattctctaaacaatttacttg-acct
gactgctcaaggagctcttgtcaggtcaagatttcagaatatcgagtcgatggatgcacc
atccaaatttttctttaatctagaaagaaagaatgggcaaaaaagatgtatatataacct
gctctctgagaccggaattttgctgtcagaatcttctgaaataagaaaaagggcagttaa
tttttatcaagacctttataagagtgagatcatttctgatgaatcagatacaagtga-tt
tttttaacaatttaccccaagttcctcaagattttaatgttgagttaaagaaggctgtca
cactagaagaattacaaaaagcacttcaaagtatggaatgtaataaagtccctggcattg
acggcttaccagccgaattttataagactttttggaaagaagtcggtttggact-tattg
caagttataaatgaaagtttggcatatggacaattacctttaagttgtagaagggcagtg
cttactttattacccaagaaaggtgatcttaatgatattaaaaattggaggcctgttagc
ctgttatgtactgac----tataaattactctctaaagttttagctaacaggctaagtga
tgtccttagccatatcattcatccggaccagtcatattgtgttccaggaaggcgaatatt
tgataatatctcttttatcagagacattttagatattggaaaaatttttaatttgaattt
tggccttctttctcttgatcaagaaaaagctttcgatcgagttgagcacaaatatttgtg
gaacactttaacag-cctttggttttaacaatgagtttgtatctatgttaaaagctttat
ataacgatgtggaaagtgtcttgaaatttaacgggaatttatgtgccccttttaaagttt
ttaggggcattagacaaggatgtgccttatcgggtatgttgtatactttagctatagagc
ctctgctaattaaaataagagcgaaattaagtgggttatctctaccaagttgtacaaatt
gttttaaagtgtctgcatatgctgatgatattgttgttttaattaatgggc-----agat
tgatgttaccttgttactggaattaatgaatgattttaaaaagatatctgccacaaaaat
caattggtcaaaaagcgaagccttattagttggaaattggcacaacgcagagccaaaact
cccagaaggactaacttggactaagcaaggttttaagtatttgggagtgtttttgggaga
tgagctgatcatgcagaaaaattttgaagacattattgaaaaagtcagaggtcgacttga
aagatggaaatttttactttctaaaatttcctataaaggacgagtgttgatcataaacaa
tctaatcgcttctgctctgtggcatcgattaatttgtgtggaccctccaagtgacttatt
aataaaattgcagtcacttttgatagactttttttgggacaagatgcattgggtacaaaa
agctattttgtacttaccgaaagaagaaggaggacatcatttaatgcatatccagagcag
agttgcagctttcaggattcagttcattcaaagacttctgactggtccggtggactctag
ttggaaaattgctgcatgtgctattttgcgagggtttagaaatttggaccttgagaaatc
tttattttggactgacccacaaaagatggactggtctaaattgccca-------------
-ttttttatcgaaacatgtttaaagtttggtctctatttaaagtacagaggcatggcaat
gcatcatctttattttggttgctccaagaacctttgatttttggatctcgaatggactta
tcgaatgaggggattctcccttctgttaacgagattcttctgaatgcgggagttgtaact
gttggacacttgtttaaactggctggccct----gcttttaggaatgttgaacctgttgc
gaatcgtttgggtttaaggtccaaacgaatagtagcaaagttacttgaaaagtggaaatc
cttttttacccctgaagaagctaacatgttggaaaattatgctgatggtctaa-tcattc
caaattgcaatgatccttt---tcctgatttatatttatcaactgattttaaggagtgtg
aaggtgtttttttgcaaaataatgtgttgtttttaatgggaaccaattctgagtttggaa
aaaatgtttataatagttgtgtgaaattgctaaataggaagtcactgaatgataaggttg
atactccatggcgctctgttctccatttaaaggagaatgctaaaccagagtggagagctc
tgtataaacccccctt---------------accaaaaaaag-tgggggatttgcaatgg
agaatcttgcatggtgccatagctgtgaatgcgtttgtttcaattataaatccaggtaat
agtgatgaatgtccattttgttctcaacgtgaaaccctatatcatgcttttatgttatgt
aacaggcttagttc-cttttttcaggtcttatctaa-----------------cttgttt
gttt------------gttttg---------gcgagacattttctatggaaacg------
tttatttgtggttataag----------------tatacacgtaaacaacg---------
-------ttttttt-------------tgtcagttattaaattttctttt----------
----gggtcaagcaaaaa------------tgg-caatttatgacactagaaaaatacaa
g-----------ttgagcaaaactcaa---------gtggctgtttaaa-----------
--------------------------aaca---tttttttttaacttg------------
-----------gtgaaatccagaattttaattgatttccagtattacaaa---------a
caatgggtgatcttatgtgttttgaaaaaatttgg-------------------------
-tgttacaaa--------------ggagttt-----------------------------
------------------------------------------------------------
--------------------------------------tatgt-----------------
-----caaatttgtgatgaaaattta------------gagtttatggttcattaggctg
ttt--------------------------ctaatttttatgtgtaacat-----ttgatt
gta-------------------taacgtcttt-----------------aaaatgtttat
taaaggcgtgttgaaaatt----------------caaaaa-------------------
------------------------------------------------------------
-------------aattctctctctctctctctctctctct-------------------
------------------------------------------------------------
------------------------------------------------------------
------------------------------------------------------------
------------------------------------------------------------
------------------------------------------------------------
------------------------------------------------------------
------------------------------------------------------------
------------------------------------------------------------
------------------------------------------------------------
------------------------------------------------------------
------------------------------------------------------------
------------------------------------------------------------
------------------------------------------------------------
------------------------------------------------------------
------------------------------------------------------------
------------------------------------------------------------
------------------------------------------------------------
------------------------------------------------------------
------------------------------------------------------------
------------------------------------------------------------
------------------------------------------------------------
------------------------------------------------------------
------------------------------------------------------------
------------------------------------------------------------
------------------------------------------------------------
------------------------------------------------------------
------------------------------------------------------------
------------------------------------------------------------
------------------------------------------------------------
------------------------------------------------------------
------------------------------------------------------------
------------------------------------------------------------
------------------------------------------------------------
------------------------------------------------------------
------------------------------------------------------------
------------------------------------------------------------
------------------------------------------------------------
------------------------------------------------------------
------------------------------------------------------------
------------------------------------------------------------
------------------------------------------------------------
------------------------------------------------------------
------------------------------------------------------------
------------------------------------------------------------
------------------------------------------------------------
------------------------------------------------------------
------------------------------------------------------------
------------------------------------------------------------
------------------------------------------------------------
------------------------------------------------------------
------------------------------------------------------------
------------------------------------------------------------
----------------------------------------------
>KibiDr1|381632
------------------------------------------------------------
------------------------------------------------------------
------------------------------------------------------------
------------------------------------------------------------
------------------------------------------------------------
------------------------------------------------------------
------------------------------------------------------------
------------------------------------------------------------
------------------------------------------------------------
------------------------------------------------------------
------------------------------------------------------------
------------------------------------------------------------
------------------------------------------------------------
------------------------------------------------------------
------------------------------------------------------------
------------------------------------------------------------
------------------------------------------------------------
------------------------------------------------------------
------------------------------------------------------------
------------------------------------------------------------
------------------------------------------------------------
------------------------------------------------------------
------------------------------------------------------------
------------------------------------------------------------
------------------------------------------------------------
------------------------------------------------------------
------------------------------------------------------------
------------------------------------------------------------
------------------------------------------------------------
------------------------------------------------------------
------------------------------------------------------------
------------------------------------------------------------
------------------------------------------------------------
------------------------------------------------------------
------------------------------------------------------------
------------------------------------------------------------
------------------------------------------------------------
------------------------------------------------------------
------------------------------------------------------------
------------------------------------------------------------
------------------------------------------------------------
------------------------------------------------------------
------------------------------------------------------------
------------------------------------------------------------
------------------------------------------------------------
------------------------------------------------------------
------------------------------------------------------------
------------------------------------------------------------
------------------------------------------------------------
------------------------------------------------------------
------------------------------------------------------------
------------------------------------------------------------
------------------------------------------------------------
------------------------------------------------------------
------------------------------------------------------------
------------------------------------------------------------
------------------------------------------------------------
------------------------------------------------------------
------------------------------------------------------------
------------------------------------------------------------
------------------------------------------------------------
------------------------------------------------------------
------------------------------------------------------------
------------------------------------------------------------
------------------------------------------------------------
------------------------------------------------------------
------------------------------------------------------------
------------------------------------------------------------
------------------------------------------------------------
------------------------------------------------------------
------------------------------------------------------------
------------------------------------------------------------
------------------------------------------------------------
------------------------------------------------------------
------------------------------------------------------------
------------------------------------------------------------
------------------------------------------------------------
------------------------------------------------------------
------------------------------------------------------------
------------------------------------------------------------
------------------------------------------------------------
------------------------------------------------------------
------------------------------------------------------------
------------------------------------------------------------
------------------------------------------------------------
------------------------------------------------------------
------------------------------------------------------------
------------------------------------------------------------
------------------------------------------------------------
------------------------------------------------------------
------------------------------------------------------------
------------------------------------------------------------
------------------------------------------------------------
------------------------------------------------------------
------------------------------------------------------------
------gtcatcttatgtgttttgaaaagatgagg-------------------------
-tgctataaa--------------gggcttt-----------------------------
------------------------------------------------------------
--------------------------------------tatgt-----------------
-----catatttgtgatgggaatttt------------aagtttacaatttattaatctt
atttattaatttattaatttacctgcttattcatttttgtgtgtaacat-----ttgatt
gta-------------------taatgtcttt----------------------------
------------------------------------------------------------
------------------------------------------------------------
------------------------------------------------------------
------------------------------------------------------------
------------------------------------------------------------
------------------------------------------------------------
------------------------------------------------------------
------------------------------------------------------------
------------------------------------------------------------
------------------------------------------------------------
------------------------------------------------------------
------------------------------------------------------------
------------------------------------------------------------
------------------------------------------------------------
------------------------------------------------------------
------------------------------------------------------------
------------------------------------------------------------
------------------------------------------------------------
------------------------------------------------------------
------------------------------------------------------------
------------------------------------------------------------
------------------------------------------------------------
------------------------------------------------------------
------------------------------------------------------------
------------------------------------------------------------
------------------------------------------------------------
------------------------------------------------------------
------------------------------------------------------------
------------------------------------------------------------
------------------------------------------------------------
------------------------------------------------------------
------------------------------------------------------------
------------------------------------------------------------
------------------------------------------------------------
------------------------------------------------------------
------------------------------------------------------------
------------------------------------------------------------
------------------------------------------------------------
------------------------------------------------------------
------------------------------------------------------------
------------------------------------------------------------
------------------------------------------------------------
------------------------------------------------------------
------------------------------------------------------------
------------------------------------------------------------
------------------------------------------------------------
------------------------------------------------------------
------------------------------------------------------------
------------------------------------------------------------
------------------------------------------------------------
------------------------------------------------------------
------------------------------------------------------------
------------------------------------------------------------
------------------------------------------------------------
------------------------------------------------------------
----------------------------------------------
>KibiDr1|381633
------------------------------------------------------------
------------------------------------------------------------
------------------------------------------------------------
------------------------------------------------------------
------------------------------------------------------------
------------------------------------------------------------
------------------------------------------------------------
------------------------------------------------------------
------------------------------------------------------------
------------------------------------------------------------
------------------------------------------------------------
------------------------------------------------------------
------------------------------------------------------------
------------------------------------------------------------
------------------------------------------------------------
------------------------------------------------------------
------------------------------------------------------------
------------------------------------------------------------
------------------------------------------------------------
------------------------------------------------------------
------------------------------------------------------------
------------------------------------------------------------
------------------------------------------------------------
------------------------------------------------------------
------------------------------------------------------------
------------------------------------------------------------
------------------------------------------------------------
------------------------------------------------------------
------------------------------------------------------------
------------------------------------------------------------
------------------------------------------------------------
------------------------------------------------------------
------------------------------------------------------------
------------------------------------------------------------
------------------------------------------------------------
------------------------------------------------------------
------------------------------------------------------------
------------------------------------------------------------
------------------------------------------------------------
------------------------------------------------------------
------------------------------------------------------------
------------------------------------------------------------
------------------------------------------------------------
------------------------------------------------------------
------------------------------------------------------------
------------------------------------------------------------
------------------------------------------------------------
------------------------------------------------------------
------------------------------------------------------------
------------------------------------------------------------
------------------------------------------------------------
------------------------------------------------------------
------------------------------------------------------------
------------------------------------------------------------
------------------------------------------------------------
------------------------------------------------------------
------------------------------------------------------------
------------------------------------------------------------
------------------------------------------------------------
------------------------------------------------------------
------------------------------------------------------------
------------------------------------------------------------
------------------------------------------------------------
------------------------------------------------------------
------------------------------------------------------------
------------------------------------------------------------
------------------------------------------------------------
------------------------------------------------------------
------------------------------------------------------------
------------------------------------------------------------
------------------------------------------------------------
------------------------------------------------------------
------------------------------------------------------------
------------------------------------------------------------
------------------------------------------------------------
------------------------------------------------------------
------------------------------------------------------------
------------------------------------------------------------
------------------------------------------------------------
------------------------------------------------------------
------------------------------------------------------------
------------------------------------------------------------
------------------------------------------------------------
------------------------------------------------------------
---------ctccctt---------------accaaaaaaag-tgggggatttgcaatgg
agaatcttgcatggtgccatagctgtgaatgcgtttctttcaattataaatccaggtaat
agtgatgaatgtcctttttgttctcaacgtgaaaccctatatcatgcttttatgttatgt
aacaggcttagttc-cttttttcaggtcttatctaa-----------------cttgttt
gttt------------gttttg---------gcgagacattttctatggaaacg------
tttatttgtggttataag----------------tatacacgtaaacgacg---------
--------tttttt-------------tgtcagttattaaattttctttt----------
----gggtcaagcaaaaa------------tgg-caatttatgacactagaaaa-tacaa
g-----------ttgagcaaaactcaa---------gtggctgtttaaa-----------
--------------------------aaca---tttttttttaacttg------------
-----------gtgaaatccagaattttaattgatttccagtattacaaa---------a
caatgggtgatcttatgtgttttgaaaaaatttgg-------------------------
-tgttacaaa--------------ggagttt-----------------------------
------------------------------------------------------------
--------------------------------------tatgt-----------------
-----caaatttgtgatgaaaattta------------gagtttatggttcattaggctg
ttt--------------------------ctaattttaatgtataacat-----ttgatt
gta-------------------taacgtcttt-----------------aaaatgtttat
taaaggcgtgttgaaaatt----------------caaaat-------------------
------------------------------------------------------------
------------tctctctctctctctctctctctctctctctc----------------
------------------------------------------------------------
------------------------------------------------------------
------------------------------------------------------------
------------------------------------------------------------
------------------------------------------------------------
------------------------------------------------------------
------------------------------------------------------------
------------------------------------------------------------
------------------------------------------------------------
------------------------------------------------------------
------------------------------------------------------------
------------------------------------------------------------
------------------------------------------------------------
------------------------------------------------------------
------------------------------------------------------------
------------------------------------------------------------
------------------------------------------------------------
------------------------------------------------------------
------------------------------------------------------------
------------------------------------------------------------
------------------------------------------------------------
------------------------------------------------------------
------------------------------------------------------------
------------------------------------------------------------
------------------------------------------------------------
------------------------------------------------------------
------------------------------------------------------------
------------------------------------------------------------
------------------------------------------------------------
------------------------------------------------------------
------------------------------------------------------------
------------------------------------------------------------
------------------------------------------------------------
------------------------------------------------------------
------------------------------------------------------------
------------------------------------------------------------
------------------------------------------------------------
------------------------------------------------------------
------------------------------------------------------------
------------------------------------------------------------
------------------------------------------------------------
------------------------------------------------------------
------------------------------------------------------------
------------------------------------------------------------
------------------------------------------------------------
------------------------------------------------------------
--------------tctgtctgtct-----------------------------------
------------------------------------------------------------
------------------------------------------------------------
------------------------------------------------------------
------------------------------------------------------------
------------------------------------------------------------
----------------------------------------------
>KibiDr1|381634
------------------------------------------------------------
------------------------------------------------------------
------------------------------------------------------------
------------------------------------------------------------
------------------------------------------------------------
------------------------------------------------------------
------------------------------------------------------------
------------------------------------------------------------
------------------------------------------------------------
------------------------------------------------------------
------------------------------------------------------------
------------------------------------------------------------
------------------------------------------------------------
------------------------------------------------------------
------------------------------------------------------------
------------------------------------------------------------
------------------------------------------------------------
------------------------------------------------------------
------------------------------------------------------------
------------------------------------------------------------
------------------------------------------------------------
------------------------------------------------------------
------------------------------------------------------------
------------------------------------------------------------
------------------------------------------------------------
------------------------------------------------------------
------------------------------------------------------------
------------------------------------------------------------
------------------------------------------------------------
------------------------------------------------------------
------------------------------------------------------------
------------------------------------------------------------
------------------------------------------------------------
------------------------------------------------------------
------------------------------------------------------------
------------------------------------------------------------
------------------------------------------------------------
------------------------------------------------------------
------------------------------------------------------------
------------------------------------------------------------
------------------------------------------------------------
------------------------------------------------------------
------------------------------------------------------------
------------------------------------------------------------
------------------------------------------------------------
------------------------------------------------------------
------------------------------------------------------------
------------------------------------------------------------
------------------------------------------------------------
------------------------------------------------------------
------------------------------------------------------------
------------------------------------------------------------
------------------------------------------------------------
------------------------------------------------------------
------------------------------------------------------------
------------------------------------------------------------
------------------------------------------------------------
------------------------------------------------------------
------------------------------------------------------------
------------------------------------------------------------
------------------------------------------------------------
------------------------------------------------------------
------------------------------------------------------------
------------------------------------------------------------
------------------------------------------------------------
------------------------------------------------------------
------------------------------------------------------------
------------------------------------------------------------
------------------------------------------------------------
------------------------------------------------------------
------------------------------------------------------------
------------------------------------------------------------
------------------------------------------------------------
------------------------------------------------------------
------------------------------------------------------------
------------------------------------------------------------
------------------------------------------------------------
------------------------------------------------------------
------------------------------------------------------------
------------------------------------------------------------
------------------------------------------------------------
------------------------------------------------------------
------------------------------------------------------------
------------------------------------------------------------
------------------------------------------------------------
------------------------------------------------------------
------------------------------------------------------------
------------------------------------------------------------
------------------------------------------------------------
------------------------------------------------------------
-----------------------------------------ttttctttt----------
----gggtcaagcaaaaa------------tgg-caatttatgacactagacaattacaa
g-----------ttgaggaaacctcaa---------gtggctgtttaaa-----------
--------------------------aata---tttttttttatattg------------
-----------gtgaaatccagaattttaattgattttcagtattacaaa---------a
caatggatgatcttatgtgttttgaaaagatttgg-------------------------
-tgttacaaa--------------ggagttt-----------------------------
------------------------------------------------------------
--------------------------------------tatgt-----------------
-----aaaatttgtgatgcaaattta------------aagtttatggtttattaggctg
ttt--------------------------ttcatatttatgtgtaacat-----ttggtt
gta-------------------caatgtcttt-----------------aaaatttttat
taaagtcgtgttgaaaatt----------------c------------------------
------------------------------------------------------------
------------------------------------------------------------
------------------------------------------------------------
------------------------------------------------------------
------------------------------------------------------------
------------------------------------------------------------
------------------------------------------------------------
------------------------------------------------------------
------------------------------------------------------------
------------------------------------------------------------
------------------------------------------------------------
------------------------------------------------------------
------------------------------------------------------------
------------------------------------------------------------
------------------------------------------------------------
------------------------------------------------------------
------------------------------------------------------------
------------------------------------------------------------
------------------------------------------------------------
------------------------------------------------------------
------------------------------------------------------------
------------------------------------------------------------
------------------------------------------------------------
------------------------------------------------------------
------------------------------------------------------------
------------------------------------------------------------
------------------------------------------------------------
------------------------------------------------------------
------------------------------------------------------------
------------------------------------------------------------
------------------------------------------------------------
------------------------------------------------------------
------------------------------------------------------------
------------------------------------------------------------
------------------------------------------------------------
------------------------------------------------------------
------------------------------------------------------------
------------------------------------------------------------
------------------------------------------------------------
------------------------------------------------------------
------------------------------------------------------------
------------------------------------------------------------
------------------------------------------------------------
------------------------------------------------------------
------------------------------------------------------------
------------------------------------------------------------
------------------------------------------------------------
------------------------------------------------------------
------------------------------------------------------------
------------------------------------------------------------
------------------------------------------------------------
------------------------------------------------------------
------------------------------------------------------------
------------------------------------------------------------
----------------------------------------------
>KibiDr1|464329
------------------------------------------------------------
------------------------------------------------------------
------------------------------------------------------------
------------------------------------------------------------
------------------------------------------------------------
------------------------------------------------------------
------------------------------------------------------------
------------------------------------------------------------
------------------------------------------------------------
------------------------------------------------------------
------------------------------------------------------------
------------------------------------------------------------
------------------------------------------------------------
------------------------------------------------------------
------------------------------------------------------------
------------------------------------------------------------
------------------------------------------------------------
------------------------------------------------------------
------------------------------------------------------------
------------------------------------------------------------
------------------------------------------------------------
------------------------------------------------------------
------------------------------------------------------------
------------------------------------------------------------
------------------------------------------------------------
------------------------------------------------------------
------------------------------------------------------------
------------------------------------------------------------
------------------------------------------------------------
------------------------------------------------------------
------------------------------------------------------------
------------------------------------------------------------
------------------------------------------------------------
------------------------------------------------------------
------------------------------------------------------------
------------------------------------------------------------
------------------------------------------------------------
------------------------------------------------------------
------------------------------------------------------------
------------------------------------------------------------
------------------------------------------------------------
------------------------------------------------------------
------------------------------------------------------------
------------------------------------------------------------
------------------------------------------------------------
------------------------------------------------------------
------------------------------------------------------------
------------------------------------------------------------
------------------------------------------------------------
------------------------------------------------------------
------------------------------------------------------------
------------------------------------------------------------
------------------------------------------------------------
------------------------------------------------------------
------------------------------------------------------------
------------------------------------------------------------
------------------------------------------------------------
------------------------------------------------------------
------------------------------------------------------------
------------------------------------------------------------
------------------------------------------------------------
------------------------------------------------------------
------------------------------------------------------------
------------------------------------------------------------
------------------------------------------------------------
------------------------------------------------------------
------------------------------------------------------------
------------------------------------------------------------
------------------------------------------------------------
------------------------------------------------------------
------------------------------------------------------------
------------------------------------------------------------
------------------------------------------------------------
------------------------------------------------------------
------------------------------------------------------------
------------------------------------------------------------
------------------------------------------------------------
------------------------------------------------------------
------------------------------------------------------------
------------------------------------------------------------
------------------------------------------------------------
------------------------------------------------------------
------------------------------------------------------------
------------------------------------------------------------
------------------------------------------------------------
------------------------------------------------------------
------------------------------------------------------------
------------------------------------------------------------
------------------------------------------------------------
------------------------------------------------------------
------------------------------------------tccctttt----------
----gctttcagcaagagacc---------tca---------------------------
------------------------------------------------------------
-------------------------tatcaggctttttgtttgctttttaa---------
--------------------aaaggcttaatttattctttaaagcttaat----------
------ttatgcctaattggtttggtgagactttt-------------------------
-ttctgtaaat-------------------------------------------------
------------------------------------------------------------
--------------------------------------tgtattt---------------
------------------------------------------------------------
------------------------------------------------------gtgatt
ata-------------------cagta---------------------------------
------------------------------------------------------------
------------------------------------------------------------
------------------------------------------------------------
------------------------------------------------------------
------------------------------------------------------------
------------------------------------------------------------
------------------------------------------------------------
------------------------------------------------------------
------------------------------------------------------------
------------------------------------------------------------
------------------------------------------------------------
------------------------------------------------------------
------------------------------------------------------------
------------------------------------------------------------
------------------------------------------------------------
------------------------------------------------------------
------------------------------------------------------------
------------------------------------------------------------
------------------------------------------------------------
------------------------------------------------------------
------------------------------------------------------------
------------------------------------------------------------
------------------------------------------------------------
------------------------------------------------------------
------------------------------------------------------------
------------------------------------------------------------
------------------------------------------------------------
------------------------------------------------------------
------------------------------------------------------------
------------------------------------------------------------
------------------------------------------------------------
------------------------------------------------------------
------------------------------------------------------------
------------------------------------------------------------
------------------------------------------------------------
------------------------------------------------------------
------------------------------------------------------------
------------------------------------------------------------
------------------------------------------------------------
------------------------------------------------------------
------------------------------------------------------------
------------------------------------------------------------
------------------------------------------------------------
------------------------------------------------------------
------------------------------------------------------------
------------------------------------------------------------
------------------------------------------------------------
------------------------------------------------------------
------------------------------------------------------------
------------------------------------------------------------
------------------------------------------------------------
------------------------------------------------------------
------------------------------------------------------------
------------------------------------------------------------
------------------------------------------------------------
----------------------------------------------
>KibiDr1|464330
------------------------------------------------------------
------------------------------------------------------------
------------------------------------------------------------
------------------------------------------------------------
------------------------------------------------------------
------------------------------------------------------------
------------------------------------------------------------
------------------------------------------------------------
------------------------------------------------------------
------------------------------------------------------------
------------------------------------------------------------
------------------------------------------------------------
------------------------------------------------------------
------------------------------------------------------------
------------------------------------------------------------
------------------------------------------------------------
------------------------------------------------------------
------------------------------------------------------------
------------------------------------------------------------
------------------------------------------------------------
------------------------------------------------------------
------------------------------------------------------------
------------------------------------------------------------
------------------------------------------------------------
------------------------------------------------------------
------------------------------------------------------------
------------------------------------------------------------
------------------------------------------------------------
------------------------------------------------------------
------------------------------------------------------------
------------------------------------------------------------
------------------------------------------------------------
------------------------------------------------------------
------------------------------------------------------------
------------------------------------------------------------
------------------------------------------------------------
------------------------------------------------------------
------------------------------------------------------------
------------------------------------------------------------
------------------------------------------------------------
------------------------------------------------------------
------------------------------------------------------------
------------------------------------------------------------
------------------------------------------------------------
------------------------------------------------------------
------------------------------------------------------------
------------------------------------------------------------
------------------------------------------------------------
------------------------------------------------------------
------------------------------------------------------------
------------------------------------------------------------
------------------------------------------------------------
------------------------------------------------------------
------------------------------------------------------------
------------------------------------------------------------
------------------------------------------------------------
------------------------------------------------------------
------------------------------------------------------------
------------------------------------------------------------
------------------------------------------------------------
------------------------------------------------------------
------------------------------------------------------------
------------------------------------------------------------
------------------------------------------------------------
------------------------------------------------------------
------------------------------------------------------------
------------------------------------------------------------
------------------------------------------------------------
------------------------------------------------------------
------------------------------------------------------------
------------------------------------------------------------
------------------------------------------------------------
------------------------------------------------------------
------------------------------------------------------------
------------------------------------------------------------
------------------------------------------------------------
------------------------------------------------------------
---------ttgtttaaactggctggccct----gcttttaggaatgttgaagctgttgc
gaatcgtttgggtttaaggtccaaacgaatagtagcaaagttacttgaaaagtggaaatc
ctgttttacccctgaagaaactaacatgttggaaaattatgctgatggtttaa-tcatcc
caaattacaatgatccttt---tcctgatttatatttatcaactgattttaaggagtgtg
aaggtgtttttttgcaaaataatgtgttgtttttaatgggaaccaattctgagtttggaa
aaaatgtttataatagttgtgtgaaattgctaaataggaagtcactgaatgataaggttg
atactccatggcgctctgttctccatttaaaagagaatgctaaaccagagtggagagctc
tgtataaacccccctt---------------accaaaaaaag-tgggggatttgcaatgg
agaatcttgcatggtgccatagctgtgaatgcgtttgtttcaattataaatccaggtaat
agtgataaatgtcctttttgttctcaacgtgaaaccctatatcatgcttttatgttatgt
aacaggcttagttc-cttttttcaggtcttatctaa-----------------cttgttt
gttt------------gttttg---------gcgagacattttctatggaaaag------
tttatttgtggttataag----------------tatacacgtaaacgacg---------
-------ttttttt-------------tgtcagttattaaattttctttt----------
----gggtcaagcaaaaa------------tgg-caatttatgacactagaaaaatacaa
g-----------ttgagcaaaactcaa---------gtggctgtttaaa-----------
--------------------------aacg----ttttttttaacttg------------
-----------gtgaaatccagaattttaattgatttccagtattacaaa---------a
caatgggtgatcttatgtgttttgaaaaaatttgg-------------------------
-tgttacaaa--------------ggagttt-----------------------------
------------------------------------------------------------
--------------------------------------tatgt-----------------
-----caaatttgtgatgaaaattta------------gagtttatggttcattaggctg
ttt--------------------------ctaatttttatgtgtaacat-----ttgatt
gta-------------------taacgtcttt-----------------aaaatgtttat
taaaggcgtgttgaaaatt----------------caaaat-------------------
------------------------------------------------------------
------------tctctctctctctctcactctctctctctctc----------------
------------------------------------------------------------
------------------------------------------------------------
------------------------------------------------------------
------------------------------------------------------------
------------------------------------------------------------
------------------------------------------------------------
------------------------------------------------------------
------------------------------------------------------------
------------------------------------------------------------
------------------------------------------------------------
------------------------------------------------------------
------------------------------------------------------------
------------------------------------------------------------
------------------------------------------------------------
------------------------------------------------------------
------------------------------------------------------------
------------------------------------------------------------
------------------------------------------------------------
------------------------------------------------------------
------------------------------------------------------------
------------------------------------------------------------
------------------------------------------------------------
------------------------------------------------------------
------------------------------------------------------------
------------------------------------------------------------
------------------------------------------------------------
------------------------------------------------------------
------------------------------------------------------------
------------------------------------------------------------
------------------------------------------------------------
------------------------------------------------------------
------------------------------------------------------------
------------------------------------------------------------
------------------------------------------------------------
------------------------------------------------------------
------------------------------------------------------------
------------------------------------------------------------
------------------------------------------------------------
------------------------------------------------------------
------------------------------------------------------------
------------------------------------------------------------
------------------------------------------------------------
------------------------------------------------------------
------------------------------------------------------------
------------------------------------------------------------
------------------------------------------------------------
--------------tc--------------------------------------------
------------------------------------------------------------
------------------------------------------------------------
------------------------------------------------------------
------------------------------------------------------------
------------------------------------------------------------
----------------------------------------------
>KibiDr1|541069
------------------------------------------------------------
------------------------------------------------------------
------------------------------------------------------------
------------------------------------------------------------
------------------------------------------------------------
------------------------------------------------------------
------------------------------------------------------------
------------------------------------------------------------
------------------------------------------------------------
------------------------------------------------------------
------------------------------------------------------------
------------------------------------------------------------
------------------------------------------------------------
------------------------------------------------------------
------------------------------------------------------------
------------------------------------------------------------
------------------------------------------------------------
------------------------------------------------------------
------------------------------------------------------------
------------------------------------------------------------
------------------------------------------------------------
------------------------------------------------------------
------------------------------------------------------------
------------------------------------------------------------
------------------------------------------------------------
------------------------------------------------------------
------------------------------------------------------------
------------------------------------------------------------
------------------------------------------------------------
------------------------------------------------------------
------------------------------------------------------------
------------------------------------------------------------
------------------------------------------------------------
------------------------------------------------------------
------------------------------------------------------------
------------------------------------------------------------
------------------------------------------------------------
------------------------------------------------------------
------------------------------------------------------------
------------------------------------------------------------
------------------------------------------------------------
------------------------------------------------------------
------------------------------------------------------------
------------------------------------------------------------
------------------------------------------------------------
------------------------------------------------------------
------------------------------------------------------------
------------------------------------------------------------
------------------------------------------------------------
------------------------------------------------------------
------------------------------------------------------------
------------------------------------------------------------
------------------------------------------------------------
------------------------------------------------------------
------------------------------------------------------------
------------------------------------------------------------
------------------------------------------------------------
------------------------------------------------------------
------------------------------------------------------------
------------------------------------------------------------
------------------------------------------------------------
------------------------------------------------------------
------------------------------------------------------------
------------------------------------------------------------
------------------------------------------------------------
------------------------------------------------------------
------------------------------------------------------------
------------------------------------------------------------
------------------------------------------------------------
------------------------------------------------------------
------------------------------------------------------------
------------------------------------------------------------
------------------------------------------------------------
------------------------------------------------------------
------------------------------------------------------------
------------------------------------------------------------
------------------------------------------------------------
------------------------------------------------------------
------------------------------------------------------------
------------------------------------------------------------
------------------------------------------------------------
------------------------------------------------------------
------------------------------------------------------------
------------------------------------------------------------
------------------------------------------------------------
--------------------agctgtaaatgcttttgtctcagttatgaatccgggtagc
tgtgacaagtgttc--tttatgttttgttaaaggcttaattatttatttttt--------
-----------------------agattttaactca-----------------tttattt
aatt------------gtttta---------gtcagacttttttttggggggggggagtt
tttagttgtggttacaca----------------tatacacggaaacttca---------
-------attttgt-------------tgccag--gtataattttttctt----------
--ttgggtgaagcaaaaa------------tgg-caatttacaagactagaagtacgtat
a------------agaacgaaattcaa---------gtagctgcttaca-----------
--------------------------aaca------------------------------
------------------------------------------------------------
------------------------------------------------------------
------------------------------------------------------------
------------------------------------------------------------
------------------------------------------------------------
------------------------------------------------------------
------------------------------------------------------------
------------------------------------------------------------
------------------------------------------------------------
------------------------------------------------------------
------------------------------------------------------------
------------------------------------------------------------
------------------------------------------------------------
------------------------------------------------------------
------------------------------------------------------------
------------------------------------------------------------
------------------------------------------------------------
------------------------------------------------------------
------------------------------------------------------------
------------------------------------------------------------
------------------------------------------------------------
------------------------------------------------------------
------------------------------------------------------------
------------------------------------------------------------
------------------------------------------------------------
------------------------------------------------------------
------------------------------------------------------------
------------------------------------------------------------
------------------------------------------------------------
------------------------------------------------------------
------------------------------------------------------------
------------------------------------------------------------
------------------------------------------------------------
------------------------------------------------------------
------------------------------------------------------------
------------------------------------------------------------
------------------------------------------------------------
------------------------------------------------------------
------------------------------------------------------------
------------------------------------------------------------
------------------------------------------------------------
------------------------------------------------------------
------------------------------------------------------------
------------------------------------------------------------
------------------------------------------------------------
------------------------------------------------------------
------------------------------------------------------------
------------------------------------------------------------
------------------------------------------------------------
------------------------------------------------------------
------------------------------------------------------------
------------------------------------------------------------
------------------------------------------------------------
------------------------------------------------------------
------------------------------------------------------------
------------------------------------------------------------
------------------------------------------------------------
------------------------------------------------------------
------------------------------------------------------------
------------------------------------------------------------
------------------------------------------------------------
------------------------------------------------------------
------------------------------------------------------------
----------------------------------------------
>KibiDr1|541070
------------------------------------------------------------
------------------------------------------------------------
------------------------------------------------------------
------------------------------------------------------------
------------------------------------------------------------
------------------------------------------------------------
------------------------------------------------------------
------------------------------------------------------------
------------------------------------------------------------
------------------------------------------------------------
------------------------------------------------------------
------------------------------------------------------------
------------------------------------------------------------
------------------------------------------------------------
------------------------------------------------------------
------------------------------------------------------------
------------------------------------------------------------
------------------------------------------------------------
------------------------------------------------------------
------------------------------------------------------------
------------------------------------------------------------
------------------------------------------------------------
------------------------------------------------------------
------------------------------------------------------------
------------------------------------------------------------
------------------------------------------------------------
------------------------------------------------------------
------------------------------------------------------------
------------------------------------------------------------
------------------------------------------------------------
------------------------------------------------------------
------------------------------------------------------------
------------------------------------------------------------
------------------------------------------------------------
------------------------------------------------------------
------------------------------------------------------------
------------------------------------------------------------
------------------------------------------------------------
------------------------------------------------------------
------------------------------------------------------------
------------------------------------------------------------
------------------------------------------------------------
------------------------------------------------------------
------------------------------------------------------------
------------------------------------------------------------
------------------------------------------------------------
------------------------------------------------------------
------------------------------------------------------------
------------------------------------------------------------
------------------------------------------------------------
------------------------------------------------------------
------------------------------------------------------------
------------------------------------------------------------
------------------------------------------------------------
------------------------------------------------------------
------------------------------------------------------------
------------------------------------------------------------
------------------------------------------------------------
------------------------------------------------------------
------------------------------------------------------------
------------------------------------------------------------
------------------------------------------------------------
------------------------------------------------------------
------------------------------------------------------------
------------------------------------------------------------
------------------------------------------------------------
------------------------------------------------------------
------------------------------------------------------------
------------------------------------------------------------
------------------------------------------------------------
------------------------------------------------------------
------------------------------------------------------------
------------------------------------------------------------
------------------------------------------------------------
------------------------------------------------------------
------------------------------------------------------------
------------------------------------------------------------
------------------------------------------------------------
------------------------------------------------------------
------------------------------------------------------------
------------------------------------------------------------
------------------------------------------------------------
------------------------------------------------------------
------------------------------------------------------------
------------------------------------------------------------
------------------------------------------------------------
------------------------------------------------------------
------------------------------------------------------------
------------------------------------------------------------
------------------------------------------------------------
------------------------------------------------------------
-----------------a------------------------------------------
------------------------------------------------------------
--------------------------aaca---------ttttcctcg------------
-----------gtgaaagc-aggactttaattgatttc-agtactacaaa---------g
taatgg----------gtgttctgaaaagatttgg-------------------------
-tgctataaa--------------ggggttt-----------------------------
------------------------------------------------------------
--------------------------------------tatgt-----------------
-----caagtttgtgatttaatttaaa----------tgagtttgtgatgtatgagtctg
ctt--------------------------ttaacttttgtgtgtaaca------ttgatt
gtt-------------------taatatcttt-----------------gaaaattgtac
taaaggtgtgttgaaaatt----------------ca-----------------------
------------------------------------------------------------
------------------------------------------------------------
------------------------------------------------------------
------------------------------------------------------------
------------------------------------------------------------
------------------------------------------------------------
------------------------------------------------------------
------------------------------------------------------------
------------------------------------------------------------
------------------------------------------------------------
------------------------------------------------------------
------------------------------------------------------------
------------------------------------------------------------
------------------------------------------------------------
------------------------------------------------------------
------------------------------------------------------------
------------------------------------------------------------
------------------------------------------------------------
------------------------------------------------------------
------------------------------------------------------------
------------------------------------------------------------
------------------------------------------------------------
------------------------------------------------------------
------------------------------------------------------------
------------------------------------------------------------
------------------------------------------------------------
------------------------------------------------------------
------------------------------------------------------------
------------------------------------------------------------
------------------------------------------------------------
------------------------------------------------------------
------------------------------------------------------------
------------------------------------------------------------
------------------------------------------------------------
------------------------------------------------------------
------------------------------------------------------------
------------------------------------------------------------
------------------------------------------------------------
------------------------------------------------------------
------------------------------------------------------------
------------------------------------------------------------
------------------------------------------------------------
------------------------------------------------------------
------------------------------------------------------------
------------------------------------------------------------
------------------------------------------------------------
------------------------------------------------------------
------------------------------------------------------------
------------------------------------------------------------
------------------------------------------------------------
------------------------------------------------------------
------------------------------------------------------------
------------------------------------------------------------
------------------------------------------------------------
----------------------------------------------
>KibiDr1|712264
------------------------------------------------------------
------------------------------------------------------------
------------------------------------------------------------
------------------------------------------------------------
------------------------------------------------------------
------------------------------------------------------------
------------------------------------------------------------
------------------------------------------------------------
------------------------------------------------------------
------------------------------------------------------------
------------------------------------------------------------
------------------------------------------------------------
------------------------------------------------------------
------------------------------------------------------------
------------------------------------------------------------
------------------------------------------------------------
------------------------------------------------------------
------------------------------------------------------------
------------------------------------------------------------
------------------------------------------------------------
------------------------------------------------------------
------------------------------------------------------------
------------------------------------------------------------
------------------------------------------------------------
------------------------------------------------------------
------------------------------------------------------------
------------------------------------------------------------
------------------------------------------------------------
------------------------------------------------------------
------------------------------------------------------------
------------------------------------------------------------
------------------------------------------------------------
------------------------------------------------------------
------------------------------------------------------------
------------------------------------------------------------
------------------------------------------------------------
------------------------------------------------------------
------------------------------------------------------------
------------------------------------------------------------
------------------------------------------------------------
------------------------------------------------------------
------------------------------------------------------------
------------------------------------------------------------
------------------------------------------------------------
------------------------------------------------------------
------------------------------------------------------------
------------------------------------------------------------
------------------------------------------------------------
------------------------------------------------------------
------------------------------------------------------------
------------------------------------------------------------
------------------------------------------------------------
------------------------------------------------------------
------------------------------------------------------------
------------------------------------------------------------
------------------------------------------------------------
------------------------------------------------------------
------------------------------------------------------------
------------------------------------------------------------
------------------------------------------------------------
------------------------------------------------------------
------------------------------------------------------------
------------------------------------------------------------
------------------------------------------------------------
------------------------------------------------------------
------------------------------------------------------------
------------------------------------------------------------
------------------------------------------------------------
------------------------------------------------------------
------------------------------------------------------------
------------------------------------------------------------
------------------------------------------------------------
------------------------------------------------------------
------------------------------------------------------------
------------------------------------------------------------
------------------------------------------------------------
------------------------------------------------------------
------------------------------------------------------------
------------------------------------------------------------
------------------------------------------------------------
------------------------------------------------------------
------------------------------------------------------------
------------------------------------------------------------
------------------------------------------------------------
------------------------------------------------------------
----tctcgcatggtgccatagctgtgaatgcgtttgtttcaattataaatccaggtaat
agtgatgaatgtcctttttgttctcaacgtgaaaccctatatcatgcttttatgttat--
---------------cttttttcaggtcttaactaa-----------------cttgttt
gttc------------attttg---------gcgagacattttctatggaaacg------
tttatttgtggttataag----------------tatacacgtaaacgtcgtt-------
-------ttttttt-------------tgtcagttattaaattttctttt----------
----gggtcaagcaaaaa------------tgg-caatttatgacactagaaaagtacaa
g-----------ttgagcaaaactcaa---------gtggctgtttaaa-----------
--------------------------aaaaaatcttttttttaacttg------------
-----------gtaaaattcagaattttatttgatttccagtattacaaa---------a
caatgggtgatcttatgtgttttgaaaaaatttgg-------------------------
-tgtcacaaa--------------gaagttt-----------------------------
------------------------------------------------------------
--------------------------------------tatgt-----------------
-----caaatttgtgatgaaaattta------------gagtttatggtttattaggctg
ttt--------------------------ttaatttttatgtgtaacat-----ttgatt
gta-------------------taacgtcttt-----------------aaaatgtttat
taaaggcgtgttgaaaatt----------------caaaaa-------------------
------------------------------------------------------------
-------------ttctctctctctctttctctctctttctctc----------------
------------------------------------------------------------
------------------------------------------------------------
------------------------------------------------------------
------------------------------------------------------------
------------------------------------------------------------
------------------------------------------------------------
------------------------------------------------------------
------------------------------------------------------------
------------------------------------------------------------
------------------------------------------------------------
------------------------------------------------------------
------------------------------------------------------------
------------------------------------------------------------
------------------------------------------------------------
------------------------------------------------------------
------------------------------------------------------------
------------------------------------------------------------
------------------------------------------------------------
------------------------------------------------------------
------------------------------------------------------------
------------------------------------------------------------
------------------------------------------------------------
------------------------------------------------------------
------------------------------------------------------------
------------------------------------------------------------
------------------------------------------------------------
------------------------------------------------------------
------------------------------------------------------------
------------------------------------------------------------
------------------------------------------------------------
------------------------------------------------------------
------------------------------------------------------------
------------------------------------------------------------
------------------------------------------------------------
------------------------------------------------------------
------------------------------------------------------------
------------------------------------------------------------
------------------------------------------------------------
------------------------------------------------------------
------------------------------------------------------------
------------------------------------------------------------
------------------------------------------------------------
------------------------------------------------------------
------------------------------------------------------------
------------------------------------------------------------
------------------------------------------------------------
--------------tctctctctct-----------------------------------
------------------------------------------------------------
------------------------------------------------------------
------------------------------------------------------------
------------------------------------------------------------
------------------------------------------------------------
----------------------------------------------
>KibiDr1|794295
------------------------------------------------------------
------------------------------------------------------------
------------------------------------------------------------
------------------------------------------------------------
------------------------------------------------------------
------------------------------------------------------------
------------------------------------------------------------
------------------------------------------------------------
------------------------------------------------------------
------------------------------------------------------------
------------------------------------------------------------
------------------------------------------------------------
------------------------------------------------------------
------------------------------------------------------------
------------------------------------------------------------
------------------------------------------------------------
------------------------------------------------------------
------------------------------------------------------------
------------------------------------------------------------
------------------------------------------------------------
------------------------------------------------------------
------------------------------------------------------------
------------------------------------------------------------
------------------------------------------------------------
------------------------------------------------------------
------------------------------------------------------------
------------------------------------------------------------
------------------------------------------------------------
------------------------------------------------------------
------------------------------------------------------------
------------------------------------------------------------
------------------------------------------------------------
------------------------------------------------------------
------------------------------------------------------------
------------------------------------------------------------
------------------------------------------------------------
------------------------------------------------------------
------------------------------------------------------------
------------------------------------------------------------
------------------------------------------------------------
------------------------------------------------------------
------------------------------------------------------------
------------------------------------------------------------
------------------------------------------------------------
------------------------------------------------------------
------------------------------------------------------------
------------------------------------------------------------
------------------------------------------------------------
------------------------------------------------------------
------------------------------------------------------------
------------------------------------------------------------
------------------------------------------------------------
------------------------------------------------------------
------------------------------------------------------------
------------------------------------------------------------
------------------------------------------------------------
------------------------------------------------------------
------------------------------------------------------------
------------------------------------------------------------
------------------------------------------------------------
------------------------------------------------------------
------------------------------------------------------------
------------------------------------------------------------
------------------------------------------------------------
------------------------------------------------------------
------------------------------------------------------------
------------------------------------------------------------
------------------------------------------------------------
------------------------------------------------------------
------------------------------------------------------------
------------------------------------------------------------
------------------------------------------------------------
------------------------------------------------------------
------------------------------------------------------------
------------------------------------------------------------
------------------------------------------------------------
------------------------------------------------------------
------------------------------------------------------------
------------------------------------------------------------
------------------------------------------------------------
------------------------------------------------------------
------------------------------------------------------------
------------------------------------------------------------
------------------------------------------------------------
------------------------------------------------------------
------------------------------------------------------------
------------------------------------------------------------
------------------------------------------------------------
------------------------------------------------------------
------------------------------------------------------------
---------ttttt-------------tgtcagtgattaaactttctttt----------
----gggttaagcaaaaaatc------aataag-caatttgtgacactagaaaagtacca
g-----------ttga--------------------------------------------
------------------------------------------------------------
------------------------------------------------------------
------------------------------------------------------------
------------------------------------------------------------
------------------------------------------------------------
------------------------------------------------------------
------------------------------------------------------------
---------------------------------tttttatgtgtaacat-----ttgatt
gta-------------------taatattttt-----------------aaaaattgtat
taaagccttgttggaaatt----------------caa----------------------
------------------------------------------------------------
------------------------------------------------------------
------------------------------------------------------------
------------------------------------------------------------
------------------------------------------------------------
------------------------------------------------------------
------------------------------------------------------------
------------------------------------------------------------
------------------------------------------------------------
------------------------------------------------------------
------------------------------------------------------------
------------------------------------------------------------
------------------------------------------------------------
------------------------------------------------------------
------------------------------------------------------------
------------------------------------------------------------
------------------------------------------------------------
------------------------------------------------------------
------------------------------------------------------------
------------------------------------------------------------
------------------------------------------------------------
------------------------------------------------------------
------------------------------------------------------------
------------------------------------------------------------
------------------------------------------------------------
------------------------------------------------------------
------------------------------------------------------------
------------------------------------------------------------
------------------------------------------------------------
------------------------------------------------------------
------------------------------------------------------------
------------------------------------------------------------
------------------------------------------------------------
------------------------------------------------------------
------------------------------------------------------------
------------------------------------------------------------
------------------------------------------------------------
------------------------------------------------------------
------------------------------------------------------------
------------------------------------------------------------
------------------------------------------------------------
------------------------------------------------------------
------------------------------------------------------------
------------------------------------------------------------
------------------------------------------------------------
------------------------------------------------------------
------------------------------------------------------------
------------------------------------------------------------
------------------------------------------------------------
------------------------------------------------------------
------------------------------------------------------------
------------------------------------------------------------
------------------------------------------------------------
------------------------------------------------------------
----------------------------------------------
>KibiDr1|794296
------------------------------------------------------------
------------------------------------------------------------
------------------------------------------------------------
------------------------------------------------------------
------------------------------------------------------------
------------------------------------------------------------
------------------------------------------------------------
------------------------------------------------------------
------------------------------------------------------------
------------------------------------------------------------
------------------------------------------------------------
------------------------------------------------------------
------------------------------------------------------------
------------------------------------------------------------
------------------------------------------------------------
------------------------------------------------------------
------------------------------------------------------------
------------------------------------------------------------
------------------------------------------------------------
------------------------------------------------------------
------------------------------------------------------------
------------------------------------------------------------
------------------------------------------------------------
------------------------------------------------------------
------------------------------------------------------------
------------------------------------------------------------
------------------------------------------------------------
------------------------------------------------------------
------------------------------------------------------------
------------------------------------------------------------
------------------------------------------------------------
------------------------------------------------------------
------------------------------------------------------------
------------------------------------------------------------
------------------------------------------------------------
------------------------------------------------------------
------------------------------------------------------------
------------------------------------------------------------
------------------------------------------------------------
------------------------------------------------------------
------------------------------------------------------------
------------------------------------------------------------
------------------------------------------------------------
------------------------------------------------------------
------------------------------------------------------------
------------------------------------------------------------
------------------------------------------------------------
------------------------------------------------------------
------------------------------------------------------------
------------------------------------------------------------
------------------------------------------------------------
------------------------------------------------------------
------------------------------------------------------------
------------------------------------------------------------
------------------------------------------------------------
------------------------------------------------------------
------------------------------------------------------------
------------------------------------------------------------
------------------------------------------------------------
------------------------------------------------------------
------------------------------------------------------------
------------------------------------------------------------
------------------------------------------------------------
------------------------------------------------------------
------------------------------------------------------------
------------------------------------------------------------
------------------------------------------------------------
------------------------------------------------------------
------------------------------------------------------------
------------------------------------------------------------
------------------------------------------------------------
------------------------------------------------------------
------------------------------------------------------------
------------------------------------------------------------
------------------------------------------------------------
------------------------------------------------------------
------------------------------------------------------------
------------------------------------------------------------
------------------------------------------------------------
------------------------------------------------------------
------------------------------------------------------------
------------------------------------------------------------
------------------------------------------------------------
------------------------------------------------------------
------------------------------------------------------------
------------------------------------------------------------
------------------------------------------------------------
----------------------------------aa-------------------cattt
gatt------------gtataa----------------------------------tatt
tttaaaaattgtattaaag---------------ccttgttggaaattcaa---------
---------ttttt-------------tgtcagtgattaaactttctttt----------
----gggttaagcaaaaaatc-------aataagcaatttatgccactagaaaagtacaa
g-----------ttga--------------------------------------------
------------------------------------------------------------
------------------------------------------------------------
------------------------------------------------------------
------------------------------------------------------------
------------------------------------------------------------
------------------------------------------------------------
------------------------------------------------------------
------------------------------------------------------------
------------------------------------------------------------
------------------------------------------------------------
------------------------------------------------------------
------------------------------------------------------------
------------------------------------------------------------
------------------------------------------------------------
------------------------------------------------------------
------------------------------------------------------------
------------------------------------------------------------
------------------------------------------------------------
------------------------------------------------------------
------------------------------------------------------------
------------------------------------------------------------
------------------------------------------------------------
------------------------------------------------------------
------------------------------------------------------------
------------------------------------------------------------
------------------------------------------------------------
------------------------------------------------------------
------------------------------------------------------------
------------------------------------------------------------
------------------------------------------------------------
------------------------------------------------------------
------------------------------------------------------------
------------------------------------------------------------
------------------------------------------------------------
------------------------------------------------------------
------------------------------------------------------------
------------------------------------------------------------
------------------------------------------------------------
------------------------------------------------------------
------------------------------------------------------------
------------------------------------------------------------
------------------------------------------------------------
------------------------------------------------------------
------------------------------------------------------------
------------------------------------------------------------
------------------------------------------------------------
------------------------------------------------------------
------------------------------------------------------------
------------------------------------------------------------
------------------------------------------------------------
------------------------------------------------------------
------------------------------------------------------------
------------------------------------------------------------
------------------------------------------------------------
------------------------------------------------------------
------------------------------------------------------------
------------------------------------------------------------
------------------------------------------------------------
------------------------------------------------------------
------------------------------------------------------------
------------------------------------------------------------
------------------------------------------------------------
------------------------------------------------------------
------------------------------------------------------------
----------------------------------------------
>KibiDr1|794297
------------------------------------------------------------
------------------------------------------------------------
------------------------------------------------------------
------------------------------------------------------------
------------------------------------------------------------
------------------------------------------------------------
------------------------------------------------------------
------------------------------------------------------------
------------------------------------------------------------
------------------------------------------------------------
------------------------------------------------------------
------------------------------------------------------------
------------------------------------------------------------
------------------------------------------------------------
------------------------------------------------------------
------------------------------------------------------------
------------------------------------------------------------
------------------------------------------------------------
------------------------------------------------------------
------------------------------------------------------------
------------------------------------------------------------
------------------------------------------------------------
------------------------------------------------------------
------------------------------------------------------------
------------------------------------------------------------
------------------------------------------------------------
------------------------------------------------------------
------------------------------------------------------------
------------------------------------------------------------
------------------------------------------------------------
------------------------------------------------------------
------------------------------------------------------------
------------------------------------------------------------
------------------------------------------------------------
------------------------------------------------------------
------------------------------------------------------------
------------------------------------------------------------
------------------------------------------------------------
------------------------------------------------------------
------------------------------------------------------------
------------------------------------------------------------
------------------------------------------------------------
------------------------------------------------------------
------------------------------------------------------------
------------------------------------------------------------
------------------------------------------------------------
------------------------------------------------------------
------------------------------------------------------------
------------------------------------------------------------
------------------------------------------------------------
------------------------------------------------------------
------------------------------------------------------------
------------------------------------------------------------
------------------------------------------------------------
------------------------------------------------------------
------------------------------------------------------------
------------------------------------------------------------
------------------------------------------------------------
------------------------------------------------------------
------------------------------------------------------------
------------------------------------------------------------
------------------------------------------------------------
------------------------------------------------------------
------------------------------------------------------------
------------------------------------------------------------
------------------------------------------------------------
------------------------------------------------------------
------------------------------------------------------------
------------------------------------------------------------
------------------------------------------------------------
------------------------------------------------------------
------------------------------------------------------------
------------------------------------------------------------
------------------------------------------------------------
------------------------------------------------------------
------------------------------------------------------------
------------------------------------------------------------
------------------------------------------------------------
------------------------------------------------------------
------------------------------------------------------------
------------------------------------------------------------
------------------------------------------------------------
------------------------------------------------------------
------------------------------------------------------------
------------------------------------------------------------
------------------------------------------------------------
------------------------------------------------------------
------------------------------------------------------------
------------------------------------------------------------
------------------------------------------------------------
-------------------------------------ttaaatttttaat----------
----aggtcaagcaaaaa------------tga-ctattcatatgattcaaaaataaaac
a-----------ctaagcaaaatgtgt---------gtggtaacttggaagc--------
--------------------------------tgtttttgtaaaactg------------
-----------atcaaatctagaatttaattta----tcaatattatatg---------t
tgatgtaagatatttcatcctttgaagcaacctag-------------------------
-tgttttaaa--------------ggaattt-----------------------------
------------------------------------------------------------
--------------------------------------ta--------------------
------------------------------------------------------------
------------------------------------------------------------
------------------------------------------------------------
------------------------------------------------------------
------------------------------------------------------------
------------------------------------------------------------
------------------------------------------------------------
------------------------------------------------------------
------------------------------------------------------------
------------------------------------------------------------
------------------------------------------------------------
------------------------------------------------------------
------------------------------------------------------------
------------------------------------------------------------
------------------------------------------------------------
------------------------------------------------------------
------------------------------------------------------------
------------------------------------------------------------
------------------------------------------------------------
------------------------------------------------------------
------------------------------------------------------------
------------------------------------------------------------
------------------------------------------------------------
------------------------------------------------------------
------------------------------------------------------------
------------------------------------------------------------
------------------------------------------------------------
------------------------------------------------------------
------------------------------------------------------------
------------------------------------------------------------
------------------------------------------------------------
------------------------------------------------------------
------------------------------------------------------------
------------------------------------------------------------
------------------------------------------------------------
------------------------------------------------------------
------------------------------------------------------------
------------------------------------------------------------
------------------------------------------------------------
------------------------------------------------------------
------------------------------------------------------------
------------------------------------------------------------
------------------------------------------------------------
------------------------------------------------------------
------------------------------------------------------------
------------------------------------------------------------
------------------------------------------------------------
------------------------------------------------------------
------------------------------------------------------------
------------------------------------------------------------
------------------------------------------------------------
------------------------------------------------------------
------------------------------------------------------------
------------------------------------------------------------
------------------------------------------------------------
------------------------------------------------------------
------------------------------------------------------------
------------------------------------------------------------
----------------------------------------------
>KibiDr1|871563
------------------------------------------------------------
------------------------------------------------------------
------------------------------------------------------------
------------------------------------------------------------
------------------------------------------------------------
------------------------------------------------------------
------------------------------------------------------------
------------------------------------------------------------
------------------------------------------------------------
------------------------------------------------------------
------------------------------------------------------------
------------------------------------------------------------
------------------------------------------------------------
------------------------------------------------------------
------------------------------------------------------------
------------------------------------------------------------
------------------------------------------------------------
------------------------------------------------------------
------------------------------------------------------------
------------------------------------------------------------
------------------------------------------------------------
------------------------------------------------------------
------------------------------------------------------------
------------------------------------------------------------
------------------------------------------------------------
------------------------------------------------------------
------------------------------------------------------------
------------------------------------------------------------
------------------------------------------------------------
------------------------------------------------------------
------------------------------------------------------------
------------------------------------------------------------
------------------------------------------------------------
------------------------------------------------------------
------------------------------------------------------------
------------------------------------------------------------
------------------------------------------------------------
------------------------------------------------------------
------------------------------------------------------------
------------------------------------------------------------
------------------------------------------------------------
------------------------------------------------------------
------------------------------------------------------------
------------------------------------------------------------
------------------------------------------------------------
------------------------------------------------------------
------------------------------------------------------------
------------------------------------------------------------
------------------------------------------------------------
------------------------------------------------------------
------------------------------------------------------------
------------------------------------------------------------
------------------------------------------------------------
------------------------------------------------------------
------------------------------------------------------------
------------------------------------------------------------
------------------------------------------------------------
------------------------------------------------------------
------------------------------------------------------------
------------------------------------------------------------
------------------------------------------------------------
------------------------------------------------------------
------------------------------------------------------------
------------------------------------------------------------
------------------------------------------------------------
------------------------------------------------------------
------------------------------------------------------------
------------------------------------------------------------
------------------------------------------------------------
------------------------------------------------------------
------------------------------------------------------------
------------------------------------------------------------
------------------------------------------------------------
------------------------------------------------------------
------------------------------------------------------------
------------------------------------------------------------
------------------------------------------------------------
------------------------------------------------------------
------------------------------------------------------------
------------------------------------------------------------
------------------------------------------------------------
------------------------------------------------------------
------------------------------------------------------------
------------------------------------------------------------
------------------------------------------------------------
------------------------------------------------------------
------------------------------------------------------------
-----------------ttttagaaactttaatcaa------------------------
---------------tgttttg--------------------------------------
-------------gtaaa------------------------------------------
------------------------ttgcaacacagaatatgttttaattctaggg-gagc
atttcaattgtacaaagagttc-----ttttga----------------------ccaaa
a-----------tcatttagaacccaatcaca----aagaaggcttata-----------
-------------------cagctgatacacttttatgatttaacttattt---------
---------------actgaggaatttgaatttatatcaaaggcagtatacttgggttca
cacttgataatttgctatgcctagacaggttagattttttagatacagaaatcaacttaa
tttctttaaga-------------agtgctt-----------------------------
------------------------------------------------------------
------------------------------------tatttgtcctgtt-----------
-----ggattctttgatcaaagctta----------------------------------
------------------------------------------------------------
gta-------------------taatgttctgtg------------------------ac
tatgggcca---------------------------------------------------
------------------------------------------------------------
------------------------------------------------------------
------------------------------------------------------------
------------------------------------------------------------
------------------------------------------------------------
------------------------------------------------------------
------------------------------------------------------------
------------------------------------------------------------
------------------------------------------------------------
------------------------------------------------------------
------------------------------------------------------------
------------------------------------------------------------
------------------------------------------------------------
------------------------------------------------------------
------------------------------------------------------------
------------------------------------------------------------
------------------------------------------------------------
------------------------------------------------------------
------------------------------------------------------------
------------------------------------------------------------
------------------------------------------------------------
------------------------------------------------------------
------------------------------------------------------------
------------------------------------------------------------
------------------------------------------------------------
------------------------------------------------------------
------------------------------------------------------------
------------------------------------------------------------
------------------------------------------------------------
------------------------------------------------------------
------------------------------------------------------------
------------------------------------------------------------
------------------------------------------------------------
------------------------------------------------------------
------------------------------------------------------------
------------------------------------------------------------
------------------------------------------------------------
------------------------------------------------------------
------------------------------------------------------------
------------------------------------------------------------
------------------------------------------------------------
------------------------------------------------------------
------------------------------------------------------------
------------------------------------------------------------
------------------------------------------------------------
------------------------------------------------------------
------------------------------------------------------------
------------------------------------------------------------
------------------------------------------------------------
------------------------------------------------------------
------------------------------------------------------------
------------------------------------------------------------
------------------------------------------------------------
------------------------------------------------------------
----------------------------------------------
>KibiDr1|963172
------------------------------------------------------------
------------------------------------------------------------
------------------------------------------------------------
------------------------------------------------------------
------------------------------------------------------------
------------------------------------------------------------
------------------------------------------------------------
------------------------------------------------------------
------------------------------------------------------------
------------------------------------------------------------
------------------------------------------------------------
------------------------------------------------------------
------------------------------------------------------------
------------------------------------------------------------
------------------------------------------------------------
------------------------------------------------------------
------------------------------------------------------------
------------------------------------------------------------
------------------------------------------------------------
------------------------------------------------------------
------------------------------------------------------------
------------------------------------------------------------
------------------------------------------------------------
------------------------------------------------------------
------------------------------------------------------------
------------------------------------------------------------
------------------------------------------------------------
------------------------------------------------------------
------------------------------------------------------------
------------------------------------------------------------
------------------------------------------------------------
------------------------------------------------------------
------------------------------------------------------------
------------------------------------------------------------
------------------------------------------------------------
------------------------------------------------------------
------------------------------------------------------------
------------------------------------------------------------
------------------------------------------------------------
------------------------------------------------------------
------------------------------------------------------------
------------------------------------------------------------
------------------------------------------------------------
------------------------------------------------------------
------------------------------------------------------------
------------------------------------------------------------
------------------------------------------------------------
------------------------------------------------------------
------------------------------------------------------------
------------------------------------------------------------
------------------------------------------------------------
------------------------------------------------------------
------------------------------------------------------------
------------------------------------------------------------
------------------------------------------------------------
------------------------------------------------------------
------------------------------------------------------------
------------------------------------------------------------
------------------------------------------------------------
------------------------------------------------------------
------------------------------------------------------------
------------------------------------------------------------
------------------------------------------------------------
------------------------------------------------------------
------------------------------------------------------------
------------------------------------------------------------
------------------------------------------------------------
------------------------------------------------------------
------------------------------------------------------------
------------------------------------------------------------
------------------------------------------------------------
----gcagctttcaggattcagttcattcaaagacttctgactagtccggtggactccag
ttggaagactgctgcatgcgctattttgcaagggtttagaaacttggaccttgagaaatc
tttattttggactaacccacaaaagatggactggtctaaattgcccattttttattttaa
tttttttatcggaacatgtttaaagtttggtctctatttaaagtgcagaagcatggcact
agatcatctttattatggttgctccaagaacctttgattttcagatctcgaatggactta
tcgaataaggggattctcccttcagttaacaagattcttctgaatgtgggagttttaact
gtcggacacttgtttaaactggctcgccct----gctttaaagaatgttgaagctgttgt
gaatcgtttggggttaaggtcgaaatgaatagtagcaaagctacttgaaaagtggaaaac
ctttcttacccctgaagaagctaacatgttggaaaattatgctgatggtttaa-tcatcc
caaattgcaataatccttt---ttctgatgttttt-------------------------
------tttttttgcaaaataatgtgttgtttttaatgggaaccaattcggagtttggaa
aaattttttataatagttgtgtgaaattgctaaataggatgtcactgaataatagggttg
atactccatggcgctcttttctccatttaaaagagaatgctaaaccagagtggagagctc
tgtataaacccccttt---------------accaaaaaaagttgggggatttgcaacag
agaatcttgcatggtgccatagaggtgaatgcgtttgtataaattataaatccaggtaaa
agtgatgaatgtccattttgttctcagcgtgaaaccctaaatcatgcttttatgttatgt
aacaggcttagttcttttttttcaggttttaactaa-----------------tttgttt
gttt------------gttttg---------gtgagacgttttctttggaaatg------
ttcatttgtggttataag----------------tatata-gtaca--------------
------------------------------cagttattaaattttctttt----------
----gggtccagcaaaaa------------tgg-caatttatgacactagaaaaatacaa
g-----------ttgagcaaaactcaa---------gtggctgtttaca-----------
--------------------------aaca---tttttttttac-ttg------------
-----------gtgaaatccagaatttttattgattttcagtattacaaa---------a
caatgggtgatcttatgtgttttgaaagcatttgg-------------------------
-tgttataaa--------------ggagttt-----------------------------
------------------------------------------------------------
--------------------------------------tatgt-----------------
-----caaatttgtgatgaaaattta------------gagtttatggtttattaggctg
ttt--------------------------ttaatttttatgtgtaacat-----ttgatt
gta-------------------taatgtcttt-----------------aaaatttttat
taaagccatgatgaaaatt----------------caactc-------------------
------------------------------------------------------------
------------tctctctctctctctctctctctctctctctctttaaactaaatggag
ctagggaggaaaaaatgtttttatctttttgaaatgcttaaggagaaaaaaagtgatata
tcttatttgtacaagaaacccacagtgatgtactgaatgcatgtgattgggccagagaat
atgatggactacccatactaagtcatttaagctttgataatggtggtgttgcttttttat
tttctaagaattttactccttgctcttatctagtggaagaaattataaatggtaggttaa
taaaaataagaactcaatttaacaaatttgtttttgtttttatttctgtatatgttagca
ccagagctatagaaagaatgtgtttttttaattagttaaaaaattgttagttgttagttc
aacttaatttattaatttaattaaatttaatttgtttaaagaatgtgttatttttcctgt
tggcttctccgatcatagcttagtaaatgttctgttactatggatcattttaggccaaag
agtgcttactggcactgaaatactcatttactaagtgactgtacatttcaagatattttt
aagaagttttggagtaattttaggtttacaaaaatcatctttttgctccatacaacagtg
gtgggattttgcaaaaacacaagtcaaacagttgtgccagcaatacaccattaatgttac
aaaggacaggaaaagtacaattcaagtactagagaatgaaataaaagccatgcaagaaaa
agcagatgcttcgggagatttagttttaaagaaaaaaaaaattctctaaacagtttactt
gcagtcaggtcaaaatttcagaatattgagtcgatgaaagcaccatcaaaatttttcttt
aatctagaaagaaagaatggggaaaaaggtttatatacaacctgctctctgagatgggaa
ttttgctatcagactcttctgaaataagaaaaagggcagttaatttttatcaagaacttc
ataagagtgagatcatttctgataaatcggatgcaagtgtttttttgaacaatttgcccc
aagttcctcaagatttaaatgttgagttaaagaagcctgttacactagaagaatcacaaa
aagcacttcagagcatggaatgtaaaaaagtccctggtattgatggcttgctgactttct
ggaaagaaatcggtttggaattattccaagttataaatgaaagtttgacatatggacaat
tacctttaagttatagaagggcagtgctttattacccaagaaaggtgatcttaatgacat
taaaaagtggaggcctgttagcctgttatgtacagactataaactactctctatagtttt
agctaacaggctgagtgatgtccttagccatatcattcactctgaccagtcatattgtgt
tccaggaaggtgaatatttgataatatctcattcattagagacgttttagatattggaat
tttttttatttgaattttgaccttctttctcttgatcaagaaaaagctttcgatcgagtt
gagcacaaatatttgtggaacactttaacagcgagtttgtatctatgttaaaagctttat
ataatgaagtggaaagtgtttcgaaatttaacggaatttatgtgccccttttaaattttt
tattggcattagacaaggatgtgcctaatcgggtatgttgtatactttagccatagagcc
cctgctaatcaaaataagagcaaattgtgtgggttatctctgccaatttgtacaaatggt
tttaaagtgtctgcatatgctgatgatgttgttgttattttatttaatgggcagcttgct
aatgaagtgttgaccaacttaagtgttacagaaaaatagtttcaccaatcaaaatgatcc
cgatcggaactaaatcgccgctcctaaaacacgttgtgtcgtttagacggtacctctatt
tggttttgaaagaacatctcgaataacttgacttgtccctaaatttctgacatgaggact
ttaattatgctatttccggcacaacaaataacatgaagtgttttaactgtggcagatttg
ggcatttgatccgcagttgtcctaataaggtggacaataaatcaagtgaggcatctttac
cggttgcgactgatgagagtaacatgcgtcaggaaaatcagactgcggtgcaggttgtgg
aagaggaagcacctaggccaagctcagttaagacagctgctgttttgactgagcctgaaa
atattgaagaaggggaattggtaaatagagctgtggacgaattggatatgattatcacgg
gtgatgatatgaatgaagttgagaacgtttcaagcgttgtggaagctgtggtgagtgaac
tgtttgcacagtggaaaggtacgatagcagagttggatgacaatttatataaaacacctc
agaaacgaaggcgagaacagtgtcctttaaataagcaagctacgagaggagccggtggtg
aaccgggtcaaacagacacagaaagcgaaagtgatctctcagaatgtagcgtcagtttca
ttctatcgttaagcagctattctagtaagaactatactgcgcacaaagttaaaacttttc
ttaaagacaccaagaatgcgagaaatattcgtattgagcagtattttccggatgagagag
aaataaagatgttttaataagcaggaagtatttcgtctaaggaaattttgtttgtggcac
ttgctttgcttttggcttttcttagctatgggagaattaatcattgcttcctgaaatata
aatggagctagggatctctctctctctctctttttctctctctatgcgcatgcgctggtt
gagtggacggagtgtgtgggcaagagcgtgtggctgctgtataaggtacgagtggtctat
acttctctatctttacctgttgctttctttttttgttggccttaaatatagttgtttttg
tttttttgcattgttagtaattattattattattttatttggattagagaagtgagtgtt
ggtttgagccggggagtccctgctctcacctgttgagagtatggctgccctaggcagtgg
aagttttaatgagttgacaagacgtcacaggtagaaaatagactcaactgctagtattga
agaatgtggtttagcagtgggggaagaagtcggacatgataatatt
>KibiDr1|963173
------------------------------------------------------------
------------------------------------------------------------
------------------------------------------------------------
------------------------------------------------------------
------------------------------------------------------------
------------------------------------------------------------
------------------------------------------------------------
------------------------------------------------------------
------------------------------------------------------------
------------------------------------------------------------
------------------------------------------------------------
------------------------------------------------------------
------------------------------------------------------------
------------------------------------------------------------
------------------------------------------------------------
------------------------------------------------------------
------------------------------------------------------------
------------------------------------------------------------
------------------------------------------------------------
------------------------------------------------------------
------------------------------------------------------------
------------------------------------------------------------
------------------------------------------------------------
------------------------------------------------------------
------------------------------------------------------------
------------------------------------------------------------
------------------------------------------------------------
------------------------------------------------------------
------------------------------------------------------------
------------------------------------------------------------
------------------------------------------------------------
------------------------------------------------------------
------------------------------------------------------------
------------------------------------------------------------
------------------------------------------------------------
------------------------------------------------------------
------------------------------------------------------------
------------------------------------------------------------
------------------------------------------------------------
------------------------------------------------------------
------------------------------------------------------------
------------------------------------------------------------
------------------------------------------------------------
------------------------------------------------------------
------------------------------------------------------------
------------------------------------------------------------
------------------------------------------------------------
------------------------------------------------------------
------------------------------------------------------------
------------------------------------------------------------
------------------------------------------------------------
------------------------------------------------------------
------------------------------------------------------------
------------------------------------------------------------
------------------------------------------------------------
------------------------------------------------------------
------------------------------------------------------------
------------------------------------------------------------
------------------------------------------------------------
------------------------------------------------------------
------------------------------------------------------------
------------------------------------------------------------
------------------------------------------------------------
------------------------------------------------------------
------------------------------------------------------------
------------------------------------------------------------
------------------------------------------------------------
------------------------------------------------------------
------------------------------------------------------------
------------------------------------------------------------
------------------------------------------------------------
------------------------------------------------------------
------------------------------------------------------------
------------------------------------------------------------
------------------------------------------------------------
------------------------------------------------------------
------------------------------------------------------------
------------------------------------------------------------
------------------------------------------------------------
------------------------------------------------------------
------------------------------------------------------------
------------------------------------------------------------
------------------------------------------------------------
------------------------------------------------------------
------------------------------------------------------------
------------------------------------------------------------
------------------------------------------------------------
------------------------------------------------------------
------------------------------------------------------------
------------------------------------------------------------
------------------------------------------------------------
-----------gcaaaaa------------tgg-caatttatgacactagaaaaatacaa
g-----------ttgagcaaaactcaa---------gtggctgtttaaa-----------
--------------------------aaca---tttttttttaacttg------------
-----------gtgaaatccagaattttaattgatttccagtattacaaa---------a
caatgggtgatcttatgtgttttgaaaaaatttgg-------------------------
-tgttacaaa--------------ggagttt-----------------------------
------------------------------------------------------------
--------------------------------------tatgt-----------------
-----caaatttgtgatgaaaattta------------gagtttatggttcattaggctg
ttt--------------------------ctaatttttatgtgtaacat-----ttgatt
gta-------------------taacgtcttt-----------------aaaatgtttat
taaaggcgtgttgaaaatt----------------c------------------------
------------------------------------------------------------
------------------------------------------------------------
------------------------------------------------------------
------------------------------------------------------------
------------------------------------------------------------
------------------------------------------------------------
------------------------------------------------------------
------------------------------------------------------------
------------------------------------------------------------
------------------------------------------------------------
------------------------------------------------------------
------------------------------------------------------------
------------------------------------------------------------
------------------------------------------------------------
------------------------------------------------------------
------------------------------------------------------------
------------------------------------------------------------
------------------------------------------------------------
------------------------------------------------------------
------------------------------------------------------------
------------------------------------------------------------
------------------------------------------------------------
------------------------------------------------------------
------------------------------------------------------------
------------------------------------------------------------
------------------------------------------------------------
------------------------------------------------------------
------------------------------------------------------------
------------------------------------------------------------
------------------------------------------------------------
------------------------------------------------------------
------------------------------------------------------------
------------------------------------------------------------
------------------------------------------------------------
------------------------------------------------------------
------------------------------------------------------------
------------------------------------------------------------
------------------------------------------------------------
------------------------------------------------------------
------------------------------------------------------------
------------------------------------------------------------
------------------------------------------------------------
------------------------------------------------------------
------------------------------------------------------------
------------------------------------------------------------
------------------------------------------------------------
------------------------------------------------------------
------------------------------------------------------------
------------------------------------------------------------
------------------------------------------------------------
------------------------------------------------------------
------------------------------------------------------------
------------------------------------------------------------
------------------------------------------------------------
----------------------------------------------
>KibiDr1|963174
------------------------------------------------------------
------------------------------------------------------------
------------------------------------------------------------
------------------------------------------------------------
------------------------------------------------------------
------------------------------------------------------------
------------------------------------------------------------
------------------------------------------------------------
------------------------------------------------------------
------------------------------------------------------------
------------------------------------------------------------
------------------------------------------------------------
------------------------------------------------------------
------------------------------------------------------------
------------------------------------------------------------
------------------------------------------------------------
------------------------------------------------------------
------------------------------------------------------------
------------------------------------------------------------
------------------------------------------------------------
------------------------------------------------------------
------------------------------------------------------------
------------------------------------------------------------
------------------------------------------------------------
------------------------------------------------------------
------------------------------------------------------------
------------------------------------------------------------
------------------------------------------------------------
------------------------------------------------------------
------------------------------------------------------------
------------------------------------------------------------
------------------------------------------------------------
------------------------------------------------------------
------------------------------------------------------------
------------------------------------------------------------
------------------------------------------------------------
------------------------------------------------------------
------------------------------------------------------------
------------------------------------------------------------
------------------------------------------------------------
------------------------------------------------------------
------------------------------------------------------------
------------------------------------------------------------
------------------------------------------------------------
------------------------------------------------------------
------------------------------------------------------------
------------------------------------------------------------
------------------------------------------------------------
------------------------------------------------------------
------------------------------------------------------------
------------------------------------------------------------
------------------------------------------------------------
------------------------------------------------------------
------------------------------------------------------------
------------------------------------------------------------
------------------------------------------------------------
------------------------------------------------------------
------------------------------------------------------------
------------------------------------------------------------
------------------------------------------------------------
------------------------------------------------------------
------------------------------------------------------------
------------------------------------------------------------
------------------------------------------------------------
------------------------------------------------------------
------------------------------------------------------------
------------------------------------------------------------
------------------------------------------------------------
------------------------------------------------------------
------------------------------------------------------------
------------------------------------------------------------
------------------------------------------------------------
------------------------------------------------------------
------------------------------------------------------------
------------------------------------------------------------
------------------------------------------------------------
------------------------------------------------------------
------------------------------------------------------------
------------------------------------------------------------
------------------------------------------------------------
------------------------------------------------------------
------------------------------------------------------------
------------------------------------------------------------
------------------------------------------------------------
------------------------------------------------------------
------------------------------------------------------------
-------------------------------------------------tggtgttacaa
a--------ggatt-tttatgtcaaatttgtgatgaaaatgttgagtttatggtttattg
ggct------------gttttaaatttttatgtgtaacatttgattgtatgatgt----c
tttaaaaattgtattaaaggcgtgttgaaaattctacacatgtaaacttag---------
-------tttttttttaattattattatgccagttactcaaatttttttttggggtgggg
ggggtgttcaaccaaaaa------------ttg-caatttatgacacttgaaaagtacaa
g-----------ttgagcaaaactcaa---------gtggctgtttaaa-----------
--------------------------aaca---tttattttcaactt-------------
--------------------------tcaattgaatttcagtattacaaa---------g
caatgggtgatcttatgtgttttgaaaagatttggccct--gctttcaagaatgctgagg
atgttgtgaatc--------gtttggggtttaggtcaaaacgaatagcaaagctacttga
aaagtggaaatcatttttttgcccctgaagaagctaacatgttgggaaatgctgatggtt
taatcatcccaaattgcgatgatcctttcgctgattgatgtgttgtttttaatgggaacc
aattctgagtttggaaaaaatgtttat----------aatagttgttaataatagggttg
ata------------------cctatattttacagtctatggttgatac-----tccatg
gcg-------------------ctctgttctccat-----------ttaaaagagaatgc
taaaccagagtggagagctctgtaaccccctctaccaaaataagtgggggatttgcaatg
gagaatcttgcacggtgccatagctgtgaatgcgtttgtatcaattataaatccaggtaa
tagtgatgaatgttcattttgctctcaacgtgaaaccctatatc----------------
--------------atgctttt--atgttttga---------------------------
------------------------------------------------------------
------------------------------------------------------------
------------------------------------------------------------
--------------------aacaggcttagatatatatatatatatatatatat-----
------------------------------------------------------------
------atatatatatatatatatatata-------------------------------
------------------------------------------------------------
---------------------------------------tatatatatatatatatatat
a-----------------------------------------------------------
------------------------------------------------------------
------------------------------------------------------------
------------------------------------------------------------
------------------------------------------------------------
-------------------------------tatatata---------------------
------------------------------------------------------------
------------------------------------------------------------
------------------------------------------------------------
------------------------------------------------------------
------------------------------------------------------------
------------------------------------------------------------
------------------------------------------------------------
------------------------------------------------------------
------------------------------------------------------------
------------------------------------------------------------
-------------------------------------tatatatatatttcaggtcttat
ctaa--------------------------------------------------------
------------------------------------------------------------
------------------------------------------------------------
------------------------------------------------------------
------------------------------------------------------------
------------------------------------------------------------
------------------------------------------------------------
------------------------------------------------------------
------------------------------------------------------------
------------------------------------------------------------
------------------------------------------------------------
------------------------------------------------------------
------------------------------------------------------------
------------------------------------------------------------
------------------------------------------------------------
------------------------------------------------------------
------------------------------------------------------------
------------------------------------------------------------
------------------------------------------------------------
------------------------------------------------------------
--------------tttgtttgtttgtttt------------------------------
------------------ggcaaga-----tgttttctttgtaaa---------------
--------------------------cttttatttgtggttataagtatacacgt-----
------------------------------------------------------------
------------------------------------------------------------
------------------------------------------------------------
----------------------------------------------
>KibiDr1|1051955
------------------------------------------------------------
------------------------------------------------------------
------------------------------------------------------------
------------------------------------------------------------
------------------------------------------------------------
------------------------------------------------------------
------------------------------------------------------------
------------------------------------------------------------
------------------------------------------------------------
------------------------------------------------------------
------------------------------------------------------------
------------------------------------------------------------
------------------------------------------------------------
------------------------------------------------------------
------------------------------------------------------------
------------------------------------------------------------
------------------------------------------------------------
------------------------------------------------------------
------------------------------------------------------------
------------------------------------------------------------
------------------------------------------------------------
------------------------------------------------------------
------------------------------------------------------------
------------------------------------------------------------
------------------------------------------------------------
------------------------------------------------------------
------------------------------------------------------------
------------------------------------------------------------
------------------------------------------------------------
------------------------------------------------------------
------------------------------------------------------------
------------------------------------------------------------
------------------------------------------------------------
------------------------------------------------------------
------------------------------------------------------------
------------------------------------------------------------
------------------------------------------------------------
------------------------------------------------------------
------------------------------------------------------------
------------------------------------------------------------
------------------------------------------------------------
------------------------------------------------------------
------------------------------------------------------------
------------------------------------------------------------
------------------------------------------------------------
------------------------------------------------------------
------------------------------------------------------------
------------------------------------------------------------
------------------------------------------------------------
------------------------------------------------------------
------------------------------------------------------------
------------------------------------------------------------
------------------------------------------------------------
------------------------------------------------------------
------------------------------------------------------------
------------------------------------------------------------
------------------------------------------------------------
------------------------------------------------------------
------------------------------------------------------------
------------------------------------------------------------
------------------------------------------------------------
------------------------------------------------------------
------------------------------------------------------------
------------------------------------------------------------
------------------------------------------------------------
------------------------------------------------------------
------------------------------------------------------------
------------------------------------------------------------
------------------------------------------------------------
------------------------------------------------------------
------------------------------------------------------------
------------------------------------------------------------
------------------------------------------------------------
------------------------------------------------------------
------------------------------------------------------------
------------------------------------------------------------
------------------------------------------------------------
------------------------------------------------------------
------------------------------------------------------------
------------------------------------------------------------
------------------------------------------------------------
------------------------------------------------------------
------------------------------------------------------------
------------------------------------------------------------
------------------------------------------------------------
------------------------------------------------------------
------------------------------------------------------------
------------------------ggacctaaacaaac---------------ttccatt
gctaaagaaagttgctgatttaaa-------gtggagggttcttc--------------a
ttcagctgtggctgtcagtgctttt------gtttctgtgttaaactctgattttagtca
tgattgtccttttt------------gtacccttcgtgagactttcattgtttt------
--atggattg--------------------ctgtagtcttttgtcactagaatgttgaat
g-----------tttttcagtttattt------ggtgtagttttttcta-----------
--------------------------agcacttgttcattttgaggtatcgatattcaca
aaaaatagataacaatgctaagtgtttaattttatttttgtaaaagcaaa----------
------------------------------------------------------------
------------------------gatggctgtg--------------------------
------------------------------------------------------------
--------------------------------------tatgt-----------------
------------------------------------------------------------
---------------------------------------------------aggtagatg
aaa-------------------caagat--------------------------------
------------------------------------------------------------
------------------------------------------------------------
------------------------------------------------------------
------------------------------------------------------------
------------------------------------------------------------
------------------------------------------------------------
------------------------------------------------------------
------------------------------------------------------------
------------------------------------------------------------
------------------------------------------------------------
------------------------------------------------------------
------------------------------------------------------------
------------------------------------------------------------
------------------------------------------------------------
------------------------------------------------------------
------------------------------------------------------------
------------------------------------------------------------
------------------------------------------------------------
------------------------------------------------------------
------------------------------------------------------------
------------------------------------------------------------
------------------------------------------------------------
------------------------------------------------------------
------------------------------------------------------------
------------------------------------------------------------
------------------------------------------------------------
------------------------------------------------------------
------------------------------------------------------------
------------------------------------------------------------
------------------------------------------------------------
------------------------------------------------------------
------------------------------------------------------------
------------------------------------------------------------
------------------------------------------------------------
------------------------------------------------------------
------------------------------------------------------------
------------------------------------------------------------
------------------------------------------------------------
------------------------------------------------------------
------------------------------------------------------------
------------------------------------------------------------
------------------------------------------------------------
------------------------------------------------------------
------------------------------------------------------------
------------------------------------------------------------
------------------------------------------------------------
------------------------------------------------------------
------------------------------------------------------------
------------------------------------------------------------
------------------------------------------------------------
------------------------------------------------------------
------------------------------------------------------------
------------------------------------------------------------
------------------------------------------------------------
------------------------------------------------------------
----------------------------------------------
>KibiDr1|1051956
------------------------------------------------------------
------------------------------------------------------------
------------------------------------------------------------
------------------------------------------------------------
------------------------------------------------------------
------------------------------------------------------------
------------------------------------------------------------
------------------------------------------------------------
------------------------------------------------------------
------------------------------------------------------------
------------------------------------------------------------
------------------------------------------------------------
------------------------------------------------------------
------------------------------------------------------------
------------------------------------------------------------
------------------------------------------------------------
------------------------------------------------------------
------------------------------------------------------------
------------------------------------------------------------
------------------------------------------------------------
------------------------------------------------------------
------------------------------------------------------------
------------------------------------------------------------
------------------------------------------------------------
------------------------------------------------------------
------------------------------------------------------------
------------------------------------------------------------
------------------------------------------------------------
------------------------------------------------------------
------------------------------------------------------------
------------------------------------------------------------
------------------------------------------------------------
------------------------------------------------------------
------------------------------------------------------------
------------------------------------------------------------
------------------------------------------------------------
------------------------------------------------------------
------------------------------------------------------------
------------------------------------------------------------
------------------------------------------------------------
------------------------------------------------------------
------------------------------------------------------------
------------------------------------------------------------
------------------------------------------------------------
------------------------------------------------------------
------------------------------------------------------------
------------------------------------------------------------
------------------------------------------------------------
------------------------------------------------------------
------------------------------------------------------------
------------------------------------------------------------
------------------------------------------------------------
------------------------------------------------------------
------------------------------------------------------------
------------------------------------------------------------
------------------------------------------------------------
------------------------------------------------------------
------------------------------------------------------------
------------------------------------------------------------
------------------------------------------------------------
------------------------------------------------------------
------------------------------------------------------------
------------------------------------------------------------
------------------------------------------------------------
------------------------------------------------------------
------------------------------------------------------------
------------------------------------------------------------
------------------------------------------------------------
------------------------------------------------------------
------------------------------------------------------------
------------------------------------------------------------
------------------------------------------------------------
------------------------------------------------------------
------------------------------------------------------------
------------------------------------------------------------
------------------------------------------------------------
------------------------------------------------------------
------------------------------------------------------------
------------------------------------------------------------
------------------------------------------------------------
------------------------------------------------------------
------------------------------------------------------------
------------------------------------------------------------
------------------------------------------------------------
------------------------------------------------------------
------------------------------------------------------------
------------------------------------------------------------
-------------------------agctgtgcgaa------------------------
----------------gtctttaa-------ataagaactctttac--------------
------------------------------------------------------------
-------ataccgt----------gttcattgtccttggcggtctgtcct----------
---ccatttaaatgagaatgtca---a---taagccacttttgcaagtaaaggtgggaga
t-----------------------------------------------------------
------------------------------------------------------------
-----------ctacaatggagaatcctgagtgacgtc------------------atag
ctgtgaatgcttt-----------------------------------------------
-tgttttaaatataaaccatggtagcagtgt-----------------------------
------------------------------------------------------------
------------------------------------cagatgtccctt------------
------------------------------------------------------------
------------------------------------------------------tt----
------------------------------------------------------------
------------------------------------------------------------
------------------------------------------------------------
------------------------------------------------------------
------------------------------------------------------------
------------------------------------------------------------
------------------------------------------------------------
------------------------------------------------------------
------------------------------------------------------------
------------------------------------------------------------
------------------------------------------------------------
------------------------------------------------------------
------------------------------------------------------------
------------------------------------------------------------
------------------------------------------------------------
------------------------------------------------------------
------------------------------------------------------------
------------------------------------------------------------
------------------------------------------------------------
------------------------------------------------------------
------------------------------------------------------------
------------------------------------------------------------
------------------------------------------------------------
------------------------------------------------------------
------------------------------------------------------------
------------------------------------------------------------
------------------------------------------------------------
------------------------------------------------------------
------------------------------------------------------------
------------------------------------------------------------
------------------------------------------------------------
------------------------------------------------------------
------------------------------------------------------------
------------------------------------------------------------
------------------------------------------------------------
------------------------------------------------------------
------------------------------------------------------------
------------------------------------------------------------
------------------------------------------------------------
------------------------------------------------------------
------------------------------------------------------------
------------------------------------------------------------
------------------------------------------------------------
------------------------------------------------------------
------------------------------------------------------------
------------------------------------------------------------
------------------------------------------------------------
------------------------------------------------------------
------------------------------------------------------------
------------------------------------------------------------
------------------------------------------------------------
------------------------------------------------------------
------------------------------------------------------------
------------------------------------------------------------
------------------------------------------------------------
------------------------------------------------------------
----------------------------------------------
>KibiDr1|1127116
------------------------------------------------------------
------------------------------------------------------------
------------------------------------------------------------
------------------------------------------------------------
------------------------------------------------------------
------------------------------------------------------------
------------------------------------------------------------
------------------------------------------------------------
------------------------------------------------------------
------------------------------------------------------------
------------------------------------------------------------
------------------------------------------------------------
------------------------------------------------------------
------------------------------------------------------------
------------------------------------------------------------
------------------------------------------------------------
------------------------------------------------------------
------------------------------------------------------------
------------------------------------------------------------
------------------------------------------------------------
------------------------------------------------------------
------------------------------------------------------------
------------------------------------------------------------
------------------------------------------------------------
------------------------------------------------------------
------------------------------------------------------------
------------------------------------------------------------
------------------------------------------------------------
------------------------------------------------------------
------------------------------------------------------------
------------------------------------------------------------
------------------------------------------------------------
------------------------------------------------------------
------------------------------------------------------------
------------------------------------------------------------
------------------------------------------------------------
------------------------------------------------------------
------------------------------------------------------------
------------------------------------------------------------
------------------------------------------------------------
------------------------------------------------------------
------------------------------------------------------------
------------------------------------------------------------
------------------------------------------------------------
------------------------------------------------------------
------------------------------------------------------------
------------------------------------------------------------
------------------------------------------------------------
------------------------------------------------------------
------------------------------------------------------------
------------------------------------------------------------
------------------------------------------------------------
------------------------------------------------------------
------------------------------------------------------------
------------------------------------------------------------
------------------------------------------------------------
------------------------------------------------------------
------------------------------------------------------------
------------------------------------------------------------
------------------------------------------------------------
------------------------------------------------------------
------------------------------------------------------------
------------------------------------------------------------
------------------------------------------------------------
------------------------------------------------------------
------------------------------------------------------------
------------------------------------------------------------
------------------------------------------------------------
------------------------------------------------------------
------------------------------------------------------------
------------------------------------------------------------
------------------------------------------------------------
------------------------------------------------------------
------------------------------------------------------------
------------------------------------------------------------
------------------------------------------------------------
------------------------------------------------------------
------------------------------------------------------------
------------------------------------------------------------
------------------------------------------------------------
------------------------------------------------------------
------------------------------------------------------------
------------------------------------------------------------
------------------------------------------------------------
------------------------------------------------------------
------------------------------------------------------------
------------------------------------------------------------
------------------------------------------------------------
------------------------------------------------------------
------------------------------------------------------------
------------------------------------------------------------
------------------------------------------------------------
------------------------------------------------------------
---------------------------------------ttttatttg------------
-----------gtgaaatctataat-ttaatagatttttagtattacaaa---------g
ctatgggagat---------tttgaaaagatatgg-------------------------
-tgctttaaa---------------gggttt-----------------------------
------------------------------------------------------------
--------------------------------------tatgc-----------------
-----taaattagtgatggaaacttg------------gagtttattgtttattagtctg
c----------------------------ataaattttgtttgta---------------
------------------------------------------------------------
------------------------------------------------------------
------------------------------------------------------------
------------------------------------------------------------
------------------------------------------------------------
------------------------------------------------------------
------------------------------------------------------------
------------------------------------------------------------
------------------------------------------------------------
------------------------------------------------------------
------------------------------------------------------------
------------------------------------------------------------
------------------------------------------------------------
------------------------------------------------------------
------------------------------------------------------------
------------------------------------------------------------
------------------------------------------------------------
------------------------------------------------------------
------------------------------------------------------------
------------------------------------------------------------
------------------------------------------------------------
------------------------------------------------------------
------------------------------------------------------------
------------------------------------------------------------
------------------------------------------------------------
------------------------------------------------------------
------------------------------------------------------------
------------------------------------------------------------
------------------------------------------------------------
------------------------------------------------------------
------------------------------------------------------------
------------------------------------------------------------
------------------------------------------------------------
------------------------------------------------------------
------------------------------------------------------------
------------------------------------------------------------
------------------------------------------------------------
------------------------------------------------------------
------------------------------------------------------------
------------------------------------------------------------
------------------------------------------------------------
------------------------------------------------------------
------------------------------------------------------------
------------------------------------------------------------
------------------------------------------------------------
------------------------------------------------------------
------------------------------------------------------------
------------------------------------------------------------
------------------------------------------------------------
------------------------------------------------------------
------------------------------------------------------------
------------------------------------------------------------
------------------------------------------------------------
------------------------------------------------------------
------------------------------------------------------------
------------------------------------------------------------
----------------------------------------------
>KibiDr1|1127117
------------------------------------------------------------
------------------------------gtggtctatacttctctatctttacctgct
gctttcc-ttttttttgttagcgttaattatagttt---ttgtttccttacattgttagt
aagtattattttatgtttttggattagagaagtgagtgttggtttgagccggggagtccc
tgctctcacctgttgagagtatggctgccccaggtagtggaagttttaatgagttgacaa
gacgtcacggagtgaaaatagactcaactgctagtattgaagaatgtggtttagcagtgg
gggaagaagtcgggcatgataatattttatcagcttcccgaatgaatggcgctgttgttg
tttttgtgaaaactgttgatctagctaatttgttagttcaaaatggaatagtgattaacg
gtatttttacaccggtgcttcctttgtctacaccctc-aaaaaaagtaacgttgtcgaat
gtgccaccttttatccctaacgaagtgttgacaaacttacttaagcgttatgggaaaata
gtttcacctattaaaatgatcccgatcggaa-----ctaaatcgccgctcctaaaacatg
ttgtgtcatttagacggtacgtgtacatggttttgcaagaacatcttgatgaacttgact
tgtcccta-aatttccgacatgaggact----ttatgttattttcgccacaacaaataac
gttaagtgttttaactgtggcggttacgggcatttaattcgcggatgtcccaataaggtg
gacaataaatc---aaatgaggcaa-----ctttaccggttgcgactgatgagagtgacg
cgcgtcaggaaaatcagaccgctgcggcgcaggttgtagaagaggaagcacctggaccaa
gctcaggtcagacagctgctgttttgactgagcctgggaatattgaagaaagggaatcag
tggacagagctgtggacgaagaagatatgattgtcacgggtgatgaaatgaatgaagttg
agaacgtttcaaccgctgcggaagctgtggtgagtgaattgtttgatcagcgggaaggtg
cgatagcagagttggatgacaatttatttaaaacacctcagaaacgtaggcgggaacagt
gtcctttaaatgagcgagcaaagagaggtgctggtgatgaaccgggtcaaacagacacgg
aaagcgaaagggatttctctgaatgtagcgtcagtttcagtttaccattgagcggctatt
ctagcaagaactatactgcacacgaaattaaaacttttcttaaag---------------
------------------------------------------------------------
------------------------------------------------------------
------------------------------------------------------------
------------------------------------------------------------
------------------------------------------------------------
------------------------------------------------------------
------------------------------------------------------------
------------------------------------------------------------
------------------------------------------------------------
------------------------------------------------------------
------------------------------------------------------------
------------------------------------------------------------
------agaagacttatacagatga--------------ttttaatgatattactgatat
atggaggaattttaattcttatcaaagacagtatacttggctacacacttatgataattt
attatctttagccaggttagacagattttatggatataggcaccaacttaatttatttaa
agaatgtgttatttctcctgttggcttctccgatcatagcttagtaaaatgttctgttac
tatgggccagtttaggccaaaaagtgcttactggcatttaaatactaatttactaagtga
ctgtacatttcaagatattttcaaggagttttggagtaactttaagtctacaaaatcaac
cttttgctccatacaacagtggtgggattttgcaaaaacacaagtcaaacagttgtgcca
gcaatacaccattaatgttacaaaggacaggaaaagtacaattgaagtattagagaatga
aattaaagccatgcaagaaaaagcagatgcttc-------------------aggagact
tgggttttataaggaattttaaagaaaaaaa-gaattctctaaacaatttacttg-acct
gactgctcaaggagctcttgtcaggtcaagatttcagaatatcgagttgatggatgcacc
atccaaatttttctttaatctagaaagaaagaatgggcaaaaaagatgtatatataacct
gctctctgagaccggaattttgctgtcagaatcttctgaaataagaaaaagggcagttaa
tttttatcaagacctttataagagtgagatcatttctgatgaatcagatacaagtga-tt
tttttaacaatttaccccaagttcctcaagattttaatgttgagttaaagaaggctgtca
cactagaagaattacaaaaagcacttcaaagtatggaatgtaataaagtccctggcattg
acggcttaccagccgaattttataagactttttggaaagaagtcggtttggact-tattg
caagttataaatgaaagtttggcatatggacaattacctttaagttgtagaagggcagtg
cttactttattacccaagaaaggtgatcttaatgatattaaaaattggaggcctgttagc
ctgttatgtactgac----tataaattactctctaaagttttagctaacaggctaagtga
tgtccttagccatatcattcatccggaccagtcatattgtgttccaggaaggcgaatatt
tgataatatctcttttatcagagacattttagatattggaaaaatttttaatttgaattt
tggccttctttctcttgatcaagaaaaagctttcgatcgagttgagcacaaatatttgtg
gaacactttaacag-cctttggttttaacaatgagtttgtatctatgttaaaagctttat
ataacgatgtggaaagtgtcttgaaatttaacgggaatttatgtgccccttttaaagttt
ttaggggcattagacaaggatgtgccttatcgggtatgttgtatactttagctatagagc
ctctgctaattaaaataagagcgaaattaagtgggttatctctaccaagttgtacaaatt
gttttaaagtgtctgcatatgctgatgatattgttgttttaattaatgggc-----agat
tgatgttaccttgttactggaattaatgaatgattttaaaaagatatctgccacaaaaat
caattggtcaaaaagcgaagccttattagttggaaattggcacaacgcagagccaaaact
tccagaaggactaacttggactaagcaaggttttaagtatttgggagtgtttttgggaga
tgagctgatcatgcagaaaaattttgaagacattattgaaaaagtcagaggtcgacttga
aagatggaaatttttactttctaaaatttcctataaaggacgagtgttgatcataaacaa
tctaatcgcttctgctctgtggcatcgattaatttgtgtggaccctccaagtgacttatt
aataaaattgcagtcacttttgatagactttttttgggacaagatgcattgggtacaaaa
agctattttgtacttaccgaaagaagaaggaggacatcatttaatgcatatccagagcag
agttgcagctttcaggattcagttcattcaaagacttctgactggtccggtggactctag
ttggaaaattgctgcatgtgctattttgcgagggtttagaaatttgggccttgagaaatc
tttattttggactgacccacaaaagatggactggtctaaattgccca-------------
-ttttttatcgaaacatgtttaaagtttggtctctatttaaagtacagaggcatggcaat
gcatcatctttattttggttgctccaagaacctttgatttttggatctcgaatggactta
tcgaatgaggggattctcccttctgttaacgagattcttctgaatgcgggagttgtaact
gttggacacttgtttaaactggctggccct----gcttttaggaatgttgaacctgttgc
gaatcgtttgggtttaaggtccaaacgaatagtagcaaagttacttgaaaagtggaaatc
cttttttacccctgaagaagctaacatgttggaaaattatgctgatggtttaa-tcattc
caaattgcaatgatccttt---tcctgatttatatttatcaactgattttaaggagtgtg
aaggtgtttttttgcaaaataatgtgttgtttttaatgggaaccaattctgagtttggaa
aaaatgtttataatagttgtgtgaaattgctaaataggaagtcactgaatgataaggttg
atactccatggcgctctgttctccatttaaaagagaatgctaaaccagagtggagagctc
tgtataaacccccctt---------------accaaaaaaag-tgggggatttgcaatgg
agaatcttgcatggtgccatagctgtgaatgcgtttgtttcaattataaatccaggtaat
agtgatgaatgtccattttgttctcaacgtgaaaccctatatcatgcttttatgttatgt
aacaggcttagttc-cttttttcaggtcttatctaa-----------------cttgttt
gttt------------gttttg---------gcgagacattttctatggaaacg------
tttatttgtggttataag----------------tatacacgtaaacgacg---------
-------ttttttt-------------tgtcagttattaaattttctttt----------
----gggtcaagcaaaaa------------tgg-caatttatgacactagaaaaatacaa
a-----------ttgagcaaaactcaa---------gtggctgtttaaa-----------
--------------------------aaca---tttttttttaacttg------------
-----------gtgaaatccagaattttaattgatttccagtattacaaa---------a
caatgggtgatcttatgtgttttgaaaaaatttgg-------------------------
-tgttacaaa--------------ggagttt-----------------------------
------------------------------------------------------------
--------------------------------------tatgt-----------------
-----caaatttgtgatgaaaattta------------gagtttatggttcattaggctg
ttt--------------------------ctaatttttatgtgtaacat-----ttgatt
gta-------------------taacgtcttt-----------------aaaatgtttat
taaaggcgtgttgaaaatt-----------------------------------------
------------------------------------------------------------
------------------------------------------------------------
------------------------------------------------------------
------------------------------------------------------------
------------------------------------------------------------
------------------------------------------------------------
------------------------------------------------------------
------------------------------------------------------------
------------------------------------------------------------
------------------------------------------------------------
------------------------------------------------------------
------------------------------------------------------------
------------------------------------------------------------
------------------------------------------------------------
------------------------------------------------------------
------------------------------------------------------------
------------------------------------------------------------
------------------------------------------------------------
------------------------------------------------------------
------------------------------------------------------------
------------------------------------------------------------
------------------------------------------------------------
------------------------------------------------------------
------------------------------------------------------------
------------------------------------------------------------
------------------------------------------------------------
------------------------------------------------------------
------------------------------------------------------------
------------------------------------------------------------
------------------------------------------------------------
------------------------------------------------------------
------------------------------------------------------------
------------------------------------------------------------
------------------------------------------------------------
------------------------------------------------------------
------------------------------------------------------------
------------------------------------------------------------
------------------------------------------------------------
------------------------------------------------------------
------------------------------------------------------------
------------------------------------------------------------
------------------------------------------------------------
------------------------------------------------------------
------------------------------------------------------------
------------------------------------------------------------
------------------------------------------------------------
------------------------------------------------------------
------------------------------------------------------------
------------------------------------------------------------
------------------------------------------------------------
------------------------------------------------------------
------------------------------------------------------------
------------------------------------------------------------
------------------------------------------------------------
----------------------------------------------
>KibiDr1|1127118
------------------------------------------------------------
------------------------------------------------------------
------------------------------------------------------------
------------------------------------------------------------
------------------------------------------------------------
------------------------------------------------------------
------------------------------------------------------------
------------------------------------------------------------
------------------------------------------------------------
------------------------------------------------------------
------------------------------------------------------------
------------------------------------------------------------
------------------------------------------------------------
------------------------------------------------------------
------------------------------------------------------------
------------------------------------------------------------
------------------------------------------------------------
------------------------------------------------------------
------------------------------------------------------------
------------------------------------------------------------
------------------------------------------------------------
------------------------------------------------------------
------------------------------------------------------------
------------------------------------------------------------
------------------------------------------------------------
------------------------------------------------------------
------------------------------------------------------------
------------------------------------------------------------
------------------------------------------------------------
------------------------------------------------------------
------------------------------------------------------------
------------------------------------------------------------
------------------------------------------------------------
------------------------------------------------------------
------------------------------------------------------------
------------------------------------------------------------
------------------------------------------------------------
------------------------------------------------------------
------------------------------------------------------------
------------------------------------------------------------
------------------------------------------------------------
------------------------------------------------------------
------------------------------------------------------------
------------------------------------------------------------
------------------------------------------------------------
------------------------------------------------------------
------------------------------------------------------------
------------------------------------------------------------
------------------------------------------------------------
------------------------------------------------------------
------------------------------------------------------------
------------------------------------------------------------
------------------------------------------------------------
------------------------------------------------------------
------------------------------------------------------------
------------------------------------------------------------
------------------------------------------------------------
------------------------------------------------------------
------------------------------------------------------------
------------------------------------------------------------
------------------------------------------------------------
------------------------------------------------------------
------------------------------------------------------------
------------------------------------------------------------
------------------------------------------------------------
------------------------------------------------------------
------------------------------------------------------------
------------------------------------------------------------
------------------------------------------------------------
------------------------------------------------------------
------------------------------------------------------------
------------------------------------------------------------
------------------------------------------------------------
------------------------------------------------------------
------------------------------------------------------------
------------------------------------------------------------
------------------------------------------------------------
------------------------------------------------------------
------------------------------------------------------------
------------------------------------------------------------
------------------------------------------------------------
------------------------------------------------------------
------------------------------------------------------------
------------------------------------------------------------
------------------------------------------------------------
------------------------------------------------------------
------------------------------------------------------------
------------tc-attttttcaggtcttaaataa-----------------tttattt
aatt------------gttttg---------gtgaga--ttttgttgtgtgaag------
----------------------------------tacacatggaaatgtaa---------
-------atttcat-------------tggcgcttattacattttctttt----------
----gggtcaggcgaaaa------------tgg-caatttccaaaaccaggaaagtaaac
a-----------ctgaactaaatttaa---------gcggctgcttaca-----------
--------------------------aaca---gtcttttttaattcg------------
-----------gtaaaacctcaattcttaattgattaccattgctataaa---------g
ctattggaga--------------------------------------------------
------------------------------------------------------------
------------------------------------------------------------
------------------------------------------------------------
------------------------------------------------------------
------------------------------------------------------------
------------------------------------------------------------
------------------------------------------------------------
------------------------------------------------------------
------------------------------------------------------------
------------------------------------------------------------
------------------------------------------------------------
------------------------------------------------------------
------------------------------------------------------------
------------------------------------------------------------
------------------------------------------------------------
------------------------------------------------------------
------------------------------------------------------------
------------------------------------------------------------
------------------------------------------------------------
------------------------------------------------------------
------------------------------------------------------------
------------------------------------------------------------
------------------------------------------------------------
------------------------------------------------------------
------------------------------------------------------------
------------------------------------------------------------
------------------------------------------------------------
------------------------------------------------------------
------------------------------------------------------------
------------------------------------------------------------
------------------------------------------------------------
------------------------------------------------------------
------------------------------------------------------------
------------------------------------------------------------
------------------------------------------------------------
------------------------------------------------------------
------------------------------------------------------------
------------------------------------------------------------
------------------------------------------------------------
------------------------------------------------------------
------------------------------------------------------------
------------------------------------------------------------
------------------------------------------------------------
------------------------------------------------------------
------------------------------------------------------------
------------------------------------------------------------
------------------------------------------------------------
------------------------------------------------------------
------------------------------------------------------------
------------------------------------------------------------
------------------------------------------------------------
------------------------------------------------------------
------------------------------------------------------------
------------------------------------------------------------
------------------------------------------------------------
------------------------------------------------------------
------------------------------------------------------------
------------------------------------------------------------
------------------------------------------------------------
------------------------------------------------------------
------------------------------------------------------------
----------------------------------------------
>KibiDr1|1127119
------------------------------------------------------------
------------------------------------------------------------
------------------------------------------------------------
------------------------------------------------------------
------------------------------------------------------------
------------------------------------------------------------
------------------------------------------------------------
------------------------------------------------------------
------------------------------------------------------------
------------------------------------------------------------
------------------------------------------------------------
------------------------------------------------------------
------------------------------------------------------------
------------------------------------------------------------
------------------------------------------------------------
------------------------------------------------------------
------------------------------------------------------------
------------------------------------------------------------
------------------------------------------------------------
------------------------------------------------------------
------------------------------------------------------------
------------------------------------------------------------
------------------------------------------------------------
------------------------------------------------------------
------------------------------------------------------------
------------------------------------------------------------
------------------------------------------------------------
------------------------------------------------------------
------------------------------------------------------------
------------------------------------------------------------
------------------------------------------------------------
------------------------------------------------------------
------------------------------------------------------------
------------------------------------------------------------
------------------------------------------------------------
------------------------------------------------------------
------------------------------------------------------------
------------------------------------------------------------
------------------------------------------------------------
------------------------------------------------------------
------------------------------------------------------------
------------------------------------------------------------
------------------------------------------------------------
------------------------------------------------------------
------------------------------------------------------------
------------------------------------------------------------
------------------------------------------------------------
------------------------------------------------------------
------------------------------------------------------------
------------------------------------------------------------
------------------------------------------------------------
------------------------------------------------------------
------------------------------------------------------------
------------------------------------------------------------
------------------------------------------------------------
------------------------------------------------------------
------------------------------------------------------------
------------------------------------------------------------
------------------------------------------------------------
------------------------------------------------------------
------------------------------------------------------------
------------------------------------------------------------
------------------------------------------------------------
------------------------------------------------------------
------------------------------------------------------------
------------------------------------------------------------
------------------------------------------------------------
------------------------------------------------------------
------------------------------------------------------------
------------------------------------------------------------
------------------------------------------------------------
------------------------------------------------------------
------------------------------------------------------------
------------------------------------------------------------
------------------------------------------------------------
------------------------------------------------------------
------------------------------------------------------------
------------------------------------------------------------
------------------------------------------------------------
------------------------------------------------------------
------------------------------------------------------------
------------------------------------------------------------
------------------------------------------------------------
------------------------------------------------------------
------------------------------------------------------------
------------------------------------------------------------
------------------------------------------------------------
------------tc-attttttcaggtcttaaataa-----------------tttattt
aatt------------gttttg---------gtgaga--ttttgttgtgtgaag------
----------------------------------tacacatggaaatgtaa---------
-------atttcat-------------tggcggttattacattttctttt----------
----gggtcaggcgaaaa------------tgt-caatttccaaaaccaggaaagtaaac
a-----------ctgaactaaatttaa---------gcggctgcttaca-----------
--------------------------aaca---gtcttttttaattcg------------
-----------gtgaaacctcaaatcttaattgattaccattgctataaa---------g
ctattggaga--------------------------------------------------
------------------------------------------------------------
------------------------------------------------------------
------------------------------------------------------------
------------------------------------------------------------
------------------------------------------------------------
------------------------------------------------------------
------------------------------------------------------------
------------------------------------------------------------
------------------------------------------------------------
------------------------------------------------------------
------------------------------------------------------------
------------------------------------------------------------
------------------------------------------------------------
------------------------------------------------------------
------------------------------------------------------------
------------------------------------------------------------
------------------------------------------------------------
------------------------------------------------------------
------------------------------------------------------------
------------------------------------------------------------
------------------------------------------------------------
------------------------------------------------------------
------------------------------------------------------------
------------------------------------------------------------
------------------------------------------------------------
------------------------------------------------------------
------------------------------------------------------------
------------------------------------------------------------
------------------------------------------------------------
------------------------------------------------------------
------------------------------------------------------------
------------------------------------------------------------
------------------------------------------------------------
------------------------------------------------------------
------------------------------------------------------------
------------------------------------------------------------
------------------------------------------------------------
------------------------------------------------------------
------------------------------------------------------------
------------------------------------------------------------
------------------------------------------------------------
------------------------------------------------------------
------------------------------------------------------------
------------------------------------------------------------
------------------------------------------------------------
------------------------------------------------------------
------------------------------------------------------------
------------------------------------------------------------
------------------------------------------------------------
------------------------------------------------------------
------------------------------------------------------------
------------------------------------------------------------
------------------------------------------------------------
------------------------------------------------------------
------------------------------------------------------------
------------------------------------------------------------
------------------------------------------------------------
------------------------------------------------------------
------------------------------------------------------------
------------------------------------------------------------
------------------------------------------------------------
----------------------------------------------
>KibiDr1|1127120
------------------------------------------------------------
------------------------------------------------------------
------------------------------------------------------------
------------------------------------------------------------
------------------------------------------------------------
------------------------------------------------------------
------------------------------------------------------------
------------------------------------------------------------
------------------------------------------------------------
------------------------------------------------------------
------------------------------------------------------------
------------------------------------------------------------
------------------------------------------------------------
------------------------------------------------------------
------------------------------------------------------------
------------------------------------------------------------
------------------------------------------------------------
------------------------------------------------------------
------------------------------------------------------------
------------------------------------------------------------
------------------------------------------------------------
------------------------------------------------------------
------------------------------------------------------------
------------------------------------------------------------
------------------------------------------------------------
------------------------------------------------------------
------------------------------------------------------------
------------------------------------------------------------
------------------------------------------------------------
------------------------------------------------------------
------------------------------------------------------------
------------------------------------------------------------
------------------------------------------------------------
------------------------------------------------------------
------------------------------------------------------------
------------------------------------------------------------
------------------------------------------------------------
------------------------------------------------------------
------------------------------------------------------------
------------------------------------------------------------
------------------------------------------------------------
------------------------------------------------------------
------------------------------------------------------------
------------------------------------------------------------
------------------------------------------------------------
------------------------------------------------------------
------------------------------------------------------------
------------------------------------------------------------
------------------------------------------------------------
------------------------------------------------------------
------------------------------------------------------------
------------------------------------------------------------
------------------------------------------------------------
------------------------------------------------------------
------------------------------------------------------------
------------------------------------------------------------
------------------------------------------------------------
------------------------------------------------------------
------------------------------------------------------------
------------------------------------------------------------
------------------------------------------------------------
------------------------------------------------------------
------------------------------------------------------------
------------------------------------------------------------
------------------------------------------------------------
------------------------------------------------------------
------------------------------------------------------------
------------------------------------------------------------
------------------------------------------------------------
------------------------------------------------------------
------------------------------------------------------------
------------------------------------------------------------
------------------------------------------------------------
------------------------------------------------------------
------------------------------------------------------------
------------------------------------------------------------
------------------------------------------------------------
------------------------------------------------------------
------------------------------------------------------------
------------------------------------------------------------
------------------------------------------------------------
------------------------------------------------------------
------------------------------------------------------------
------------------------------------------------------------
------------------------------------------------------------
------------------------------------------------------------
------------------------------------------------------------
------------tc-attttttcaagtcttaaataa-----------------tttattt
aatt------------gttttg---------gcgagggttttttttgtgtgaag------
----------------------------------tacacatggaaatataa---------
-------atttcat-------------tggcggttactaaattttct-------------
----------gacggcaa------------tgg-caatttccaaaaccaggaaagtaaac
a-----------ttgaactaaatttaa---------gtggctgctt--------------
---------------------------gca---gtcttttttaatttt------------
-----------taa------caaatcttaatttattacaagtactataaa---------g
ctattggagacctt----------------------------------------------
------------------------------------------------------------
------------------------------------------------------------
------------------------------------------------------------
------------------------------------------------------------
------------------------------------------------------------
------------------------------------------------------------
------------------------------------------------------------
------------------------------------------------------------
------------------------------------------------------------
------------------------------------------------------------
------------------------------------------------------------
------------------------------------------------------------
------------------------------------------------------------
------------------------------------------------------------
------------------------------------------------------------
------------------------------------------------------------
------------------------------------------------------------
------------------------------------------------------------
------------------------------------------------------------
------------------------------------------------------------
------------------------------------------------------------
------------------------------------------------------------
------------------------------------------------------------
------------------------------------------------------------
------------------------------------------------------------
------------------------------------------------------------
------------------------------------------------------------
------------------------------------------------------------
------------------------------------------------------------
------------------------------------------------------------
------------------------------------------------------------
------------------------------------------------------------
------------------------------------------------------------
------------------------------------------------------------
------------------------------------------------------------
------------------------------------------------------------
------------------------------------------------------------
------------------------------------------------------------
------------------------------------------------------------
------------------------------------------------------------
------------------------------------------------------------
------------------------------------------------------------
------------------------------------------------------------
------------------------------------------------------------
------------------------------------------------------------
------------------------------------------------------------
------------------------------------------------------------
------------------------------------------------------------
------------------------------------------------------------
------------------------------------------------------------
------------------------------------------------------------
------------------------------------------------------------
------------------------------------------------------------
------------------------------------------------------------
------------------------------------------------------------
------------------------------------------------------------
------------------------------------------------------------
------------------------------------------------------------
------------------------------------------------------------
------------------------------------------------------------
------------------------------------------------------------
----------------------------------------------
>KibiDr1|1258930
------------------------------------------------------------
------------------------------------------------------------
------------------------------------------------------------
------------------------------------------------------------
------------------------------------------------------------
------------------------------------------------------------
------------------------------------------------------------
------------------------------------------------------------
------------------------------------------------------------
------------------------------------------------------------
------------------------------------------------------------
------------------------------------------------------------
------------------------------------------------------------
------------------------------------------------------------
------------------------------------------------------------
------------------------------------------------------------
------------------------------------------------------------
------------------------------------------------------------
------------------------------------------------------------
------------------------------------------------------------
------------------------------------------------------------
------------------------------------------------------------
------------------------------------------------------------
------------------------------------------------------------
------------------------------------------------------------
------------------------------------------------------------
------------------------------------------------------------
------------------------------------------------------------
------------------------------------------------------------
------------------------------------------------------------
------------------------------------------------------------
------------------------------------------------------------
------------------------------------------------------------
------------------------------------------------------------
------------------------------------------------------------
------------------------------------------------------------
------------------------------------------------------------
------------------------------------------------------------
------------------------------------------------------------
------------------------------------------------------------
------------------------------------------------------------
------------------------------------------------------------
------------------------------------------------------------
------------------------------------------------------------
------------------------------------------------------------
------------------------------------------------------------
------------------------------------------------------------
------------------------------------------------------------
------------------------------------------------------------
------------------------------------------------------------
------------------------------------------------------------
------------------------------------------------------------
------------------------------------------------------------
------------------------------------------------------------
------------------------------------------------------------
------------------------------------------------------------
------------------------------------------------------------
------------------------------------------------------------
------------------------------------------------------------
------------------------------------------------------------
------------------------------------------------------------
------------------------------------------------------------
------------------------------------------------------------
------------------------------------------------------------
------------------------------------------------------------
------------------------------------------------------------
------------------------------------------------------------
------------------------------------------------------------
------------------------------------------------------------
------------------------------------------------------------
------------------------------------------------------------
------------------------------------------------------------
------------------------------------------------------------
------------------------------------------------------------
------------------------------------------------------------
------------------------------------------------------------
------------------------------------------------------------
------------------------------------------------------------
------------------------------------------------------------
------------------------------------------------------------
------------------------------------------------------------
------------------------------------------------------------
------------------------------------------------------------
------------------------------------------------------------
------------------------------------------------------------
------------------------------------------------------------
--------------attttgttttcaacgtgaaaccctttatcatgcttttatgttatgt
aacaggcttggtcc-tttttttcaggtcttcactaa---------------------ttt
gttc------------gttttg---------gtgagatgttttctttggaaacg------
atcatttgtggttataag----------------tatacacgtaaatgttattttat---
-------ttttttt------------ctgtcagctattacatcttctttt----------
----gggtcaagcaaata------------tgg-caatttatgacactagaaaggtacaa
g-----------ttgagcaaaactcaa---------gtggctgtttaaaacattt-----
---------------------tttttaacatttttaattttttaaata------------
-----------ctgaaatccagaatttttattgattttcagtattacaaa---------g
caatgggtgatcttatgtgttttgaaaagatttag-------------------------
-tgttacaaa--------------ggagttt-----------------------------
------------------------------------------------------------
--------------------------------------tatgt-----------------
-----caaatttgtgatgaaaattta------------gagtttatggtttattaggctg
ttt--------------------------taaatttttatgtgtaacat-----ttgatt
gta-------------------taatgtcttt-----------------aaattttttat
ttaaggcgtgacgaaaaat----------------ctaaat-------------------
------------------------------------------------------------
------------------------------------------------------------
------------------------------------------------------------
------------------------------------------------------------
------------------------------------------------------------
------------------------------------------------------------
------------------------------------------------------------
------------------------------------------------------------
------------------------------------------------------------
------------------------------------------------------------
------------------------------------------------------------
------------------------------------------------------------
------------------------------------------------------------
------------------------------------------------------------
------------------------------------------------------------
------------------------------------------------------------
------------------------------------------------------------
------------------------------------------------------------
------------------------------------------------------------
------------------------------------------------------------
------------------------------------------------------------
------------------------------------------------------------
------------------------------------------------------------
------------------------------------------------------------
------------------------------------------------------------
------------------------------------------------------------
------------------------------------------------------------
------------------------------------------------------------
------------------------------------------------------------
------------------------------------------------------------
------------------------------------------------------------
------------------------------------------------------------
------------------------------------------------------------
------------------------------------------------------------
------------------------------------------------------------
------------------------------------------------------------
------------------------------------------------------------
------------------------------------------------------------
------------------------------------------------------------
------------------------------------------------------------
------------------------------------------------------------
------------------------------------------------------------
------------------------------------------------------------
------------------------------------------------------------
------------------------------------------------------------
------------------------------------------------------------
------------------------------------------------------------
------------------------------------------------------------
------------------------------------------------------------
------------------------------------------------------------
------------------------------------------------------------
------------------------------------------------------------
------------------------------------------------------------
------------------------------------------------------------
----------------------------------------------
>KibiDr1|1327444
------------------------------------------------------------
------------------------------------------------------------
------------------------------------------------------------
------------------------------------------------------------
------------------------------------------------------------
------------------------------------------------------------
------------------------------------------------------------
------------------------------------------------------------
------------------------------------------------------------
------------------------------------------------------------
------------------------------------------------------------
------------------------------------------------------------
------------------------------------------------------------
------------------------------------------------------------
------------------------------------------------------------
------------------------------------------------------------
------------------------------------------------------------
------------------------------------------------------------
------------------------------------------------------------
------------------------------------------------------------
------------------------------------------------------------
------------------------------------------------------------
------------------------------------------------------------
------------------------------------------------------------
------------------------------------------------------------
------------------------------------------------------------
------------------------------------------------------------
------------------------------------------------------------
------------------------------------------------------------
------------------------------------------------------------
------------------------------------------------------------
------------------------------------------------------------
------------------------------------------------------------
------------------------------------------------------------
------------------------------------------------------------
------------------------------------------------------------
------------------------------------------------------------
------------------------------------------------------------
------------------------------------------------------------
------------------------------------------------------------
------------------------------------------------------------
------------------------------------------------------------
------------------------------------------------------------
------------------------------------------------------------
------------------------------------------------------------
------------------------------------------------------------
------------------------------------------------------------
------------------------------------------------------------
------------------------------------------------------------
------------------------------------------------------------
------------------------------------------------------------
------------------------------------------------------------
------------------------------------------------------------
------------------------------------------------------------
------------------------------------------------------------
------------------------------------------------------------
------------------------------------------------------------
------------------------------------------------------------
------------------------------------------------------------
------------------------------------------------------------
------------------------------------------------------------
------------------------------------------------------------
------------------------------------------------------------
------------------------------------------------------------
------------------------------------------------------------
------------------------------------------------------------
------------------------------------------------------------
------------------------------------------------------------
------------------------------------------------------------
------------------------------------------------------------
------------------------------------------------------------
------------------------------------------------------------
------------------------------------------------------------
------------------------------------------------------------
------------------------------------------------------------
------------------------------------------------------------
------------------------------------------------------------
------------------------------------------------------------
------------------------------------------------------------
------------------------------------------------------------
------------------------------------------------------------
------------------------------------------------------------
------------------------------------------------------------
------------------------------------------------------------
------------------------------------------------------------
------------------------------------------------------------
------------------------------------------------------------
------------------------------------------------------------
----------------------------------agacattttctatggaaacg------
tttatatgtggttataag----------------tatacacgtaaacgacg---------
-------ttttttt-------------tgtcagttattaaattttctttt----------
----gggtcaagcaaaaa------------tgg-caatttatgacactagaaaaatacaa
g-----------ttgagcaaaactcaa---------gtggctgtttaaa-----------
--------------------------aacat--tttttttttaacttg------------
-----------gtgaaatccagaattttaattgatttccagtattacaaa---------a
caatgggtgatcttatgtgttttgaaaaaaattgg-------------------------
-tgttacaaa--------------ctagttt-----------------------------
------------------------------------------------------------
--------------------------------------tatgt-----------------
-----caaatttgggatgaaaattta------------gagtttatggttcattaggctg
ttt--------------------------ctaatttttatgtgtaacat-----ttgatt
gta-------------------taacgtcttt-----------------aaaatgtttat
taaaggcgtgttgaaaatt----------------caaatt-------------------
------------------------------------------------------------
-------------ctctctttctctctctctctctctctctctc----------------
------------------------------------------------------------
------------------------------------------------------------
------------------------------------------------------------
------------------------------------------------------------
------------------------------------------------------------
------------------------------------------------------------
------------------------------------------------------------
------------------------------------------------------------
------------------------------------------------------------
------------------------------------------------------------
------------------------------------------------------------
------------------------------------------------------------
------------------------------------------------------------
------------------------------------------------------------
------------------------------------------------------------
------------------------------------------------------------
------------------------------------------------------------
------------------------------------------------------------
------------------------------------------------------------
------------------------------------------------------------
------------------------------------------------------------
------------------------------------------------------------
------------------------------------------------------------
------------------------------------------------------------
------------------------------------------------------------
------------------------------------------------------------
------------------------------------------------------------
------------------------------------------------------------
------------------------------------------------------------
------------------------------------------------------------
------------------------------------------------------------
------------------------------------------------------------
------------------------------------------------------------
------------------------------------------------------------
------------------------------------------------------------
------------------------------------------------------------
------------------------------------------------------------
------------------------------------------------------------
------------------------------------------------------------
------------------------------------------------------------
------------------------------------------------------------
------------------------------------------------------------
------------------------------------------------------------
------------------------------------------------------------
------------------------------------------------------------
------------------------------------------------------------
--------------tctctctctct-----------------------------------
------------------------------------------------------------
------------------------------------------------------------
------------------------------------------------------------
------------------------------------------------------------
------------------------------------------------------------
----------------------------------------------
>KibiDr1|1387441
------------------------------------------------------------
------------------------------------------------------------
------------------------------------------------------------
------------------------------------------------------------
------------------------------------------------------------
------------------------------------------------------------
------------------------------------------------------------
------------------------------------------------------------
------------------------------------------------------------
------------------------------------------------------------
------------------------------------------------------------
------------------------------------------------------------
------------------------------------------------------------
------------------------------------------------------------
------------------------------------------------------------
------------------------------------------------------------
------------------------------------------------------------
------------------------------------------------------------
------------------------------------------------------------
------------------------------------------------------------
------------------------------------------------------------
------------------------------------------------------------
------------------------------------------------------------
------------------------------------------------------------
------------------------------------------------------------
------------------------------------------------------------
------------------------------------------------------------
------------------------------------------------------------
------------------------------------------------------------
------------------------------------------------------------
------------------------------------------------------------
------------------------------------------------------------
------------------------------------------------------------
------------------------------------------------------------
------------------------------------------------------------
------------------------------------------------------------
------------------------------------------------------------
------------------------------------------------------------
------------------------------------------------------------
------------------------------------------------------------
------------------------------------------------------------
------------------------------------------------------------
------------------------------------------------------------
------------------------------------------------------------
------------------------------------------------------------
------------------------------------------------------------
------------------------------------------------------------
------------------------------------------------------------
------------------------------------------------------------
------------------------------------------------------------
------------------------------------------------------------
------------------------------------------------------------
------------------------------------------------------------
------------------------------------------------------------
------------------------------------------------------------
------------------------------------------------------------
------------------------------------------------------------
------------------------------------------------------------
------------------------------------------------------------
------------------------------------------------------------
------------------------------------------------------------
------------------------------------------------------------
------------------------------------------------------------
------------------------------------------------------------
------------------------------------------------------------
------------------------------------------------------------
------------------------------------------------------------
------------------------------------------------------------
------------------------------------------------------------
------------------------------------------------------------
------------------------------------------------------------
------------------------------------------------------------
------------------------------------------------------------
------------------------------------------------------------
------------------------------------------------------------
------------------------------------------------------------
------------------------------------------------------------
------------------------------------------------------------
------------------------------------------------------------
------------------------------------------------------------
------------------------------------------------------------
------------------------------------------------------------
------------------------------------------------------------
------------------------------------------------------------
------------------------------------------------------------
----tcttgcatggtgccatagctgtgaaagcgtttgattcaattataaatccaggtaat
agtgatgaatgttctttttgttctcaacgtgaaaccctatatcatgcttttatgttatgt
------------------------------------------------------------
------------------------------------------------------------
------------------------------------------------------------
------------------------------------------------------------
------------------------------------------------------------
------------------------------------------------------------
--------------------------aacaggcttagtt---------------------
------------------------------------------------------------
------------------------------------------------------------
------------------------------------------------------------
------------------------------------------------------------
------------------------------------------------------------
------------------------------------------------------------
------------------------------------------------------------
------------------------------------------------------------
------------------------------------------------------------
------------------------------------------------------------
------------------------------------------------------------
------------------------------------------------------------
------------------------------------------------------------
------------------------------------------------------------
------------------------------------------------------------
------------------------------------------------------------
------------------------------------------------------------
------------------------------------------------------------
------------------------------------------------------------
------------------------------------------------------------
------------------------------------------------------------
------------------------------------------------------------
------------------------------------------------------------
------------------------------------------------------------
------------------------------------------------------------
------------------------------------------------------------
------------------------------------------------------------
------------------------------------------------------------
------------------------------------------------------------
------------------------------------------------------------
------------------------------------------------------------
------------------------------------------------------------
------------------------------------------------------------
------------------------------------------------------------
------------------------------------------------------------
------------------------------------------------------------
------------------------------------------------------------
------------------------------------------------------------
------------------------------------------------------------
------------------------------------------------------------
------------------------------------------------------------
------------------------------------------------------------
------------------------------------------------------------
------------------------------------------------------------
------------------------------------------------------------
------------------------------------------------------------
------------------------------------------------------------
------------------------------------------------------------
------------------------------------------------------------
------------------------------------------------------------
------------------------------------------------------------
------------------------------------------------------------
------------------------------------------------------------
------------------------------------------------------------
------------------------------------------------------------
------------------------------------------------------------
------------------------------------------------------------
------------------------------------------------------------
------------------------------------------------------------
------------------------------------------------------------
------------------------------------------------------------
------------------------------------------------------------
------------------------------------------------------------
----------------------------------------------
>KibiDr1|1387442
------------------------------------------------------------
------------------------------------------------------------
------------------------------------------------------------
------------------------------------------------------------
------------------------------------------------------------
------------------------------------------------------------
------------------------------------------------------------
------------------------------------------------------------
------------------------------------------------------------
------------------------------------------------------------
------------------------------------------------------------
------------------------------------------------------------
------------------------------------------------------------
------------------------------------------------------------
------------------------------------------------------------
------------------------------------------------------------
------------------------------------------------------------
------------------------------------------------------------
------------------------------------------------------------
------------------------------------------------------------
------------------------------------------------------------
------------------------------------------------------------
------------------------------------------------------------
------------------------------------------------------------
------------------------------------------------------------
------------------------------------------------------------
------------------------------------------------------------
------------------------------------------------------------
------------------------------------------------------------
------------------------------------------------------------
------------------------------------------------------------
------------------------------------------------------------
------------------------------------------------------------
------------------------------------------------------------
------------------------------------------------------------
------------------------------------------------------------
------------------------------------------------------------
------------------------------------------------------------
------------------------------------------------------------
------------------------------------------------------------
------------------------------------------------------------
------------------------------------------------------------
------------------------------------------------------------
------------------------------------------------------------
------------------------------------------------------------
------------------------------------------------------------
------------------------------------------------------------
------------------------------------------------------------
------------------------------------------------------------
------------------------------------------------------------
------------------------------------------------------------
------------------------------------------------------------
------------------------------------------------------------
------------------------------------------------------------
------------------------------------------------------------
------------------------------------------------------------
------------------------------------------------------------
------------------------------------------------------------
------------------------------------------------------------
------------------------------------------------------------
------------------------------------------------------------
------------------------------------------------------------
------------------------------------------------------------
------------------------------------------------------------
------------------------------------------------------------
------------------------------------------------------------
------------------------------------------------------------
------------------------------------------------------------
------------------------------------------------------------
------------------------------------------------------------
------------------------------------------------------------
------------------------------------------------------------
------------------------------------------------------------
------------------------------------------------------------
------------------------------------------------------------
------------------------------------------------------------
------------------------------------------------------------
------------------------------------------------------------
------------------------------------------------------------
------------------------------------------------------------
------------------------------------------------------------
------------------------------------------------------------
------------------------------------------------------------
------------------------------------------------------------
------------------------------------------------------------
------------------------------------------------------------
------------------------------------------------------------
------------------------------------------------------------
------------------------------------------------------------
------------------------------------------------------------
------------------------------------------------------------
---------------------------------------------------------caa
g-----------ctgagcaaaactcaa---------gtaactgtttaaa-----------
--------------------------aacat--ttttttttcaactta------------
-----------atgaaatccagaatttgaattgattttcaatattacaaa---------g
caatgggtgatcgtatgtgttttaaaaagatttgg-------------------------
-tgttccaaa--------------ggagt-------------------------------
------------------------------------------------------------
--------------------------------------tacgt-----------------
-----caaatttgtgatgaaaattta------------gaatttatggtttgttaggcag
ttt--------------------------ttaatttttgtgtgtaaaat-----tttatt
gta-------------------taatgttttt-----------------gatagttgtat
taaaggtgtgttaaaaatt----------------caaa---------------------
------------------------------------------------------------
------------------------------------------------------------
------------------------------------------------------------
------------------------------------------------------------
------------------------------------------------------------
------------------------------------------------------------
------------------------------------------------------------
------------------------------------------------------------
------------------------------------------------------------
------------------------------------------------------------
------------------------------------------------------------
------------------------------------------------------------
------------------------------------------------------------
------------------------------------------------------------
------------------------------------------------------------
------------------------------------------------------------
------------------------------------------------------------
------------------------------------------------------------
------------------------------------------------------------
------------------------------------------------------------
------------------------------------------------------------
------------------------------------------------------------
------------------------------------------------------------
------------------------------------------------------------
------------------------------------------------------------
------------------------------------------------------------
------------------------------------------------------------
------------------------------------------------------------
------------------------------------------------------------
------------------------------------------------------------
------------------------------------------------------------
------------------------------------------------------------
------------------------------------------------------------
------------------------------------------------------------
------------------------------------------------------------
------------------------------------------------------------
------------------------------------------------------------
------------------------------------------------------------
------------------------------------------------------------
------------------------------------------------------------
------------------------------------------------------------
------------------------------------------------------------
------------------------------------------------------------
------------------------------------------------------------
------------------------------------------------------------
------------------------------------------------------------
------------------------------------------------------------
------------------------------------------------------------
------------------------------------------------------------
------------------------------------------------------------
------------------------------------------------------------
------------------------------------------------------------
------------------------------------------------------------
------------------------------------------------------------
----------------------------------------------
>KibiDr1|1387443
------------------------------------------------------------
------------------------------------------------------------
------------------------------------------------------------
------------------------------------------------------------
------------------------------------------------------------
------------------------------------------------------------
------------------------------------------------------------
------------------------------------------------------------
------------------------------------------------------------
------------------------------------------------------------
------------------------------------------------------------
------------------------------------------------------------
------------------------------------------------------------
------------------------------------------------------------
------------------------------------------------------------
------------------------------------------------------------
------------------------------------------------------------
------------------------------------------------------------
------------------------------------------------------------
------------------------------------------------------------
------------------------------------------------------------
------------------------------------------------------------
------------------------------------------------------------
------------------------------------------------------------
------------------------------------------------------------
------------------------------------------------------------
------------------------------------------------------------
------------------------------------------------------------
------------------------------------------------------------
------------------------------------------------------------
------------------------------------------------------------
------------------------------------------------------------
------------------------------------------------------------
------------------------------------------------------------
------------------------------------------------------------
------------------------------------------------------------
------------------------------------------------------------
------------------------------------------------------------
------------------------------------------------------------
------------------------------------------------------------
------------------------------------------------------------
------------------------------------------------------------
------------------------------------------------------------
------------------------------------------------------------
------------------------------------------------------------
------------------------------------------------------------
------------------------------------------------------------
------------------------------------------------------------
------------------------------------------------------------
------------------------------------------------------------
------------------------------------------------------------
------------------------------------------------------------
------------------------------------------------------------
------------------------------------------------------------
------------------------------------------------------------
------------------------------------------------------------
------------------------------------------------------------
------------------------------------------------------------
------------------------------------------------------------
------------------------------------------------------------
------------------------------------------------------------
------------------------------------------------------------
------------------------------------------------------------
------------------------------------------------------------
------------------------------------------------------------
------------------------------------------------------------
------------------------------------------------------------
------------------------------------------------------------
------------------------------------------------------------
------------------------------------------------------------
------------------------------------------------------------
------------------------------------------------------------
------------------------------------------------------------
------------------------------------------------------------
------------------------------------------------------------
------------------------------------------------------------
------------------------------------------------------------
------------------------------------------------------------
------------------------------------------------------------
------------------------------------------------------------
------------------------------------------------------------
------------------------------------------------------------
------------------------------------------------------------
------------------------------------------------------------
------------------------------------------------------------
------------------------------------------------------------
------------------------------------------------------------
------------------------------------------------------------
------------------------------------------------------------
------------------------------------------------------------
------------------------------------------------------------
-------ttaagcaaaaa------------tgg-caatgtacgacactagaaaagtaaaa
a-----------ttgaacaaaatataa---------gtggctgctt--------------
--------------------------------------cttttactta------------
-----------gtgaaatccaggatcttgattaagtgtctgtactacaag---------a
ctatagaatgggcttt--------------------------------------------
------------------------------------------------------------
------------------------------------------------------------
--------------------------------------tgtgt-----------------
------------------------------------------------------------
------------------------------------------------------------
------------------------------------------------------------
------------------------------------------------------------
------------------------------------------------------------
------------------------------------------------------------
------------------------------------------------------------
------------------------------------------------------------
------------------------------------------------------------
------------------------------------------------------------
------------------------------------------------------------
------------------------------------------------------------
------------------------------------------------------------
------------------------------------------------------------
------------------------------------------------------------
------------------------------------------------------------
------------------------------------------------------------
------------------------------------------------------------
------------------------------------------------------------
------------------------------------------------------------
------------------------------------------------------------
------------------------------------------------------------
------------------------------------------------------------
------------------------------------------------------------
------------------------------------------------------------
------------------------------------------------------------
------------------------------------------------------------
------------------------------------------------------------
------------------------------------------------------------
------------------------------------------------------------
------------------------------------------------------------
------------------------------------------------------------
------------------------------------------------------------
------------------------------------------------------------
------------------------------------------------------------
------------------------------------------------------------
------------------------------------------------------------
------------------------------------------------------------
------------------------------------------------------------
------------------------------------------------------------
------------------------------------------------------------
------------------------------------------------------------
------------------------------------------------------------
------------------------------------------------------------
------------------------------------------------------------
------------------------------------------------------------
------------------------------------------------------------
------------------------------------------------------------
------------------------------------------------------------
------------------------------------------------------------
------------------------------------------------------------
------------------------------------------------------------
------------------------------------------------------------
------------------------------------------------------------
------------------------------------------------------------
------------------------------------------------------------
------------------------------------------------------------
------------------------------------------------------------
----------------------------------------------
>KibiDr1|1476537
------------------------------------------------------------
------------------------------------------------------------
------------------------------------------------------------
------------------------------------------------------------
------------------------------------------------------------
------------------------------------------------------------
------------------------------------------------------------
------------------------------------------------------------
------------------------------------------------------------
------------------------------------------------------------
------------------------------------------------------------
------------------------------------------------------------
------------------------------------------------------------
------------------------------------------------------------
------------------------------------------------------------
------------------------------------------------------------
------------------------------------------------------------
------------------------------------------------------------
------------------------------------------------------------
------------------------------------------------------------
------------------------------------------------------------
------------------------------------------------------------
------------------------------------------------------------
------------------------------------------------------------
------------------------------------------------------------
------------------------------------------------------------
------------------------------------------------------------
------------------------------------------------------------
------------------------------------------------------------
------------------------------------------------------------
------------------------------------------------------------
------------------------------------------------------------
------------------------------------------------------------
------------------------------------------------------------
------------------------------------------------------------
------------------------------------------------------------
------------------------------------------------------------
------------------------------------------------------------
------------------------------------------------------------
------------------------------------------------------------
------------------------------------------------------------
------------------------------------------------------------
------------------------------------------------------------
------------------------------------------------------------
------------------------------------------------------------
------------------------------------------------------------
------------------------------------------------------------
------------------------------------------------------------
------------------------------------------------------------
------------------------------------------------------------
------------------------------------------------------------
------------------------------------------------------------
------------------------------------------------------------
------------------------------------------------------------
------------------------------------------------------------
------------------------------------------------------------
------------------------------------------------------------
------------------------------------------------------------
------------------------------------------------------------
------------------------------------------------------------
------------------------------------------------------------
------------------------------------------------------------
------------------------------------------------------------
------------------------------------------------------------
------------------------------------------------------------
------------------------------------------------------------
------------------------------------------------------------
------------------------------------------------------------
------------------------------------------------------------
------------------------------------------------------------
------------------------------------------------------------
------------------------------------------------------------
------------------------------------------------------------
------------------------------------------------------------
------------------------------------------------------------
------------------------------------------------------------
------------------------------------------------------------
------------------------------------------------------------
------------------------------------------------------------
------------------------------------------------------------
------------------------------------------------------------
------------------------------------------------------------
------------------------------------------------------------
------------------------------------------------------------
------------------------------------------------------------
------------------------------------------------------------
------------------------------------------------------------
--------------------------tcttaactaa-----------------tttgttt
gctt------------gttttg---------gcgagacattttctttggaaacg------
ttcatttgtggttataat----------------tatacacgtaaacattgtttt-----
-------ttttttt-------------tgtcagttattaaattttctttt----------
----gagtcaagcaaaaa------------tgg-caatttttgacattagaaaagtacaa
g-----------ttgagcaaaactcaa---------gtggctgtttaaa-----------
--------------------------aacat--tttttttttaccttg------------
-----------gtgaaatccagaattttaattgattttcagtattacaaa---------a
caatgggtgatcgtttgtgttttgaaaagatttgg-------------------------
-tgttacaaa--------------tgagttt-----------------------------
------------------------------------------------------------
--------------------------------------tatgt-----------------
-----caaatttgggatgaaaattta------------gagtttatgggttatcagg---
------------------------------------------------------------
------------------------------------------------------------
------------------------------------------------------------
------------------------------------------------------------
------------------------------------------------------------
------------------------------------------------------------
------------------------------------------------------------
------------------------------------------------------------
------------------------------------------------------------
------------------------------------------------------------
------------------------------------------------------------
------------------------------------------------------------
------------------------------------------------------------
------------------------------------------------------------
------------------------------------------------------------
------------------------------------------------------------
------------------------------------------------------------
------------------------------------------------------------
------------------------------------------------------------
------------------------------------------------------------
------------------------------------------------------------
------------------------------------------------------------
------------------------------------------------------------
------------------------------------------------------------
------------------------------------------------------------
------------------------------------------------------------
------------------------------------------------------------
------------------------------------------------------------
------------------------------------------------------------
------------------------------------------------------------
------------------------------------------------------------
------------------------------------------------------------
------------------------------------------------------------
------------------------------------------------------------
------------------------------------------------------------
------------------------------------------------------------
------------------------------------------------------------
------------------------------------------------------------
------------------------------------------------------------
------------------------------------------------------------
------------------------------------------------------------
------------------------------------------------------------
------------------------------------------------------------
------------------------------------------------------------
------------------------------------------------------------
------------------------------------------------------------
------------------------------------------------------------
------------------------------------------------------------
------------------------------------------------------------
------------------------------------------------------------
------------------------------------------------------------
------------------------------------------------------------
------------------------------------------------------------
------------------------------------------------------------
------------------------------------------------------------
------------------------------------------------------------
------------------------------------------------------------
----------------------------------------------
>KibiDr1|1476538
------------------------------------------------------------
------------------------------------------------------------
------------------------------------------------------------
------------------------------------------------------------
------------------------------------------------------------
------------------------------------------------------------
------------------------------------------------------------
------------------------------------------------------------
------------------------------------------------------------
------------------------------------------------------------
------------------------------------------------------------
------------------------------------------------------------
------------------------------------------------------------
------------------------------------------------------------
------------------------------------------------------------
------------------------------------------------------------
------------------------------------------------------------
------------------------------------------------------------
------------------------------------------------------------
------------------------------------------------------------
------------------------------------------------------------
------------------------------------------------------------
------------------------------------------------------------
------------------------------------------------------------
------------------------------------------------------------
------------------------------------------------------------
------------------------------------------------------------
------------------------------------------------------------
------------------------------------------------------------
------------------------------------------------------------
------------------------------------------------------------
------------------------------------------------------------
------------------------------------------------------------
------------------------------------------------------------
------------------------------------------------------------
------------------------------------------------------------
------------------------------------------------------------
------------------------------------------------------------
------------------------------------------------------------
------------------------------------------------------------
------------------------------------------------------------
------------------------------------------------------------
------------------------------------------------------------
------------------------------------------------------------
------------------------------------------------------------
------------------------------------------------------------
------------------------------------------------------------
------------------------------------------------------------
------------------------------------------------------------
------------------------------------------------------------
------------------------------------------------------------
------------------------------------------------------------
------------------------------------------------------------
------------------------------------------------------------
------------------------------------------------------------
------------------------------------------------------------
------------------------------------------------------------
------------------------------------------------------------
------------------------------------------------------------
------------------------------------------------------------
------------------------------------------------------------
------------------------------------------------------------
------------------------------------------------------------
------------------------------------------------------------
------------------------------------------------------------
------------------------------------------------------------
------------------------------------------------------------
------------------------------------------------------------
------------------------------------------------------------
------------------------------------------------------------
------------------------------------------------------------
------------------------------------------------------------
------------------------------------------------------------
------------------------------------------------------------
------------------------------------------------------------
------------------------------------------------------------
------------------------------------------------------------
------------------------------------------------------------
------------------------------------------------------------
------------------------------------------------------------
------------------------------------------------------------
------------------------------------------------------------
------------------------------------------------------------
------------------------------------------------------------
------------------------------------------------------------
------------------------------------------------------------
------------------------------------------------------------
------------------------------------------------------------
--tt------------gttttg---------gtgagacattttttttttcaagt-----t
tttatttgtggttctaaa----------------tttactctaaagcattg---------
-------atcttgt-------------tgccag---------------------------
----ctgtaaaaaaaaaa------------tag-agatttatgacactagaaaaaaa---
------------------------------------------------------------
--------------------------------gtggtatttttattaa------------
-----------ctgaaatgcaagatattggtcgattttcgttactacaag---------g
ctattagaaatatagtttttttt-------------------------------------
tttttataaa-----------tttggtgttttg---------------------------
------------------------------------------------------------
--------------------------------------aatgt-----------------
-----gatagtattgatggaaac--------------agagtttgtagtttattagtctg
tca--------------------------tttttgtgtgtgaacaaaatagagatttatt
tta-------------------taatggcttt-----------------gaaaattgtat
ta----------------------------------------------------------
------------------------------------------------------------
------------------------------------------------------------
------------------------------------------------------------
------------------------------------------------------------
------------------------------------------------------------
------------------------------------------------------------
------------------------------------------------------------
------------------------------------------------------------
------------------------------------------------------------
------------------------------------------------------------
------------------------------------------------------------
------------------------------------------------------------
------------------------------------------------------------
------------------------------------------------------------
------------------------------------------------------------
------------------------------------------------------------
------------------------------------------------------------
------------------------------------------------------------
------------------------------------------------------------
------------------------------------------------------------
------------------------------------------------------------
------------------------------------------------------------
------------------------------------------------------------
------------------------------------------------------------
------------------------------------------------------------
------------------------------------------------------------
------------------------------------------------------------
------------------------------------------------------------
------------------------------------------------------------
------------------------------------------------------------
------------------------------------------------------------
------------------------------------------------------------
------------------------------------------------------------
------------------------------------------------------------
------------------------------------------------------------
------------------------------------------------------------
------------------------------------------------------------
------------------------------------------------------------
------------------------------------------------------------
------------------------------------------------------------
------------------------------------------------------------
------------------------------------------------------------
------------------------------------------------------------
------------------------------------------------------------
------------------------------------------------------------
------------------------------------------------------------
------------------------------------------------------------
------------------------------------------------------------
------------------------------------------------------------
------------------------------------------------------------
------------------------------------------------------------
------------------------------------------------------------
------------------------------------------------------------
------------------------------------------------------------
----------------------------------------------
>KibiDr1|1561178
----------------------gtgcgcatgcgctggttgagtggactgagtgtgtgggc
gagagcgtgtggctgccgtatgaggtacgagtggtctatacttctctatctttaactgct
gctttcc--tttttttgttagcgttaattatagtttgttttgtttctttgcattgttagt
aaatattattttatgcttttggattagagaagtgagtgttgatttgagccggggaatccc
tgctctcacctgttgagagtatggctaccccaggcagtggaagttttaatgaattgacaa
gacgtcacggagtgaaaatagactcaactgctagtattgaagaatgtggtttagcagtgg
gggaagaagtcgggcatgataatattttatcagcttcccgaatgaatggcgctgttgttg
tttttgtgaaaactgttgatctagctaatttgttagttcaaaatggaatagtgattaacg
gtatttttacaccggtgcttcctttgtctacaccctc-aaaaaaagtaacgttgtcgaat
gtgccaccttttatccctaacaaagtgttgacaaacttacttaagcgttatgggaaaata
gtttcacctattaaaatgatcccgatctgaa-----ctaaatcgccgcttctaaaacatg
ttgtgtcatttagacggtacgtgtacatggttttgcaagaacatcttgatgaacttgact
tgtcccta-aatttccgacatgaggactttaattatgttattttcgccacaacaaataac
gttaagtgttttaactgtggcggttacgggcatttaattcgcggatgtcccaataaggtg
gacaataaatcaataaataaatcaataaacctttaccggttgcgactgatgagagtgacg
cgcgtcaggaaaatcagaccgctgcggcgcaggtcgtagaagaggaagcacctggaccaa
gctcaggtcagatagctgctgttttgactgagcctgggaatattgaagaaggggaatcag
tggatagagctgtggacgaagaggatatgattgtcacgggtgatgaaatgaatgaagttg
agaacgtttcaaccgctgcggaatctgtggtgagtgaattgtttgctcagcgggaaggtg
cgatagcagagttggatgacaatttatttaaaacacctcagaaacgtaggtgggaacagt
gtcctttaaatgagcgagctaagagaggtgctggtgatgaaccgggtcaaacagacacgg
aaagcgaaagtgatttctcagaatgtagcgtcagtttcagtttaccgttgagtggctatt
ctagcaagaactatactgcacacgaaattaaaacttttcttaaagacaccaagaatgcga
gaaatattcgtattgaacagtattttcctgacgtgagacaattcattgacaaagtgagga
tttatagaaacgaaggatgcttcaataagcaggaagtgtttcgtctaaggaaatttattg
gcaagataaatgaagagatggagtccagtgctagtaatgagaactagtcggcacctttat
gcagtattttgtttgtggaacttgctttgcttttggcttttcttagctatgggggaatta
aacatcgcttccttaaatataaatggagctagggagggaaaaaagcatttttatcttttt
gaaatgatt------aaggagaaaaaaatttatgtcttatttgttcaagaaacccacagt
gatgccctgaatgcttgtgattgggccagagaatataatggactacctatactaagtcat
ttaagctctgtaagtggtggtgttgctgttttattttctaagaattttattccgtgctct
tatcaagtggaagaaattataaatggtagattattaaaaataagagctcaatttgagaat
tctgtttttgtttttatttctgtatatgttcccaccagagccatagaaagaatgtgtttt
ttagaaactttaagtaatgttttggcaaattgcaatactgaagatgttttaattttagga
ggggattttaattgcactgagagttctttagatagaaatcatgtagaaccccatatgcca
tcacaaagaaggcttatacagttgataca----------ttttaatgatattactgatat
atggaagaattttaattcttatcaaagacagtatacttgggtacacacttatgataattt
attatctttagccaggttagacagattttatggatataggcaccaacttaatttatttaa
agaatgtgttatttctcctgttggcttctccgatcatagcttagtaaaatgttctgttac
tacgggccattttaggccaaaaagtgcttactggcatttaaatactaatttactaagtga
ctgtacatttcaagatattttcaaggagttttggagt-----------------------
tttttgctccatacaacagtggtgggattttgcaaaaacacaagtcaaacagttgtgcca
gcaatacaccattaatgttacaaaggacaggaaaagtacaattgaagtattagagaatga
aataaaagccatgcaagaaaaagcagatgcttc-------------------aggagact
taggttttataaggaattttaaagaaaaaaaagaattctctaaacaatttacttg-actt
gactgcttaaggagctcttgtcaggtcaagatttcagaatattgagtcgatagatgcacc
atccaaatttttctttaatctagaaagaaagaatgggcaaaaaagatttatatataacct
gctctctgagaccggaattttgctgtcagaaacttctgaaataagaaaaagggcagttaa
tttttatcaagacctttataaaagtgagatcttttctgatgaatcagatacaagtgattt
tttttaacaatttgccccaagttcctcaagattttaatgttgagttaaagaaggctgtta
cactagaagaattacaaaaagcacttcagagtatggaatgtaataaagtccctggtattg
acggcttaccagccgaattttataagactttctggaaagaagtcggtttggact-tattg
caagttataaatgaaagtttggcatatggacaattacctttaagttgtagaagggcagtg
cttactttactacccaagaaaggtgatcttaatgatactaaaaattggaggcctgttagc
ctgttatgtactgac----tataaattactctctaaagttttagctaacaggctaagtga
tgtccttagccatatcattcatccggaccagtcatattgtgttccaggaaggcgaatatt
tgataatatctcttttatcagagacattttagatattggaaaaatttttaatttgaattt
tggccttctttctcttgatcaagaaaaagcttt---------------------------
----------------------------------------------------------at
ataacgatgtggaaagtgtcttgaaatttaacgggaatttatgtgccccttttaaagttt
ttaggggcattagacaaggatgtgccttatcgggtatgttgtatactttagctatagagc
ctctgctaattaaaataagagcaaaattaagtgggttatctctaccaagttgtacaaatt
gttttaaagtgtctgcatatgctgatgatattgttgtgttaattaatgggc-----agat
tgatgttaccttgttactggaattaatgaatgatttcaaaaagatatctgccacaaaaat
caattggtcaaaaagcgaagccttattagttggaaattggcacaacgcagagccaaaact
cccagaaggactaacttggactaagcaaggttttaagtatttgggagtgtttttgggaga
cgaactgatcatgcagaaaaattttgaagacattattgaaaaagtcagaggtcgacttga
aagatggaaatttttactttctaaaatttcctataaaggacgagtgttgatcataaacaa
tttaatcgcttctgctctgtggcatcgattaatttgtgtggaccctccaagtgacttatt
aataaaattgcagtcacttttgatagactttttttgggacaagatgcattgggtacaaaa
agctattttgaacttaccgaaagaagaaggaggacatcatttaatgcatatccagagcag
agttgcagctttcaggattcagttcattcaaagacttctgactggtccggtggactctag
ttggaaaattgctgcatgcgctattttgcgagggtttagaaatttggaccttgagaaatc
tttattttggactgacccacaaaagatggactggtctaaattgccca-------------
-ttttttatcggaacatgtttaaagtttggtctctatttaaagtacagaggcatggcact
gcatcatctttattttggttgctccaagaacctttgatttttggatctcgaatggactta
tcgaatgaggggattcttccttctgttaacgagattcttctgaatgcgggagttgtaact
gttggacacttttttaaactggctggccct----gcttttaggaatgttgaagctgttgc
gaatcgtttgggtataaggtccaaacgaatagtagcaaagttacttgaaaagtggaaatc
cttttttacccctgaagaagctaacatgttggaaaattatgctgatggtttaa-tcatcc
caaattgcaatgatccttt---tcctgatttatatttatcaactgattttaaggagtgtg
aaggtgtttttttgcaaaataatgtgttgtttttaatgggaaccaattctgagtttggaa
aaaatgtttataatagttgtgtgaaattgctaaataggaagtcactgaatgataaggttg
atactccatggcgttctgttctccctttaaaagagaatgctaaaccagagtggagagctc
tgtataaacccccctt---------------accaaaaaaag-tgggggatatgcaatgg
agaatcttgcatggtgccatagctgtgaatgcgtttgtttcaattataaatccaggtaat
agtcatgaatgttttttttgttttcaacgtgaaaccctatatcatgcttttgtgttatgt
aacaggcttagttc-cttttttcaggtcttatataa-----------------c----tt
gttt------------gttttg---------gcgagacattttctatggaaacg------
tttatttgtggttataag----------------tatacacgtaaacaacgt--------
-------ttttttt-------------tgtcagttattaaattttctttt----------
----gggtcaagcaaaaa------------ggg-caatttatgacactagaaaaatacaa
g-----------ttgagcaaaactcaa---------gtggctgtttaaa-----------
--------------------------aaca---ttttttttttacttg------------
-----------gtgaaatccagaattttaatggatttccagtattacaaa---------a
caatgggtgatcttatgtgttttgaaaaaatttgg-------------------------
-tgttacaaa--------------ggagttt-----------------------------
------------------------------------------------------------
--------------------------------------tatgt-----------------
-----caaatttgtgatgaaaattta------------gagtttatggtttattaggctg
ttt--------------------------ttaatttttatgtg-----t-----ttgatt
gta-------------------taacgtcttt-----------------aaaatgtttat
taaaggcatgttgaaaatt----------------caaaat-------------------
------------------------------------------------------------
--------------tctctctctctcactctctctctctcacac----------------
------------------------------------------------------------
------------------------------------------------------------
------------------------------------------------------------
------------------------------------------------------------
------------------------------------------------------------
------------------------------------------------------------
------------------------------------------------------------
------------------------------------------------------------
------------------------------------------------------------
------------------------------------------------------------
------------------------------------------------------------
------------------------------------------------------------
------------------------------------------------------------
------------------------------------------------------------
------------------------------------------------------------
------------------------------------------------------------
------------------------------------------------------------
------------------------------------------------------------
------------------------------------------------------------
------------------------------------------------------------
------------------------------------------------------------
------------------------------------------------------------
------------------------------------------------------------
------------------------------------------------------------
------------------------------------------------------------
------------------------------------------------------------
------------------------------------------------------------
------------------------------------------------------------
------------------------------------------------------------
------------------------------------------------------------
------------------------------------------------------------
------------------------------------------------------------
------------------------------------------------------------
------------------------------------------------------------
------------------------------------------------------------
------------------------------------------------------------
------------------------------------------------------------
------------------------------------------------------------
------------------------------------------------------------
------------------------------------------------------------
------------------------------------------------------------
------------------------------------------------------------
------------------------------------------------------------
------------------------------------------------------------
------------------------------------------------------------
------------------------------------------------------------
--------------acaccctttct-----------------------------------
------------------------------------------------------------
------------------------------------------------------------
------------------------------------------------------------
------------------------------------------------------------
------------------------------------------------------------
----------------------------------------------
>KibiDr1|1561179
------------------------------------------------------------
------------------------------------------------------------
------------------------------------------------------------
------------------------------------------------------------
------------------------------------------------------------
------------------------------------------------------------
------------------------------------------------------------
------------------------------------------------------------
------------------------------------------------------------
------------------------------------------------------------
------------------------------------------------------------
------------------------------------------------------------
------------------------------------------------------------
------------------------------------------------------------
------------------------------------------------------------
------------------------------------------------------------
------------------------------------------------------------
------------------------------------------------------------
------------------------------------------------------------
------------------------------------------------------------
------------------------------------------------------------
------------------------------------------------------------
------------------------------------------------------------
------------------------------------------------------------
------------------------------------------------------------
------------------------------------------------------------
------------------------------------------------------------
------------------------------------------------------------
------------------------------------------------------------
------------------------------------------------------------
------------------------------------------------------------
------------------------------------------------------------
------------------------------------------------------------
------------------------------------------------------------
------------------------------------------------------------
------------------------------------------------------------
------------------------------------------------------------
------------------------------------------------------------
------------------------------------------------------------
------------------------------------------------------------
------------------------------------------------------------
------------------------------------------------------------
------------------------------------------------------------
------------------------------------------------------------
------------------------------------------------------------
------------------------------------------------------------
------------------------------------------------------------
------------------------------------------------------------
------------------------------------------------------------
------------------------------------------------------------
------------------------------------------------------------
------------------------------------------------------------
------------------------------------------------------------
------------------------------------------------------------
------------------------------------------------------------
------------------------------------------------------------
------------------------------------------------------------
------------------------------------------------------------
------------------------------------------------------------
------------------------------------------------------------
------------------------------------------------------------
------------------------------------------------------------
------------------------------------------------------------
------------------------------------------------------------
------------------------------------------------------------
------------------------------------------------------------
------------------------------------------------------------
------------------------------------------------------------
------------------------------------------------------------
------------------------------------------------------------
------------------------------------------------------------
------------------------------------------------------------
------------------------------------------------------------
------------------------------------------------------------
------------------------------------------------------------
------------------------------------------------------------
------------------------------------------------------------
------------------------------------------------------------
------------------------------------------------------------
------------------------------------------------------------
------------------------------------------------------------
------------------------------------------------------------
------------------------------------------------------------
------------------------------------------------------------
------------------------------------------------------------
------------------------------------------------------------
------------------------------------------------------------
------------------------------------------------------------
------------------------------------------------------------
------------------------------------------------------------
------------------------------------------------------------
-----------gtggagagtt---------------------------------------
------------ttgtgtaaagcaccat--------------------------------
------------------------------------------------------------
-----tgaccaaacgcgttggggattt--------------------------------a
caatggaggattctgcagg--------------------------------------gga
ttgtggcagtg-------------aacgctt-----------------------------
------------------------------------------------------------
------------------------------------catatgt-----------------
------------------------------------------------------------
-------------------------gttgttcactctagtgtccatgacg----------
-----------------------agtgtctct----------------------------
------------------------------------------------------------
------------------------------------------------------------
------------------------------------------------------------
------------------------------------------------------------
------------------------------------------------------------
------------------------------------------------------------
------------------------------------------------------------
------------------------------------------------------------
------------------------------------------------------------
------------------------------------------------------------
------------------------------------------------------------
------------------------------------------------------------
------------------------------------------------------------
------------------------------------------------------------
------------------------------------------------------------
------------------------------------------------------------
------------------------------------------------------------
------------------------------------------------------------
------------------------------------------------------------
------------------------------------------------------------
------------------------------------------------------------
------------------------------------------------------------
------------------------------------------------------------
------------------------------------------------------------
------------------------------------------------------------
------------------------------------------------------------
------------------------------------------------------------
------------------------------------------------------------
------------------------------------------------------------
------------------------------------------------------------
------------------------------------------------------------
------------------------------------------------------------
------------------------------------------------------------
------------------------------------------------------------
------------------------------------------------------------
------------------------------------------------------------
------------------------------------------------------------
------------------------------------------------------------
------------------------------------------------------------
------------------------------------------------------------
------------------------------------------------------------
------------------------------------------------------------
------------------------------------------------------------
------------------------------------------------------------
------------------------------------------------------------
------------------------------------------------------------
------------------------------------------------------------
------------------------------------------------------------
------------------------------------------------------------
--------------tctgt-----------------------------------------
------------------------------------------------------------
------------------------------------------------------------
------------------------------------------------------------
------------------------------------------------------------
------------------------------------------------------------
----------------------------------------------
>KibiDr1|1561180
------------------------------------------------------------
------------------------------------------------------------
------------------------------------------------------------
------------------------------------------------------------
------------------------------------------------------------
------------------------------------------------------------
------------------------------------------------------------
------------------------------------------------------------
------------------------------------------------------------
------------------------------------------------------------
------------------------------------------------------------
------------------------------------------------------------
------------------------------------------------------------
------------------------------------------------------------
------------------------------------------------------------
------------------------------------------------------------
------------------------------------------------------------
------------------------------------------------------------
------------------------------------------------------------
------------------------------------------------------------
------------------------------------------------------------
------------------------------------------------------------
------------------------------------------------------------
------------------------------------------------------------
------------------------------------------------------------
------------------------------------------------------------
------------------------------------------------------------
------------------------------------------------------------
------------------------------------------------------------
------------------------------------------------------------
------------------------------------------------------------
------------------------------------------------------------
------------------------------------------------------------
------------------------------------------------------------
------------------------------------------------------------
------------------------------------------------------------
------------------------------------------------------------
------------------------------------------------------------
------------------------------------------------------------
------------------------------------------------------------
------------------------------------------------------------
------------------------------------------------------------
------------------------------------------------------------
------------------------------------------------------------
------------------------------------------------------------
------------------------------------------------------------
------------------------------------------------------------
------------------------------------------------------------
------------------------------------------------------------
------------------------------------------------------------
------------------------------------------------------------
------------------------------------------------------------
------------------------------------------------------------
------------------------------------------------------------
------------------------------------------------------------
------------------------------------------------------------
------------------------------------------------------------
------------------------------------------------------------
------------------------------------------------------------
------------------------------------------------------------
------------------------------------------------------------
------------------------------------------------------------
------------------------------------------------------------
------------------------------------------------------------
------------------------------------------------------------
------------------------------------------------------------
------------------------------------------------------------
------------------------------------------------------------
------------------------------------------------------------
------------------------------------------------------------
------------------------------------------------------------
------------------------------------------------------------
------------------------------------------------------------
------------------------------------------------------------
------------------------------------------------------------
------------------------------------------------------------
------------------------------------------------------------
------------------------------------------------------------
------------------------------------------------------------
------------------------------------------------------------
------------------------------------------------------------
------------------------------------------------------------
------------------------------------------------------------
------------------------------------------------------------
--------------------------------------------------ttttcaatgg
agatt-------------------------------------------------------
------------------------------------------------------------
------------------------------------------------------------
------------------------------------------------------------
tttatttgtggttttaaa----------------tattcttgtatacgttcatatga---
--------------------------atgtcaattgcaaaaatttctatt----------
----gggtgaagcaaaaa------------tgg-cagtttatgttagtaggaaacgtaaa
a-----------ttgaggagaactcta---------atattgatgtaaaac---------
--------------------------------tcttaattcaaatatg------------
-----------ataaggtcaagaattttagttgattttcgttattataaa---------a
taa---------------------------------------------------------
------------------------------------------------------------
------------------------------------------------------------
------------------------------------------------------------
------------------------------------------------------------
------------------------------------------------------------
------------------------------------------------------------
------------------------------------------------------------
------------------------------------------------------------
------------------------------------------------------------
------------------------------------------------------------
------------------------------------------------------------
------------------------------------------------------------
------------------------------------------------------------
------------------------------------------------------------
------------------------------------------------------------
------------------------------------------------------------
------------------------------------------------------------
------------------------------------------------------------
------------------------------------------------------------
------------------------------------------------------------
------------------------------------------------------------
------------------------------------------------------------
------------------------------------------------------------
------------------------------------------------------------
------------------------------------------------------------
------------------------------------------------------------
------------------------------------------------------------
------------------------------------------------------------
------------------------------------------------------------
------------------------------------------------------------
------------------------------------------------------------
------------------------------------------------------------
------------------------------------------------------------
------------------------------------------------------------
------------------------------------------------------------
------------------------------------------------------------
------------------------------------------------------------
------------------------------------------------------------
------------------------------------------------------------
------------------------------------------------------------
------------------------------------------------------------
------------------------------------------------------------
------------------------------------------------------------
------------------------------------------------------------
------------------------------------------------------------
------------------------------------------------------------
------------------------------------------------------------
------------------------------------------------------------
------------------------------------------------------------
------------------------------------------------------------
------------------------------------------------------------
------------------------------------------------------------
------------------------------------------------------------
------------------------------------------------------------
------------------------------------------------------------
------------------------------------------------------------
------------------------------------------------------------
------------------------------------------------------------
------------------------------------------------------------
------------------------------------------------------------
------------------------------------------------------------
----------------------------------------------
>KibiDr1|1561181
------------------------------------------------------------
------------------------------------------------------------
------------------------------------------------------------
------------------------------------------------------------
------------------------------------------------------------
------------------------------------------------------------
------------------------------------------------------------
------------------------------------------------------------
------------------------------------------------------------
------------------------------------------------------------
------------------------------------------------------------
------------------------------------------------------------
------------------------------------------------------------
------------------------------------------------------------
------------------------------------------------------------
------------------------------------------------------------
------------------------------------------------------------
------------------------------------------------------------
------------------------------------------------------------
------------------------------------------------------------
------------------------------------------------------------
------------------------------------------------------------
------------------------------------------------------------
------------------------------------------------------------
------------------------------------------------------------
------------------------------------------------------------
------------------------------------------------------------
------------------------------------------------------------
------------------------------------------------------------
------------------------------------------------------------
------------------------------------------------------------
------------------------------------------------------------
------------------------------------------------------------
------------------------------------------------------------
------------------------------------------------------------
------------------------------------------------------------
------------------------------------------------------------
------------------------------------------------------------
------------------------------------------------------------
------------------------------------------------------------
------------------------------------------------------------
------------------------------------------------------------
------------------------------------------------------------
------------------------------------------------------------
------------------------------------------------------------
------------------------------------------------------------
------------------------------------------------------------
------------------------------------------------------------
------------------------------------------------------------
------------------------------------------------------------
------------------------------------------------------------
------------------------------------------------------------
------------------------------------------------------------
------------------------------------------------------------
------------------------------------------------------------
------------------------------------------------------------
------------------------------------------------------------
------------------------------------------------------------
------------------------------------------------------------
------------------------------------------------------------
------------------------------------------------------------
------------------------------------------------------------
------------------------------------------------------------
------------------------------------------------------------
------------------------------------------------------------
------------------------------------------------------------
------------------------------------------------------------
------------------------------------------------------------
------------------------------------------------------------
------------------------------------------------------------
------------------------------------------------------------
------------------------------------------------------------
------------------------------------------------------------
------------------------------------------------------------
------------------------------------------------------------
------------------------------------------------------------
------------------------------------------------------------
------------------------------------------------------------
------------------------------------------------------------
------------------------------------------------------------
------------------------------------------------------------
---------------------------------------------attctgagtttggaa
aaaatgtttataatagttgtgtgaaattgctaaataggaagtcactgaatgatagggttg
atactccatggcgctctgttctccatttaaaagagaatgctaaaccagagtggagagctc
tgtataaacccccctt---------------accaaaaaaag-tgggggatttgcaatgg
agaatcttgcatggtgccatagctgtgaatgcgtttgtttcaattataaatccaggtaat
agtgatgaatgtcctttttgttctcaacgtgaaaccctatatcatgcttttatgttatgt
aacaggcttagttc-cttttttcaggtcttatctaa-----------------cttgttt
gttt------------gttttg---------gcgagacattttctatggaaacg------
tttatttgtggttataag----------------tatacacgtaaacgacgt--------
-------ttttttt-------------tgtcagttattaaattttctttt----------
----gggtcaagcaaaaa------------tgg-caatttatgacactagaaaaatacaa
g-----------ttgagcaaaactcaa---------gtggctgtttaaa-----------
--------------------------aaca-----tttttttaatttg------------
-----------gtgaaatccagaattttaattgatttccagtattacaaa---------a
caatgggtgatcttatgtgttttgaaaaaatttgg-------------------------
-tgttacaaa--------------ggagttt-----------------------------
------------------------------------------------------------
--------------------------------------tatgt-----------------
-----caaatttgtgatgaaaattta------------gagtttatggttcattaggctg
ttt--------------------------ctaatttttatgtgtaacat-----ttgatt
gta-------------------taacgtcttt-----------------aaaatgtttat
taaaggcgtgttgaaaatt----------------caattc-------------------
------------------------------------------------------------
------------tctatctctccctctctctctctccctctctc----------------
------------------------------------------------------------
------------------------------------------------------------
------------------------------------------------------------
------------------------------------------------------------
------------------------------------------------------------
------------------------------------------------------------
------------------------------------------------------------
------------------------------------------------------------
------------------------------------------------------------
------------------------------------------------------------
------------------------------------------------------------
------------------------------------------------------------
------------------------------------------------------------
------------------------------------------------------------
------------------------------------------------------------
------------------------------------------------------------
------------------------------------------------------------
------------------------------------------------------------
------------------------------------------------------------
------------------------------------------------------------
------------------------------------------------------------
------------------------------------------------------------
------------------------------------------------------------
------------------------------------------------------------
------------------------------------------------------------
------------------------------------------------------------
------------------------------------------------------------
------------------------------------------------------------
------------------------------------------------------------
------------------------------------------------------------
------------------------------------------------------------
------------------------------------------------------------
------------------------------------------------------------
------------------------------------------------------------
------------------------------------------------------------
------------------------------------------------------------
------------------------------------------------------------
------------------------------------------------------------
------------------------------------------------------------
------------------------------------------------------------
------------------------------------------------------------
------------------------------------------------------------
------------------------------------------------------------
------------------------------------------------------------
------------------------------------------------------------
------------------------------------------------------------
--------------tct-------------------------------------------
------------------------------------------------------------
------------------------------------------------------------
------------------------------------------------------------
------------------------------------------------------------
------------------------------------------------------------
----------------------------------------------
>KibiDr1|1675712
------------------------------------------------------------
------------------------------------------------------------
------------------------------------------------------------
------------------------------------------------------------
------------------------------------------------------------
------------------------------------------------------------
------------------------------------------------------------
------------------------------------------------------------
------------------------------------------------------------
------------------------------------------------------------
------------------------------------------------------------
------------------------------------------------------------
------------------------------------------------------------
------------------------------------------------------------
------------------------------------------------------------
------------------------------------------------------------
------------------------------------------------------------
------------------------------------------------------------
------------------------------------------------------------
------------------------------------------------------------
------------------------------------------------------------
------------------------------------------------------------
------------------------------------------------------------
------------------------------------------------------------
------------------------------------------------------------
------------------------------------------------------------
------------------------------------------------------------
------------------------------------------------------------
------------------------------------------------------------
------------------------------------------------------------
------------------------------------------------------------
------------------------------------------------------------
------------------------------------------------------------
------------------------------------------------------------
------------------------------------------------------------
------------------------------------------------------------
------------------------------------------------------------
------------------------------------------------------------
------------------------------------------------------------
------------------------------------------------------------
------------------------------------------------------------
------------------------------------------------------------
------------------------------------------------------------
------------------------------------------------------------
------------------------------------------------------------
------------------------------------------------------------
------------------------------------------------------------
------------------------------------------------------------
------------------------------------------------------------
------------------------------------------------------------
------------------------------------------------------------
---------------------------ctctctcgaaagaagtcggtttggact-tattg
caagttataaatgaaagtttggcatatggacaactacctttaagttgtagaagggcagtg
cttactttattacccaagaaaggtgatcttaatgatataaaaaattggaggcctgttagc
ctgttatgtactgac----tataaattactctctaaagttttagctaacaggctaagtga
tgtccttagccatatcattcatccggaccagtcatattgtgttccaggaaggcgaatatt
tgataatatctcttttatcagagacattttagatattggaaaaatttttaatttgaattt
tggccttctttctcttgatcaagaaaaagctttcgatcgagttgagcacaaatatttgtg
gaacactttaacag-cctttggttttaacaatgagtttgtatctatgttaaaagctttat
ataacgatgtggaaagtgtcttgaaatttaacgggaatttatgtgccccttttaaagttt
ttaggggcattagacaaggatgtgccttatcgggtatgttgtatactttagctaaagagc
ctctgctaattaaaataagagcgaaattaagtgggttatctctaccaagttgtacaaatt
gttttaaagtgtctgcatatgcttatgatattgttgttttaattaatgggc-----agat
tgatgttaccttgttactggaattaatgaatgattttaaaaagatatctgccacaaaaat
caattggtcaaaaagcgaagccttattagttggaaattggcacaacgcagagccaaaact
cccagaaggactaacttggactaagcaaggttttaagtatttgggagtgtttttgggaga
tgagctgatcatgcagaaaaattttgaagacattattgaaaaagtcagaggtcgacttga
aagatggaaatttttactttctaaaatttcctataaaggacgagtgttgatcataaacaa
tctaatcgcttctgctctgtggcatcgattaatttgtgtggaccctccaagtgacttatt
aataaaattgcagtcacttttgatagactttttttgggacaagatgcattgggtacaaaa
agctattttgtacttaccgaaagaagaaggaggacatcatttaatgcatatccagagcag
agttgcagctttcaggattcagttcattcaaagacttctgactggtccggtggactctag
ttggaaaattgctgcatgtgctattttgcgagggtttagaaatttggaccttgagaaatc
tttattttggactgacccacaaaagatggactggtctaaattgccca-------------
-ttttttatcgaaacatgtttaaagtttggtctctatttaaagtacagaggcatggcaat
gcatcatctttattttggttgctccaagaaccttggatttttggatctcgaatggactta
tcgaatgaggggattctcccttctgttaacgagattcttctgaatgcgggagttgtaact
[truncated: 226,671 more chars]
