# Supplementary material for: Zebrafish transposable elements show extensive diversification in age, genomic distribution, and developmental expression
Source: Genome Res. 2022 Jul;32(7):1408–23. doi: 10.1101/gr.275655.121 (PMC9341512; doi:10.1101/gr.275655.121)
Supplement: Supplemental Material [file supp_gr.275655.121_Supplementary_data_2.tar.gz › supp-data-2/DNA-X-8_DR.mafft.fa]

>DNA-X-8_DR|4229
------------------------------------------------------------
------------------------------------------------------------
------------------------------------------------------------
------------------------------------------------------------
------------------------------------------------------------
------------------------------------------------------------
------------------------------------------------------------
------------------------------------------------------------
-------------------t--gtt-t--ta--------tgaa---tt--at--------
------------------------------------------------------------
-------------------------------------------------ttt---g--c-
-------------aa---taga-----------------t-----t----a---a---tt
cat-at-g----t---a----t--t--gga-ctcggt----gtgc--aagt----tgtg-
------------------------------------------------------------
-----------------------tgt----g--tgaaa--------aa------------
-aaa-tt-ccg-gat-------------tt------------------------------
-------------------------------aa---------------------------
---------------------------------------------------ta---ca--
------------------------------------------------------------
------------------------------------------------------------
------------------------------------------------------------
--------------------------gga----------a-------------aaaaa--
--gaca--catat-----g-a---aa-attt-----------------------------
-----------tg---------------------c-------------------------
------------------------------------------------------------
------------------------------------------------------------
---------------------------------------------------acttt----
-gg----ac--taa------gc---a-a-------------------a----ga-act--
------------------------------------------------------------
------------------------------------------------------------
------------------------------------------------------------
------------------------------------------------------------
------------------------------------------------------------
---------------------------------------------------------
>DNA-X-8_DR|4230
------------------------------------------------------------
------------------------------------------------------------
---------------------gcacattcc------------------------------
----------------aaactt--aatg------caaca--accttt-----gg----tc
------------aatcacat-------t-------tacc------ccca-----aa---a
cgt--t--t------gtc------------------------------------------
------------------------------------------------------------
------------------------------------------------------------
------c----gt-caa-aaaa----t-aca-------catt------------------
------------------------------------------------------------
-----tttta----------tttt------------------gagtt--ttt-c------
---------aa--ag----caag-----ta---------t-t---tgg--ag--atg--t
-at-tt-t-g-ac---a-a--t-tca-gac-c-c-ac-t--gtat--aagc---------
------------------------------------------------------------
------------------------------------------------------------
------------------------------------------------------------
------------------------------------------------------------
------------------------------------------------------------
------------------------------------------------------------
------------------------------------------------------------
------------------------------------------------------------
------------------------------------------------------------
------------------------------------------------------------
------------------------------------------------------------
------------------------------------------------------------
------------------------------------------------------------
------------------------------------------------------------
------------------------------------------------------------
------------------------------------------------------------
------------------------------------------------------------
------------------------------------------------------------
------------------------------------------------------------
------------------------------------------------------------
---------------------------------------------------------
>DNA-X-8_DR|4231
------------------------------------------------------------
------------------------------------------------------------
------------------------------------------------------------
--------------------t---attg------ca-c---ac-t-------gg-a--tc
------------------------------------------------------------
------------------------------------------------------------
------------------------------------------------------------
------------------------------------------------------------
------------------------t-t--ca--------tccg---c--cat--------
-a-aaaaaa-----------------attg------aactggg------tttga------
-------ttt----------tttt-----------tcca------gt--ttt-c-a--c-
-a--ttc--g---aa----aaag-----ca-------c-t-t---t-a--ag--agat--
-gt-tt-t-g-aa---a-g--t-tta-gag-c-c-ac-c--ttaa--aagt-ga--a-a-
agct---aaa-ta--cagaat--gcagtca--------------------tt-ta-at-c
------t--a---cagat--gacttt--atg-t-caaat-gca-g-tg-cataaa---a-
taac-g-gcag-aatttgga-ggacag-tt-gaaaacccctat-------------a---
---tgctggattcagtgactggcgc------acc-t-ctgccc--tgc-agctg-tttg-
---------------------------------------gtgtgtg-tgtccata-catt
tgaca-------tactgcccatagacat-ta-taa-------------------------
---tccactttccgtccattgctccgatatgtcaatg--tgacggccatctat-tataat
gtc-tatag-g------tactgccagtcactgttcagg-atgtgtt--tat-gttcg---
ta-----aa----tgtg---------tta--agtatcacaagcatt-gtatc-aaaattc
c-act-ggtttcct-ga-a-a-tacac-ttt-g--cat---attgtgataatc----cag
cacagcttagctg-aacttt-g-tttc--ctctat--acat---gtagtat---------
-------------tggatga--a-ca-acatgcaa-----cctattcc---t-ttttcc-
--t-tctc-t---actttg-gaaaag-aga--ggaaaacaaa----g-catcactgctt-
---gaa--------ctgac--t-ctg-aaa--tgttt-ca--cg-------ttttt--tc
-at----aa--tgga--ttaat-t-a-at-acgcatcggac--t--ca-g-tgt-gc-aa
g---g-t-t--tg----tt--t-ac-g-tgac-aa----a----tc-tt-t-c-t-gatt
aat-----taaa-----aaaa-------aaaaa-aaa---cg---catac----a-aaa-
aaaa--ttcg-g--ac--ctc-agtg-tgc-aa--a-gactt------------------
------------------------------------------------------------
------------------------------------------------------------
---------------------------------------------------------
>DNA-X-8_DR|4232
------------------------------------------------------------
------------------------------------------------------------
------------------------------------------------------------
----------------aggtc---attg------ca-c---ac-t-------gt-a--tg
-c----c-----a----a-a-------a----tt-t-ca------tccaa----at----
ttt--t--c------a---ca-------c---gtt------------------aa---a-
a------ta---at--ta---------a-ttt--g----a-a---ct----cacaat---
tg--t----g-taa----a-----tcac-------a--tt--ta---c------a---ca
c-t-g-c-ctc-a--ca-aa--ctt-t--cg--------tc-------------------
------------------------------------------------------------
------------------------------------------------------------
------------------------------------------------------------
------------------------------------------------------------
------------------------------------------------------------
------------------------------------------------------------
------------------------------------------------------------
------------------------------------------------------------
------------------------------------------------------------
------------------------------------------------------------
------------------------------------------------------------
------------------------------------------------------------
------------------------------------------------------------
------------------------------------------------------------
------------------------------------------------------------
------------------------------------------------------------
------------------------------------------------------------
------------------------------------------------------------
------------------------------------------------------------
------------------------------------------------------------
------------------------------------------------------------
------------------------------------------------------------
------------------------------------------------------------
------------------------------------------------------------
---------------------------------------------------------
>DNA-X-8_DR|4233
------------------------------------------------------------
------------------------------------------------------------
------------------------------------------------------------
------------------------------------------------------------
------------------------------------------------------------
------------------------------------------------------------
------------------------------------------------------------
------------------------------------------------------------
------------------------------------------------------------
------------------------------------------------------------
------------------------------------------------------------
------------------------------------------------------------
------------------------------------------------------------
------------------------------------------------------------
------------------------------------------------------------
------------------------------------------------------------
------------------------------------------------------------
------------------------------------------------------------
------------------------------------------------------------
------------------------------------------------------------
-----------------tattggaagtgtctgttcagg-atttgtt--tat-gaaat---
cttgtgcta----tgtggc-------tgc--agtatcacaagcaaa-gtatc-aaaatgc
c-act-gatttact-aa-g-a-taaac-ttt-g--tac---ttcaggataat----cctc
tgcgg-ctctttg-ataagg-a-gggg--aaccct--acttcc-tctctgtg--------
--gaat--ggat-tgtatgaaca-ca-atat-------------t---------------
--------------ttttg-aagaga-agag-----aacaaa----g-catcactactt-
---gaa--------atgat--a-cca-gtt--ttttt-tt--tttttttttttttt--tc
-gg----aa--ggga--ttaat-t-a-ataaaagattggac--t--ca-a-tgt-gc-aa
g---g-t-t--gct-gttt--g-at-g--aat-------------t-ct-t-c-a-gat-
-ac-----aaat-----acaaaaaa---------aaa---aa---aaagc-------aa-
aaat--ttct-g--ac--ttc-attg-tgc-aa--a-gacct------------------
------------------------------------------------------------
------------------------------------------------------------
---------------------------------------------------------
>DNA-X-8_DR|4234
------------------------------------------------------------
------------------------------------------------------------
------------------------------------------------------------
------------------------------------------------------------
------------------------------------------------------------
------------------------------------------------------------
------------------------------------------------------------
---------------------------------------tc------g------c---aa
a-ct--g-act-c--aa-aa--att-t--tc--------atcc---ca--at-------t
ttta---------aacca-----------------------------------------t
ttgaaaataa----------ttttga--------------------c--ctc-a-g--g-
-t--gcc--aa--tc-------a-----ca-------t-t-t------------------
------------------------------------------------------------
------------------------------------------------------------
-----------------------------------------------------a---ta-
caca-g-tgaa-actttcat-gcataa-ca-aaaa-------------------------
-------------------------------aa---------------------------
---------------------------------------------------at-------
--------------ctg-------------------------------------------
------------------------------------------------------------
------------------------------------------------------------
------------------------------------------------------------
---------gttc-----a-c-tt----ttt-----------------------------
------------------t--a--atg-ca-------cttt-------------------
------------------------------------------------------------
------------------------------------------------------------
------------------------------------------------------------
----------------------------t-gactaaggtgctctggcatgacga-atg--
------t-t--tca-----gat-a-----------------------taaaaaaa-tata
---------tata------------------aaaaaa---ca---aata-------g-a-
aaat--ttttc-------tgc-agtg-tgc-aaagac-----------------------
------------------------------------------------------------
------------------------------------------------------------
---------------------------------------------------------
>DNA-X-8_DR|4235
------------------------------------------------------------
------------------------------------------------------------
------------------------------------------------------------
------------------------------------------------------------
-----------------------------------------------tg--t-------c
tgt-gtg-t------gtc-ca-----ta--------------------------------
------------------------------------------c--ct---------t---
tga-cgt-----------------------------------------------a-gcta
c-t-g-c-----c---a-g-------c--c---------tgtg---t-tca---------
-----------------------------------------gga----------------
--------------------ttaa-------------------------tta---g--tt
----tat--gg--aa-----at---gt-------------gtgt-t----a---tg---c
-gg-cc-g-------------------------c-------------aagc-----a-g-
t--------g-t-------gt---------------------------------------
----------------------------------c-------------------------
------------aat---------------------------------------------
------------------------------------------------------------
------------------------------------------------------------
------------------------------------------------------------
------------------------------------------------------------
------------------------------------------------------------
----------------------------------------------------------gt
c-act-catttctt-ga-a-a-tacac-ttt-a--tatt---tgagaaaaatcc----ag
cgcag-ctcttta-ataagg-g-ggtg--aactct--cctttc-tctctgtgca----ga
gga--------g-tgaacagaca-ta-atatttc-------------------ctcttt-
----ttt-tg--------a-agaaga-gaagaggaaaaag--------catcactgctt-
---gaa--------ttaac--t-ctg-aat----------------------tgtt--tt
-gc---------------------------------------------------------
------------------------------------------------------------
------------------------------------a---aa---cacat----a-taa-
aaat--agca-g--at--ttc-agtg-tgc-aa--a-cacct------------------
------------------------------------------------------------
------------------------------------------------------------
---------------------------------------------------------
>DNA-X-8_DR|4236
------------------------------------------------------------
------------------------------------------------------------
------------------------------------------------------------
--------------------------------------------tacgtga-tgaat-tt
ttttgtaaatgcataaaaaa---------------------------tg--c-------g
tgc-gtg-t------gtg-ta-----aac---atttgatgtggacctagccatag---ac
a--ttataa---tt-aaaagcattgcct--tc-ag-tccattg--ct---------t---
cga-t--atg-taaacccaa-ccaccaa--ct---a--ttgtaatgtcta---ta-cgta
c-t-g-c-----c---a-g-------t--c---------tctg---t-gca---------
-----------------------------------------gga----------------
--------------------ttag------------------------------------
----------------------------------------tttg-t----g---aa---t
-gt-gt-g----a---a-g--tatca-------c-------------aact-----g-a-
t--------g-t-------at---------------------------------------
----------------------------------caa-----------------------
------------cat---------------------------------------------
------------------------------------------------------------
------------------------------------------------------------
------------------------------------------------------------
------------------------------------------------------------
------------------------------------------------------------
----------------------------------------------------------tc
c-act-gattttct-ga-a-g-taatt-ttt-g--catt---tcaagataatc------g
tgcag-ctctttg-atatta-a-gcaa--aactct--actttt-tctatatgca------
----g----tgt-tgaatgaaca-ca-atatg-----tagtctatttc---t-tt-----
---------ttta-ctttg-gagaaa-agagaagaacaat-------gtgtcactgctt-
---gaa--------tt--------------------------------------------
------------------------------------------------------------
------------------------------------------------------------
------------------------------------------------------------
------------------------------------------------------------
------------------------------------------------------------
------------------------------------------------------------
---------------------------------------------------------
>DNA-X-8_DR|4237
------------------------------------------------------------
------------------------------------------------------------
------------------------------------------------------------
------------------------------------------------------------
------------------------------------------------------------
------------------------------------------------------------
------------------------------------------------------------
------------------------------------------------------------
------------------------------------------------------------
------------------------------------------------------------
------------------------------------------------------------
------------------------------------------------------------
------------------------------------------------------------
------------------------------------------------------------
---------------------acttc--atg-a-cacacaa-a-g-tg-tgtaa---ta-
tata-t-aaat-ccagaat-tgaatgg-tt-ggga-------------------------
-------------------------------ac---------------------------
---------------------------------------------------ca-------
--------------ctgct-----------------------------------------
------------------------------g---------------------t----a--
gcc--------------ta----------cag----------------------------
-------------t------------------------------------------at--
--gca-gg-gttt-----a-a-tg------------------------------------
---------------------------------c---ctcttc-----------------
------------------------t--at-------------------------------
-------t-------------------------------------------tactgtttg
g--------------------t-----aag--t---------------------------
-------------------------------------------------g-tga-gt---
g-----------------------------------------------------------
------------------------------------------------------------
------------------------------------------------------------
------------------------------------------------------------
------------------------------------------------------------
---------------------------------------------------------
>DNA-X-8_DR|4238
------------------------------------------------------------
------------------------------------------------------------
------------------------------------------------------------
------------------------------------------------------------
------------------------------------------------------------
------------------------------------------------------------
------------------------------------------------------------
------------------------------------------------------------
------------------------------------------------------------
------------------------------------------------------------
----------------------------------------------t--ttt-t-a--c-
-a--ttg------gt----aga-----aag-------t-t-t---t-g--ag--aga--t
-gt-tt-t-g-aa---a-a--t-tta-cag---c-aa-a--acat--aagcaaa--a-t-
agt-ccaaat-tc--taaaat--gctgtca--------------------tt-tg-cagc
------------------------------------------------------------
------------------------------------------------------------
------------------------------------------------------------
------------------------------------------------------------
------------------------------------------------------------
------------------------------------------------------------
------------------------------------------------------------
------------------------------------------------------------
------------------------------------------------------------
------------------------------------------------------------
------------------------------------------------------------
------------------------------------------------------------
------------------------------------------------------------
------------------------------------------------------------
------------------------------------------------------------
------------------------------------------------------------
------------------------------------------------------------
------------------------------------------------------------
------------------------------------------------------------
---------------------------------------------------------
>DNA-X-8_DR|4239
------------------------------------------------------------
------------------------------------------------------------
------------------------------------------------------------
----------------aggtt---attg------ca-a---ac-c-------ga-a--tg
-t----a-----a----a-a-------a----tt-t-ct------tccc--c--------
ttt--t--t------c---gc-------a---cga------------------ca---a-
a------aaa--ta--aa---------t--tc--a----c-c---at----aaca-t---
tg--t----g-taa----a-----ttgt-------a--tt--ga---c------a---ca
c-t-g-c-ctc-c--ga-ca--ctt-t--ca--------tccg---t--cata-------
-g-aaaaaaaag---------------ttc------taatcgg------ttttga-----
-------ttttt--------tttt----------tttca------ct--ttt-c-g--c-
-a--ttt--a---aa----aaat-----ca-------c-t-a---t-g--ag--agg--t
-gt-tt-g-g-ac---a-g--t-tta-gag-t-c-ac-c--atac--aaat-ga--a-a-
agct---aat-ag--caaaat--gccgtca--------------------tt-tg-ag-c
------t--a---cagat--aatttt---ga-c-aaaac-aca-t-tg-tataaa---a-
taac-g-a-ag-aatttggc-ggacag-tt-gaaaaccctta-------------ta---
---tgctggattcagtgactgccgc------atc-t-ctgccc--tg-ctcctc-tttg-
-----------------------------------gtgtgagtgtg-tgtcccta-aatt
tgaca-------tactgct------cag-ta-taat-agaca--------g------cat
-ggtcttctttcggtcagttgcttcgacgcgccacca--t--ctactgccagtctct-gt
----ttagaa------------------------------tttgtt--tac-ctatg---
ta-----aaattgtatg---------tga--agtatcataggtgtt-gtatc-caaaatc
c-acc-ggtttcct-ga-a-a-caaac-ttt-g--catt---ttggcataat--------
-acag-ctct--------------------------------------------------
------------------------------------------------------------
------------------------------------------------------------
------------------------------------------------------------
------------------------------------------------------------
------------------------------------------------------------
------------------------------------------------------------
------------------------------------------------------------
------------------------------------------------------------
------------------------------------------------------------
---------------------------------------------------------
>DNA-X-8_DR|4240
------------------------------------------------------------
------------------------------------------------------------
------------------------------------------------------------
------------------------------------------------------------
------------agcaga-actctccttc--gttctaca---------------------
--------------------------------------------------------c-aa
a----ctaa---aa--agg-------att-at--ga---a-----cc----c------ag
ta--t----g--------------------------------------------------
------------------------------------------------------------
------------------------------------------------------------
------------------------------------------------------------
------------------------------------------------------------
---------------ta---tt-tc-----------------------------------
------------------------------------------------------------
---------------------acttt--atg-a-caaa--aaa-g-tg-ca-aa---ta-
taaa-g-acag-agtgtgg-----------------------------------------
------------------------------------------------------------
------------------------------------------------------------
------------------------------------------------------------
------------------------------------------------------------
------------------------------------------------------------
------------------------------------------------------------
------------------------------------------------------------
------------------------------------------------------------
------------------------------------------------------------
------------------------------------------------------------
------------------------------------------------------------
------------------------------------------------------------
------------------------------------------------------------
------------------------------------------------------------
------------------------------------------------------------
------------------------------------------------------------
------------------------------------------------------------
---------------------------------------------------------
>DNA-X-8_DR|4241
------------------------------------------------------------
------------------------------------------------------------
------------------------------------------------------------
------------------------------------------------------------
------------g----a-g-------t----ct-t-aa------gttt--t--ca----
tttggt--c------a---ca-------c---ttt------------------aa---a-
a------aat---a--aa---------t--tc--a----g-c---ct----catg-t---
tg--t----c-aga----t-----ttat-------a----------------------ct
c-t-g-t-ctc-t--ga-aa--ctt-t--tg--------tctg---c--c----------
------------------------------------------------------------
------------------------------------------------------------
------------------------------------------------------------
------------------------------------------------------------
------------------------------------------------------------
------------------------------------------------------------
--------------------------g-tt-aaaaaa-----------------------
------------------------------------------------------------
------------------------------------------------------------
------------------------------------------------------------
------------------------------------------------------------
------------------------------------------------------------
------------------------------------------------------------
------------------------------------------------------------
------------------------------------------------------------
------------------------------------------------------------
------------------------------------------------------------
------------------------------------------------------------
------------------------------------------------------------
------------------------------------------------------------
------------------------------------------------------------
------------------------------------------------------------
------------------------------------------------------------
------------------------------------------------------------
---------------------------------------------------------
>DNA-X-8_DR|4242
------------------------------------------------------------
------------------------------------------------------------
------------------------------------------------------------
------------------------------------------------------------
------------------------------------------------------------
------------------------------------------------------------
------------------------------------------------------------
------------------------------------------------------------
------------------------------------------------------------
------------------------------------------------------------
------------------------------------------------------------
------------------------------------------------------------
------------------------------------------------------------
------------------------------------------------------------
------------------------------------------------------------
------------------------------------------------------------
------------------------------------------------------------
------------------------------------------------------------
------------------------------------------------------------
------------------------------------------------------------
------------------------------------------------------------
------------------------------------------------------------
------------------------------t-g--cat---ttcgtgataatc----tag
cacag-ctctttg-ataagg-a-gctg--aactct--ccttcc-tctctaaacag-----
---------tat-tggatgaaca-ca-atatgtag-----catattcc---t-ctttat-
--t-tttc-t---actttg-gagaaa-aga--gcaaaacaaa----g-catcactgctt-
---gaa--------ttgac--t-ctg-aaa--tgttt-tt--ca-------ttttt--tc
ccg----aa--tgaa--t-------------------------------------gc-aa
g---g-t-t--tg----ta--t-ac-c-tgac-aa----t----at-tt-t-t-g-gat-
-ac-----gaat-----cca----------gaa-aaa---a-------------------
-aat--ttcg-g--ac--ttc-ggtg-tac-aa--a------------------------
------------------------------------------------------------
------------------------------------------------------------
---------------------------------------------------------
>DNA-X-8_DR|4243
------------------------------------------------------------
------------------------------------------------------------
------------------------------------------------------------
------------------------------------------------------------
------------------------------------------------------------
------------------------------------------------------------
------------------------------------------------------------
------------------------------------------------------------
------------------------------------------------------------
------------------------------------------------------------
------------------------------------------------------------
------------------------------------------------------------
------------------------------------------------------------
------------------------------------------------------------
-------------------------------ga-caagc-agt-g-tg-cataa---tg-
ttaa-g-acag-aatgtaat-ggatgg-tt-gg-------------g--aa---ctgc-t
gtaggatggtttaagtacctgg----catgcacc-t-ttccca--tgc-cactg-tttgc
tg--------------------------------agtgtgtgtgt---------------
------------------------------------------------------------
------------------------------------------------------------
------------------------------------------------------------
------------------------------------------------------------
------------------------------------------------------------
------------------------------------------------------------
------------------------------------------------------------
------------------------------------------------------------
------------------------------------------------------------
------------------------------------------------------------
------------------------------------------------------------
------------------------------------------------------------
------------------------------------------------------------
------------------------------------------------------------
------------------------------------------------------------
---------------------------------------------------------
>DNA-X-8_DR|4244
------------------------------------------------------------
------------------------------------------------------------
------------------------------------------------------------
----------------aggtt---attg------ca-c---ac-t-------aa-a--tc
-t----a-----a----a-a-------t----tt-t-ca------tccc--a--aa----
ttt--t--t------g---ca-------t---gtt------------------tt---a-
a------aa---ta--ac---------t--tc--g----a-c---ct----cgcg-t---
tg--t----g-tga----a-----tcgt-------t--tt--gc---t------a---ca
c-t-a-c-gtc-c--ga-aa--ctt-t--tg--------tctg---t--cat--------
---aaaaaattga-----------------------gttttagatgtttttaaa------
-------ttt----------tatatattt-attatttcc------ct--ttt-c-g--c-
-a--ccc--a---aa----taat-----cg-------c-t-t---t-g--ag--agg--t
-gt-tt-t-g-ag---c-c--a-caa-aag-c-t-a------------------------
--------aa-ta--cagaat--gctttca--------------------tt-tg-ag-c
------t--a---cagat--ttttat--gac-t---------------------------
--at-g-acaa-aac---------------------------------------------
------------------------------------------------------------
------tg----------------------tgt---------------------------
--ccg-------tacagcctatagacat-tg-taa-taatta--ta--------------
-gaaatgctttcggtacgttgcttcgatgcatcaatg--cggccaccatctat-tataat
gtc-tat-------tggcactgccagtct-tgttaagg-attcg---------caag---
ca------------------------------------------at-gtata-aaaattc
c-act-gatttcct-ga-a-a-taaac-ttt-g--cat---ttcgagataatc---atag
cacag-acctttg----------------atctct--cctttc-tatctgtg--------
--caa----tat-tggatgaaca-ca-atatgtag-----cctattcc---t-ctt----
tccttttt-t---actttg-gagaag-aga--ggagaata-a----g-tatcactgctt-
---g-----------------------------------------------cttta--tc
-gt----aa--taga--ttaat-t-a-at-tcgcatcagac--c--ca-g-tgt-ga-aa
t---g-t-t--tg----tg--t-at-g-ct---ga--------ttt-tt-t-t-g-cat-
-at-----gaat-----aca-----------aa-aga---aa---cgtat----a-cga-
aaat--taca-g--ac--ttc-agtg-cgt-aa--a-gacct------------------
------------------------------------------------------------
------------------------------------------------------------
---------------------------------------------------------
>DNA-X-8_DR|4245
------------------------------------------------------------
------------------------------------------------------------
------------------------------------------------------------
----------------------------------ta-------------------a----
------g----------a-----------------agtg---------------------
ttt--t---------g------------------------------------------ac
a--------------------------------------a-----gt----caga-----
---------g-cca----------ccgt-------ac-tccaga----------atggca
cat---t-----t---a-aa------c-gtg--------tctg-----------------
------------------------------------------------------------
------------------------------------------------------------
------------------------------------------------------------
---att-t-g-a----t-----tt-a-----ctc-ac----------aagc-----aaa-
----------gc-------at----------------------------------cag--
------------------------------------------------------------
------------------------------------------------------------
------------------------------------------------------------
------------------------------------------------------------
------------------------------------------------------------
------------------------------------------------------------
------------------------------------------------------------
------------------------------------------------------------
--act-gacaacct-aa-a-g-taaac-tat-g--aatca-cttggtataatcc------
cgcag-ctccttg-at--------------------------------------------
------------------------------------------------------------
------------------------------------------------------------
------------------------------------------------------------
------------------------------------------------------------
------------------------------------------------------------
------------------------------------------------------------
------------------------------------------------------------
------------------------------------------------------------
------------------------------------------------------------
---------------------------------------------------------
>DNA-X-8_DR|4246
------------------------------------------------------------
------------------------------------------------------------
------------------------------------------------------------
----------------agatt---attg------ca-c---ac-t-------ga-a--tt
-t----g-----a----a-a-------t----tt-t-tg------tccg--c--aa----
ttt--c--c------g---ca-------c---gct------------------aa---a-
a------aa---ta--aa---------t--tc--a----a-c---ct----catg-t---
tg--t----g-tga----a-----tcgt-------a--tt--ta---c------a---ca
c-t-g-c-ctt-t--ga-aa--ctt-t--tg---------ccg---t--cat--------
-a-aaaaatt-----------------tct------aactgtg------ttcgg------
-------ttt----------cttt------------ctg------ct--ttt-c-a--c-
-a--tcc--g---aa----aaag-----cat------t-t-t---t-a--ag--agg--t
-gt-tt-t-g-at---a-g--t-tca-gag-c-c-ac-c--atac--aagc-aa--a-a-
agct---aaa-ta--cagaat--gccgtca--------------------tt-t------
------------------------------------------------------------
------------------------------------------------------------
------------------------------------------------------------
------------------------------------------------------------
------------------------------------------------------------
------------------------------------------------------------
------------------------------------------------------------
------------------------------------------------------------
------------------------------------------------------------
------------------------------------------------------------
------------------------------------------------------------
------------------------------------------------------------
------------------------------------------------------------
------------------------------------------------------------
------------------------------------------------------------
------------------------------------------------------------
------------------------------------------------------------
------------------------------------------------------------
------------------------------------------------------------
---------------------------------------------------------
>DNA-X-8_DR|4247
------------------------------------------------------------
--------------------------ttgtgttaa-gttt--------------------
------------------------------------------------------------
------------------------attg------ca-c---ac-t-------ga-a--tc
-c----g-----a----a-a-------t----tt-t-cg------tcca--t--aa----
ttt--t--c------a---ca-------c---gtt------------------aa---a-
a------aa---tt--aa---------t--tc--a----a-c---ct----cagg-t---
tg--t----g-tga----a-----tcat-------a--tt--ga---c------a---ca
c-t-g-c-ctc-t--ga-aa--ctt-t--aa--------tccg---t--ctt--------
-t-aaaacat--------------------------------------------------
------------------------------------------------------------
------------------------------------------------------------
------------------------------------------------------------
------------------------------------------------------------
------------------------------------------------------------
------------------------------------------------------------
------------------------------------------------------------
------------------------------------------------------------
------------------------------------------------------------
------------------------------------------------------------
------------------------------------------------------------
------------------------------------------------------------
------------------------------------------------------------
------------------------------------------------------------
------------------------------------------------------------
------------------------------------------------------------
------------------------------------------------------------
------------------------------------------------------------
------------------------------------------------------------
------------------------------------------------------------
------------------------------------------------------------
------------------------------------------------------------
------------------------------------------------------------
---------------------------------------------------------
>DNA-X-8_DR|4248
------------------------------------------------------------
------------------------------------------------------------
------------------------------------------------------------
------------------------------------------------------------
-------------------------------att--------------------aa----
-----t--------------------------gtg------------------ca---tc
a------ga---c--------------t--cc--gc---a-----tg----caaggtt--
----t----g-tca----a-----taac-------at-ttg------c------a---ca
c-t-g-c-ctc-ct--a-aa--ctt-t--ca--------tctg---t--catt-------
---aaaaaatattga----------------------------------ttcaata----
--------------------tttcgatat-------------tgatg-atttgt---tca
-attttt-----------taga---------------t-cct---t-g---gc-aaa--t
-gt-tt---g------a-g--tgtca-gag-c-c-ac-c--gtac--aagc-ga--a-a-
-gcc--aata-t--ctagaat--gccctctgacaatgtagtccacctcatct-caca-gc
---------a---cagaa--cagtta--atg-a-caaac-aaa-g-tg-tggaa---ta-
taaa-g-ctag-attgtggt-ggattg-tt-aaga-------------------------
---------------------------------------------------c--------
--------------------------------------------------cca-------
--------------c---------------------------------------------
------------------------------------------------------------
gtc-----------------tgc-------------------------------------
-------------------------------------------------------a--cc
ct----aat----t----a-a-------ttt----tat---tct-gg-------------
cacag-ctct---------g---g---------------------ccc------------
-------------------caca-c--at-------------------------------
----ttt---------------------gaa--------a--------------------
---------------------t-ccg-----ttg------------------------tt
-----------tgg--------------t--------------------g-tgt-gc---
a-----t-t--------tt--t-gcca-tgac---------------tt-t---------
--------g---------------------------------------------------
acat----------ac-----------tg-------------------------------
------------------------------------------------------------
------------------------------------------------------------
---------------------------------------------------------
>DNA-X-8_DR|4249
------------------------------------------------------------
------------------------------------------------------------
------------------------------------------------------------
------------------------------------------------------------
-----------------a-a-------t----tc-t-ca------tctg--c--aa----
gtt--t--c------a---ca-------t---gtt------------------aa---a-
t------aat---a--aa---------t--at--g----a-c---ct----cacg-t---
tg--t----g-tca----a-----tcac-------a--tt--ca---c------a---ct
c-t-g-c-ctc-c--ga-aa--ctt-t--ca--------ttca---t--aat--------
-a-aaacaga--------------------------------------------------
------------------------------------------------------------
------------------------------------------------------------
------------------------------------------------------------
------------------------------------------------------------
------------------------------------------------------------
------------------------------------------------------------
------------------------------------------------------------
------------------------------------------------------------
------------------------------------------------------------
---------------------ttt------------------------------------
------------------------------------------------------------
------------------------------------------------------------
------------------------------------------------------------
------------------------------------------------------------
------------------------------------------------------------
------------------------------------------------------------
------------------------------------------------------------
------------------------------------------------------------
------------------------------------------------------------
------------------------------------------------------------
------------------------------------------------------------
------------------------------------------------------------
------------------------------------------------------------
---------------------------------------------------------
>DNA-X-8_DR|4250
------------------------------------------------------------
------------------------------------------------------------
------------------------------------------------------------
------------------------------------------------------------
------------------------------------------------------------
------------------------------------------------------------
------------------------------------------------------------
------------------------------------------------------------
------------------------------------------------------------
------------------------------------------------------------
------------------------------------------------------------
------------------------------------------------------------
---------------------tatca-------c-------------atgc-----a-a-
a--------g-t-------ac---------------------------------------
----------------------------------caa-----------------------
------------att---------------------------------------------
------------------------------------------------------------
------------------------------------------------------------
------------------------------------------------------------
------------------------------------------------------------
------------------------------------------------------------
----------------------------------------------------------gc
c-act-gatttatt-gt-a-a-aaaaa-aag-t--tgtt---tcgggataatcc----ca
ctcag-ctttttc-atta-----------------gagttgcc---------------aa
ctgtg----cca-tggataaaca-gt-at---------------ttcc---c-ctttct-
----ttt--tctt-ttttg-aaaaga-gaaaagaaaaaaaaa-----acatcactgctt-
---gaa--------ttgac--ttacg-aat--tgttt-gg--ag----------------
--------------a--tgtgt-t-c-tg-acatttcagag--c--ca-c-cgt-acaaa
a---a-t-t--ta----t-----aa-tatgac-aa--------actata-c-gta--at-
-at-----taag-----gcagaatggatggaga-atc---at---tgcatgccat-tag-
aaat--tttc-ac-at--gtt-aaaa-aat-aa--a------------------------
------------------------------------------------------------
------------------------------------------------------------
---------------------------------------------------------
>DNA-X-8_DR|4251
------------------------------------------------------------
------------------------------------------------------------
------------------------------------------------------------
-------------------tt---attg------ca-c---ac-t-------ga-a--tc
-t----g-----a----g-g-------t----tt-t------------------------
-------------------ca-------c---att-----------------aaa---a-
a------aat------aa---------t--tt--t----a-c---ct----caca-t---
tg--t----g-tca----a-----tcat-------a--tt--ga---c------a---ca
c-t-g-t-ccc-c--aa-aa--ctt-t------------------gc--cat--------
-a-aaaaaaataaaa---------------------------------------------
------------------aatttc-------------------aatt--tgt-c-a--c-
-a--tcc--g---aa----aaat-----cg-------a-t-t---t-a--ag--agg--c
-gt-tt-t-g-ac---a-g--t-tta-gag-c-c-ac-t--gtac--aagc-ga--a-a-
ggca---aaa-ta--caaaaa--gccataa--------------------tt-tg-ag-c
------c--a---cagat--aacttt-----ga-caaac-act-g-tg-cacaaa---a-
taaa-g-acag-aacgtggc-agatat---------------------------gta---
---ta----atttattgactggcgc----agatc-tgcttttt-gtgcatgtgattgtga
t--gtgtgtgtgtgag------------------tgtgagtgtatg-tgtccata-catt
ttaca-------ta-agcctac-------tg-c---t--------------------cat
-gatctgctttag---------tctggtatgtcaaca--tggctgccatctgt-tataat
gtc-aatag-g------tgctgccagtctctgttcagg-gtttgta--------------
-------aa----tgtg---------tga--agcatcacatacaat-gtatg-aaaattc
c-act-gatttcat-ga-a-a-taaac-ctt-g--cat---ttggggataatc-------
------------------------------------------------------------
-----------c-ttaata------a----------------------------------
----tttc-t---acaatg-gagaagaggagaagaaagaaga----g-tactactgctt-
---gaa--------ctgac--t-ctg-aaa--tgttt-tg--cg-------ttttt--tc
-----agaa--tgga--ttaat-t-a-at-gtgcattggac--t--ca-g-tgt-gc-aa
g---g-t-t--tg----tg--t-ac-c-tgac-aa--------ttt-tt-t-c-a-gat-
-at-----gaat-----atg--------------aaa---aa---aacat----a-caa-
aaat-------g--ac--ttc-agtg-tgc-aa--a-aa---------------------
------------------------------------------------------------
------------------------------------------------------------
---------------------------------------------------------
>DNA-X-8_DR|4252
------------------------------------------------------------
------------------------------------------------------------
------------------------------------------------------------
----------------aggtt---gttg------ca-c---ac-t-------ga-a--tt
-c----a-----a----a-a----------------------------------------
---------------------------------tt------------------at---g-
a------at---ta--aa---------t--tc--g----a-c---ct----catg-t---
tt--t----g-taa----a-----ccat-------a--tt--ta---c------a---ca
c-t-g-c-ctc-t--ga-aa----------------------------------------
------------------------------------------------------------
-------cat----------tcgt------------cca------tt--att-a-a--a-
-a--aaa--a---aa----aaaatg------------t-tat---c-t--ggttatt--t
-gt-tt-t-g-ac---a-g--t-tca-gag-c-c-ac-t--gcag--aagt-ga--a-a-
agct---aaa-ta--c--------------------------------------------
------------------------------------------------------------
------------------------------------------------------------
------------------------------------------------------------
------------------------------------------------------------
------------------------------------------------------------
------------------------------------------------------------
------------------------------------------------------------
------------------------------------------------------------
------------------------------------------------------------
------------------------------------------------------------
------------------------------------------------------------
------------------------------------------------------------
------------------------------------------------------------
------------------------------------------------------------
------------------------------------------------------------
------------------------------------------------------------
------------------------------------------------------------
------------------------------------------------------------
------------------------------------------------------------
---------------------------------------------------------
>DNA-X-8_DR|4253
------------------------------------------------------------
------------------------------------------------------------
------------------------------------------------------------
------------------------------------------------------------
------------------------------------------------------------
------------------------------------------------------------
------------------------------------------------------------
------------------------------------------------------------
------------------------------------------------------------
------------------------------------------------------------
------------------------------------------------------------
------------------------------------------------------------
------------------------------------------------------------
------------------------------------------------------------
------------------------------------------------------------
------------------------------------------------------------
------------------------------------------------------------
------------------------------------------------------------
------------------------------------------------------------
------------------------------------------------------------
------------------------------------------------------------
---------------------------ga--agtatcacaagcaat-gtatc-aaaatct
t-act-gattttca-ga-a-a-taaac-ttt-g--cat---ttttgataattg---c-ag
cacag-ctctttg-ataatg-a-gctg--aactct--ccttcc-tcta--tg--------
--cagt----at-tggatgaaca-ta-agatgtag-----catatttc---t-ctttct-
--t-ttgc-t---a-tttg-gagaag-agag--acaaa-------------caaagttt-
---gaa--------ctgac--t-ctg-aaa--tgttt-tt--ct----------------
--t----aa--tgga--ttagg-t-a-at-atgcatctgac--t--ca-g-tgt-gc-aa
g---g-t-t--tg----tt--t-ac-g-tgat-aa--------act-tt-t-c-a-cat-
-ac-----gaat-----acaaa---------aa-aaa---aa---tgcat----a-aaa-
aaat--ttcc-c--ac--ttt-agtg-tac-aa--a-gacctagg----ttattgcacac
tga----------tctgaaattctcagctgtaattt--ggcacattaaaaaataaatt-a
acctcatgttgtgtcaatcgtat--------tgcctct-----gaaactttcgtccgtca
ttaaaaaataaccgggtt----cttttactgctttttgcatcagaaaaagtgttttg
>DNA-X-8_DR|4254
------------------------------------------------------------
------------------------------------------------------------
------------------------------------------------------------
----------------------------------------------------------tc
-t----g--------------------------------------------t--aa----
ttt--t--c------a--------------------------------------------
a------aa---tt-------------t--tt--g----a-c---ct----cacg-t---
tg--t----g-tga----t-----tcgt-------a--tt--ga---c------a---ta
c-t-g-t-ctc-c--aa-aa--ctt-t---------------------------------
------------------------------------------------------------
------------------------------------------------------------
------------------------------------------------------------
-----------------------------------------------aagc---------
------------------------------------------------------------
------t--a---cagat--aatttc--atg-a-caatc-aca-g-tg-cataaa---a-
tgaa-g-acaa-aatgtcgcaagacag-tt-aagaacccc--------------ata---
---tgctggattcagtgact-----------------ctccct--tac-tgctg-cttgg
t--gtgtgtgtgt----------------------tcgtgtgtgtgatgtccata-catt
tgacg-------cactgcccatagacat-----aa-taga-a---a----g------cat
-ggttcactttcggtatgtttcttcgacacttcaaca--cggccaccatctat-tatgat
aac-taaag-g------tactgccagtgtctgttcaag-atttgtt--ttt-gtatg---
tgt----aa----tgtg---------tga--agtatgacaagcaat-gtatc-aaaattc
c-act-gatttcat-ga-a-a-taaac-ttt-g--cat---ttctggattatc---atag
ctcag-ctctttg-ataagg-a-ggat--aactct--cctttc-tctctatg--------
--cag----tat-tggatgaaca-ca-atatgtag-----cctatccc---t-ctttct-
----tttc-t---actttg-gagaaa-agagaggagaacaaa----g-tatcactgctt-
---gaa--------cctac--a-ccg-aaa--agttt-tgc----------atttg--tt
-----------tgga--ttaat-t-a-at-acgcatcgaat--t--tg---tgt-gc-aa
g---g-t-t--tg----tt--t-ac-a-cgac-aa----a----tt-tt-t-t-g-cat-
-at-----gaac-----atg--------aaaaa-aaa---aa---cacat----a-caa-
aaac--tttg-a--ac--tta-tgtg-tga-aa--a-gacct------------------
------------------------------------------------------------
------------------------------------------------------------
---------------------------------------------------------
>DNA-X-8_DR|4255
------------------------------------------------------------
------------------------------------------------------------
------------------------------------------------------------
-----------------------------------------at-t-------ga-a--ca
-c----t-----g----a-a-------t----tt-g-ag------ttgaacc--aa----
att--t--t------t---aa-------c---att-----------------aaa---a-
a------aa---tg--ta---------t--tt--g----a-t---tt----cacg-t---
tg--t----g-tca----t-----tcaa-------a--tt--ta---c------a---gg
c-t-g-c-ttt-c--ga-ga--ctt-gttca--------tcat---t--tttt-------
---aaaaaatgga--------------------------------------tcgg-----
---atttgaa----------tttt----------ttcaa------cg--ttt-t-a--c-
-a--ttt--at--aa----aaag-----cg-------t-t-t---t-g--ag--agg--g
-gt-tt-t-g-ag---a-g--t-tga-gag-c-c-ac-c--gtat--aaac-ga--a-a-
gcca---gaa-tc--cagaat--gccgaaa--------------------at-tgcag--
------c--a---cag-c--actcttt-ttg-a-caaac-aaa-g-tg-tgtaa---ta-
taaa-g-acag-aatgtgga-ggacgg-tt-gagaatc---------------actac-t
gtatgctggtttcagtgcctgattg----gcacc-t-tt---t------------tttgt
c---cgtgtatgcgtgtccgtccctct----atgtgtgtgtgtgtg-tgtcca------c
tgacg-------cactgccag---------------------------------------
------------------------------------------------------------
-------------------------t---ctgtttaga-attcatt-ca-----------
tg-----aaaa---gtggc-------tgc--aatatcacaagcaaa-gtgtcaaagac--
--att-ga-ttacc-t--a-a-taaac-ttt-g--aat---attaggataatc----tct
cacag--tttttg-ataagg-a-ggtg--aactgt--cattcc-tttccatgcaa-----
---------tat-gggatg--------gt-----------aatattttcttt--------
--t-ctta----------------tg-------------a--------aga---------
---gaaaa-------------ga----aca------------------------------
-------aa----------------g----tatcact------------g-----cttaa
a---a-t-a------------a---------ctaa----a----------ttc-a-catc
gat-----taat---------------------------taata-tgcatc-gga-c---
------tgtgt---gc--tct-gtttctgt-acg-a-gatttg-----------------
------------------------------------------------------------
------------------------------------------------------------
---------------------------------------------------------
>DNA-X-8_DR|4256
------------------------------------------------------------
------------------------------------------------------------
------------------------------------------------------------
----------------aggtt---attg------aa-c---ac-t-------ga-a--tc
-c----a-----a----a-a-------t----tt-t-ca------tctg--t--aa----
ttt--t--c------g---ca-------t---gtt------------------aa-----
-------aaa--aa--aa---------t--tc--t----a-c---ct----cact-t---
tg--t----t-cga----a-----tcgt-------a--tt--ga---c------a---ca
c-c-a-t-cta-c--ga-aa--ctt-t--cg--------ttta---t--cat--------
-g-aaaaaaa-----------------tt---------ctggg------tttgt------
-------tttttttcaa-------------------------------------------
------------------------------------------------------------
------------------------------------------------------------
--------------------c--gctgtca--------------------ct-tg-ag-c
--------------------------------------c-aca-g-tg-cataat-----
-------------acaagac-ggacag-tt-gagaagac----------------ca---
---tgctggatacagtgacttgtgc------aca-t-ctgccc--tg-ctgctg-tttgg
t--gtatgtgtgtgt--------------------gtgcccaaatg-tgtccata-catt
tgacg-------tacaggcc--------------------------------------tt
-agctctgctttggtttgttgctc------------------------------------
------------------------------------------------------------
-c-----aa----tacg---------tca--actcgtacaagcaat-gcatc-aaatttc
a-act-gatttcct-ga-a-a-taaac-ttg-g--catt---ctgggataatc---ca-g
agcag-ctccttg-atattg-a-gatgg-a-ctct--cctttc-tctctat--------g
cattg----tat-tggatgaaca-ta-atatgctg-----catatccc---t-ctttct-
----tttt-t---actttg-gagaag-ggaggaga--gcaaa----a-tagcactgctt-
---gaa--------ctgat--t-ctg-aaattttttt-ttt---------tttttt--tc
-ag----aa--tgga--ttatt-t-a-at-atgcattggac--t--ct-g-tgt----aa
a---g-c-t--tg----tg--t-ag-g-tgaa-aa--------atg-tt-t-t-g-tat-
-at-----gaat-----ataa-------aaaaa-aaa---cat-----------a-tga-
aaat--ttca-g--at--gtt-agtg-tgc-aa--a-ga---------------------
------------------------------------------------------------
------------------------------------------------------------
---------------------------------------------------------
>DNA-X-8_DR|4257
------------------------------------------------------------
------------------------------------------------------------
------------------------------------------------------------
------------------------------------------------------------
---------------------------------------------tcta--a--aa----
ttt--t--c------g---tc-------c---atca----------------taa---a-
a------aa---tt--tg---------a--ag--g----g--------------------
------------------------------------------------------------
------------------------------------------------------------
-------------------------------------ggttag------ttttt------
-------ttt----------ccct------------cca------ct--ttt-c-g--c-
-a--tct--g---aa------aaag---tg-------c-t-t---t-g--ag--agg--t
-gt-tt-t-g-ac---a-g--t-tta-gag-c-c-ac-c--ttac--aagc-ga--a-a-
agct---aaa-ta--cagaat--ggcatca--------------------tt-tg-ag-t
------t--g---cagat--aacttt--atg-a-caaac-aca-g-cg-cataaa---a-
taaa-g-acaa-aatgtggc-ggacaa--t-gagaacctata-------------ta---
---tgctg----cagtgactggagc------acc-t-ctctcc--tgc-tgctg-cttgt
--------------------------------------tgtgtgtg-tgtcaata-catt
tgacg-------tactgcccatagacat-ta-aaa-taga-a---a----g------cct
-ggttcacttttgatctattgcttcaacacatcaatg--cggtcaccatcc-t-tataat
gtc-tataa-g------tactgtcagtctctcttcaag-atttatt--tac-gtatg---
tg-----aa----tgtg---------tga--agtataacaagcaat-gtatc-aaaattc
c-act-gattccct-ga-a-a-taaac-t------------ttgcatat--------taa
ctttg-catatta-atatta-a-tata--a------------------------------
----t----taa-tatattaata-ta-at-------------------------------
--t-tttg-t---actttg-ggg--a-aaagaggagaaca--------catcactgctt-
---gaa--------ccgaa--t-ccg-aaa--tattt-tt--cg-------tttt-----
------------------------------------------------------------
--------------------------------------------tt-tt-t-c-a-ta--
-----------------------------------at---ga---atgaa----t-taa-
tagt--catt-g--ta--gtc-agtg-tgc-aa--g-atttg------------------
------------------------------------------------------------
----------------------tttacgtaatgactt-----------------------
---------------------------------------------------------
>DNA-X-8_DR|4258
------------------------------------------------------------
------------------------------------------------------------
------------------------------------------------------------
------------------------------------------------------------
------------------------------------------------------------
agt--g--t------g---ca-------a---gctt----------------cagt-ct-
t------ga---tc--aa---------t--tt----------------------------
--------------------------------ttag------ga---c------a---cg
------------------------------------------------------------
------------------------------------------------------------
------------------------------------------------------------
-------------------------------------------------aaa--atg--c
-at-at-a-a-aa---a-t--a-tca-gac-t-t--------------------------
------------------------------------------------------------
-----------------------------ta-g-tgtgc-aaa-g---------------
------------------------------------------------------------
------------------------------------------------------------
------------------------------------------------------------
------------------------------------------------------------
-------------------------------------------------------acttt
gct-agtc--------------------tctgttcagg-attaact--act-ttaag---
ga-----aa----tttgtgttatgtctgg--agtattgcaagcaa-agta----------
----t-aatttcct-ga-a-a-taaac-ttt-g--aat---tttgggataatc---c-aa
a-------------gca-------------gctct--ccttat-tctccctacaatgg--
-------tggat-tggatagacg-ca-atattttct-----------------ttttct-
----ttt--tta-aagaag-aaatag-aaaaacaaaa---------g-catcactgctt-
---gag--------ttgac--t-cag-aat--tgttt-tgta--------attatt--tt
-gc----aa--taaa--ttaat-t-ca-t-aaacacctgga--c--tagaatac-aa-aa
a---t-t-c--tg----tcagt-gc-g-tga--ta----tg--aag-at-ag--a-at--
----------gtggtggatgt----ttgtgaaac---tatagcttaattt----a-cgc-
aggt--ttcc-atttt--tgc-agtg-tgt-gt--g-tgtgt------------------
------------------------------------------------------------
------------------------------------------------------------
---------------------------------------------------------
>DNA-X-8_DR|4259
------------------------------------------------------------
------------------------------------------------------------
-------------atgaatacggaaatttcaaacttcac------tgtgcaa--------
-------------agaccttt---attg------ct-c---ga-t-------ga-a--tc
-t----t-----a----c-a-------t----tt-t---------gctg--t--ag----
ttt--t--t-----c----ct-------c---att-------------------a---a-
a------aa---tg--aa---------t--tc--c----a-c---ct----cgcg-t---
tg--t----g-tca----a-----ttgt-------a--tt--gt---c------a---ca
c-t-g-c-ctt-c--aa-aa----------------------------------------
----aaaaaattg-----------------------aatcagg------ttaga------
-------ttc----------tttt-----------tcca------tt--ttt-c-g--c-
-a--tct--g---aa----aaat-----tgt------t-t-t---t-g--ag--agg--t
-gt-tt-t-g-at---t-g--t-tca-gag-c-c-ac-c--atac--aagc-aa--a-g-
ggca---aaa-ta--cagaat--ggcgtca--------------------ct-tg-ag-c
cttcagc--a---cagat--aaattt--atg-a-caaac-aca-g-tg-catcat---a-
t-ga-g-acag-aatgtggc-agacag-tt-gagaaccccta-------------ta---
---tgctggatttagtgactggcac------actct-gctcac--tgc-ttctg-tttgg
t--gtgcgtgt-------------------------------------------------
------------------------------------------------------------
---------------------ctttgact-------------------------------
-----------------tactgccagtctctgttctgg-attt---------gtatg---
ta-----aa----tgtg---------tga--agtatttcaagcaat-gtatc-aaaattt
c-act-gatttcct-ta-a-a-taaac-ttt-g--cat---ttcgggaaaatc-------
------------------------------------------------------------
------------------------------------------------------------
------------------------------------------------------------
------------------------------------------------------------
------------------------------------------------------------
------------------------------------------------------------
------------------------------------------------------------
------------------------------------------------------------
------------------------------------------------------------
------------------------------------------------------------
---------------------------------------------------------
>DNA-X-8_DR|4260
------------------------------------------------------------
------------------------------------------------------------
------------------------------------------------------------
------------------------------------------------------------
------------------------------------------------------------
------------------------------------------------------------
------------------------------------------------------------
------------------------------------------------------------
------------------------------------------------------------
--------------------------------------accag------gttag------
-------ata----------tttt------------cca------ct--ttt-c-g--c-
-a----------------------------------------------------------
------------------------------------------------------------
------------------------------------------------------------
--------------------------------------t-cca-a-aa-cattgc---t-
ttga-g-atca-gagccacc-acacaa-at-gaaaagcaaaatagc-----taaata---
---aactgaatgcagtcatttgagctcaggtaac-t-ttgt-catggt-ggatg-gttga
t--g-------------------------------------------------ta-tatt
tgacg-------tactgcctttagacatata-taa-taga-a---a----t------cag
-tgcccgctttcggtccgttaatttgaca---cgttg--cggccatcatctat-tataat
gtc-tatag-g------tcttaccagtctctgttcgag-atttgtt--tac-atacg---
gg-----aa----tgtg---------tga--attatcacagtcaat-gtatc-aaaattc
c-act-gattgcct-ga-a-a-taaac-ttt-g--cat---ttcgggataatc---gtag
cccag-ctctttg-ataata-a-gctg--aactct--ccttcc-tct-------------
----------at-tggatgaaca-ca-atatgcag-----cctattcc---t-ctttgt-
--t-tttc-t---actttg-gagaag-agagaggagaacaaa----g-tatgactgctt-
---gaa--------ctgac--g-ctg-aaa--cgt----------------ttttt--tt
-gt----aa--tgga--ttagt-t------------------------------------
----------------------------------a----a----tt-tt-t-c-a-gaa-
-at-----gaat-----atg--------aaaaa-aca----------aat----a-tga-
aagt--ttcg-g--tc--ttc-agtg-tgc-aa--a-gacct------------------
------------------------------------------------------------
------------------------------------------------------------
---------------------------------------------------------
>DNA-X-8_DR|4261
------------------------------------------------------------
------------------------------------------------------------
------------------------------------------------------------
------------------------------------------------------------
------------------------------------------------------------
------------------------------------------------------------
------------------------------------------------------------
------------------------------------------------------------
------------------------------------------------------------
------------------------------------------------------------
------------------------------------------------------------
------------------------------------------------------------
------------------------------------------------------------
------------------------------------------------------------
------------------------------------------------------------
------------------------------------------------------------
------------------------------------------------------------
------------------------------------------------------------
------------------------------------------------------------
------------------------------------------------------------
------------------------------------------------------------
------------------------------------------------------------
------------------------------------------------------------
------------------------------------------------------------
------------------------------------------------------------
------------------------------------------------------------
----------------gac--t-ccg--aa--tgttt-tg--cg-------ttttt--tc
-ag----aa--tgga--ttaat-t-a-at-atgcatcataccat--ca-t-tgt-gc-aa
a---t-t-t--tg----tg--t-ac-g-tgat-ga----c----ta-tt-t-c-g-cat-
-at-----caat-----acg------------a-aaa---aa---cgcat----t-tga-
aaat--ttcg-g--ac--ctc-agtg-tgc-aa--a-gacct------------------
------------------------------------------------------------
------------------------------------------------------------
---------------------------------------------------------
>DNA-X-8_DR|4262
------------------------------------------------------------
------------------------------------------------------------
------------------------------------------------------------
----------------aggtt---attg------ca-c---ac-t-------ga-a--tt
-c----a-----a----a-a-------t----tt-t-cg------tcct--t--aa----
ttt--t--c------a---ca-------c---gtc------------------aa---a-
a------aa---ta--aa---------t--tc--g----a-c---ct----cacg-t---
tg--t----g-tga----c-----tcgt-------a--ta--ga---c------a---ca
c-t-g-c-ctc-c--ga-aa--tgt-t--ct--------tccg---t--cat--------
-a-agaaaattct-----------------------aactggg------ttcga------
-------t------------tttt----------ttctg------tt--ttt-c-a--c-
-a--tcc--g---aa----gaaa---attg-------c-t-t---t-g--ag--atg--t
-ct-tt-t-g-ac---a-g--t-taa-gag-a-a-aa-c--gtac--aagt-ga--a-a-
ggca---aaa-ta--taagat--gctgtcactta----------------gt-tg-ag-t
------c--a---aagat--aacttt--atg-a-caaac-aca-g-ag-cataat---a-
taag-a--cag-aatgtggc-ggagag-tt-gagaacccatata----------------
--ctg---gattctgtgactggcac------acc-t-ctcccc--tgc-tgctg-cttgg
g--gtgtgtgtgtgcgt------------------gcgtttgtgtg-tctccata-catt
tgacg-------tact---tatgaacat-ta-taa-acg---------------tctcat
-gatccacttcga--tcgttgctctgatacgtcaacg--cagctgtcatct-----taat
gtc-tgtaa-----cgttactgccagtctccgttctgg-attcgtt--tac-gtacg---
ta-----at----cgtg---------tta--agtatcacaagcaat-gtatc-aaaatac
c-aca-gatttcct-ga-a-a-tgaac-ttt-g--tat---ttggggataaca----aag
tgcag-ctctttg-ataatg-a-gctg--agctct--tct----------tctag-----
---------ttt-tggaagaaca-ca-gtatgtag-----catattcc---t-ctttct-
--t-tt-------ccttag-gagaag-a--gaggagaacaaa----t-ta----aactt-
---gaa--------ttgac--t-ccg-aat--tataa-gac--gt-----agtgtg--aa
-ag----gt--ttgt--gtacg-c-g-ac-aa----------------------------
----------------------------------a--------t-c-tt-t-c-g-gat-
-ag-----taat-----acgaaga--------c-gca---aa---cgaat----------
---a--ttcg-g--ac--ttc-agtg-tgc-aa--a-g----------------------
------------------------------------------------------------
------------------------------------------------------------
---------------------------------------------------------
>DNA-X-8_DR|4263
------------------------------------------------------------
------------------------------------------------------------
------------ataacgcataaatatatcagacttcag------tgtgtaa--------
------------acacc-ttt---gttg------ca-c---at-t-------ga-a--tc
-t----g-----a----a-a------------cc-tacg------tcca--t--aa----
ttt--t--c---------gca-------t---gta------------------aa---a-
a------aata-ca-------------t--tt--g----a-c---ct----caca-t---
tg--c----g-tcg----a-----tcat-------a--tt--ga---c------a---cc
c-t-g-a-ctc-t--ga-aa--ct------------------------------------
------------------------------------------------------------
------------------------------------------------------------
------------------------------------------------------------
------------------------------------------------------------
------------------------------------------------------------
------------------------------------------------------------
------------------------------------------------------------
------------------------------------------------------------
------------------------------------------------------------
------------------------------------------------------------
------------------------------------------------------------
------------------------------------------------------------
------------------------------------------------------------
------------------------------------------------------------
------------------------------------------------------------
----------------------------t----------------------t--------
-------c-------------------g--------------------------------
--------------------------------tg------------------------tc
-------aa-----aa---------a-a------------------------------a-
------------------------------------------------------------
------------------------------------------------------------
------------------------------------------------------------
------------------------------------------------------------
------------------------------------------------------------
---------------------------------------------------------
>DNA-X-8_DR|4264
------------------------------------------------------------
------------------------------------------------------------
------------------------------------------------------------
------------------------------------------------------------
------------------------------------------------------------
------------------------------------------------------------
----------------------------------g----a-c---at----cagg-c---
tg-------g-aca----a-----tcac-------at-tta------c------a---ca
a-t-g-a-cac-c--aa-aa--cgt-c--ct--------ttcg---t--cgtaa--aaaa
aaaaaaaaaaaaaaattttg-----------------atcagat----------------
-tcattttat----------tttg------------------cagtt--tta-c-a--c-
-a--tca--gt--ag----cgaa-----ca---------t-t---ata--aa--agg--t
-gt-tt-t-a-ac---a-a--t-tca-cag-c-c-aa-c--aaac--aagc-aa--a-a-
-gct--aaaa-t--ctagaatggatttagt--------------------ct-tgcag-c
---------a---caaag--catttt--aca-t-caagaaa-a-g-tg-cagaa---tg-
taaa-g-acag-attgtg--tggatgg-tt-gaga-------------------------
-------------------------------ac---------------------------
---------------------------------------------------ca-------
--------------ct--------------------------------------------
------------------------------------------------------------
------------------------------------------------------------
------------------------------------------------------------
------------------------------------------------------------
------------------------------------------------------------
------------------------------------------------------------
------------------------------------------------------------
------------------------------------------------------------
------------------------------------------------------------
------------------------------------------------------------
------------------------------------------------------------
------------------------------------------------------------
------------------------------------------------------------
------------------------------------------------------------
---------------------------------------------------------
>DNA-X-8_DR|4265
------------------------------------------------------------
------------------------------------------------------------
------------------------------------------------------------
-------------------tt---attg------ca-c---ac-t-------ga-a--tc
-t----a-----a-----------------------------------------aa----
tgt--t--c------a---ca-------t---gtt------------------aa---a-
g------aa---ta--aa---------t--tt--g----a-c---ct----caga-t---
tg--t----g-tca----a-----tagt-------a--tt--ga---c------a---ca
c-t-g-c-cta-c--ga-aa--ctt-t--ta--------tctg---t--ca---------
---aaaaaattca-----------------------gacaagg------tt---------
------------------------------------------------------------
------------------------------------------------------------
------------------------------------------------------------
------------------------------------------------------------
------------------------------------------------------------
------------------------------------------------------------
------------------------------------------------------------
------------------------------------------------------------
------------------------------------------------------------
------------------------------------------------------------
------------------------------------------------------------
------------------------------------------------------------
------------------------------------------------------------
------------------------------------------------------------
------------------------------------------------------------
------------------------------------------------------------
------------------------------------------------------------
------------------------------------------------------------
------------------------------------------------------------
------------------------------------------------------------
------------------------------------------------------------
------------------------------------------------------------
------------------------------------------------------------
---------------------------------------------------------
>DNA-X-8_DR|4266
------------------------------------------------------------
------------------------------------------------------------
------------------------------------------------------------
-------------------tt---attg------ca-c---ac-t-------ga-a--cc
-t----g-----a-----------------------------------------aa----
tgt--t--c------g---ca-------t---gtt------------------aa---a-
g------aa---ta--aa---------t--tc--g----a-c---ct----cagg-t---
tc--t----a-tca----a-----tatg-------a--tt--ga---c------a---ca
c-t-g-c-ctc-t--ga-aa--ctt-t--ta--------tccg---t--c----------
---aaaaaattca-----------------------gataagg------ataga------
-------ttt----------tttca-----------gat------tt--ttg--------
------------------------------------------------------------
------------------------------------------------------------
------------------------------------------------------------
------------------------------------------------------------
------------------------------------------------------------
------------------------------------------------------------
------------------------------------------------------------
------------------------------------------------------------
------------------------------------------------------------
------------------------------------------------------------
------------------------------------------------------------
------------------------------------------------------------
------------------------------------------------------------
------------------------------------------------------------
------------------------------------------------------------
------------------------------------------------------------
------------------------------------------------------------
------------------------------------------------------------
------------------------------------------------------------
------------------------------------------------------------
------------------------------------------------------------
------------------------------------------------------------
---------------------------------------------------------
>DNA-X-8_DR|4267
------------------------------------------------------------
------------------------------------------------------------
------------------------------------------------------------
------------------------------------------------------------
------------------------------------------------------aa----
ttt--t--t------g---ca-------c---att------------------aa---a-
a------aa---ta--aa---------t--tc--g----a-c---ct----ctcg-c---
tg--t----a-tta----acactgttgt-------a--tt--aa---c------a---ca
c-t-g-c-ctc-t--ga-aa--ctt-t--cg--------tacg---t--cttt-------
---aaaaagatcca----------------------aaccagg------ttcgat-----
-------tta----------tttatttat-----ttttg-gcaattt--ttc-c-a--a-
-g--cgttt----tg----agag-----tg-------t-t-t---t-g--ga--a-----
-gt-tc-a-g-a-----------------a-c-c-ac-g--atac--aag----------
--gg---aaa-gg--caaaat--gctgtaa--------------------aa-tg-ag-c
------c--a---caaat--gacttt--atg-a-caaac-aca-a-tg-catat---aa-
tataag-acaa-aactgggc-agacag-tt-ga---------------------------
-----------------------------------------c---agc-tgctg-tttgg
-------gtgtgtg----------------tgtgtgtgcctgtgtg-tgtccata-caat
tgacg-------tactgcccatagacat-ta-tag---------aaataca---cctcat
-ggtccgcttt-ggtctgttgatccg----------------------------------
--------g-g------tacttccagtctctgttcagg-atttgtt--tac-atttt---
tttccgtta----tatg---------caa--agtataaaaagcaatt---atcaaa--ta
ccact-gatttcct-aa-a-a-taaac-ttt-g--cat---tttg--gca----------
-ctattcactctg--t-------g----ta------------------------------
--------ttat-tggatgaaca-ca-atatatag-----catatttc---t-ctccat-
--t-tttc-t---acattg-gaaaac-aga----------gg----c-ttgaattgctt-
---ga-----------------------at-tgacttttt-----------tttct----
--g----ga--tgga--ttaat-t-a-at-atgcttctgac--t--ca-g-tgt-gc-aa
g---g-t-t--tg----tg--t-ac-t-tgac-aa--------ttt-tt---t-a-----
--------aaatttg-aatac-------------aa------------------------
------------------------------------------------------------
------------------------------------------------------------
------------------------------------------------------------
---------------------------------------------------------
>DNA-X-8_DR|4268
------------------------------------------------------------
------------------------------------------------------------
------------------------------------------------------------
----------------aggtt---attg------ca-c---ac-t-------ga-a----
-t----a----aa----aga-------t----tt-t-cg------tccg--t--aa----
ttt--t--c------g---ca-------c---ata------------------aa---a-
a------aaa--a---aa---------t--cc-----------------------a----
tg--t----g-tga----a-----tgct-------a--ca--ga---c------a---ca
----g-c-ctc-t--ga-aa--ctt-tt-cg--------tcca-------aca-------
-a-aaaaaaa--------------------------------------------------
--------------------tttg-------------------tgct-gctt---g--c-
-gtgtct--g-----------------------------tgtg--t-g-tagg-ag---t
-gt-gt-ccatac---a----t-ttg---------ac----atat-----c---------
-gcc-----------c--a----------------------------------tg-----
--------------------gac---------a-----c----------tata-------
-gaa-----ag-------------------------------------------------
------------------------------------------------------------
---------------------------------------------------ca-------
--------------------------------t---------------------------
-ggtccg-----------------------------------------------------
-----------------------------ctg----------------------------
-------------t------------tgg--------------------------aac--
---------------g------------tt--gc-------ttca--aca----------
--------------a--------g------------------------------------
-----------tc------aatg-ca-------------------------t--------
-------c-------------------a------------------g-------------
-----------------------cca--------------------------------tc
-----------------------t---ac--------------t---a---t------aa
t---g-t-c------------t-ac-------------------------t---g-----
-gt---------------------------------------------------------
--------------ac-----------tgc-ca---------------------------
------------------------------------------------------------
------------------------------------------------------------
---------------------------------------------------------
>DNA-X-8_DR|4269
------------------------------------------------------------
------------------------------------------------------------
------------------------------------------------------------
------------------------------------------------------------
------------------------------------------------------------
------------------------------------------------------------
------------------------------------------------------------
-------------------------cat--ct---a--atataaagtcta---ta-ggtg
c-t-g-c-----c---a-g-------t--c---------tctg---t-gca---------
-----------------------------------------aga----------------
--------------------tttg-------------------------ttt---a--tg
----t------------------------------------act-t----g---aa---t
-gt-gt-g----a---a-g--tttca-------c-------------aagc-----a-a-
t--------g-t-------at---------------------------------------
----------------------------------caa-----------------------
------------aat---------------------------------------------
------------------------------------------------------------
------------------------------------------------------------
------------------------------------------------------------
------------------------------------------------------------
------------------------------------------------------------
----------------------------------------------------------tc
c-tct-gattccct-ga-a-a-taaac-ttt-g--catt---tgggag------------
----------------aatg-a-gtta--aactct--ccttcc---tcaatgca------
----g----tat-tggatgaact-ct-atgtatgtattagccttttcc---t-ctttct-
----ttt--ccta-ctgtg-gagaag-agaggagagcaaaga-----ttc--gctgctt-
---gaa--------tggac--c-ctg-ata--tgttt-ta--tg-------tt-tt--tc
-at----at--tgga--ttaat-t-c-gt-ctacatgggac--t--ct-g-tgt-gc-aa
g---g-t-t--tg----t-t----------------------------------------
--t-----aaaa-----tt-----------ata-aaa---aa---tgcatg-----aaa-
aaat--ttct-g--ac--ttc-gatg-tgc-aa--a-gacct------------------
------------------------------------------------------------
------------------------------------------------------------
---------------------------------------------------------
>DNA-X-8_DR|4270
------------------------------------------------------------
------------------------------------------------------------
------------------------------------------------------------
----------------aggtt---attg------ca-c---ac-t-------ga-a--ta
-c----g-----a----a-a-------t--------------------------------
--t--t--c------g---ca-------t---gtt------------------aa---a-
a------aa---ta------------at--tc--a----a-c---ct----tatg-t---
tg--t----a-aca----a-----tcgt-------a--tt--ga---c------a---ca
t-t-g-c-ctc-c--aa-aa--ctt-t--ta--------tccg---t--cat--------
---aaaaaatt-----------------------caaaccggg------ttcgta-----
--------------------tttg-----------tcca------ct--ttt-c-g--c-
-a--tcc--g---aa----aaag-----ga-------c-t-t---t-g--ag--agg--t
-gt-tt-t-g-ac---a-g--t-tca-gag-c-c-ac-c--gtac--aatc-ta------
------------------aac--gccgtca--------------------tt-tg-ca-c
------t--a---cagtt--aact------------------------------------
------------------------------------------------------------
------------------------------------------------------------
------------------------------------------------------------
------------------------------------------------------------
------------------------------------------------------------
------------------------------------------------------------
------------------------------------------------------------
------------------------------------------------------------
------------------------------------------------------------
------------------------------------------------------------
------------------------------------------------------------
------------------------------------------------------------
------------------------------------------------------------
------------------------------------------------------------
------------------------------------------------------------
------------------------------------------------------------
------------------------------------------------------------
------------------------------------------------------------
---------------------------------------------------------
>DNA-X-8_DR|4271
------------------------------------------------------------
------------------------------------------------------------
------------------------------------------------------------
------------------------------------------------------------
------------------------------------------------------------
------------------------------------------------------------
------------------------------------------------------------
------------------------------------------------------------
------------------------------------------------------------
------------------------------------------------------------
------------------------------------------------------------
------------------------------------------------------------
------------------------------------------------------------
------------------------------------------------------------
------------------------------------------------------------
--aa-g-agag-aatgtggc-gaacag-tc-gagaaccccc--------------ta---
---agctggattaaatgactggcgc------ac-------------gc-tactg-tttgg
g--gtgtgtacatg--------------------tgtatgtgtgtg-tgtccata-catt
tgatg-------tataactcatagacgt-ta-taa-taga-a---a----g------cat
-ggtccgcttacagttctttgatttgacgaatcactg--cggccgccatcttt-tttact
gtc-tacag-g------ta---ccagtctctgttcagg-atttgtt--tac-gtaca---
tg-----aa----tgtg---------tga--agtatcacaagcaat-gtatg-aacattc
c-act-gatttcct-ga-a-a-taaac-ttt-g--cat---ttcggtataatc-------
------------------------------------------------------------
------------------------------------------------------------
------------------------------------------------------------
------------------------------------------------------------
------------------------------------------------------------
------------------------------------------------------------
------------------------------------------------------------
------------------------------------------------------------
------------------------------------------------------------
------------------------------------------------------------
---------------------------------------------------------
>DNA-X-8_DR|4272
------------------------------------------------------------
------------------------------------------------------------
------------------------------------------------------------
---------------------------------------------------------ttt
at-------------------------t----tc-t---------tctg-----------
tt----------------------------------------------------------
------------------------------------------------------------
------------------------------------------------------------
------------------------------------------------------------
------------------------------------------------------------
-------------------cattt-------------------------ttt---g--c-
-a--tct--gt--aa----aaag-----tg---------ttt---t-g--ag--agg--t
--t-tt-t-g-a----a----t-tca-aag-c-c-ac-c--gtac--aagc-gac-----
agct---aaa----gcaag--------------------------------------g--
-----------------------ttt--------c---t-----g-tg-catga------
-aaat---c-----t-------------tt-caaa-------------------------
---tg-------------------------------------------------------
------------------------------------------------------------
------------------------------------------------------------
------------------------------g-----g--------------g------at
------------------------------------------------------------
--------a-----------------tga----------a-------------aaca---
----------------a-a-a---------t-g--cat---------acg----------
--------------a------a-------aatgt--------------------------
-------------tggacg-----------------------------------------
----tct--t--------------------------------------tat---------
--------------------gc-----aaa------------------------------
-------ga-----------ac-t------------------------------------
------------------------------------------------------------
------------------------------------------------------------
------------------------------------------------------------
------------------------------------------------------------
------------------------------------------------------------
---------------------------------------------------------
>DNA-X-8_DR|4273
------------------------------------------------------------
------------------------------------------------------------
------------------------------------------------------------
----------------------------------------------------ga-a--tc
-c----a-----a----a-aa------t----tt-t---------tccg--t--aa----
ttt--t--c------a---ca-------t---gtt------------------aa---a-
a------ag---ta--aa---------t--tc--a----a-c---ct----cact-tt--
---------g-tca----a-----ccat-------a--tt--ga---c------a---aa
t-t-t-c-ctc-c--ga-aa--ctt-t--cg--------tcca---t--c----------
------------------------------------------------------------
------------------------------------------------------------
-at-tta------aa----aaaa-------------------------------------
-----------------------tca------------------------------a-a-
------------------------------------------------------------
------t------caggt----------------------------tc---------ta-
t---------------------------tt------------------------------
-----------------------------------t------------------------
------------------------------------------------------------
--------------------------------t---------------------------
-------------------------------t-aa-----------------t-------
------------------------------------------------------------
-------------t-------------------ttttaca------------------tc
t--------------g--a-a---------------------------------------
--------------a--------------a------------------------------
-------------------agca-t--------------------------t--------
---------t----------aaga----------------------g-------------
---------------------t----------tgttt-tga-ca----------------
-gt--------------tta-----------------aaac------a-g--gt------
------t-t------------t----------------------------t---g-cac-
-ac----tgaat------------------------------------------c-c-g-
aaat--------------ttt---------------------------------------
------------------------------------------------------------
------------------------------------------------------------
---------------------------------------------------------
>DNA-X-8_DR|4274
------------------------------------------------------------
------------------------------------------------------------
------------------------------------------------------------
-----------------------------------------------------a-a--tc
-t----a-----a----a-at------t----tt-t---------tccg--g--aa----
ttt--t--c------a---ca-------t---gtt------------------aa---a-
a------ac---ta--aa---------t--tt--g----a-c---ct----caag-tt--
---------g-tca----a-----ccat-------a--tt--ga---c------a---aa
t-t-t-c-ctc-c--ga-aa--ctt-t--cg--------tctg---t--c----------
------------------------------------------------------------
------------------------------------------------------------
-a--taa------aa----taat-------------------------------------
-----------------------tca------------------------------a-a-
------------------------------------------------------------
------t------cgtgt------------------------------------------
------------------------------------------------------------
------------------------------------------------------------
------------------------------------------------------------
------------------------------------------------------------
------------------------------------------------------------
------------------------------------------------------------
------------------------------------------------------------
------------------------------------------------------------
--------------a--------------a------------------------------
-------------------aaca-t--------------------------t--------
---------t------------------------------------t-------------
---------------------t----------tgttt-t---------------------
---------------------------------------ac------a-g--gt------
------t-a------------t----------------------------t---g-cac-
-ac----tgaat------------------------------------------a-c-g-
aaat--------------ttt---------------------------------------
------------------------------------------------------------
------------------------------------------------------------
---------------------------------------------------------
>DNA-X-8_DR|4275
------------------------------------------------------------
------------------------------------------------------------
------------------------------------------------------------
----------------aggtt---tttg------ca-c---ac-t-------ga-a--tc
-c----a-----a----a-a-------t----gt-t-tg------gcct--t--aa----
ctt--t--a------a---ca-------c---ctt-------------------a---a-
a------at---ta--aa---------t--tt--g----a-c---ct-------------
---tt----g-tca----a-----gtat-------a--tt--ga---c------a---ca
c-c-g-c-ctc-c--aa-aa--ctt-t--ca--------ttta---t--cttt-------
---aaaaaa-----------------ttaa------aactggg------tgagagt----
-------------------------------------------------ttt-t-g--c-
-a--tct--g---gg----aaat-----ca-------t-t-----t-g--tg--agg--t
-gt-tt-a-g-ac---t-g--t-tca-gag-c-c-ac-c--acac--aagc-ga--a-a-
gcca---aaa-ta--caaaat--gccatta--------------------ct-tgcag-c
---------a---cagat--cactgt--atg-a-caaac-aca-g-gg-caaacattca-
taaa-g-acag-aatgtggc-agaaaa---------------------------------
------------------------------------------------------------
------------------------------------------------------------
------------------------------------------------------------
------------------------------------------------------------
------------------------------------------------------------
------------------------------------------------------------
------------------------------------------------------------
------------------------------------------------------------
------------------------------------------------------------
-------------------acgcaag-aaa------------------------------
------------------------------------------------------------
---------------------------at--------------t--c-----------tg
g---a-c-t--tca---tt----gt-g-caa-aga--------cct--------------
------------------------------------------------------------
------------------------------------------------------------
------------------------------------------------------------
------------------------------------------------------------
---------------------------------------------------------
>DNA-X-8_DR|4276
------------------------------------------------------------
------------------------------------------------------------
------------------------------------------------------------
----------------agggt---attg------ca-c---ac-t-------ga-a--tc
-c----a-----a----a-a-------t----ta-t-cg------ttgg--t--aa----
ttt--t--c------g---ca-------c---att------------------aa---a-
a-----------------------------------------------------------
------------------------------------------------------------
------------------------------------------------------------
------------------------------------------------------------
------------------------------------------------------------
------------------------------------------------------------
------------------------------------------------------------
--------aa-ta---aatccga--cctca--------------------c---------
----------------------------------------------------gt---tg-
t-----------------------------------------------------------
--------------gtgaatcgtact--aacac---actgcctc----------------
------------------------------------------------------------
-----cgaaactat-cgcccgt-------ca-taa--aaa--------------------
-attcaaactgggttccgttgcttcgacacgtcaagtc--ggccaccatctac-tatagt
gtc-t-----g------taggtacagtctctgttcagg-atctgtt--tac-atatg---
-----tgaa----tgtg---------tga--agcattacaagcaat-atgtc-aaaattc
c-act-gatttcct-ga-a-a-taaac-ttt-g--cat---tttgagatattc---gtat
cgcag-ctctttg-atattg-a-gcag--gactct--ccttcc-t---------------
----ct----at-tggatgaaca-ca-atatgtag-----cctattcc---t-ctttca-
--t-tttc-t---acattg-gagaag-agagaagagaacaaa----g-catcactgctt-
---gaa--------ctgac--t-ccg-aaa--tgtt------------------------
--t----ga--tgga--ttaac-t-a-at-gcgcagttgac--t--ta-a-tgt-gc-aa
g---g-t-t--ta----tt--t-ac----------------------tt-t-t-g-cat-
-at-----aaat-----acg-----------aa-aaa---aa---cgcaa----a-cgc-
aaat--ttca-g--ac--ttc-agtg-tg-------------------------------
------------------------------------------------------------
------------------------------------------------------------
---------------------------------------------------------
>DNA-X-8_DR|4277
------------------------------------------------------------
------------------------------------------------------------
------------------------------------------------------------
------------------------------------------------------------
------------------------------------------------------------
------------------------------------------------------------
------------------------------------------------------------
------------------------------------------------------------
------------------------------------------------------------
------------------------------------------------------------
--------------------gtct------------------gaaat--ttt-t-g--c-
-a--tct------ca----aaaaaaagaca-------t-t-t---t-g--ag--agg--g
-gt-tt-t-g-ac---a-a--t-tca-gtg-c-c-at-c--atac--aagt-aa--a-g-
aca-ccaaac-ta--attaac--ttcatct--------------------cg-ca-a--c
---------a---cagag--ctctt----tg-a-caatc-aaa-c-tg-cataa---ta-
taaa-g-acag-ataatgac-gggtgc-tt-gacaatcactt------------------
---ctgttgcctttgtaaac------------------tggct--cca-tgctg-ctgt-
--------------------------tatgtgtgtgtgtgtttgtg-tcttcgtg-tatt
tgaca-------tactgc------------------------------------------
------------------------------------------------------------
------------------------------------------------------------
------------------------------------------------------------
------------------------------------------------------------
------------------------------------------------------------
------------------------------------------------------------
------------------------------------------------------------
------------------------------------------------------------
------------------------------------------------------------
------------------------------------------------------------
------------------------------------------------------------
------------------------------------------------------------
------------------------------------------------------------
------------------------------------------------------------
---------------------------------------------------------
>DNA-X-8_DR|4278
------------------------------------------------------------
------------------------------------------------------------
------------------------------------------------------------
------------------------------------------------------------
------------------------------------------------------------
------------------------------------------------------------
------------------------------------------------------------
------------------------------------------------------------
------------------------------------------------------------
------------------------------------------------------------
------------------------------------------------------------
------------------------------------------------------------
------------------------------------------------------------
------------------------------------------------------------
------------------------------------------------------------
------------------------------------------------------------
------------------------------------------------------------
------------------------------------------------------------
------------------------------------------------------------
------------------------------------------------------------
------------------------------------------------------------
------------------------------------------------------------
------------------------------------------------------------
------------------------------------------------------------
------------------------------------------------------------
------------------------------------------------------------
------------------------------------------------------------
-----------------ttaat-t-a-at-atgcatgggac--t--ta-a-tgt-gt-aa
g---g-t-t--tg----ta--t-at-g-tgac-aa----a----tt-tt-t---------
----------ta-----agaa----------aa-aaa---aa---tgcat----a-caa-
aact--ttca-a--ac--ct---gtg-tgc-aa--a-gacct------------------
------------------------------------------------------------
------------------------------------------------------------
---------------------------------------------------------
>DNA-X-8_DR|4279
------------------------------------------------------------
------------------------------------------------------------
------------------------------------------------------------
--------------------------------------------t---------------
------------------------------------------------------------
ttt--t--c----------ca-------c---att------------------aa---a-
a------aa---ta--aa---------t------g----a-ca-cct----catt-t---
tg--t----g-tga----a-----tcac-------a--tt------------------ta
c-tta-c-atc-c--ga-aa--cat-t--cg--------tctg---t--cata-------
aataaataaataaata---------aataa---gttaaccg--------ttcggt-----
---tagattt----------tctt-------------------cgtt--ttt---g--c-
-a--tct--att-at----aaaa-----tg-------t-t-t---t-g--ag--agg--t
-gt-tt-t-g-ac---a-g--t-tca-gag------------------------------
-------aaa-t---c----------------------------------ct-tg-----
-----------------------ttt--------------------tg------------
-----g--c---------------------------------------------------
------------------------------------------------------------
------------------------------------------------------------
------------------------------------------------------------
---------------------------------------------------------a--
------------------------------------------------------------
--------a------------------------------aagc----------aaa----
------------------a-a---------t-----------------------------
------------------------------------------------------------
------------------------------------------------------------
-------c-------------------a------------------g-------------
------------------------------------------------------------
--------------------at-t-------------------------------gc---
---------------------t--------------------------------------
-at-----------------------------------------------------c---
a-----------------------------------------------------------
------------------------------------------------------------
------------------------------------------------------------
---------------------------------------------------------
>DNA-X-8_DR|4280
------------------------------------------------------------
------------------------------------------------------------
------------------------------------------------------------
------------------------------------------------------------
------------------------------------------------------------
------------------------------------------------------------
------------------------------------------------------------
------------------------------------------------------------
------------------------------------------------------------
------------------------------------------------------------
------------------------------------------------------------
------------------------------------------------------------
----------------a-g--tatca-------c-------------tagc-----a-a-
a--------g-t-------ct---------------------------------------
------------------------------------------------------------
------------------------------------------------------------
------------------------------------------------------------
------------------------------------------------------------
------------------------------------------------------------
------------------------------------------------------------
------------------------------------------------------------
------------------------------------------------------------
----g-aacaccct-ga-a-g-taaat-gtt-g--aatgt-gtcaggacaatcc------
tgcag-ctctttg-ataaag-a-ggta-ga--tct--ctttcc-actctccatg----at
ctaag---g-at-gtgatggacc-ca-atatttc---------cttct---t-ttttct-
----ttt-gt--------t-aaacag-ggagaggacaaca-aaataatcttcactactc-
---taagactttat-------t-ttg-tat--tgttt-tg--tggt-----ttctt--tt
-ac----aa--ccga--ttaag-t-a-at-atgcatc------------g-tgt-gc-aa
g---g-t-t--tg----c-a-t-gt-g-tga--------cgatttc-tt-t-ttg--at-
-tt-----atat-----acat---------gaa-aaa---aa---tgcaa----a-tgc-
aaat--ttca-g--ac--ttc-agtg-tgc-aa--a-gatc-------------------
------------------------------------------------------------
------------------------------------------------------------
---------------------------------------------------------
>DNA-X-8_DR|4281
------------------------------------------------------------
------------------------------------------------------------
------------------------------------------------------------
------------------------------------------------------------
------------------------------------------------------------
------------------------------------------------------------
------------------------------------------------------------
------------------------------------------------------------
------------------------------------------------------------
------------------------------------------------------------
------------------------------------------------------------
------------------------------------------------------------
------------------------------------------------------------
------------------------------------------------------------
------------------------------------------------------------
------------------------------------------------------------
------------------------------------------------------------
------------------------------------------------------------
------------------------------------------------------------
------------------------------------------------------------
------------------------------------------------------------
------------------------------------------------------------
------------------------------------------------------------
------------------------------------------------------------
------------------------------------------------------------
------------------------------------------------------------
--------------------------------tgttt-tg--tggt-----ttctt--tt
-ac----aa--ccga--ttaag-t-a-at-acgcatc------------g-tgt-gc-aa
g---g-t-t--tg----c-a-t-gt-g-tga--------cgatttc-tt-t-ttg--at-
-tt-----aaat-----acatg--------aaa-aaa---aa---tgcaa----a-cca-
aaat--ttca-g--ac--ttc-agtg-tgc-aa--a-gatcactatc-------------
------------------agtctctgttcaggaccattcacgg-----------------
-----------tctttttaatatgt-ctttcagtatcagtatgaacaccctggtaaatgt
tgaatgt-----------caggtctatcccgcagctctttgataaagatctctttcc
>DNA-X-8_DR|4282
------------------------------------------------------------
------------------------------------------------------------
------------------------------------------------------------
------------------------------------------------------------
------------------------------------------------------------
------------------------------------------------------------
------------------------------------------------------------
------------------------------------------------------------
------------------------------------------------------------
------------------------------------------------------------
---------------------------------------------------t------c-
-ag-tgt------gc----aatg-------------tt-t-ctg-t-gt-----------
------------------------------------------------------------
------------------------------------------------------------
------------------------------------------------------------
------------------------------------------------------------
--------------------------gtgacac-at-ttttt------------------
------------------------------------------------------------
----------------------------aaag-aa-taatga--------at--------
---------------------------------------------------ac-aaaacg
aca-caaa---------aatgtcaggtttcactatgcg-gttt-------------a---
gg-----tg----tgtgattaat--tttt--agaataacgaacact--------------
---------------aa-a-a-ag------------------------------------
-------------------c-a-cata--aaattt--cagatt-tcagtgtgcaaaaa--
------------------------------------------------------------
------------------------------------------------------------
------------------------------------------------------------
------------------------------------------------------------
------------------------------------------------------------
------------------------------------------------------------
------------------------------------------------------------
------------------------------------------------------------
------------------------------------------------------------
---------------------------------------------------------
>DNA-X-8_DR|4283
------------------------------------------------------------
------------------------------------------------------------
------------------------------------------------------------
------------------------------------------------------------
------------------------------------------------------------
------------------------------------------------------------
------------------------------------------------------------
------------------------------------------------------------
------t-----t---g-ga------c--cc--------ggtg---t-gca---------
-----------------------------------------ggg----------------
--------------------tttg-------------------------tgt---g--cg
----tga--ct--aatg-------------------------------------------
------------c---a-g--atttg-----a-t-------------agaa-----a-a-
a--------a-c-------at---------------------------------------
----------------------------------gaa-----------------------
------------agtttggg----------------------------------------
-----ccg----------------------------------------------------
------------------------------------------------------------
------------------------------------------------------------
------------------------------------------------------------
---------------------------------tcagt----------------------
-------------------------------------------------------g--tg
c-aga-gacctcct-ga-a-a-taagc---t-g--catgt-gtctggatgatcc------
cgcag-ctctttg-ataatg-a-------aatcattgccagac-tgcctctgaa------
-----------c-ctcataaacatca-gaatcgggtt-----catttg---t-cttctt-
----ttt-ttcca---------------------------------ggttttgttccct-
---aaaa--------agac--g------------ttt-tg--agagg----tgttt--tc
-ag----gg--ctg--------------t-acatgtgaaag--g--ca-a-aat-cc-aa
a---a-t-t--ta----t-g-c-ac-actga--------------------------at-
-ct-----gaat-----atttg-----tctgta-atg---tt---tgcatg---t-taa-
aaat----------ac--ctc-atta-tgt-aa---------------------------
------------------------------------------------------------
------------------------------------------------------------
---------------------------------------------------------
>DNA-X-8_DR|93781
------------------------------------------------------------
------------------------------------------------------------
------------------------------------------------------------
----------------aggtt---attg------ca-c---ac-t-------ga-a--tc
-t----g-----a----a-t-------t----aa-t-atc--------------------
------------------------------------------------------------
-------aa---tc--aa---------t--tc--a----a-c---ct----caca-t---
tg--a----g-tca----a-----acat-------a--tt--aa---a------a---ac
c-t-g-----------------------------------------t--cgt--------
----aaat----------------------------------------------------
-----------------------------g---aataat------tt--ttc-c-g--c-
-a--ttc--a---aa----aagg-----ca-------t-t-t---t-c--ag--agg--t
-gt-tt-t-g-ac---a-a--t-tca-ggg-c-c-gc-t--gtac--aggc-ca--a-a-
agca---aaa-cc--taaaat---------------------------------------
------------------------------------------------------------
------------------------------------------------------------
------------------------------------------------------------
------------------------------------------------------------
------------------------------------------------------------
------------------------------------------------------------
------------------------------------------------------------
------------------------------------------------------------
------------------------------------------------------------
------------------------------------------------------------
------------------------------------------------------------
------------------------------------------------------------
------------------------------------------------------------
------------------------------------------------------------
------------------------------------------------------------
------------------------------------------------------------
------------------------------------------------------------
------------------------------------------------------------
------------------------------------------------------------
---------------------------------------------------------
>DNA-X-8_DR|93782
------------------------------------------------------------
------------------------------------------------------------
------------------------------------------------------------
--------------------t---attg------ca-c---ac-t-------ga-a--tc
-t----g-----a----a-a-------t----tt-t-cg------tatg--t--aa----
ttt--t--c------g---ca-------c---gta------------------aa---a-
a------aa---ca--aa---------t--tc--g----a-c---ct-------------
------------ca----a-----ttgt-------a--tt--ga---g------g---aa
c-t-g-c-ctc-c--ga-aa--ctt-t--tg--------ttcg---t--catt-------
-a-aaaaaatgttta---------------------a----------------tc-----
tggttaattt----------tttt------------tta-----tgt--ttt-c-c--cc
----atc--c---ga----aatt-----tg-------c-g-t---t-t--tg--agg--t
-at-tt-t-g-ac---a-a--t-tca-gga-c-t-gc-t--gtac--aagc-ga--a-a-
gtca---aga-tt--caaaat--gc-gtta--------------------ct-t------
------------------------------------------------------------
------------------------------------------------------------
-----ctcaacgtattaattaatac------aca-t-caga--------------ctcgg
----------------------------------------tgtgc---------------
-----------------------------------------a---a----g------ctt
-tgtatgc---------------------------------ataaggaattgt-tcggat
------------------------------------------------------------
------------------------------------------------------------
------------------------------------------------------------
------------------------------------------------------------
------------------------------------------------------------
------------------------------------------------------------
------------------------------------------------------------
------------------------------------------------------------
------------------------------------------------------------
-tt-----gaac-----acg--------------aaa---aa------a----aa-cgc-
aaat--ttca-g--ac--ttc-agtg-tgc-aa--a-gacct------------------
------------------------------------------------------------
------------------------------------------------------------
---------------------------------------------------------
>DNA-X-8_DR|93783
------------------------------------------------------------
------------------------------------------------------------
------------------------------------------------------------
------------------------------------------------------------
------------------------------------------------------------
------------------------------------------------------------
------------------------------------------------------------
-------aggttga----------tcgc--------------------------a---ca
t-----------------------------------------------------------
------------------------------------------------------------
-----------------------------------------------------------t
-aa-tac-------a----aaa---------------t-tttca-tcgt-a---a----t
--a-tt-c-a--c----cg--t-t-a---------------------aaa------a-t-
-----------t----ac-at-------------------------------ttg-----
---------a---ca--------t----------c-----ac--tttg------------
t----gc-c---aat------------gtt---ga-------------------------
------------------------------------------------------------
---------------------------------------------------ca-------
--------------c---------------------------------------------
---------------------------------------------------------a--
-----------------------cgg---ctg----------------------------
--------------------------------------------------------at--
--gctcaatatgt---c-a-agcggcc-gtc----------ttc----------------
------attt----at----aa------tg----t----------ct-------------
------------------------------------------------------------
------------------------------a---------------ggtac---------
---------------cgcc--------aggc---tct-----------------------
--------------------gt-tca-----------ggat--ttgt-------------
------------------------------------------------------------
------------------------------------------------------------
------------------------------------------------------------
------------------------------------------------------------
------------------------------------------------------------
---------------------------------------------------------
>DNA-X-8_DR|93784
------------------------------------------------------------
------------------------------------------------------------
------------------------------------------------------------
-----------------------------tc-------------t-------ga-a--tt
-t----a-----g----g-c------------ac-----------act-----aaataca
ttt---------------------------------------------------------
-------------------------------a--a----g-c---tc----acct-t---
t--gt----g-tga----a-----tagc-------at-ttg------c------a---ta
c-t-g-c-ctt-c--ga-aa--ctt-t--ca--------tctt---t-------------
--cataaaaa-atgtata-----------------------------------------g
gttacatttt----------tcctgc--------------------t--ttt-c-a--t-
-a--ccc--at--aa----aaag-----ca-------t-t-t---t-c--ac--agg--t
-gt-tt-t-g-ac---a-g--c-tca-gag-c-a-ac-c--atag--aagc-aa--a-a-
-gc---caaaat--ccagaat--gctgtc--------------------act-cagat-t
---------a---cagag--cacttt--atg------ttaa-a-g-tg-tggat---aa-
taaa-c-acag-aatgtggc-ggatgg-tt-gaaa-------------------------
-------------------------------a----------------------------
------------------------------------------------------------
------------------------------------------------------------
------------------------------------------------------------
------------------------------------------------------------
------------------------------------------------------------
------------------------------------------------------------
------------------------------------------------------------
------------------------------------------------------------
------------------------------------------------------------
------------------------------------------------------------
------------------------------------------------------------
------------------------------------------------------------
------------------------------------------------------------
------------------------------------------------------------
------------------------------------------------------------
------------------------------------------------------------
---------------------------------------------------------
>DNA-X-8_DR|93785
------------------------------------------------------------
------------------------------------------------------------
------------------------------------------------------------
------------------------------------------------------------
------------------------------------------------------------
------------------------------------------------------------
------------------------------------------------------------
-----------------------------------aggttg------c------a---ca
g-t-g--aatt-c--ga-aa---------tg--------ttca---ca--tt--------
------------------------------------------------------------
------------------------------------------------gtta---g----
-------------aa---aaaa-----------------t-----t----c---a---tt
caa-cc-t----c---a----t--------------------------------------
-------------------at---------------------------------------
-----------------------ttt----g--tcaaa--------c-------------
----------g-cat-------------tt------------------------------
-------------------------------ac---------------------------
---------------------------------------------------ca---cc--
------------------------------------------------------------
------------------------------------------------------------
------------------------------------------------------------
------------------------------------------------------------
-----g--tctcc-----a-a---aaccttt-----------------------------
-----------tg---------------------t--ccttca-t---------------
-------------agaa--------a-atgctcaat---------------ttt------
----ttt-------------gaga----gta-----------------------------
---------------caga----gcc-aca----tttcag--------------------
--t----ga--aag------cc---a-a-------------------a----at-ccaga
--------tgctg----tc----gc--ttgacaaag---ag-----------cag-tgt-
----------------------------------tat--------------------ggc
aaat--tcta-a--at-------gtg-tgc-gatga-gaa--------------------
------------------------------------------------------------
------------------------------------------------------------
---------------------------------------------------------
>DNA-X-8_DR|93786
------------------------------------------------------------
------------------------------------------------------------
------------------------------------------------------------
------------------------------------------------------------
----------------------------------------------ctg--a--aa----
ttt--t--c------g---ca-------c---gtt------------------aa---a-
c------aa---tt--aa---------t--tc--a----a-c---ct----cacg-t---
tg--t----g-aga----g-----tcgt-------a--tt--ga---c------a---cg
c-t-g-c-ctc-a--ga-aa--ttt-c--cg--------tccg---t--cata-------
---gaatttt----------------ttgg------aatgggg------ttcaatt----
---------g----------ggtt------------------ctggt--ttt-c-a--c-
-a--t-------------------------------------------------------
------------------------------------------------------------
------------------------------------------------------------
------------------------------------------------------------
------------------------------------------------------------
------------------------------------------------------------
------------------------------------------------------------
------------------------------------------------------------
------------------------------------------------------------
------------------------------------------------------------
------------------------------------------------------------
------------------------------------------------------------
------------------------------------------------------------
------------------------------------------------------------
------------------------------------------------------------
------------------------------------------------------------
------------------------------------------------------------
------------------------------------------------------------
------------------------------------------------------------
------------------------------------------------------------
------------------------------------------------------------
------------------------------------------------------------
---------------------------------------------------------
>DNA-X-8_DR|93787
------------------------------------------------------------
------------------------------------------------------------
------------------------------------------------------------
------------------------------------------------------------
------------------------------------------------------------
------------------------------------------------------------
----------------------------------------------g----tttg-t---
t--tc----c-cac----a-----atac-------at-tta------t------c---aa
---------ta-t--ga-aa---------ta--------tgta---ca--at-------g
aaaa-------acgcaca-----------------------------------------a
gtaaagtt---------------cgt--------------------a--ctc-t-g--t-
-g--tgc--aa--ag---------------------------------------------
------------------------------------------------------------
--------------------------------------------------at-ttcag-c
---------a---cagaa--cacttt--at---gacaaaca-a-a-tg-tgaaa---ta-
taaa-g-acag-attttggc-agatgg-tt-gaga-------------------------
-------------------------------ac---------------------------
---------------------------------------------------ca-------
--------------ctgct-----------------------------------------
---------------------------------------------------gt----a--
gc------------------------------------------------------t---
-------------c------------------------------------------at--
--gct-gg-tttc-----a-a-tg----ctt-----------------------------
---------------------g--gca-ca-------cttt-------------------
------------------------------------------------------------
------------------------------------------------------------
------------------------------------------------------------
--------------------ttaca---t-ccttag-----atttgggaggtgt-ttt--
------c-a--caa-----tcc-a------------------------------------
--------------------------------gagaa-----------------------
-----------------------ctg-tac-aagtgcaaa--------------------
------------------------------------------------------------
------------------------------------------------------------
---------------------------------------------------------
>DNA-X-8_DR|93788
------------------------------------------------------------
------------------------------------------------------------
------------------------------------------------------------
----------------aggtt---attg------ca-c---ac-t-------ga-a--tc
-c----a-----a----a-a-------tg------tacg------tccc--c--aa----
ttt--t--t------g---ca-------t---gtt------------------aa---a-
a------ta---ta--aa---------t--tt--a----a--------------------
---------c-tca----a-----ttgt-------a--tt--ga---c------a---ca
c-a-g-c-ctc-c--ga-aa--cct-t--tg--------tcta---t--c----------
-a-a--------------------------------------------------------
------------------------------------------------------------
-a-----------aa----aaaa------------------------------------t
-gt-tt-t-g--------------ca------------------------------a-a-
----------tta--t----------------------------------tt-ca----c
---------a------------------------------atg-----------------
------------------------------------------------------------
------------------------------------------------------------
------------------------------------------------------------
------------------------------------------------------------
------------------------------------------------------------
------------------------------------------------------------
------------------------------------------------------------
--------------------------------g---------------------------
--------------at--------------------------------------------
-----------t-------------a----------------------------------
---------t--------------------------------------------------
---------------------t--------------------------------------
-----------------------c-a-at-atgcatcagac--t--cg-g-tgt-gc-aa
g---g-t-t--tg----tg--t-ga-g-tgac-ta--------act-at-t-t-g-gat-
-tt--------------t-------------aaaaaa---aa---agtct----a-c-a-
taat-tttcac---ac--gtc-agta-tgc-ag--a-gacct------------------
------------------------------------------------------------
------------------------------------------------------------
---------------------------------------------------------
>DNA-X-8_DR|93789
------------------------------------------------------------
------------------------------------------------------------
------------------------------------------------------------
--------------------------------------------t----------a----
------------a-------------------aa--------------------aa----
-----------------------------------------------------ta---a-
a-----------tt--aa---------a--tt--g----a-c---tt----cata-t---
tg--t----g-tca----a-----tcac-------a--gta------c------a---ca
c-t--tc-ctt-c--tg-aa--ctt-t--cg--------tctg---c--cata-------
----aaaaatgtgataaaa---------------aagactg-------------------
--------------------tttg------------------------attt--------
-g--tcag--------------------ta-------t-t-t---t--------------
--t-tt-t----t--------t-tcaagag-ttt-gttt---gac--aaattgg--a-at
aagc---aaatta--cagatt--gctgtaac-------------------tc----ag-c
------c------cagag--cacttt--acg-a-caaa--ccaag-tg-tgtaa---ta-
taaa-g-actg-aatgtagc-agatgg-ct-aaga-------------------------
-------------------------------acc--act---c-----------------
-----------------------------------------------tgt----------
---------------agcctat-------tg-taa----------a--------------
----ctggtttca------tgcct-----tgccat------gccaccatctatgtgtggt
gtcttataccg---atgtactgccagtttctgttcaggaatttgtt--tactgtgtg---
tg------a----tgtggc-------tgc--ggtatcacaaacaaa-atatc-aa-atgc
c-att-gagttcct-ga-a-a-taaac-ttt----aat---ttcaggacagtccca----
cacat-ctctttg-gt---a-a-gttgggaactct--ccttct-ttttcattcag-----
---------tgc-tggacacaca-ca-atatttcct--tttttatttt---ta-tttatt
--tgttt-at---tttttg-aaga----gagaggagaacaaa----g-catcactgctt-
---taa--------ttgac--tc----aat-ttattta------------ttcttt--ct
-att---aatttgta-actgat-t-aaat-atgcactggac--t--ga-g-tgt-ac-aa
g---g-c-t--tt----tg--t----g-tgac-aa--------att-gt---cgg-gac-
-at-----gatt-------------ggaaaaaataaa---aac--tgaa----aa-tga-
aaat--ttca-g--ac--ttc-agtg-tgc-aa--a-gacct------------------
------------------------------------------------------------
------------------------------------------------------------
---------------------------------------------------------
>DNA-X-8_DR|93790
------------------------------------------------------------
------------------------------------------------------------
------------------------------------------------------------
----------------aggtt---attg------ca-c---at-t-------ga-a--tc
-t----g-----a----a-a-------------------------tttg--t--aa----
ttt--t--t------g---ca-------c---gtt------------------aa---a-
a------aa---ta--aa---------t--tt--g----a-c---ct----cacg-c---
tg--t----g-tca----a-----tcgt-------a--tt--ga---c------a---ca
c-t-g-c-ctc-c--ag-aa--ctt-t--ca--------tcct---t--c----------
---ataaaaatca-----------------------aaccggg------ttcta------
-------ttt----------attta-----------------------------------
------------------------------------------------------------
------------------------------------------------------------
------------------------------------------------------------
------------------------------------------------------------
------------------------------------------------------------
------------------------------------------------------------
------------------------------------------------------------
------------------------------------------------------------
------------------------------------------------------------
------------------------------------------------------------
------------------------------------------------------------
------------------------------------------------------------
------------------------------------------------------------
------------------------------------------------------------
-------------------------g-agcgaggagaa---c----g-tatcactgctt-
---gaa--------cggac--t-ccg-aaa--tgttt-tg--tg-------ttttt--tc
-at----ga--ttgg--ttaat-g-a-aa-ccgtatcgcac--t--ca-g-tgt-gc-aa
g---g-t-t--tg----tt--t-ac-g-tgac-ta--------att-ct-c-a-g-cat-
-at-----gaat-----atga---------aaa-aaa---at---tgcat----a-cga-
aaaa--ttca-g--ac--atc-agtg-tgc-aa--a-agcct------------------
------------------------------------------------------------
------------------------------------------------------------
---------------------------------------------------------
>DNA-X-8_DR|93791
------------------------------------------------------------
------------------------------------------------------------
------------------------------------------------------------
----------------aggtt---attg------cagt---at-t-------gg-a--tt
-a----a-----a----a-a-------t----tt-t-ca------tctg--t--aa----
att--t--g------g---ca-------c---att------------------aa---a-
-------aa---tg--aa---------t--tc--a----a-c---ct----caca-t---
tg--t----g-tga----a-----tcat-------a--ct--ga---c------a---ca
c-t-a-t-ctc-c--ga-aa--ctt-t--cg--------tcta---t--cat--------
-a-gaaaaa----------------aatca------aaacagg-----------------
-ttcaatttc----------tttt------------cta------ct--ttt-t-g--c-
-a--tcc--t---aa----aaag-----tg-------c-t-t---t-g--ag--aga--t
-at-tt-t-g-ac---a-g--t-tca-gag-c-c-ac-c--gtac--aacc-ca--a-a-
agct---aaa-ta--cagaat--gctgcca--------------------tt-tg-ag-c
------t--a---cagat--aatttt--atg-a-caaac-aca-g-tg-caaaac---a-
taaa-a-acag-cttctggc-ggacag-at-gagaacct---------------------
--------------gtgactggcac------acc-t-ctgcct--tgc-tactg-ttta-
t--gtgtgtgtgtgtttgtg------------------------tg-tgttcata-cagt
tgacg-------taatgcctgtagacat-ta-cga-taga-a---a----g------cat
-ggtctgctttcagtccgctactttgacacgtcaacg--cagtcgccatctat-tataat
gtc-tataa-g------tactgccagtctatgttcagg-atatatt--tac-gtaca---
ga-----ga----tgtg---------tga--agtatcataagcaat-gaatc-aaaattc
c-cct-gatttcct-ga-a-a-taaac-ttt-g--cat---ttcgagaaaatcc----ag
agcag-ctctttg-ataatg-a-gctg--agctct--cctccc-tctttat---------
-gcag----tat-tggataaaca-ca-atatgtag-----cctattcc---t-ctttct-
--t-----------ctttg-gaaaag-agag---------cg----g-tatcactgttt-
---gaa--------ttgat--t-gta-aaa--tgttt-tg--cg-------ttttt--tc
-at----aa--tgaa--ataat-t-a-at-atgcatcagac--t--ta-g-tgt-gc-aa
g---g-t-t--tt----tt--t-ac-a-tgat-ga----g----tt-tt-t-c-a-ctt-
-at-----aatt-----aca--------aaaca-aaa---aa---tgcat----a-tga-
atat--ttcg-g--ac--ttc-agtg-tgc-aa--a-gacct------------------
------------------------------------------------------------
------------------------------------------------------------
---------------------------------------------------------
>DNA-X-8_DR|93792
------------------------------------------------------------
------------------------------------------------------------
------------------------------------------------------------
------------------------------------------------------------
-c----a-----a----a-a-------t----gt-ct-t------gtct--a--aa----
gtt--tatt------a---tt-------c---aat------------------aa---t-
a------aa---ctg-ta---------t--tc--a----a-c---ct----tatg-t---
ta--t----g-taa----a-----tcgt-------a--ttt-------------------
--t-g-c-ctc-a--ga-aa--ctt---------ctaa-cttt---t--tata-------
---acga-----------------------------------------------------
------gttt-------g--atttttt------------------tt--ttc-c-g--t-
-a--tcc--at--tt----aagg-----ta-------t-t-t---t-g--ag--aag--t
-gt-tt-t-----------------a-caa-g-a-ac-c--atac--attg-ga--a-a-
gaca---aaa-tc--caaaat--gccatca-----------------------------c
---------t---cacag--cacttt--------------tga-g-tg-caaaa---ta-
taaa-g-acag-aatgtggc-agatgg-tt-taaaaccact-------------------
------------------------------------------------------------
------------------------------------------------------------
------------------------------------------------------------
------------------------------------------------------------
------------------------------------------------------------
------------------------------------------------------------
------------------------------------------------------------
------------------------------------------------------------
------------------------------------------------------------
------------------------------------------------------------
------------------------------------------------------------
------------------------------------------------------------
------------------------------------------------------------
------------------------------------------------------------
------------------------------------------------------------
------------------------------------------------------------
------------------------------------------------------------
---------------------------------------------------------
>DNA-X-8_DR|93793
------------------------------------------------------------
------------------------------------------------------------
------------------------------------------------------------
------------------------------------------------------------
------------------------------------------------------------
------------------------------------------------------------
------------------------------------------------------------
------------------------------------------------------------
------------------------------------------------------------
------------------------------------------------------------
--------------------tttttag------------------tt--ttt-c-a--t-
-a--tcc--gt--ag----agag-----ca-------t-t-t---t-g--ag--aag--t
-gt-tt-t-g---------------a-caa-g-a-ac-c--ataa--attg-aa--a-t-
gaca---aaa-tc--caaaat--gccatca-----------------------------c
---------t---tacag--cacttt--------------tga-g-tg-caaaa---ta-
taaa-g-acag-aatgtgtc-agatgg-tt-gaaaacc----------------------
------------------------------------------------------------
------------------------------------------------------------
------------------------------------------------------------
------------------------------------------------------------
------------------------------------------------------------
------------------------------------------------------------
------------------------------------------------------------
------------------------------------------------------------
------------------------------------------------------------
------------------------------------------------------------
------------------------------------------------------------
------------------------------------------------------------
------------------------------------------------------------
------------------------------------------------------------
------------------------------------------------------------
------------------------------------------------------------
------------------------------------------------------------
---------------------------------------------------------
>DNA-X-8_DR|93794
------------------------------------------------------------
------------------------------------------------------------
------------------------------------------------------------
------------------------------------------------------------
-c----a-----a----a-a-------t----gt-ct-t------gtct--a--aa----
gtt--tatt------a---tt-------c---aat------------------aa---t-
a------aa---ctg-ta---------t--tc--a----a-c---ct----tatg-t---
ta--t----g-taa----a-----tcgt-------a--ttt-------------------
--t-g-c-ctc-a--ga-aa--ctt---------ctaa-cttt---t--tata-------
---acga-----------------------------------------------------
------gttt-------g--atttttt------------------tt--ttc-c-g--t-
-a--tcc--at--tt----aagg-----ta-------t-t-t---t-g--ag--aag--t
-gt-tt-t-----------------a-caa-g-a-ac-c--atac--attg-ga--a-a-
gaca---aaa-tc--caaaat--gccatca-----------------------------c
---------t---cacag--cacttt--------------tga-g-tg-caaaa---ta-
taaa-g-acag-aatgtggc-agatgg-tt-taaaaccact-------------------
------------------------------------------------------------
------------------------------------------------------------
------------------------------------------------------------
------------------------------------------------------------
------------------------------------------------------------
------------------------------------------------------------
------------------------------------------------------------
------------------------------------------------------------
------------------------------------------------------------
------------------------------------------------------------
------------------------------------------------------------
------------------------------------------------------------
------------------------------------------------------------
------------------------------------------------------------
------------------------------------------------------------
------------------------------------------------------------
------------------------------------------------------------
---------------------------------------------------------
>DNA-X-8_DR|93795
------------------------------------------------------------
------------------------------------------------------------
------------------------------------------------------------
------------------------------------------------------------
------------------------------------------------------------
------------------------------------------------------------
------------------------------------------------------------
------------------------------------------------------------
------------------------------------------------------------
------------------------------------------------------------
--------------------tttttag------------------tt--ttt-c-a--t-
-a--tcc--gt--ag----agag-----ca-------t-t-t---t-g--ag--aag--t
-gt-tt-t-g---------------a-caa-g-a-ac-c--ataa--attg-aa--a-t-
gaca---aaa-tc--caaaat--gccatca-----------------------------c
---------t---tacag--cacttt--------------tga-g-tg-caaaa---ta-
taaa-g-acag-aatgtgtc-agatgg-tt-gaaaacc----------------------
------------------------------------------------------------
------------------------------------------------------------
------------------------------------------------------------
------------------------------------------------------------
------------------------------------------------------------
------------------------------------------------------------
------------------------------------------------------------
------------------------------------------------------------
------------------------------------------------------------
------------------------------------------------------------
------------------------------------------------------------
------------------------------------------------------------
------------------------------------------------------------
------------------------------------------------------------
------------------------------------------------------------
------------------------------------------------------------
------------------------------------------------------------
---------------------------------------------------------
>DNA-X-8_DR|93796
------------------------------------------------------------
------------------------------------------------------------
------------------------------------------------------------
-----------------------------------------tt-t-------cc-g--tc
-t----g-----a----a-a------------tt-----------ttagt-gc-------
------------------------------------------------------------
a------ta---aa--aa---------a--at--g----a-c---ct----aatg-t---
a--gt----g-tta----a-----tcct-------at-tta------c------a---ca
c-t-g-c-ttc-a--ga-aa--att-c--at--------catt---t-------------
aaaaagaaat--------------------------------------------------
----aagatt----------ttctat--------------------t--ttt-t-g--c-
-a--ttc--gt---a----gca----------------------------------a--t
-at-tt-t-g-ac---a-a--t-taa-gag-c-c-ac-t--gtgt--gaat-ga--a-a-
-aa---caaatt--tgtcaac--tttatctcaca--------------------------
----------------ac--gtcttc--atg-a-caaacg--a-g-tg-aggaa---ta-
caaa-a-actg-attttggt-gaatgg-tt-gaga-------------------------
-------------------------------gc---------------------------
---------------------------------------------------ca-------
--------------ctgct-----------------------------------------
---------------------------------------------------gt----a--
gcc--------------ta----------c------------t-------------g---
-------------t------------------------------------------at--
--gct-gt-tttc-----a-a-t-------------------------------------
------------------------------------------------------------
------------------------------------------------------------
------------------------------------------------------------
------------------------------------------------------------
-------------g------gtgtg---t-gttcat-------------------act--
------t-t--tga-----cac-actg----ccag---------tctctgttcag-gatc
---------agtt-----------------------------------------------
------------------------------------------------------------
------------------------------------------------------------
------------------------------------------------------------
---------------------------------------------------------
>DNA-X-8_DR|93797
------------------------------------------------------------
------------------------------------------------------------
------------------------------------------------------------
------------------------------------------------------------
------------------------------------------------------------
------------------------------------------------------------
------------------------------------------------------------
------------------------------------------------------------
------------------------------------------------------------
------------------------------------------------------------
--------tt----------tttt----------ttctg------at--ttt-c-g--c-
-a--tcc--g---aa----aaag-----ca-------c-t-t---t-g--ag--tgg--t
-gt-tt-t-g-ac---a-g--t-tca-gag-c-c-ac-c--gtac--aagc-ga--a-a-
agct---aaa-ta--gagaat--gctgtca--------------------at-tg-ag-c
------t--a---ctgat--aacttt--acg-a-caaac-acaag-tg-catgaa---a-
taaa-g-acag-aatgtgac-tgacag-tt-gagaaccccaa-------------aa---
---tgctggtttcagta----------------------------ttc-aactggtttgt
---------------------------------------gtgtgtg-tatccata-catt
tgacg-------ttctgcctatcgacat-ta-taa-taga-a---ag----------cat
-ggtccaccttcagtctgtttctccgatacatcaaca--cggctgccatctat-tataat
gtc-tatag-gttcagccagagccagtctctgttcaga-atttgtt--tac-ataca---
aa-----at----agtg---------aga--agtatcacaagcaat-gtatc-aaaatcc
t---------------aaa-a-tcaac-ttt-g--cat---ttcaggacaatc----cag
agaag-ctcttga-ataatg-a-gatg--aactct--ccttcc-tcta------------
ttcaa----tat-tagatgaaca-ca-aaatgtag-----cctattcc---t-ttttct-
--a-ctttga---agggag-gagaaca-------------aa----g-catcactgctt-
---gtt--------ctgac--t-ccg-aaa--tgtt--ttg-cg-------ttttt--cc
-at----aa--tgaa--ttaac-t-a-at-acgcattgga--------------------
g---g-t-t--tg----tt--c-at-g-tgac-aa----a---ttt-tt-t-c-t-cat-
-ac-----aatt-----acg--------aaaaa-------aa---cacat----a-caa-
aaat--ttcg-g--ac--ttc-agtg-tgc-aa--a------------------------
------------------------------------------------------------
------------------------------------------------------------
---------------------------------------------------------
>DNA-X-8_DR|93798
------------------------------------------------------------
------------------------------------------------------------
------------------------------------------------------------
----------------agatt---attg------ca-c---ac-t-------ga-a--ta
-c----a-----a----a-a-------t----tt-t--g------tcaa--t--aa----
ttt--t--c------a---ca-------c---ata------------------aa---a-
a------aaa-tta------------at--tt--g----a-c---ctaatatttg-t---
tg--t----g-tca----g-----tcgt-------a--tt--ga---c------------
--------ctc-c--aa-aa--ttt-t--ca--------tttg---t--cat--------
---aaaaagttgtcttgaaataataatttaaataaaaatcgaa------tttgat-----
--------------------tttt-----------tcca------ct--ttt-c-a--c-
-a--tct--a---aa----aaaa-----gag------c-t-t---t-g--aa--agg--t
-gt-tt-t-g-at---a-g--t-tca-gag-c-t-ac-c--gtac--aatc-ga--a-a-
aact---aaa-ta--c-gaat--gccgtca--------------------at-tt-ag-c
------t--a---cagat--cacttt-----ga-caa---aaa-g-tg-tataaa---a-
taaa-g-acag-aatattgt-tgacag-tt-aagaactgtga------------------
-----gtga---------------------cact-g-ctgtct--tac-ttttg-ttttg
tg-gtgtgtgtg-------------------------gtgtgtgag-tgttcata-catt
tgatg-------tactgcccataaaaat-ta-taa-taaa-a---a----g------cat
-ggtccactttcgtt---------------------------------------tgttgc
ttcatatag-a------tacagccagtctctgttcagg-atatgta-aaat-acata---
ta-----------tatg---------tga--agtatcacaagcaat-gcatc-aaaattc
c-act-aa-ttctc-actg-a-taaac-ttt----------------------------g
cattg-aactttg-a---------ctg--aacttt--ccttat-tctctatg--------
--caa----tat-tgaatgaac-----atataaag-----cctatttc---t-ctttct-
--tttttc-t---gctttg-ca-----agagaggagaaaaaa----c-tgtcaatgctt-
---gaa--------tcgac--t-ctg-aaa--tgttt-tg--tg-------ttttt--tc
-gt----aa--------ttgat-t-a-gt-acgcgtt-----------------------
---------------------t-gc-a-tgac-aa---------tt-tt-ttc-a-cat-
-gt-----gaat-----atgaaaaaaaaaaaaa-aaa---aaa--cacat----a-cga-
agat--ttcg-g--ac--ttc-agta-agc-aa--a-gacct------------------
------------------------------------------------------------
------------------------------------------------------------
---------------------------------------------------------
>DNA-X-8_DR|93799
------------------------------------------------------------
------------------------------------------------------------
------------------------------------------------------------
----------------aggtt---attg------ca-c---ac-t-------aa-c--tc
-t----a-----a----a-a-------t----tt-t-cg------tctg--t--aa----
ttt--t--t------g---ca-------a---gta------------------aa---a-
a------aa---------------------tc--a----a-c---ct----cacg-t---
tg--t----g-tca----a-----tcat-------a--tt--aa---c------a---ca
c-t-g-c-ctc-t--ga-aa--ctt-c--cg--------ttc------------------
------------------------------------------------------------
------------------------------------------------------------
------------------------------------------------------------
------------------------------------------------------------
------------------------------------------------------------
------------------------------------------------------------
------------------------------------------------------------
------------------------------------------------------------
------------------------------------------------------------
------------------------------------------------------------
------------------------------------------------------------
------------------------------------------------------------
------------------------------------------------------------
------------------------------------------------------------
------------------------------------------------------------
------------------------------------------------------------
------------------------------------------------------------
------------------------------------------------------------
------------------------------------------------------------
------------------------------------------------------------
------------------------------------------------------------
------------------------------------------------------------
------------------------------------------------------------
------------------------------------------------------------
---------------------------------------------------------
>DNA-X-8_DR|93800
------------------------------------------------------------
------------------------------------------------------------
------------------------------------------------------------
------------------------------------------------------------
-----------------------------------------------tt-----------
------------------------------------------------------------
------------------------------------------------------------
------------------------------------------------------------
------------------------------------------------------------
------------------------------------------------------------
--------tt----------ttttgc--------------------t--ttt-c-g--c-
-a--tct--ga--aa----aa-----------------------------------g--t
-gc-tt-t-ggaa---t-g--t-tca-gag-c-c-ac-c--atac--aagt-ga--a---
--------aagc--gaaatac--agaatgttgtcatttgagctacaacttta-acaaa-c
---------a---gt--------------------------------g-cataa---aa-
taaa-g-acag-aatgtggt-ggacgg-tt-gaca-------------------------
-------------------------------a----------------------------
------------------------------------------------------------
------------------------------------------------------------
------------------------------------------------------------
------------------------------------------c-------------c---
-------------t------------------------------------------at--
--gtt-ag-attc-----a-g-tg----ac-cc--------------t------------
----------------------------gc-------cctt-------------------
------------------------------------------------------------
----ctgc-------------------a--------------------aggtagtgtgtg
t-------------gtgcgtgtggtgcgtg--tgtgtgtg--------------------
-----------tgc------atgtg---t-gtccat-------------------aca--
------t-t--tga-----cat-actg----ctcacag-atttgtctctgttcag-gatt
---------tgtttacaatgtaaag------cacaag---aa---tgta-------t-g-
aaaa--ttcaaat-------t-ttct-taa-aaaaaaaat---------ttctttaatag
tga-----------------cctttctatacagtat------------------------
-----------gcctattcctgtttctttttctactttgtatcactgcttaagtgttttt
tcggaatggtaattaata---------------------------------------
>DNA-X-8_DR|93801
------------------------------------------------------------
------------------------------------------------------------
------------------------------------------------------------
------------------------------------------------------------
------------------------------------------------------------
------------------------------------------------------------
------------------------------------------------------------
------------------------------------------------------------
------------------------------------------------------------
--------------------------------------------------tttat-----
---ttattta----------ttt---------------------att-tatt-t-g--c-
-a--ttt--g--tag----caaa-----tg-------t-t-t---t-g--tg--agc--t
-gt-tt-t-g-ac---a-a--t-tca-ggg-c-c-ac-a--attc--aagc-aa--a-a-
gcc---aaaa-t--ctagaat--ggcgtctgacaaattgatcacctctgtct-cgcag-c
---------a---cagag--aacttt--atg-a-cacac-aaa-g-tg-tgaaa---ta-
taaa-g-a----------------------------------------------------
------------------------------------------------------------
------------------------------------------------------------
------------------------------------------------------------
------------------------------------------------------------
------------------------------------------------------------
------------------------------------------------------------
------------------------------------------------------------
------------------------------------------------------------
------------------------------------------------------------
------------------------------------------------------------
------------------------------------------------------------
------------------------------------------------------------
------------------------------------------------------------
------------------------------------------------------------
------------------------------------------------------------
------------------------------------------------------------
------------------------------------------------------------
---------------------------------------------------------
>DNA-X-8_DR|93802
------------------------------------------------------------
------------------------------------------------------------
------------------------------------------------------------
----------------aggtt---attg------ca-c---ac-----------------
-------------------------------------tg----aatcca-----a-----
------------------------------------------------------------
------------------------------------------------------------
------------------------------------------------------------
------------------aa--ctt-t--cg--------ccca---t--cataa------
ggaaaaaaaattcg----------------------agccgg------------------
--gttaaatt----------tttt------------------ccatt--ttt-c-g--c-
-a--tcc------aa----aatt----atg-------c-t-t---t-c--ag--agg--t
-gt-tt-t-g-ac---a-g--t-gca-gac-c-c-at-c--atac--aagt-ga--a-a-
gg---caaaa-ca--cacatt--gccgaca--------------------ct-tg-ggcc
---------a---cagat--aacttt--atg-a-caaac-aca-g-ag-cataa---ta-
caag-acatat-aatgtggc-agactg-tt-aagaattacta------------------
---tatgcgatttgactgctggacc------tct-c----ccc--tgc-tgctg-cttgg
--------------------------------------ggtgtgcg-tgtccatc-catt
tgacg-------tac---------------------------------------------
------------------------------------------------------------
------------------------------------------------------------
------------------------------------------------------------
------------------------------------------------------------
------------------------------------------------------------
------------------------------------------------------------
------------------------------------------------------------
------------------------------------------------------------
------------------------------------------------------------
------------------------------------------------------------
------------------------------------------------------------
------------------------------------------------------------
------------------------------------------------------------
------------------------------------------------------------
---------------------------------------------------------
>DNA-X-8_DR|93803
------------------------------------------------------------
------------------------------------------------------------
------------------------------------------------------------
------------------------------------------------------------
-----------------------------------t-tt------tttt--t--tt----
ttt--t--t------t---tg-------c---atc-----------------tga---a-
a------aa---gt--gc---------t--tt--g----a--------------------
------------------------------------------------------------
------------------------------------------------------------
------------------------------------------------------------
------------------------------------------------------------
------------------------------------------------------------
-------------------------g-agg-c-c-ac-t--gtgc---------------
-------------------------catca--------------------ct-tg-ag-c
------c--a---cagaa--aac--t--ttc-a-ccaac-acg-g-tg-caaaat---a-
t-aa-g-acgg-aaagt-at-agacag-tt-gaaaaccc--a-------------tg---
---tgctaaattaagtgactggcac------act-t-ctcacc--tgc-tgcta-tttgg
g--gtgtgtgtgtgtgtgtgtgtgtgtgtgtgtgtgtgtgtgtgtg-tgttcata-catt
tgacg-------tactgcttatacacat-ta-taa-taga-a---ag-aca------cat
-ggtctgctt-cggcccatttctcggataatgcag----------tcacctat-tgtaat
gtc-----------------------------tatggt-atttgtt--ta-cgtaca---
t------aa----tatg---------caa--agtatcacaagcaat-gcata-aaaattc
c-act-gatttcct-aa-a-a-t-----ttt-g--cat---tttgcgataatt----tag
cacag---gat----------------------------ttac-tctctatgcag-----
---tg------t-tggatgaaca-ca-atatgaag-----cctattcc---t--------
------------------------------------------------------agctt-
---caa--------gtggc--t-cta-aaa--ttctt-ta--tttttttttttttt--cc
-tg----aa--tgga--ttaat-a-a-at---gcatcagac--t--ct-g-tgt-gc-aa
g---g-t-t--tg----tg--t-aa-g-tgac-aa----a----tg-tt-t-c-g-gat-
-ataataaaaaa-----aa-----------aaa-aaa---at---cgtat----a-aga-
aaat--ttcg-g--ac--ttc-attg-tgc-aa--a-gacct------------------
------------------------------------------------------------
------------------------------------------------------------
---------------------------------------------------------
>DNA-X-8_DR|93804
------------------------------------------------------------
------------------------------------------------------------
------------------------------------------------------------
----------------------aaa---------cg-c---at------------a----
-c---ta-----a----a-a-------t-------gacg---------------ca----
ctt----------------cag------c---atgc-----------------aa---ag
ac----------ta-------------t-ttcgtg----a-caatctcg--cacagtt--
tgaat----ggtca----aac---tctc----------ttcc-----c---tcca-agca
--tag---ctcat-tgacaatcttt-t--tg--------ttttaa-----atg-------
------------------------------------------------------------
-------------------------------------------------ttc---a--t-
-atatt-------aa----gaa-------ataaa-----t-t---t-g--a--ca----c
-g--tt---g--c---a-a----tca-------c-a--t---tac---------------
-------------------at----------------------------cct-----g--
---------g----------aactttt-gt----t-----------aattataa------
-aa----a----aat-----cag----ttt------------------------------
---tg-------------------------------------------------------
------------------------------------------------------------
------------------------------------------------------------
------------------------------------------------------------
---------------------------------------tttt-----------------
------------------------------------------------------------
--------tcttc-----a---------tt-----------------cga----------
----------a---a------aag------------------------------------
------------------------ca----------------------------------
----ttt------------agagaag----------------------------------
--------------------------------tattt-tg--------------------
-------ac-----a-----gt------tc-------aga--------------------
------------------------------------------------------------
------------------------------------------------------------
------------------------------------------------------------
------------------------------------------------------------
------------------------------------------------------------
---------------------------------------------------------
>DNA-X-8_DR|93805
------------------------------------------------------------
------------------------------------------------------------
------------------------------------------------------------
------------------------------------------------------------
------------------------------------------------------------
------------------------------------------------------------
------------------------------------------------------------
------------------------------------------------------------
------------------------------------------------------------
------------------------------------------------------------
------------------------------------------------------------
------------------------------------------------------------
------------------g--t-tta-gag-c-t-ac-c--attc--aagt-aa--a-a-
ggga---aaa-ta--caagat--gctgtca--------------------tt-tc-ag-c
------c-------------------------a-caaat-aaa-g-gg-gataat---a-
t-aa-g-acag-aatgtggc-ggacag-tt-gagagtccct---------------a---
---tgctggattt------------------acc-t-ctccac--tgc-tgttg-tttg-
---gtgcatgtctgt--------------------ccagttacgtactgcccatg-tac-
--------------------------------------------------a------aat
-tgtggaaattcaatcctttgctctg-----tcaacg--cggccaccatctat-tataat
gtc-tgtag-g------ttctgccagtctctgttttgg-tttcgct--tat-gtacg---
ta-----aa----tgtg---------taa--agtatcacaagcaat-gtatc-aaaatgc
c-act-gatttcct-ga-a-a-tagac-tta-g--cat---tttggattaatc----cag
agcag-ctctttg-aaaagg-a-gaat--aactct--ccttcc-tctctatgtag-----
---------tat-tggatgaaca-ca-atatgtgg-----cttattcc---t-ctttct-
--t-tttg-t---actttg-gagaat-aga--ggagaacaag----g-catcgctgctt-
---gaa--------ttggc--t-ctg-aaa--tcttt-tg--tg-------ttttt--tt
cgg----ag--t-----tgaat-t-a-at-atgcatcgtac--t--ca-g-tgt-gc-aa
g---g-t-t--tt----tg--t-at-t-tgac-ga----a----tt-tt-t-c-a-gat-
-at-----gaat-----acg----------aaa-aa---------tgcat----a-caa-
aaat--ttct-g--ac--tgc-agtg-tgc-aa--a-gacct------------------
------------------------------------------------------------
------------------------------------------------------------
---------------------------------------------------------
>DNA-X-8_DR|93806
------------------------------------------------------------
------------------------------------------------------------
------------------------------------------------------------
----------------agttt---attg------ca-c---ac-t-------ga-a--tc
-t----a-----a----a-g-------t----tt-t-ca------tcta--t---a----
ttt--t--c------g---ag-------c---gtt------------------aa---a-
------aaa---ta--aa---------t--tc--g----a-c---ct----catg-t---
tt--t----g-tta----g-----tcat-------a--tt--ga---a------a---ca
c-t-g-t-gtc-c--aa-aa--ctt-t--ca--------tccg---t-------------
------------------------------------------------------------
------------------------------------------------------------
-----------------------------------------------g--tg--agg--t
-gt-tt-t-g-ac---a-g--t-tca-cag-c-c-ac-c--tcac--aagc-ga--a-a-
agct---gaa-ta--cagaat--gccgtca--------------------ct-tg-ag-c
------t--a---cagac--aacttt--atg-a-caaac-aca-g-ag-cagaat---a-
taaa-g-acag-gatgtggc-gaacag-tt-gagaaccccaa-------------ta---
---cgctagtttcagtgactggcgc------acc-t-ctgccc--tgc-tgctg-tttg-
---gtgtgtg----------------------------------tg-tgtctata-catt
taata-------tatggctcaaagacat-ta-taa-taga-a---a----g------cat
-gatctgctttc------------------------------------------------
------------------------------------------------------------
------------------------------------------------------------
------------------------------------------------------------
------------------------------------------------------------
------------------------------------------------------------
------------------------------------------------------------
------------------------------------------------------------
------------------------------------------------------------
------------------------------------------------------------
------------------------------------------------------------
------------------------------------------------------------
------------------------------------------------------------
------------------------------------------------------------
---------------------------------------------------------
>DNA-X-8_DR|93807
------------------------------------------------------------
------------------------------------------------------------
------------------------------------------------------------
------------------------------------------------------------
------------------------------------------------------------
------------------------------------------------------------
------------------------------------------------------------
------------------------------------------------------------
------------------------------------------------------------
------------------------------------------------------------
------------------------------------------------------------
------------------------------------------------------------
------------------------------------------------------------
------------------------------------------------------------
------------------------------------------------------------
------------------------------------------------------------
------------------------------------------------------------
------------------------------------------------------------
------------------------------------------------------------
---------------------------------aatg--tggccgccatctat-tataat
gtc-tacag----------ttaccggtctctgtttagg-atttgtt--tac-aaacg---
tg-----aa----tgtg---------tga--a---------------gaatc-aaaattc
c-act-gatttcct-ga-a-a-taaac-ttt-g--cat---ttcgggataatc----cag
cgcag-ctcttgg-ataatg-g-gctg--acttct--ccttcc-tctctat---------
-gcag----aat-tagatgagca-ta-atatgtag-----cctattcc---t-ttc--t-
--c-tttc-t---actttg-gagaag-agagaagagaacaaa----g-cgtcactgctt-
---aaa--------ctgac--t-cca-aaa--cgttt-tgc-ag-------ttttt--tt
-gt----aa--ttga--ttaat-t-a-a----------------------------t-aa
g---g-t-t--tg----tt--t-ac-g-tgac-aa----a----tg-ct-t-t-g-tat-
-at-----gaat-----acg--------aaaaa-ac------------ac----a-tga-
aaat--tttg-g--tc--ttc-agtg-tgc-ta--a-cacct------------------
------------------------------------------------------------
------------------------------------------------------------
---------------------------------------------------------
>DNA-X-8_DR|93808
------------------------------------------------------------
------------------------------------------------------------
------------------------------------------------------------
------------------------------------------------------------
------------------------------------------------------------
------------------------------------------------------------
----------------------------------------------------aca-t---
tg--t----g-ttt----g-----ttac-------a--tt--ta---c------a---ca
c-t-g-c-ttc-c--aa-at--ctt-t--ta--------tctt---t--catc-------
---caaaa---------------------------------aaa-----tctgat-----
---tagtttt----------gattttta----------------cat-tttt-t-g--c-
-a--tcc--a--tag----caag-----ca-------t-t-a---t-g--ag--ata--t
-gt-tt-t-g-ac---t-a--t-tca-cag-c-t-ac-c--ataa--aagt-ga--a-a-
gcc---aata-t--ctggaat--ggcgtatgaaaaattgatctacgttgtct-tgcag-c
---------a---caggg--cacttt--atg-a-taaat-gaa-a-ag-tgaaa---ta-
gaaa-g-acag-attgtggt-ggatat-tt-gagaaactctg---tagc--attgta---
---tgctggtttcaatgcctggcac-aatgcacc-t--tacc--gtgc-cgctg-cttga
----------------------------------tgtgtgtg-------tccata-cctt
tgaca-------tactatc-----------------------------------------
------------------------------------------------------------
------------------------------------------------------------
------------------------------------------------------------
------------------------------------------------------------
------------------------------------------------------------
------------------------------------------------------------
------------------------------------------------------------
------------------------------------------------------------
------------------------------------------------------------
------------------------------------------------------------
------------------------------------------------------------
------------------------------------------------------------
------------------------------------------------------------
------------------------------------------------------------
---------------------------------------------------------
>DNA-X-8_DR|93809
------------------------------------------------------------
------------------------------------------------------------
------------------------------------------------------------
------------------------------------------------------------
------------------------------------------------------------
------------------------------------------------------------
------------------------------------------------------------
------------------------------------------------------------
------------------------------------------------------------
------------------------------------------------------------
-------ttt----------tttc------------------agttc--ttt-c-g--a-
-a--tcc------aa----aaatc---acg-------t-t-t---t-t--ag--agg--t
-gt-tt-t-g-ac---a-a--t-tta-gtg-c-t-gc-c--atac--aagc-aa--a-a-
tg---caaaa-tt--ttaaat--ggcatca--------------------tt-gt-g---
-----------------------tgc--gtg-a-caaat-ttt-t-caaagtta---aa-
taat-g-aaaa-aacgcata-caaaaa-tt-tcggaccagtg------------------
------------caaagacct---------------------------------------
------------------------------------------------------------
------------------------------------------------------------
------------------------------------------------------------
------------------------------------------------------------
------------------------------------------------------------
------------------------------------------------------------
------------------------------------------------------------
------------------------------------------------------------
------------------------------------------------------------
------------------------------------------------------------
------------------------------------------------------------
------------------------------------------------------------
------------------------------------------------------------
------------------------------------------------------------
------------------------------------------------------------
------------------------------------------------------------
---------------------------------------------------------
>DNA-X-8_DR|93810
------------------------------------------------------------
------------------------------------------------------------
------------------------------------------------------------
----------------aggtt---attg------ca-c---ac-t-------ga-a--tc
-c----g-----c----a-g-------a----tt-t-ca------tctg--a--aa----
tta--t--c------c---aa-------t---tt------------------taa---a-
a------ac---ta--aa---------t--tc--g----a-c---ct----cccg-t---
tg--t----g-tca----g-----ttgt-------a--tt--aa---c------a---ca
c-t-g-c-ctc-t--aa-aa----------------------------------------
------------------------------------------------------------
------------------------------------------------------------
------------------------------------------------------------
------------------------------------------------------------
------------------------------------------------------------
------------------------------------------------------------
------------------------------------------------------------
------------------------------------------------------------
------------------------------------------------------------
------------------------------------------------------------
------------------------------------------------------------
------------------------------------------------------------
------------------------------------------------------------
------------------------------------------------------------
------------------------------------------------------------
------------------------------------------------------------
------------------------------------------------------------
------------------------------------------------------------
------------------------------------------------------------
------------------------------------------------------------
------------------------------------------------------------
------------------------------------------------------------
------------------------------------------------------------
------------------------------------------------------------
---------------------------------------------------------
>DNA-X-8_DR|93811
------------------------------------------------------------
------------------------------------------------------------
------------------------------------------------------------
------------------------------------------------------------
------------------------------------------------------------
------------------------------------------------------------
---------------------------t--tc-at-tctgttg--tt---------t---
taa-c--ata-tcaaagcag-ctgccat--ct---c--ttataatttcta---ta-ggta
c-t-g-c-----c---a-g-------t--c---------tctg---t-tca---------
-----------------------------------------ggg----------------
--------------------tttg-------------------------tta---a--cg
----t------------------------------------gca-t----a---aa---t
-at-gt-g----a---a-g--catca-------c-------------aagc-----a-a-
t--------g-c-------at---------------------------------------
----------------------------------cag-----------------------
------------aat---------------------------------------------
------------------------------------------------------------
------------------------------------------------------------
------------------------------------------------------------
------------------------------------------------------------
------------------------------------------------------------
----------------------------------------------------------tc
c-act-aatttcct-ga-a-a-taagc-ttt-g--aatt---tgggaataaccc----ag
cacag-ctttttg-ataatg-a-gctg--atctct--ctttcc-tctctacgca------
----g----tat-tggataaaca-ca-atatg-----tagcctattcc---t-ctttct-
----ttt--tctg-ctttg-gagaaa-gcaggagaactg-----------------ctt-
---aaa--------ttgtc--t-tca-aca--tggtt-tg--tg-------ttgtt--tt
-gt----aa--tgaa--ttcat-t-a-at-atgcatcagac--t--ca-g-ttt-gc-ag
g---g-t-t--tg----t-t-a-ac-g-tgac-ga----------t-tt-t-tac--aa-
-at-----aaac-----gt-----------gaa-aaa---a-----aaaaa-----aaa-
aatt--ttag-tg-ac--ttc-agtg----------------------------------
------------------------------------------------------------
------------------------------------------------------------
---------------------------------------------------------
>DNA-X-8_DR|93812
------------------------------------------------------------
------------------------------------------------------------
------------------------------------------------------------
------------------------------------------------------------
------------------------------------------------------------
------------------------------------------------------------
------------------------------------------------------------
------------------------------------------------------------
------------------------------------------------------------
------------------------------------------------------------
--------------------ttct------------------ttttc--ttt-t-g--t-
-a--tac--a---ta----aaag-----tg-------t-t-c---a-g--ag--tgg--a
-at-tt-t-g-ac---a-t--t-tca-gag-c-c-ac-t--gtac--cagc-aa--a-a-
-gcc--aaaa-t--ccagaat--gctgtta--------------------ct-tg-cagc
-----acagagcattgtt--caattt--atg-a-caaac-aaa-a-tg-tgtaa---ca-
tatg-g-acag-aattcgcc-agattg-tt-gagaatcactgctgttg-----cctac-t
gtatgctggtttcagagcctgcca----cacacc-t-ttccc--atgc-tgctg-tttgg
-----------------------------------------aagcg-tgttcata-cctt
tggca-------tactgc------------------------------------------
------------------------------------------------------------
------------------------------------------------------------
------------------------------------------------------------
c-att-gatttctt-ga-a-a-taaac-ttt-t--cat---ttcaggataa---------
----------------------------------t--ccttct-tctccatgca------
------------------------ca-ata-------------tttgc---t-c------
----tttg-t---ttttta-aagaaa-agcgaagagaacaca----g-tatcacttctt-
---gta--------ttgac--t-cca-att--tgttt-tg-------gaatatttt--tc
-gc----at-ctttt--tgcat-t-t-tt-tcacatcagac--t--ca----ga-gc-aa
g---g-t-t--tc----tg--t-gc-a-agat-gc--------att-tt-t-c-a-gat-
-a----------------------------------------------------------
------------------------------------------------------------
------------------------------------------------------------
------------------------------------------------------------
---------------------------------------------------------
>DNA-X-8_DR|93813
------------------------------------------------------------
------------------------------------------------------------
------------------------------------------------------------
------------------------------------------------------------
------------------------------------------------------------
---------------------------------ttaa--------------gaaa---ag
aaaagaaaac---a-aaagcatctgcttg-tt--aa-taa------t----tgag-a---
tt--t----g-ttc----a-----caacac--gaca--tt--aa---c------a---ca
c-t-g-t-cta-c--ta-aa--cat-t--tg--------t--------------------
------------------------------------------------------------
------------------------------------------------------------
------------------------------------------------------------
------------------------------------------------------------
------------------------------------------------------------
------------------------------------------------------------
------------------------------------------------------------
------------------------------------------------------------
------------------------------------------------------------
------------------------------------------------------------
------------------------------------------------------------
------------------------------------------------------------
------------------------------------------------------------
------------------------------------------------------------
------------------------------------------------------------
------------------------------------------------------------
------------------------------------------------------------
------------------------------------------------------------
------------------------------------------------------------
------------------------------------------------------------
------------------------------------------------------------
------------------------------------------------------------
------------------------------------------------------------
------------------------------------------------------------
---------------------------------------------------------
>DNA-X-8_DR|93814
------------------------------------------------------------
------------------------------------------------------------
------------------------------------------------------------
------------------------------------------------------------
------------------------------------------------------------
------------------------------------------------------------
------------------------------ag--g----t-t---tt----atga-c---
ag--t----t-tag----a-----gcc-----acct------ta---c------a---ag
c-t-a-a-aag-c--aa-aat-ccc----gt-----------------------------
-----------------------------------------ca-----------------
-------------------------------------------------ctt------g-
-ag-cca------ca----gata-------------ac-t-t------------------
--------------------------------------t--atgac-aaac-a-------
------------------------------------------------------------
-----------------------------------------ca-g-ta-cataa---ta-
taa--g-acaga-atgtgtt-gaacag------------------------------ta-
---ttctggattaagaggctaga------gcac-tt-ctcgct--ttc-tgttg-ttttg
----------------------------------tgtgtttgtttg-tgt--gtt-tata
caatg-------tattgcacatagacat-cca-aa-tagaaa--------gacaccccat
-tgtctgcttt-gatctgttgcttggatatgtcaaag--cgg---ccgccgat-taaaat
gtc-tatgg-g---ac-aactgccagtctctgatcagg-gtttgtt--gaa-gtaga---
t------aa----tatg---------cga--agtatcacaaacaa-agtata-aacattt
c-act-gatttcct-ga-a-a-taaat--tt-g--cat---ttcatgataatc----cag
cacaa-ctttttg-ataagg-g-gaag--aacctt--tttttt-tctttgtgcaaggttt
tttagacaatat-ggaaaaaa-----------------aacatacaaaaaat-ttttgt-
----tct--gaa-tttttg-cacatt-aaaaaataaattca-----a-cctcatgttgt-
-caatc--------ttatt--g-aca-cac--tgcct-ctaa--------aac-tt--tc
-at----cc--atca--ttaa-----------------------------------a-aa
t---t-t-c--tc----t--g---c-a-aat--tc----gt--ttt-tt-t---------
--ttttcttcattt----------------------------------------------
------------------------------------------------------------
------------------------------------------------------------
------------------------------------------------------------
---------------------------------------------------------
>DNA-X-8_DR|93815
------------------------------------------------------------
------------------------------------------------------------
------------------------------------------------------------
------------------------------------------------------------
------------------------------------------------------------
------------------------------------------------------------
-----------------------------------------------------tt-t---
tc--t----g-cct----t-----tcac-------a--tc--------------------
---------------------------------------------------c--------
-g-aaaaagcat------------------------------------------------
------------------------------------------------------------
---------------------------------------t-t---t-g--ag--agg--t
-gt-tt-t-g-ac---a-g-----------------------------------------
---------------------------tca--------------------tt-tg-ag-c
------t--a---cagat--aacttt--agg-a-caaac-aca-g-cg-catgaa---g-
-------acag-aatctggc-agacag-tt-gagaaccc---------------------
---gactagatttagtgactggtgc------acc-t-ctgcct--tgc-tgctg-cttg-
---gtgtgtgtgtgtgt----------gtgtgtgtgtgtgtgtgtg-tgtccata-catt
tgacg-------tactgcccatagac----------------------------------
---------------------------------------------------at-tataat
acg-tgagt---------------------------------------------------
-------aa----tatg---------tta--agcatcacaagcaat-aaata-aaaattc
c-act-gatttcct-ga-a-a-taaac-ttt-a--cat---tgggggataatc---ca-g
cacag-ctctttg-ataatg-a-gcag--aactct--ccttcc-tctcaat-t-------
---ag----taa-tggatgtaca-ca-at-------------------------------
------------------------------------------------------------
------------------------------------------------------------
------------------------------------------------------------
------------------------------------------------------------
------------------------------------------------------------
------------------------------------------------------------
------------------------------------------------------------
------------------------------------------------------------
---------------------------------------------------------
>DNA-X-8_DR|93816
------------------------------------------------------------
------------------------------------------------------------
------------------------------------------------------------
----------------------------------ca-c---ac-t-------ga-g--tc
-t----g-----a----c-a-------t----tt-t-tg------tctga----aa----
tgt--c--t---------cca-------t---gta------------------aa---a-
a------aa---ta--aa---------t--cc--a----a-c---ct----caca-t---
ta----------------------------------------------------------
-----------------------------tg--------tcca---t--caca-------
------------------------------------------------------------
-------------------------------------------------tttct-g--c-
-a--tcc------aa---aaac--------------------------------------
------------------------------------------------------------
------------------------------------------------------------
------------------------------------------------------------
------------------------------------------------------------
------------------------------------------------------------
------------------------------------------------------------
-------------------------------------------------------ttcat
----------------------------------------------ctgttag-aacaat
att-tggact-------t------------------------------------------
------------------------------------------------------------
------------------------------------------------------------
------------------------------------------------------------
------------------------------------------tttttt---t-tcttcc-
--a-tttt-t--gtttttt-gacatccacaa--------caa----g-tgt---------
------------------------------------------------------------
------------------------------------------------------------
------t-t--t------------------------------------------------
------------------------------------g------------a-------ga-
ggag--tttt-g--ac--att-cgta-tcc-ac--c------------------------
------------------------------------------------------------
------------------------------------------------------------
---------------------------------------------------------
>DNA-X-8_DR|93817
------------------------------------------------------------
------------------------------------------------------------
------------------------------------------------------------
-------------------------ttg----------------t---------------
-----------------a--------------tt--------------------aa----
--------c---------cca---------------------------------------
----------------------------------g---------------------t---
---------g--------------ttgc-------a--tta------c------a---ca
c-t-g-c---cat---a-gacactt-t--tg--------ttca---t--cata-------
------------------------------------------------------------
------------------------------------------------------------
-a-----------aa----aaa-----ttg-------c-t-t---t-gt--g--a----t
--t-tt-t-------------t-tca-------caac-------------------aga-
-----------t--tc---at---------------------------------------
------t------ca--------t----at--a-c------------------a------
t-------cag-------------------------------------------------
-------------------------------ac--t------------------------
------------------------------------------------------------
--------------c---------------------------------------------
------------------------------------------------------------
------------------------------------------------------------
-------------------------------------------------------a----
------ga----------a-a-----------g---------------------------
--------------a---------------------------------------------
------------------------c--at----------------------t--------
------------------------ag-a--------------------------------
---------------------------aaa----ttt-----------------------
----------------------------t--------agac--t--ca-g-tgt-gc-aa
------------------------------------------------------------
------------------------------------------------------------
----------------------a--------------gacct------------------
------------------------------------------------------------
------------------------------------------------------------
---------------------------------------------------------
>DNA-X-8_DR|93818
------------------------------------------------------------
------------------------------------------------------------
------------------------------------------------------------
------------------------------------------------------------
------------------------------------------------------------
------------------------------------------------------------
------------------------------------------------------------
--------------------------------------ttg------c------a---ca
c-a-g--cctc-c--at-aa--ctt-t--ca--------ttaa---tc--ata-------
-aaa-------------------------------------ggt----------------
-----------------------------------------------aattt---g----
--------------------ga-----------------t-----c----a---g---ct
cat-tt-t----t---t----t--c--cat-ttttgc----atct--acac----tgta-
g------aaagt--gc---at---------------------------------------
-----------------------ttt----g--acaat--------tc------------
-aga-gc-cag-aat-------------cc------------------------------
-------------------------------at---------------------------
---------------------------------------------------aa---tc--
------------------------------------------------------------
------------------------------------------------------------
------------------------------------------------------------
--------------------------taa----------a-------------aaaat--
--gctg--tcact-----c-g---ga-gcgt-----------------------------
-----------tg---------------------a--gc---------------------
------------------------------------------------------------
------------------------------------------------------------
---------------------------------------------------gtttt----
-gc----aa--aaa------gc---a-a-------------------a----gt-gcgaa
--------ta------------------------------------------------t-
----------------------------------aaa--------------------gac
agat--tgt---------------------------------------------------
------------------------------------------------------------
------------------------------------------------------------
---------------------------------------------------------
>DNA-X-8_DR|93819
------------------------------------------------------------
------------------------------------------------------------
-----------------------------------------------tgaat--------
-------------ccaaaatt---tttg--------------------------------
---------------------------------------------tccg--t--aa----
ttt--t--t------g---ca-------t---gtta------------------a---a-
a------aa---ta--aa---------t--tc--a----a-t---tc----catg-t---
tg--t----g-tga----a-----tcac-------a--tt--ga---c------a---cc
c-t-g-g-ctc-t--ga-aa--ctt-t--cg--------tcaa---t--cat--------
-a-aaaaaattcg-----------------------aaccggg------tt-tg------
-------att----------tttt------------aca------ct--ttt-c-g--c-
-a--tct--g---aa----aatggg---tg---------t-t---t-g--ag--agg--t
-gt-tt-t-g-at---a-g--t-tta-gag-t-c-tc-c--gta------c-ga--c-a-
agct---aaa-ta--tagaat--gctgtca--------------------tt-tg-ag-c
------t--a---cagat--aacttt--atg-----------------------------
------------------------------------------------------------
-------------------------------acc-t-ctgccc--tgt-tgctg-tttg-
---gtgtgtgtgtgtgt----------gtgtgtgtgtgtgtgtgtg-tgtacata-catt
tgacg-------tactgctcatagacat-ta-taa-gaga-a---a----g------cat
-gctccgctttcagtccgttgcttcaacaggtcaacg--cggccgcca---tc-tataat
gtc-taggt-tc--------tgccagtctctgttcaag-atttgtt--ta------g---
ta-----aa----tgtg---------tga--agtaacacaagcaat-gtatt-aaagtta
t-act-gatattcc-ga-a-a-taaac-ttt-g--ctt---ttcggaataatc---ca-g
cccag-ctctttg-at--------------------------------------------
-------------tggatgaaca-ca-atatgcag-----cctatgc-------------
------------------------------------------------------------
---------------------t-ccc-aaa--tgttt-tg--tg-------tttt-tttc
-gg----aa--tgga--ttaat-t-a-tt-atgcattggac--t--ta-g-tgt-gc-aa
g---g-t-t--tg----tt--t-at-g-tg------------------------------
------------------------------------------------------------
------------------------------------------------------------
------------------------------------------------------------
------------------------------------------------------------
---------------------------------------------------------
>DNA-X-8_DR|93820
------------------------------------------------------------
------------------------------------------------------------
-------------------------------taatataaaaacaacgtg-g---------
--aatgttgagaaccacttct---ata------gcc-t---gc-cgtatgc-tggtt-tc
a-atgcctac--------------ccttgctactgtttg--tc---aag--t-------g
ttt-gta-t------gtc-tg-----tg--------------------------------
------------------------------------------------------------
tga-tg----------------------------------------------------ta
c-t-g-c-----c---a-g-------t--c---------tctg---t-tca---------
-----------------------------------------gc-----------------
-----------------------a-------------------------ttt---g--ct
----tgt--gg--aa-----at---tt-------------gtgt-t----a---tg---t
-gg-ct-g----c---a-g--catca-------c-------------aagc-----a-a-
a--------g-t-------at---------------------------------------
----------------------------------cta-----------------------
------------aat---------------------------------------------
------------------------------------------------------------
------------------------------------------------------------
------------------------------------------------------------
------------------------------------------------------------
------------------------------------------------------------
----------------------------------------------------------gt
c-acc-aatttcct-ga-a----ttaa-ctt-g--gatt---tttgggata---------
---at-gcctttg-acaagg-a-ggtg--aacttt--cctttc-tctctgtctg----at
caaca---atat-cggatcaatatct-ttatttt-------------------tattct-
----ttt-aa--------t-aagtga-ggga-gaacaaag--------catcactgttt-
---ga---------atgtt--t-tgg-aat----------------------tgtt--tt
-gc----aa--caat--tgaat-t-a-at-atgcatcggac--t--ca-t-ggt-gc-aa
g---g-t-t--tc----t-g-t-ga-g-taac-a--------catt-tt-t-tag-----
-at-----agaa-----attca--------c-a-aaa---aa---tgcat----a-aga-
aaat--gttg-g--aa--ttc-agtg-tgc-aa--a------------------------
------------------------------------------------------------
------------------------------------------------------------
---------------------------------------------------------
>DNA-X-8_DR|93821
------------------------------------------------------------
------------------------------------------------------------
------------------------------------------------------------
----------------aggtt---attg------aa-c---ac------------a--tc
-a----a-----a----a-a-------t----tt-t-ca------gccg--t--aa----
ttt--t--a------g---ca-------c---gtt------------------aa---a-
a------aa---tt--at---------t--ta--g----a-c---ct----caca-t---
tg--t----g-tca----a-----ttgt-------a--tt--ga---c------a---ca
c-t-g-c-ctc-c--aa-aa--ctt-t--ca--------tcca---t--gat--------
-a-aaaaaaaataat--aatttaaacatg------------ct------tcaaa------
-------ttt----------tttc------------cca-------t--gtt-c-g--c-
-a--tct--g---aa----aaag-----cg-------a-t-t---t-g--ag--agg--t
-gt-tt-t-g-ac---a-g--t-tca-gag-c-c-a------------------------
------------------------------------------------------------
-------------------------t--aca-a-ta------------------------
------------------------------------------------------------
--------------------------------------------------------ttgg
c--atacgtat-------------------------------------------------
---------------tgcccatagacat-ta-------ga-a---a----g------cat
-gatccgatttcattcccttgcttcaacacatcaacg--cggccgccatctat-tatatt
gtt---tag-g------tactgccagactctgttcagg-atttgtt--tat-gaacg---
tg-----aa----tgtg---------tga--agcatcacaagcaat-gtatc-gaaattc
c-act-gatttcc--ta-a-a-taaat-ttt-g--tgt---ttcgggataat--------
----g-ctctttg-ataatg-a-gctg--aactgt--ccttcc-tctctatc--------
--cac----cct-tggatgaaca-aa-gtatgcag-----cctattcc---t-ctatct-
--t-tttc-t---actttg-gagaaa-aaa----------------g-tatcaccgc---
--tgaa--------ctgac--t-ccc-aaa--tgttt-tg--cg-------ttttt--tt
-gt----aa--taga--taaat-t-a-at-atgcatgggac--t--ga-g-tgt-gc-aa
g---g-t-t--tg----tt--t-gt-a-aaac------------------t---g-cat-
-at-----tgat-----acga-------------aaa---aaa--tgcat----a-cga-
aaat--ttca-g--ac--ttc-actg-tgc-aa--a-atcct------------------
------------------------------------------------------------
------------------------------------------------------------
---------------------------------------------------------
>DNA-X-8_DR|93822
------------------------------------------------------------
------------------------------------------------------------
------------------------------------------------------------
--------------------t---attg------ca-t---at-t-------ga-a--tc
-t----t-----a----a---------------t-t-ga------actg--t--tg----
tta--at-t------g---cc-------a---cata-----------------aa---a-
a------a----aa--aa---------t--gt--g----a-c---gt----catg-t---
----t----a-tca----a-----ttgt-------g--ttgaca---c------a-----
------------------------------------------------------------
------aaa-ttcgaa-------------------t---cagg------tt---------
-------aaa-------t--tttt-------------------tgtt--ttt-c-g--c-
-a--tcc--a---aa----aaag-----gt-------t-t-t---t-g--ag--agg--t
-gt-tt-t-g-ac---a-a--t-tca-ggg-t-c-ac-t--atac--aacc-ga--a-a-
gcca---aaa-tc--caaaat--gattgtt--------------------t---------
------------------------------------------------------------
------------------------------------------------------------
------------------------------------------------------------
------------------------------------------------------------
------------------------------------------------------------
------------------------------------------------------------
------------------------------------------------------------
-----------------------------tggataaaacaaa------------------
---------gccct-tt-a-t-------gat-a--agc---aaagtacaaaat---gaa-
gaca--------------------------------------------------------
------------------------------------------------------------
------------------------------------------------------------
------------------------------------------------------------
------------------------------------------------------------
------------------------------------------------------------
------------------------------------------------------------
------------------------------------------------------------
------------------------------------------------------------
------------------------------------------------------------
---------------------------------------------------------
>DNA-X-8_DR|93823
------------------------------------------------------------
------------------------------------------------------------
------------------------------------------------------------
------------------------------------------------------------
------------------------------------------------------------
------------------------------------------------------------
------------------------------------------------------------
------------------------------------------------------------
------------------------------------------------------------
------------------------------------------------------------
------------------------------------------------------------
------------------------------------------------------------
----------------a-g--tattg-------c-------------tagc-----a-a-
a--------g-t-------at---------------------------------------
----------------------------------caaa----------------------
--------c---tga---------------------------------------------
------------------------------------------------------------
------------------------------------------------------------
------------------------------------------------------------
------------------------------------------------------------
------------------------------------------------------------
----------------------------------------------------------gt
c-atg-gacatcct-ga-a-g-taaac-ttt-g--aatgg-gtcgagataatcc------
cacag-ctcttcg-ataacg-a-ggtg-aaactct--c--------------ca----at
ttaag---g-------gtggacc-aa-atatttcct-----ctttttt---t-tccccc-
----ttt-gt--------t-aagcag-ggagaag-caaca-aaatcatcttcacaactc-
---gaagaca-----------t-tta-tat--tgctt-tt--caaa-----ttatt--tt
-cc----aa--caga--ttaat-t-a-at-atgcatcaaac--t--ct-g-tgt-gc-aa
g---a-a-t--tg----t-g-a-ta-t-ga-----------------gt-a-tga--at-
-at-----gaat-----acga---------aaa-ga-----a---tgcat--------a-
aaac--ttca-g--ac--ttc-actg-cgc-aa--a-gacct------------------
------------------------------------------------------------
------------------------------------------------------------
---------------------------------------------------------
>DNA-X-8_DR|93824
------------------------------------------------------------
------------------------------------------------------------
------------------------------------------------------------
----------------aggtt---attg------ca-a---ac-t-------ga-a--tc
-t----g-----a----a-a-------t----tt-t-ca------tccc--t--aa----
ttt--t--t------g---ca-------t---gtt------------------aa---a-
a------aa---tc--at---------t--tt--g----a-c---ct----caca-t---
tg--t----g-taa----a-----tctt-------a--tt--gg---c------a---ca
c-t-g-t-atc---gga-aa--ctt-t--gg--------cctg---t--cata-------
---aaaacattagaaca-------------gggattgattgat------tttttt-----
-------ttt----------ttttttttt-----ttttt-tttttttcattt-t-g--c-
-a--tcc--g---aa----aaa--------------------------------agt-tt
-tt-tt-t-g-ac---a-g--t-gta-gag-c-c-ac-t--gtac--aagc-----g-a-
-------------------a----------------------------------------
-----------------------------------aagct--------------------
-aatc--aaag-aatgcagt----------------------------------------
------------------------------------------------------------
------------------------------------------------------------
------------------------------------------------------------
------------------------------------------------------------
------------------------------------------------------------
------------------------------------------------------------
------------------------------------------------------------
------------------------------------------------------------
------------------------------------------------------------
------------------------------------------------------------
------------------------------------------------------------
------------------------------------------------------------
--------------------------------------------------------cat-
-tt-----gagctac-------------------aga--taa-------t---gg-caa-
aaaa--tttc-g--ac--atc-agtg-tgc-aa--a-gacct------------------
------------------------------------------------------------
------------------------------------------------------------
---------------------------------------------------------
>DNA-X-8_DR|93825
------------------------------------------------------------
------------------------------------------------------------
------------------------------------------------gcaaatac----
-------------aaaaactt---actg------tg-c---aa---------ag-a--cc
-t-------------------------t----tt-t-ca------tccc--a--aa----
ttt--t--t------g---ca-------c---ttt------------------aa---a-
a------aa---tg--ac---------c--tt----------------------a-t---
tt--t----g-cca----a-----tcac-------a--tt--ta---c------a---ca
c-t-c-c-ctt-c--ga-aa--ctt-t--tg--------tcta---t--cat--------
-a-aa-------------------------------------------------------
------------------------------------------------------------
------------------------------------------------------------
------------------------------------------------------------
------------------------------------------------------------
------------------------------------------------------------
------------------------------------------------------------
------------------------------------------------------------
------------------------------------------------------------
------------------------------------------------------------
------------------------------------------------------------
------------------------------------------------------------
------------------------------------------------------------
------------------------------------------------------------
------------------------------------------------------------
------------------------------------------------------------
------------------------------------------------------------
------------------------------------------------------------
------------------------------------------------------------
------------------------------------------------------------
------------------------------------------------------------
------------------------------------------------------------
------------------------------------------------------------
------------------------------------------------------------
---------------------------------------------------------
>DNA-X-8_DR|93826
------------------------------------------------------------
------------------------------------------------------------
------------------------------------------------------------
------------------------------------------------------------
------------------------------------------------------------
------------------------------------------------------------
------------------------------------------------------------
------------------------------------------------------------
------------------------------------------------------------
------------------------------------------------------------
------------------------------------------------------------
--------------------aag-----ca-------t-a-t---t-g--ag--aag--a
-gt-tt-t-g-ac---a-a--t-ata-cag-c-c-ac-a--gtac--aagc-aa--a-a-
-----------------------------------------------------------a
---------t---taaat--aagttc--att-g-cacat---------------------
--------------cgagtc-tggcat-tt-------tcaaa-------------ta---
---gtttaatgttaaaaataa------atcgacc-t------------------------
--------------------------------------------------------catg
ttatg-------tcaatca----------ca-----------------------------
-------------------t----------------------------------------
------------------------------------------------------------
------------------------------------------------------------
------------------------------------------------------------
------------------------------------------------------------
------------------------------------------------------------
------------------------------------------------------------
------------------------------------------------------------
------------------------------------------------------------
------------------------------------------------------------
------------------------------------------------------------
------------------------------------------------------------
------------------------------------------------------------
------------------------------------------------------------
---------------------------------------------------------
>DNA-X-8_DR|93827
------------------------------------------------------------
------------------------------------------------------------
------------------------------------------------------------
----------------agttt---attg------ca-c---ac-t-------aa-a--ta
-c----a-----a----a-a-------t----tt-t-cg------gctg--t--aa----
ttt--t--c------a---ca-------t---gtg------------------aa---ac
a------aa---ca--aa---------t--tc--a----a-c---ct----cacg-g---
tg--t----g-tga----a-----tcat-------a--tt--ga---c------a---cg
c-t-g-c-ctc-t--ga-aa--ctt-t--ca--------tccg---t--cat--------
-a-aaaaaat---------------ttttt------aaccgga------tttga------
------tttt----------tttt------------ccg------ct--ttt-c-g--c-
-a--tcc--a---aa----aaag-----cg-------c-t-t---t-g--ag--agg--t
-gt-t-------------------------------------------------------
------------------------------------------------------------
------------------------------------------------------------
------------------------------------------------------------
------------------------------------------------------------
------------------------------------------------------------
------------------------------------------------------------
------------------------------------------------------------
------------------------------------------------------------
------------------------------------------------------------
------------------------------------------------------------
------------------------------------------------------------
------------------------------------------------------------
------------------------------------------------------------
------------------------------------------------------------
------------------------------------------------------------
------------------------------------------------------------
------------------------------------------------------------
------------------------------------------------------------
------------------------------------------------------------
------------------------------------------------------------
---------------------------------------------------------
>DNA-X-8_DR|93828
------------------------------------------------------------
------------------------------------------------------------
------------------------------------------------------------
-----------------------------------------------------a-at-gc
-a---------------aaa------------tt----a------tcaacc---aa--ga
ttt--t--c------a---ca-----cacac-----------------------a---a-
-------aa---aa-------------t--ta--a----actca-ca---------t---
tg--t----g-tcg----a-----tgac-------a--ttta-----c------a---ca
c-c-g-c-ctc-t---g-------------------------------------------
------------------------------------------------------------
------------------------------------------------------------
------------------------------------------------------------
---------------ta-acct-tt--tagg--c-at-----------------------
------aaaatt-aattg-gt-----------------------------tc-------c
---------------aatt----tatttcc---ac------------------------g
t-----------------------------------------------------------
------------------------------------------------------------
------------------------------------------------------------
------------------------------------------------------------
------------------------------------------------------------
------------------------------------------------------------
------------------------------------------------------------
----------ttt-----gca-------tat----------------gca----------
--------------g------a-------a------------------------------
-------------------------g-ca----------------------t--------
----tct-------------gagagg----------------------------------
--------------------------------tgtttt----------------------
-------gac----a-----at-t------------cagag--c--ca-c-cg-------
------------------------------------------------------------
------------------------------------------------------------
------------------------------------------------------------
------------------------------------------------------------
------------------------------------------------------------
---------------------------------------------------------
>DNA-X-8_DR|93829
------------------------------------------------------------
------------------------------------------------------------
------------------------------------------------------------
------------------------------------------------------------
------------------------------------------------------------
------------------------------------------------------------
------------------------------------------------------------
------------------------------------------------------------
------------------------------------------------------------
------------------------------------------------------------
------------------------------------------------------------
------------------------------------------------------------
------------------------------------------------------------
------------------------------------------------------------
-----------------------------------------ca-g-tg-cataaa---a-
taaa-g-acaa-aacgtggc-ggacag-tt-gagaacctcta-------------ta---
---tgctggaatcagtgactggcgc------acc-t-ctgc-c-ctgt-tgatg-tttag
--------------------------------------tgtgcctg-tgtccata-catt
tgaca-------actggctcatagacat-ta-taa-taga-a---a----g------cat
-ggtccgcttttgctctgttgcttcgacacatcatca--cggccgccatctat-tataat
gcc-tatag-g------tactgccagtctctgttcagg-atttgta--tat-gcgag---
t------aa----tatg---------tga--agtatcacaagcaat-gcatc-aaaaatc
c-act-gatttcct-ta-a-a-taaac-ttt-g--------ataaggagaact----c--
----------------------------------t--cctttc-tca-------------
----------------atgaaca-ca-acatgtag-----aatattct---t-ctttct-
--t-gtcc-t---gctttg-gagaaa-aaaagaag----aac----a-tat---------
----ca--------ctgcc--t-ctg-aaa--cgttc-agc-gt-------ttttt--c-
-----------gtga--ttaat-t-a-at-atgcatcagac--t--ct-a-tgt-gt-at
t---g-t-t--tg----gt--t-ac-g---------------------------------
------------------------------------------------------------
------------------------------------------------------------
------------------------------------------------------------
------------------------------------------------------------
---------------------------------------------------------
>DNA-X-8_DR|93830
------------------------------------------------------------
------------------------------------------------------------
------------------------------------------------------------
----------------agatt---actg------ca-c---ac-c-------ga-a--tt
-c----a-----a----a-g-------t----tt-t-tg------ttcg--t--aa----
ttt--t--c------g---ca-------c---att------------------aa---aa
a------aa---tc--at---------t--tc--g----a-c---ct----ggca-t---
tg--t----g-tca----a-----tcat-------a--ctg-------------a-----
------------c--a--------------------------------------------
------------------------------------------------------------
------------------------------------------------------------
-g--caccc----aa----aaag-----ttg------c-t-t---t-g--ag--ag--at
-gt-tt-a-a-ac--aa----c-tca-ggg-c-t-gt-t--ataa--aagc-ag------
---t---ataatc--caaaat-----------------------------gt-ca-----
------t------cagat-----------------aaa----------------------
----------------------------ct---a--------------------------
------------------------------------------------------------
------------------------------------------------------------
------------------------------------------------------------
------------------------------------------------------------
------------------------------------------------------------
------------------------------------------------------------
------------------------------------------------------------
------------------------------------------------------------
------------------------------------------------------------
------------------------------------------------------------
------------------------------------------------------------
------------------------------------------------------------
------------------------------------------------------------
------------------------------------------------------------
------------------------------------------------------------
------------------------------------------------------------
------------------------------------------------------------
---------------------------------------------------------
>DNA-X-8_DR|93831
------------------------------------------------------------
------------------------------------------------------------
------------------------------------------------------------
------------------------------------------------------------
------------------------------------------------------------
------------------------------------------------------------
------------------------------------------------------------
------------------------------------------------------------
------------------------------------------------------------
------------------------------------------------------------
------------------------------------------------------------
------------------------------------------------------------
------------------------------------------------------------
------------------------------------------------------------
------------------------------------------------------------
------------------------------------------------------------
------------------------------------------------------------
------------------------------------------------------------
------------------------------------------------------------
------------------------------------------------------------
------------------------------------------------------------
------------------------------------------------------------
------------------------------------------------------------
------------------------------------------------------------
------------------------------------------------------------
--------------------tagaag-agaaaggagaacaaa-----gtatcactgctt-
---aaa--------ctgac--t-cca-aag--ttttt-gt--cc----------------
--------------g--tg-at-t-t-tc-acatgtaaa-------------------aa
a---a-t-t--ta----t-t-c-ga-cttga-----------------------------
----------------------------------------at---tgca--cctc-caa-
aaa---tttc-at-ct--gtc-gtaa-aaa-aa--atgactt------------------
--------------------ttttttcccgttttt-------------------------
------------------------------------------------------------
---------------------------------------------------------
>DNA-X-8_DR|93832
------------------------------------------------------------
------------------------------------------------------------
------------------------------------------------------------
------------------------------------------------------------
--------------------------------------------attta-----ca----
cac--c------------------------------------------------------
------------------------------------------------------------
------------------------------------------------------------
-----gt-ctc-t--ga-aa--cct-t--at--------tctg---t--tac--------
-aaacaatcgtgtg----------------------aaatgttc----------------
---------------------------------------------tt--ttt-c-a--t-
-a--tct------gt----ag------------------------------c--aag--c
-tc-tt-t-g-ac---a-t--t-tca-gag-c-c-ac-c--acac--aggt-gt--a-c-
agt---------------------------------------------------------
------------------------------------------------------------
taaa-g-tcag-aat---------------------------------------------
------------------------------------------------------------
------------------------------------------------------------
------------------------------------------------------------
------------------------------------------------------------
------------------------------------------------------------
------------------------------------------------------------
------------------------------------------------------------
------------------------------------------------------------
------------------------------------------------------------
------------------------------------------------------------
------------------------------------------------------------
------------------------------------------------------------
------------------------------------------------------------
------------------------------------------------------------
------------------------------------------------------------
------------------------------------------------------------
------------------------------------------------------------
---------------------------------------------------------
>DNA-X-8_DR|93833
------------------------------------------------------------
------------------------------------------------------------
------------------------------------------------------------
------------------gtt---attg------ca-c---ac-t-------ga-a--ta
-t----g-----a----a-a-------a----tt-t-tg------ttcg--t--ac----
gct--t--t------g---ca-------c---atta-----------------aa---a-
a------a----ta--aa---------t--tc--g----a-c---ct----agcg-t---
tg--t----g-tta----a-----tcat-------a--tta--a---c------a---ca
a-t-g-c-ttt-t--ga-aa--ctt-g--tg--------tcca---a--cata-------
---aaataaatttcaa-------------------t---cagg------ttttattttgt
taatttattt-------t--tctt-------------------tgtt--ttt-c-g--c-
-a--tgt--g---aa----aagg-----tg-------a-t-t---t-a--ag--agg--t
-gt-tt-t-g-ac---a-a--t-tca-ggg-c-c-ac-c--atac--aagt-ga--a-a-
ggca---aac-tc--caaaat--gaagtct--------------------gt-tttgc-t
------------------------------------------------------------
-------------------------------------------------aa---ttat-t
ttgcag-----tggattaatacgcat----------------------------------
------------------------------cggactct-ttgtgca-aggtt--------
------------------------------------------------------------
------------------------------------------------------------
------------------------------------------------------------
-----------------------------tgtgcgttacaaa------------------
---------ttttt-ct-g-a-------ttt-g--aat---acaaaaaaaa---------
--cat-------------------tca--aaaatt--t------cttctgtgtaa-----
---------caa-agacct-----------------------------------------
------------------------------------------------------------
------------------------------------------------------------
------------------------------------------------------------
------------------------------------------------------------
------------------------------------------------------------
------------------------------------------------------------
------------------------------------------------------------
------------------------------------------------------------
---------------------------------------------------------
>DNA-X-8_DR|93834
------------------------------------------------------------
------------------------------------------------------------
------------------------------------------------------------
------------------------------------------------------------
------------------------------------------------------------
----------------------------------------------------------a-
a------aa---aa--aa---------t--tc--a----a-c---ct----cacg-t---
tg--t----a-tcg----a-----ccat-------a--tt--ga---c------a---ca
c-t-g-c-ctc-t--aa-ga--ctt-t--cg--------tcca---c--cat--------
----agagatttt-----------------------tattttg------ttttg------
-------ttt----------ttttgtttgtttttgtttg------tt--ttt-c-g--c-
-a--tcc--g---aa----aaag-----cg-------c-t-t---t-g--ag--agg--t
-----------------------------g-t-c-ag-g--gaaca-cagt-gc--a-t-
aata---taa-ga--cagactgtatcagtg--------------------tc-ta-gc-c
------c--a---cctct--ctcctg--ctg--------------------ctg---ct-
tagg-g-agtg-tgtg-------------------------------------cgtg--t
gtgtg----tgcgtgtgtgtgtgtgt--gt------------------gtgtgt-gtgtg
t--gtgtgagtgtgtgtgtgtgac------------agtgtgtgtgccgtcct-------
----------------atttga-------ca-tta--taaccgc-----------ctc--
atggtctgtttcggtccgttgtt-tgatgcgtcagggc--agccctcatctat-aata-t
gtc-tgtag-g------tactgccagtctctgttcagg-atttgtt--tac-gtacg---
t-------g----aatgtg-------tga--agtatcacaagcaat-gtacc-aaaattt
c-act-gatttcct-gaaa-t--aaac-ttt-g--cat---ttcgggataat----ccag
cacag-cttcttg-ataatg-a-gctg--aact-----cttct-tctag-----------
--taac--ctat-tggatgaact-ca-acatgtag-----cctattcc------tttct-
--t-tttc-t---actttg-gagaag-agaggggaacaatga-------atcactactt-
---g-------------ac--t-ctg-aaa--tgttt-cg--cattt------ttc----
-gg----ag--tgga--ttaat-t-a-ataatgcatcagac--t--ca-a-g--------
---------------ttta--t-ac-g-tgac-aa--------ttt-tt-t-c-a-gat-
-at-----gaat-----aca-----------aa-aaa-----------gc----a-cat-
a-at--ttca-a--ac--ttc-actg-tgc-ta--a-gacct------------------
------------------------------------------------------------
------------------------------------------------------------
---------------------------------------------------------
>DNA-X-8_DR|93835
ctttaaaaaagttcattttttatttttt---tttttt---------------------tg
ccaaaa-----ttgagaggtgttttgacagttcggaccaccgtacaagt--gaaaggcag
cacagatcactt------gacaaacagtgcctaaattaa------tata-aa--------
-------------gacaggtt---atgg------ta-c---ac-t-------ga-a--tt
-c----a-----a----a-a-------t----tt-t-aa------tccg--t--aa----
ttt--t--t------g---tc-------c---gtt------------------aa---aa
a------ga---ta--aa---------t--tc--g----a-c---ct----cacg-t---
tg--t----g-tca----a-----tc----------------------------------
------------------------------------------------------------
------------------------------------------------------------
------------------------------------------------------------
------------------------------------------------------------
------------------------------------------------------------
------------------------------------------------------------
------------------------------------------------------------
------------------------------------------------------------
------------------------------------------------------------
------------------------------------------------------------
------------------------------------------------------------
------------------------------------------------------------
------------------------------------------------------------
------------------------------------------------------------
------------------------------------------------------------
------------------------------------------------------------
------------------------------------------------------------
------------------------------------------------------------
------------------------------------------------------------
------------------------------------------------------------
------------------------------------------------------------
------------------------------------------------------------
------------------------------------------------------------
------------------------------------------------------------
------------------------------------------------------------
---------------------------------------------------------
>DNA-X-8_DR|93836
------------------------------------------------------------
------------------------------------------------------------
------------------------------------------------------------
------------------------------------------------------------
------------------------------------------------------------
------------------------------------------------------------
------------------------------------------------------------
------------------------------------------------------------
------------------------------------------------------------
------------------------------------------------------------
---------------------------------------------gt-actc-c----c-
-ag-tgtctgt--------tca-------------------------g---g--a---tt
tat-tt----------a----c-a---gaaa--t-gt-g---tgtt-aggt-ggcttca-
g----------t-------tt----------------------------------ca--c
-------------aa---------------g---caaa------g-tg------------
t-------caa-aatgctgc----------------------------------------
------------------------------------------------------------
------------------------------------------------------------
------------------------------------------------------------
------------------------------------------------------------
------------------------------------------------------------
-------------------------------------------------------c----
------gatttcct-gc-a-g-taact---t-ag-cat--ttttgggataatcttg----
catag-ctctttg-ataagg-a-ggtg--gacttt--ctttcc-tctcagt-------gc
agtagat------tgaatggaca-ta---acg----------------------------
------------------------------------------------------------
-----------------------------------------------------cgc----
-------aac--------------------------------------------------
------------------------------------------------------------
------------------------------------------------------------
------------------------------------------------------------
------------------------------------------------------------
------------------------------------------------------------
---------------------------------------------------------
>DNA-X-8_DR|93837
------------------------------------------------------------
------------------------------------------------------------
------------------------------------------------------------
------------------------------------------------------------
-------------------------------------------------------a---g
tat--ca------------ca----------agt--------------------------
------------------------------------------------------------
-----------------------------------------------------------a
aa--g--tat--c--aa-aa------t------------gctg------c-tg-------
---a--------------------------------------------------------
--------------------tt------------------------t--cct---g----
-a-----------aa---tg--------ta---------ctt---t-gc-a---------
--t-tt-tggaat---a-------------------------------------------
-------------------at----------------------------ct--tg----c
---------a---ca----gctcttt----g----taa--agatg--------c---ag-
t----g------gat------------gtc------------------------------
---------------------------------------------------c--------
------------------------------------------------------------
--------------t---------------------------------------------
----------------------------------------------------g-------
--------------------------------aataggaggtc-----------------
-------------c----------------------------------------------
--------tctca-----g-----------t---g------------c------------
---aa------ca-g------a------------t-------------------------
-------------taaaaggaca-c----at-------------ttcc---t-ctttcga
caa-ttt-----------------------agaaggaga-ga----aacatcactgctt-
---taa--------ttattaatt----aaa-ctaacactac---------attcat--tt
aa-----------------ttt-t-g-at-acagatcagac--t--ca-g-tat-gcc--
agg---ttt-ctg--------t-gt-g-a-a-----------tatt-tt---ttc-aat-
-ac-----aaat-----atgag------------aaa---at------aagctca-tga-
aaat--tt-----cac--ttt-agtg-caa-aga--------------------------
------------------------------------------------------------
------------------------------------------------------------
---------------------------------------------------------
>DNA-X-8_DR|165510
------------------------------------------------------------
------------------------------------------------------------
------------------------------------------------------------
------------------------------------------------------------
------------------------------------------------------------
------------------------------------------------------------
------------------------------------------------------------
------------------------------------------------------------
----------------------------------------------g-tct---------
-----------------------------------------gga----------------
--------------------tata-------------------------ctc---g--ca
----cac--tc--t-----------------------c-tctgc-g----a---tt---c
-gt-tt-a----c---g-g------a-------t-------------ggac-----a-t-
agct--aaag-t-------gt---------------------------------------
----------------------------------gaa-----------------------
------------agt---------------------------------------------
------------------------------------------------------------
------------------------------------------------------------
------------------------------------------------------------
------------------------------------------------------------
------------------------------------------------------------
----------------------------------------------------------tc
c-act-gatttcct-ga-a-a-taaac----------------tgggataatct----ca
tgcag-ctgtttg-ataata-a-ggtg--aagtct--ccatct-tctgtgtcta----ga
ttacagg----a-gga-----------acactctt-------tattcc---t-ctctct-
----att-gt--------g-aagaag-agagcggagaacaaaca--t----caccgctt-
---aca--------ttaac--t-ctg-aaa--gggtt-tg--tgtg-----ttttt--gc
-------aa--tgga--ttaat-g-a-at-gtgcatcatgt--gttca-g-tgt-gc-aa
acatg-t-t--tg----tcg-c-at-g-ttaa-aaacttgtcggtcatt-a-tcac-ac-
-ac-----agac-----ataaa--------aga-att---ga---gatcagg--t-ttg-
attt--tttc-a--tt--ttc-agca-gct-ga--a-agtgttttgtga-----------
------------------------------------------------------------
-----------------------------------------------------ggtgttt
tggcagc-----------cag------------------------------------
>DNA-X-8_DR|165511
------------------------------------------------------------
------------------------------------------------------------
------------------------------------------------------------
------------------------------------------------------------
------------------------------------------------------------
------------------------------------------------------------
------------------------------------------------------------
------------------------------------------------------------
------------------------------------------------------------
------------------------------------------------------------
------------------------------------------------------------
------------------------------------------------------------
------------------------------------------------------------
------------------------------------------------------------
-------------ca----ctgcctc----c----aaa--a-------------------
------------------------------------------------------------
------------------------------------------------------------
------------------------------------------------------------
------------------------------------------------------------
------------------------------------------------------------
----------------------------------------cct-----------------
-------------t----------------------------------------------
--------cgtcc-----a-----------t---t------------ataa---------
--aaa------aa-a------a------------t-------------------------
-------------ttaattga-------tattg-----------attt---c-attca--
-gt-tct--t--cacttta-aagct----tgagttttaagat----gttttaatagttc-
---aga--------ggcaccgta----caa-gta--------------------------
----------------------------c-aaacacaaaat--c--ca-g-tac-gcg--
gtt--------------------------------------------tt---ttg-gat-
-at-----gaat-----acaaa------------caa---aa------atgcata-caa-
aaat--gt--cga------tc-agtg-tgc-aaa---gagct------------------
------------------------------------------------------------
------------------------------------------------------------
---------------------------------------------------------
>DNA-X-8_DR|165512
------------------------------------------------------------
------------------------------------------------------------
------------------------------------------------------------
------------------------------------------------------------
------------------------------------------------------------
------------------------------------------------------------
------------------------------------------------------------
------------------------------------------------------------
------------------------------------------------------------
------------------------------------------------------------
------------------------------------------------------------
-a--tcc--g---aa----aaag-----cg-------c-t-t---t-g--ag--agg--c
-gt-tt-t----c---a-g--t-tca-gtt-c-c-ac-c--atac--aagc-ga--a-a-
aact---a----------------------------------------------------
-----------------------------------aaac-aca-g-tg-gataaa---a-
taaa-g-acag-aatgttgc-ggacag-tt------------------------------
------------------------------------------------------------
------------------------------------------------------------
------------------------------------------------------------
------------------------------------------------------------
------------------------------------------------------------
------------------------------------------------------------
------------------------------------------------------------
------------------------------------------------------------
------------------------------------------------------------
------------------------------------------------------------
------------------------------------------------------------
------------------------------------------------------------
------------------------------------------------------------
---------------------------------------------cgcat----a-cga-
aaat--atca-g--ac--ttc-agtg-tgc-aa--a-gacct------------------
------------------------------------------------------------
------------------------------------------------------------
---------------------------------------------------------
>DNA-X-8_DR|165513
------------------------------------------------------------
------------------------------------------------------------
------------------------------------------------------------
------------------------------------------------------------
------------------------------------------------------------
------------------------------------------------------------
------------ta--aa---------t--ac--g----a-c---ct----cac------
------------------g-----tttt-------a--ta--cg---t------t---tg
c-a-g-c-ctc-t--gc-aa--ctt-c--cg--------tccg---t--cat--------
----aaaaattcatt-------------------cagat--gg------tt---------
----cgatt-----------ttct------------------gcatt--ttt-t-g--c-
-a--tcc--gt--ag----caaa-----ta-------t-t-t---t-g--ag--ggg--t
-gt-tt-ttg-ac---a-a--c-aga-gag-c-c-ac-c---------------------
------------------------------------------------------------
------------------------------------------------------------
------------------------------------------------------------
------------------------------------------------------------
------------------------------------------------------------
------------------------------------------------------------
------------------------------------------------------------
------------------------------------------------------------
------------------------------------------------------------
------------------------------------------------------------
------------------------------------------------------------
------------------------------------------------------------
------------------------------------------------------------
------------------------------------------------------------
------------------------------------------------------------
------------------------------------------------------------
------------------------------------------------------------
------------------------------------------------------------
------------------------------------------------------------
------------------------------------------------------------
---------------------------------------------------------
>DNA-X-8_DR|165514
------------------------------------------------------------
------------------------------------------------------------
------------------------------------------------------------
----------------aggtc---cttg------ca-t---a--g-------ga-g--tc
-t----g-----a----a-a------------tt-tgtg------tctg--a--aa----
---------------------------------ta------------------aa---a-
a------aaaa-ta-------------c--ct--g----a-c---tt----cact-c---
tg--t----g-tcg----a-----tcat-------a--tt--ta---c------a---ag
c-t-g-c-ctc-c--aa-ag--ct------------------------------------
------------------------------------------------------------
------------------------------------------------------------
------------------------------------------------------------
------------------------------------------------------------
------------------------------------------------------------
------------------------------------------------------------
------------------------------------------------------------
------------------------------------------------------------
------------------------------------------------------------
------------------------------------------------------------
------------------------------------------------------------
------------------------------------------------------------
------------------------------------------------------------
------------------------------------------------------------
------------------------------------------------------------
----------------------------t----------------------t--------
-------c-------------------g--------------------------------
--------------------------------at------------------------ta
-------aa-----aa---------a-a------------------------------aa
------------------------------------------------------------
------------------------------------------------------------
------------------------------------------------------------
------------------------------------------------------------
------------------------------------------------------------
---------------------------------------------------------
>DNA-X-8_DR|165515
------------------------------------------------------------
------------------------------------------------------------
------------------------------------------------------------
----taattcgacctcacgtt---atgtg-atgaca-c---ac-tacctca-gaaat-tt
tcatctgt---cacaaaaaaaaaa---tgccgtc-------ccatgttg--t-------g
cat-gtg-t------gtc-ca-----cac---attagacatactgctc---atag---ac
a--ttataa---ca-acaggcattgatt--tc-gg-cccattg--tt---------t---
cga-caa-----------gg-ccaccat--ct---a--ttataatgtcta---ta-ggta
c-t-g-c-----c---a-g-------t--c---------tctg---t-cga---------
-----------------------------------------gga----------------
--------------------tttg-------------------------ttt---a--cg
----t------------------------------------aag-t----g---aa---t
-ga-gt-g-------------------------a-------------aagc-----a-a-
t--------g-t------------------------------------------------
------------------------------------------------------------
------------------------------------------------------------
------------------------------------------------------------
------------------------------------------------------------
------------------------------------------------------------
------------------------------------------------------------
------------------------------------------------------------
------------------------------------------------------------
------------------------------------------tcgggatagtcc----ag
cgcag-ctattag-ataata-a-gctg--aactct--cctttc-tttctatgct------
----g----tat-tggatgaaaa-ct-atatatgta-tagcctattcc---t-ctctct-
----ttt--tcat-ctttg-aag--a-agagagaagaacaca-----taa---ctgctt-
---aaa--------ctgac--t-ccg-aaa--tgttt-tg--cg-----tttttcg--ta
-a-------------------t-t-a-at-acacatcg----------------------
-----------------------------gat-ga--------att-tt-t-cgc--aa-
-at-----gaat-----acga-----------a-aaa---aa---tgcata-----cga-
aagt--ttcg-a--ac--ttc-agtg-tgc-aa--a-gac--------------------
------------------------------------------------------------
------------------------------------------------------------
---------------------------------------------------------
>DNA-X-8_DR|165516
------------------------------------------------------------
------------------------------------------------------------
------------------------------------------------------------
--------------------------------------------t-------ga-g--tc
-t----g-----a----a-a------------tt-----------acctt-tcgtttgca
ctt-------------------------------t------------------aa---a-
a------aa---tt--aa---------t--tt--g----a-c---ct----cacg-c---
t--gt----t-tca----a-----tcgt-------at-tga------c------a---ca
a-t-g-c-ctt-t--ga-aa--ctt-t--tc--------tcca---t-------------
--cataaaaatctgaacg-----------------------------------------g
gttaattttt----------tttcat--------------------t--ttt-c-a--c-
-a--act---c--aa----aata-----ca-------t-t-t---t-t--ag--agg--t
-gt-tc-a-g-gc---a-g--t-tca-gag-c-c-ag-c--attc--aagc-aa--a-a-
-gc---caaaat--ccagaat--gccgtc--------------------act-tgcag-c
---------a---cagag--caggtc--atg-g-tgaataa-a-g-tg-cagaa---ta-
ttaa-g-acag-tatgtggc-agatag-tt-gaaa-------------------------
-------------------------------ac---------------------------
------------------------------------------------------------
------------------------------------------------------------
------------------------------------------------------------
------------------------------------------------------------
------------------------------------------------------------
------------------------------------------------------------
------------------------------------------------------------
------------------------------------------------------------
------------------------------------------------------------
------------------------------------------------------------
------------------------------------------------------------
------------------------------------------------------------
------------------------------------------------------------
------------------------------------------------------------
------------------------------------------------------------
------------------------------------------------------------
---------------------------------------------------------
>DNA-X-8_DR|165517
------------------------------------------------------------
------------------------------------------------------------
------------------------------------------------------------
------------------------------------------------------------
------------------------------------------------------------
------------------------------------------------------------
------------------------------------------------------------
------------------------------------------------------------
------------------------------------------------------------
-acgaaaaaatata----------------------aac---------------------
gcgtacaaaa----------attt------------------tgaac--ttc-a-g--t-
-g--tgc------aa----agacc-aagca-------t-t-t---a-a--ga--ggt--t
-tt-tt-t-g-ac---a-g--t-tca-gat-c-c-ac-c--gtac--aag----------
------------------------------------------------------------
------------------------------------------------------------
------------------------------------------------------------
------------------------------------------------------------
------------------------------------------------------------
------------------------------------------------------------
------------------------------------------------------------
------------------------------------------------------------
------------------------------------------------------------
------------------------------------------------------------
------------------------------------------------------------
------------------------------------------------------------
------------------------------------------------------------
------------------------------------------------------------
------------------------------------------------------------
------------------------------------------------------------
------------------------------------------------------------
------------------------------------------------------------
------------------------------------------------------------
------------------------------------------------------------
---------------------------------------------------------
>DNA-X-8_DR|165518
------------------------------------------------------------
------------------------------------------------------------
------------------------------------------------------------
-----------------atttc---ctgatc---c-------------------------
----------------------------------------------ttgaaa--aa---a
cat--tg------------aa----------ttttg----------------------ag
a-----------------------------------------------------------
------------------------tcat----------tcatgcattg------a---ta
ag--g--ggg--t--ga-ac------t------------ctcc------c-tc-------
---c--------------------------------------------------------
--------------------tctagttca-----ttgca-tacagcg--tcc---a----
-a-----------at---tatt------ca---------ttt---t-tg-a---------
--a-gt-ttccgc---gaa----tcattaa-ctc-acgta-gtgt-----c-----a-a-
--------------tc---tc----------------------------att-ta----c
---------a---aa----cttcctc----c----gaa--a-------------------
------------------------------------------------------------
------------------------------------------------------------
------------------------------------------------------------
------------------------------------------------------------
------------------------------------------------------------
----------------------------------------ctt-----------------
-------------t----------------------------------------------
--------catct-----g-----------g---c------------ataa---------
---ag------ca-a------t------------t-------------------------
------------------------------------------------------------
------------------------------------------------------------
------------------------------------------------------------
------------------------------------------------------------
------------------------------------------------------------
------------------------------------------------------------
------------------------------------------------------------
------------------------------------------------------------
------------------------------------------------------------
---------------------------------------------------------
>DNA-X-8_DR|165519
------------------------------------------------------------
------------------------------------------------------------
------------------------------------------------------------
----------------aggtt---attg------ca-c---ac-t-------ga-a--tc
-c----g-----a----a-a-------t----tt-c-ca------tctg--t--aa----
ttt--t--c------a---ca-------c---att------------------ta---c-
a------ag---ta--aa---------t--tt--g----a-c---ct----caag-t---
tg--t----g-tga----a-----ttgt-------t--tt--aa---c------a---ca
c-t-g-c-ctc-c--aa-aa--ctt-t--cg--------tcca---t--cat--------
-a--aaaata---------------caaat------aa----------------------
-----------------------------------atta------ct--ttt-t-g--c-
-a--tcc--g---g-a---aaag-----tg-------c-t-t---t-g--ag--agg--t
-gt-tt-t-g-ac---a-g--t-tca-gag-c-c-ac-c--attg--aagc-aa--a-g-
ttca---aaa-ta--caagat--gctgtca--------------------tt-ta-ag-c
------t--a---cagat--tatttt--atg-------c-act-g-tgtcataaa---g-
ttaa-g-acag-aatgtgaa-agactt-tt-gagaaccccta-------------tt---
---tgctgaatgcagtgactggtgc------atc-t-c----------------------
--------------------------------------tgtgtgtg-tgtccata-catt
tgaca-------tactttccatagacat-ta-taa-taaa-a---a----g------cat
-tgtccgcttttaatctgttgtttcgacatgtcaacc--cggccaccatc----------
------tag-g------cactgccagtttctgttcagg-attggtt--taa-ataaa---
tg-----aa----tgtg---------tga--agtatcacaagtaat-gtatt-aaaatcc
c-att-gatttcct-aa-a-a-taaac-ttt-g--cat---tttgggataatg----cag
tgcag-ctctttg-ataatg-a-gctg--aactct--cctttc-tctctatg--------
--cag----tat-tgaatgaaca-c--------ag-----cccattcc---t-ctttct-
---ttttc-t---tctttg-gagaag-agagaa-----caaa----g-tatgtcagatt-
---caa--------ctgac--t-ctg-aaa--tgttt-ca--tg-------ttttt--tt
-gt----aa--tgga--ttaat-t-a-at-acgcatcggac--t--ca-g-tgt-gc-aa
g---g-t-t--tg----tt--c-ac-g-tcac-aa----g----tt-t--ttc-g-cat-
-at-----gaat----------------atgaa-aaa---ag---atcac----g-tga-
aaat--tttg-g--ac--ttt-agtg-tgc-ca--a------------------------
------------------------------------------------------------
------------------------------------------------------------
---------------------------------------------------------
>DNA-X-8_DR|165520
------------------------------------------------------------
------------------------------------------------------------
------------------------------------------------------------
----------------agacc---attt------ca-c---ac-t-------ga-a--cc
-t----g-----a----a-g-------t----tc-t-ct------ttgc--a--aa----
ttt--c--c------g---ca-------t---gtt------------------aa---a-
a------aat---a--aa---------g--tt--g----a-a---ct----caca-t---
tt--t----g-tca----g-----tcac-------a--tt-------c------a---ca
a-a-c-t-ctt-a--aa-aa--ctt-t--ca--------tctc---t--cata-------
---aaataaattca----------------------gatttgg-----------------
---------------------tttcca------------------tt--tct-t------
------------------------------------------------------------
------------------------------------------------------------
------------------------------------------------------------
------------------------------------------------------------
------------------------------------------------------------
------------------------------------------------------------
------------------------------------------------------------
------------------------------------------------------------
----------------------------------------------taccttt-t-----
------------------------------------------------------------
------------------------------------------------------------
------------------------------------------------------------
------------------------------------------------------------
------------------------------------------------------------
------------------------------------------------------------
------------------------------------------------------------
------------------------------------------------------------
------------------------------------------------------------
------------------------------------------------------------
------------------------------------------------------------
------------------------------------------------------------
------------------------------------------------------------
---------------------------------------------------------
>DNA-X-8_DR|165521
------------------------------------------------------------
------------------------------------------------------------
------------------------------------------------------------
------------------------------------------------------------
------------------------------------------------------------
------------------------------------------------------------
------------------------------------------------------------
------------------------------------------------------------
------------------------------------------------------------
------------------------------------------------------------
---------------------ttt------------------tcact--ttt-c-g--c-
-a--tct--g---aa----aaat-----cg-------t-t-t---t-g--ag--agg--t
-gt-tt-t-g-ac---a-g--t-tca-gag-c-c-ac-c--gta---------a--a-g-
-acg--gaaa-g--ctaaaat--gccgtca--------------------tc-tg-agtt
-----acatata---------acttt--atg-g-caaac-aca-g-tg-cgtaa---aa-
caaa-g-aaag-gttgtggc-g------------------agcagtaa-----acccc-t
atatgctatatttagtgactggca------cact-t-ctccc--ttgc-tgctg-tttgt
------------------------------------------tgtg-tgtccata-cacg
tgaca-------tactgctcatagacat-ta-taa-tagaaa--------g------cat
-ggtccgctttcggt----tgctttgacacgtcaatg--cggctgccatctat-tataat
gtc-tgtag-g---------taccaatctctg-ttagg-aattgtt--tat-gtatt---
-----tgaa----tgtg---------taa--agtatcacaagcaat-gcaat-taaactt
c-act-gatttcct-aa-t-a-taaac-ttt-g--caa---ttcagtataa---------
-------------------------------------------------gcgtag-----
cgcag----ctc-tttgataatg-aa-atg-------------tatgc---t-c------
----tagt-a---tgctta-gtacag-agaacg-------aa----g-tctcaacgctt-
---gaa--------ctgac--t-tta-aaa--tgttt-t----------acatttt--tc
-at----a--atgga--tatgt-t-c-at-atgcagcaaac--t--ca-a-tgt-gc-aa
g---g-c-t--tg----tt--c-ac-a-tgat-ga--------att-tt-c-t-g-cat-
-ac-----gaat---------------ctataa-aaa---aa---aaaaa---aa--aaa
aaat--tttg-g--ac-gt-t-agtg-tgc-aa--a-gac--------------------
------------------------------------------------------------
------------------------------------------------------------
---------------------------------------------------------
>DNA-X-8_DR|165522
------------------------------------------------------------
------------------------------------------------------------
------------------------------------------------------------
----------------aggtt---attg------aa-c---ac-g-------ga-a--tc
-c----c-----a----a-a-------t----ta-t-tg------tctg--t--aa----
ttt--t--t------g---ca-------c---att------------------aa---a-
g------aa---ta--aa---------t--tc--a----a-c---ct----c--------
------------------a-----tcgt-------a--tt--ga--------------ca
c-t-g-c-ctc-g--aa-ac--ttt-----------------------------------
------------------------------------------------------------
------------------------------------------------------------
--------------------aaa-----at-------g-aat---g-a--at--gaa--t
-gt-ga-t-gaac---a-g--t-tga-gaa-c-c-cc-t--atat---------------
------------------------------------------------------------
-------------catag--gattca--ttg-a-gacct-atg-c-cc-tatatg---a-
tgta-t-tc---aat---------------------------------------------
----------------gactggcac------acc-t-ctcctc--ttc-agctg-tttgg
t--gagtg------------------------------------ct-tgtccaaa-catt
tgacg-------tactgctcagagacat-ta-taa-taga-a---a----g---------
---------------------------cacgtcaatg--tggccaccatctat-tatatt
gtc-tgtag-g------taatgccagtctctgttcagg-atttatt--tat-gtatg---
tt-----aa----tgta---------tga--agaatcacaagcaat-gtatc-aaaattc
c-act-aatgtcct-ga-a-a-taaac-ttt-g--cat---ttcgggataatcgtac---
cacag-ctctttg-atgagg-a----g--aactct--ccttcc-tctctgtgtag-----
gctag----tat-taaatgaaca-ca-atatgtag-----cctattcc---a-ctttct-
--t-tttc-t---actttg----------agaggagaacaaa----g-tatcactgctt-
---gaa--------ctgac--t-tca-aaa--tgttt-ag--cc-------ttttt--tc
-at----ga--tggg--ttaat-t-a-at-acgcattaaat--t--ca-g-tgt-gc-aa
g---g-t-t--tg----tt--t-ac-g-tgac-aa----a----tt-tt-t-c-g-cat-
-at-----gaat-----atg--------aaaat-aaa---aa---cacat----c-caa-
acat--ttta-g--ac--tta-atcg-tgc-aa--a-gatct------------------
------------------------------------------------------------
------------------------------------------------------------
---------------------------------------------------------
>DNA-X-8_DR|165523
------------------------------------------------------------
------------------------------------------------------------
------------------------------------------------------------
----------------aggtt---attg------ca-c---tt-g-------ga-a--tc
-c----c-----a----a-a-------t----tt-t-t------gtctg--t--aa----
ttt--t--t------g---ca-------c---att------------------ac---a-
a------aa---ta--aa---------t--tg--a----a-c---ct----c--------
------------------a-----ttgt-------a--tt--ga---c------a---ca
c-t-g-c-cta-c--ag-aa--ctt-t--cg--------tctg---t--cat--------
----aaaaat-------------aaattaa------aactggg------tttgt------
-------ttt----------tgttttttgc---gatttg------tt--ttt-t-t--t-
-c--tc--------------aat-----cg-------c-t-t---t-g--aa--agg--c
-at-tt-t-g-ac---a-g--t-tca-gac-c-c-ac-c--gtag--aagc-aa--a-a-
agct----ag-ta--cagaat--gtcgtca--------------------tt-tg-ag-t
------t--a---caggt--agtttt--att-a-caaac-a---g-tg-cataaa---a-
taaa-g-acag-aatgtggt----------------------------------------
------------------------------------------------------------
------------------------------------------------------------
---------------------------------------------g--------------
------------------------------------------------------------
------------------------------------------------------------
------------------------------------------------------------
------------------------------------------------------------
------------------------------------------------------------
------------------------------------------------------------
------------------------------------------------------------
------------------------------------------------------------
------------------------------------------------------------
------------------------------------------------------------
------------------------------------------------------------
------------------------------------------------------------
------------------------------------------------------------
------------------------------------------------------------
---------------------------------------------------------
>DNA-X-8_DR|165524
------------------------------------------------------gtcatt
------------------------------------------------------------
------------------------------------------------------------
---------------------------t------ta-c---ac--------tga-a--tc
-c---------aa----a-a-------t----gt-t-cgtt-------------------
------------------------caatt---ttca----------------------c-
a------cat--tc--aa---------c--ac-tg----a-c---tt----caag-c---
tg--t----g-t-a----a-----tcac-------a--tt--ta---c------a---ct
c-g-g-t-ct--c-cag-aa--ctt-t--tt--------acat---t--cat--------
------------------------------------------------------------
-------ttt----------cttt------------------gtgtt--ttt-c-g--c-
-a--tct--a---ta----aaga-----gg-------c-t-t---t-a--ag--agg--t
-gt-tt-g-g-gc---a-a--t-tca-gag-c-c-ac-t--gta--------ga--a-a-
-gtc--aaaa-t--ccagaat--gcggtca--------------------ct-tg-cagc
-----atgcggag-------cacatt--att-a-caaac-a-a-g-ag-cgtaa---aa-
cata-g-atat-atagctat-ata-ta-ta-tatatatatagctgtag-----actgc-t
gtatgctgctttcagagcctgctagt-tacttcc-t-ttccc--atgc-agctg-tttgt
-----------------------------------aattgtgtgtg-tgttcata-ccga
cagta-------tgtcaccaatctctgt-t---------------------------cag
-aatttgtttatgtt----tg-----------------------------tgt-tgtggt
tgc-tgtat-a---------ggtcaa----------------------------------
----------------g---------caa--ggtatcaaag-------------------
t-gct-catttcct-ta-a-c-ttaac-tta-g--cat---ttcggcaaaatg----atg
cacag-gt------------------g--aactct--tcttct-tctgcgtgcag-----
cgcaa----tat-ttcctctttc-ct-ctt-------------ctttt---t-t------
----tttt-t---tttttg-aaaaag-agagaggagaacaaa----g-catcactgact-
---gaa--------ttgaa--t-t---gct--ttttt-g----------ttttttt--cc
-ac----a--gttaa--ttatt-t-a-at-atgcaccacac--t--cg-g-tgt-gg-aa
g---a-t-t--tc----tg--t-ga-g-agac-gc--------gtt-t----c-a-aat-
-at-----gaat---------------acaaaa-aaa---a-------------------
------------------------------------------------------------
------------------------------------------------------------
------------------------------------------------------------
---------------------------------------------------------
>DNA-X-8_DR|165525
------------------------------------------------------------
------------------------------------------------------------
------------------------------------------------------------
------------------------------------------------------------
------------------------------------------------------------
------------------------------------------------------------
-------aa---cg--ga-----------ctc-------att------------------
------------------------------------a-ata------c------g---ca
c-caa-ctcatgc--aa-gg--ttt-c--ta-----------------------------
---aaaatacgaa-----------------------aagcggat-----atggaaa----
--------------------tttctga----------------------ctt-caa--t-
-g--tgc--aa--agacgtatg------tg---------tgt---cc---at--aga--t
-ttata-c-t-gc---a-g--t-tca-ttg---ca---------------c-aa--t-a-
-atc--caaa-c--------t-----------------------------ttatt----c
------t--------aat-----ttt--tgc-a-cacacc---------tcaga--ttg-
t-------c---aat------a--------------------------------------
------------------------------------------------------------
------------------------------------------------------------
------------------------------------------------------------
----------------------------------------------------t-------
------------------------------------------------------------
--------a----t-----------------------------------------a----
--------t------ac-aca---atg-----g---------------------------
------ctcc----a----a-a--------------------------------------
-------------------------acat------------------------t------
------------------------------------------------------------
---------------cagc--c---------atg--------------------------
-ac------------------t---a-att-------agat-----t----g--------
g---g-t-t--------------ac------------------att-tt-----------
------------------------------------------------------------
------------------ttc------t--------------------------------
------------------------------------------------------------
------------------------------------------------------------
---------------------------------------------------------
>DNA-X-8_DR|165526
------------------------------------------------------------
------------------------------------------------------------
------------------------------------------------------------
------------------------------------------------------------
------------------------------------------------------------
------------------------------------------------------------
------------------------------------------------------------
------------------------------------------------------------
------------------------------------------------------------
------------------------------------------------------------
------------------------------------------------------------
------------------------------------------------------------
------------------------------------------------------------
------------------------------------------------------------
------------------------------------------------------------
------------------------------------------------------------
------------------------------------------------------------
------------------------------------------------------------
------------------------------------------------------------
------------------------------------------------------------
------------------------------------------------------------
------------------------------------------------------------
------------------------------------------------------------
----------------------------------------tcc-tctttatgcaatg---
---------gat-tggatggaca-ta-attttttctg-------------aa-ctttat-
----ttt--gaa-taagag-agagaa-gaactt-aaa---------g-catgactgctt-
---taa--------t-tat--a-gag-cac--ttttt-aaca--------a---------
------------------------------------------------------------
-------------------agt-gt-g-taa--aa----ta--aag-ac-tg--a-at--
----------gtgaaggatgc----ttgagaatc--------------------------
------------------------------------------------------------
------------------------------------------------------------
------------------------------------------------------------
---------------------------------------------------------
>DNA-X-8_DR|165527
------------------------------------------------------------
----------------------------------------------catgg---------
------------------------------ctgcttcgg---------------------
-----gtttttcagataggtc-ccaccatc-ctacagca--gtctctgttcaaaaat-tc
-ctcatg-----agcaga-accccttctc--tctatgtagt----atcg-----gatgac
tttggtg-t-----agaatcagaataatttt-attaa--------------taaatt-ag
a----ttaa---ta--aat-------act-tc--gg---a-----ct----c------ag
tg--t----g--aa----gga---ttgt----------ata------c------a-----
--g-g------tt---g-aa--ttt--------------tttag-at---ata-------
-a-a--------------------------------------------------------
--------------------cac----------------------------------ga-
-a-----------aa----aaaggc---ta------caatttcagt-g--aa--aaa--c
c-t-at-tc--actatg---tt-tca-gca-c-c-ac-t--atac--aa-----------
-gtg---aaa-ta--cagaat--gcagtta--------------------tt-tg-ag-c
ca-----------caga--taacttt--atg-a-caaat-aca-g-tt-cataa---aa-
taaa-g-acaa-attgtggc-ggacag-at-ga---------------------------
------------------------------------------------------------
------------------------------------------------------------
-aggt-------tttttca-----------------------------------------
---------------------------------------------c-----ac-------
------------------------------tg------aatct-----------------
---------------------------ga--------------------------act--
---------tttc--g------------tc-----cata---------------------
------------------------------------------------------------
------------------------------------------------------------
--t-tatt--------------------------------------g-cac---------
--------------------gt-----aaa------------------------------
-------aa-------tttatt-tg-----acctaat-----gt-------tgt------
------------------------------------------------------------
------------------------------------------------------------
------------------------------------------------------------
------------------------------------------------------------
------------------------------------------------------------
---------------------------------------------------------
>DNA-X-8_DR|165528
------------------------------------------------------------
------------------------------------------------------------
------------------------------------------------------------
------------------------------------------------------------
------------------------------------------------------------
------------------------------------------------------------
------------------------------------------------------------
------------------------------------------------------------
------------------------------------------------------------
------------------------------------------------------------
------------------------------------------------------------
------------------------------------------------------------
------------------------------------------------------------
------------------------------------------------------------
------------------------------------------------------------
------------------------------------------------------------
------------------------------------------------------------
------------------------------------------------------------
------------------------------------------------------------
-----------------------------------------gccaccatctat-tgtaat
gcc-tatag-g------tactgccaatctcggttcaag-atttgtt--tac-gtacg---
-----tgat----tgtg---------ta-----catcacaaacaac-tgaac-aaaaatc
c-act-tatttcct-ga-a-a-taaac-ttt-g--tat---ttcaggataatc---ctag
cacag-ctctttg-ataata-a-gctg--aactcc--ttcctc-ttta--tg--------
--cagt----at-ttgacgaaca-ca-atatgtag-----cctattcc---t-ctttct-
--t-tttc-t---tctttg-gagagg-agag--cagaacaaa----a-tatgacagctt-
---gaa--------ttaac--t-ctg-aaa--tattt-ag--cgttt------ttt--tt
-gt----aa--agga--ttaat-t-a-at-atgcattggac--t--aa-g-ctt-gc-aa
g---g-t-t--tg----tt--t-ac-a-tgac-aa--------cat-tt-t-t-g-cag-
-at-----gatt-----attgcacatgagccca-aaa---tt---ttggt----t-tgt-
aatt--ttcg-c--ac--gttaaaaa-aat-aa--a-tttca------------------
------------------------------------------------------------
---------------------------------cctcc-----aaaactttcgatc-tta
ctatgaaaaggttagatt-----tttttttgcttttcacattcgaagaggtattttg
>DNA-X-8_DR|165529
------------------------------------------------------------
------------------------------------------------------------
------------------------------------------------------------
------------------------------------------------------------
------------------------------------------------------------
------------------------------------------------------------
------------------------------------------------------------
------------------------------------------------------------
------------------------------------------------------------
------------------------------------------------------------
------------------------------------------------------------
------------------------------------------------------------
------------------------------------------------------------
------------------------------------------------------------
------------------------------------------------------------
------------------------------------------------------------
------------------------------------------------------------
------------------------------------------------------------
------------------------------------------------------------
------------------------------------------------------------
------------------------------------------------------------
------------------------------------------------------------
------------------------------------------------------------
------------------------------------------------------------
------------------------------------------------------------
------------------------------------------------------------
------------------------------------------------------------
-------------------------a-at-atacaccagtc--t--ta-g-tgt-gc-aa
g---t-t-t--tcag--ct--tcac-t-------t--------ttt-tt-t-t-c-atg-
-ac-----aatt-----at----------gaaa-aaa---aa---tgcaa----a-caa-
catt--ttca-a--ac--tct--gtg-tgc-aa--a-aaact------------------
------------------------------------------------------------
------------------------------------------------------------
---------------------------------------------------------
>DNA-X-8_DR|165530
------------------------------------------------------------
------------------------------------------------------------
------------------------------------------------------------
--------------------t---attg------ca-c---ac-t-------gc-c--tc
-t----g-----c----a-a-------c----tt-t-cg------tccg-----------
------------------------------------------------------------
------------------------------------------------------------
------------------------------------------------------------
------------------------------------------------------------
---------tcaa-----------------------aaccgag------ttcga------
-------ttt----------tttt----------ccc--------gt--ttt-t-g--t-
-a--tcc--a---aa----aa-----agcc-------a-t-t---t-g--ag--cgg--t
-gt-tt-t-c-ac---a-g--t-tca-gag-c-c-ac-c--gatc--acgc-aa--a-a-
agct---aaa-ta--caaaat--gcagtcat--------------------t-tg-ag-c
------c--a---cagat--aacttt--atg-a-caa---aca-g-tg-cacaaa---a-
taag-a------agaatg------------------------------------------
------------------------------------------------------------
------------------------------------------------------------
------------------------------------------------------------
------------------------------------------------------------
------------------------------------------------------------
------------------------------------------------------------
------------------------------------------------------------
----------------------------------t--ggttcc-tctctatgcag-----
---------tat-tggatgaaca-ca-atatggtg-----cctatttc---t-ctttct-
--t-tttc-t---actttg-gagagt-a--gagagat----------------ttgcta-
---gaa--------ctgat--t-cca-aaa--tgttt-tgc--gt-----tttttt--tt
-gt----ga--ttaa--ataat-t-a-at-atgcatcggac--t--ca-g-tgt-gc-ag
g---g-t-t--tg----tt--t-at-a-tgac-aa--------a-t-tt-t-g-t-att-
-at-----gaac-----cc-----------gaa-aaa---aa---cacat----a-caa-
aaaa--ttca-g--ac--ttc-agtg-tgc-aa--a-acct-------------------
------------------------------------------------------------
------------------------------------------------------------
---------------------------------------------------------
>DNA-X-8_DR|165531
------------------------------------------------------------
------------------------------------------------------------
------------------------------------------------------------
-----------------gatt---atta------ca-c---ac-t-------ta-a--tc
-c----g-----t----t-t-------t----tt-t-tt------t--------------
ttt--t--t------t---ca-------t---aattttttgct--------tgta---a-
a------aa---tt--ta---------t--tc--t----a-c---ct----caca-t---
tg--t----g-tga----a-----tcgt-------a--tc--aa---a------t---cg
ta--------------------------------------ctg---t--aaga-------
---aaaaaaattca----------------------aactggg------ttaaca-----
-----aaatt----------tttgcgct------------------t--ttc---a--c-
-a--tcc--g---aa----aaag-----aa-------c-t-t---t-g--ag--agg--t
-gt-tt-t-g-ag---c-a--t-tca-gag-c-t-ac-c--gtac--aaac-aa--t-a-
agct---aaa-ta--caaaat--ggcatca--------------------ct-tg-ag-c
------t--a---caga-------------------------------------------
------------------------------------------------------------
------------------------------------------------------------
------------------------------------------------------------
------------------------------------------------------------
------------------------------------------------------------
------------------------------------------------------------
------------------------------------------------------------
------------------------------------------------------------
------------------------------------------------------------
------------------------------------------------------------
------------------------------------------------------------
------------------------------------------------------------
------------------------------------------------------------
------------------------------------------------------------
------------------------------------------------------------
------------------------------------------------------------
------------------------------------------------------------
------------------------------------------------------------
---------------------------------------------------------
>DNA-X-8_DR|165532
------------------------------------------------------------
------------------------------------------------------------
------------------------------------------------------------
------------------------------------------------------------
------------------------------------------------------------
------------------------------------------------------------
------------------------------------------------------------
------------------------------------------------------------
------------------------------------------------------------
------------------------------------------------------------
-------ttt----------tttt------------cca------cc--ttt-c-g--c-
-a--tcc--g---aa----aaag-----tg-------a-t-t---t-c--ag--aga--g
-tt-tt-t-g-ac---a-g--t-tca-gag-c-c-cc-g--acac--aagc-ga--a-a-
agct---aaa-ta--cagaat--gccgtca--------------------ct-tg-ag-c
------t--a---catgt--aagttt--atg-a-caaac-aca-g-tg-cataaa---a-
taag-g-acag-aatgtggc-agacag-tt-gagaacccgtg------------------
----actggattcagtgactggcgc------acc-t-ctgccc--tgc-tgttg-tttgg
t--gtgtgtttgtg------------------------------tg-tgtccata-catt
tgaca----------------tggacaa-ta-taa-taga-a---a----g------caa
-ggttcggtttctgtctgttgctttgacacgtcaaca--cggccgccatctat-tataat
gtc-tacag-g------tactaccagtctctgttcaag-atttgtt--tac-atatg---
ta-----aa----tatg---------taa--agt--cacaagcaat-gtatc-gaaattt
c-act-gatttact-ga-a-a-taaac-ttt-g--cat---tt--gaataatcc----ag
cacag-cact--------------------------------------------------
------------------------------------------------------------
------------------------------------------------------------
------------------------------------------------------------
------------------------------------------------------------
------------------------------------------------------------
------------------------------------------------------------
------------------------------------------------------------
------------------------------------------------------------
------------------------------------------------------------
---------------------------------------------------------
>DNA-X-8_DR|165533
------------------------------------------------------------
------------------------------------------------------------
------------------------------------------------------------
------------------------------------------------------------
------------------------------------------------------at---g
tgt--ta------------ca----------aatt-------------------------
--ttccaaa---ta-aaa---------t--tt--ggaaaagcg--------aa-------
---------g-taa-----------cat----------ttgggcattt------g---ca
aa--g--acc--t--aa-aa------t------------gcca------c-ta-------
---c--------------------------------------------------------
--------------------tt------------------------t--cct---g----
-a-----------a----------------------------------------------
--t-tt-gaggat---a-------------------------------------------
-------------------at----------------------------ac--tt----t
---------t---ca----gatcttt----g----ata--a--ga--------a---gg-
g----g------aac------------att------------------------------
---------------------------------------------------c--------
------------------------------------------------------------
--------------c---------------------------------------------
------------------------------------------------------------
----------------------------------------ttc-----------------
-------------c----------------------------------------------
--------ttttc-----a-----------t---t-------------------------
---ac------cg-g------a------------t-------------------------
-------------tggatggaca-ca-atat-------------tta-------------
------------------------------------------------------------
------------------------------------------------------------
------------------------------------------------------------
------------------------------------------------------------
------------------------------------------------------------
------------------------------------------------------------
------------------------------------------------------------
------------------------------------------------------------
---------------------------------------------------------
>DNA-X-8_DR|165534
------------------------------------------------------------
------------------------------------------------------------
------------------------------------------------------------
--------------------t---attg------ca-c---ac-c-------aa-a--tt
-c----a-----a----a-a-------t----tt-t-ag------tcca--t--aa----
ttt--t--c------g---ca-------c---gtt------------------aa---a-
a------aa---ta--aa---------t--ta--c----a-c---ct----cacg-t---
tg--t----g-tca----g-----tcgt-------a--ta--aa---c------a---cg
c-t-g-c-ctt-c--tt-aa--ctt-a--ca--------tctg---t--caaa-------
---caaatt--------------------a------aaaccgg------gttaatt----
---------a----------tttt------------------ccatt--ttt-c-g--c-
-a--tca--g---aa----aaag-----ca-------t-t-t---t-a--aa--agg--t
-gt-tt-g---ac---a-g--t-taa-gag------------------------------
------------------------------------------------------------
------------------------------------------------------------
------------------------------------------------------------
------------------------------------------------------------
------------------------------------------------------------
------------------------------------------------------------
------------------------------------------------------------
------------------------------------------------------------
------------------------------------------------------------
------------------------------------------------------------
------------------------------------------------------------
------------------------------------------------------------
------------------------------------------------------------
------------------------------------------------------------
------------------------------------------------------------
------------------------------------------------------------
------------------------------------------------------------
------------------------------------------------------------
------------------------------------------------------------
------------------------------------------------------------
---------------------------------------------------------
>DNA-X-8_DR|165535
------------------------------------------------------------
------------------------------------------------------------
------------------------------------------------------------
----------------aggtt---actg------ca-c---ac-t-------ga-a--tc
-a----g-----a----a--------------tt-t-cg------cacg-----------
-----------------------------------------------------ta---a-
a------aac--ta--aa---------t--tt--a----a-c---ct----cctg-t---
tg--c----a-tca----g-----tcaa-------a--tt--t-----------------
---------------ga-aa--ctt-t--ca--------acca---c--cata-------
-c-aaaaaaaaaaa----------aaatca------attgggg-----------------
------------ttaga---tttt----------ttcaa------tt--tgt-t-g--c-
-a--ttt--a---aa----aaaa-----at-------g-t-t---t-g--ag--aag--t
-gt-tt-t-g-at---a-g--t-tta-gag-c-c-ac-c--atac--aagc-aa--a-a-
ggca---aaa-ta--cagaaa--gtgatct--------------------gtctg-gt-c
------a--a---atgac--ggcatt--atg-a-caaac-aca-g-tg-catagatata-
taaa-g-acat-aatctggc-agac-----------------------------------
------------------------------------------------------------
------------------------------------------------------------
------------------------------------------------------------
------------------------------------------------------------
------------------------------------------------------------
------------------------------------------------------------
------------------------------------------------------------
------------------------------------------------------------
------------------------------------------------------------
------------------------------------------------------------
------------------------------------------------------------
------------------------------------------------------------
------------------------------------------------------------
------------------------------------------------------------
------------------------------------------------------------
------------------------------------------------------------
------------------------------------------------------------
---------------------------------------------------------
>DNA-X-8_DR|165536
------------------------------------------------------------
--------aatatgaaaaaatcgcaaatactaaa--------------------------
--------------------------tttcggacttcag------tgtgcaagac-----
--------------ctaggtt---attg------ca-c---ac-t-------ga-a--tc
-c----g-----a----a-a-------t----tt-t-ca------cccg--t--aa----
ttt--t--t------a---ca-------c---att------------------ga---a-
a------aa---tt--aa---------t--tc--g----a-c---ct----cacg-t---
tg--a----g-tca----a-----ttat-------g--tt--ga---c------a---ca
c-t-g-c-ctc-c--aa-aa--ctt-t--cg--------tctg---t--cat--------
-a-aaattatttg-----------------------aaccggg------ttcca------
-------tttatt-----tatttt----------ttttt------ct--ctt-c-a--c-
-g--tca--g---ta----aaa-----ttg-------c-t-t---t-g--ag--agg--t
-gt-tc-t-c-ac---a-g--t-tca-gaa-c-c-ac-c--gtgc--aagc-ga--a-a-
agc---------------------ttgtcat--------------------t-tg-ag-c
------t--a---cagat--aacttt--atg-a-caaac-ata-g-ag-cataaa---a-
taag-g-acag-aatgtggc-gtacag-tt-gagaacccctact----------------
--gtg--tgatcatgtgactggtgc------act-t-ctcccc--tgt-tgctg-cttgg
t--gtgtgtgtgtgtgt------------------gtgtgtgtgtgctgtcaata-catt
taaca-------tactgcctagagacat-tg-taa-taga-a---a----g------cat
-ggttcgctttcg--tc----cttcaacacgtcaatg--cggctgccatctat-gataat
gtc-taagg-----tac---tgctagtctctgttcagg-attc------ac-ataca---
tg-----aa----tgtg---------tga--agcat------------------------
-------------------------------------t---ttgggataatcg----tag
cgcag-ctctttg-ataatg-a-gctg--aactct--cta----------tcctc-----
---------tc--------aatg-ca-gtatatag-----tctattcc---t-cctttt-
--t-ca-------actttg-gagagg-a--gaggagaaccaa----g-tatccctgctt-
---gaa--------ctgac--a-ccg-aaa--tgt-------------------------
------------------------------------------------------------
------------------------------------------------------------
------------------------------------------------------------
------tttg-c--at--ttt---------------------------------------
------------------------------------------------------------
------------------------------------------------------------
---------------------------------------------------------
>DNA-X-8_DR|165537
------------------------------------------------------------
------------------------------------------------------------
------------------------------------------------------------
----------------aggat---attg------ca-c---ac-t-------aa-a--tc
-c----g-----a----a-a-------t----tt-t-tg------tcca--t--ga----
ttt--t--t----------ca-------c---gtt------------------aa---a-
a------aa---ta--aa---------c--tt--g----a-c---ct----caca-t---
tg--t----a-tga----a-----acca-------c--tt--ga---c------a---c-
-----------------------tt-t--cg--------tcca---t--cat--------
-a-aaaaa------------------ttcg------aactggc------ttaaa------
-------ttt----------tattactgt-----tt----------t--ttt-t-g--c-
-a--tat--a---aa----aaag-----ca-------t-t-t---t-g--ag--agg--t
-gt-tt-t-g-ac---a-g--t-tca-ggg-t----------tag--aagc-aa--a-a-
ggca---aaa-ta--caaaat--gctgtca--------------------ct-tt-ag-c
------c--a---cagat--cacttc--atg-a-caaac-aaa-g-tg-tgtaat---a-
taaa-g-acag-aatatggc-agatag-tt-gaga--tccca-------------ta---
---tgctggattctgtgactggtgc------acc-t-tttccc--tgc-tgctg-cttgg
t--gtg-------------------------------atgtgtgtg-tgtccaaa-catt
tgaca-------tact---catgatcat-ta-taa-tacc-c--------t------tat
-ggtccgc-ttcattccgttgctccaataagtcaatg--aggccagcatctat-tttgtt
cat-tatag-g------ta----cagcctgtgtttcgt-tttt-tt--tac-gtata---
ta-----at----tgtg---------tga--attatcacaagcaat-gttta-aaaattc
c-act-gatttcct-ga-a-g-taaac-ttt-g--cat---ttgggaataatc----cag
gacag-ctctttg-ataatg-a-gcta--aactct--cttt-------------------
-ctag----tat-tggataaaca-ca-atatgtag-----cctattgc---t-ctttct-
--t-tttc-t---ttggaa-aagaga-g-aggaaaac--aaa----g-ccccactgctt-
---gaa--------ttgac--g-cca-aaa--tgttt-tg--ca-------ttttt--tt
--------------------tg-t-a-at------------------------------g
g---a-t-t--tg----tg--g-ac-g-tgac-aa----a----ta-tt-t-t-g-gat-
-at-----gaat-----at--------gaaaaa-aaa---aa---cacat----t-aaa-
aaat--gtcg-g--ac--ttc-agtg-tgc-aa--a-gacct------------------
------------------------------------------------------------
------------------------------------------------------------
---------------------------------------------------------
>DNA-X-8_DR|165538
------------------------------------------------------------
------------------------------------------------------------
------------------------------------------------------------
------------------------------------------------------------
------------------------------------------------------------
------------------------------------------------------------
------------------------------------------------------------
---------------------------------------tg------t------g---ca
c-tg--a-gtt-t--ga-aa--ttc-t--tt--------tcca---aa--at-------g
ttta--------------------------------------------------------
------------------------------------------------------------
---------------------aa-----aa-------t-t-t------------------
------------------------------------------------------------
------------------------------------------------------------
-------------------------------------------------taaaa---ta-
tata-t-ataa-ttttgtgt-cggtca-ca-ttta-------------------------
-------------------------------ca---------------------------
---------------------------------------------------ca-------
--------------ctgc------------------------------------------
------------------------------------------------------------
------------------------------------------------------------
------------------------------------------------------------
---------ctca-----g-a-aa----cct-----------------------------
------------------------------------------------------------
------------------------------------------------------------
------------------------------------------------------------
------------------------------------------------------------
--------------------gttca---t-aataaaaagaatattgcactttga-gca--
------t-t--tga-----aga-g------------------gtgttttaacaat-tacc
---------acca------------------ttcaag---tg---aa-------------
------------------------------------------------------------
------------------------------------------------------------
------------------------------------------------------------
---------------------------------------------------------
>DNA-X-8_DR|165539
------------------------------------------------------------
------------------------------------------------------------
------------------------------------------------------------
------------------------------------------------------------
------------------------------------------------------------
------------------------------------------------------------
------------ta--ct---------g--cc--a----g-t---ct----ctga-t---
ca--a----g-ata----a-----ttag-------tt-tat------t------g---aa
a-t-g-------------ag--tgt-t--at--------ttta---c--tgcaatatgat
aaaataaatgttgaattttgtccttccttggcagtggaccagat----ac----------
acaatatttt----------cagt------------------ttatt--ttt-a-a--t-
-t--ttt--ga--ag----aaaa-----cg---------t-t---tgg--aa--ggc--a
-tg-tt-t-g-ac---t-a--t-tca-aaa-c-c-ac-t--gtac--aagt-ga--a-a-
-gcc--aaag-t--cgaagatg--ctgtca--------------------at-tggaa-c
---------a---cataa--catttt--ata-a-caa-----a-g-tt-tgtaa---ta-
taaa-g-acag-aaagtg--caagagg-tt-aaga-------------------------
-------------------------------at---------------------------
---------------------------------------------------c--------
------------------------------------------------------------
------------------------------------------------------------
------------------------------------------------------------
------------------------------------------------------------
------------------------------------------------------------
------------------------------------------------------------
------------------------------------------------------------
------------------------------------------------------------
------------------------------------------------------------
------------------------------------------------------------
------------------------------------------------------------
------------------------------------------------------------
------------------------------------------------------------
------------------------------------------------------------
------------------------------------------------------------
---------------------------------------------------------
>DNA-X-8_DR|165540
------------------------------------------------------------
------------------------------------------------------------
------------------------------------------------------------
------------------------------------------------------------
------------------------------------------------------------
------------------------------------------------------------
------------------------------------------------------------
------------------------------------------------------------
------------------------------------------------------------
------------------------------------------------------------
------------------------------------------------------------
------------------------------------------------------------
------------------------------------------------------------
------------------------------------------------------------
-ttgacc--a---cagat--gactt---aag-a-caatc-gca-g-tg-cataat---a-
taaa-g-aaag-aatgtggc-ggacag-tt-gagaaccct---------------ta---
---tgctggattcagtgactagcac------ttg-t-ctcccc--gcc-tactg-tttag
g--gtgc-----------------------------------------------------
------------------------------------------------------------
------------------------------------------------------------
------------------------------------------------------------
---------------tg---------tg--------------------------------
------------------------------------------------------------
------------------------------------------------------------
------------------------------------------------------------
------------------------------------------------------------
------------------------------------------------------------
------------------------------------------------------------
------------------------------------------------------------
------------------------------------------------------------
------------------------------------------------------------
------------------------------------------------------------
------------------------------------------------------------
---------------------------------------------------------
>DNA-X-8_DR|165541
------------------------------------------------------------
------------------------------------------------------------
------------------------------------------------------------
----------------aggtt---attg------ca-c---ac-t-------ga-a--tc
-a----a-----a----a-a----------------------------------------
ttt--c--t------g---ta-------t---gtta-----------------aa---a-
a------aa---tt--aa---------t--tc--g----a-c---ct----cact-t---
tg--t----g-ttg----g-----tcgt-------a--ttgaca---c------a---ca
c-t-g-t-ctt-c--ga-aa--cct-t--ca--------tcta---t--ccta-------
---aaaagaatttgaa-------------------t---cagg------tt---------
-----------------------t-------------------tttt--tcc-c-a--c-
-a--ccc--a---a-------------------------------c-a--ag--agg--t
-gt-tt-t-g-ac---a-a--t-tca-gga-c-t-gt-c--atac--aagc-aa--a-a-
ggca---caa-tc--cagatt--ggcat--------------------------------
------------------------------------------------------------
------------------------------------------------------------
------------------------------------------------------------
------------------------------------------------------------
------------------------------------------------------------
------------------------------------------------------------
------------------------------------------------------------
------------------------------------------------------------
------------------------------------------------------------
------------------------------------------------------------
------------------------------------------------------------
------------------------------------------------------------
------------------------------------------------------------
------------------------------------------------------------
------------------------------------------------------------
------------------------------------------------------------
------------------------------------------------------------
------------------------------------------------------------
------------------------------------------------------------
---------------------------------------------------------
>DNA-X-8_DR|165542
------------------------------------------------------------
------------------------------------------------------------
------------------------------------------------------------
------------------------------------------------------------
------------------------------------------------------------
------------------------------------------------------------
------------------------------------------------------------
------------------------------------------------------------
------------------------------------------------------------
------------------------------------------------------------
------------------------------------------------------------
------------------------------------------------------------
------------a---a-g--tatct-------c-------------tagc-----a-a-
a--------g-t-------at---------------------------------------
----------------------------------caga----------------------
--------c---tga---------------------------------------------
------------------------------------------------------------
------------------------------------------------------------
------------------------------------------------------------
------------------------------------------------------------
------------------------------------------------------------
----------------------------------------------------------gc
c-atg-gacatcct-ga-a-g-tagac-ttg-g--ggttg-gtcaggataatcc------
tgcag-ctctttg-ataaga-a-a---------ct--ctttca-tctccctgca----at
ctaag---gaat-tgaatagacc-ca-atatttcc--------tcttc---t-ttttct-
----ttt-gt--------t-aagcag-ggagaaaacaacataaatcatattcagtgctt-
---gaagactccat-------t-ttg-tat--tgttt-tg--caaa-----ttatt--tt
-gc----aa--ag------cat-c-a-at-aaacatcgaac--t--c-------------
g---g-c-t--tg----t-g-t-g---------------acaaatt-tt-t-tg---at-
-tt-----gaat-----atga---------aaa-aaa---aa---cacgt----a-caa-
aaat--gtct-g--ac--ttc-agtg-tgc-aa--a-agtct------------------
------------------------------------------------------------
------------------------------------------------------------
---------------------------------------------------------
>DNA-X-8_DR|165543
------------------------------------------------------------
------------------------------------------------------------
------------------------------------------------------------
----------------agttc---attg------aa-c---ac-c-------aa-g--tc
-t----g-----a---ca---------t----tt-t-tg------tcca--t--aa----
ttt--t--c------a---ca-------c---att------------------aa---a-
a------aaa--t---aa---------t--tc--a----a-c---ct----taag-t---
----t----g-tca----a-----tcgt-------g--tt--ta---c------a---ca
c-t-g-c-ctc-c--aa-aa--ctt-t--tg--------tctg---t--tact-------
----gtatactgt-----------------------attcaatg-----ctggatccact
gccgctgtttggtgtgtt--tttc-----------------cctact--ttt-c-atact
-g--cc-------aa----------------------tttct---t-------------t
-gt-ct-t-------------t-tct-gaa-----------g----aaag--ga-ga-ac
a-----caagata-ccagaac---------------------------tttt-tg----t
-----at----------------ttt--ttt---t---c-------tg-caaaa------
------------gat------------att-aata-------------------------
---tg-------------------------------------------------------
---------------------------------------------------ca-------
--------------------------------t---------------------------
-------------------------------tgaa----------c------t----aag
-----------------tg-tgcaag-------------gtttatg--------------
----------------------------------------aac-------------at--
------gac----t----a-a-------ttt----------ttag--ataatc-------
--------------a--------------a------------------------------
-------------------------a-atg------------------------------
---------------------aaa----aaa---------ac----g-cat---------
---gaa---------------------aaa----------------------------tt
-----------caga--ctactataa-gtg-------------t--------gc-aa-aa
ac---ct-----------------------------------------------------
------------------------------------------------------------
------------------------------------------------------------
------------------------------------------------------------
------------------------------------------------------------
---------------------------------------------------------
>DNA-X-8_DR|165544
------------------------------------------------------------
------------------------------------------------------------
------------------------------------------------------------
----------------aagtt---attg------ca-a---ac-t-------ga-a--tc
-c----g-----g----a-a-------t----tt-t-ca------tcag--t--aa----
ttt--c--t------g---cg-------c---gtc------------------aa---a-
a------aa---ta--aa---------t--tt--a----a-c---ct----catg-t---
tg--t----g-tca----a-----tcgt-------a--tt--ga---c------a---ca
c-t-g-c-ctc-c--ga-aa--ctt-t--cg--------tctg---t--cat--------
-a-aaaaaat-----------------taa------aaccagg------ttaga------
-------ttt----------ttttt----------cttg------ct--ttt-c-g--c-
-a--tc-----------------------------------------------------c
-at-tt-t-g-ac---a-g--t-tca-aag-c-c-ac-c--gtac--aagc-ga--a-a-
agct---aaa-ta--cagaat--gcagtca--------------------tt-ag-ag-c
t--------a---cagat--aacttt--aag-a-caaac-aca-g-tg-cataca---a-
t-ga-g-acag-aatgtggc-agacag-ttg-aaaaccccta-------------ca---
---tactggatttagtgactggcgc------atc-t-ct-ccc--tgc-tgctg-tttg-
-------------------------------------gtgtgtatg-tgtccata-catt
tcaca-------tactgctgatagacat-ta-taa-taga-a---a----g------cta
-catcagc----------------------------g--tggccaccgtctat-tataat
tca-attca-a------t----tcattttcatttgtat-agcgatt--tta-caatg---
gg-----at----tgt----------------gtctaagcagccta-acatt-gaagttc
tatcc-agttttta-ga-g-t-taaag-tt-----cag---tttagttcagtt----tag
tgtgg-tttaatt-ttcacc-a-ctga--aagtcc---------------aaaca-----
ctaaa----gag-caaatcatc------gatgcag-----cctattcc---t-ctttct-
--t-tttc-t---actttg---gaga-agagaggataactat----c-tatcacagctt-
---gaa--------ttgac--t-ctg----------------------------------
-ag----aa--tgga--ttaat-t-a-at-acacatctcac--t--ta-g-tgt-gc-aa
g---g-t-t--tt----tg--c-ac-a-ttac-gg----a----tt-tt-t-c-a-cat-
-at-----gaac-----ac-------gaaaaaa-gca---aa---tata--------aa-
aaat--ttcg-g--ac--ctc-agtg-tat-aa--a-gatct------------------
------------------------------------------------------------
------------------------------------------------------------
---------------------------------------------------------
>DNA-X-8_DR|165545
------------------------------------------------------------
------------------------------------------------------------
------------------------------------------------------------
------------------------------------------------------------
------------------------------------------------------------
------------------------------------------------------------
------------------------------------------------------------
------------------------------------------------------------
------------------------------------------------------------
------------------------------------------------------------
------------------------------------------------------------
------------------------------------------------------------
------------------------------------------------------------
------------------------------------------------------------
------------------------------------------------------------
------------------------------------------------------------
------------------------------------------------------------
------------------------------------------------------------
------------------------------------------------------------
--------------------------ataatccagc------------------------
------------------------------------------------------------
------------------------------------------------------------
------------------------------------------------------------
---ag-ctttttg-ataatg-a-gttg--aactct--acttcc-tctctatg--------
--tatgc---at-tggatgaaca-ca-atttgtag-----catattcc---t-ctttct-
--t-tttc-t---actttg-gaaaag-agag--aataacaaa----g-tgtcactgcct-
---gaa--------acgac--t-cca-aaa--tgttt-tg--cata-------ttt--tc
-gg----aa--ggga--ttaat-t-a-at-acgcatcagac--g--ca-g-cgt-gc-aa
g---a-t-t--tg----tg--c-tt-g-tgat-ga--------agt-tt-t-c-------
------------------------------------------------------------
------------------------------------------------------------
------------------------------------------------------------
------------------------------------------------------------
---------------------------------------------------------
>DNA-X-8_DR|165546
------------------------------------------------------------
------------------------------------------------------------
------------------------------------------------------------
----------------aggtt---attg------ca-c---ac-t-------ga-a--tc
-c----a-----a----a-a-------t----gt-t-cg------tccg--t--ta----
ttt--t--t------g---ca-------c---gtt------------------aa---a-
a------aa---ta--aa---------t--tt--g----a-c---ct----cacg-t---
tg--t----g-tga----a-----tcgt-------a--tt--ga---c------a---ca
c-t-t-c-ctc-c--aa-aa--aat-g--ta--------tcca---t--cat--------
-t-aaaaaac------------------tg------aaccagg------ttaga------
-------ttt----------tttg------------ggg------ct--ttt-c-g--c-
-a--gcc--a---aa----aagtg-------------c-t-t---t-g--ag--agg--t
-gt-tt-t-g-ac---a-g--t-taa-gag-t-c-ac-c--gtaa--aagc-ga--a-a-
agctaataat-aa--tactat--gttatta--------------------tt-tg-ag-c
------t--a---cagat--aacttt--atg-a-caaac-aca-g-tg-caaaat---a-
t-aa-g-acag-aatgtggc-ggacag-tt-gagaaccccaa-------------ta---
---tgttggactgagtgactggcgc------acc--------------------------
------------------------------------------------------------
------------------------------------------------------------
------------------------------------------------------------
------------------------------------------------------------
------------------------------------------------------------
------------------------------------------------------------
------------------------------------------------------------
------------------------------------------------------------
------------------------------------------------------------
------------------------------------------------------------
------------------------------------------------------------
------------------------------------------------------------
------------------------------------------------------------
------------------------------------------------------------
------------------------------------------------------------
------------------------------------------------------------
---------------------------------------------------------
>DNA-X-8_DR|165547
------------------------------------------------------------
------------------------------------------------------------
--------------------------------ctctcagtg-------------------
----------------cagttg--attg------ga-t-gaactt-------aata-ttt
cc-------------------------t----tt-t---------tctt-----------
ttt--tgac------gcatca-------ct--gcttta-------------ctgattca-
-------aatttta--aa-----tgtat-ttc-taa---agca-tct----cacact---
tgagtc--cgttcaccagaaa---tcac----aaaaaattc-aac--ctcacaaac--ca
c-t-g-c-ctc-t--aa-aa--ctt-t--ag--------tctg---t--tatat------
----aaaaat--------------------------gattg-------------------
------------------gctttt-------------------------ttt---g--c-
-a--tct--gt--aa----ggag-----tg---------tgt---t-g--ag--agg--t
--g-tt-t-a-a----a----t--------------------------------------
-------agt----tcaga--------------------------------------g--
-----------------------cca--------c---t-----c-ta-cgaga------
-gaat---t-a-aat-------------ct-aaaa-------------------------
---tg----------------------------c-t-tt---ca-------ctg------
--------------------------------------------------ccatg---tg
tgaca----------------------------aa-------------------------
-------------gt--------------cg-----g--------------a------at
------------------------------------------------------------
--------a-----------------tac----------a-------------gaaa---
----------------a-a-a---------t-g---------------------------
------------------------------------------------------------
------------------------------------------------------------
----ttt--t-----------------g------------------g-att---------
--------------------gt-----taa------------------------------
-------ga-----------ac-c---ac--------------t-gc----tgtagc---
------c-tactg--------t-atgc-tgat------------------tt----cat-
-------------------------------------------------t-------g--
------cctg-gc-ac--------------------------------------------
------------------------------------------------------------
------------------------------------------------------------
---------------------------------------------------------
>DNA-X-8_DR|165548
------------------------------------------------------------
------------------------------------------------------------
------------------------------------------------------------
------------------------------------------------------------
------------------------------------------------------------
------------------------------------------------------------
------------------------------------------------------------
------------------------------------------------------------
------------------------------------------------------------
------------------------------------------------------------
------------------------------------------------------------
-------------------gaaa-----tg-------t-t-t---t-g--t---------
------------------------------------------------------------
--------------------c--gtttttt--------------------tt-tt-tg-c
------a--a---cggat--taatt-----------------------------------
------------------------------------------------------------
------------------------------------------------------------
------------------------------------------------------------
---------------------------------------------aatatg---catcag
-actcag-----------------------------------------------------
------------------------------tgttcaag-gtttgtt--tac-at------
------------------------------------------------------------
------------------a-a-caaat-t-------------------------------
--------ctttg--t-------a----ta------------------------------
--------tgag-tatgagaaaa-aa-acacatga-----cagacttc---a-at-----
----------------------------------------ga----g-caaaaacatct-
---g---------------------------taatttttg-----------catgc----
--t----aa--aagt--ttaac-c-tcgt-ttgaatctcac--t--gatg-cct-cc-ga
a---a-c-t--tt----cc--c-tc-t-taaa-aa--------att-tg---a-a-----
------------------------------------------------------------
------------------------------------------------------------
------------------------------------------------------------
------------------------------------------------------------
---------------------------------------------------------
>DNA-X-8_DR|165549
------------------------------------------------------------
------------------------------------------------------------
------------------------------------------------------------
------------------------------------------------------------
------------------------------------------------------------
ttt--g--c------a---cg-------t------------------------ta---a-
a------gga--tt--aa---------a--ta--g----a-c---ct----caca-a---
tg--t----g-tct----a-----tagt-------a--tt--gt---c------a---ca
c-t-g-c-ttc-c--aa-aa--act-t--ca--------tccg---t--cat--------
---aaaaact-----------------tta------aatcagg------tttgt------
-------tttttcgca--------------------------------------------
-----tc--c---aa----aaaa-----ca-------c-t-t---t-g--ag--agg--t
-gt-tt-t-g-ac---a-g--t-tca-gag-c-c-ac-c--atac--aagt-ga--a-a-
ggca---aaa-ta--cagaat--gccgtca--------------------ct-ta-aa-t
cttccat--a---cagat--aatgtt--aag-a---------------------------
------------------------------------------------------------
------------------------------------------------------------
------------------------------------------------------------
------------------------------------------------------------
------------------------------------------------------------
------------------------------------------------------------
------------------------------------------------------------
------------------------------------------------------------
------------------------------------------------------------
------------------------------------------------------------
------------------------------------------------------------
------------------------------------------------------------
------------------------------------------------------------
------------------------------------------------------------
------------------------------------------------------------
------------------------------------------------------------
------------------------------------------------------------
------------------------------------------------------------
---------------------------------------------------------
>DNA-X-8_DR|165550
------------------------------------------------------------
------------------------------------------------------------
------------------------------------------------------------
------------------------------------------------------------
------------------------------------------------------------
------------------------------------------------------------
------------------------------------------------------------
------------------------------------------------------------
------------------------------------------------------------
------------------------------------------------------------
------------------------------------------------------------
------------------------------------------------------------
------------------------------------------------------------
------------------------------------------------------------
------------------------------------------------------------
------------------------------------------------------------
------------------------------------------------------------
------------------------------------------------------------
------------------------------------------------------------
------------------------------------------------------------
------------------------------------------------------------
------------------------------------------------------------
------------------------------------------------------------
------------------------------------------------------------
---------------------ca-ca-ttatgtag-----cctaatcc---t-c------
--t-tttc-t---acacta-aagaag-agga----gaacaaa----g-taccactgc---
-----------------------tcc-aca--tgttc-tg--catt-------tct--tt
-ga----aa--taga--ttaat-t-a-aa-acgcatcgcat--t----------------
-----------------tg--t-ac-g-tgat-cc--------act-tt-t-t-g-gat-
-at-----gaat-----atg-----------aa-ata---aa---ggcat----a-caa-
atat--ttca-g--ac--ttc-agtg-tgc-ca--a-gacct------------------
------------------------------------------------------------
------------------------------------------------------------
---------------------------------------------------------
>DNA-X-8_DR|238597
------------------------------------------------------------
------------------------------------------------------------
------------------------------------------------------------
------------------------------------------------------------
------------------ca-------t-------tgca------ccca-----aa---c
ttt--t--c------gca------------------------------------------
------------------------------------------------------------
------------------------------------------------------------
------c----at-taa-aaaa----t-aag-------ctcagg-tc--aac--------
------------------------------------------------------------
-----ccatt----------tttt------------------ccatt--tat-t-g--c-
-a--tta--at--ag----caag-----ta---------t-t---tgg--ag--agg--t
-gt-tt-t-g-ac---a-a--t-tca-cag-c-c-ac-c--atac--aggc-aa--a-a-
-gcc--aaag-a--acgccgt---------------------------------------
------------------------------------------------------------
------------------------ctt------aa-------------------------
---ta------------------------------tc-----------------------
------------------------------------------------------------
------------------------------------------------------------
----tcggtttcagtgtgc--------------------------------------aag
gttt---------------t------tgtgcgttacaa-atgtttt--taa-ttgga---
-----aaaa----tata---------caa--ag---------------------------
------------------------------------------------------------
------------------------------------------------------------
------------------------------------------------------------
------------------------------------------------------------
------------------------------------------------------------
---------------------------at-------------------------------
------t-t--tg-----------------------------------------g-----
-at-------------------------------t-------------------------
------------------------------------------------------------
------------------------------------------------------------
------------------------------------------------------------
---------------------------------------------------------
>DNA-X-8_DR|238598
------------------------------------------------------------
------------------------------------------------------------
------------------------------------------------------------
------------------------------------------------------------
------g-----a----a-a-------t----tt-t-tg------ttcg--t--aa----
ttt--t--c------g---ca-------c---gtt------------------aa---a-
a------aa---ga--tt---------t--tc--a----a-c---cc----cacg-t---
tg--t----g-tga----a-----tagt-------a--tt--aa---c------a---ca
c-t-g-c-ctc-c--ga-aa--ctt-t--c------------------------------
------------------------------------------------------------
------------------------------------------------------------
------------------------------------------------------------
------------------------------------------------------------
-----------------------------------------------------tg-gg-t
------t--g---tgaat--aa--------------------------------------
------------------------------------------------------------
------------------------------------------------------------
------------------------------------------------------------
-------------------------------------aaa-aat----------------
------------------ttgcttcgacaggtcaatg--cggtcaccatctat-tacaat
gtc-catag-g------tactgcaagtctctgttcagg-atttgtt--tat-gtacg---
tg-----aa----tgtg---------tga--agtatcacaagcaat-gtatc-aaaattc
c-aca-gatttcct-ga-a-a-taaac-ttt-c--cat---ttcaggataatc---gttg
cacag-ctctttc-gta--------------------------------aag--------
--cag----tat-tggacgaaca-ca-atatgcag-----cctatacc---t-ttttct-
--t-tttc-a---actttg-aaaaag-agagaag--aacaaa----g-tatccctgctt-
---gaa--------ctgac--a-tca-aaa--tgttt-tg--cg-------ttttt--tc
-at----aa--ttgg--ttaat-t-a-at-atgcatcggtc--t--ta-g-tgt-gc-aa
g---g-g-t--tg----tt--t-gc-g-tgac--a----a----tt-tt-t-t-g-cat-
-at-----gaat-----------------ataa-aaa---aa---cgcat----a-caa-
aaaa--ttta-g--at--t-----------------------------------------
------------------------------------------------------------
------------------------------------------------------------
---------------------------------------------------------
>DNA-X-8_DR|238599
------------------------------------------------------------
------------------------------------------------------------
------------------------------------------------------------
----------------aggtt---attg------ca-c---ac-t-------gata--tc
-c---------------a-----------------t-ca---------------tt----
ttt--t--c------a---ca-------t------------------------aaaa-aa
a------aac-----------------t--tc--g----------at----ctca-----
----t----g-tca----a-----tcgt-------a------gaa--c------a---ca
c-t-g-c-ctc-c--ga-aa--ctt-t--ca--------tctg---t--cata-------
----aaaaattcg-----------------------aaccagg------tttgatt---t
gtttttgttt----------tttt----------cctcg------ct--ttt-c---tc-
-a--tct--a---aa----aaag-----cga--------t-t---tc---ag--acg--t
-gt-tt-t-g-gc---a-g--t-tca-gag-c-c-ac-ct--tac--atgt-ga--a-a-
aact---taa-tg---agaat--actgtca--------------------ct-tg-ag-c
------t--a---aaggg--aacttt--ata---caaac-acaag----cataa---ta-
taaag---tag-aatgtggc-ggacag-tt------------------------------
------------------------------------------------------------
------------------------------------------------------------
------------------------------------------------------------
------------------------------------------------------------
--------------------------------------------------------g---
-----------------------------------------------------aaa----
--acc--------t--a-------------t-g---------------------------
--------------a--------------a------------------------------
-----------t-------------a----------------------------------
-------c-------------------a--------------------------------
---------------------------aaa------------------------------
-------aa----------------a--------------------c-----gt------
------------------------------------------------------------
----------------------------------------------------------a-
aaat--ttcg-g--ac--ttc-agtg-tgc-aa--a-gacct------------------
------------------------------------------------------------
------------------------------------------------------------
---------------------------------------------------------
>DNA-X-8_DR|238600
------------------------------------------------------------
------------------------------------------------------------
------------------------------------------------------------
------------------------------------------------------------
------------------------------------------------------------
------------------------------------------------------------
------------------------------------------------------------
------------------------------------------------------------
------------------------------------------------------------
------------------------------------------------------------
------------------------------------------------------------
------------------------------------------------------------
------------------------------------------------------------
------------------------------------------------------------
------------------------------------------------------------
------------------------------------------------------------
------------------------------------------------------------
------------------------------------------------------------
------------------------------------------------------------
------------------------------------------------------------
------------------------------------------------------------
------------------------------------------------------------
------gatatctt-ga-a-g-taaac-ttt-a--aatca-gttgggataatcc------
tttta--tcttta-ataagg-a-ggtg-gaactct--ccttcc-tctctccaca----at
ctaag---g-at-gggatagacc-ca-att-----------acctctt---t-attttt-
----tat-gt--------t-aggcag-ggagtagactatg-aaatcatcttcacaactc-
---aagactccatt-------t-ttg-tat--tgttt-tg--caaa-----ttatt--tc
-ac----ca--tgga--ttaat-t-a-at-aggcatcagac--t--cg-g-tgt-gc-aa
g---a-t-t--tg----t-g-t-ac-a-tg---------acaaata----t-caa--at-
-tt-----gaat-----acga---------aaa-aaa---aa---tgcat----a-cga-
agat--tta-------------aatg-tgc-aa--a-gacct------------------
------------------------------------------------------------
------------------------------------------------------------
---------------------------------------------------------
>DNA-X-8_DR|238601
------------------------------------------------------------
------------------------------------------------------------
------------------------------------------------------------
------------------------------------------------------------
------------------------------------------------------------
------------------------------------------------------------
------------------------------------------------------------
------------------------------------------------------------
------------------------------------------------------------
------------------------------------------------------------
------------------------------------------------------------
------------------------------------------------------------
------------------------------------------------------------
------------------------------------------------------------
------------------------------------------------------------
------------------------------------------------------------
--gtg----cgtgtgtccatactttt--gatgt---actgcccg----------------
------------------------------------------------------------
-----tagactttc-taat--------------ag--aaagctagat---gc---ctt--
atggtcttcttcagtctattgctgtaataagtcaa---gttgccacaatctat-tataat
gtc-tat--gg------tacagccagtctctgttccgg-atttgtt--tac-gtacg---
t------aa----tatg---------tga--agtaccgcaagcaat-gcatc-aaaatcc
t--ct-gatttcct-aa-a-a-taaac-ttt-g--cat---ttggggataat----ccag
tgcag-ctctttg-ataagg-a-gcag--aactcc--ttcctc-tctctatg--------
-------agtag-tgggtgaaca-ca-atatgtag-----cctattcc---t-ctttct-
--t-tttc-a---actttg-gagaag-agagg--agaacaaa----g-tatcgctgctt-
---gaa--------ttgac--t-tcg-aat--ttttt-tg---------tggtttt--tt
-ta----cg--tgga--ttagt-t-a-at-actcgttgggc--t--ca-g-tgt-gc-aa
g---g-t-c--tgtg------------------------------t-ta-t-t-g-cac-
-ac-----tga------atccgaat----------gg---aa---ttaat----t-c---
--------aa-a--at--act-aaat-taa-tt--c-gacag------------------
------------------------------------------------------------
--------------------tattaacacactttctaaactctgaaacgtttgtctgtta
taaaaaaattaaccggctatttttttttcagtttttctccaccacagaggcattttg
>DNA-X-8_DR|238602
------------------------------------------------------------
------------------------------------------------------------
------------------------------------------------------------
------------------------------------------------------------
------------------------------------------------------------
------------------------------------------------------------
------------------------------------------------------------
------------------------------------------------------------
------------------------------------------------------------
------------------------------------------------------------
------------------------------------------------------------
------------------------------------------------------------
-------------------------a-------t-------------gaac-----a-a-
t--------a-t-------gt---------------------------------------
----------------------------------a-------------------------
------------------------------------------------------------
------------------------------------------------------------
------------------------------------------------------------
------------------------------------------------------------
------------------------------------------------------------
------------------------------------------------------------
------------------------------------------------------------
------------------------------------------------------------
------------------------------------------------------------
-------------------------------------------tccta---c-ctttct-
----ttt--tcta-cttcg-ggaagg-agagaggtgagcaaa-----acattactgctt-
---gta--------ctgac--t-caa-aaa--tgttt-tt--cg-------ttttt--tc
-ga----aa--tgaa--ttaaa-t-a-at-atgcgtcagac--t--ca-g-tgt-gc-aa
g---g-t-t--tg----t-t-t-at-g-tgac-aa--------atg-tt-t-agc--at-
-at-----gaat-----ac-----------taa-aaa---aa---aaca-------tga-
aaat--tttg-g--ac--ttc-agtg-tgc-aa--a-gacctaaatgaaatttgatgtac
tgcaatcacttaat------cttcaggccattgct-cctatctattataatgtct-----
------cattgacgtaaatatgtatacgaaaagtatcagtatcaaaattccactgatttc
ctaaaataattcgcatttcagctctttggtaaggatttttttcag------tttttc
>DNA-X-8_DR|238603
----------------------------------tacggaaatggacttcagtgtgtgtg
-----------------tgtgtgtgtgtgtgtgtctacatttaacgtacagccatattga
tagaaagcaggtctttcattccattgcttcaaacctcaacaccattacatagtccagtac
tg---caatctgttcaggattt-----g------ca-t---g----------------ta
-t---------ca----a-a-------a----tt-t-cact----cctgaat--aaa--c
tttg-tt-tgggcttg---ctgcttgtgt-------------gtgtgtatcccaaatcg-
t------acg--ta--aa---------t--tt--g----t-c---ct----catg-t---
ta--t----g--------------tcat-------a--tt--ga---c------a---ca
c-t-g-c-ct--t-caa-aa--ctt-t--cg--------tcca---t--tact-------
----aaaaaaaat-tc--------taacca------ggttaga------tt---------
---------t----------ttcc------------------caa-t--ttt-t-g--c-
-a--tcc--ga--ag-----aag-----ta-------c-t-t---t-a--ag--agg--t
-gt-tt-t-g-ac---a-g--t-tca-gaa-c-c-ag-c--gtac--aagc-aa--a-a-
-agc--taaa-t--acagaat--g------------------------------------
--------------------cacagt--gaa-t-aaaat-aaa-g-tc-agaat---ct-
cgaa-a-acag-ttgagaac-gcatga-ct-gaatttagt--------------------
------------------------------------------------------------
------------------------------------------------------------
------------------------------------------------------------
------------------------------------------------------------
------------------------------------------------------------
------------------------------------------------------------
------------------------------------------------------------
------------------------------------------------------------
------------------------------------------------------------
------------------------------------------------------------
------------------------------------------------------------
------------------------------------------------------------
------------------------------------------------------------
------------------------------------------------------------
------------------------------------------------------------
------------------------------------------------------------
------------------------------------------------------------
---------------------------------------------------------
>DNA-X-8_DR|238604
------------------------------------------------------------
------------------------------------------------------------
------------------------------------------------------------
------------------------------------------------------------
------------------------------------------------------------
------------------------------------------------------------
------------------------------------------------------------
------------------------------------------------------------
------------------------------------------------------------
------------------------------------------------------------
------------------------------------------------------------
------------------------------------------------------------
------------------------------------------------------------
------------------------------------------------------------
------------------------------------------------------------
------------------------------------------------------------
------------------------------------------------------------
------------------------------------------------------------
------------------------------------------------------------
------------------------------------------------------------
------------------------------------------------------------
------------------------------------------------------------
------------------------------------------------------------
------------------------------------------------------------
------------------------------------------------------------
------------------------------------------------tatcactgctt-
---gaa--------ctaac--t---g-aaa--tgttt-tg--cg-------ttttt--tc
-at----aa--tgga--ttaat-t-a-at-acgcatcaagc--t--ca-g-cgt-gc-aa
g---g-t-t--tg----tt--c-ac-g-ccac-aa----t----tt-tt-taa-a-aat-
-at-----aaat-----aag-----------aa-aaa---a----ggcat----a-cga-
gaat--ttcg-g--cc--ttc-agtg--gc-aa--a-gac--------------------
------------------------------------------------------------
------------------------------------------------------------
---------------------------------------------------------
>DNA-X-8_DR|238605
------------------------------------------------------------
------------------------------------------------------------
------------------------------------------------------------
---------------------------g------aa------------------------
-------------------a-------t----tt-t-cg------tctg--t--aa----
att--t--c------a---ca-------c---atta-----------------aa---a-
a------gt----a--ca---------t--tc--g----a-c---ct----catg-t---
tg--t----g-tca----a-----taga-------a--ttg-t----c------c---ca
c-t-t-t-cta-c--aa-aa--cct-t--tg--------tctg---t--cata-------
---aaatta-aaaaaa-------------------ta-ataat------at--------t
aaagtaattt-------t--cttt-------------------ttgt--ttt-t-t--c-
-a--cat--gca-aa----aaga-----cg-------t-t-t---t-g--ag--agg--c
-gt-tt-t-g-ac---t-a--t-tca-ggg-c-t-gc-c--atac---aag-ct--a-a-
gaca---aaa-tc--caaaat---------------------------------------
------------------------------------------------------------
------------------------------------------------------------
------------------------------------------------------------
------------------------------------------------------------
------------------------------------------------------------
------------------------------------------------------------
------------------------------------------------------------
------------------------------------------------------------
------------------------------------------------------------
------------------------------------------------------------
------------------------------------------------------------
------------------------------------------------------------
------------------------------------------------------------
------------------------------------------------------------
------------------------------------------------------------
------------------------------------------------------------
------------------------------------------------------------
------------------------------------------------------------
------------------------------------------------------------
---------------------------------------------------------
>DNA-X-8_DR|238606
------------------------------------------------------------
------------------------------------------------------------
------------------------------------------------------------
-----------tgacaatttt---ttta------ga-c---at--------gcatac---
-a----a----aa----ata-------tctgtttgcaaa----gaccta-----ca----
tac--ta-ctcataga---cg-------c---ctca----------------------t-
g------gtc--c---ac---------t--tc--g----gt-----------tcg-t---
tg--t-----tccg----at-------aac-----g--tg--gc---cacc--tc---ta
cat-gtt-gtt-t--ac-gt--atg-t--aa--------tatg---t--gaagtattcct
aaaataaacctttg----------------------catttgggctgtgttgga-----a
acaatatttt----------gttt------------------ttgtt--ttt-t-g--c-
-g--tct------ga----aaaa----gtt-------c-t-t---t-a--ag--agg--t
-gt-tt-t-g-ac---a-g--t-tca-gag-c-c-ac-c--gtat--aagt-ga--a-a-
ag---ctaaa-ta--cagaat--gccgtga--------------------ct-tg-agcc
---------a---cagat--aactt----tg-a-caaac-a---g-tg-cataa---aa-
taaa-g-acag-aatgtggc-ggacag-tt-aagaacccctata----------------
---tgctggattctgtgactggctc------acc-t-ctcccc--tgc-tgctg-ctgtt
--tg-------------------------------gtgtatgtgtg-tgtaaata-cctt
tgaca-------ta----------------------------------------------
------------------------------------------------------------
------------------------------------------------------------
------------------------------------------------------------
------------------------------------------------------------
------------------------------------------------------------
------------------------------------------------------------
------------------------------------------------------------
------------------------------------------------------------
------------------------------------------------------------
------------------------------------------------------------
------------------------------------------------------------
------------------------------------------------------------
------------------------------------------------------------
------------------------------------------------------------
---------------------------------------------------------
>DNA-X-8_DR|238607
------------------------------------------------------------
------------------------------------------------------------
------------------------------------------------------------
----------------aggtt---attg------ca-c---ac-t-------ga-a--tc
-c----g-----a----a-a-------t----tt-t-tg------tgtg--t--a-----
--t--a--a------a---ca-------------------------------aat---a-
a------aa---ta--aa---------t--tc--g----a-c---ct----cacg-t---
ag--t----g-tca----a-----ttgt-------a--tt--ga---c------a---cc
c-t-g-c-tta-t--ga-aa--ttt-t--cg--------tccg---t--cat--------
-a-aaa------------------------------------------------------
------------------------------------------------------------
------------------------------------------------------atc--a
-gt-tc-a-g-ac---a-g--t-tca-gag-c-c-ac-t--gtac--aagc-ga--a-a-
agct---aaa-ta--cagaat--gaagtta--------------------cc-tg-ag-c
------t--a---cagct-----------------acac-aca-g-ta-cacaaa---a-
taaa-g-acag-aatgtggt-ggacag-tt-gagaaccccta-------------ta---
---tgctggattcagtgac--------------------------------------tgg
t--gtgtgtg------------------------------tgtgtg-tgtccata-catt
tgacg-------tacggctcatggacat-ta-taa-taga-a---a----g------cat
-ggtctgattttggttcattgcttcgacacgccaacg--cggccaccatctat-tgtaag
gtc---------------------------------------------------------
------------------------------------------------------------
------------------------------------------------------------
------------------------------------------------------------
------------------------------------------------------------
------------------------------------------------------------
------------------------------------------------------------
------------------------------------------------------------
------------------------------------------------------------
------------------------------------------------------------
------------------------------------------------------------
------------------------------------------------------------
------------------------------------------------------------
---------------------------------------------------------
>DNA-X-8_DR|238608
------------------------------------------------------------
------------------------------------------------------------
------------------------------------------------------------
------------------------------------------------------------
------------------------------------------------------------
------------------------------------------------------------
------------------------------------------------------------
------------------------------------------------------------
------------------------------------------------------------
------------------------------------------------------------
------------------------------------------------------------
------------------------------------------------------------
------------------------------------------------------------
------------------------------------------------------------
------------------------------------------------------------
------------------------------------------------------------
------------------------------------------------------------
------------------------------------------------------------
------------------------------------------------------------
------------------------------------------------------------
---------------gatattgccagtctctgtttagc-gtttgtt--tac-atgag---
tg-----aa----tgtt---------tga--agtatcacaagcaat-gtatc-aaaattc
c-a---gttttcct-ga-a-a-taaag-ttt-g--cat---ttagggataatc----cag
cgcag-ctctttg-ataatg-a-gctg--aactct--tcttc------------------
--cta----tat-tggatgaaca-aa-atatgcag-----cctattcc---t-ctttct-
--t-tttc-t---actttg-gaaaag-agagtggagaatgaa----g-tgtcaccatta-
---gaa--------ctgac--c-cag-ata--tgttt-t----g-------ttttt--tc
-at----aa--tgga--ttaat-t-a-at-acgcattaaac--t--ca-g-tgt-ga-ag
g---g-a-t--tg----tg--t-ac-g-tgac-aa----t----tt-tt-t-t-g-cat-
-at-----gaat---------------atgaaa-aa---------tgcac----a-tga-
aaat--tttg-g--ac--ttc-agtg-tgc-aa--a-gacct------------------
------------------------------------------------------------
------------------------------------------------------------
---------------------------------------------------------
>DNA-X-8_DR|238609
ttttg-tggatt--------aatta----atacgctttggactcaatgtgcaag------
--------------------gtttgtttgtgacga-attttgtacatat--gaatat-aa
aaaat--------acgcatgagaaaaatttggacttcag------tgtgcagacctacac
tgaat-----acaagcaggtc---attg------ca-c---ac-t-------ga-a--tc
-t----g-----a----a-a-------t----tt-a-ca------taag--t--aa----
ttt--t--c------a---ca-------c---att------------------aa---a-
a------aa---tt--ta---------t--tc--a----a-c---ct----cgtg-t---
tg--t----a-tca----a-----tcat-------a--tt--ga---c------a---ca
c-t-g-t-ctt-c--ga-aa--ctt-t--ga--------tccg---t--cat--------
-g-agaagat-----------------ttt------aatcggg------tttga------
--------tt----------ttat------------cag------ct--tag-a-t--a-
--------------------aag-----cg-------t-t-t---t-g--ag--agg--a
-gt-tt-t-g-ac---a-a--t-tca-gag-c-t-gt------ac--acgc-aa--a-a-
agct---aaa-ta--caga-----------------------------------------
------------------------------------------------------------
------------------------------------------------------------
------------------------------------------------------------
------------------------------------------------------------
------------------------------------------------------------
------------------------------------------------------------
------------------------------------------------------------
------------------------------------------------------------
------------------------------------------------------------
------------------------------------------------------------
------------------------------------------------------------
------------------------------------------------------------
------------------------------------------------------------
------------------------------------------------------------
------------------------------------------------------------
------------------------------------------------------------
------------------------------------------------------------
------------------------------------------------------------
------------------------------------------------------------
---------------------------------------------------------
>DNA-X-8_DR|238610
------------------------------------------------------------
------------------------------------------------------------
------------------------------------------------------------
------------------------------------------------------------
------------------------------------------------------ag----
tga--a--c------a---aa-------g---tgt-----------------------g-
t------aa---ct--ga---------c--aa--a----t-t---tt----caga-t---
---------a-tga----a-----ttt-----aaaa------aa---a------a---aa
a-c-g-c-aaa-t--ga-aca-cta----ca-----------------------------
-----------------------------------------ga-----------------
-------------------------------------------------ctt------c-
-ag-tgt------gc----aaag-------------ac-c-t------------------
------------------------------------------------------------
------------------------------------------------------------
------------------------------------------------------------
------------------------------------------------------------
------------------------------------------------------------
------------------------------------------------------------
------------------------------------------------------------
------------------------------------------------------------
------------------------------------------------------------
------------------------------------------------------------
----t-gatttcct-ga-a-a-taaac-att-g--cat---ttggggttaatg----cag
cgcag-atctttg-ataatg-a--taa--aactct--cccttc-tctttatgcagt----
----------ac-tggttgcaca-aa-ata------------------------------
------------------------------------------------------------
------------------------------------------------------------
------------------------------------------------------------
------------------------------------------------------------
------------------------------------------------------------
------------------------------------------------------------
------------------------------------------------------------
------------------------------------------------------------
---------------------------------------------------------
>DNA-X-8_DR|238611
------------------------------------------------------------
------------------------------------------------------------
------------------------------------------------------------
------------------------------------------------------------
------------------------------------------------------------
------------------------------------------------------------
------------------------------------------------------------
------------------------------------------------------------
------------------------------------------------------------
------------------------------------------------------------
------------------------------------------------------------
------------------------------------------------------------
------------------------------------------------------------
------------------------------------------------------------
------------------------------------------------------------
------------------------------------------------------------
------------------------------------------------------------
------------------------------------------------------------
------------------------------------------------------------
------------------------------------------------------------
------------------------------------------------------------
------------------------------------------------------------
----------ttcg-aa-at----------------------------------------
-----------------------------tgtttt--gtttgt-tgttttcgca----tt
atatc---g-ac-taaatggact-ca-atgtttct-------------------------
------------------------------------------------------------
---------------------------------------------------gtgca--tg
-ac----aa--caa----------------------------------------------
---------------------------------------------------------tt-
-tc-----agat-----acaaa--------tat-aaa---aa---catgc----a-aaa-
gaat----------at--ttc-agtg-tgc-ag--a-gacct------------------
------------------------------------------------------------
------------------------------------------------------------
---------------------------------------------------------
>DNA-X-8_DR|238612
------------------------------------------------------------
------------------------------------------------------------
------------------------------------------------------------
------------------------------------------------------------
------------------------------------------------------------
------------------------------------------------------------
------------------------------------------------------------
------------------------------------------------------------
--------------------------------------ttgtgcg---------------
------------------------------------------------------------
--------------------------------------------------tt-t----t-
-tc-cccccac--------aat-------------------------t---g--a---tt
aat-taac---atgc-a----t-t---gg------ac-t---catt-ga-----------
------------------------------------------------------------
-----------------------------------aaa------g-tt------------
t-------ctg-tgcgggac----------------------------------------
------------------------------------------------------------
------------------------------------------------------------
------------------------------------------------------------
------------------------------------------------------------
------------------------------------------------------------
-------------------------------------------------------a----
------gattttt--ag-g-a-taaaa---t-at-gaa--gat----aaaacttta----
tact--------------------------------------------------------
-tcaggg------tgcaaaaacc-t-----------------------------------
------------------------------------------------------------
------------------------------------------------------------
------------------------------------------------------------
------------------------------------------------------------
------------------------------------------------------------
------------------------------------------------------------
------------------------------------------------------------
------------------------------------------------------------
---------------------------------------------------------
>DNA-X-8_DR|238613
---------------------------------------------------------atg
------------------------------------------------------------
------------------------------------------------------------
---------------------------a------ca-a---ac--------aat-g--ta
-a---------ca----a-a-------a----tt-c-ca-------ataaat--aaa--c
tttg-tt-tcgatttg---cagcttacac---atcaaactcattgtgtaaacaaaa--a-
a------aaa--ta--ca---------t--acaag----a-c---ctcaatcact-t---
ta--t----g-aca----a-----actc-------a--tg--ga---t------aactca
t-t-g-c-tgtcc-agt-gt--ctt-c--tgttatttaatgtg---t--taaa-------
----aaagatgacaaa--------catgca------cacggaa------tccga------
---aatttaa----------gtac------------------cgaat--ttt-c-a--g-
-g--ttt--gt--ga----caat-----ca-------t-a-t---t-g--ac--aca--c
tgc-tc-c-g-aa---a-c--t-t-------t-c-gg-c--tttc--aaaa-aa--a-a-
-aat--agaa-t--cgggttt--cgtatac--------------------aa-aa-aa--
--------------------catttt--gag-a-tgtgttaca-g-tt-cagaa---cc-
accg-a-acaa-------------------------------------------------
------------------------------------------------------------
------------------------------------------------------------
------------------------------------------------------------
------------------------------------------------------------
------------------------------------------------------------
------------------------------------------------------------
------------------------------------------------------------
------------------------------------------------------------
------------------------------------------------------------
------------------------------------------------------------
------------------------------------------------------------
------------------------------------------------------------
------------------------------------------------------------
------------------------------------------------------------
------------------------------------------------------------
------------------------------------------------------------
------------------------------------------------------------
---------------------------------------------------------
>DNA-X-8_DR|238614
------------------------------------------------------------
------------------------------------------------------------
------------------------------------------------------------
------------------------------------------------------------
------------------------------------------------------------
------------------------------------------------------------
---------------------------------------------------cact-t---
t--gt----g-tca----a-----tt--------------------------------tg
a-a-a-a-ctt-t--ga-aa--ctg-t--tg--------tccg---t-------------
--catgaactatagcagg-----------------------------------------t
tcaacatttt----------t-------------------------t--ttt-c-a--c-
-a--tct---g--aa----aaag-----tg-------t-t-t---t-g--aa--agg--g
-gc-tt-t-g-ac---a-g--t-tca-gag-c-a-ac-t--gtac--aagc-ga--a-a-
-gc---caaaat--ccagaat--gctgtc--------------------act-tgcag-c
---------a---cagag--cacttt--atg-a-caaacaa-a-g-tg-cgtaa---ta-
taat-g-acag-aatgtggc----------------------------------------
------------------------------------------------------------
------------------------------------------------------------
------------------------------------------------------------
------------------------------------------------------------
------------------------------------------------------------
------------------------------------------------------------
------------------------------------------------------------
--------------------------------------ctt-------------------
------------------------------------------------------------
----ttcc-------------------a--------------------tggcgctgtttg
g-------------c------------gta--tgtgtggg--------------------
-----------ttt------gtg--------tccat-----------------a-act--
------t-t--tga-----cat--------------------------------------
------------------------------------------------------------
------------------------------------------------------------
------------------------------------------------------------
------------------------------------------------------------
---------------------------------------------------------
>DNA-X-8_DR|238615
------------------------------------------------------------
------------------------------------------------------------
------------------------------------------------------------
------------------------------------------------------------
-----------------------------------------------tgtct--ca---g
tat--ca------------aa----------agtt-------------------------
------------------------------------------------------------
-----------------------------------------------c------a---aa
ta--g--tat--c--ca-aa------t------------tcta------c-tg-------
---a--------------------------------------------------------
--------------------tt------------------------t--tct---g----
-a-----------aa---ta--------aa---------ctt---t-ac-a---------
--t-tt-cacaaa---a-------------------------------------------
-------------------at----------------------------cc--ct----c
---------g---ca----gcttttt----g----ata--a--gg--------a---gg-
t----g------a----------------t------------------------------
---------------------------------------------------c--------
------------------------------------------------------------
--------------t---------------------------------------------
----------------------------------------------------t-------
--------------------------------tcc-----tgc-----------------
-------------c----------------------------------------------
--------tctcc-----g-----------t---g------------c------------
---tg------tg-g------a------------t-------------------------
-------------tgggtgaaca-ta-acat-------------ttcc---t-ctttt--
--t-ttc-----------------------aaagacaaa-ta----agtaacctttttt-
---caa--------atgatc----------------------------------------
-------------------aat-t-a-at-aagtctcgaac-------------------
-----------tg--------t-gt-g-ata-----------catt-tt---tca-gat-
-ac-----aaat-----acaaa------------aaa---aa------atgcgta-caa-
agtc--tt-----gac--ttc-agtg-tgc-aaa---gacct------------------
------------------------------------------------------------
------------------------------------------------------------
---------------------------------------------------------
>DNA-X-8_DR|238616
------------------------------------------------------------
---------------------------------------ttttttatat--aaatac-gg
agggaaaaaaac---gcatacgaaaatttctgacttcag------tgggcaa----ag--
ac--------------agatt---gttg------ca-c---ac-t-------aa-a--tc
-t----g-----a----a-a-------t----tt-t-ta------tccg--t--aa----
ttt--t--c------g---ca-------c---gtt------------------aa---a-
a------aat---a--aa---------t--tt--g----a-c---ct----catg-t---
tg--t----g-tca----a-----ttat-------g--cc--tc---t------g---aa
a-t-g-c-c--------------tt-t--ca--------ccag---t--cat--------
-a-aaaaaatat---------------tca------aacaggg------tttga------
-------ttttttcagt-----------------------------t--ttt-c-g--c-
-a--tg-----------------------------------------------------t
-gt-tt-t-g-at---a-g--t-tca-gag-t-c-ac-c--atac--aagt-ga--a-a-
ggc-------------aaaat--gccgcct--------------------ct-tg-ag-c
------c--a---ctcat--aacttt--ata-a-taaac-ata-g-cg-cataat---a-
t-aa-g-acag-aatgtggc-agacag-tt-gaaaaccca---------------tt---
---tgctggattcagtgacaaggga------act-t-tacatc--tg-ctgctg-tttgg
g--atgcatgggtgt--------------------ctgt----atg-tgtctata-catt
tgacg-------taaagcccatagacat-ta-taat-tggta--------t------tgc
-agtttctgttcaacat---gttta-----------------------------------
--------------------------------------------------c-gaacg---
t------aa----tatg---------taa--acaatcacaagcaat-gtatc-aaagtgt
c-act-gatttcct-aa-a-a-taaac-ttc-----------------------------
------------------------------------------------------------
------------------------------------------------------------
------------------------------------------------------------
------------------------------------------------------------
------------------------------------------------------------
---------------------------------------------------------at-
-at-----caat-----ataa---------------------------------------
------------------------------------------------------------
------------------------------------------------------------
------------------------------------------------------------
---------------------------------------------------------
>DNA-X-8_DR|238617
------------------------------------------------------------
------------------------------------------------------------
------------------------------------------------------------
------------------------------------------------------------
------------------------------------------------------------
------------------------------------------------------------
------------------------------------------------------------
------------------------------------------------------------
------------------------------------------------------------
------------------------------------------------------------
------------------------------------------------------------
------------------------------------------------------------
------------------------------------------------------------
------------------------------------------------------------
------------------------------------------------------------
------------------------------------------------------------
------------------------------------------------------------
------------------------------------------------------------
-agat-------tatcgcata------c-tg-aat-caga-a---a--------------
----------------ttttcctccg----------------------------------
----------------------------------taat-ttttgct--tg-tta------
---------------------------------------aaaaaaa-aaaaa-aaaattg
a-acc-cacattgt-gt-g-a-a---------g--cat---cgtgataaactg----cta
cactg---catca-aaaa----------------c--ttttga-tcttcataaaa-----
---aa-----at-aagctaaaga-ca-gaatgccg-----tcatt---------------
------------------------------------------------------------
-------------------------g-aaa--tgttt-tg--cg-------ctttt--cc
-at----aa--tgaa--ttaat-t-a-at-atgcatcagac--t--ca-g-tgt-gc-aa
t---a-t-t--tg----tg--a-tt-g-tgaa-ga----a----tt-tt-t-c-a-cat-
-at-----aaat-----ac-----------aaa-aat---ga---cgcat----a-tga-
aaat--tttg-g--tc--tta-agtg-tgc-aa--a-gacct------------------
------------------------------------------------------------
------------------------------------------------------------
---------------------------------------------------------
>DNA-X-8_DR|238618
------------------------------------------------------------
--------------------------------------------------------a-aa
aaaaa--------acgcatacgaaaatttcagacttcag------tgtgc----------
--------------aaagacc---attg------ca-c---aa-t-------ga-a--tc
-c----a-----a----a-g-------t----tt-t---------gtcc--g--ta----
a-----------------------------------------------------------
------------------------------------------------------------
aa--t----a-aga----a-----tcat-------a--ct--ga---a------a---ca
c-t-g-c-ctt-c--aa-aa--ctt-t--cg--------ttc------------------
------------------------------------------------------------
----------------------------------------------t--ttt-c-t--c-
-a--tcc--g---aa----aaag-----tt-------c-t-t---t-g--ag--agg--t
-gt-tt-t-g-at----gt--t-tct-gac-c---------gtac--aagc-aa--a-a-
agct---aaa-tt--tagata--act----------------------------------
----------------------ttat--aac-a-aa--c-aca-g-ag-cacaaa---t-
taaa-g-acag-aatgtggc-agacag-ct-gagaaccccta-------------ta---
---tgctggattaagtgactggtgc------acc-t-caac-c-ctgc-tgctg-cttgg
t--gtgtgt--------------------------gtgtgtgtgtg-tctccata-catt
tgacg-------tactacccatagacaa-ta-taa-taga-a---a----g------cat
-agtctgctttcggtctgttgcttcgatacgtcaaca--cagccgccatctaa-tataat
gtc-atata-a------ta-tgccagtctctgttcagg-atttatt--aac-atacg---
ag-----aa----tgtg---------tga--agtatcacaagcaat-gtatc-aaaattc
c-act-gatttcc---a-g-a-taaac-ttt-g------------ggataatc----cag
ctctg-ctctttg-ataatg-a-gctg--aactct--tcttcc-tctc------------
---------tgt-tggataaaca-ca-atatgccg-----catattcc---t-ctttct-
--t-tttc-t---acttt------------------------------ttctactgctt-
---aaa--------ttgac--c-tag-aaa--tgttt-tcc-g--------ttttc--tc
-ga----aa--tgga--ttaat-t-c-at-acacatcaaaa--t--ca-g-tct-gc-aa
g---g-t-t--tg----tt--t-ac-a-caac-aa----a----tt-gt-t-t-g-cat-
-at-----gatt-----aca--------aaaaa---------------------------
------------------------------------------------------------
------------------------------------------------------------
------------------------------------------------------------
---------------------------------------------------------
>DNA-X-8_DR|238619
------------------------------------------------------------
------------------------------------------------------------
------------------------------------------------------------
------------------------------------------------------------
------------------------------------------------------------
------------------------------------------------------------
-------aa---tt--aa---------t--tc--a----a-c---ct----catg-t---
tg--t----g-tga----a-----tcgt-------a--tt--ga---c------a---ca
a-t-g-c-ctc-c--aa-aa--ctt-t--tg--------tcca---t--tat--------
------aaa-----------------atcg------aaccggg------tttga------
-------ttt----------tttt------------cca------ct--ttt-c-g--c-
-a--tcc--g---aa----aaag-----ca-------c-t-t---t-g--ag--a-g--t
-gt-tt-t-g-ac----ag--t-tcaccag-c-t-ac-t--ctac--aagc-aa--a-a-
agct---aaa-ta--cagact--gctgtca--------------------tt-tg-ag-t
------a--a---cagat--aacttt--atg-a-caaac-aca-g-tg-cataaa---a-
t----g-acaa-aatgtagc-agatag-tt-cagaacccctatatc------ctata---
---tgctggattcagtgactggcgc------acc-t-ctgccc--tgc-tgctg-tttgg
c--gt------------------------------gtgtgcgtgta-tgtccata-catt
tgaag-------tattgccctaaga--------ta-tata-t---a----a------tat
-atccactttccggtccgttgcttcaacacgtcaatg--t----gccatctat-tataat
ttc-caagc-a------tactgccaatctctgttcagg-atctgtt--tat-gtatg---
tg-----aa----tgtg---------tga--agaatcacaagcaat-ctatc-aaaattc
c-act-gatttcaa-ga-a-a-taaac-ttt-g--cat---ttcgggataatt----cag
cgcag-ctctttg-ataatg-g-gctg--aactct--ccttcc-tttccat---------
-ccaa----tat-tagatgaaca-ca-atatgctg-----ccaattcc---t--------
--t-tttc-t---actttg-gagaag-agagagaa-aaaaaa----g-tatcactgcta-
---aaa--------ctgac--t-ccgaaaa--tgttt-aaaa---------tgttt--tc
-at----aa--tgga--ttaat-t-a-at-acgtatcaggc--t--ca-g-tgt-gc-aa
g--------------------------------ga----a----tt-tt-t-c-g-ctt-
-tt-----aaat-----acg--------aaaaa-aaa--------cacat----a-cta-
aaat--tttg-g--ac--ttc-agtg-tgc-aa--a-aatct------------------
------------------------------------------------------------
------------------------------------------------------------
---------------------------------------------------------
>DNA-X-8_DR|238620
------------------------------------------------------------
------------------------------------------------------------
------------------------------------------------------------
----------------aggtt---attg------ca-c---ac-t-------aa-a--tc
-c----a-----a----a-a-------c----tt-t-cg------ttca--t--aa----
ttt--t--t------t---gc-------a---catt----------------------aa
a------aa---ta--aa---------t--ac--g----a-c----------aaa-c---
tg--t------------------------------------------c------------
--t---c-----t--ga-aa--ctt-t--cg--------tcca---t--catt-------
---aaaaaaattt-----------------------aaccgga------ttcgatt----
--------------------tttt------------------caatt--ttt-c-a--c-
-a--tct--g---aa----aaag-----ca-------c-t-t---t-g--ag--aaa--a
-gt-tt-t-g-ac---a-g--t-tca-gag-c-c-------------aga--aa--a-at
-aca---aaa--------a----gctgtca--------------------tt-tg-agcc
---------a---caaat--aacttt-----ta-ctaa--aca-g-tg-cata-------
-aag---acag-aacatggc-ggtaag-tt-gaaaacccata------------------
---tgctggattcggtgactggtgc------act-t-ctacc-------tgctg-tttgg
t-------------------------------tgtgagtatatgtg-tgtccata-catt
tgacg-------tactgcccatagacatgtattca-tagaaa--------g---------
----cta------------cgtcttcgtacgttag---gtt-----cattga--tat-at
----caaag----------cgaccagtatgtactaaagcattagtctctacagtgca---
tg---taaa----tgtg---------tga--agtatcacatgcaac-------aaaattc
c-att-gatttcct--a-a-attaaac-ttt-g--cat---ttagggataatg----cag
caaag-ctattgg-a-taaggata----aa---------tctt-cctgtacgcag-----
---------ta--------ttgg-ca---atataa-----cctattcc---t-ctttct-
--t-tgtc-t---attttg-aaaaat-agag-----------------------------
------------------------------------------------------------
--------------------aa-c-a----acgcact------t--ga----at------
-------------------------------c----------------------------
------------------------------------------------------------
-----------g--ac--tcc---------------------------------------
------------------------------------------------------------
------------------------------------------------------------
---------------------------------------------------------
>DNA-X-8_DR|238621
------------------------------------------------------------
---------------------------catgaaca-agtttcaggatac--gaatac-aa
aaaaagcatacgacagt------aaacgtcagacttcag------tgtgcaa----aaac
ct--------------aagtta--attt------ca-c---ac-t-------ga-g--tc
-t----g-----a----a-a-------a----tt-t-cg------tcca--a--aa----
ttt--t--a------g---ca-------c---att------------------aa---a-
a------aat---a--aa---------t--ac--a----a-c---at----catg-a---
tg--t----g-tca----a-----tccc-------a--tt--ta---c------a---ca
c-c-g-c-ctc-c--ga-aa--ctt-t--ca--------tcca---c--ca---------
------------------------------------------------------------
------------------------------------------------------------
------------------------------------------------------------
------------------------------------------------------------
------------------------------------------------------------
------------------------------------------------------------
------------------------------------------------------------
------------------------------------------------------------
------------------------------------------------------------
------------------------------------------------------------
------------------------------------------------------------
------------------------------------------------------------
------------------------------------------------------------
------------------------------------------------------------
------------------------------------------------------------
------------------------------------------------------------
------------------------------------------------------------
------------------------------------------------------------
------------------------------------------------------------
------------------------------------------------------------
------------------------------------------------------------
------------------------------------------------------------
------------------------------------------------------------
------------------------------------------------------------
---------------------------------------------------------
>DNA-X-8_DR|238622
------------------------------------------------------------
------------------------------------------------------------
------------------------------------------------------------
------------------------------------------------------------
------------------------------------------------------------
--t-ctt-t----------ca-------c-----------------------------a-
-------gat--ta-taa---------t-----------a--------------------
----t----g-------------------------------------c------a-----
--------------tta-ga------c-ctg-----------------------------
------------------------------------------------------------
------------------------------------------------------------
--------------a------------------------tat-----t--a---agg--t
--t-tg-t-g-------------t-g-------c-------g--------t-ga------
-----------ca-----aat---------------------------------------
-----------------------ttt--ttg-------------g--------a---tc-
t----g------aat---------------------------------------------
------------------------------------------------------------
------------------------------------------------------------
------------------------------------------------------------
------------------------------------------------------------
---------------------------------------attt-----------------
--------a------------------------------a-------------aaa----
----------------a-a-a---------a-a--aac---------atg----------
--------------a--------------a------------------------------
-------------------------a-at-------------------------------
----ttc---------------------------------------c-------------
------------------------------------------------------------
--------------------ga---------------------c--c----tgt------
----g------tg------------------c----------------------------
----------------------------------aaa-----------------------
-----------g--gc--------------------------------------------
------------------------------------------------------------
------------------------------------------------------------
---------------------------------------------------------
>DNA-X-8_DR|238623
------------------------------------------------------------
------------------------------------------------------------
------------------------------------------------------------
------------------------------------------------------------
-g----g-----a----g-g-------a----ca-a--a------agca--g--ca----
ctt--t------------------------------------------------------
-----------------a---------a--tt--g----a-c---tc----caaa-t---
ta--t----t-ttgcaata-----atgg-------t--tta--a---t------t---aa
t-g-c-a-cat-t--aa-ac--tca-g--tgtacatga-catc---t--tatt-------
---aagata---------------------caaatat--aaaa-----------------
-------------------------aa------------------at--ttg-t-a--c-
-a--tct--at--ag----aaag-----ca-------c-t-t---t-g--at--agg--t
-gt-tt-t-g-ac---a-a--t-tca-gaa-c-c-ac-c--tt---------aa--a-a-
gcca---aaa-tc--caaaat--gcagtca--------------------tt-gacag-c
---------c---ctgag--cacttt--aatga-caaac-aaa-a-tg-tttaa---ta-
taaa-g-tcag-aatatggc-agatgg-tt-gagaaccactgctgta--gt---gtat-t
gtatgctgatttcaattgc---------tgcctc-t-ttccca--tgc-cactg-tttgg
ca--------------------------------actgtgcgtgt---gtccatac-ctt
tgatg-------tac---------------------------------------------
------------------------------------------------------------
--------------------tgccagtctctgttcagg-attaatt--tgt-ttatg---
-----gaaa--tttgtgttatgtgcct--gcagtatcacaaacaaa-gcatc-aaaacgc
c-a---gatttcct-ga-a-a-aaaa----------------------------------
------------------------------------------------------------
------------------------------------------------------------
------------------------------------------------------------
------------------------------------------------------------
------------------------------------------------------------
------------------------------------------------------------
------------------------------------------------------------
------------------------------------------------------------
------------------------------------------------------------
------------------------------------------------------------
---------------------------------------------------------
>DNA-X-8_DR|238624
------------------------------------------------------------
------------------------------------------------------------
------------------------------------------------------------
----------------aggtt---attg------ct-a---ac-t-------ga-a--tt
-a----g-----a----a-a-------t----tt-t-aa------tctg--t--aa----
ttt--t--t------g---ca-------t---gtg------------------aa---a-
a------a-------------------------------------------aata-a---
ta--a----c-ttg----a-----cagt--------------------------------
---------------------------------------tgta---t--tgg--------
aa-aaaaaattaa-----------------------aaccaca------tgagt------
-------ttt----------tttt----------ccccg------gt--att-a-a--c-
-a--tct--a---aa----aaactttaacc-------c-t-t---t-g--cg--aag--t
-gt-tt-t-a-at---a-g--t-tca-gag-c-c-ac-a--gtac--aagt-ga--a-a-
agct---aaa-ta--cagact--gccatcat--------------------t-tg-ag-c
------c--a---cagat--aacttt--gac-a-aac---aca-g-tg-cagaat---a-
taag-a------aatgtggc-agacag-tt-aagagcgattata----------------
--tgct-ggattaagtaactggcgc------aca-t-ctcccc--ttc-tgctg-tttgg
g--gt-tgtacgtgtg----------------------------------acata-catt
tgacaca--ggctactgccc----------------------------------------
------------------------------------------------------------
------------------------------------------------------------
------------------------------------------------------------
------------------------------------------------------------
------------------------ctg--atctct--ccttcc-tctctatgcag-----
---------tat-tgcatgaaca-ca-atatgtag-----cctattcc---t-ctttct-
--t-tttc-t---actttg-aacaag-a--ggagaaccaaa-------taatattgctt-
---gaa--------ttgac--t-ttt-aaa--tgttt-cgt----------ttttt--tc
-ag----aa--tgga--ttaat-t-a-at-atgcattggac--t--tg-g-tgt-gc-aa
g---g-t-c--tg----tt--t-ac-g-tgat-ga--------a-t-tt-t-c-g-gat-
-at-----gaat-----gcaaaaa-aaaaaaaa-aaa---aa---aacat----g-caa-
aaat--ttca-g--tt--cct-agtg-tgc-aa--a-gac--------------------
------------------------------------------------------------
------------------------------------------------------------
---------------------------------------------------------
>DNA-X-8_DR|238625
------------------------------------------------------------
------------------------------------------------------------
------------------------------------------------------------
------------------------------------------------------------
------------------------------------------------------------
------------------------------------------------------------
---------------------------------------------ct----cacg-t---
tg--t----g-taa----a-----tcgt-------a--tt--ga---c------a---ca
c-c-a-c-ctc-c--ga-ag--ctt-t--tg--------tccg---t--cat--------
-a-aaaaa------------------ttca------aaccaga------tttga------
-------ttg----------ttttttttt-----tctca----gttt--ttt-t-g--c-
-a--tcc--a---aa----aaat-----cg-------a-t-t---t-g--ca--ggg--t
-gt-tt-t-g-ac---a-g--t-tta-gag-c-c-ac-c--atac--aagc-aa--a-a-
ggca---aaa-ta--caaaat--gctgtca--------------------tt-tg-ag-t
------t--a---cagtt--accttt--atg-a-catac-aca-g-ta-cataa------
------------tatgtggc-gtatat-tt-gagaacctcta-------------ta---
---tgctggattcagtgactggcgc------act-t-ttcccc--tgc-tgctg-cttga
t--g----------------------------------tctgtgtg-tgttcata-aatt
tgcca-------tactgaccttagaaat-tg-cag-tagg-a---a----g------cat
-ggtccgcttttggttcgttgtttcaacacatccaca--cagccaccatctat-tgtaac
gtc-tatag-g------taatgccagtctctgttcagg-at---tt--tatagtacg---
tg-----aa----tgtg---------tga--agtatcacaagcaat-ctatc-taaattc
t-act-gattttct-ga-a-a-caaac-att-a--cat---ttgggaatattc----cag
cgcag-ctctttg-ataatg-a-gctg--aaccct--gcctcc-t---------------
-ctag----tat-tggatgaatg-cg-atgtgtag-----cttattcc---t-ctttca-
--t-gttc-t---actttg-gagaaa---aggataac--aaa----g-tatcactgctt-
---aaa--------ctgac--t-ttgaaat--gtctt-tg--cg-------ttttt--tc
-gt----aa--ttaa--ttaaa-t-a-at-acgcatcagac--t--cc-g-tgt-gc-aa
g---g-t-t--tg----tt--t-at-g-tgac-tt----ttttttt-tt-t-t-g-cat-
-at-----ttat-----ac--------aaaaaa-ata---aa---cccat----a-caa-
aaat--tttg-g--ac--ttc-agtg-tgc-aa--a-gac--------------------
------------------------------------------------------------
------------------------------------------------------------
---------------------------------------------------------
>DNA-X-8_DR|238626
------------------------------------------------------------
------------------------------------------------------------
------------------------------------------------------------
----------------aggtt---gttg------ca-t---ac-c-------aa-a--cc
-c----a-----a----a-a-------t----gt-t-tg------tccg--t--aa----
ttt--t--c------g---cc-------g---gtt------------------aa---a-
a-----aaa---tt--aa---------t--tc--g----a-c---ct----cacg-t---
tg--t----g-tga----a-----ttgt-------a--ca--aa---c------a---ca
c-t-g-c-ctg-t--ga-aa--ctt-t--tg--------tcca---t--cat--------
-a-aaat------------------taaaa------aactaa------------------
-ctgggtttt----------ttta------------cgc------tt--ttt-c-a--c-
-a--tcc--a---aa----aaag-----cc-------c-t-t---t-g--ag--atg--t
-gt-tt-t-g-at---a-g--t-tca-gag-c-c-ac-a--atac--aagt-ga--a-a-
agct---aaa-ta--cagaat--gctgtca--------------------tt-tg-ag-c
------t--a---cagat--aacttt--atg-a-caaac-aca-g-tg-cataat---a-
tcaa-g-aaat-aatgaggc-ggacat-tt-gagaaccccta-------------ta---
---tgctgaattcagtgactggcac------acc-t-ctcctc--tgc-tgctg-cttgg
t--gtgtgtg----------------------------------tg-tgtccata-catt
tgata-------tactgctcatagacat-ta-taa-taga-a---a----g------cat
-gatccgctttcggtctgttgctttgac------acg--tggccacctcctat-tataat
gtc-tgtag-g------tacagccagtctctgttaagg-atttgtt--tac-atacg---
tt-----aa----tgtg---------tga--agtatcacagaaaa-----tc-aaaattg
c-act-gatttctt-ga-a-a-tgatc-ttt-g--cat---ttggggataatc-c---ag
ggcat-ctctttg-ataata-a-gcgg--aactct--ccttcc-tctctat---------
-gcag----tac-tggatgaaca-ca-atatgtag-----cctattcc---t-atttat-
-------------acttgg-gaaaag-aga------------------------------
------------------------------------------------------------
------------------------------------------------------------
------------------------------------------------------------
------------------------------------------------------------
------------------------------------------------------------
------------------------------------------------------------
------------------------------------------------------------
---------------------------------------------------------
>DNA-X-8_DR|238627
------------------------------------------------------------
------------------------------------------------------------
------------------------------------------------------------
----------------aggtt---tttg------ca-c---at-t-------ga-a--tc
-t----g-----a----a-a-------a----ct-t-ca------tctg--t--aa----
ttt--t--c------a---ca-------c---att------------------aa---a-
------taa---ta--aa---------t--tg--g----a-t---ct----caca-t---
tg--t----g-tga----a-----tcaa-------a--ct--ga---c------a---ca
c-t-g-c-ctc-t--aa-aa--ctt-t--cg--------tcct---t--cat--------
-a-aaaaaat-----------------tca------aactggg------tttga------
-ttttttttt----------ttttgtct--ttctttttc------tt--ttt-t-g--c-
-t--ttc--a---aa----aaacg----ca-------c-t-t---t-g--ag--aga--t
-gt-tt-t-g-ac---a-g--t-tca-gag-c-t-ac-t--gtac--aagc-aa--a-a-
agat---taa-ca--ctgaat--gccgtca--------------------ct-tg-ag-c
------c--a---cagct--aactct--atg-a-caaag-atg-g-tg-cttatg---a-
taaa-g-atat-aatgtggc-gaacag-tt-gagaactcct-------------------
--ttgctggattcactgactggcac------acc-t-cttccc--tct-tactg-tgtgg
t----------------------------------------gtgtg-tgtctaca-catt
tgatgtag--actgctgtccattgatat-ta-taa-taat-a---a----gctacgtcat
-ggtcagc-ttcggtctgttgctctgatatgtctatg--cggatgccatctat-tataat
gtc-tatag-g------tactgccagtccttgttccag-atttgtt--tac-aaatg---
-t-----aa----tatg---------tga--agtatcacaagcaac-tgatc--------
--act-gatttcct-ga-a-a-taaac-ttt-g--aat---tttcatataatc----cag
tgcag-ctcttag-at---t-a-aaag--aactat--ccttcc-acttta----------
-------------------tgca-ca-atatgtag-----cctgttcc---t-ttttct-
--t-tttc-t---actttg-gaga-----agaggagatcaac----g-catcactgctt-
---caa--------ttgac--t---------tttttt-tg--ca-------ttgtt--tt
-tg---gaa--tgga--ttaat-t-a-at-actcattaaac--t--cg-a-tgt-gc-aa
g---g-t-t--tg----tg--t-ac-g-tgac-ac----a----tt-tt-t-t-g-gat-
-at-----gaaa-----acg----------aca-aaa---aa---cgcat----a-cga-
aaat--ttcg-a--ac--ttc-agtg-tgc-aa--a-gacct------------------
------------------------------------------------------------
------------------------------------------------------------
---------------------------------------------------------
>DNA-X-8_DR|238628
------------------------------------------------------------
------------------------------------------------------------
------------------------------------------------------------
------------------------------------------------------------
------------------------------------------------------------
------------------------------------------------------------
------------------------------------------------------------
------------------------------------------------------------
------------------------------------------------------------
------------------------------------------------------------
------------------------------------------------------------
------------------------------------------------------------
------------------------------------------------------------
------------------------------------------------------------
------------------------------------------------------------
------------------------------------------------------------
------------------------------------------------------------
------------------------------------------------------------
------------------------------------------------------------
------------------------------------------------------------
------------------------------------------------------------
------------------------------------------------------------
-----------------------------------------tctggaaaatccc------
cacag-ctccttg-ataaag-t-ggtg-gaactcg--tctcat-tctctttgca----at
ctcag---g-at-ttaattggcc-ca-atatttcc-------tctttc---t-tttttt-
----tct-t---------------------------------------------------
------------------------------------------------------------
------------------------------------------------------------
------------------------------------------------------------
------------------------------------------------------------
------------------------------------------------------------
------------------------------------------------------------
------------------------------------------------------------
---------------------------------------------------------
>DNA-X-8_DR|238629
------------------------------------------------------------
------------------------------------------------------------
------------------------------------------------------------
-------------------------ttg------ca-c---ag-t-------ga-a--tc
-g----g-----a----a-a-------t----tt-a-ta------tctg--t--aa----
tat--t--c------c---ca-------c---gta------------------aa---a-
g------aa---ta--aa---------t--tt-cg----a-c---ct----caaa-t---
tg--t----g-tga----a-----tcgc-------a--tt--ca---c------a---ca
c-t-g-c-ctc-c--ga-aa--ctt-t--cg--------ttgg---t--cata-------
---aagaaattaaa----------------------aactagg------ttagat-----
-------ttt----------tttcgca---------------------------------
------tca----ga----aaaa-----tag------c-t-t---t-g--ag--agg--t
-gt-tc-a-g-a-----------------a-a-c-ac-c--gtaa--aaca--a--a-a-
agct---aaa-ta--cagaat--gctgtca--------------------tt-tg-ac-c
------t--c---cataa--aacatt--atg-a-caagc-aca-g-ca-cataa---aa-
taaagg-acag-acccctat-gctgga-tt-cagtgac----------------------
---tgtcg----------------c------acc-t-ctgac---tgc-tgctg-tttgg
--------------------------------tgtgtgtgtatgtg-tgtccata-catt
tgaca-------tactgctcaaagaaaa-tt-taa-tagaaagct-tgacg---ccttgt
-ggtccgctttcagtttgttgctttgacacaccaacg--cggccgccatctat-tataaa
gtttaatag-g------tactgctggtctctgttcagg-atgtgtt--tac-gtatg---
t-----gaa----tgtg---------tga--agtatcacaagcaattatattaaaa--tt
ctact-gattccct-ct-c-a-t-------------------------------------
------atttcta--t-------g----ca------------------------------
--------gtat-tggatgatca-ca-acgtgtag-----cttattcc---t-ctttct-
--t-tttc-t---tctttg-gagaag-agggaagagaac-aa----g-catcactgctt-
---gaa--------ctgac--t-cag-aaa-tggtttttg-----------ttttt----
----------------------------t-tcataataggc--t--cc-a-tgt-gc-aa
g---g-t-t--tg----t-------------t-ta--------cat-ga---c-a-----
--------aattttt-agtat-------------at------------------------
------------------------------------------------------------
------------------------------------------------------------
------------------------------------------------------------
---------------------------------------------------------
>DNA-X-8_DR|238630
------------------------------------------------------------
------------------------------------------------------------
------------------------------------------------------------
----------------aggtt---attg------ca-c---ca-t-------ga-a--tc
-c----g-----a----a-a-------t----tt-c-cg------tcca--t--aa----
ttt--t--c----------ca-------c---ata------------------aa---a-
a------aa---ta--ga---------t--tc--t----a-c---ct----catt-t---
tg--t----g-tca----a-----tcat-------a--tt--ta---c------a---cg
c-t-g-c-ctc-t--ga-aa--ctt-a--cg--------tcta---t--cat--------
----aaaaaa---------------aattg------aaccagg------tcaga------
-------ttt----------t-------------------------t--ttc-t-g--t-
-t--ttt--a---aa----aga--------------------------------------
------------------------------------------------------------
---t---aaa-ta--cagaat--actg------------------------t-tg-ag-c
------t--a---cagat--aacttt--atg-a-aaaac-aca-g-tg-cataat---a-
t-aa-a-accg-aatgcagc-ggacag-tt-gag-accctta-------------ta---
---tgctggattcagtgactggcgc------acc-t-ctcccc--tgc-tgctg-cttgg
--------------------------------------tgtgtatg-tgtccata-catt
tgatg-------tactgcccataaacat-ta-taa-caaa-a---a----g------tat
-ggtctgctttcagtctgttgatttgacacatca----------accatctat-tattat
gtc-tatag-caggaggtacagccagtctctgttcagg-atttgtt--tac-atccg---
tg-----aa----agtg---------tga--agtatcacaagcaat-gtatc--agattt
c-act-gatttcct-aa-a-a-taaac-att-g--cat---tttaggataatc---atag
cttag-ctctttg-ataacg-a-gctg--aattct--ccttcc-tctgta----------
ggttg----tac-tggatgaaca-ca-atatctag-----catcttcc---t-ctttct-
--t-cttc-t---actttg-gagaag-ag-----acaacaaa----g-tatcactgctt-
---gaa--------ttgac--t-ccg-aaa--tgttt-tg--cg-------ttttt--tc
-gt----aa--tgga--ttaat-t-a-at-atgcattgaac--t--ca-g-tgt-gc-aa
g---g-t-t--tg----tt--t-gc-g-tgac-ta----t----tt-tt-t-a-g-cat-
-tt-----gaat-----atg-----------aa-aaa---aa---cgcat----a-caa-
aaat--ttca-g--ac--ttc-agtg-tgc-aa--a-aacct------------------
------------------------------------------------------------
------------------------------------------------------------
---------------------------------------------------------
>DNA-X-8_DR|238631
------------------------------------------------------------
------------------------------------------------------------
------------------------------------------------------------
------------------------------------------------------------
------------------------------------------------------------
------------------------------------------------------------
------------------------------------------------------------
------------------------------------------------------------
------------------------------------------------------------
------------------------------------------------------------
------------------------------------------------------------
------------------------------------------------------------
------------------------------------------------------------
------------------------------------------------------------
------t--a---aagat--aacttt--atg-a-caaac-aca-g-tg-cataaa---a-
taaa-g-acag-aatgtggc-ggacag-tt-gagtacctggg-------------aa---
------tggattcagtggctggcgc------atc-t-ctgcct--tgc-tgctg-cttg-
---------------------------------------gtgtgtg-tgtccata-cata
tgccg-------tacctactgggcagat-ta-taa-caga-a---a----t------taa
-ggtccgcttgcattctgtttcttcaacacgtcaacg--cagccgccatctat-cataat
gtt-tatag-gtag-gctactgccagtctctgttcagg-atttgtt--ta-cgtaga---
tg-----aa----tgtg---------tg------atcacaagcgat-gcatc-aaaattc
c-act-gatttcct-ga-a-a-taaa--ttt-a--cat---ttcgaggtaatt---atag
tgcag---ctcta-agaatg-a-gctg--aactct--cct--------------------
---ag----tat-tggatgatta-ca-atagtcag-----aatattcc---t-ctttct-
--t-tttc-t---actttg-aagaag-agagaagagaacaaa----g----------tt-
---aaa--------ttgac--t-gtg-aaa--tgttt-tg--cg-------ttgtt--tg
-gt----aa--taga--ttaat-t-a-at-gcgtattggac--t--ca-g-tgt-gc-tt
a---g-t-t--tg----tt--t-ac-g-tgac-ga----a----tg-tt-t-c-g-cat-
-at-----gaac-----ta-----------aaa-aaa---a----cgcat----c-tga-
aaat--ttcg-g--ac--ttc-agtg-tgc-aa--a-aacct------------------
------------------------------------------------------------
------------------------------------------------------------
---------------------------------------------------------
>DNA-X-8_DR|238632
------------------------------------------------------------
------------------------------------------------------------
---------------------gaaaatttcagacttcag------tgtgcaaagg-----
-------------cctaggtt---attgaa---tca-c---ac-t-------ga-a--tc
-c----g-----a----a-a-------t----tt-t-g-------tccg--t--aa----
ttt--t--c------a---ca-------c---a------------------ttga---g-
a------aa---ta--aa---------t--tt--g----a-t---ct----aacg-t---
tgatt----g-tga----a-----tcgc-------a--tt--ga---c------a---ta
c-t-g-c-ctc-c--ga-aa--tct-t--tg--------tctg---t--cata-------
----aaaaaatttg----------------------aaccagg------taaaa------
------attt----------tttccctt------------------t--ttc---g--t-
-a--tct--a---aa----agag-----tg-------c-t-t---t-g--aa--aag--t
-ct-tt-t-g-ac---a-g--t-tca-aag-c-c-ac-c--ttac--aatc-ga--a-a-
ggca---aaa-ta--caaaat-----gtca--------------------ct-tg-ag-c
------c--a---cagat--aatttt--atg-a-caaac-agt-g-ca-taata------
------------------------------------------------------------
------------------------------------------------------------
------------------------------------------------------------
------------------------------------------------------------
---------------------------taagagagtg--tg---gcag------------
------------------------------------------------------------
-----------------------------------------gcagt-tga----------
------------------------------------------------------------
------------------------------------------------------------
------------------------------------------------------------
------------------------------------------------------------
------------------------------------------------------------
------------------------------------------------------------
------------------------------------------------------------
------------------------------------------------------------
------------------------------------------------------------
------------------------------------------------------------
------------------------------------------------------------
---------------------------------------------------------
>DNA-X-8_DR|238633
------------------------------------------------------------
------------------------------------------------------------
------------------------------------------------------------
----------------aggtt---attg------ca-c---ac-t-------gg-a--tc
-a----g-----t----a-a-------a----tt-c-cg------tccg--t--at----
ttt--t--c------a---ca-------t---gtt------------------aa---a-
a------at---ct--ta---------t--tc--g----a-c---ct----catg-t---
tg--t----g-tta----a-----tcgt-------a--tt--ga---c------a---ca
c-t-g-c-ctc-t--ga-ag--ctc-t--tg--------tgta---t--tat--------
ag-tatacattct-----------------------aactggg------tttca------
-------ttt----------t------------------------gt--ttt-c-g--c-
-a--tcc--g---aa----aa-----agta-------c-t-t---t-g--ag--agc--t
-gt-tt-t-g-ac-----------------------------------------------
---------a-ta--cacttt--gcattcag--------------------g-at-aa-t
------c--c---agcgc--agctct--ttg-a-ta----------------------a-
tgag-c------gaagtc------------------------------------------
------------------------------------------------------------
------------------------------------------------------------
------------------------------------------------------------
------------------------------------------------------------
------------------------------------------------------------
------------------------------------------------------------
------------------------------------------------------------
----------------------------------t--ccttcc-tctctatgcag-----
---------tat-tggatgaaca-ca-atatgtag-----tctatacc---t-c------
----tttc-t---gttttg-gagaag-a--aaagagaacaaa----g-caacactgctc-
---caa--------ttgat--t-taa-aaa--tgcat-ttt----------ttttt--tc
-ag----aa--tgga--ttaat-t-a-aa-acacattggac--t--ca-g-tgt-gc-aa
g---g-t-t--tg----tc--t-aa-g-tggc-aa--------ttt-tt-t-------t-
-tc-----ggat-----acaaaaatacggaaaa-aaa---aa---tgcac----a-tga-
aagt--atta-g--ac--ttc-aatg-tgt-aa--a-g----------------------
------------------------------------------------------------
------------------------------------------------------------
---------------------------------------------------------
>DNA-X-8_DR|238634
------------------------------------------------------------
------------------------------------------------------------
------------------------------------------------------------
------------------------------------------------------------
------------------------------------------------------------
------------------------------------------------------------
------------------------------------------------------------
------------------------------------------------------------
------------------------------------------------------------
------------------------------------------------------------
------------------------------------------------------------
------------------------------------------------------------
------------------------------------------------------------
-----------------------------a--------------------tt-tg-ag-c
------t--a---cagat--aacttt--atg-a-tagac-aca-g-tg-cataaa---a-
taaa-g-acag-aaagtggc-agacag-tt-gagaaccccta-------------ta---
---tgctgaattcagtgactggtgc------atc-t-ctaccc--tgc-tgctg---ttt
g--atctgtgtgtg------------------------------tg-tgtcgata-catt
tgacg-------cactgccc--agacat-ta-taa-taga-a---a----g------cat
-ggtctgctttcggtccgttgcttcgacacgtcaacg--tggacgccatctat-tataat
gtc-tatag-g------tactgccaatctctgttcagg-atttgtt--tac-atccg---
tg-----aa----tatg---------tga--agcatcacaagcaat-gtatc-aaaattc
c-aca-gattttct-ga-a-a-taaac-ttt-g--cat---ttcagtataatcat---ag
cgcag-ctctttg-atgagg-t-ggag--aactct--tcttcc-tctctatgaag-----
gctag----tat-taaataaaca-ca-atatgt--------ctattcc---c-tttttt-
--a-tatc-t---acttt-----gta-ggagaggaaaacaga----c-tatcgctgctt-
---gaa--------ctgat--t-ctg-aaat-ttttt-tt--tg-------ttttt--tc
-at----gt--tgaa--ttaat-t-a-tt-acgcattgga------ca-g-tgt-gc-aa
g---g-t-ttctt----tt--t-ac-g-tgat-ga----a----tt-tt-t-c-g-cat-
-at-----gaat-----acg-----------ga-aaa---aa---tgcat----a-caa-
aaat--gtca-a--ac--ttc-agtg-tgc-aa--a-gacctttt----ttacagctttc
tgcgaaaaagtgatttgagaggtgttttcagcgttccgtacaagcaaaaagctaaataca
gaatgctgtcattttaagcatatt-gcacactgcttcc-----gaaactttctcccgtta
taaattttttttttaacc---tttttt------------------------------
>DNA-X-8_DR|238635
------------------------------------------------------------
------------------------------------------------------------
------------------------------------------------------------
------------------------------------------------------------
------------------------------------------------------------
------------------------------------------------------------
----------------aa---------a--ta--a----a-t---tt----taca-t---
tg--t----g-tga----a-----ttgt-------a--tt--g-----------a---ca
a-t-g-c-ctc-a--ga-aa--ctt-t--tg--------tccg---t--cat--------
-a-aaaaaatttg-----------------------aaccggg------tttaa------
-------ttt----------tatc-----t---------------at--ttt-c-g--c-
-a--tct--g---aa----gaag-----tg-------a-t-t---t-g--ag--agg--t
-gt-tt-t-g-ac---a-g--t-tca-tag-c-c-ac-c--gtaca--agt-aa--a-g-
ggca---aaa-ta--caaactttaacgtta--------------------ct-tg-ag-c
------c--a---cagat--aactt-----------------------------------
[truncated: 2,212,962 more chars]
