# Supplementary material for: Zebrafish transposable elements show extensive diversification in age, genomic distribution, and developmental expression
Source: Genome Res. 2022 Jul;32(7):1408–23. doi: 10.1101/gr.275655.121 (PMC9341512; doi:10.1101/gr.275655.121)
Supplement: Supplemental Material [file supp_gr.275655.121_Supplementary_data_2.tar.gz › supp-data-2/Harbinger-4_DR.mafft.fa]

>Harbinger-4_DR|38513
------------------------------------------------------------
------------------------------------------------------------
------------------------------------------------------------
------------------------------------------------------------
------------------------------------------------------------
------------------------------------------------------------
---acgca----a--g-----tttc-----------------------------------
---a-ttttga-----------------agt------t---ttc-------caccac---
----g-ttg-c----t---ta----aa--t---aa-------------------------
------------------------------------------------------------
-----------------------------------aaatat-----a-ca-tgtgccac-
-------tt--------tgct---------------------------------------
------------------------------------------------------------
------------------------------------------ggt-t----tgt--gatg
gg--g-t---------------------gtg-ttaa---gg-tgc---------------
---------------attgt---tggt---gcgttg----ct---actt---------tg
--agaca----ac-----------------------------------------------
------------------------------------------------------------
------------------------------------------------------------
------------------------------------------------------------
------------------------------------------------------------
------------------------------------------------------------
------------------------------------------------------------
------------------------------------------------------------
------------------------------------------------------------
------------------------------------------------------------
------------------------------------------------------------
------------------------------------------------------------
------------------------------------------------------------
------------------------------------------------------------
------------------------------------------------------------
------------------------------------------------------------
------------------------------------------------------------
------------------------------------------------------------
------------------------------------------------------------
------------------------------------------------------------
------------------------------------------------------------
------------------------------------------------------------
------------------------------------------------------------
------------------------------------------------------------
------------------------------------------------------------
------------------------------------------------------------
------------------------------------------------------------
------------------------------------------------------------
------------------------------------------------------------
------------------------------------------------------------
------------------------------------------------------------
------------------------------------------------------------
------------------------------------------------------------
------------------------------------------------------------
------------------------------------------------------------
------------------------------------------------------------
------------------------------------------------------------
------------------------------------------------------------
------------------------------------------------------------
------------------------------------------------------------
------------------------------------------------------------
------------------------------------------------------------
------------------------------------------------------------
------------------------------------------------------------
-----------------------------------------------------------
>Harbinger-4_DR|38514
------------------------------------------------------------
------------------------------------------------------------
------------------------------------------------------------
------------------------------------------------------------
------------------------------------------------------------
------------------------------------------------------------
------------------------------------------------------------
------------------------------------------------------------
------------------------------------------------------------
------------------------------------------------------------
------------------------------------------------------------
-----------------------------------------------------------t
g------ggagtg-c---------------------------------------------
----------------------------------------aggtc-t----gaa--aaag
ag--g-t---------------------ttg-ttaa---gg-tgc---------------
---------------attgt---tgtt---gcattg----ct---aatt---------tg
--aggca----attaagt-gtagacagt-gc------------aat-----tgacc----
--------taaa------ag---------------------------------ctgctct
a-----------------------------------------------------------
------------------------------------------------aaat---ca---
----------atg--cagtg------------tttttatttgttattt------------
------------------------------------------------------------
------------------------------------------------------------
------------------------------------------------------------
------------------------------------------------------------
------------------------------------------------------------
------------------------------------------------------------
------------------------------------------------------------
------------------------------------------------------------
------------------------------------------------------------
------------------------------------------------------------
------------------------------------------------------------
------------------------------------------------------------
------------------------------------------------------------
------------------------------------------------------------
------------------------------------------------------------
------------------------------------------------------------
------------------------------------------------------------
------------------------------------------------------------
------------------------------------------------------------
------------------------------------------------------------
------------------------------------------------------------
------------------------------------------------------------
------------------------------------------------------------
------------------------------------------------------------
------------------------------------------------------------
------------------------------------------------------------
------------------------------------------------------------
------------------------------------------------------------
------------------------------------------------------------
------------------------------------------------------------
------------------------------------------------------------
------------------------------------------------------------
------------------------------------------------------------
------------------------------------------------------------
------------------------------------------------------------
------------------------------------------------------------
------------------------------------------------------------
------------------------------------------------------------
------------------------------------------------------------
-----------------------------------------------------------
>Harbinger-4_DR|38515
------------------------------------------------------------
------------------------------------------------------------
------------------------------------------------------------
-------------gggc--------cctatcata-----------ca----cc--cag--
-aacaatgcggctc---aagg--------cgcaatg-caat----------------tg-
--------ttgtttgc--------tag----------tt---tc---------agct--t
--tgcgca----a--g-----agtc-----------------------------------
---g-ttttga-----------------cgt------t---ttg-------cagcac---
----g-ctg-t----t---ta----aa--t---ag-aa----------------------
------------------------------------------------------------
------------------------------------aatgc-----a-tt-tgcgctca-
-------ta--------tgt----------gcgtc---------------------ca-t
a------ggtgtt-c---------------------------------------------
----------------------------------------tggtc-t---aaaa-aaagg
ag--g-c---------------------ttg-ttga---gg-cgc---------------
---------------attgc---tggc---gcattg----ct---attt---------tg
--agg-a----acta-aa-atagact---tt------------aat-----agatca---
------acttag------ag----------------------------------------
------------------------------------------------------------
------------------------------------------------------------
------------------------------------------------------------
------------------------------------------------------------
------------------------------------------------------------
------------------------------------------------------------
------------------------------------------------------------
------------------------------------------------------------
------------------------------------------------------------
------------------------------------------------------------
------------------------------------------------------------
------------------------------------------------------------
------------------------------------------------------------
------------------------------------------------------------
------------------------------------------------------------
------------------------------------------------------------
------------------------------------------------------------
------------------------------------------------------------
------------------------------------------------------------
------------------------------------------------------------
------------------------------------------------------------
------------------------------------------------------------
------------------------------------------------------------
------------------------------------------------------------
------------------------------------------------------------
------------------------------------------------------------
------------------------------------------------------------
------------------------------------------------------------
------------------------------------------------------------
------------------------------------------------------------
------------------------------------------------------------
------------------------------------------------------------
------------------------------------------------------------
------------------------------------------------------------
------------------------------------------------------------
------------------------------------------------------------
------------------------------------------------------------
------------------------------------------------------------
------------------------------------------------------------
------------------------------------------------------------
------------------------------------------------------------
------------------------------------------------------------
-----------------------------------------------------------
>Harbinger-4_DR|38516
------------------------------------------------------------
-------------------------------------------------atttgttg---
-----------------tttattacataaaagt---------------------------
----------aaagggc--------tcaatcatt-----------ta----cc--cag--
-c----------------------------acaacg-caag----------------tg-
--------atttttgc--------tag----------tt---tc---------aatc--t
--ggcgca----g--a-----ta-------------------------------------
-------ttta-----------------cat------c---cta-------catcac---
----atatg-t----t---ta----aa--t---agctt----------------------
------------------------------------------------------------
------------------------------------aatgt-----a-tt-tgcgctca-
-------tt--------tgt----------gtgtc-------------------------
------------------------------------------------------------
------------------------------------------------------------
------------------------------------------------------------
------------------------------------------------------------
------------------------------------------------------------
------------------------------------------------------------
------------------------------------------------------------
------------------------------------------------------------
------------------------------------------------------------
------------------------------------------------------------
------------------------------------------------------------
------------------------------------------------------------
------------------------------------------------------------
------------------------------------------------------------
------------------------------------------------------------
------------------------------------------------------------
------------------------------------------------------------
------------------------------------------------------------
------------------------------------------------------------
------------------------------------------------------------
------------------------------------------------------------
------------------------------------------------------------
------------------------------------------------------------
------------------------------------------------------------
------------------------------------------------------------
------------------------------------------------------------
------------------------------------------------------------
------------------------------------------------------------
------------------------------------------------------------
------------------------------------------------------------
------------------------------------------------------------
------------------------------------------------------------
------------------------------------------------------------
------------------------------------------------------------
------------------------------------------------------------
------------------------------------------------------------
------------------------------------------------------------
------------------------------------------------------------
------------------------------------------------------------
------------------------------------------------------------
------------------------------------------------------------
------------------------------------------------------------
------------------------------------------------------------
------------------------------------------------------------
------------------------------------------------------------
------------------------------------------------------------
------------------------------------------------------------
------------------------------------------------------------
-----------------------------------------------------------
>Harbinger-4_DR|38517
------------------------------------------------------------
------------------------------------------------------------
------------------------------------------------------------
--------------ggc--------cctatcata-----------c-----cc-ctgg--
-cgcaatgcagcac---cagg--------ggccaca-caag----------------tg-
---------ttattgc--------tag----------tt---tc---------atta--t
--gacaca----a--g-----aatc-----------------------------------
---g-ttctca-----------------cat------t---ctg-------cgccac---
----a-ttgat--------ta----aa--t---ag-aa----------------------
------------------------------------------------------------
------------------------------------aatgc-----a-tt-tgcgtcca-
------------------------------------------------------------
------------------------------------------------------------
----------------------------------------------t-------------
------------------------------------------------------------
------------------------------------------------------------
------------------------------------------------------------
------------------------------------------------------------
------------------------------------------------------------
------------------------------------------------------------
------------------------------------------------------------
------------------------------------------------------------
------------------------------------------------------------
------------------------------------------------------------
------------------------------------------------------------
------------------------------------------------------------
------------------------------------------------------------
------------------------------------------------------------
------------------------------------------------------------
------------------------------------------------------------
------------------------------------------------------------
------------------------------------------------------------
------------------------------------------------------------
------------------------------------------------------------
------------------------------------------------------------
------------------------------------------------------------
------------------------------------------------------------
------------------------------------------------------------
------------------------------------------------------------
------------------------------------------------------------
------------------------------------------------------------
------------------------------------------------------------
------------------------------------------------------------
------------------------------------------------------------
------------------------------------------------------------
------------------------------------------------------------
------------------------------------------------------------
------------------------------------------------------------
------------------------------------------------------------
------------------------------------------------------------
------------------------------------------------------------
------------------------------------------------------------
------------------------------------------------------------
------------------------------------------------------------
------------------------------------------------------------
------------------------------------------------------------
------------------------------------------------------------
------------------------------------------------------------
------------------------------------------------------------
------------------------------------------------------------
-----------------------------------------------------------
>Harbinger-4_DR|38518
------------------------------------------------------------
------------------------------------------------------------
------------------------------------------------------------
-------------gggc--------cttgtcata-----------ca----gc--cga--
-ccc----------------------------------aat----------------tg-
--------ttgtttgc--------tat----------tt---tc---------aact--c
--gacaca----a--g-----agta-----------------------------------
---a-ttttga-----------------cgt------t---ttg-------caccac---
----g-ttg-t----t---ta----aa--t---ag-ca----------------------
------------------------------------------------------------
------------------------------------aatgc-----a-tt-tgcgctca-
-------ta--------ttt----------gtg---------------------------
------------------------------------------------------------
------------------------------------------------------------
------------------------------------------------------------
------------------------------------------------------------
------------------------------------------------------------
------------------------------------------------------------
------------------------------------------------------------
------------------------------------------------------------
------------------------------------------------------------
------------------------------------------------------------
------------------------------------------------------------
------------------------------------------------------------
------------------------------------------------------------
------------------------------------------------------------
------------------------------------------------------------
------------------------------------------------------------
------------------------------------------------------------
------------------------------------------------------------
------------------------------------------------------------
------------------------------------------------------------
------------------------------------------------------------
------------------------------------------------------------
------------------------------------------------------------
------------------------------------------------------------
------------------------------------------------------------
------------------------------------------------------------
------------------------------------------------------------
------------------------------------------------------------
------------------------------------------------------------
------------------------------------------------------------
------------------------------------------------------------
------------------------------------------------------------
------------------------------------------------------------
------------------------------------------------------------
------------------------------------------------------------
------------------------------------------------------------
------------------------------------------------------------
------------------------------------------------------------
------------------------------------------------------------
------------------------------------------------------------
------------------------------------------------------------
------------------------------------------------------------
------------------------------------------------------------
------------------------------------------------------------
------------------------------------------------------------
------------------------------------------------------------
------------------------------------------------------------
------------------------------------------------------------
-----------------------------------------------------------
>Harbinger-4_DR|38519
------------------------------------------------------------
------------------------------------------------------------
------------------------------------------------------------
-------------gggc--------cctatcata-----------ca----ct--cgg--
-cgc-------------aagg--------cgcgact-caat----------------tg-
--------ttgtttgc--------tag----------tt---tc---------agct--t
--ggcgca----g--g-----agtc-----------------------------------
---a-ttttga-----------------cgt------t---ttg-------caccac---
----g-ctg-t----t---ta----aa--t---ag-ca----------------------
------------------------------------------------------------
------------------------------------aat---------------------
------------------------------------------------------------
------------------------------------------------------------
------------------------------------------------------------
------------------------------------------------------------
------------------------------------------------------------
------------------------------------------------------------
------------------------------------------------------------
------------------------------------------------------------
------------------------------------------------------------
------------------------------------------------------------
------------------------------------------------------------
------------------------------------------------------------
------------------------------------------------------------
------------------------------------------------------------
------------------------------------------------------------
------------------------------------------------------------
------------------------------------------------------------
------------------------------------------------------------
------------------------------------------------------------
------------------------------------------------------------
------------------------------------------------------------
------------------------------------------------------------
------------------------------------------------------------
------------------------------------------------------------
------------------------------------------------------------
------------------------------------------------------------
------------------------------------------------------------
------------------------------------------------------------
------------------------------------------------------------
------------------------------------------------------------
------------------------------------------------------------
------------------------------------------------------------
------------------------------------------------------------
------------------------------------------------------------
------------------------------------------------------------
------------------------------------------------------------
------------------------------------------------------------
------------------------------------------------------------
------------------------------------------------------------
------------------------------------------------------------
------------------------------------------------------------
------------------------------------------------------------
------------------------------------------------------------
------------------------------------------------------------
------------------------------------------------------------
------------------------------------------------------------
------------------------------------------------------------
------------------------------------------------------------
------------------------------------------------------------
-----------------------------------------------------------
>Harbinger-4_DR|38520
------------------------------------------------------------
------------------------------------------------------------
------------------------------------------------------------
-------------gggc--------cgtatcata-----------ca----cc--tgg--
-cgcaatg----------ccg--------cgcaaaa-caat----------------tg-
--------ttgtttgc--------tag----------tt---ta---------agct--c
--gccgca----a--g-----agtt-----------------------------------
---g-ctttga-----------------cgt------t---ttg-------caccac---
----a-ctg-t----t---ta----aa--t---ag-ca----------------------
------------------------------------------------------------
------------------------------------aatgc-----a-tt-tgctctca-
-------ta--------tgt----------gcgcc---------------------ca-t
a-----------------------------------------------------------
------------------------------------------------------------
------------------------------------------------------------
------------------------------------------------------------
------------------------------------------------------------
------------------------------------------------------------
------------------------------------------------------------
------------------------------------------------------------
------------------------------------------------------------
------------------------------------------------------------
------------------------------------------------------------
------------------------------------------------------------
------------------------------------------------------------
------------------------------------------------------------
------------------------------------------------------------
------------------------------------------------------------
------------------------------------------------------------
------------------------------------------------------------
------------------------------------------------------------
------------------------------------------------------------
------------------------------------------------------------
------------------------------------------------------------
------------------------------------------------------------
------------------------------------------------------------
------------------------------------------------------------
------------------------------------------------------------
------------------------------------------------------------
------------------------------------------------------------
------------------------------------------------------------
------------------------------------------------------------
------------------------------------------------------------
------------------------------------------------------------
------------------------------------------------------------
------------------------------------------------------------
------------------------------------------------------------
------------------------------------------------------------
------------------------------------------------------------
------------------------------------------------------------
------------------------------------------------------------
------------------------------------------------------------
------------------------------------------------------------
------------------------------------------------------------
------------------------------------------------------------
------------------------------------------------------------
------------------------------------------------------------
------------------------------------------------------------
------------------------------------------------------------
------------------------------------------------------------
-----------------------------------------------------------
>Harbinger-4_DR|38521
------------------------------------------------------------
------------------------------------------------------------
------------------------------------------------------------
------------------------------------------------------------
------------------------------------------------------------
------------------------------------------------------------
------------------------------------------------------------
------------------------------------------------------------
------------------------------------------------------------
------------------------------------------------------------
------------------------------------------------------------
------------------------------------------------------------
------------------------------------------------------------
------------------------------------------------------------
------------------------------------------------------------
------------------------------------------------------------
---------------------------------tt----------tt----agacca---
---tgcgccgggtgcgccga------------------------ccat-tttcttgactt
t-----------------------------------------------------------
-----------------------------------------------aaaat-aac----
------aaaagtgga------------------------------ttgagacat----gc
g------------------tgcaccttaa-----------------accatttgcttag-
---atcattaaa------------------------------------------------
------------------------------------------------------------
------------------------------------------------------------
------------------------------------------------------------
-----------------------------------------------at--agagccc--
------------------------------------------------------------
------------------------------------------------------------
------------------------------------------------------------
------------------------------------------------------------
------------------------------------------------------------
------------------------------------------------------------
------------------------------------------------------------
------------------------------------------------------------
------------------------------------------------------------
------------------------------------------------------------
------------------------------------------------------------
------------------------------------------------------------
------------------------------------------------------------
------------------------------------------------------------
------------------------------------------------------------
------------------------------------------------------------
------------------------------------------------------------
------------------------------------------------------------
------------------------------------------------------------
------------------------------------------------------------
------------------------------------------------------------
------------------------------------------------------------
------------------------------------------------------------
------------------------------------------------------------
------------------------------------------------------------
------------------------------------------------------------
------------------------------------------------------------
------------------------------------------------------------
------------------------------------------------------------
------------------------------------------------------------
------------------------------------------------------------
------------------------------------------------------------
------------------------------------------------------------
-----------------------------------------------------------
>Harbinger-4_DR|38522
------------------------------------------------------------
------------------------------------------------------------
------------------------------------------------------------
-------------gggc--------cgtagcata-----------ca----cc--tgg--
-tgcaa-------------gg--------cgcgaca-caat----------------tg-
--------ttttttgc--------tag----------tt---tt---------agct--t
--gccgca----a--g-----agtt-----------------------------------
---g-ttttga-----------------tgt------t---ttg-------taccac---
----g-ctg-t----t---ta----aa--t---ag-ca----------------------
------------------------------------------------------------
------------------------------------aatgc-----a-tt-tgcgctca-
-------ta--------tgt----------gcgcc---------------------ca-t
ag-----gacgtt-c---------------------------------------------
----------------------------------------tgttt-t---aaa-------
------------------------------------------------------------
------------------------------------------------------------
------------------------------------------------------------
------------------------------------------------------------
------------------------------------------------------------
------------------------------------------------------------
------------------------------------------------------------
------------------------------------------------------------
------------------------------------------------------------
------------------------------------------------------------
------------------------------------------------------------
------------------------------------------------------------
------------------------------------------------------------
------------------------------------------------------------
------------------------------------------------------------
------------------------------------------------------------
------------------------------------------------------------
------------------------------------------------------------
------------------------------------------------------------
------------------------------------------------------------
------------------------------------------------------------
------------------------------------------------------------
------------------------------------------------------------
------------------------------------------------------------
------------------------------------------------------------
------------------------------------------------------------
------------------------------------------------------------
------------------------------------------------------------
------------------------------------------------------------
------------------------------------------------------------
------------------------------------------------------------
------------------------------------------------------------
------------------------------------------------------------
------------------------------------------------------------
------------------------------------------------------------
------------------------------------------------------------
------------------------------------------------------------
------------------------------------------------------------
------------------------------------------------------------
------------------------------------------------------------
------------------------------------------------------------
------------------------------------------------------------
------------------------------------------------------------
------------------------------------------------------------
------------------------------------------------------------
------------------------------------------------------------
-----------------------------------------------------------
>Harbinger-4_DR|38523
------------------------------------------------------------
------------------------------------------------------------
------------------------------------------------------------
------------------------------------------------------------
------------------------------------------------------------
------------------------------------------------------------
------ca----a--g-----agtc-----------------------------------
---a-ttttga-----------------cat------t---ttg-------caccac---
----g-ctg-t----t---ta----aa--t---ag-ca----------------------
------------------------------------------------------------
------------------------------------aatgc-----a-tt-tccgctca-
-------tg--------t-t----------gcactca----------------atgca-t
a------ggcgtt-c---------------------------------------------
----------------------------------------ttgtc-t---aaaa--aagg
ag--a-t---------------------gca-ttaa---gg-cgc---------------
---------------attg-----------------------------------------
------------------------------------------------------------
------------------------------------------------------------
------------------------------------------------------------
------------------------------------------------------------
------------------------------------------------------------
------------------------------------------------------------
------------------------------------------------------------
------------------------------------------------------------
------------------------------------------------------------
------------------------------------------------------------
------------------------------------------------------------
------------------------------------------------------------
------------------------------------------------------------
------------------------------------------------------------
------------------------------------------------------------
------------------------------------------------------------
------------------------------------------------------------
------------------------------------------------------------
------------------------------------------------------------
------------------------------------------------------------
------------------------------------------------------------
------------------------------------------------------------
------------------------------------------------------------
------------------------------------------------------------
------------------------------------------------------------
------------------------------------------------------------
------------------------------------------------------------
------------------------------------------------------------
------------------------------------------------------------
------------------------------------------------------------
------------------------------------------------------------
------------------------------------------------------------
------------------------------------------------------------
------------------------------------------------------------
------------------------------------------------------------
------------------------------------------------------------
------------------------------------------------------------
------------------------------------------------------------
------------------------------------------------------------
------------------------------------------------------------
------------------------------------------------------------
------------------------------------------------------------
------------------------------------------------------------
------------------------------------------------------------
-----------------------------------------------------------
>Harbinger-4_DR|38524
------------------------------------------------------------
------------------------------------------------------------
------------------------------------------------------------
-------------gggc--------cctatcata-----------ca----cc--cgg--
-c---------------------------------g-caaa----------------tg-
--------ttatttgc--------tag----------ct---tc---------agct--t
--gacgca----a--g-----tgtt-----------------------------------
---g-ttttgc-----------------tgt------t---ttg-------taccac---
----a-ttg-t----t---ta----aa--t---ag-ca----------------------
------------------------------------------------------------
------------------------------------aatgc-----a-tt-tccgctca-
-------ta--------tgt----------gcgc--------------------------
------------------------------------------------------------
------------------------------------------------------------
------------------------------------------------------------
------------------------------------------------------------
------------------------------------------------------------
------------------------------------------------------------
------------------------------------------------------------
------------------------------------------------------------
------------------------------------------------------------
------------------------------------------------------------
------------------------------------------------------------
------------------------------------------------------------
------------------------------------------------------------
------------------------------------------------------------
------------------------------------------------------------
------------------------------------------------------------
------------------------------------------------------------
------------------------------------------------------------
------------------------------------------------------------
------------------------------------------------------------
------------------------------------------------------------
------------------------------------------------------------
------------------------------------------------------------
------------------------------------------------------------
------------------------------------------------------------
------------------------------------------------------------
------------------------------------------------------------
------------------------------------------------------------
------------------------------------------------------------
------------------------------------------------------------
------------------------------------------------------------
------------------------------------------------------------
------------------------------------------------------------
------------------------------------------------------------
------------------------------------------------------------
------------------------------------------------------------
------------------------------------------------------------
------------------------------------------------------------
------------------------------------------------------------
------------------------------------------------------------
------------------------------------------------------------
------------------------------------------------------------
------------------------------------------------------------
------------------------------------------------------------
------------------------------------------------------------
------------------------------------------------------------
------------------------------------------------------------
------------------------------------------------------------
-----------------------------------------------------------
>Harbinger-4_DR|38525
------------------------------------------------------------
------------------------------------------------------------
------------------------------------------------------------
------------------------------------------------------------
------------------------------------------------------------
------------------------------------------------------------
------------------------------------------------------------
------------------------------------------------------------
------------------------------------------------------------
------------------------------------------------------------
------------------------------------------------------------
------------------------------------------------------------
------------------------------------------------------------
------------------------------------------------------------
------------------------------------------------------------
-----------------------------------------tcttaccc-------atta
--agag-----------a-at-gaggacaaccctt----------tt----ggacca---
---tgcatggca-------a------------------------tgatttttcccaacct
t-----------------------------------------------------------
-----------------------------------------------aaaat-agc----
------aaaagtgga------------------------------ttt-gacac----ac
tctagctgtg------ctatacgctttac-----------------actgtgcgcttag-
---atatttaaa------------------------------------------------
------------------------------------------------------------
------------------------------------------------------------
------------------------------------------------------------
-----------------------------------------------at--agatccc--
------------------------------------------------------------
------------------------------------------------------------
------------------------------------------------------------
------------------------------------------------------------
------------------------------------------------------------
------------------------------------------------------------
------------------------------------------------------------
------------------------------------------------------------
------------------------------------------------------------
------------------------------------------------------------
------------------------------------------------------------
------------------------------------------------------------
------------------------------------------------------------
------------------------------------------------------------
------------------------------------------------------------
------------------------------------------------------------
------------------------------------------------------------
------------------------------------------------------------
------------------------------------------------------------
------------------------------------------------------------
------------------------------------------------------------
------------------------------------------------------------
------------------------------------------------------------
------------------------------------------------------------
------------------------------------------------------------
------------------------------------------------------------
------------------------------------------------------------
------------------------------------------------------------
------------------------------------------------------------
------------------------------------------------------------
------------------------------------------------------------
------------------------------------------------------------
------------------------------------------------------------
-----------------------------------------------------------
>Harbinger-4_DR|38526
------------------------------------------------------------
------------------------------------------------------------
------------------------------------------------------------
------------------------------------------------------------
-----------------gtag--------tgcgact-caat----------------tg-
--------ttgtttgc--------tag----------ta---tc---------agct--c
--aacgca----a--g-----agtc-----------------------------------
---a-ttttga-----------------tgt------t---ttg-------cagcat---
----g-ctg-t----t---ta----aa--t---ag-ca----------------------
------------------------------------------------------------
------------------------------------aatgc-----a-tt-tgcaatca-
-------ta--------tgt----------gcgcc---------------------ca-a
a------ggcgtt-c---------------------------------------------
----------------------------------------tggac-t---aaaa--aagg
ag--g-t---------------------gtg-ttga---gg-tgc---------------
---------------attgc---tggt---gcgttg----ct---attt---------tg
--agg-a----acta-ga-atagac-----------------------------------
------------------------------------------------------------
------------------------------------------------------------
------------------------------------------------------------
------------------------------------------------------------
------------------------------------------------------------
------------------------------------------------------------
------------------------------------------------------------
------------------------------------------------------------
------------------------------------------------------------
------------------------------------------------------------
------------------------------------------------------------
------------------------------------------------------------
------------------------------------------------------------
------------------------------------------------------------
------------------------------------------------------------
------------------------------------------------------------
------------------------------------------------------------
------------------------------------------------------------
------------------------------------------------------------
------------------------------------------------------------
------------------------------------------------------------
------------------------------------------------------------
------------------------------------------------------------
------------------------------------------------------------
------------------------------------------------------------
------------------------------------------------------------
------------------------------------------------------------
------------------------------------------------------------
------------------------------------------------------------
------------------------------------------------------------
------------------------------------------------------------
------------------------------------------------------------
------------------------------------------------------------
------------------------------------------------------------
------------------------------------------------------------
------------------------------------------------------------
------------------------------------------------------------
------------------------------------------------------------
------------------------------------------------------------
------------------------------------------------------------
------------------------------------------------------------
------------------------------------------------------------
------------------------------------------------------------
-----------------------------------------------------------
>Harbinger-4_DR|38527
------------------------------------------------------------
------------------------------------------------------------
------------------------------------------------------------
-------------ggac--------cctatcatg-----------ta----t--------
-------------------gg--------agcaacg-taaa----------------tg-
--------ttgtttgc--------tag----------tt---tc---------agct--t
--gacgca----a--g-----tgcc-----------------------------------
---g-atttga-----------------cat------t---ttg-------caccac---
----g-ctg-t----t---ta----aa--t---ag-ca----------------------
------------------------------------------------------------
------------------------------------aatgc-----a-tt-tgtgctca-
-------tg--------tgt----------gcacc---------------------ca-t
a------gacgtt-c---------------------------------------------
----------------------------------------tcttc-t---ataa--aagg
ag--g-t---------------------gtg-ttaa---gg-tgc---------------
---------------attgc---tggt---gctttg----ct---attt---------ta
--aag-a----tcta-aa-atatactgc-ac------------aat-----agacca---
------gctgag------ag---------------------------------caggtct
a-----------------------------------------------------------
------------------------------------------------aagt---cc---
------------a--acgcag---------------------------------------
------------------------------------------------------------
------------------------------------------------------------
------------------------------------------------------------
------------------------------------------------------------
------------------------------------------------------------
------------------------------------------------------------
------------------------------------------------------------
------------------------------------------------------------
------------------------------------------------------------
------------------------------------------------------------
------------------------------------------------------------
------------------------------------------------------------
------------------------------------------------------------
------------------------------------------------------------
------------------------------------------------------------
------------------------------------------------------------
------------------------------------------------------------
------------------------------------------------------------
------------------------------------------------------------
------------------------------------------------------------
------------------------------------------------------------
------------------------------------------------------------
------------------------------------------------------------
------------------------------------------------------------
------------------------------------------------------------
------------------------------------------------------------
------------------------------------------------------------
------------------------------------------------------------
------------------------------------------------------------
------------------------------------------------------------
------------------------------------------------------------
------------------------------------------------------------
------------------------------------------------------------
------------------------------------------------------------
------------------------------------------------------------
------------------------------------------------------------
------------------------------------------------------------
------------------------------------------------------------
------------------------------------------------------------
-----------------------------------------------------------
>Harbinger-4_DR|38528
------------------------------------------------------------
------------------------------------------------------------
------------------------------------------------------------
-ctgctac--------ct-------ccttccttgc----atttttca----cc-tcag-g
gggctttg----------------------gtaaagcc-------------------tg-
------ta--------------------------aagtctgctcccatgctttaacc--t
ca--tgca--c-a-tgc--a-gatt-----------------------------------
--ca-tttcc--------------------------------------------------
------------------------------------------------------------
------------------------------------------------------------
------------------------------------------------------------
------------------------------------------------------------
------------------------------------------------------------
------------------------------------------------------------
-------------------------------tatca---ag-t-----------------
------------------------------------------------------------
-----------------g-at-gcattc--------------------------------
------------------------------------------------------------
------------------------------------------------------------
------------------------------------------------------------
------------------------------------------------------------
------------------------------------------------------------
------------------------------------------------------------
------------------------------------------------------------
------------------------------------------------------------
------------------------------------------------------------
------------------------------------------------------------
------------------------------------------------------------
------------------------------------------------------------
------------------------------------------------------------
------------------------------------------------------------
------------------------------------------------------------
------------------------------------------------------------
------------------------------------------------------------
------------------------------------------------------------
------------------------------------------------------------
------------------------------------------------------------
------------------------------------------------------------
------------------------------------------------------------
------------------------------------------------------------
------------------------------------------------------------
------------------------------------------------------------
------------------------------------------------------------
------------------------------------------------------------
------------------------------------------------------------
------------------------------------------------------------
------------------------------------------------------------
------------------------------------------------------------
------------------------------------------------------------
------------------------------------------------------------
------------------------------------------------------------
------------------------------------------------------------
------------------------------------------------------------
------------------------------------------------------------
------------------------------------------------------------
------------------------------------------------------------
------------------------------------------------------------
------------------------------------------------------------
------------------------------------------------------------
------------------------------------------------------------
-----------------------------------------------------------
>Harbinger-4_DR|38529
------------------------------------------------------------
------------------------------------------------------------
------------------------------------------------------------
------tc--------ct-------tctcccctgc----cttcttta----cc-tcag-g
ggttttta----------------------gtagaatc-------------------ca-
------aattgtttca--------taga------tggtctgctctcacgcatcaacc--t
ac--tgca--g-a-agc--a-ggt------------------------------------
------------------------------------------------------------
------------------------------------------------------------
------------------------------------------------------------
------------------------------------------------------------
------------------------------------------------------------
------------------------------------------------------------
------------------------------------------------------------
------------------------------------------------------------
------------------------------------------------------------
------------------------------------------------------------
------------------------------------------------------------
------------------------------------------------------------
------------------------------------------------------------
------------------------------------------------------------
------------------------------------------------------------
------------------------------------------------------------
------------------------------------------------------------
------------------------------------------------------------
------------------------------------------------------------
------------------------------------------------------------
------------------------------------------------------------
------------------------------------------------------------
------------------------------------------------------------
------------------------------------------------------------
------------------------------------------------------------
------------------------------------------------------------
------------------------------------------------------------
------------------------------------------------------------
------------------------------------------------------------
------------------------------------------------------------
------------------------------------------------------------
------------------------------------------------------------
------------------------------------------------------------
------------------------------------------------------------
------------------------------------------------------------
------------------------------------------------------------
------------------------------------------------------------
------------------------------------------------------------
------------------------------------------------------------
------------------------------------------------------------
------------------------------------------------------------
------------------------------------------------------------
------------------------------------------------------------
------------------------------------------------------------
------------------------------------------------------------
------------------------------------------------------------
------------------------------------------------------------
------------------------------------------------------------
------------------------------------------------------------
------------------------------------------------------------
------------------------------------------------------------
------------------------------------------------------------
------------------------------------------------------------
-----------------------------------------------------------
>Harbinger-4_DR|38530
------------------------------------------------------------
------------------------------------------------------------
------------------------------------------------------------
aatggtgc------------------------------aatttttta----tt-tttt-a
tttttttgtt--------------------------------------------------
------------------------------------------------------------
------------------------------------------------------------
------------------------------------------------------------
------------------------------------------------------------
------------------------------------------------------------
------------------------------------------------------------
--------------tttt---------------------------------aaagagcat
gt----------------------------------------------------------
-------------------------------------tagtga-----------------
------------------------------------------------------------
-----------------------c------gtttt----tcctatcctt-------a---
-----------------a-ataaagt-------------agtggatt----caaaca---
---tgcctta--------------------------------------------------
------------------------------------------------------------
------------------------------------------------------------
------------------------------------------------------------
------------------------------------------------------------
------------------------------------------------------------
------------------------------------------------------------
------------------------------------------------------------
------------------------------------------------------------
------------------------------------------------------------
------------------------------------------------------------
------------------------------------------------------------
------------------------------------------------------------
------------------------------------------------------------
------------------------------------------------------------
------------------------------------------------------------
------------------------------------------------------------
------------------------------------------------------------
------------------------------------------------------------
------------------------------------------------------------
------------------------------------------------------------
------------------------------------------------------------
------------------------------------------------------------
------------------------------------------------------------
------------------------------------------------------------
------------------------------------------------------------
------------------------------------------------------------
------------------------------------------------------------
------------------------------------------------------------
------------------------------------------------------------
------------------------------------------------------------
------------------------------------------------------------
------------------------------------------------------------
------------------------------------------------------------
------------------------------------------------------------
------------------------------------------------------------
------------------------------------------------------------
------------------------------------------------------------
------------------------------------------------------------
------------------------------------------------------------
------------------------------------------------------------
------------------------------------------------------------
------------------------------------------------------------
-----------------------------------------------------------
>Harbinger-4_DR|38531
------------------------------------------------------------
------------------------------------------------------------
------------------------------------------------------------
-------------gggc--------cctatcata-----------ca----cc--cgg--
-cacaatgcggcgc---aagg--------cgtggtg-caaa----------------tg-
--------ttatttgc--------tag----------ta---tt---------agct--t
--gacgca----a--g-----tgtc-----------------------------------
---g-ttttgc-----------------tgt------t---ttg-------cgccac---
----g-ttg-t----t---ta----aa--t---ag-ca----------------------
------------------------------------------------------------
------------------------------------aatgc-----a-tt-tgcgctca-
-------ta--------tgt----------gcgcc---------------------c---
------------------------------------------------------------
------------------------------------------------------------
------------------------------------------------------------
------------------------------------------------------------
------------------------------------------------------------
------------------------------------------------------------
------------------------------------------------------------
------------------------------------------------------------
------------------------------------------------------------
------------------------------------------------------------
------------------------------------------------------------
------------------------------------------------------------
------------------------------------------------------------
------------------------------------------------------------
------------------------------------------------------------
------------------------------------------------------------
------------------------------------------------------------
------------------------------------------------------------
------------------------------------------------------------
------------------------------------------------------------
------------------------------------------------------------
------------------------------------------------------------
------------------------------------------------------------
------------------------------------------------------------
------------------------------------------------------------
------------------------------------------------------------
------------------------------------------------------------
------------------------------------------------------------
------------------------------------------------------------
------------------------------------------------------------
------------------------------------------------------------
------------------------------------------------------------
------------------------------------------------------------
------------------------------------------------------------
--------------------------------------------------------aaat
gcgcttatgg--------------------------------------------------
------------------------------------------------------------
------------------------------------------------------------
------------------------------------------------------------
------------------------------------------------------------
------------------------------------------------------------
------------------------------------------------------------
------------------------------------------------------------
------------------------------------------------------------
------------------------------------------------------------
------------------------------------------------------------
------------------------------------------------------------
------------------------------------------------------------
-----------------------------------------------------------
>Harbinger-4_DR|38532
------------------------------------------------------------
------------------------------------------------------------
------------------------------------------------------------
------------------------------------------------------------
------------------------------------------------------------
----------atttgc--------tcg----------tt---tc---------agac--c
--ggtgtg----g--t-----tatc-----------------------------------
---a-ttttca-----------------ggt------c---ctg-------caccac---
----a-ttg-t----t---ta----aa--t---ag-ca----------------------
------------------------------------------------------------
------------------------------------aatgc-----a-tt-tgtgccca-
-------tg----tatttgt----------gcacc---------------------ta-t
g------agca-tgc---------------------------------------------
----------------------------------------ttgtc-t---gaaa--agga
gg----c---------------------atg-----------------------------
----------------ttgc---tggt---gcttag----ct---attt---------tg
--aggca----attg-aa-atggacaga-ga------------cgt-----tgacca---
------actaaa------a----------------------------------ctattct
t-----------------------------------------------------------
------------------------------------------------aagt---ta---
----------atg--gtgtagttttttg----------gggggtatttaaaaa-------
-----gtgcattagt--gat--------------aggcagctccaaaacatgcat----a
tacattgctta-------------taacacacacag------------------------
------------------------------------------------------------
------------------------------------------------------------
------------------------------------------------------------
--------------ggatgtgcagca----------------------------------
------------------------------------------------------------
------------------------------------------------------------
------------------------------------------------------------
------------------------------------------------------------
------------------------------------------------------------
------------------------------------------------------------
------------------------------------------------------------
------------------------------------------------------------
------------------------------------------------------------
------------------------------------------------------------
------------------------------------------------------------
------------------------------------------------------------
------------------------------------------------------------
------------------------------------------------------------
------------------------------------------------------------
------------------------------------------------------------
------------------------------------------------------------
------------------------------------------------------------
------------------------------------------------------------
------------------------------------------------------------
------------------------------------------------------------
------------------------------------------------------------
------------------------------------------------------------
------------------------------------------------------------
------------------------------------------------------------
------------------------------------------------------------
------------------------------------------------------------
------------------------------------------------------------
------------------------------------------------------------
------------------------------------------------------------
------------------------------------------------------------
------------------------------------------------------------
------------------------------------------------------------
-----------------------------------------------------------
>Harbinger-4_DR|38533
------------------------------------------------------------
------------------------------------------------------------
------------------------------------------------------------
-------------gggcc-------ctaatcata-----------ca----cc--tgg--
-tgcaatgcgg-gc---cagg--------tgtgagg-caag----------------tg-
--------ttatttgc--------tag----------tt---tc---------agcc--t
--ggtgag----g--g--------------------------------------------
----------------------------ttt-----------------------------
----a-----c---tt-------------t------------------------------
------------------------------------------------------------
---------------------------------------------------t--------
------------------------------------------------------------
------------------------------------------------------------
------------------------------------------------------------
--------------------------------------------t---------------
---------------atgtc---cgac---accttg----tt---gtt------------
-----------------a-aaaaaaca---------------------------------
------------------------------------------------------------
------------------------------------------------------------
------------------------------------------------------------
------------------------------------------------------------
------------------------------------------------------------
------------------------------------------------------------
------------------------------------------------------------
------------------------------------------------------------
------------------------------------------------------------
------------------------------------------------------------
------------------------------------------------------------
------------------------------------------------------------
------------------------------------------------------------
------------------------------------------------------------
------------------------------------------------------------
------------------------------------------------------------
------------------------------------------------------------
------------------------------------------------------------
------------------------------------------------------------
------------------------------------------------------------
------------------------------------------------------------
------------------------------------------------------------
------------------------------------------------------------
------------------------------------------------------------
------------------------------------------------------------
------------------------------------------------------------
------------------------------------------------------------
------------------------------------------------------------
------------------------------------------------------------
------------------------------------------------------------
------------------------------------------------------------
------------------------------------------------------------
------------------------------------------------------------
------------------------------------------------------------
------------------------------------------------------------
------------------------------------------------------------
------------------------------------------------------------
------------------------------------------------------------
------------------------------------------------------------
------------------------------------------------------------
------------------------------------------------------------
------------------------------------------------------------
------------------------------------------------------------
-----------------------------------------------------------
>Harbinger-4_DR|38534
------------------------------------------------------------
------------------------------------------------------------
------------------------------------------------------------
---------------------------------------------ta----cc--gta--
-----------gac---ccgg--------tgcaacg-caat----------------tg-
--------ttgtttgc--------tag----------tt---tc---------agct--a
--ggcgca----a--g-----attc-----------------------------------
---g-ttttga-----------------cgt------t---tta-------caccat---
----g-ttg-t----t---ta----aa--t---ag-ca----------------------
------------------------------------------------------------
------------------------------------aatgc-----a-tt-tgtgctca-
-------ta--------tgt----------gtgcc---------------------ca-t
a------ggcgtt-c---------------------------------------------
----------------------------------------tggtc-t---aaaa--aagg
ag--g-c---------------------gtg-ttga------------------------
------------------------ggt---gcgttg----ct---attt---------tg
--aag-a----acta-ca-caagactgt-tc------------cata---cagactg---
------------------------------------------------------------
------------------------------------------------------------
------------------------------------------------------------
------------------------------------------------------------
------------------------------------------------------------
------------------------------------------------------------
------------------------------------------------------------
------------------------------------------------------------
------------------------------------------------------------
------------------------------------------------------------
------------------------------------------------------------
------------------------------------------------------------
------------------------------------------------------------
------------------------------------------------------------
------------------------------------------------------------
------------------------------------------------------------
------------------------------------------------------------
------------------------------------------------------------
------------------------------------------------------------
------------------------------------------------------------
------------------------------------------------------------
------------------------------------------------------------
------------------------------------------------------------
------------------------------------------------------------
------------------------------------------------------------
------------------------------------------------------------
------------------------------------------------------------
------------------------------------------------------------
------------------------------------------------------------
------------------------------------------------------------
------------------------------------------------------------
------------------------------------------------------------
------------------------------------------------------------
------------------------------------------------------------
------------------------------------------------------------
------------------------------------------------------------
------------------------------------------------------------
------------------------------------------------------------
------------------------------------------------------------
------------------------------------------------------------
------------------------------------------------------------
------------------------------------------------------------
------------------------------------------------------------
-----------------------------------------------------------
>Harbinger-4_DR|38535
------------------------------------------------------------
------------------------------------------------------------
------------------------------------------------tgact-------
----------cctccac--------ctcatggga-----------ct----tt--ggt--
-gagtctgg-------tcaggg---------------tgag----------------tg-
-------ttttca--------cgccag----------tt---gc---------agcc--t
--ggcgca----g--g-----tgtc-----------------------------------
---a-ttttca-----------------cat------tccaatg-------tgccat---
----g-ttg-t----t---ta----aa--t---ca-aa----------------------
------------------------------------------------------------
------------------------------------a--gc-----a-tt-cacgccca-
-------tt--------tgt----------gggcc---------------------ca-t
g------ggcacc-c---------------------------------------------
----------------------------------------t-------------------
------------------------------------------------------------
------------------------------------------------------------
------------------------------------------------------------
----------aa------aa---------------------------------ctggtct
a-----------------------------------------------------------
------------------------------------------------aagt---ca---
----------aaa--gcgt--cgttttt-tt--------ttttttttttaagt-------
-----gtgtgttaat--gatagg------a--------aggtccaaaatgcccat----a
cattctgctta-------------ttacacaca--g------------------------
------------------------------------------------------------
------------------------------------------------------------
------------------------------------------------------------
--------------ggatgcgcagcagcacac-aaacaccattaaatat--gaaa-----
--aa----ataaaggat---t-aaaatgtaaa-----ag-agatat--------taat--
-----ctacataaatgtaaaa---------------------------------------
------------------------------------------------------------
------------------------------------------------------------
------------------------------------------------------------
------------------------------------------------------------
------------------------------------------------------------
------------------------------------------------------------
------------------------------------------------------------
------------------------------------------------------------
------------------------------------------------------------
------------------------------------------------------------
------------------------------------------------------------
------------------------------------------------------------
------------------------------------------------------------
------------------------------------------------------------
------------------------------------------------------------
------------------------------------------------------------
------------------------------------------------------------
------------------------------------------------------------
------------------------------------------------------------
------------------------------------------------------------
------------------------------------------------------------
------------------------------------------------------------
------------------------------------------------------------
------------------------------------------------------------
------------------------------------------------------------
------------------------------------------------------------
------------------------------------------------------------
------------------------------------------------------------
------------------------------------------------------------
------------------------------------------------------------
------------------------------------------------------------
-----------------------------------------------------------
>Harbinger-4_DR|38536
------------------------------------------------------------
------------------------------------------------------------
------------------------------------------------------------
---------------------------------g-----------ct----at--tga--
-tcaactgaaa-------------------------------------------------
------------------------------------------------------------
------------------------------------------------------------
------------------------------------------------------------
------------------------------------------------------------
------------------------------------------------------------
------------------------------------------------------------
------------------------------------------------------------
------------------------------------------------------------
------------------------------------------------------------
------------------------------------------------------------
------------------------------------------------------------
------------------------------------------------------------
-----------------------------------------------------ctggtct
a-----------------------------------------------------------
------------------------------------------------aaat---ca---
----------ata--gcgta-aattttt-ta--------ttgttatttaagga-------
-----gcatgttagt--catagg------a--------aggtccaaaatgtgcat----t
catgctgctta-------------ttacacacacag------------------------
------------------------------------------------------------
------------------------------------------------------------
------------------------------------------------------------
--------------ggatgcgcagcagcacac-aaacatctttaaatat--gaaa-----
--aa--------------------------------------------------------
------------------------------------------------------------
------------------------------------------------------------
------------------------------------------------------------
------------------------------------------------------------
------------------------------------------------------------
------------------------------------------------------------
------------------------------------------------------------
------------------------------------------------------------
------------------------------------------------------------
------------------------------------------------------------
------------------------------------------------------------
------------------------------------------------------------
------------------------------------------------------------
------------------------------------------------------------
------------------------------------------------------------
------------------------------------------------------------
------------------------------------------------------------
------------------------------------------------------------
------------------------------------------------------------
------------------------------------------------------------
------------------------------------------------------------
------------------------------------------------------------
------------------------------------------------------------
------------------------------------------------------------
------------------------------------------------------------
------------------------------------------------------------
------------------------------------------------------------
------------------------------------------------------------
------------------------------------------------------------
------------------------------------------------------------
------------------------------------------------------------
------------------------------------------------------------
-----------------------------------------------------------
>Harbinger-4_DR|38537
------------------------------------------------------------
------------------------------------------------------------
------------------------------------------------------------
-------c--------ct-------cctcgcttg----ccgctttcc----ct-ttag-g
ggtctttg----------------------atgaatcc-------------------ga-
------ttagttctgt--------aaag------------------tgtcttgaact--t
tg--tgca--c-g-agc--a-gatc-----------------------------------
--tg-tttcctcacta------ttgaagcgt------tctggt-------tttacactta
cgaagtccg-c-ca-t--gtt----aa--t---ag-cc----------------------
------------------------------------------------------------
------------------------------------aatccgct--g-tggccccaccac
gacttactc-------tt---------------------------------aaaggcaat
gg---gagatgcgagag-------------------------------------------
--------------------------at------------tgatt-t---------aatg
aa-cgtta---------------------cacccaa---aa-ca----------------
-------------------------------cac------ccgtgattc-------atta
--agag-----------a-ataagc-acaaccctt----------tt----agatca---
---tg---cgcctggtgcac---------------------ggaccttttttcctgtttt
t-----------------------------------------------------------
-----------------------------------------------aaaat-agca---
-------aaagtgca------------------------------ttgcattgt-tggtg
cattgctattttaagacaaa----------------------------tgaaaaagact-
---attgatcaactaaaagctggtatat----------------tgtcagtgg-------
------------tgcagtttattttatt--------------------------------
------------------------------------------------------------
------------------------------------------------------------
-----------------tatttatta------ttattatttcttattat--agatgtctc
caaaag--cacatacac--------------------------------------attgc
ttattgcacacaca----------------------------------------tgtatg
cgca--------------------------------------------------------
------------------------------------------------------------
------------------------------------------------------------
------------------------------------------------------------
------------------------------------------------------------
------------------------------------------------------------
------------------------------------------------------------
------------------------------------------------------------
------------------------------------------------------------
------------------------------------------------------------
------------------------------------------------------------
------------------------------------------------------------
------------------------------------------------------------
------------------------------------------------------------
------------------------------------------------------------
------------------------------------------------------------
------------------------------------------------------------
------------------------------------------------------------
------------------------------------------------------------
------------------------------------------------------------
------------------------------------------------------------
------------------------------------------------------------
------------------------------------------------------------
------------------------------------------------------------
------------------------------------------------------------
------------------------------------------------------------
------------------------------------------------------------
------------------------------------------------------------
------------------------------------------------------------
------------------------------------------------------------
------------------------------------------------------------
-----------------------------------------------------------
>Harbinger-4_DR|38538
--------------tggttcaggtatcattttcttttc----------------------
------------------------------------------------------------
------------------------------------tttgctggttaatgccgcagt--g
actgctac--------ct-------cataccacac----ctacttta----cc-tcag-a
gggctttggt-----------------------gaatc-------------------tg-
------gctcaatctg--------taga------tggtct-----------ttaaca--t
tg--tgca--c-c-agc--a-gatc-----------------------------------
--tg-tttccttact-----------agcgg------ttagat-------tttctgctta
caaagtccg-c-cagt--gaa----aa--t---aa-tg----------------------
------------------------------------------------------------
------------------------------------aatccaac--a-tgttgtgacagg
agcttgctc-------tt---------------------------------aaagagaat
gg---gagatgagac----------------tctg-------------------------
--------------------------ac------------tggtt-a---------aatg
ca-tgtta---------------------tgaccaa------------------------
------------------------------------------------------------
------------------------------------------------------------
------------------------------------------------------------
------------------------------------------------------------
------------------------------------------------------------
------------------------------------------------------------
------------------------------------------------------------
------------------------------------------------------------
------------------------------------------------------------
------------------------------------------------------------
------------------------------------------------------------
------------------------------------------------------------
------------------------------------------------------------
------------------------------------------------------------
------------------------------------------------------------
------------------------------------------------------------
------------------------------------------------------------
------------------------------------------------------------
------------------------------------------------------------
------------------------------------------------------------
------------------------------------------------------------
------------------------------------------------------------
------------------------------------------------------------
------------------------------------------------------------
------------------------------------------------------------
------------------------------------------------------------
------------------------------------------------------------
------------------------------------------------------------
------------------------------------------------------------
------------------------------------------------------------
------------------------------------------------------------
------------------------------------------------------------
------------------------------------------------------------
------------------------------------------------------------
------------------------------------------------------------
------------------------------------------------------------
------------------------------------------------------------
------------------------------------------------------------
------------------------------------------------------------
------------------------------------------------------------
------------------------------------------------------------
------------------------------------------------------------
------------------------------------------------------------
------------------------------------------------------------
------------------------------------------------------------
-----------------------------------------------------------
>Harbinger-4_DR|38539
------------------------------------------------------------
------------------------------------------------------------
------------------------------------------------------------
-------------------------ttcagtctg-----------ct----tc-------
------------------aggtat--------catg-ttca----------------tg-
-------tcgctt-----tgctgctgt----------tt---aa---------atca--c
--agagtatttcg--g-----catc-----------------------------------
---a-gtttga-----------------aaa------gc---tg-------t--------
--------g-t----t---aa----g----------------------------------
------------------------------------------------------------
------------------------------------------------------------
------------------------------------------------------------
------------------------------------------------------------
------------------------------------------------------------
----------------------------------------g-cat---------------
---------------gttgt---tgat---gtgttg----ct---agtt---------ta
--aggca----aatg-aa-atag-------------------------------------
-----------------------------------------------------ctgctct
a-----------------------------------------------------------
------------------------------------------------cagt---ta---
----------atg--gtgc--ag---tt-ttt-------cttttatttaaagg-------
-----gcacgttagt--gatatg------ca--------ggtccaaaatgtgcat----a
catgttgctta-------------ttacacacaggg------------------------
------------------------------------------------------------
------------------------------------------------------------
------------------------------------------------------------
--------------ggatgcacagcagcacac-aaacatcttcaaatgt--gaaa-----
--aa----ctaaaggat---t-aaaaatgtag-----aa-tattat--------tattgt
-----ccacataaatataaaat--------------------------------------
------------------------------------------------------------
------------------------------------------------------------
------------------------------------------------------------
------------------------------------------------------------
------------------------------------------------------------
------------------------------------------------------------
------------------------------------------------------------
------------------------------------------------------------
------------------------------------------------------------
------------------------------------------------------------
------------------------------------------------------------
------------------------------------------------------------
------------------------------------------------------------
------------------------------------------------------------
------------------------------------------------------------
------------------------------------------------------------
------------------------------------------------------------
------------------------------------------------------------
------------------------------------------------------------
------------------------------------------------------------
------------------------------------------------------------
------------------------------------------------------------
------------------------------------------------------------
------------------------------------------------------------
------------------------------------------------------------
------------------------------------------------------------
------------------------------------------------------------
------------------------------------------------------------
------------------------------------------------------------
------------------------------------------------------------
------------------------------------------------------------
-----------------------------------------------------------
>Harbinger-4_DR|38540
agatgtttttgg----------agattgtttttttgtta---------------------
--------------gggcatgttagtgatatgcagttcacagcatgcatacatgtt----
-----------------------------------------------------------g
cccgctac--------ct-------ccttc---------tgtcttta----tc-tcag-g
ggttttgg-------t-----------------gaatc-------------------cg-
------gctcattctg--------taga------tggtct-----------ttaaca--t
tg--cgca--c-c-agc--a-gct------------------------------------
------------------------------------------------------------
------------------------------------------------------------
------------------------------------------------------------
------------------------------------------------------------
------------------------------------------------------------
------------------------------------------------------------
------------------------------------------------------------
------------------------------------------------------------
------------------------------------------------------------
------------------------------------------------------------
------------------------------------------------------------
------------------------------------------------------------
------------------------------------------------------------
------------------------------------------------------------
------------------------------------------------------------
------------------------------------------------------------
------------------------------------------------------------
------------------------------------------------------------
------------------------------------------------------------
------------------------------------------------------------
------------------------------------------------------------
------------------------------------------------------------
------------------------------------------------------------
------------------------------------------------------------
------------------------------------------------------------
------------------------------------------------------------
------------------------------------------------------------
------------------------------------------------------------
------------------------------------------------------------
------------------------------------------------------------
------------------------------------------------------------
------------------------------------------------------------
------------------------------------------------------------
------------------------------------------------------------
------------------------------------------------------------
------------------------------------------------------------
------------------------------------------------------------
------------------------------------------------------------
------------------------------------------------------------
------------------------------------------------------------
------------------------------------------------------------
------------------------------------------------------------
------------------------------------------------------------
------------------------------------------------------------
------------------------------------------------------------
------------------------------------------------------------
------------------------------------------------------------
------------------------------------------------------------
------------------------------------------------------------
------------------------------------------------------------
------------------------------------------------------------
------------------------------------------------------------
------------------------------------------------------------
-----------------------------------------------------------
>Harbinger-4_DR|38541
------------------------------------------------------------
------------------------------------------------------------
------------------------------------------------------------
------------------------------------------------------------
------------------------------------------------------------
------------------------------------------------------------
------------------------------------------------------------
------------------------------------------------------------
------------------------------------------------------------
------------------------------------------------------------
------------------------------------------------------------
------------------------------------------------------------
------------------------------------------------------------
------------------------------------------------------------
------------------------------------------------------------
------------------------------------------------------------
------------------------------------------------------------
------------------------------------------------------------
------------------------------------------------------------
--------------------------------------------------------a---
----------atg--gctcagtatttttgtttattt---tttttatttaaaga-------
-----gcatg-taat--gatatttg----cttatag-----------acatgtga----a
cacattaccca-------------ttacacacacag------------------------
------------------------------------------------------------
------------------------------------------------------------
------------------------------------------------------------
--------------ggatgcacatca----------------------------------
------------------------------------------------------------
------------------------------------------------------------
------------------------------------------------------------
------------------------------------------------------------
------------------------------------------------------------
------------------------------------------------------------
------------------------------------------------------------
------------------------------------------------------------
------------------------------------------------------------
------------------------------------------------------------
------------------------------------------------------------
------------------------------------------------------------
------------------------------------------------------------
------------------------------------------------------------
------------------------------------------------------------
------------------------------------------------------------
------------------------------------------------------------
------------------------------------------------------------
------------------------------------------------------------
------------------------------------------------------------
------------------------------------------------------------
------------------------------------------------------------
------------------------------------------------------------
------------------------------------------------------------
------------------------------------------------------------
------------------------------------------------------------
------------------------------------------------------------
------------------------------------------------------------
------------------------------------------------------------
------------------------------------------------------------
------------------------------------------------------------
------------------------------------------------------------
------------------------------------------------------------
-----------------------------------------------------------
>Harbinger-4_DR|38542
------------------------------------------------------------
------------------------------------------------------------
------------------------------------------------------------
-ctgctac--------ct-------cataccacac----ctacttta----cc-tcag-a
gggctttggt-----------------------gaatc-------------------tg-
------gctcaa------------taga------tggtct-----------ttaaca--t
tg--tgca--c-c-agc--a-gatc-----------------------------------
--tg-tttcctcact-----------agcgg------ttagat-------tttctgctta
caaagtccg-c-cagt--gaa----aa--t---aa-tg----------------------
------------------------------------------------------------
------------------------------------aatccaac--a-tgttgtgacagg
agcttgctc-------tt---------------------------------aaagagaat
gg---gagatgagac----------------tctg-------------------------
--------------------------at------------tggtt-a---------aatg
ca-tgtta---------------------tgaccaa------------------------
------------------------------------------------------------
------------------------------------------------------------
------------------------------------------------------------
------------------------------------------------------------
------------------------------------------------------------
------------------------------------------------------------
------------------------------------------------------------
------------------------------------------------------------
------------------------------------------------------------
------------------------------------------------------------
------------------------------------------------------------
------------------------------------------------------------
------------------------------------------------------------
------------------------------------------------------------
------------------------------------------------------------
------------------------------------------------------------
------------------------------------------------------------
------------------------------------------------------------
------------------------------------------------------------
------------------------------------------------------------
------------------------------------------------------------
------------------------------------------------------------
------------------------------------------------------------
------------------------------------------------------------
------------------------------------------------------------
------------------------------------------------------------
------------------------------------------------------------
------------------------------------------------------------
------------------------------------------------------------
------------------------------------------------------------
------------------------------------------------------------
------------------------------------------------------------
------------------------------------------------------------
------------------------------------------------------------
------------------------------------------------------------
------------------------------------------------------------
------------------------------------------------------------
------------------------------------------------------------
------------------------------------------------------------
------------------------------------------------------------
------------------------------------------------------------
------------------------------------------------------------
------------------------------------------------------------
------------------------------------------------------------
------------------------------------------------------------
-----------------------------------------------------------
>Harbinger-4_DR|38543
------------------------------------------------------------
------------------------------------------------------------
------------------------------------------------------------
------------------------------------------------------------
------------------------------------------------------------
------------------------------------------------------------
------------------------------------------------------------
------------------------------------------------------------
------------------------------------------------------------
------------------------------------------------------------
------------------------------------------------------------
------------------------------------------------------------
------------------------------------------------------------
------------------------------------------------------------
------------------------------------------------------------
----------------------------------------ct---attt---------tg
--actca----aatt-aa-gttgaccgc-ac------------tac-----tgaccc---
------actaaa------ag---------------------------------gtgctct
a-----------------------------------------------------------
------------------------------------------------aagt---ca---
----------atg--gcacgctatttttgtttattt---tttt--atttaaga-------
-----gcatgttagt--gatgtgtg----cctatagttgagttcacaaaatgtaa----a
cacattaccca-------------ttacacacacag------------------------
------------------------------------------------------------
------------------------------------------------------------
------------------------------------------------------------
--------------ggatgcacagca----------------------------------
------------------------------------------------------------
------------------------------------------------------------
------------------------------------------------------------
------------------------------------------------------------
------------------------------------------------------------
------------------------------------------------------------
------------------------------------------------------------
------------------------------------------------------------
------------------------------------------------------------
------------------------------------------------------------
------------------------------------------------------------
------------------------------------------------------------
------------------------------------------------------------
------------------------------------------------------------
------------------------------------------------------------
------------------------------------------------------------
------------------------------------------------------------
------------------------------------------------------------
------------------------------------------------------------
------------------------------------------------------------
------------------------------------------------------------
------------------------------------------------------------
------------------------------------------------------------
------------------------------------------------------------
------------------------------------------------------------
------------------------------------------------------------
------------------------------------------------------------
------------------------------------------------------------
------------------------------------------------------------
------------------------------------------------------------
------------------------------------------------------------
------------------------------------------------------------
------------------------------------------------------------
-----------------------------------------------------------
>Harbinger-4_DR|38544
------------------------------------------------------------
------------------------------------------------------------
------------------------------------------------------------
--------------ggc--------tctatcata-----------ca----ct--tgg--
-ta---------------------------------------------------------
----------atttgc--------tag----------tg---tc---------agcc--t
--ggcgca----g--g-----tatc-----------------------------------
---a-ttttcc-----------------tgt------t---tcg-------caccat---
----g-ttg-t----t---ta----ta--t---ag-cg----------------------
------------------------------------------------------------
------------------------------------aatac-----a-tt-tgcaccca-
-------t--------ttgt----------gctca---------------------ca-t
g------tctg-tgc---------------------------------------------
----------------------------------------tggtc-----------tggt
gg----t---------------------gta-ttga---gg-ctc---------------
---------------agtgt---tggc---acattg----ct---attt---------c-
------------------------------t------------tag-----acatca---
------actaaa------a-----------------------------------------
------------------------------------------------------------
------------------------------------------------------------
------------------------------------------------------------
------------------------------------------------------------
------------------------------------------------------------
------------------------------------------------------------
------------------------------------------------------------
------------------------------------------------------------
------------------------------------------------------------
------------------------------------------------------------
------------------------------------------------------------
------------------------------------------------------------
------------------------------------------------------------
------------------------------------------------------------
------------------------------------------------------------
------------------------------------------------------------
------------------------------------------------------------
------------------------------------------------------------
------------------------------------------------------------
------------------------------------------------------------
------------------------------------------------------------
------------------------------------------------------------
------------------------------------------------------------
------------------------------------------------------------
------------------------------------------------------------
------------------------------------------------------------
------------------------------------------------------------
------------------------------------------------------------
------------------------------------------------------------
------------------------------------------------------------
------------------------------------------------------------
------------------------------------------------------------
------------------------------------------------------------
------------------------------------------------------------
------------------------------------------------------------
------------------------------------------------------------
------------------------------------------------------------
------------------------------------------------------------
------------------------------------------------------------
------------------------------------------------------------
------------------------------------------------------------
------------------------------------------------------------
-----------------------------------------------------------
>Harbinger-4_DR|38545
------------------------------------------------------------
------------------------------------------------------------
------------------------------------------------------------
------------------------------------------------------------
------------------------------------------------------------
------------------------------------------------------------
------------------------------------------------------------
------------------------------------------------------------
------------------------------------------------------------
------------------------------------------------------------
------------------------------------------------------------
------------------------------------------------------------
------------------------------------------------------------
------------------------------------------------------------
------------------------------------------------------------
------------------------------------------------------------
------------------------------------------------------------
------------------------------------------------------------
------------------------------------------------------------
--------------------------------------------------------a---
----------atg--actcagtatttttgtttattt---tttttatttaaaga-------
-----gcatg-taat--gatatttg----cttatag-----------acatgtga----a
cacattaccca-------------ttacacactcag------------------------
------------------------------------------------------------
------------------------------------------------------------
------------------------------------------------------------
--------------ggatgcacagcactgatcgtgccttctttacctct-----------
-----------------------------------------------------gtgcttt
--------------ggtgaat---------------------------------------
------------------------------------------------------------
------------------------------------------------------------
------------------------------------------------------------
------------------------------------------------------------
------------------------------------------------------------
------------------------------------------------------------
------------------------------------------------------------
------------------------------------------------------------
------------------------------------------------------------
------------------------------------------------------------
------------------------------------------------------------
------------------------------------------------------------
------------------------------------------------------------
------------------------------------------------------------
------------------------------------------------------------
------------------------------------------------------------
------------------------------------------------------------
------------------------------------------------------------
------------------------------------------------------------
------------------------------------------------------------
------------------------------------------------------------
------------------------------------------------------------
------------------------------------------------------------
------------------------------------------------------------
------------------------------------------------------------
------------------------------------------------------------
------------------------------------------------------------
------------------------------------------------------------
------------------------------------------------------------
------------------------------------------------------------
------------------------------------------------------------
-----------------------------------------------------------
>Harbinger-4_DR|38546
------------------------------------------------------------
------------------------------------------------------------
------------------------------------------------------------
--------------ggc--------catatcata-----------ca----ct--tgg--
-ca---------------------------------------------------------
----------atttgc--------tag----------tg---tc---------agcc--t
--ggcaca----g--g-----tatc-----------------------------------
---a-ttttca-----------------cgt------t---ttg-------caccat---
----g-ttg-t----t---ta----tg--t---ag-cg----------------------
------------------------------------------------------------
------------------------------------aata-----------------ca-
-------t--------ttgt----------gctca---------------------ca-t
g------tgtg-tgc---------------------------------------------
----------------------------------------tggtc-t------g--tgga
gg----t---------------------gtg-ttga---gg-ctc---------------
---------------agtgt---tggc---acattg----ct---attt---------c-
------------------------------t------------tag-----acatca---
------actgaa------ag---------------------------------ctgctct
a-----------------------------------------------------------
------------------------------------------------aagt--------
------------------------------------------------------------
------------------------------------------------------------
------------------------------------------------------------
------------------------------------------------------------
------------------------------------------------------------
------------------------------------------------------------
------------------------------------------------------------
------------------------------------------------------------
------------------------------------------------------------
------------------------------------------------------------
------------------------------------------------------------
------------------------------------------------------------
------------------------------------------------------------
------------------------------------------------------------
------------------------------------------------------------
------------------------------------------------------------
------------------------------------------------------------
------------------------------------------------------------
------------------------------------------------------------
------------------------------------------------------------
------------------------------------------------------------
------------------------------------------------------------
------------------------------------------------------------
------------------------------------------------------------
------------------------------------------------------------
------------------------------------------------------------
------------------------------------------------------------
------------------------------------------------------------
------------------------------------------------------------
------------------------------------------------------------
------------------------------------------------------------
------------------------------------------------------------
------------------------------------------------------------
------------------------------------------------------------
------------------------------------------------------------
------------------------------------------------------------
------------------------------------------------------------
------------------------------------------------------------
------------------------------------------------------------
------------------------------------------------------------
-----------------------------------------------------------
>Harbinger-4_DR|38547
------------------------------------------------------------
------------------------------------------------------------
------------------------------------------------------------
---------------gc--------cctatcgta-----------ca----cc--cgt--
-ggcaata----------------------------------------------------
------------------------tgg----------cg---ac---------agat--g
c-agcaca----a--g-------tg-----------------------------------
---a-tttttt-----------------tgc------t---aac-------taccac---
----a-ttg-t----t---ta----aa--t---ag-ca----------------------
------------------------------------------------------------
------------------------------------ctctc-----a-tt-tgtgccac-
-------at--------tgt----------gaact---------------------ca-t
g------tgcgtg-c---------------------------------------------
----------------------------------------tggtc-t----gaa--aagg
ag--g-t---------------------gtg-ttaa---gg-ggc---------------
---------------attgt---tggc---gtgttg----ct---attt---------ta
--aggca----actg-aa-a-aaaccac-ac------------cgc-----tgagca---
------acaaaa------ag---------------------------------cagctct
a-----------------------------------------------------------
------------------------------------------------aagt---ca---
----------atg--gtgcag-----------agttttattagtgtttaaaa--------
-----gtgtgttagt--gttatgtg----cct---------------atgcatgtgcaaa
cacattgctta-------------atacacaaaggatgtata------------------
------------------------------------------------------------
------------------------------------------------------------
------------------------------------------------------------
---------------------cagca----------------------------------
------------------------------------------------------------
------------------------------------------------------------
------------------------------------------------------------
------------------------------------------------------------
------------------------------------------------------------
------------------------------------------------------------
------------------------------------------------------------
------------------------------------------------------------
------------------------------------------------------------
------------------------------------------------------------
------------------------------------------------------------
------------------------------------------------------------
------------------------------------------------------------
------------------------------------------------------------
------------------------------------------------------------
------------------------------------------------------------
------------------------------------------------------------
------------------------------------------------------------
------------------------------------------------------------
------------------------------------------------------------
------------------------------------------------------------
------------------------------------------------------------
------------------------------------------------------------
------------------------------------------------------------
------------------------------------------------------------
------------------------------------------------------------
------------------------------------------------------------
------------------------------------------------------------
------------------------------------------------------------
------------------------------------------------------------
------------------------------------------------------------
------------------------------------------------------------
------------------------------------------------------------
-----------------------------------------------------------
>Harbinger-4_DR|38548
------------------------------------------------------------
------------------------------------------------------------
------------------------------------------------------------
------------------------------cata-----------ca----cc--tgg--
-cgcaatacagcac---tagg--------cacgatg-caag----------------tg-
--------tttt-tgc--------tag----------tt---tc---------agcc--t
--tgcgtg----g--g-----taac-----------------------------------
---a-ttttca-----------------cat------c---ttg-------catgat---
----t-----t---gca------------t------------------------------
------------------------------------------------------------
------------------------------------cttgc-----a-tt-tgcacaca-
-------tt--------tgt----------gtgcc---------------------ca-t
a------ggcctg-c---------------------------------------------
----------------------------------------tggtc-t--attaa------
------------------------------------------------------------
------------------------------------------------------------
------------------------------------------------------------
------------------------------------------------------------
------------------------------------------------------------
------------------------------------------------------------
------------------------------------------------------------
------------------------------------------------------------
------------------------------------------------------------
------------------------------------------------------------
------------------------------------------------------------
------------------------------------------------------------
------------------------------------------------------------
------------------------------------------------------------
------------------------------------------------------------
------------------------------------------------------------
------------------------------------------------------------
------------------------------------------------------------
------------------------------------------------------------
------------------------------------------------------------
------------------------------------------------------------
------------------------------------------------------------
------------------------------------------------------------
------------------------------------------------------------
------------------------------------------------------------
------------------------------------------------------------
------------------------------------------------------------
------------------------------------------------------------
------------------------------------------------------------
------------------------------------------------------------
------------------------------------------------------------
------------------------------------------------------------
------------------------------------------------------------
------------------------------------------------------------
------------------------------------------------------------
------------------------------------------------------------
------------------------------------------------------------
------------------------------------------------------------
------------------------------------------------------------
------------------------------------------------------------
------------------------------------------------------------
------------------------------------------------------------
------------------------------------------------------------
------------------------------------------------------------
------------------------------------------------------------
------------------------------------------------------------
-----------------------------------------------------------
>Harbinger-4_DR|120392
------------------------------------------------------------
------------------------------------------------------------
------------------------------------------------------------
--------------------------tttttatt-----------tg--ttat--taa--
-----------------aagg--------tgtgttagcgca----------------tg-
-------cgtttttgt--------tag----------tt---tc---------tgcc--t
--ggcgtt----g--g-----tatc-----------------------------------
---a-ttttca-----------------cgt------c---ttgc---at----------
------ttg-c----t---ta----aa-----aag-ca----------------------
------------------------------------------------------------
------------------------------------aatgc-----a-tt-tgcgccca-
-------tggg---------------------------------------------ca-t
g-------------c---------------------------------------------
----------------------------------------tggtc-t---gaaa--agga
gg----t---------------------gtg-t---------------------------
------------------------------------------------------------
------------------------------------------------------------
------------------------------------------------------------
------------------------------------------------------------
------------------------------------------------------------
------------------------------------------------------------
------------------------------------------------------------
------------------------------------------------------------
------------------------------------------------------------
------------------------------------------------------------
------------------------------------------------------------
------------------------------------------------------------
------------------------------------------------------------
------------------------------------------------------------
------------------------------------------------------------
------------------------------------------------------------
------------------------------------------------------------
------------------------------------------------------------
------------------------------------------------------------
------------------------------------------------------------
------------------------------------------------------------
------------------------------------------------------------
------------------------------------------------------------
------------------------------------------------------------
------------------------------------------------------------
------------------------------------------------------------
------------------------------------------------------------
------------------------------------------------------------
------------------------------------------------------------
------------------------------------------------------------
------------------------------------------------------------
------------------------------------------------------------
------------------------------------------------------------
------------------------------------------------------------
------------------------------------------------------------
------------------------------------------------------------
------------------------------------------------------------
------------------------------------------------------------
------------------------------------------------------------
------------------------------------------------------------
------------------------------------------------------------
------------------------------------------------------------
------------------------------------------------------------
------------------------------------------------------------
------------------------------------------------------------
-----------------------------------------------------------
>Harbinger-4_DR|120393
------------------------------------------------------------
------------------------------------------------------------
------------------------------------------------------------
--------------ggc--------cttatcata-----------ca----cc--cgg--
-cgcaaggcggtgc---acgg--------cacgacc-caat----------------tgt
--------ttttttgc--------tag----------tt---tc---------aact--c
--ggcgca----a--g-----agtc-----------------------------------
---g-tttgga-----------------cga------t---ttg-------taaaac---
----g-atg-t----t---ta----ta--t---ag-ca----------------------
------------------------------------------------------------
------------------------------------aatgc-----a-tt-tgcgctca-
-------ta--------tgt----------gcgcc---------------------ca-t
a------ggcagt-c---------------------------------------------
----------------------------------------tggtc-t---aaaa--aagg
ag--g-t---------------------ttg-ttaa---gg-cgc---------------
---------------attgc---tggc---gcattg----ct---attt---------tg
--agg-a----acta-aa-ataaactgt-ac------------aat-----agacca---
------gctgag------ag---------------------------------taggtct
a-----------------------------------------------------------
------------------------------------------------aag---------
------------------------------------------------------------
------------------------------------------------------------
------------------------------------------------------------
------------------------------------------------------------
------------------------------------------------------------
------------------------------------------------------------
------------------------------------------------------------
------------------------------------------------------------
------------------------------------------------------------
------------------------------------------------------------
------------------------------------------------------------
------------------------------------------------------------
------------------------------------------------------------
------------------------------------------------------------
------------------------------------------------------------
------------------------------------------------------------
------------------------------------------------------------
------------------------------------------------------------
------------------------------------------------------------
------------------------------------------------------------
------------------------------------------------------------
------------------------------------------------------------
------------------------------------------------------------
------------------------------------------------------------
------------------------------------------------------------
------------------------------------------------------------
------------------------------------------------------------
------------------------------------------------------------
------------------------------------------------------------
------------------------------------------------------------
------------------------------------------------------------
------------------------------------------------------------
------------------------------------------------------------
------------------------------------------------------------
------------------------------------------------------------
------------------------------------------------------------
------------------------------------------------------------
------------------------------------------------------------
------------------------------------------------------------
------------------------------------------------------------
-----------------------------------------------------------
>Harbinger-4_DR|120394
------------------------------------------------------------
------------------------------------------------------------
------------------------------------------------------------
------------------------------------------------------------
------------------------------------------------------------
------------------------------------------------------------
------------------------------------------------------------
------------------------------------------------------------
------------------------------------------------------------
------------------------------------------------------------
------------------------------------------------------------
------------------------------------------------------------
------------------------------------------------------------
------------------------------------------------------------
------------------------------------------------------------
------------------------------------------------------------
-----------------------------gc------------cat-----tgaaca---
------actaaa------ag---------------------------------cttgtct
a-----------------------------------------------------------
------------------------------------------------aagt---ca---
----------gtg--gcacgtttttttt--ttatta---attttttttaaagt-------
-----ctgtgttaat--ggtaggc--------------agtcccaaagcacgcat----a
caagttgcttt-------------ttacacacacca------------------------
------------------------------------------------------------
------------------------------------------------------------
------------------------------------------------------------
--------------agatgcacagcagcacat-aaatatctttaaatct--aaag-----
--aa------------------------aaaa-----aa-tactaataacctcatgtttt
ctt--caacccagaggtgaa----------------------------------------
------------------------------------------------------------
------------------------------------------------------------
------------------------------------------------------------
------------------------------------------------------------
------------------------------------------------------------
------------------------------------------------------------
------------------------------------------------------------
------------------------------------------------------------
------------------------------------------------------------
------------------------------------------------------------
------------------------------------------------------------
------------------------------------------------------------
------------------------------------------------------------
------------------------------------------------------------
------------------------------------------------------------
------------------------------------------------------------
------------------------------------------------------------
------------------------------------------------------------
------------------------------------------------------------
------------------------------------------------------------
------------------------------------------------------------
------------------------------------------------------------
------------------------------------------------------------
------------------------------------------------------------
------------------------------------------------------------
------------------------------------------------------------
------------------------------------------------------------
------------------------------------------------------------
------------------------------------------------------------
------------------------------------------------------------
------------------------------------------------------------
-----------------------------------------------------------
>Harbinger-4_DR|120395
------------------------------------------------------------
------------------------------------------------------------
------------------------------------------------------------
-------------gggc--------cccatcaaa-----------ca----ct--tgg--
-cgcaatg---------------------cgcaacg-caat----------------tg-
--------ctgttggc--------tag----------tt---tc---------agtt--c
--gacgcg----aa-a-----agtc-----------------------------------
---a-ttttga-----------------cgt------t---ttg-------ccccac---
----a-ctg--t---t---ta----aa--t---ag-ca----------------------
------------------------------------------------------------
------------------------------------aaagc-----a-tc-t--------
------------------------------------------------------------
------------------------------------------------------------
------------------------------------------------------------
------------------------------------------------------------
------------------------------------------------------------
------------------------------------------------------------
------------------------------------------------------------
------------------------------------------------------------
------------------------------------------------------------
------------------------------------------------------------
------------------------------------------------------------
------------------------------------------------------------
------------------------------------------------------------
------------------------------------------------------------
------------------------------------------------------------
------------------------------------------------------------
------------------------------------------------------------
------------------------------------------------------------
------------------------------------------------------------
------------------------------------------------------------
------------------------------------------------------------
------------------------------------------------------------
------------------------------------------------------------
------------------------------------------------------------
------------------------------------------------------------
------------------------------------------------------------
------------------------------------------------------------
------------------------------------------------------------
------------------------------------------------------------
------------------------------------------------------------
------------------------------------------------------------
------------------------------------------------------------
------------------------------------------------------------
------------------------------------------------------------
------------------------------------------------------------
------------------------------------------------------------
------------------------------------------------------------
------------------------------------------------------------
------------------------------------------------------------
------------------------------------------------------------
------------------------------------------------------------
------------------------------------------------------------
------------------------------------------------------------
------------------------------------------------------------
------------------------------------------------------------
------------------------------------------------------------
------------------------------------------------------------
------------------------------------------------------------
------------------------------------------------------------
-----------------------------------------------------------
>Harbinger-4_DR|120396
------------------------------------------------------------
------------------------------------------------------------
------------------------------------------------------------
------------------------------------------------------------
-----------------------------tgtgaca-caat----------------tg-
--------ttgttca----------------------tt---tc---------agcc--t
--ggcgca----a--g-----agtc-----------------------------------
---a-ttttga-----------------cat------t---ttg-------cagcat---
----g-ttg-t----t---tt----aa--t---ag-ca----------------------
------------------------------------------------------------
------------------------------------aatgc-----a-tt-tgcgctta-
-------ca--------tgt----------gcgcc---------------------ca-t
a------gacatt-c---------------------------------------------
----------------------------------------tggta-t---aaaa--aagg
ag--g-c---------------------gtg-ttga---gg-tgc---------------
---------------attgc---t------gcgttg----ct---attt---------tg
--agg-a----acta-ta-atagactgt-tc------------aat-----agacca---
------gatcaa------ag---------------------------------caggtct
a-----------------------------------------------------------
------------------------------------------------tagt---c----
------------------------------------------------------------
------------------------------------------------------------
------------------------------------------------------------
------------------------------------------------------------
------------------------------------------------------------
------------------------------------------------------------
------------------------------------------------------------
------------------------------------------------------------
------------------------------------------------------------
------------------------------------------------------------
------------------------------------------------------------
------------------------------------------------------------
------------------------------------------------------------
------------------------------------------------------------
------------------------------------------------------------
------------------------------------------------------------
------------------------------------------------------------
------------------------------------------------------------
------------------------------------------------------------
------------------------------------------------------------
------------------------------------------------------------
------------------------------------------------------------
------------------------------------------------------------
------------------------------------------------------------
------------------------------------------------------------
------------------------------------------------------------
------------------------------------------------------------
------------------------------------------------------------
------------------------------------------------------------
------------------------------------------------------------
------------------------------------------------------------
------------------------------------------------------------
------------------------------------------------------------
------------------------------------------------------------
------------------------------------------------------------
------------------------------------------------------------
------------------------------------------------------------
------------------------------------------------------------
------------------------------------------------------------
------------------------------------------------------------
-----------------------------------------------------------
>Harbinger-4_DR|120397
------------------------------------------------------------
------------------------------------------------------------
------------------------------------------------------------
---------------------------------a-----------aa--------tgg--
-------------------------------------caca-------------------
-------ggtttttgc--------tgg----------tt---t-----------------
----------------------gtt-----------------------------------
-----ttgtta--------------------------t---tta----------------
----aagtg-t---gc---------aa--t---ag-------------------------
------------------------------------------------------------
-----------------------------------tggtact----a-tcatactccca-
---gtgcta--------tgc---------agtgcag--------------------cg-c
a------agtgtt-----------------------------------------------
----------------------------------------------tt------------
------t---------------------ttg-ctagtt----------------------
------------------------------------------------------------
--------------------------------------------------------g---
------cctgat----------------------------------------gcaggttt
a-----------------------------------------------------------
------------------------------------------------a-----------
-------------------------------------------tttttaggca-------
-----ctaca--------------------------------------------------
------------------------------------------------------------
------------------------------------------------------------
------------------------------------------------------------
------------------------------------------------------------
------------------------------------------------------------
------------------------------------------------------------
------------------------------------------------------------
------------------------------------------------------------
------------------------------------------------------------
------------------------------------------------------------
------------------------------------------------------------
------------------------------------------------------------
------------------------------------------------------------
------------------------------------------------------------
------------------------------------------------------------
------------------------------------------------------------
------------------------------------------------------------
------------------------------------------------------------
------------------------------------------------------------
------------------------------------------------------------
------------------------------------------------------------
------------------------------------------------------------
------------------------------------------------------------
------------------------------------------------------------
------------------------------------------------------------
------------------------------------------------------------
------------------------------------------------------------
------------------------------------------------------------
------------------------------------------------------------
------------------------------------------------------------
------------------------------------------------------------
------------------------------------------------------------
------------------------------------------------------------
------------------------------------------------------------
------------------------------------------------------------
------------------------------------------------------------
------------------------------------------------------------
------------------------------------------------------------
-----------------------------------------------------------
>Harbinger-4_DR|120398
------------------------------------------------------------
------------------------------------------------------------
-------------------------------------cggtggattcagataagtgc---
---------gcttgtgtctttaaaatagagccca-----------tata--cc--tgg--
-------------------------------------tgca---------------atg-
-----ctataagatgcaa------cgg----------tt---------aaagtattt--t
t---tgttag-ta-ag-----tata-----------------------------------
---a-ttttca-----------------cat------t---ctg----------cac---
----a-ttg-t----t---ta----aa--t---aa-ca----------------------
------------------------------------------------------------
------------------------------------aatgcatttgt-tt-ggcaaaga-
---------------attactctg------gtgatatttgagaatgatcaatggcaag-t
t------tttttg-t---------------------------------------------
----------------------------------------tatca-t--ttgaa--gagt
gc--att--------------------agtg-ttat---a--cgt---------------
-------------ctgtagg---tgggtagacattg----ctt--atca-----c-----
--acacacggg-----gacacacagaca--------------------------------
----------------------------------------------------------tt
t-----------------------------------------------------------
-----------------------------------------------tatat---tt---
------------------------------------------------------------
------------------------------------------------------------
------------------------------------------------------------
------------------------------------------------------------
------------------------------------------------------------
------------------------------------------------------------
------------------------------------------------------------
------------------------------------------------------------
------------------------------------------------------------
------------------------------------------------------------
------------------------------------------------------------
------------------------------------------------------------
------------------------------------------------------------
------------------------------------------------------------
------------------------------------------------------------
------------------------------------------------------------
------------------------------------------------------------
------------------------------------------------------------
------------------------------------------------------------
------------------------------------------------------------
------------------------------------------------------------
------------------------------------------------------------
------------------------------------------------------------
------------------------------------------------------------
------------------------------------------------------------
------------------------------------------------------------
------------------------------------------------------------
------------------------------------------------------------
------------------------------------------------------------
------------------------------------------------------------
------------------------------------------------------------
------------------------------------------------------------
------------------------------------------------------------
------------------------------------------------------------
------------------------------------------------------------
------------------------------------------------------------
------------------------------------------------------------
------------------------------------------------------------
------------------------------------------------------------
------------------------------------------------------------
-----------------------------------------------------------
>Harbinger-4_DR|120399
------------------------------------------------------------
------------------------------------------------------------
------------------------------------------------------------
------------------------------------------------------------
------------------------------------------------------------
------------------------------------------------------------
------------------------------------------------------------
------------------------------------------------------------
------------------------------------------------------------
------------------------------------------------------------
------------------------------------------------------------
------------------------------------------------------------
------------------------------------------------------------
------------------------------------------------------------
------------------------------------------------------------
------------------------------------------------------------
------------------------------------------------------------
------------------------------------------------------------
------------------------------------------------------------
------------------------------------------------------------
-----------tat-------------------------tttgttattaaaga-------
-----gtgcattgat--tatatgc--------ctatatggattcgaattgtgcat----a
caggttgcttatt----------tttacacacacag------------------------
------------------------------------------------------------
------------------------------------------------------------
------------------------------------------------------------
--------------tgatttacagcaatgcac-aaacatctttaaatat--gaaa-----
--aa--------------------------------------------------------
------------------------------------------------------------
------------------------------------------------------------
------------------------------------------------------------
------------------------------------------------------------
------------------------------------------------------------
------------------------------------------------------------
------------------------------------------------------------
------------------------------------------------------------
------------------------------------------------------------
------------------------------------------------------------
------------------------------------------------------------
------------------------------------------------------------
------------------------------------------------------------
------------------------------------------------------------
------------------------------------------------------------
------------------------------------------------------------
------------------------------------------------------------
------------------------------------------------------------
------------------------------------------------------------
------------------------------------------------------------
------------------------------------------------------------
------------------------------------------------------------
------------------------------------------------------------
------------------------------------------------------------
------------------------------------------------------------
------------------------------------------------------------
------------------------------------------------------------
------------------------------------------------------------
------------------------------------------------------------
------------------------------------------------------------
------------------------------------------------------------
------------------------------------------------------------
-----------------------------------------------------------
>Harbinger-4_DR|120400
------------------------------------------------------------
------------------------------------------------------------
------------------------------------------------------------
----------------c--------cctatcata-----------ca----cca------
ccacaatgta----------g--------aatgatg-caag----------------tg-
------tttattttgc--------tat----------tt---tc---------attc--t
--ggtgca----a--g-----tatt-----------------------------------
---a-ttttca-----------------tgt------t---ctc-------agccac---
----a-ctg---------gta----aa-at---aa-ca----------------------
------------------------------------------------------------
------------------------------------aatgc-----a-tt-tgcgcctg-
-------ca-------ttgt----------------------------------------
------------------------------------------------------------
----------------------------------------tggtt-t-------------
----g-t-----------------------------------tgcc--------------
---------------------------------------------atct---------tg
--aggca----acta-aa-ataaaccac-------------ggcat-----tgacca---
------attaaa------ag---------------------------------ctgatct
g-----------------------------------------------------------
------------------------------------------------aagt---ca---
----------aaa--gcgcaggttttgt---------tattgttaattaaaga-------
---gcacgctctagt--gatatgc-----------------------------------a
------------------------------------------------------------
------------------------------------------------------------
------------------------------------------------------------
------------------------------------------------------------
------------------------------------------------------------
------------------------------------------------------------
------------------------------------------------------------
------------------------------------------------------------
------------------------------------------------------------
------------------------------------------------------------
------------------------------------------------------------
------------------------------------------------------------
------------------------------------------------------------
------------------------------------------------------------
------------------------------------------------------------
------------------------------------------------------------
------------------------------------------------------------
------------------------------------------------------------
------------------------------------------------------------
------------------------------------------------------------
------------------------------------------------------------
------------------------------------------------------------
------------------------------------------------------------
------------------------------------------------------------
------------------------------------------------------------
------------------------------------------------------------
------------------------------------------------------------
------------------------------------------------------------
------------------------------------------------------------
------------------------------------------------------------
------------------------------------------------------------
------------------------------------------------------------
------------------------------------------------------------
------------------------------------------------------------
------------------------------------------------------------
------------------------------------------------------------
------------------------------------------------------------
------------------------------------------------------------
-----------------------------------------------------------
>Harbinger-4_DR|120401
------------------------------------------------------------
------------------------------------------------------------
------------------------------------------------------------
--------------------------cttccttgc----cttcttca----cc-tcag-g
gacctttg----------------------gttgatcc-------------------cg-
------cctcgttcta--------tagatat--tcatcttgctttcacac---aacc--t
cg--cgca--t-g-----------------------------------------------
-----------------------------------------tt-------tttccactta
caaagtttg-c-ca-t--gta----aa--t---gg-ca----------------------
------------------------------------------------------------
------------------------------------aatgtacc--a-tg--------ac
aactgactc-------tt---------------------------------aaaaggaat
agaagataatgagac---------------------------------------------
------------------------tgat------------tggtt-c---------aaat
ca-tgcta---------------------cacccaa---aa-ca----------------
---------------------------------------gccataactc-------atta
--taag-----------a-tt-aaggacgaccttt----------tt----agacca---
---tgca------------------------------------gcatttttgccatcctt
t-----------------------------------------------------------
-----------------------------------------------aaaat-agca---
-------atagt------------------------------------------------
------------------------------------------------------------
------------------------------------------------------------
------------------------------------------------------------
------------------------------------------------------------
------------------------------------------------------------
------------------------------------------------------------
------------------------------------------------------------
------------------------------------------------------------
------------------------------------------------------------
------------------------------------------------------------
------------------------------------------------------------
------------------------------------------------------------
------------------------------------------------------------
------------------------------------------------------------
------------------------------------------------------------
------------------------------------------------------------
------------------------------------------------------------
------------------------------------------------------------
------------------------------------------------------------
------------------------------------------------------------
------------------------------------------------------------
------------------------------------------------------------
------------------------------------------------------------
------------------------------------------------------------
------------------------------------------------------------
------------------------------------------------------------
------------------------------------------------------------
------------------------------------------------------------
------------------------------------------------------------
------------------------------------------------------------
------------------------------------------------------------
------------------------------------------------------------
------------------------------------------------------------
------------------------------------------------------------
------------------------------------------------------------
------------------------------------------------------------
------------------------------------------------------------
------------------------------------------------------------
------------------------------------------------------------
-----------------------------------------------------------
>Harbinger-4_DR|120402
------------------------------------------------------------
------------------------------------------------------------
------------------------------------------------------------
-------------gggt--------cctatcata-----------ca----cc--c----
--------------------------------aacg-caat----------------ag-
---------tgctagt--------tttagc-gagttgtg---ca---------agag--t
--tgtgca----a--g-----agtt-----------------------------------
---g-ttttga-----------------cgt------t---ttg-------cgccac---
----g-ctg-t----t---ta----aa--t---ag-ca----------------------
------------------------------------------------------------
------------------------------------aatgc-----a-tt-tgtgct---
-------ta--------tgt----------gagcc---------------------ca-c
a------ggcgtt-c---------------------------------------------
----------------------------------------tggta-c---aaat-aaaga
tg--g-t---------------------gta-ttga---gg-cac---------------
---------------attgc---tggt---gcgttg----ct---attt---------tg
--agg-a----actt-aa-atagaaggt-tca-----------aat-----agatca---
------gatcaa------ag---------------------------------ctggtct
a-----------------------------------------------------------
------------------------------------------------ttgt---cc---
------------a--g--------------------------------------------
------------------------------------------------------------
------------------------------------------------------------
------------------------------------------------------------
------------------------------------------------------------
------------------------------------------------------------
------------------------------------------------------------
------------------------------------------------------------
------------------------------------------------------------
------------------------------------------------------------
------------------------------------------------------------
------------------------------------------------------------
------------------------------------------------------------
------------------------------------------------------------
------------------------------------------------------------
------------------------------------------------------------
------------------------------------------------------------
------------------------------------------------------------
------------------------------------------------------------
------------------------------------------------------------
------------------------------------------------------------
------------------------------------------------------------
------------------------------------------------------------
------------------------------------------------------------
------------------------------------------------------------
------------------------------------------------------------
------------------------------------------------------------
------------------------------------------------------------
------------------------------------------------------------
------------------------------------------------------------
------------------------------------------------------------
------------------------------------------------------------
------------------------------------------------------------
------------------------------------------------------------
------------------------------------------------------------
------------------------------------------------------------
------------------------------------------------------------
------------------------------------------------------------
------------------------------------------------------------
------------------------------------------------------------
-----------------------------------------------------------
>Harbinger-4_DR|120403
------------------------------------------------------------
------------------------------------------------------------
------------------------------------------------------------
-------------gggc--------cctaacata-----------ca----ac--cga--
-cgcaatgcgatgc---aagg--------cgcaacg-caat----------------tg-
--------ttgtttgc--------tag----------tt---tt---------agct--c
--gtcgca----a--g-----tgtc-----------------------------------
---a-ttttga-----------------cgt------t---ttg-------cagaac---
----g-ctg-t----t---ta----aa--t---ag-ca----------------------
------------------------------------------------------------
------------------------------------aatgc-----a-tt-tgcgctca-
-------ca--------tgt----------gcgtc---------------------ca-t
a------ggcatt-c---------------------------------------------
----------------------------------------tggtc-t---aaaa--aagg
ag--g-c---------------------atg-ttaa---gg-cgc---------------
---------------gttgc---tggt---gcgt--------------------------
------------------------------------------------------------
------------------------------------------------------------
------------------------------------------------------------
------------------------------------------------------------
------------------------------------------------------------
------------------------------------------------------------
------------------------------------------------------------
------------------------------------------------------------
------------------------------------------------------------
------------------------------------------------------------
------------------------------------------------------------
------------------------------------------------------------
------------------------------------------------------------
------------------------------------------------------------
------------------------------------------------------------
------------------------------------------------------------
------------------------------------------------------------
------------------------------------------------------------
------------------------------------------------------------
------------------------------------------------------------
------------------------------------------------------------
------------------------------------------------------------
------------------------------------------------------------
------------------------------------------------------------
------------------------------------------------------------
------------------------------------------------------------
------------------------------------------------------------
------------------------------------------------------------
------------------------------------------------------------
------------------------------------------------------------
------------------------------------------------------------
------------------------------------------------------------
------------------------------------------------------------
------------------------------------------------------------
------------------------------------------------------------
------------------------------------------------------------
------------------------------------------------------------
------------------------------------------------------------
------------------------------------------------------------
------------------------------------------------------------
------------------------------------------------------------
------------------------------------------------------------
------------------------------------------------------------
------------------------------------------------------------
-----------------------------------------------------------
>Harbinger-4_DR|120404
------------------------------------------------------------
------------------------------------------------------------
------------------------------------------------------------
-------------gggc--------cctgttatc-----------cc----cc--tg---
-----------caca-----g------ctggcgtca-caag----------------tc-
--------tactttgc--------tag----------tt---tt---------agcc--t
--gacaca----a--g-----tgtc-----------------------------------
-----atttt------------------cac------c---tta-------c--------
---------------t---ca----aa--c---ag-ta----------------------
------------------------------------------------------------
------------------------------------aatg-----------------ca-
-------ta--------tat----------gtgct---------------------ca-t
------------------------------------------------------------
------------------------------------------------------------
------------------------------------------------------------
------------------------------------------------------------
------------------------------------------------------------
------------------------------------------------------------
------------------------------------------------------------
------------------------------------------------------------
------------------------------------------------------------
------------------------------------------------------------
------------------------------------------------------------
------------------------------------------------------------
------------------------------------------------------------
------------------------------------------------------------
------------------------------------------------------------
------------------------------------------------------------
------------------------------------------------------------
------------------------------------------------------------
------------------------------------------------------------
------------------------------------------------------------
------------------------------------------------------------
------------------------------------------------------------
------------------------------------------------------------
------------------------------------------------------------
------------------------------------------------------------
------------------------------------------------------------
------------------------------------------------------------
------------------------------------------------------------
------------------------------------------------------------
------------------------------------------------------------
------------------------------------------------------------
------------------------------------------------------------
------------------------------------------------------------
------------------------------------------------------------
------------------------------------------------------------
------------------------------------------------------------
------------------------------------------------------------
------------------------------------------------------------
------------------------------------------------------------
------------------------------------------------------------
------------------------------------------------------------
------------------------------------------------------------
------------------------------------------------------------
------------------------------------------------------------
------------------------------------------------------------
------------------------------------------------------------
------------------------------------------------------------
------------------------------------------------------------
-----------------------------------------------------------
>Harbinger-4_DR|193514
------------------------------------------------------------
------------------------------------------------------------
------------------------------------------------------------
-------------gggc--------cctatcatg-----------ca----cc--cgg--
-cgcaatgtggcgc---aagg--------c----------------------------g-
--------ttgtttgc--------tag----------tt---tc---------agct--t
--ggcgca----g--g-----agtc-----------------------------------
---g-ttttga-----------------cgt------t---ttg-------cgccac---
----g-ccg-t----t---ta----aa--t---ag-aa----------------------
------------------------------------------------------------
------------------------------------aatgc-----a-tt-cgcgatca-
-------ta--------tgt----------gtgcc---------------------ca-t
a------agtgtt-c---------------------------------------------
----------------------------------------tggtc-t---aaaa--aggg
ag--g-c---------------------gtg-ttaa------------------------
------------------------------------------------------------
------------------------------------------------------------
------------------------------------------------------------
------------------------------------------------------------
------------------------------------------------------------
------------------------------------------------------------
------------------------------------------------------------
------------------------------------------------------------
------------------------------------------------------------
------------------------------------------------------------
------------------------------------------------------------
------------------------------------------------------------
------------------------------------------------------------
------------------------------------------------------------
------------------------------------------------------------
------------------------------------------------------------
------------------------------------------------------------
------------------------------------------------------------
------------------------------------------------------------
------------------------------------------------------------
------------------------------------------------------------
------------------------------------------------------------
------------------------------------------------------------
------------------------------------------------------------
------------------------------------------------------------
------------------------------------------------------------
------------------------------------------------------------
------------------------------------------------------------
------------------------------------------------------------
------------------------------------------------------------
------------------------------------------------------------
------------------------------------------------------------
------------------------------------------------------------
------------------------------------------------------------
------------------------------------------------------------
------------------------------------------------------------
------------------------------------------------------------
------------------------------------------------------------
------------------------------------------------------------
------------------------------------------------------------
------------------------------------------------------------
------------------------------------------------------------
------------------------------------------------------------
------------------------------------------------------------
------------------------------------------------------------
-----------------------------------------------------------
>Harbinger-4_DR|193515
------------------------------------------------------------
------------------------------------------------------------
------------------------------------------------------------
--------------ggt--------cctatcata-----------ca----cc--cat--
-ctcaagggg-------------------tgtgcta-aaag----------------ag-
--------ttattaac--------tag----------tt---tc---------agcc--t
--ggcgga----g--g-----tatg-----------------------------------
---a-ttttgt-----------------ttt------c---ttc-------tgccaa---
----g-ttg-t----t---ta----at--t---ag-ca----------------------
------------------------------------------------------------
------------------------------------aatgc-----a-tt-tg-------
------------------------------------------------------------
------------------------------------------------------------
------------------------------------------------------------
------------------------------------------------------------
------------------------------------------------------------
------------------------------------------------------------
------------------------------------------------------------
------------------------------------------------------------
------------------------------------------------------------
------------------------------------------------------------
------------------------------------------------------------
------------------------------------------------------------
------------------------------------------------------------
------------------------------------------------------------
------------------------------------------------------------
------------------------------------------------------------
------------------------------------------------------------
------------------------------------------------------------
------------------------------------------------------------
------------------------------------------------------------
------------------------------------------------------------
------------------------------------------------------------
------------------------------------------------------------
------------------------------------------------------------
------------------------------------------------------------
------------------------------------------------------------
------------------------------------------------------------
------------------------------------------------------------
------------------------------------------------------------
------------------------------------------------------------
------------------------------------------------------------
------------------------------------------------------------
------------------------------------------------------------
------------------------------------------------------------
------------------------------------------------------------
------------------------------------------------------------
------------------------------------------------------------
------------------------------------------------------------
------------------------------------------------------------
------------------------------------------------------------
------------------------------------------------------------
------------------------------------------------------------
------------------------------------------------------------
------------------------------------------------------------
------------------------------------------------------------
------------------------------------------------------------
------------------------------------------------------------
------------------------------------------------------------
------------------------------------------------------------
-----------------------------------------------------------
>Harbinger-4_DR|193516
------------------------------------------------------------
------------------------------------------------------------
------------------------------------------------------------
-------------gggc--------cttaacaac-----------ga----cc--tag--
-ggaaatgtggcac-----------------------cagg----------------tg-
--------------------ccactaa----agattgtt---tc---------agct--t
--gg--------a-gg-----tata-----------------------------------
---c-atttca-----------------cat------t---ctc-------catcaa---
----g-ttg-c-------gta----aa--t---ag-ca----------------------
------------------------------------------------------------
------------------------------------aatgt-----a-tt-tgcatcca-
-------tt---------------------tcccc-------------------------
--------------c---------------------------------------------
----------------------------------------------t--ctgaa--aatg
agt---t---------------------ttg-ttaa---gg-atc---------------
---------------attgt---taga---gcatta----ca---attt---------tg
--agaca----actg-aa-atatacttc-------------tgcat-----taacta---
------actaaa------aa---------------------------------ctggtct
a-----------------------------------------------------------
------------------------------------------------aagt---ca---
----------atg--gcacaattttt-------------------gttaaaga-------
--gcaataatgtagcc------------------atgtgggtccaaaatgcacat----a
cacattgctta-------------tcacacaaacag------------------------
------------------------------------------------------------
------------------------------------------------------------
------------------------------------------------------------
--------------ggaggctcagtagaacac-tcatatcgttaaatat--gaaa-----
--aa--------------------------------------------------------
------------------------------------------------------------
------------------------------------------------------------
------------------------------------------------------------
------------------------------------------------------------
------------------------------------------------------------
------------------------------------------------------------
------------------------------------------------------------
------------------------------------------------------------
------------------------------------------------------------
------------------------------------------------------------
------------------------------------------------------------
------------------------------------------------------------
------------------------------------------------------------
------------------------------------------------------------
------------------------------------------------------------
------------------------------------------------------------
------------------------------------------------------------
------------------------------------------------------------
------------------------------------------------------------
------------------------------------------------------------
------------------------------------------------------------
------------------------------------------------------------
------------------------------------------------------------
------------------------------------------------------------
------------------------------------------------------------
------------------------------------------------------------
------------------------------------------------------------
------------------------------------------------------------
------------------------------------------------------------
------------------------------------------------------------
------------------------------------------------------------
------------------------------------------------------------
-----------------------------------------------------------
>Harbinger-4_DR|193517
------------------------------------------------------------
------------------------------------------------------------
------------------------------------------------------------
---------------------------tgtccta-----------ca----cc--cgg--
-cgcaatggggcga---aagg--------cgtgaca-caaa----------------tg-
--------ttgtttgc--------tag----------tt---tt---------agct--t
--ggcgca----a--g-----agtc-----------------------------------
---a-ttttga-----------------cat------t---ttg-------caccac---
----a-ccg-t----t---ta----aa--t---ag-ca----------------------
------------------------------------------------------------
------------------------------------aatgc-----a-tt-tgcactca-
-------ta--------tgt----------gcgcc---------------------ca-t
a------ggcgtt-c---------------------------------------------
----------------------------------------tggtc-t---aaaa--aagg
ag--g-c---------------------gtg-ttga---gg-cgc---------------
---------------attgc---tggc---aggttg----ct---attt---------tg
--aga-a----act----------------------------------------------
------------------------------------------------------------
------------------------------------------------------------
------------------------------------------------------------
------------------------------------------------------------
------------------------------------------------------------
------------------------------------------------------------
------------------------------------------------------------
------------------------------------------------------------
------------------------------------------------------------
------------------------------------------------------------
------------------------------------------------------------
------------------------------------------------------------
------------------------------------------------------------
------------------------------------------------------------
------------------------------------------------------------
------------------------------------------------------------
------------------------------------------------------------
------------------------------------------------------------
------------------------------------------------------------
------------------------------------------------------------
------------------------------------------------------------
------------------------------------------------------------
------------------------------------------------------------
------------------------------------------------------------
------------------------------------------------------------
------------------------------------------------------------
------------------------------------------------------------
------------------------------------------------------------
------------------------------------------------------------
------------------------------------------------------------
------------------------------------------------------------
------------------------------------------------------------
------------------------------------------------------------
------------------------------------------------------------
------------------------------------------------------------
------------------------------------------------------------
------------------------------------------------------------
------------------------------------------------------------
------------------------------------------------------------
------------------------------------------------------------
------------------------------------------------------------
------------------------------------------------------------
------------------------------------------------------------
-----------------------------------------------------------
>Harbinger-4_DR|193518
------------------------------------------------------------
------------------------------------------------------------
------------------------------------------------------------
-------------gggc--------cctatcata-----------ca----tc--cgg--
-agc-------------aagg--------cgcgatg-caat----------------tg-
--------ttgtttgc--------aag----------tt---tc---------agct--t
--gacgta----a--g-----tgtc-----------------------------------
---a-ttttga-----------------tgt------t---ttg-------ctcctc---
----c-ctg-t----t---ta----aa--t---ag-ta----------------------
------------------------------------------------------------
------------------------------------aatgt-----a-tt-tgtgctca-
-------aa--------tgt----------gctat---------------------cg-t
a------ggcatt-c---------------------------------------------
----------------------------------------tggtc-t---aaaa--aagg
ag--g-t---------------------gtg-ctaa---gg-cgc---------------
---------------attgc---tggc---acgttg----at---a--t---------tg
--agg-a----acta-aa-atagactcc-aa------------aat-----agacaa---
------gctgag------ag---------------------------------caggact
a-----------------------------------------------------------
------------------------------------------------aagt---cc---
------------a--gcgcag---------------------------------------
------------------------------------------------------------
------------------------------------------------------------
------------------------------------------------------------
------------------------------------------------------------
------------------------------------------------------------
------------------------------------------------------------
------------------------------------------------------------
------------------------------------------------------------
------------------------------------------------------------
------------------------------------------------------------
------------------------------------------------------------
------------------------------------------------------------
------------------------------------------------------------
------------------------------------------------------------
------------------------------------------------------------
------------------------------------------------------------
------------------------------------------------------------
------------------------------------------------------------
------------------------------------------------------------
------------------------------------------------------------
------------------------------------------------------------
------------------------------------------------------------
------------------------------------------------------------
------------------------------------------------------------
------------------------------------------------------------
------------------------------------------------------------
------------------------------------------------------------
------------------------------------------------------------
------------------------------------------------------------
------------------------------------------------------------
------------------------------------------------------------
------------------------------------------------------------
------------------------------------------------------------
------------------------------------------------------------
------------------------------------------------------------
------------------------------------------------------------
------------------------------------------------------------
------------------------------------------------------------
------------------------------------------------------------
-----------------------------------------------------------
>Harbinger-4_DR|193519
------------------------------------------------------------
------------------------------------------------------------
------------------------------------------------------------
-------------gggc--------cctatctta-----------ca----ct--cgg--
-tgcaa-----------------------tccggcg-caat----------------tg-
--------ttgtttgc--------tag----------tt---tc---------agtt--t
--gacgca----a--g-----actc-----------------------------------
---g-ttttgt-----------------cgt------t---ttg-------cgccac---
----g-ctg-t----t---ta----aa--t---ag-ca----------------------
------------------------------------------------------------
------------------------------------aatgc-----a-tt-tgcattca-
-------ta--------tgt----------ttgcc---------------------ca-t
a-----------------------------------------------------------
------------------------------------------------------------
------------------------------------------------------------
------------------------------------------------------------
------------------------------------------------------------
------------------------------------------------------------
------------------------------------------------------------
------------------------------------------------------------
------------------------------------------------------------
------------------------------------------------------------
------------------------------------------------------------
------------------------------------------------------------
------------------------------------------------------------
------------------------------------------------------------
------------------------------------------------------------
------------------------------------------------------------
------------------------------------------------------------
------------------------------------------------------------
------------------------------------------------------------
------------------------------------------------------------
------------------------------------------------------------
------------------------------------------------------------
------------------------------------------------------------
------------------------------------------------------------
------------------------------------------------------------
------------------------------------------------------------
------------------------------------------------------------
------------------------------------------------------------
------------------------------------------------------------
------------------------------------------------------------
------------------------------------------------------------
------------------------------------------------------------
------------------------------------------------------------
------------------------------------------------------------
------------------------------------------------------------
------------------------------------------------------------
------------------------------------------------------------
------------------------------------------------------------
------------------------------------------------------------
------------------------------------------------------------
------------------------------------------------------------
------------------------------------------------------------
------------------------------------------------------------
------------------------------------------------------------
------------------------------------------------------------
------------------------------------------------------------
------------------------------------------------------------
------------------------------------------------------------
-----------------------------------------------------------
>Harbinger-4_DR|193520
------------------------------------------------------------
------------------------------------------------------------
------------------------------------------------------------
-------------gggc--------cctatcata-----------ca----aa--cgg--
-cgcaagtc---------------------------------------------------
------------------------tag----------tt---tg---------agct--t
--ggcgca----a--g-----aacc-----------------------------------
---g-ttttga-----------------cgt------t---ttg-------caccaa---
----g-ctg-t----t---aa----aa--c---ag-ca----------------------
------------------------------------------------------------
------------------------------------aatgt-----a-tt-tatgctca-
-------ta--------tgt----------gcgcc---------------------ca-a
a------ggcgtt-c---------------------------------------------
----------------------------------------tggtc-t---aaaa--aagg
ag--g-c---------------------gtg-ttaa---gg-cgc---------------
---------------attgc---tggc---acgttg----ct---attt---------tg
--agg-a----acta-ta-ata--------------------------------------
------------------------------------------------------------
------------------------------------------------------------
------------------------------------------------------------
------------------------------------------------------------
------------------------------------------------------------
------------------------------------------------------------
------------------------------------------------------------
------------------------------------------------------------
------------------------------------------------------------
------------------------------------------------------------
------------------------------------------------------------
------------------------------------------------------------
------------------------------------------------------------
------------------------------------------------------------
------------------------------------------------------------
------------------------------------------------------------
------------------------------------------------------------
------------------------------------------------------------
------------------------------------------------------------
------------------------------------------------------------
------------------------------------------------------------
------------------------------------------------------------
------------------------------------------------------------
------------------------------------------------------------
------------------------------------------------------------
------------------------------------------------------------
------------------------------------------------------------
------------------------------------------------------------
------------------------------------------------------------
------------------------------------------------------------
------------------------------------------------------------
------------------------------------------------------------
------------------------------------------------------------
------------------------------------------------------------
------------------------------------------------------------
------------------------------------------------------------
------------------------------------------------------------
------------------------------------------------------------
------------------------------------------------------------
------------------------------------------------------------
------------------------------------------------------------
------------------------------------------------------------
------------------------------------------------------------
-----------------------------------------------------------
>Harbinger-4_DR|193521
------------------------------------------------------------
------------------------------------------------------------
------------------------------------------------------------
--------------ggc--------cctatcata-----------ca----cc--tgg--
-cgc-------------aagg--------tgcaacg-caaa----------------tg-
--------ttatttgc--------tag----------tt---tc---------agct--c
--gatgca----a--g-----agtc-----------------------------------
---a-ttttga-----------------tgt------t---ttg-------ctccac---
----g-ttg-t----t---ta----aa--t---ag-ca----------------------
------------------------------------------------------------
------------------------------------aatgc-----a-tt-tgcgctta-
-------ta--------tgt----------gcgcc---------------------ca-t
a------ggagtt-c---------------------------------------------
----------------------------------------tggtctt---aaaa--aaaa
ag--g-t---------------------gtg-ttga---gg-cac---------------
---------------actgc---tggt---gcgttg----ct---attt---------tg
--aag-a----acta-aa-agagac-----------------------------------
------------------------------------------------------------
------------------------------------------------------------
------------------------------------------------------------
------------------------------------------------------------
------------------------------------------------------------
------------------------------------------------------------
------------------------------------------------------------
------------------------------------------------------------
------------------------------------------------------------
------------------------------------------------------------
------------------------------------------------------------
------------------------------------------------------------
------------------------------------------------------------
------------------------------------------------------------
------------------------------------------------------------
------------------------------------------------------------
------------------------------------------------------------
------------------------------------------------------------
------------------------------------------------------------
------------------------------------------------------------
------------------------------------------------------------
------------------------------------------------------------
------------------------------------------------------------
------------------------------------------------------------
------------------------------------------------------------
------------------------------------------------------------
------------------------------------------------------------
------------------------------------------------------------
------------------------------------------------------------
------------------------------------------------------------
------------------------------------------------------------
------------------------------------------------------------
------------------------------------------------------------
------------------------------------------------------------
------------------------------------------------------------
------------------------------------------------------------
------------------------------------------------------------
------------------------------------------------------------
------------------------------------------------------------
------------------------------------------------------------
------------------------------------------------------------
------------------------------------------------------------
------------------------------------------------------------
-----------------------------------------------------------
>Harbinger-4_DR|193522
------------------------------------------------------------
------------------------------------------------------------
------------------------------------------------------------
-------c--------ct-------cttaccatgc----cttcttca----tg-tcag-c
gtgctttg----------------------gtagaatc-------------------cg-
------aat------------------------aaatttttttttattgctttaacc--t
ct--tgcg--a-a-aga--a-gatc-----------------------------------
--ca-tttcctcgcta------gtgaattgt------tcagtt-------tttttgctta
caaaggcca-c-aa-t--gta----aa--t---ag-ca----------------------
------------------------------------------------------------
------------------------------------aatgcacc--a-tggc--------
---------------------------------------------------gcaatgagt
gg---gagatgagac---------------ctatg-------------------------
--------------------------attagaaac--atatggct-t---------aaag
ca-catta---------------------cacccaa---ag-ta----------------
-------------------------ttt------------caacaactc-------ataa
--ggac-----------a-ac----------------------actt----atacgt---
-----------------------------------------ctgccatttttcatgtcct
t-----------------------------------------------------------
-----------------------------------------------aaaat-agca---
-------aaagagaa------------------------------ttcagacac----tt
cttaa-------------------------------------------------------
------------------------------------------------------------
------------------------------------------------------------
------------------------------------------------------------
------------------------------------------------------------
------------------------------------------------------------
------------------------------------------------------------
------------------------------------------------------------
------------------------------------------------------------
------------------------------------------------------------
------------------------------------------------------------
------------------------------------------------------------
------------------------------------------------------------
------------------------------------------------------------
------------------------------------------------------------
------------------------------------------------------------
------------------------------------------------------------
------------------------------------------------------------
------------------------------------------------------------
------------------------------------------------------------
------------------------------------------------------------
------------------------------------------------------------
------------------------------------------------------------
------------------------------------------------------------
------------------------------------------------------------
------------------------------------------------------------
------------------------------------------------------------
------------------------------------------------------------
------------------------------------------------------------
------------------------------------------------------------
------------------------------------------------------------
------------------------------------------------------------
------------------------------------------------------------
------------------------------------------------------------
------------------------------------------------------------
------------------------------------------------------------
------------------------------------------------------------
------------------------------------------------------------
------------------------------------------------------------
-----------------------------------------------------------
>Harbinger-4_DR|193523
------------------------------------------------------------
------------------------------------------------------------
------------------------------------------------------------
------------------------------------------------------------
------------------------------------------------------------
------------------------------------------------------------
------------------------------------------------------------
---------ctttcta------gtgagacgc------tcagtt-------tttccactta
caaagtc-g-t-ca-t--gta----aa--t---ag-ca----------------------
------------------------------------------------------------
------------------------------------aatgcgct--a-ttgtgcgac-gc
aactggctc-------tt---------------------------------aaagggaat
gg---gagatgagac----------------tctg-------------------------
--------------------------at------------tggtt-t-------------
------------------------------------------------------------
------------------------------------------------------------
--aaaa-----------a-gc-aaattacacctaa----------ga-------------
------------------------------------------------------------
------------------------------------------------------------
------------------------------------------------------------
------------------------------------------------------------
------------------------------------------------------------
------------------------------------------------------------
------------------------------------------------------------
------------------------------------------------------------
------------------------------------------------------------
------------------------------------------------------------
------------------------------------------------------------
------------------------------------------------------------
------------------------------------------------------------
------------------------------------------------------------
------------------------------------------------------------
------------------------------------------------------------
------------------------------------------------------------
------------------------------------------------------------
------------------------------------------------------------
------------------------------------------------------------
------------------------------------------------------------
------------------------------------------------------------
------------------------------------------------------------
------------------------------------------------------------
------------------------------------------------------------
------------------------------------------------------------
------------------------------------------------------------
------------------------------------------------------------
------------------------------------------------------------
------------------------------------------------------------
------------------------------------------------------------
------------------------------------------------------------
------------------------------------------------------------
------------------------------------------------------------
------------------------------------------------------------
------------------------------------------------------------
------------------------------------------------------------
------------------------------------------------------------
------------------------------------------------------------
------------------------------------------------------------
------------------------------------------------------------
------------------------------------------------------------
------------------------------------------------------------
-----------------------------------------------------------
>Harbinger-4_DR|193524
------------------------------------------------------------
------------------------------------------------------------
------------------------------------------------------------
-------------gggc--------cctatcata-----------ca----ca--cgg--
-cgcaatgtagaga---aagg--------tgtgaag-caaa----------------tg-
--------ttgtttgc--------tag----------tt---tc---------agct--c
--ggcgca----a--g-----agtc-----------------------------------
---g-ttttga-----------------cgt------t---ttg-------caccac---
----g-ctg-t----t---ta----aa--t---ag-ca----------------------
------------------------------------------------------------
------------------------------------aatgc-----a-tt-ttcgcaca-
-------ta--------tgt----------gcggc---------------------ca-t
a------ggcgtt-c---------------------------------------------
----------------------------------------tagtc-t---aaaa--aaag
ga--ggc---------------------gtg-tcga---gg-tgc---------------
---------------attgt---tggc---gcattg----ct---attt---------tg
--agg-a----actg-aa-aaagactgt-tc------------aat-----agacca---
------gatcaa------ag---------------------------------caggtct
a-----------------------------------------------------------
------------------------------------------------tagt---cc---
------------a--gcgcag---------------------------------------
------------------------------------------------------------
------------------------------------------------------------
------------------------------------------------------------
------------------------------------------------------------
------------------------------------------------------------
------------------------------------------------------------
------------------------------------------------------------
------------------------------------------------------------
------------------------------------------------------------
------------------------------------------------------------
------------------------------------------------------------
------------------------------------------------------------
------------------------------------------------------------
------------------------------------------------------------
------------------------------------------------------------
------------------------------------------------------------
------------------------------------------------------------
------------------------------------------------------------
------------------------------------------------------------
------------------------------------------------------------
------------------------------------------------------------
------------------------------------------------------------
------------------------------------------------------------
------------------------------------------------------------
------------------------------------------------------------
------------------------------------------------------------
------------------------------------------------------------
------------------------------------------------------------
------------------------------------------------------------
------------------------------------------------------------
------------------------------------------------------------
------------------------------------------------------------
------------------------------------------------------------
------------------------------------------------------------
------------------------------------------------------------
------------------------------------------------------------
------------------------------------------------------------
------------------------------------------------------------
------------------------------------------------------------
-----------------------------------------------------------
>Harbinger-4_DR|193525
------------------------------------------------------------
------------------------------------------------------------
------------------------------------------------------------
-------------gggc--------ccta-----------------a----cc--tgg--
-tgcaat----------gcgg--------tgcaacg-caat----------------tg-
--------ttgtttgc--------tag----------tt---tc---------agcc--a
--ggcgca----a--g-----agtc-----------------------------------
---a-ttttga-----------------cgt------t---ttg-------tagcac---
----g-ctg-t----t---ta----aa--t---aa-ca----------------------
------------------------------------------------------------
------------------------------------aattc-----a-tc-ag-------
------------------------------------------------------------
------------------------------------------------------------
----------------------------------------------t-------------
------t---------------------gtg-c---------------------------
------------------------------------------------------------
------------------------------------------------------------
------------------------------------------------------------
------------------------------------------------------------
------------------------------------------------------------
------------------------------------------------------------
------------------------------------------------------------
------------------------------------------------------------
------------------------------------------------------------
------------------------------------------------------------
------------------------------------------------------------
------------------------------------------------------------
------------------------------------------------------------
------------------------------------------------------------
------------------------------------------------------------
------------------------------------------------------------
------------------------------------------------------------
------------------------------------------------------------
------------------------------------------------------------
------------------------------------------------------------
------------------------------------------------------------
------------------------------------------------------------
------------------------------------------------------------
------------------------------------------------------------
------------------------------------------------------------
------------------------------------------------------------
------------------------------------------------------------
------------------------------------------------------------
------------------------------------------------------------
------------------------------------------------------------
------------------------------------------------------------
------------------------------------------------------------
------------------------------------------------------------
------------------------------------------------------------
------------------------------------------------------------
------------------------------------------------------------
------------------------------------------------------------
------------------------------------------------------------
------------------------------------------------------------
------------------------------------------------------------
------------------------------------------------------------
------------------------------------------------------------
------------------------------------------------------------
------------------------------------------------------------
------------------------------------------------------------
-----------------------------------------------------------
>Harbinger-4_DR|193526
------------------------------------------------------------
------------------------------------------------------------
------------------------------------------------------------
------------------------------------------------------------
------------------------------------------------------------
---------ttatttc--------tag----------tt---tt---------agcc--c
--agtgca----t--g-----gatg-----------------------------------
---a-ctttca-----------------cat------c---ttg-------catcat---
----g-ttg-t----t---ta----aa--t---ag-ca----------------------
------------------------------------------------------------
------------------------------------aatgc-----a-tt-tat------
------------------------------ttgcc---------------------ca-c
a------ggcatg-c---------------------------------------------
----------------------------------------tggtc-t----aaa--aagg
ag--g-t---------------------gtg-ttaa---gg-cac---------------
---------------attgt---tggc---acatag----ct---attt---------tg
--aggca----acta-aa-atagattga-gc------------cac-----tgacca---
------actaag------ag---------------------------------ctcgtct
a-----------------------------------------------------------
------------------------------------------------aggt---ca---
----------ata--gtgcaat--------tttgattattttttgtttttaaa-------
-----agagtgtagt--gata---------------------------------------
------------------------------------------------------------
------------------------------------------------------------
------------------------------------------------------------
------------------------------------------------------------
------------------------------------------------------------
------------------------------------------------------------
------------------------------------------------------------
------------------------------------------------------------
------------------------------------------------------------
------------------------------------------------------------
------------------------------------------------------------
------------------------------------------------------------
------------------------------------------------------------
------------------------------------------------------------
------------------------------------------------------------
------------------------------------------------------------
------------------------------------------------------------
------------------------------------------------------------
------------------------------------------------------------
------------------------------------------------------------
------------------------------------------------------------
------------------------------------------------------------
------------------------------------------------------------
------------------------------------------------------------
------------------------------------------------------------
------------------------------------------------------------
------------------------------------------------------------
------------------------------------------------------------
------------------------------------------------------------
------------------------------------------------------------
------------------------------------------------------------
------------------------------------------------------------
------------------------------------------------------------
------------------------------------------------------------
------------------------------------------------------------
------------------------------------------------------------
------------------------------------------------------------
------------------------------------------------------------
-----------------------------------------------------------
>Harbinger-4_DR|193527
------------------------------------------------------------
------------------------------------------------------------
------------------------------------------------------------
-------------gacc--------ctaattata-----------ca----ac--ctg--
-----------------------------cgcaaag-caaa----------------cg-
--------ttgtttgc--------tag---------------------------ttt--t
--gacgca----a--g-----tgtt-----------------------------------
---g-ttttga-----------------cgt------t---ttg-------tgccac---
----g-ctg-t----t---ta----aa--t---ag-ca----------------------
------------------------------------------------------------
------------------------------------aatgc-----a-tt-tgggctcg-
-------ta--------tgt----------gcacc---------------------ca-t
a------ggtgtt-c---------------------------------------------
----------------------------------------tggtc-t---aaaa--aagg
ag--g-c---------------------gtg-ttaa---gg-cgc---------------
---------------attgc---tggc---gcgttg----at---attt---------tg
--agg-a----tcta-aa-atagaccgc-ac-----------------------------
------------------------------------------------------------
------------------------------------------------------------
------------------------------------------------------------
------------------------------------------------------------
------------------------------------------------------------
------------------------------------------------------------
------------------------------------------------------------
------------------------------------------------------------
------------------------------------------------------------
------------------------------------------------------------
------------------------------------------------------------
------------------------------------------------------------
------------------------------------------------------------
------------------------------------------------------------
------------------------------------------------------------
------------------------------------------------------------
------------------------------------------------------------
------------------------------------------------------------
------------------------------------------------------------
------------------------------------------------------------
------------------------------------------------------------
------------------------------------------------------------
------------------------------------------------------------
------------------------------------------------------------
------------------------------------------------------------
------------------------------------------------------------
------------------------------------------------------------
------------------------------------------------------------
------------------------------------------------------------
------------------------------------------------------------
------------------------------------------------------------
------------------------------------------------------------
------------------------------------------------------------
------------------------------------------------------------
------------------------------------------------------------
------------------------------------------------------------
------------------------------------------------------------
------------------------------------------------------------
------------------------------------------------------------
------------------------------------------------------------
------------------------------------------------------------
------------------------------------------------------------
------------------------------------------------------------
-----------------------------------------------------------
>Harbinger-4_DR|193528
------------------------------------------------------------
------------------------------------------------------------
------------------------------------------------------------
------------------------------------------------------------
------------------------------------------------------------
------------------------------------------------------------
------------------------------------------------------------
------------------------------------------------------------
------------------------------------------------------------
------------------------------------------------------------
---------------------------------------------------cattgacc-
------------------------------------------------------------
------------------------------------------------------------
------------------------------------------------------------
------------------------------------------------------------
------------------------------------------------------------
--------------------------------------------------------a---
------actaaa------ag---------------------------------ctggtgt
a-----------------------------------------------------------
------------------------------------------------aagt---ca---
----------atg--gcacaaggttatt--tctaat---ttatttttaaaaat-------
-----gcgtgttaat--aataggt--------------agatccaaaacatgtgt----a
agcattgctta-------------ttatgctcacag------------------------
------------------------------------------------------------
------------------------------------------------------------
------------------------------------------------------------
--------------ggatgcacagcagcacag-aaatatgtctaaa--------------
------------------------------------------------------------
------------------------------------------------------------
------------------------------------------------------------
------------------------------------------------------------
------------------------------------------------------------
------------------------------------------------------------
------------------------------------------------------------
------------------------------------------------------------
------------------------------------------------------------
------------------------------------------------------------
------------------------------------------------------------
------------------------------------------------------------
------------------------------------------------------------
------------------------------------------------------------
------------------------------------------------------------
------------------------------------------------------------
------------------------------------------------------------
------------------------------------------------------------
------------------------------------------------------------
------------------------------------------------------------
------------------------------------------------------------
------------------------------------------------------------
------------------------------------------------------------
------------------------------------------------------------
------------------------------------------------------------
------------------------------------------------------------
------------------------------------------------------------
------------------------------------------------------------
------------------------------------------------------------
------------------------------------------------------------
------------------------------------------------------------
------------------------------------------------------------
------------------------------------------------------------
-----------------------------------------------------------
>Harbinger-4_DR|193529
------------------------------------------------------------
------------------------------------------------------------
------------------------------------------------------------
----------------------------atcata-----------ca----cc--tgg--
-cgca---------------a--------tgcagcg-caat----------------tg-
--------ttg--------------------------tt---tc---------agct--t
--ggcgca----a--g-----cgtt-----------------------------------
---g-ttttga-----------------cgt------t---ttg-------cagcac---
----g-ctg-t----t---ta----aa--t---ag-ca----------------------
------------------------------------------------------------
------------------------------------aatgc-----a-tt-tgagctcat
ac---agta--------tgt----------gcgcc---------------------ca-t
a------ggcgtt-c---------------------------------------------
----------------------------------------tggcc----gaaaa--aaag
ag--g-t---------------------gtg-ttga---gg-cgc---------------
---------------attgc---tctt--------------------tt---------tg
--agg-a----actg-aa-atagatggt-tc------------aat-----agacca---
------gatcaa------ag----------------------------------------
------------------------------------------------------------
------------------------------------------------------------
------------------------------------------------------------
------------------------------------------------------------
------------------------------------------------------------
------------------------------------------------------------
------------------------------------------------------------
------------------------------------------------------------
------------------------------------------------------------
------------------------------------------------------------
------------------------------------------------------------
------------------------------------------------------------
------------------------------------------------------------
------------------------------------------------------------
------------------------------------------------------------
------------------------------------------------------------
------------------------------------------------------------
------------------------------------------------------------
------------------------------------------------------------
------------------------------------------------------------
------------------------------------------------------------
------------------------------------------------------------
------------------------------------------------------------
------------------------------------------------------------
------------------------------------------------------------
------------------------------------------------------------
------------------------------------------------------------
------------------------------------------------------------
------------------------------------------------------------
------------------------------------------------------------
------------------------------------------------------------
------------------------------------------------------------
------------------------------------------------------------
------------------------------------------------------------
------------------------------------------------------------
------------------------------------------------------------
------------------------------------------------------------
------------------------------------------------------------
------------------------------------------------------------
------------------------------------------------------------
------------------------------------------------------------
------------------------------------------------------------
-----------------------------------------------------------
>Harbinger-4_DR|268038
------------------------------------------------------------
------------------------------------------------------------
------------------------------------------------------------
---------------------------tggcacatt---------ta----tt-ttga--
-------------------------------------caaa---------actaaaatag
ac---cattaacctacta------taaa-----------agctc---------agtcaat
--gatgca----g-gg--------------------------------------------
-----ttttta--------------------------t---ttg----------------
------cta-t----t---ta----aagatgctag-cggggtcct---------------
------------------------------------------------------------
----------------------------------gaaatac-----a-cc----------
----------------ctgt----------gcaatgcg------------------caat
at------------caa-------------------------------------------
----------------------------------------------t---------aaaa
ag-tgtttt----------------tttttg-ctagtt----cat---------------
------------cctagtgcat--------gcgtct----ttac-attt---------ta
t----------gcca-----------gc---------------tgtt----taaata---
------------------------------------------------------------
------------------------------------------------------------
----------------------------------------------gcaaatg--ca---
---------------------------------------------tt-------------
------------------------------------------------------------
------------------------------------------------------------
------------------------------------------------------------
------------------------------------------------------------
------------------------------------------------------------
------------------------------------------------------------
------------------------------------------------------------
------------------------------------------------------------
------------------------------------------------------------
------------------------------------------------------------
------------------------------------------------------------
------------------------------------------------------------
------------------------------------------------------------
------------------------------------------------------------
------------------------------------------------------------
------------------------------------------------------------
------------------------------------------------------------
------------------------------------------------------------
------------------------------------------------------------
------------------------------------------------------------
------------------------------------------------------------
------------------------------------------------------------
------------------------------------------------------------
------------------------------------------------------------
------------------------------------------------------------
------------------------------------------------------------
------------------------------------------------------------
------------------------------------------------------------
------------------------------------------------------------
------------------------------------------------------------
------------------------------------------------------------
------------------------------------------------------------
------------------------------------------------------------
------------------------------------------------------------
------------------------------------------------------------
------------------------------------------------------------
------------------------------------------------------------
------------------------------------------------------------
------------------------------------------------------------
-----------------------------------------------------------
>Harbinger-4_DR|268039
------------------------------------------------------------
------------------------------------------------------------
------------------------------------------------------------
--------------------------ctatcaca-----------ca----cc--cgg--
-cgaaatg----------cgg--------tgcgacg-caat----------------tg-
--------ttgttttc--------tag----------tt---tc---------agct--t
--ggtgca----a--g-----agtc-----------------------------------
---a-ttttga-----------------tgt------t---ttg-------caccac---
----g-ctg-t----t---ta----aa--t---ag-------------------------
------------------------------------------------------------
------------------------------------------------------------
------------------------------------------------------------
------------------------------------------------------------
------------------------------------------------------------
------------------------------------------------------------
------------------------------------------------------------
------------------------------------------------------------
------------------------------------------------------------
------------------------------------------------------------
------------------------------------------------------------
------------------------------------------------------------
------------------------------------------------------------
------------------------------------------------------------
------------------------------------------------------------
------------------------------------------------------------
------------------------------------------------------------
------------------------------------------------------------
------------------------------------------------------------
------------------------------------------------------------
------------------------------------------------------------
------------------------------------------------------------
------------------------------------------------------------
------------------------------------------------------------
------------------------------------------------------------
------------------------------------------------------------
------------------------------------------------------------
------------------------------------------------------------
------------------------------------------------------------
------------------------------------------------------------
------------------------------------------------------------
------------------------------------------------------------
------------------------------------------------------------
------------------------------------------------------------
------------------------------------------------------------
------------------------------------------------------------
------------------------------------------------------------
------------------------------------------------------------
------------------------------------------------------------
------------------------------------------------------------
------------------------------------------------------------
------------------------------------------------------------
------------------------------------------------------------
------------------------------------------------------------
------------------------------------------------------------
------------------------------------------------------------
------------------------------------------------------------
------------------------------------------------------------
------------------------------------------------------------
------------------------------------------------------------
------------------------------------------------------------
-----------------------------------------------------------
>Harbinger-4_DR|268040
------------------------------------------------------------
------------------------------------------------------------
------------------------------------------------------------
------------------------------------------------------------
------------------------------------------------------------
------------------------------------------------------------
------------------------------------------------------------
-----------------------------------------ttg-------caccac---
----g-ctg-t----t---ta----aa--t---ag-ca----------------------
------------------------------------------------------------
------------------------------------aatgc-----a-tt-tgcactca-
-------ta--------tgt----------gcacc---------------------ta-t
a------ggcgtt-c---------------------------------------------
----------------------------------------tagtc-t---aaaa--aagg
ag--g-t---------------------gtg-ttaa---gg-tgc---------------
---------------attgc---tggt---gcgttg----ct---attt---------tg
--agg-a----acta-ga-atagacc----------------------------------
------------------------------------------------------------
------------------------------------------------------------
------------------------------------------------------------
------------------------------------------------------------
------------------------------------------------------------
------------------------------------------------------------
------------------------------------------------------------
------------------------------------------------------------
------------------------------------------------------------
------------------------------------------------------------
------------------------------------------------------------
------------------------------------------------------------
------------------------------------------------------------
------------------------------------------------------------
------------------------------------------------------------
------------------------------------------------------------
------------------------------------------------------------
------------------------------------------------------------
------------------------------------------------------------
------------------------------------------------------------
------------------------------------------------------------
------------------------------------------------------------
------------------------------------------------------------
------------------------------------------------------------
------------------------------------------------------------
------------------------------------------------------------
------------------------------------------------------------
------------------------------------------------------------
------------------------------------------------------------
------------------------------------------------------------
------------------------------------------------------------
------------------------------------------------------------
------------------------------------------------------------
------------------------------------------------------------
------------------------------------------------------------
------------------------------------------------------------
------------------------------------------------------------
------------------------------------------------------------
------------------------------------------------------------
------------------------------------------------------------
------------------------------------------------------------
------------------------------------------------------------
------------------------------------------------------------
-----------------------------------------------------------
>Harbinger-4_DR|268041
caccaggtatga---------aagtgtattctgctagt----------------------
------------------------------------------------------------
-----------------------------------------------------------a
gcagatat-------cct-------tttttcacatcccatttgtgca----cc-tgta-g
gcgtcctggt--------------------gtgaaaggagg------------tgtgtt-
------gttggctcct--------tgct--------------------------------
--------------------------a---------------------------------
------------------------------------------------------------
---------------t--tga----aa--t---ga-actgc-------------------
------------------------------------------------------------
----------------------------------gccattaacc--a-----------ac
taaaagctg-------ct---------------ct----------------aaagttaat
gg--------------------agcag-------g-------------------------
-----------------------tttatattt-------gttatt-t---------aaag
ac-cattttagtgatttgagcgtat--gtgagtcca---aa-ca----------------
-----------------------t------gcgaa----cacattgctt-------atta
--tgcaca------cagg-ga---------------------------------------
---tgtacagcagtccacaaatttctttc-------------------------------
------------------------------------------------------------
-------------------------------------------------aat-aaca---
------aaaaa-------------------------------------------------
------------------------------------------------------------
------------------------------------------------------------
------------------------------------------------------------
------------------------------------------------------------
------------------------------------------------------------
------------------------------------------------------------
------------------------------------------------------------
------------------------------------------------------------
------------------------------------------------------------
------------------------------------------------------------
------------------------------------------------------------
------------------------------------------------------------
------------------------------------------------------------
------------------------------------------------------------
------------------------------------------------------------
------------------------------------------------------------
------------------------------------------------------------
------------------------------------------------------------
------------------------------------------------------------
------------------------------------------------------------
------------------------------------------------------------
------------------------------------------------------------
------------------------------------------------------------
------------------------------------------------------------
------------------------------------------------------------
------------------------------------------------------------
------------------------------------------------------------
------------------------------------------------------------
------------------------------------------------------------
------------------------------------------------------------
------------------------------------------------------------
------------------------------------------------------------
------------------------------------------------------------
------------------------------------------------------------
------------------------------------------------------------
------------------------------------------------------------
------------------------------------------------------------
------------------------------------------------------------
------------------------------------------------------------
-----------------------------------------------------------
>Harbinger-4_DR|268042
------------------------------------------------------------
------------------------------------------------------------
------------------------------------------------------------
------------------------------------------------------------
------------------------------------------------------------
------------------------------------------------------------
------------------------------------------------------------
------------------------------------------------------------
----------t----t---tt----ag--t---ag-tg----------------------
------------------------------------------------------------
------------------------------------aaggt-----a-tt-attgctat-
-------tt--------ttt----------gtgcc---------------------ta-t
g------tgtgtg-c---------------------------------------------
----------------------------------------tgatt-t----gaa--aagt
----g-t---------------------gtg-ttaa---gg-cgc---------------
---------------ataat---tgat---acattg----tt---attt---------tt
--aggca----ac-----------------------------------------------
------------------tg---------------------------------ctcatct
t-----------------------------------------------------------
------------------------------------------------aagt---ca---
----------gtg--gtgcagtttattt-----------ttattatttaaaaa-------
-----gagagttaat--aatgtacgcc-ttatgatatatagtccacaatgcaggt----a
tacattgctta-------------ttacacaga--g------------------------
------------------------------------------------------------
------------------------------------------------------------
------------------------------------------------------------
--------------ggatacacagcagcaaac-aaaaatctttaaatat--gaaa-----
--aa----------------t----------------tatgattat--------tattgt
-----ctacataaatataaaag--tggctac---atttcataatggttagtcattgcatg
tgtcaaa-ttagcccattt------tttacagtaatga-tgaatgaaattaact------
------------------------------------------------------------
------------------------------------------------------------
------------------------------------------------------------
------------------------------------------------------------
------------------------------------------------------------
------------------------------------------------------------
------------------------------------------------------------
------------------------------------------------------------
------------------------------------------------------------
------------------------------------------------------------
------------------------------------------------------------
------------------------------------------------------------
------------------------------------------------------------
------------------------------------------------------------
------------------------------------------------------------
------------------------------------------------------------
------------------------------------------------------------
------------------------------------------------------------
------------------------------------------------------------
------------------------------------------------------------
------------------------------------------------------------
------------------------------------------------------------
------------------------------------------------------------
------------------------------------------------------------
------------------------------------------------------------
------------------------------------------------------------
------------------------------------------------------------
------------------------------------------------------------
------------------------------------------------------------
------------------------------------------------------------
-----------------------------------------------------------
>Harbinger-4_DR|268043
------------------------------------------------------------
------------------------------------------------------------
------------------------------------------------------------
------------------------------------------------------------
------------------------------------------------------------
------------------------------------------------------------
------------------------------------------------------------
------------------------------------------------------------
------------------------------------------------------------
------------------------------------------------------------
------------------------------------------------------------
-----gctc-------tt---------------------------------agagggaat
gg---gagatgagac----------------tcta-------------------------
--------------------------at------------tggtt---------------
------ta---------------------tcctcaa---aa-ca----------------
-------------------------------cac------ctataactc-------ttta
--agaa-----------a-at-taactcaaccctt----------tt----agacca---
---tgcgccttggcgcaaaga--------------------aaaaaagttgagttggtct
g-----------------------------------------------------------
-----------------------------------------------aaaat-agca---
------tcaaatcac------------------------------cccaaacac----gt
cttgcgcctt--------------------------------------------------
------------------------------------------------------------
------------------------------------------------------------
------------------------------------------------------------
------------------------------------------------------------
------------------------------------------------------------
------------------------------------------------------------
------------------------------------------------------------
------------------------------------------------------------
------------------------------------------------------------
------------------------------------------------------------
------------------------------------------------------------
------------------------------------------------------------
------------------------------------------------------------
------------------------------------------------------------
------------------------------------------------------------
------------------------------------------------------------
------------------------------------------------------------
------------------------------------------------------------
------------------------------------------------------------
------------------------------------------------------------
------------------------------------------------------------
------------------------------------------------------------
------------------------------------------------------------
------------------------------------------------------------
------------------------------------------------------------
------------------------------------------------------------
------------------------------------------------------------
------------------------------------------------------------
------------------------------------------------------------
------------------------------------------------------------
------------------------------------------------------------
------------------------------------------------------------
------------------------------------------------------------
------------------------------------------------------------
------------------------------------------------------------
------------------------------------------------------------
------------------------------------------------------------
------------------------------------------------------------
-----------------------------------------------------------
>Harbinger-4_DR|268044
------------------------------------------------------------
------------------------------------------------------------
------------------------------------------------------------
------------------------------------------------------------
------------------------------------------------------------
------------------------------------------------------------
------------------------------------------------------------
------------------------------------------------------------
------------------------------------------------------------
------------------------------------------------------------
------------------------------------------------------------
------------------------------------------------------------
------------------------------------------------------------
------------------------------------------------------------
------------------------------------------------------------
------------------------------------------------------------
------------------------------------------------------------
------------------------------------------------------------
------------------------------------------------------------
------------------------------------------------------------
---------------------------------------taattatttaaaaa-------
-----gtgtgctagt--ggtatg------cc-attacagga------agattcat----t
aatgttgctta-------------ttacacattcag------------------------
------------------------------------------------------------
------------------------------------------------------------
------------------------------------------------------------
--------------ggatgtgcagctgcatac-aaacatatttaaatct--tgaa-----
--aaaaaataaataaataaat--aaaataataa-attaa-gattat--------tattgt
-----ctaaataaatataaaa-------------atgcatacatgcattgcatttat---
---taaaattagcccacctacccc-tttctagtattga-caaatga--------gataat
ttgaccaatcatgccaatacacacatgtatttaatctgactt------------------
------------------------------------------------------------
------------------------------------------------------------
------------------------------------------------------------
------------------------------------------------------------
------------------------------------------------------------
------------------------------------------------------------
------------------------------------------------------------
------------------------------------------------------------
------------------------------------------------------------
------------------------------------------------------------
------------------------------------------------------------
------------------------------------------------------------
------------------------------------------------------------
------------------------------------------------------------
------------------------------------------------------------
------------------------------------------------------------
------------------------------------------------------------
------------------------------------------------------------
------------------------------------------------------------
------------------------------------------------------------
------------------------------------------------------------
------------------------------------------------------------
------------------------------------------------------------
------------------------------------------------------------
------------------------------------------------------------
------------------------------------------------------------
------------------------------------------------------------
------------------------------------------------------------
------------------------------------------------------------
-----------------------------------------------------------
>Harbinger-4_DR|268045
------------------------------------------------------------
------------------------------------------------------------
------------------------------------------------------------
-------------gggc--------cctatcata-----------ca----cc--ccg--
-cgcaatgcgg-----------------------cg-taaa----------------tg-
--------ttgtttgc--------tag----------tt---tc---------agct--t
--gacgca----a--g-----tgtt-----------------------------------
---g-atttga-----------------cgt------t---ttg-------caccac---
----t-ttg-t----t---ta----aa--t---ag-ca----------------------
------------------------------------------------------------
------------------------------------aatgc-----a-tt-tgcgctca-
-------ta--------tgt----------gcgca---------------------cg-t
a------ggcgtt-c---------------------------------------------
----------------------------------------tggtc-t---aaac--aagg
ag--g-c---------------------gtg-ttaa---gg-tgc---------------
---------------attgc---tggc---atgttg----ct---attt---------tg
--agaca----acta-aa-atagacctc-gt------------cat-----agatcg---
------actgaa------ag---------------------------------ttgttct
a-----------------------------------------------------------
------------------------------------------------aagt---cc---
------------a--gcgcaggttatac----------ctgattatttaaag--------
----aacgtattagt--gat--------------aggcaggtccaatgcgcgtag----a
catgttactta-------------tttcacacacat------------------------
------------------------------------------------------------
------------------------------------------------------------
------------------------------------------------------------
---------------aatacgcagcacgatt-----tatgtttaaatat--gaaa-----
--aaa----------at-----gaatatgtaataataaaagattattagcc---tattgt
-----gtacataaatataaaat---acgtac---atgacataatggacagcgattgcatg
catcaaa-ttagctcaccta-----tctgcggtaatga-tgcatgaaattggctaatgac
ttgaccaatcagaccagtacatagatgtatttaaactgacttttttggttgagtttgtct
gtaaccaaccatccaagtttggatccaacgtgagcaactgaaaatccgactactgaacag
gtaatttgagccaaatatctctcattgatctcctcagtgtacctatttgatcaatgaggt
attttatcagtaattatca---gtaatgtagttatgca----------------------
------------------------------------------------accaaggtccac
atatttgttgctgttcgaggtggagtgttaccagaagctacggttatctcgccaggcagt
aaccgaactttgttatcttttggcagatgacttagaaactaatgcttcctgcccatatac
actccccgttgccataaaagtaactgcaacactaca-ttatttgcaaacgggtcttttca
acatcccctaagttaaattggcggcatatcccagcctgccgtaagttcggctatacatgc
agcaacatcaagtctagcccgacatgcccacaaattcattaaattccctgtgatgcctgc
aagccaaaatacgtttaatgggagttttggtctaaatttgtgtttcctggtgttgtggat
gcaatagattgtactcacgtgcaactac-taccccgtctgagagcgctctgacttacgtt
aatcacaaaggaacccattccatcaatatctaggtaatttgcgaagcaacgtgtgcggat
acacatgtatttgcaatatatcctggatcaagccatgactcctttatcctaggcaactct
gtcattcctgtagtcttccacacccctggacaggtggctgt-------------------
-------------attattaccctgtatatcatgcctacaacagtaaattagttgttttt
taatcgaaaacacacaaaagcatgagctgtcattgatcgtacatttgaaatgctaaa---
------------------------aggtggaacattgcagtacagttttcaaaaggtcgg
agcattctttgtggcatgttgtgttttgcataacattgccatacgtcatcgatgtctctt
ggacataaatgaggatagattacaggattttagaaggcgtgaagctgaactgcatgtgcc
gatgcctattaatccaaatactcaagcagcagcacaggcgaggagatatcagctggcaga
agagctgcctcacctgtagccttgcaagtaagctgatttgttttacttttaaactgtgta
aattttgcatttgacttaacctctggatatgatggcaactattttgtttaaatatcttta
ttaaaacacacacagcactgtcctagttgctgaaacgcttttgcgctagaaatgtacaaa
tgttaagagtttttttcctgctgtacaagcaaagcattttagtgcattttttgcaaatta
gtagacctaaagaat--aaaaaaacctcagtttattattttatttttatttagattgcag
tgatgccacaaacatatttgtgtgtgtgtggttcttttttatattataaacttaaatgtt
tgccttcctcctcgtgttcacaatagcgaagctccaggagggtccaggaacagcagaact
ttgtgtgtttaacaaatctgctgtatgcacaacttgctcttaaaggagttaatgagcgca
acccttttagacaatgcgccgcaggacgtgttttcccatccttaacatagcaaaggtgaa
ttcagacatgcccttaatgcgtttgcattttaaactttgcgcttagattgttaaaatag
>Harbinger-4_DR|268046
------------------------------------------------------------
------------------------------------------------------------
------------------------------------------------------------
------------------------------------------------------------
------------------------------------------------------------
------------------------------------------------------------
------------------------------------------------------------
-----cgttca-----------------cat------t---ttg-------cgccac---
----a-t-----------------------------------------------------
------------------------------------------------------------
------------------------------------------------------------
------------------------------------------------------------
-------ggtgtg-c---------------------------------------------
----------------------------------------tggtc-t----aaa--atag
ag--a-t---------------------gtg-taaa---gg-cgc---------------
---------------attgt---tgtt---gaaata-----------------------g
--gtgaa----actg-aa-ataggcagc-tc------------cat-----tgacca---
------actaaa------ag---------------------------------caggtct
a-----------------------------------------------------------
------------------------------------------------aagt---cc---
----------agc--gtagatt--------gcacct------------------------
------------------------------------------------------------
------------------------------------------------------------
------------------------------------------------------------
------------------------------------------------------------
------------------------------------------------------------
------------------------------------------------------------
------------------------------------------------------------
------------------------------------------------------------
------------------------------------------------------------
------------------------------------------------------------
------------------------------------------------------------
------------------------------------------------------------
------------------------------------------------------------
------------------------------------------------------------
------------------------------------------------------------
------------------------------------------------------------
------------------------------------------------------------
------------------------------------------------------------
------------------------------------------------------------
------------------------------------------------------------
------------------------------------------------------------
------------------------------------------------------------
------------------------------------------------------------
------------------------------------------------------------
------------------------------------------------------------
------------------------------------------------------------
------------------------------------------------------------
------------------------------------------------------------
------------------------------------------------------------
------------------------------------------------------------
------------------------------------------------------------
------------------------------------------------------------
------------------------------------------------------------
------------------------------------------------------------
------------------------------------------------------------
------------------------------------------------------------
------------------------------------------------------------
------------------------------------------------------------
------------------------------------------------------------
-----------------------------------------------------------
>Harbinger-4_DR|268047
------------------------------------------------------------
------------------------------------------------------------
------------------------------------------------------------
-------------gggt--------cttagcaca-----------aa----cc--cgg--
-agcaatgagggga---catc--------caaggcg-c-aa----------------gt-
--------gtttttgc--------tag----------tt---tc---------aacc--t
--aataca----t--g-----tatc-----------------------------------
---a-ttttca-----------------caa------t---ttc-------tgctac---
----t-ttg-t----t---ta----aa--t---ag-ca----------------------
------------------------------------------------------------
------------------------------------aatcc-----a-tt-tg-------
------------------------------------------------------------
------------------------------------------------------------
------------------------------------------------------------
------------------------------------------------------------
------------------------------------------------------------
------------------------------------------------------------
------------------------------------------------------------
------------------------------------------------------------
------------------------------------------------------------
------------------------------------------------------------
------------------------------------------------------------
------------------------------------------------------------
------------------------------------------------------------
------------------------------------------------------------
------------------------------------------------------------
------------------------------------------------------------
------------------------------------------------------------
------------------------------------------------------------
------------------------------------------------------------
------------------------------------------------------------
------------------------------------------------------------
------------------------------------------------------------
------------------------------------------------------------
------------------------------------------------------------
------------------------------------------------------------
------------------------------------------------------------
------------------------------------------------------------
------------------------------------------------------------
------------------------------------------------------------
------------------------------------------------------------
------------------------------------------------------------
------------------------------------------------------------
------------------------------------------------------------
------------------------------------------------------------
------------------------------------------------------------
------------------------------------------------------------
------------------------------------------------------------
------------------------------------------------------------
------------------------------------------------------------
------------------------------------------------------------
------------------------------------------------------------
------------------------------------------------------------
------------------------------------------------------------
------------------------------------------------------------
------------------------------------------------------------
------------------------------------------------------------
------------------------------------------------------------
------------------------------------------------------------
------------------------------------------------------------
-----------------------------------------------------------
>Harbinger-4_DR|268048
------------------------------------------------------------
------------------------------------------------------------
------------------------------------------------------------
-------------gggc--------cctattata-----------ca----cc--cgg--
-tgcaatgtggcac----------------------------------------------
------------------------------------------------------------
--ggtgca----a--g-----agtc-----------------------------------
---g-ttttga-----------------cgt------t---ttg-------cgccac---
----g-ctg-t----t---ta----aa--t---ag-ca----------------------
------------------------------------------------------------
------------------------------------aatgc-----a-tt-tgcgctca-
-------ta--------tgt----------gc----------------------------
------------------------------------------------------------
------------------------------------------------------------
------------------------------------------------------------
------------------------------------------------------------
------------------------------------------------------------
------------------------------------------------------------
------------------------------------------------------------
------------------------------------------------------------
------------------------------------------------------------
------------------------------------------------------------
------------------------------------------------------------
------------------------------------------------------------
------------------------------------------------------------
------------------------------------------------------------
------------------------------------------------------------
------------------------------------------------------------
------------------------------------------------------------
------------------------------------------------------------
------------------------------------------------------------
------------------------------------------------------------
------------------------------------------------------------
------------------------------------------------------------
------------------------------------------------------------
------------------------------------------------------------
------------------------------------------------------------
------------------------------------------------------------
------------------------------------------------------------
------------------------------------------------------------
------------------------------------------------------------
------------------------------------------------------------
------------------------------------------------------------
------------------------------------------------------------
------------------------------------------------------------
------------------------------------------------------------
------------------------------------------------------------
------------------------------------------------------------
------------------------------------------------------------
------------------------------------------------------------
------------------------------------------------------------
------------------------------------------------------------
------------------------------------------------------------
------------------------------------------------------------
------------------------------------------------------------
------------------------------------------------------------
------------------------------------------------------------
------------------------------------------------------------
------------------------------------------------------------
------------------------------------------------------------
-----------------------------------------------------------
>Harbinger-4_DR|268049
------------------------------------------------------------
------------------------------------------------------------
------------------------------------------------------------
------------------------------------------------------------
------------------------------gcaacg-caat----------------tg-
--------ttgcttgc--------tagt---------tt---tc---------agctttt
--caccaa----a--------agtt-----------------------------------
---g-ttttga-----------------cgt------t---ttc-------cagcac---
----g-gtg-t----a---ta----aa--t---ag-ta----------------------
------------------------------------------------------------
------------------------------------aatgc-----a-tt-tgcgctca-
-----------------t------------------------------------------
------------------------------------------------------------
------------------------------------------------------------
------------------------------------------------------------
------------------------------------------------------------
------------------------------------------------------------
------------------------------------------------------------
------------------------------------------------------------
------------------------------------------------------------
------------------------------------------------------------
------------------------------------------------------------
------------------------------------------------------------
------------------------------------------------------------
------------------------------------------------------------
------------------------------------------------------------
------------------------------------------------------------
------------------------------------------------------------
------------------------------------------------------------
------------------------------------------------------------
------------------------------------------------------------
------------------------------------------------------------
------------------------------------------------------------
------------------------------------------------------------
------------------------------------------------------------
------------------------------------------------------------
------------------------------------------------------------
------------------------------------------------------------
------------------------------------------------------------
------------------------------------------------------------
------------------------------------------------------------
------------------------------------------------------------
------------------------------------------------------------
------------------------------------------------------------
------------------------------------------------------------
------------------------------------------------------------
------------------------------------------------------------
------------------------------------------------------------
------------------------------------------------------------
------------------------------------------------------------
------------------------------------------------------------
------------------------------------------------------------
------------------------------------------------------------
------------------------------------------------------------
------------------------------------------------------------
------------------------------------------------------------
------------------------------------------------------------
------------------------------------------------------------
------------------------------------------------------------
------------------------------------------------------------
-----------------------------------------------------------
>Harbinger-4_DR|268050
------------------------------------------------------------
------------------------------------------------------------
------------------------------------------------------------
-------------gggc--------cctatcata-----------ca----cc--cgg--
-cac-------------agag--------catggtg-caaa----------------tg-
--------ttgtgtgc--------tag----------tt---tc---------agct--c
--agcgca----a--g-----agtc-----------------------------------
---g-ttttga-----------------cat------t---ttg-------caccac---
----g-ctg-t----t---ta----aa--t---ag-ca----------------------
------------------------------------------------------------
------------------------------------aatgc-----a-tt-t--------
------------------------------------------------------------
------------------------------------------------------------
------------------------------------------------------------
------------------------------------------------------------
------------------------------------------------------------
------------------------------------------------------------
------------------------------------------------------------
------------------------------------------------------------
------------------------------------------------------------
------------------------------------------------------------
------------------------------------------------------------
------------------------------------------------------------
------------------------------------------------------------
------------------------------------------------------------
------------------------------------------------------------
------------------------------------------------------------
------------------------------------------------------------
------------------------------------------------------------
------------------------------------------------------------
------------------------------------------------------------
------------------------------------------------------------
------------------------------------------------------------
------------------------------------------------------------
------------------------------------------------------------
------------------------------------------------------------
------------------------------------------------------------
------------------------------------------------------------
------------------------------------------------------------
------------------------------------------------------------
------------------------------------------------------------
------------------------------------------------------------
------------------------------------------------------------
------------------------------------------------------------
------------------------------------------------------------
------------------------------------------------------------
------------------------------------------------------------
------------------------------------------------------------
------------------------------------------------------------
------------------------------------------------------------
------------------------------------------------------------
------------------------------------------------------------
------------------------------------------------------------
------------------------------------------------------------
------------------------------------------------------------
------------------------------------------------------------
------------------------------------------------------------
------------------------------------------------------------
------------------------------------------------------------
------------------------------------------------------------
-----------------------------------------------------------
>Harbinger-4_DR|268051
------------------------------------------------------------
-----------------taagacaaccatttta--------------acatgcgctg---
-----------------tcctatctgtaaaaccgtaaaaatggattcag-----------
------------aggac--------attatcatg-----------ta----cc--tgg--
-tgcaa-----------------------tgtaa--------------------------
----------aggtgc--------tag----------tt---tc---------agcc--t
--ggcgca------gg-----tatc-----------------------------------
---a-ttttca-----------------cgc------c---cta-------tgccat---
----g-tgg-t----t---ta----aa--t---ag-ca----------------------
------------------------------------------------------------
------------------------------------aaagc-----a-tt-tgtaccca-
-------tt--------cga----------gcggc---------------------aa-t
a------ggtgtg-t---------------------------------------------
----------------------------------------------------aa--agca
gg----t---------------------gtc-ttaa---gg-cac---------------
---------------attgt---tggc---atgtgg----c-------------------
------------------------------------------------------------
------------------------------------------------------------
------------------------------------------------------------
------------------------------------------------------------
------------------------------------------------------------
------------------------------------------------------------
------------------------------------------------------------
------------------------------------------------------------
------------------------------------------------------------
------------------------------------------------------------
------------------------------------------------------------
------------------------------------------------------------
------------------------------------------------------------
------------------------------------------------------------
------------------------------------------------------------
------------------------------------------------------------
------------------------------------------------------------
------------------------------------------------------------
------------------------------------------------------------
------------------------------------------------------------
------------------------------------------------------------
------------------------------------------------------------
------------------------------------------------------------
------------------------------------------------------------
------------------------------------------------------------
------------------------------------------------------------
------------------------------------------------------------
------------------------------------------------------------
------------------------------------------------------------
------------------------------------------------------------
------------------------------------------------------------
------------------------------------------------------------
------------------------------------------------------------
------------------------------------------------------------
------------------------------------------------------------
------------------------------------------------------------
------------------------------------------------------------
------------------------------------------------------------
------------------------------------------------------------
------------------------------------------------------------
------------------------------------------------------------
------------------------------------------------------------
------------------------------------------------------------
------------------------------------------------------------
-----------------------------------------------------------
>Harbinger-4_DR|268052
------------------------------------------------------------
------------------------------------------------------------
------------------------------------------------------------
-------------gggc--------cctatcata-----------ca----ct--ca---
------------------------------------------------------------
--------------gc--------ata----------at---gt---------ggcc--c
--gacgca----a--g-----agtc-----------------------------------
---a-ttttaa-----------------cgc------g---ttt-------tatcac---
----g-ctg-t----t---ta----aa--t---ag-ca----------------------
------------------------------------------------------------
------------------------------------a-----------------aagca-
-------tt--------tgt----------gcacc---------------------ca-c
a------ggcgtt-c---------------------------------------------
----------------------------------------tggtc-t----aaa--aagg
ag--g-c---------------------gtg-ttaa---gg-cgc---------------
---------------attgc---tggt---gcgttg----ct---attt---------tg
--agg-a----tcta-aa-atagactgc-tc------------aat-----agacca---
------gctgag------ag---------------------------------gaggtct
a-----------------------------------------------------------
------------------------------------------------aagt---cc---
------------a--gcgcag---------------------------------------
------------------------------------------------------------
------------------------------------------------------------
------------------------------------------------------------
------------------------------------------------------------
------------------------------------------------------------
------------------------------------------------------------
------------------------------------------------------------
------------------------------------------------------------
------------------------------------------------------------
------------------------------------------------------------
------------------------------------------------------------
------------------------------------------------------------
------------------------------------------------------------
------------------------------------------------------------
------------------------------------------------------------
------------------------------------------------------------
------------------------------------------------------------
------------------------------------------------------------
------------------------------------------------------------
------------------------------------------------------------
------------------------------------------------------------
------------------------------------------------------------
------------------------------------------------------------
------------------------------------------------------------
------------------------------------------------------------
------------------------------------------------------------
------------------------------------------------------------
------------------------------------------------------------
------------------------------------------------------------
------------------------------------------------------------
------------------------------------------------------------
------------------------------------------------------------
------------------------------------------------------------
------------------------------------------------------------
------------------------------------------------------------
------------------------------------------------------------
------------------------------------------------------------
------------------------------------------------------------
------------------------------------------------------------
-----------------------------------------------------------
>Harbinger-4_DR|268053
------------------------------------------------------------
------------------------------------------------------------
------------------------------------------------------------
---------gaatgtgc--------cattccacagc---------caactgct-ctaa--
-----------------aagg---------------------------------------
------------------------taaa-------------------------agat---
--gaccca--t-g-aga--a-tgtt-----------------------------------
---a-tgctca--------------aaacat------cc------------cataac---
------tca------t-aggag---aa--ta--ag-------------------------
------------------------------------------------------------
---------------------------------g--aaaac----ca-tt-tgagacta-
-----------------tgtgc-------------------------------------t
g------ggtgcaacgac------------------------------------------
----------------------------------------tattt-t-------------
------tcc------------------catccttaata-ag-caa---------------
------------aagactgc--------------------tttagactt---------tg
c------------------ttagatc----------------------------------
------gttaaa------------------------------------------------
------------------------------------------------------------
------------------------------------------------------------
------------------------------------------------------------
------------------------------------------------------------
------------------------------------------------------------
------------------------------------------------------------
------------------------------------------------------------
------------------------------------------------------------
------------------------------------------------------------
------------------------------------------------------------
------------------------------------------------------------
------------------------------------------------------------
------------------------------------------------------------
------------------------------------------------------------
------------------------------------------------------------
------------------------------------------------------------
------------------------------------------------------------
------------------------------------------------------------
------------------------------------------------------------
------------------------------------------------------------
------------------------------------------------------------
------------------------------------------------------------
------------------------------------------------------------
------------------------------------------------------------
------------------------------------------------------------
------------------------------------------------------------
------------------------------------------------------------
------------------------------------------------------------
------------------------------------------------------------
------------------------------------------------------------
------------------------------------------------------------
------------------------------------------------------------
------------------------------------------------------------
------------------------------------------------------------
------------------------------------------------------------
------------------------------------------------------------
------------------------------------------------------------
------------------------------------------------------------
------------------------------------------------------------
------------------------------------------------------------
------------------------------------------------------------
------------------------------------------------------------
-----------------------------------------------------------
>Harbinger-4_DR|268054
------------------------------------------------------------
------------------------------------------------------------
------------------------------------------------------------
--------------ggc--------cccattata-----------ca----cc--cag--
-cacaatgagccgtc-----a-----------------------------------gtg-
--------ttttctcc--------tga----------tt---tc----------------
--gg-----------gt-------------------------------------------
---a-ttttct-----------------cgt------t---ctg-------cgtcactt-
------ttg----------ta----aa--t---ag-ca----------------------
------------------------------------------------------------
------------------------------------aatgc-----a-tc-tgtactca-
-------tt--------tgt----------gcacc---------------------ca-t
a------tgcgtg-c---------------------------------------------
----------------------------------------tggtc-t---gaaa--a-gg
ag--g-t---------------------gtg-tt--------------------------
------------------------------------------------------------
------------------------------------------------------------
------------------------------------------------------------
------------------------------------------------------------
------------------------------------------------------------
------------------------------------------------------------
------------------------------------------------------------
------------------------------------------------------------
------------------------------------------------------------
------------------------------------------------------------
------------------------------------------------------------
------------------------------------------------------------
------------------------------------------------------------
------------------------------------------------------------
------------------------------------------------------------
------------------------------------------------------------
------------------------------------------------------------
------------------------------------------------------------
------------------------------------------------------------
------------------------------------------------------------
------------------------------------------------------------
------------------------------------------------------------
------------------------------------------------------------
------------------------------------------------------------
------------------------------------------------------------
------------------------------------------------------------
------------------------------------------------------------
------------------------------------------------------------
------------------------------------------------------------
------------------------------------------------------------
------------------------------------------------------------
------------------------------------------------------------
------------------------------------------------------------
------------------------------------------------------------
------------------------------------------------------------
------------------------------------------------------------
------------------------------------------------------------
------------------------------------------------------------
------------------------------------------------------------
------------------------------------------------------------
------------------------------------------------------------
------------------------------------------------------------
------------------------------------------------------------
------------------------------------------------------------
------------------------------------------------------------
-----------------------------------------------------------
>Harbinger-4_DR|268055
------------------------------------------------------------
------------------------------------------------------------
------------------------------------------------------------
---------------gc--------cctatcatg-----------ca----ac--tgg--
-cgc-------------aagg--------cgcgatg-caaa----------------tg-
--------ttatttgt--------cag----------tt---tc---------cgct--c
--gacgca----a--g-----cgtc-----------------------------------
---a-ttttgg-----------------cgt------t---ttt-------caccta---
----g-ctg-t----t---ta----aa--t------------------------------
------------------------------------------------------------
------------------------------------------------------------
------------------------------------------------------------
------------------------------------------------------------
------------------------------------------------------------
------------------------------------------------------------
------------------------------------------------------------
------------------------------------------------------------
------------------------------------------------------------
------------------------------------------------------------
------------------------------------------------------------
------------------------------------------------------------
------------------------------------------------------------
------------------------------------------------------------
------------------------------------------------------------
------------------------------------------------------------
------------------------------------------------------------
------------------------------------------------------------
------------------------------------------------------------
------------------------------------------------------------
------------------------------------------------------------
------------------------------------------------------------
------------------------------------------------------------
------------------------------------------------------------
------------------------------------------------------------
------------------------------------------------------------
------------------------------------------------------------
------------------------------------------------------------
------------------------------------------------------------
------------------------------------------------------------
------------------------------------------------------------
------------------------------------------------------------
------------------------------------------------------------
------------------------------------------------------------
------------------------------------------------------------
------------------------------------------------------------
------------------------------------------------------------
------------------------------------------------------------
------------------------------------------------------------
------------------------------------------------------------
------------------------------------------------------------
------------------------------------------------------------
------------------------------------------------------------
------------------------------------------------------------
------------------------------------------------------------
------------------------------------------------------------
------------------------------------------------------------
------------------------------------------------------------
------------------------------------------------------------
------------------------------------------------------------
------------------------------------------------------------
-----------------------------------------------------------
>Harbinger-4_DR|347332
------------------------------------------------------------
------------------------------------------------------------
------------------------------------------------------------
-------------gggc--------cccgtcaca-----------cc----cc--cgg--
-cgcag--------------g-------gcacgaca-cgaa----------------tg-
-------gc-----------------a----------tt---tc---------agcc--t
--gacgca----a--g-----tgtc-----------------------------------
---a-tttccc-----------------cgc------t---ttc-------catctc---
----g-ctg-t----g---ta----ca--g---ag-ca----------------------
------------------------------------------------------------
------------------------------------aatgc-----a-tt----------
------ctg--------tgt----------gaact---------------------cc-t
g------ggtgtt-t---------------------------------------------
----------------------------------------cggtc-t---agat--atga
gg----t---------------------gtg-t---------------------------
------------------------------------------------------------
------------------------------------------------------------
------------------------------------------------------------
------------------------------------------------------------
------------------------------------------------------------
------------------------------------------------------------
------------------------------------------------------------
------------------------------------------------------------
------------------------------------------------------------
------------------------------------------------------------
------------------------------------------------------------
------------------------------------------------------------
------------------------------------------------------------
------------------------------------------------------------
------------------------------------------------------------
------------------------------------------------------------
------------------------------------------------------------
------------------------------------------------------------
------------------------------------------------------------
------------------------------------------------------------
------------------------------------------------------------
------------------------------------------------------------
------------------------------------------------------------
------------------------------------------------------------
------------------------------------------------------------
------------------------------------------------------------
------------------------------------------------------------
------------------------------------------------------------
------------------------------------------------------------
------------------------------------------------------------
------------------------------------------------------------
------------------------------------------------------------
------------------------------------------------------------
------------------------------------------------------------
------------------------------------------------------------
------------------------------------------------------------
------------------------------------------------------------
------------------------------------------------------------
------------------------------------------------------------
------------------------------------------------------------
------------------------------------------------------------
------------------------------------------------------------
------------------------------------------------------------
------------------------------------------------------------
------------------------------------------------------------
-----------------------------------------------------------
>Harbinger-4_DR|347333
------------------------------------------------------------
------------------------------------------------------------
------------------------------------------------------------
-ctgcgat--------ct-------tttccaaca----ctttcttca----cc-tcag-g
gagctttg----------------------gtgaaatc-------------------tg-
------acc---------------------------------------------------
------------------------------------------------------------
------------------------------------------------------------
-----tcct-c-ca-a--------------------------------------------
------------------------------------------------------------
------------------------------------------------------cacttt
ta-tcacct-------ca---------------------------------gggggc---
------------------------------------------------------------
------------------------------------------------------------
------------------------------------------------------------
---------------------------------t-----------------------ttg
--gggg-----------a-atagga-----------------------------------
----------------------------------------------------atcgttct
g-----------------------------------------------------------
-----------------------------------------------tggat--------
------------------------------------------------------------
------------------------------------------------------------
------------------------------------------------------------
------------------------------------------------------------
------------------------------------------------------------
------------------------------------------------------------
------------------------------------------------------------
------------------------------------------------------------
------------------------------------------------------------
------------------------------------------------------------
------------------------------------------------------------
------------------------------------------------------------
------------------------------------------------------------
------------------------------------------------------------
------------------------------------------------------------
------------------------------------------------------------
------------------------------------------------------------
------------------------------------------------------------
------------------------------------------------------------
------------------------------------------------------------
------------------------------------------------------------
------------------------------------------------------------
------------------------------------------------------------
------------------------------------------------------------
------------------------------------------------------------
------------------------------------------------------------
------------------------------------------------------------
------------------------------------------------------------
------------------------------------------------------------
------------------------------------------------------------
------------------------------------------------------------
------------------------------------------------------------
------------------------------------------------------------
------------------------------------------------------------
------------------------------------------------------------
------------------------------------------------------------
------------------------------------------------------------
------------------------------------------------------------
------------------------------------------------------------
------------------------------------------------------------
-----------------------------------------------------------
>Harbinger-4_DR|347334
------------------------------------------------------------
------------------------------------------------------------
------------------------------------------------------------
-------------ggac--------cttgtcata-----------ca----cc-------
--acaa-----------------------tgcaacc-ccag----------------tg-
--------ttttgtgc--------tag----------tt---tc---------agcc--t
--ggcacg------gt-----tatc-----------------------------------
---a-ttttaa-----------------ccg------t---ctg-------tgctac---
----a-ttg-t----t---ta----aa--t---ag-c-----------------------
------------------------------------------------------------
------------------------------------aaagc-----a-tt-tgtgctga-
-------tt--------tga----------gtgcc---------------------ca-t
a------ggtgtg-c---------------------------------------------
----------------------------------------tgatt-g---gaaa--agga
gg----t---------------------tta-ttaa------------------------
------------------------------------------------------------
------------------------------------------------------------
------------------------------------------------------------
------------------------------------------------------------
------------------------------------------------------------
------------------------------------------------------------
------------------------------------------------------------
------------------------------------------------------------
------------------------------------------------------------
------------------------------------------------------------
------------------------------------------------------------
------------------------------------------------------------
------------------------------------------------------------
------------------------------------------------------------
------------------------------------------------------------
------------------------------------------------------------
------------------------------------------------------------
------------------------------------------------------------
------------------------------------------------------------
------------------------------------------------------------
------------------------------------------------------------
------------------------------------------------------------
------------------------------------------------------------
------------------------------------------------------------
------------------------------------------------------------
------------------------------------------------------------
------------------------------------------------------------
------------------------------------------------------------
------------------------------------------------------------
------------------------------------------------------------
------------------------------------------------------------
------------------------------------------------------------
------------------------------------------------------------
------------------------------------------------------------
------------------------------------------------------------
------------------------------------------------------------
------------------------------------------------------------
------------------------------------------------------------
------------------------------------------------------------
------------------------------------------------------------
------------------------------------------------------------
------------------------------------------------------------
------------------------------------------------------------
------------------------------------------------------------
------------------------------------------------------------
-----------------------------------------------------------
>Harbinger-4_DR|347335
------------------------------------------------------------
------------------------------------------------------------
------------------------------------------------------------
------------------------------------------------------------
------------------------------------------------------------
------------------------------------------------------------
------------------------------------------------------------
------------------------------------------------------------
------------------------------------------------------------
------------------------------------------------------------
------------------------------------------------------------
------------------------------------------------------------
------------------------------------------------------------
------------------------------------------------------------
------------------------------------------------------------
------------------------------------------------------------
------------------------------------------------------------
------------------------------------------------------------
------------------------------------------------------------
------------------------------------------------------------
------------------------------------------ttaattaaaga-------
-----ctgtgttagt--ggtagg------ca--------ggtttaaaatatgcat----a
cacgttgctta-------------ttacacacacag------------------------
------------------------------------------------------------
------------------------------------------------------------
------------------------------------------------------------
--------------ggatgcgcagcagctcag-aaatatatctaaatag--gaaa-----
--ag----tttaaggat---t--gaaatgtaa-----aa-gattat--------------
------------------------------------------------------------
------------------------------------------------------------
------------------------------------------------------------
------------------------------------------------------------
------------------------------------------------------------
------------------------------------------------------------
------------------------------------------------------------
------------------------------------------------------------
------------------------------------------------------------
------------------------------------------------------------
------------------------------------------------------------
------------------------------------------------------------
------------------------------------------------------------
------------------------------------------------------------
------------------------------------------------------------
------------------------------------------------------------
------------------------------------------------------------
------------------------------------------------------------
------------------------------------------------------------
------------------------------------------------------------
------------------------------------------------------------
------------------------------------------------------------
------------------------------------------------------------
------------------------------------------------------------
------------------------------------------------------------
------------------------------------------------------------
------------------------------------------------------------
------------------------------------------------------------
------------------------------------------------------------
------------------------------------------------------------
------------------------------------------------------------
------------------------------------------------------------
-----------------------------------------------------------
>Harbinger-4_DR|347336
------------------------------------------------------------
------------------------------------------------------------
------------------------------------------------------------
-------------ggct--------tctatcgta-----------ca----tc--cga--
-ctccatg---------------------tgcgacg-caag----------------tg-
--------ttttctgc--------aaa----------ta---gc---------agct--c
--ggtaca----g--g-----tctc-----------------------------------
-----atttca-----------------tgt----------ttt----------------
------cca-g--------aa----aa------ca-------------------------
------------------------------------------------------------
------------------------------------aatgc-----a-tt----------
-------t----------------------------------------------------
------------------------------------------------------------
-----------------------------------------ggtc-t---gaaa--gaga
gg----t---------------------gtg-ttaa---gc-tgc---------------
---------------attat---tggc---acattg----ct---attt---------tg
--agaaa----gcta-ga-acag--tgc-gc------------tac-----tgacca---
------agcaaa------at---------------------------------ctgcatt
t-----------------------------------------------------------
------------------------------------------------taa---------
-----------------------attgt---------tgttgttttccataga-------
----gcacattt-------------tt------taaagaggtccaaaacaagcgt----a
cacgttgctta-------------ttacacagacag------------------------
------------------------------------------------------------
------------------------------------------------------------
------------------------------------------------------------
--------------ggatgcacagca----------------------------------
------------------------------------------------------------
------------------------------------------------------------
------------------------------------------------------------
------------------------------------------------------------
------------------------------------------------------------
------------------------------------------------------------
------------------------------------------------------------
------------------------------------------------------------
------------------------------------------------------------
------------------------------------------------------------
------------------------------------------------------------
------------------------------------------------------------
------------------------------------------------------------
------------------------------------------------------------
------------------------------------------------------------
------------------------------------------------------------
------------------------------------------------------------
------------------------------------------------------------
------------------------------------------------------------
------------------------------------------------------------
------------------------------------------------------------
------------------------------------------------------------
------------------------------------------------------------
------------------------------------------------------------
------------------------------------------------------------
------------------------------------------------------------
------------------------------------------------------------
------------------------------------------------------------
------------------------------------------------------------
------------------------------------------------------------
------------------------------------------------------------
------------------------------------------------------------
------------------------------------------------------------
-----------------------------------------------------------
>Harbinger-4_DR|347337
------------------------------------------------------------
------------------------------------------------------------
------------------------------------------------------------
-------------gggt--------cctatcata-----------ca----cc--tgg--
-cgcaa----------------------------------a----------------tg-
--------tt-tttgc--------tag----------tt---tt---------agtt--t
------------------------------------------------------------
------------------------------------------------------------
------cag-t----t---tc----aa--t---aa-ca----------------------
------------------------------------------------------------
------------------------------------aatgc-----a-tt-tgcactca-
-------ta--------tat----------gtgac---------------------ca-t
a------ggcgtt-c---------------------------------------------
----------------------------------------tggtc-t----aaa--acag
ag--g-t---------------------gta-ttaa---gg-cgc---------------
---------------attgc---tggc---gcgttg----ct---atat---------tg
--agg-a----acta-aa-atagactgc-ac------------aat-----agacca---
------gctaag------ag---------------------------------tgatct-
------------------------------------------------------------
------------------------------------------------------------
------------------------------------------------------------
------------------------------------------------------------
------------------------------------------------------------
------------------------------------------------------------
------------------------------------------------------------
------------------------------------------------------------
------------------------------------------------------------
------------------------------------------------------------
------------------------------------------------------------
------------------------------------------------------------
------------------------------------------------------------
------------------------------------------------------------
------------------------------------------------------------
------------------------------------------------------------
------------------------------------------------------------
------------------------------------------------------------
------------------------------------------------------------
------------------------------------------------------------
------------------------------------------------------------
------------------------------------------------------------
------------------------------------------------------------
------------------------------------------------------------
------------------------------------------------------------
------------------------------------------------------------
------------------------------------------------------------
------------------------------------------------------------
------------------------------------------------------------
------------------------------------------------------------
------------------------------------------------------------
------------------------------------------------------------
------------------------------------------------------------
------------------------------------------------------------
------------------------------------------------------------
------------------------------------------------------------
------------------------------------------------------------
------------------------------------------------------------
------------------------------------------------------------
------------------------------------------------------------
------------------------------------------------------------
------------------------------------------------------------
-----------------------------------------------------------
>Harbinger-4_DR|347338
------------------------------------------------------------
------------------------------------------------------------
------------------------------------------------------------
-------------gggc--------cctatcata-----------ca----ccggtgg--
-----------------aggg----------------------------------tgtg-
-------atttgttgc--------tat----------tt---tcaatg-----agtt-gt
----tgct----atta----tgatt-----------------------------------
--tgttgttaa-----------------tgt------t---ttg-------caccac---
----g-ttg-t----t---ta----ga--t---ag-ca----------------------
------------------------------------------------------------
------------------------------------aa----------------------
------------------------------------------------------------
------------------------------------------------------------
------------------------------------------------------------
------------------------------------------------------------
------------------------------------------------------------
------------------------------------------------------------
------------------------------------------------------------
------------------------------------------------------------
------------------------------------------------------------
------------------------------------------------------------
------------------------------------------------------------
------------------------------------------------------------
------------------------------------------------------------
------------------------------------------------------------
------------------------------------------------------------
------------------------------------------------------------
------------------------------------------------------------
------------------------------------------------------------
------------------------------------------------------------
------------------------------------------------------------
------------------------------------------------------------
------------------------------------------------------------
------------------------------------------------------------
------------------------------------------------------------
------------------------------------------------------------
------------------------------------------------------------
------------------------------------------------------------
------------------------------------------------------------
------------------------------------------------------------
------------------------------------------------------------
------------------------------------------------------------
------------------------------------------------------------
------------------------------------------------------------
------------------------------------------------------------
------------------------------------------------------------
------------------------------------------------------------
------------------------------------------------------------
------------------------------------------------------------
------------------------------------------------------------
------------------------------------------------------------
------------------------------------------------------------
------------------------------------------------------------
------------------------------------------------------------
------------------------------------------------------------
------------------------------------------------------------
------------------------------------------------------------
------------------------------------------------------------
------------------------------------------------------------
------------------------------------------------------------
-----------------------------------------------------------
>Harbinger-4_DR|347339
------------------------------------------------------------
------------------------------------------------------------
------------------------------------------------------------
-ctgctac--------ct-------cctcccatgc----cttcttca----tc-tca--g
gggctttg----------------------gtaaaact-------------------tg-
------acttgttctg--------ta--------------------------cactg--t
ga--caca--a-t-agt--a-atat-----------------------------------
--tt-ttacgacat-------------gcac------tacact-----------------
--------------gt--ata----aa--t---ag-ca----------------------
------------------------------------------------------------
------------------------------------aatgc-------------------
------------------------------------------------------------
------------------------------------------------------------
------------------------------------------------------------
------------------------------------------------------------
------------------------------------------------------------
-------------------at-----------------------ttg----tgtcca---
---t--------------------------------------------------------
------------------------------------------------------------
------------------------------------------------------------
------------------------------------------------------------
------------------------------------------------------------
------------------------------------------------------------
------------------------------------------------------------
------------------------------------------------------------
------------------------------------------------------------
------------------------------------------------------------
------------------------------------------------------------
------------------------------------------------------------
------------------------------------------------------------
------------------------------------------------------------
------------------------------------------------------------
------------------------------------------------------------
------------------------------------------------------------
------------------------------------------------------------
------------------------------------------------------------
------------------------------------------------------------
------------------------------------------------------------
------------------------------------------------------------
------------------------------------------------------------
------------------------------------------------------------
------------------------------------------------------------
------------------------------------------------------------
------------------------------------------------------------
------------------------------------------------------------
------------------------------------------------------------
------------------------------------------------------------
------------------------------------------------------------
------------------------------------------------------------
------------------------------------------------------------
------------------------------------------------------------
------------------------------------------------------------
------------------------------------------------------------
------------------------------------------------------------
------------------------------------------------------------
------------------------------------------------------------
------------------------------------------------------------
------------------------------------------------------------
------------------------------------------------------------
------------------------------------------------------------
-----------------------------------------------------------
>Harbinger-4_DR|347340
------------------------------------------------------------
------------------------------------------------------------
------------------------------------------------------------
--------------ggc--------cctatcata-----------ca----cc--cgg--
-cgc----------------------------gacg-caat----------------tg-
--------ttgattgc--------tag----------tt---tc---------agtt--t
--ggagca----a--g-----agtc-----------------------------------
---g-ttttga-----------------cgt------t---ttg-------cgccac---
----g-ctg-t----t---ta----aa--t---ag-ca----------------------
------------------------------------------------------------
------------------------------------aatgc-----a-tt-tgggctca-
-------ta--------tgt----------------------------------------
------------t-c---------------------------------------------
----------------------------------------tgatc-t---aaaa--aggg
ag--a-c---------------------atg-ttga---gg-cgc---------------
---------------attac---tggc---acgtta----ct------------------
------------------------------------------------------------
------------------------------------------------------------
------------------------------------------------------------
------------------------------------------------------------
------------------------------------------------------------
------------------------------------------------------------
------------------------------------------------------------
------------------------------------------------------------
------------------------------------------------------------
------------------------------------------------------------
------------------------------------------------------------
------------------------------------------------------------
------------------------------------------------------------
------------------------------------------------------------
------------------------------------------------------------
------------------------------------------------------------
------------------------------------------------------------
------------------------------------------------------------
------------------------------------------------------------
------------------------------------------------------------
------------------------------------------------------------
------------------------------------------------------------
------------------------------------------------------------
------------------------------------------------------------
------------------------------------------------------------
------------------------------------------------------------
------------------------------------------------------------
------------------------------------------------------------
------------------------------------------------------------
------------------------------------------------------------
------------------------------------------------------------
------------------------------------------------------------
------------------------------------------------------------
------------------------------------------------------------
------------------------------------------------------------
------------------------------------------------------------
------------------------------------------------------------
------------------------------------------------------------
------------------------------------------------------------
------------------------------------------------------------
------------------------------------------------------------
------------------------------------------------------------
------------------------------------------------------------
------------------------------------------------------------
-----------------------------------------------------------
>Harbinger-4_DR|347341
------------------------------------------------------------
------------------------------------------------------------
------------------------------------------------------------
------------------------------------------------------------
------------------------------------------------------------
-------------------------ag----------tt---tc---------agcc--t
--tacaca----gt-t-----tatc-----------------------------------
---a-ttttca-----------------cat------c---cag-------caaaat---
----g-ttg-t----t---ga----aa--t---ag-ca----------------------
------------------------------------------------------------
------------------------------------aatgc-----a-tt-tgcaccca-
-------t--------ttat----------------------------------------
--------------c---------------------------------------------
----------------------------------------tgctc-t---gaaa--acaa
gc----t---------------------att-ttga---gg-cac---------------
---------------attgt---taac---acatg-----ct---attt---------tg
--aggca----atta-aa-atacactgc-ac------------caa-----tgacca---
------tctgaa------a-----------------------------------------
------------------------------------------------------------
------------------------------------------------------------
------------------------------------------------------------
------------------------------------------------------------
------------------------------------------------------------
------------------------------------------------------------
------------------------------------------------------------
------------------------------------------------------------
------------------------------------------------------------
------------------------------------------------------------
------------------------------------------------------------
------------------------------------------------------------
------------------------------------------------------------
------------------------------------------------------------
------------------------------------------------------------
------------------------------------------------------------
------------------------------------------------------------
------------------------------------------------------------
------------------------------------------------------------
------------------------------------------------------------
------------------------------------------------------------
------------------------------------------------------------
------------------------------------------------------------
------------------------------------------------------------
------------------------------------------------------------
------------------------------------------------------------
------------------------------------------------------------
------------------------------------------------------------
------------------------------------------------------------
------------------------------------------------------------
------------------------------------------------------------
------------------------------------------------------------
------------------------------------------------------------
------------------------------------------------------------
------------------------------------------------------------
------------------------------------------------------------
------------------------------------------------------------
------------------------------------------------------------
------------------------------------------------------------
------------------------------------------------------------
------------------------------------------------------------
------------------------------------------------------------
-----------------------------------------------------------
>Harbinger-4_DR|347342
------------------------------------------------------------
------------------------------------------------------------
------------------------------------------------------------
--------------------------------tg-----------ca----cc--cgg--
-cgcaatgc-----------------------ggtg-caagacgga------ct-caaa-
--------ttatttgc--------tag----------tt---t---------cagct--t
--tacaaa----g--------tgtc-----------------------------------
---a-ttttga-----------------cgt------t---ctg-------caccat---
----g-ttg-t--------ta----aa--t---ag-ca----------------------
------------------------------------------------------------
------------------------------------aatgt-----a-tt-tgcgctca-
-----------------tgt----------gtgcc---------------------ca-t
a------ggcatt-c---------------------------------------------
----------------------------------------tggtc-c----taa--aaga
aa--g-t---------------------gtg-taaa---gg-cac---------------
---------------attgc---tgac---gcgttg----ct---attt---------tg
--agg-a----acta-aa-at---------------------------------------
------------------------------------------------------------
------------------------------------------------------------
------------------------------------------------------------
------------------------------------------------------------
------------------------------------------------------------
------------------------------------------------------------
------------------------------------------------------------
------------------------------------------------------------
------------------------------------------------------------
------------------------------------------------------------
------------------------------------------------------------
------------------------------------------------------------
------------------------------------------------------------
------------------------------------------------------------
------------------------------------------------------------
------------------------------------------------------------
------------------------------------------------------------
------------------------------------------------------------
------------------------------------------------------------
------------------------------------------------------------
------------------------------------------------------------
------------------------------------------------------------
------------------------------------------------------------
------------------------------------------------------------
------------------------------------------------------------
------------------------------------------------------------
------------------------------------------------------------
------------------------------------------------------------
------------------------------------------------------------
------------------------------------------------------------
------------------------------------------------------------
------------------------------------------------------------
------------------------------------------------------------
------------------------------------------------------------
------------------------------------------------------------
------------------------------------------------------------
------------------------------------------------------------
------------------------------------------------------------
------------------------------------------------------------
------------------------------------------------------------
------------------------------------------------------------
------------------------------------------------------------
------------------------------------------------------------
-----------------------------------------------------------
>Harbinger-4_DR|347343
------------------------------------------------------------
------------------------------------------------------------
------------------------------------------------------------
--------------ggc--------cctatcata-----------ca----cc--cgg--
-cgc-------------aatg--------cgcaatg-caat----------------tg-
--------ttgtttac--------tag----------at---ta---------agct--c
--ggtgca----a--g-----agtc-----------------------------------
---g--tttga-----------------cgt------t---ttg-------caccac---
----g-ctg-t----t---ta----aa--t---ag-ta----------------------
------------------------------------------------------------
------------------------------------aatgc-----a-tt-tgcgatca-
-------ta--------tgt----------gtgcc---------------------ca-t
a------ggcgtt-c---------------------------------------------
----------------------------------------ttgtc-t---aaaa--aagg
ag--g-c---------------------gtg-ttaa---gg-cac---------------
---------------a--------------------------------------------
------------------------------------------------------------
------------------------------------------------------------
------------------------------------------------------------
------------------------------------------------------------
------------------------------------------------------------
------------------------------------------------------------
------------------------------------------------------------
------------------------------------------------------------
------------------------------------------------------------
------------------------------------------------------------
------------------------------------------------------------
------------------------------------------------------------
------------------------------------------------------------
------------------------------------------------------------
------------------------------------------------------------
------------------------------------------------------------
------------------------------------------------------------
------------------------------------------------------------
------------------------------------------------------------
------------------------------------------------------------
------------------------------------------------------------
------------------------------------------------------------
------------------------------------------------------------
------------------------------------------------------------
------------------------------------------------------------
------------------------------------------------------------
------------------------------------------------------------
------------------------------------------------------------
------------------------------------------------------------
------------------------------------------------------------
------------------------------------------------------------
------------------------------------------------------------
------------------------------------------------------------
------------------------------------------------------------
------------------------------------------------------------
------------------------------------------------------------
------------------------------------------------------------
------------------------------------------------------------
------------------------------------------------------------
------------------------------------------------------------
------------------------------------------------------------
------------------------------------------------------------
------------------------------------------------------------
------------------------------------------------------------
-----------------------------------------------------------
>Harbinger-4_DR|347344
------------------------------------------------------------
------------------------------------------------------------
------------------------------------------------------------
-------------ggtc--------ccaatcata-----------ca----cc--aag--
-tttc-----------------aa------------------------------------
----------gtgttt--------ttg----------tt---tt---------agcc--c
--agtgca----g--g-----tatc-----------------------------------
--aa-ttttcg-----------------caa------c---cta-------tgccac---
----g-ttg-t----t---tt----aa--t---ag-ca----------------------
------------------------------------------------------------
------------------------------------aatgc-----g-t-----------
--------------a--------------------------------------------t
a------ggtg-tgc---------------------------------------------
----------------------------------------tggtc-t---gaaa--aaga
ag----t---------------------gtg-ttaa---ag-agc---------------
---------------attct---tgtc---acattg----ct---attt---------tg
--aggca----tctg-aa-atagac-----------------------------------
------------------------------------------------------------
------------------------------------------------------------
------------------------------------------------------------
------------------------------------------------------------
------------------------------------------------------------
------------------------------------------------------------
------------------------------------------------------------
------------------------------------------------------------
------------------------------------------------------------
------------------------------------------------------------
------------------------------------------------------------
------------------------------------------------------------
------------------------------------------------------------
------------------------------------------------------------
------------------------------------------------------------
------------------------------------------------------------
------------------------------------------------------------
------------------------------------------------------------
------------------------------------------------------------
------------------------------------------------------------
------------------------------------------------------------
------------------------------------------------------------
------------------------------------------------------------
------------------------------------------------------------
------------------------------------------------------------
------------------------------------------------------------
------------------------------------------------------------
------------------------------------------------------------
------------------------------------------------------------
------------------------------------------------------------
------------------------------------------------------------
------------------------------------------------------------
------------------------------------------------------------
------------------------------------------------------------
------------------------------------------------------------
------------------------------------------------------------
------------------------------------------------------------
------------------------------------------------------------
------------------------------------------------------------
------------------------------------------------------------
------------------------------------------------------------
------------------------------------------------------------
------------------------------------------------------------
-----------------------------------------------------------
>Harbinger-4_DR|347345
------------------------------------------------------------
------------------------------------------------------------
------------------------------------------------------------
------------------------------------------------------------
------------------------------------------------------------
------------------------------------------------------------
------------------------------------------------------------
------------------------------------------------------------
------------------------------------------------------------
------------------------------------------------------------
------------------------------------------------------------
------------------------------------------------------------
------------------------------------------------------------
---------------------------------------------------aaa--aagg
ag--t-t---------------------gtg-ttaa---tg-agc---------------
---------------attgt---tgac---acattg----ct---at-c---------tg
--atatg----actg-aa-ac------------------------------tgacca---
------actaaa------ag---------------------------------aagatct
a-----------------------------------------------------------
------------------------------------------------aagt---ca---
----------ata--gtgcagtttaagctgttgttg---ttgttattaaaaga-------
-----gtgtgttagt--attagac--------------gcgtccaaaatgcatgc----g
cacattgctta-------------ttaca-------------------------------
------------------------------------------------------------
------------------------------------------------------------
------------------------------------------------------------
------------------------------------------------------------
------------------------------------------------------------
------------------------------------------------------------
------------------------------------------------------------
------------------------------------------------------------
------------------------------------------------------------
------------------------------------------------------------
------------------------------------------------------------
------------------------------------------------------------
------------------------------------------------------------
------------------------------------------------------------
------------------------------------------------------------
------------------------------------------------------------
------------------------------------------------------------
------------------------------------------------------------
------------------------------------------------------------
------------------------------------------------------------
------------------------------------------------------------
------------------------------------------------------------
------------------------------------------------------------
------------------------------------------------------------
------------------------------------------------------------
------------------------------------------------------------
------------------------------------------------------------
------------------------------------------------------------
------------------------------------------------------------
------------------------------------------------------------
------------------------------------------------------------
------------------------------------------------------------
------------------------------------------------------------
------------------------------------------------------------
------------------------------------------------------------
------------------------------------------------------------
------------------------------------------------------------
-----------------------------------------------------------
>Harbinger-4_DR|347346
------------------------------------------------------------
------------------------------------------------------------
------------------------------------------------------------
-------------gggt--------cctaccata-----------ca---ccc--tat--
-cag----------------a--------cacgacg-caat----------------tg-
--------ttgtttgc--------tat--------------------------agct--c
--gacgca----a--g-----aatc-----------------------------------
---g-ttttga-----------------cgt------t---ttg-------ctctac---
----t-ctg-t----t---ta----aa--t---ag-ca----------------------
------------------------------------------------------------
------------------------------------agtgc-------------------
-------------------------------------------------------cca-t
a------ggcgtt-c---------------------------------------------
----------------------------------------tcatc-t---aaa-------
------------------------------------------------------------
------------------------------------------------------------
------------------------------------------------------------
------------------------------------------------------------
------------------------------------------------------------
------------------------------------------------------------
------------------------------------------------------------
------------------------------------------------------------
------------------------------------------------------------
------------------------------------------------------------
------------------------------------------------------------
------------------------------------------------------------
------------------------------------------------------------
------------------------------------------------------------
------------------------------------------------------------
------------------------------------------------------------
------------------------------------------------------------
------------------------------------------------------------
------------------------------------------------------------
------------------------------------------------------------
------------------------------------------------------------
------------------------------------------------------------
------------------------------------------------------------
------------------------------------------------------------
------------------------------------------------------------
------------------------------------------------------------
------------------------------------------------------------
------------------------------------------------------------
------------------------------------------------------------
------------------------------------------------------------
------------------------------------------------------------
------------------------------------------------------------
------------------------------------------------------------
------------------------------------------------------------
------------------------------------------------------------
------------------------------------------------------------
------------------------------------------------------------
------------------------------------------------------------
------------------------------------------------------------
------------------------------------------------------------
------------------------------------------------------------
------------------------------------------------------------
------------------------------------------------------------
------------------------------------------------------------
------------------------------------------------------------
------------------------------------------------------------
-----------------------------------------------------------
>Harbinger-4_DR|347347
------------------------------------------------------------
------------------------------------------------------------
------------------------------------------------------------
-------------gagc--------cctatcata-----------ca----tc--tgg--
-cgc-------------aagg--------cgcgacg-caat----------------tg-
--------ttgttagc--------tag----------tt---tc---------ggct--t
--ggtgca----a--g-----agtc-----------------------------------
---a-ttttga-----------------cgt-----------------------------
---------------t---ta----aa--t---ag-ca----------------------
------------------------------------------------------------
------------------------------------aatgc-----a-tt-tgcgctca-
-------ta--------tgt----------gcacc---------------------ca-t
a------ggtgtt-c---------------------------------------------
----------------------------------------tgatc-t---aaaa--aagg
ag--g-t---------------------gtg-ttaa---ga-cgc---------------
---------------attgc---tggg---gcattg----ct---attt---------ta
--agg-a----acta---------------------------------------------
------------------------------------------------------------
------------------------------------------------------------
------------------------------------------------------------
------------------------------------------------------------
------------------------------------------------------------
------------------------------------------------------------
------------------------------------------------------------
------------------------------------------------------------
------------------------------------------------------------
------------------------------------------------------------
------------------------------------------------------------
------------------------------------------------------------
------------------------------------------------------------
------------------------------------------------------------
------------------------------------------------------------
------------------------------------------------------------
------------------------------------------------------------
------------------------------------------------------------
------------------------------------------------------------
------------------------------------------------------------
------------------------------------------------------------
------------------------------------------------------------
------------------------------------------------------------
------------------------------------------------------------
------------------------------------------------------------
------------------------------------------------------------
------------------------------------------------------------
------------------------------------------------------------
------------------------------------------------------------
------------------------------------------------------------
------------------------------------------------------------
------------------------------------------------------------
------------------------------------------------------------
------------------------------------------------------------
------------------------------------------------------------
------------------------------------------------------------
------------------------------------------------------------
------------------------------------------------------------
------------------------------------------------------------
------------------------------------------------------------
------------------------------------------------------------
------------------------------------------------------------
------------------------------------------------------------
-----------------------------------------------------------
>Harbinger-4_DR|347348
------------------------------------------------------------
------------------------------------------------------------
------------------------------------------------------------
-------------gggg--------actataata-----------ca----cc--cgg--
-tgc-------------aagg--------catgacg-caat----------------tg-
--------tcatttgc--------tag----------tt---tc---------agtt--t
--ggcgca----a--g-----agtt-----------------------------------
---g--tttgg-----------------tgt------t---ttg-------cagcac---
----g-ctg-t----t---ta----aa--t---ag-ca----------------------
------------------------------------------------------------
------------------------------------attgc-----a-tt-tgcgctca-
-------ta--------tgt----------gcgcc---------------------ca-t
a------ggcatt-c---------------------------------------------
----------------------------------------tgctc-tat------aaagg
aa--g-c---------------------gtg-ttga---gg-cgc---------------
---------------attgc---tggc---acgttg----ct---gttt---------tg
--agg-a----acta-ta-atagactgt-tc------------aat-----agacca---
------gatcaa------ag---------------------------------cagatct
a-----------------------------------------------------------
------------------------------------------------atat---cc---
------------a-----------------------------------------------
------------------------------------------------------------
------------------------------------------------------------
------------------------------------------------------------
------------------------------------------------------------
------------------------------------------------------------
------------------------------------------------------------
------------------------------------------------------------
------------------------------------------------------------
------------------------------------------------------------
------------------------------------------------------------
------------------------------------------------------------
------------------------------------------------------------
------------------------------------------------------------
------------------------------------------------------------
------------------------------------------------------------
------------------------------------------------------------
------------------------------------------------------------
------------------------------------------------------------
------------------------------------------------------------
------------------------------------------------------------
------------------------------------------------------------
------------------------------------------------------------
------------------------------------------------------------
------------------------------------------------------------
------------------------------------------------------------
------------------------------------------------------------
------------------------------------------------------------
------------------------------------------------------------
------------------------------------------------------------
------------------------------------------------------------
------------------------------------------------------------
------------------------------------------------------------
------------------------------------------------------------
------------------------------------------------------------
------------------------------------------------------------
------------------------------------------------------------
------------------------------------------------------------
------------------------------------------------------------
------------------------------------------------------------
-----------------------------------------------------------
>Harbinger-4_DR|347349
------------------------------------------------------------
------------------------------------------------------------
------------------------------------------------------------
-------------gggc--------cctatcata-----------ca----cc-------
--------cggcgc---aagg--------cgtgatg-cgat----------------tg-
--------ttgtttgc--------tag----------tt---tc---------agct--t
--ggtgca----a--g-----agtc-----------------------------------
---g-ttttga-----------------cgt------t---ttg-------cagcac---
----g-ctg-t----t---ta----a----------------------------------
------------------------------------------------------------
------------------------------------------------------------
------------------------------------------------------------
------------------------------------------------------------
------------------------------------------------------------
------------------------------------------------------------
------------------------------------------------------------
------------------------------------------------------------
------------------------------------------------------------
------------------------------------------------------------
------------------------------------------------------------
------------------------------------------------------------
------------------------------------------------------------
------------------------------------------------------------
------------------------------------------------------------
------------------------------------------------------------
------------------------------------------------------------
------------------------------------------------------------
------------------------------------------------------------
------------------------------------------------------------
------------------------------------------------------------
------------------------------------------------------------
------------------------------------------------------------
------------------------------------------------------------
------------------------------------------------------------
------------------------------------------------------------
------------------------------------------------------------
------------------------------------------------------------
------------------------------------------------------------
------------------------------------------------------------
------------------------------------------------------------
------------------------------------------------------------
------------------------------------------------------------
------------------------------------------------------------
------------------------------------------------------------
------------------------------------------------------------
------------------------------------------------------------
------------------------------------------------------------
------------------------------------------------------------
------------------------------------------------------------
------------------------------------------------------------
------------------------------------------------------------
------------------------------------------------------------
------------------------------------------------------------
------------------------------------------------------------
------------------------------------------------------------
------------------------------------------------------------
------------------------------------------------------------
------------------------------------------------------------
------------------------------------------------------------
------------------------------------------------------------
-----------------------------------------------------------
>Harbinger-4_DR|347350
------------------------------------------------------------
------------------------------------------------------------
------------------------------------------------------------
-------------gggc--------cctatcata-----------ca----cc--cgg--
-cgcaatgtgt--------------------cgaag-caat----------------tg-
--------ttgtttgc--------tag----------tt---tc---------agct--t
--gacgca----a--g-----agtc-----------------------------------
---a-ctttga-----------------cgt------t---ttg-------cgctag---
----g-ctg-t----t---ta----aa--t---ag-ca----------------------
------------------------------------------------------------
------------------------------------aatgc-----a-tt-t--------
------------------------------------------------------------
------------------------------------------------------------
------------------------------------------------------------
------------------------------------------------------------
------------------------------------------------------------
------------------------------------------------------------
------------------------------------------------------------
------------------------------------------------------------
------------------------------------------------------------
------------------------------------------------------------
------------------------------------------------------------
------------------------------------------------------------
------------------------------------------------------------
------------------------------------------------------------
------------------------------------------------------------
------------------------------------------------------------
------------------------------------------------------------
------------------------------------------------------------
------------------------------------------------------------
------------------------------------------------------------
------------------------------------------------------------
------------------------------------------------------------
------------------------------------------------------------
------------------------------------------------------------
------------------------------------------------------------
------------------------------------------------------------
------------------------------------------------------------
------------------------------------------------------------
------------------------------------------------------------
------------------------------------------------------------
------------------------------------------------------------
------------------------------------------------------------
------------------------------------------------------------
------------------------------------------------------------
------------------------------------------------------------
------------------------------------------------------------
------------------------------------------------------------
------------------------------------------------------------
------------------------------------------------------------
------------------------------------------------------------
------------------------------------------------------------
------------------------------------------------------------
------------------------------------------------------------
------------------------------------------------------------
------------------------------------------------------------
------------------------------------------------------------
------------------------------------------------------------
------------------------------------------------------------
------------------------------------------------------------
-----------------------------------------------------------
>Harbinger-4_DR|430582
------------------------------------------------------------
------------------------------------------------------------
------------------------------------------------------------
--------------ggg--------cccatcata-----------ca----cc--cgg--
-tgc-------------aagg--------cgtgacg-caat----------------tg-
--------ttgtttgc--------tag----------tt---tc---------agct--c
--ggcgca----a--g-----agtc-----------------------------------
---c-ttttga-----------------cgt------t---ttt-------caccac---
----g-ctg-t----t---ta----aa--t---ag-ca----------------------
------------------------------------------------------------
------------------------------------aatgc-----a-------------
------------------------------------------------------------
------------------------------------------------------------
------------------------------------------------------------
------------------------------------------------------------
------------------------------------------------------------
------------------------------------------------------------
------------------------------------------------------------
------------------------------------------------------------
------------------------------------------------------------
------------------------------------------------------------
------------------------------------------------------------
------------------------------------------------------------
------------------------------------------------------------
------------------------------------------------------------
------------------------------------------------------------
------------------------------------------------------------
------------------------------------------------------------
------------------------------------------------------------
------------------------------------------------------------
------------------------------------------------------------
------------------------------------------------------------
------------------------------------------------------------
------------------------------------------------------------
------------------------------------------------------------
------------------------------------------------------------
------------------------------------------------------------
------------------------------------------------------------
------------------------------------------------------------
------------------------------------------------------------
------------------------------------------------------------
------------------------------------------------------------
------------------------------------------------------------
------------------------------------------------------------
------------------------------------------------------------
------------------------------------------------------------
------------------------------------------------------------
------------------------------------------------------------
------------------------------------------------------------
------------------------------------------------------------
------------------------------------------------------------
------------------------------------------------------------
------------------------------------------------------------
------------------------------------------------------------
------------------------------------------------------------
------------------------------------------------------------
------------------------------------------------------------
------------------------------------------------------------
------------------------------------------------------------
------------------------------------------------------------
-----------------------------------------------------------
>Harbinger-4_DR|430583
--------------------------tgttttaata------------------------
------------------------------------------------------------
------------------------------------------------------------
gcaaatcc-------gtc-------tgcaccac------tttatcca----ct-tatg-g
gcatgctgga--------------------ctggaaatgaggcggtgcacgttgttgat-
------gctattttaa--------ggca--------------------------------
--------------------------a---------------------------------
------------------------------------------------------------
---------------a--tta----aa--t---ag-actcg-------------------
------------------------------------------------------------
----------------------------------gcca--gacc--a-----------ac
aaaaagctg-------ct---------------ct----------------aaagtcaat
ga--------------------tgcag---------------------------------
------------------------------------------------------------
------------------------------------------------------------
------------------------------------------------------------
-----------------g-gt---------------------------------------
---tatat----------------------------------------------------
------------------------------------------------------------
------------------------------------------------------------
------------------------------------------------------------
------------------------------------------------------------
------------------------------------------------------------
------------------------------------------------------------
------------------------------------------------------------
------------------------------------------------------------
------------------------------------------------------------
------------------------------------------------------------
------------------------------------------------------------
------------------------------------------------------------
------------------------------------------------------------
------------------------------------------------------------
------------------------------------------------------------
------------------------------------------------------------
------------------------------------------------------------
------------------------------------------------------------
------------------------------------------------------------
------------------------------------------------------------
------------------------------------------------------------
------------------------------------------------------------
------------------------------------------------------------
------------------------------------------------------------
------------------------------------------------------------
------------------------------------------------------------
------------------------------------------------------------
------------------------------------------------------------
------------------------------------------------------------
------------------------------------------------------------
------------------------------------------------------------
------------------------------------------------------------
------------------------------------------------------------
------------------------------------------------------------
------------------------------------------------------------
------------------------------------------------------------
------------------------------------------------------------
------------------------------------------------------------
------------------------------------------------------------
------------------------------------------------------------
------------------------------------------------------------
------------------------------------------------------------
-----------------------------------------------------------
>Harbinger-4_DR|430584
------------------------------------------------------------
------------------------------------------------------------
------------------------------------------------------------
------------------------------------------------------------
------------------------------------------------------------
------------------------------------------------------------
------------------------------------------------------------
------------------------------------------------------------
------------------------------------------------------------
------------------------------------------------------------
------------------------------------------------------------
------------------------------------------------------------
------------------------------------------------------------
------------------------------------------------------------
------------------------------g-ttga---ga-cgc---------------
---------------attgt---tg---------------ct---atat---------tg
--aggaa----aatg-aa-atagacagc-gc------------cat-----tgacca---
------actaaa------ag---------------------------------ctggtcc
a-----------------------------------------------------------
------------------------------------------------gagt---ca---
----------ata--gatcaggttt-----ttgttg---ttgttatttacaga-------
-----gcatgttagt--gataggt--------------gggtccaagatgcccat----a
cagattgctta-------------ttacacactctg------------------------
------------------------------------------------------------
------------------------------------------------------------
------------------------------------------------------------
--------------ggatgtgcagcac---------------------------------
------------------------------------------------------------
------------------------------------------------------------
------------------------------------------------------------
------------------------------------------------------------
------------------------------------------------------------
------------------------------------------------------------
------------------------------------------------------------
------------------------------------------------------------
------------------------------------------------------------
------------------------------------------------------------
------------------------------------------------------------
------------------------------------------------------------
------------------------------------------------------------
------------------------------------------------------------
------------------------------------------------------------
------------------------------------------------------------
------------------------------------------------------------
------------------------------------------------------------
------------------------------------------------------------
------------------------------------------------------------
------------------------------------------------------------
------------------------------------------------------------
------------------------------------------------------------
------------------------------------------------------------
------------------------------------------------------------
------------------------------------------------------------
------------------------------------------------------------
------------------------------------------------------------
------------------------------------------------------------
------------------------------------------------------------
------------------------------------------------------------
------------------------------------------------------------
------------------------------------------------------------
-----------------------------------------------------------
>Harbinger-4_DR|430585
------------------------------------------------------------
------------------------------------------------------------
------------------------------------------------------------
-------------gggc--------cctatcata-----------ca----cc--tgg--
-cgc-------------aagg--------tatgaca-caaa----------------tg-
--------ttgtttga--------tag----------tc---tc---------agct--t
--gatgca----a--g-----tgta-----------------------------------
---a-ttttga-----------------cgt------g---ttg-------caccat---
----g-ctg-t----t---ta----aa--t---at-ta----------------------
------------------------------------------------------------
------------------------------------aatgt-----a-tt-tgcactca-
-------tt--------tga----------gcgcc---------------------ca-t
a------ggcgtt-c---------------------------------------------
----------------------------------------tggtc-t---aaaa--attg
ag--g-t---------------------gtg-ttaa---gg-tgc---------------
---------------attac---tggc---gggttg----ct---attt---------tg
--agg-a----tctg-aa-atagactgc-tt------------aat-----aga------
------------------------------------------------------------
------------------------------------------------------------
------------------------------------------------------------
------------------------------------------------------------
------------------------------------------------------------
------------------------------------------------------------
------------------------------------------------------------
------------------------------------------------------------
------------------------------------------------------------
------------------------------------------------------------
------------------------------------------------------------
------------------------------------------------------------
------------------------------------------------------------
------------------------------------------------------------
------------------------------------------------------------
------------------------------------------------------------
------------------------------------------------------------
------------------------------------------------------------
------------------------------------------------------------
------------------------------------------------------------
------------------------------------------------------------
------------------------------------------------------------
------------------------------------------------------------
------------------------------------------------------------
------------------------------------------------------------
------------------------------------------------------------
------------------------------------------------------------
------------------------------------------------------------
------------------------------------------------------------
------------------------------------------------------------
------------------------------------------------------------
------------------------------------------------------------
------------------------------------------------------------
------------------------------------------------------------
------------------------------------------------------------
------------------------------------------------------------
------------------------------------------------------------
------------------------------------------------------------
------------------------------------------------------------
------------------------------------------------------------
------------------------------------------------------------
------------------------------------------------------------
------------------------------------------------------------
-----------------------------------------------------------
>Harbinger-4_DR|430586
------------------------------------------------------------
------------------------------------------------------------
------------------------------------------------------------
------------------------------------------------------------
------------------------------------------------------------
------------------------------------------------------------
------------------------------------------------------------
------------------------------------------------------------
-------cg-t-ca-t--gta----aa--t---ag-ca----------------------
------------------------------------------------------------
------------------------------------aatgcgct--t-tggcgcgtc-gc
aactaactc-------tt---------------------------------aaagggaat
gg---aagatgagac----------------tctg-------------------------
--------------------------aa------------tgttt-t---------a---
-----------------------------ttttcaa---aa-ca----------------
-------------------------------cac------ctataactc-------atta
--aaaa-----------a-at-aagctcaacccta----------tt----agacta---
---tgcggaacggcatg-------------------------------------------
------------------------------------------------------------
------------------------------------------------------------
------------------------------------------------------------
-----gtgtgttgcttcttg----------------------------------------
------------------------------------------------------------
------------------------------------------------------------
------------------------------------------------------------
------------------------------------------------------------
------------------------------------------------------------
------------------------------------------------------------
------------------------------------------------------------
------------------------------------------------------------
------------------------------------------------------------
------------------------------------------------------------
------------------------------------------------------------
------------------------------------------------------------
------------------------------------------------------------
------------------------------------------------------------
------------------------------------------------------------
------------------------------------------------------------
------------------------------------------------------------
------------------------------------------------------------
------------------------------------------------------------
------------------------------------------------------------
------------------------------------------------------------
------------------------------------------------------------
------------------------------------------------------------
------------------------------------------------------------
------------------------------------------------------------
------------------------------------------------------------
------------------------------------------------------------
------------------------------------------------------------
------------------------------------------------------------
------------------------------------------------------------
------------------------------------------------------------
[truncated: 1,666,421 more chars]
