# Supplementary material for: Zebrafish transposable elements show extensive diversification in age, genomic distribution, and developmental expression
Source: Genome Res. 2022 Jul;32(7):1408–23. doi: 10.1101/gr.275655.121 (PMC9341512; doi:10.1101/gr.275655.121)
Supplement: Supplemental Material [file supp_gr.275655.121_Supplementary_data_2.tar.gz › supp-data-2/Mariner-N25_DR.mafft.fa]

>Mariner-N25_DR|47437
------------------------------------------------------------
------------------------------------------------------------
------------------------------------------------------------
------------------------------------------------------------
---------------------------------------------------------aat
gttttgacatggtacgtgcattgt-----------------------gcc-agc----at
aatgtttc---attttgagcatgagtgcc-------------------------------
-----------------gctgtttaggcctgtgtgtgttc-actgt--------tgaaa-
--------a-agtggattttcagtggacggctgcatcaaacaaac------------aag
aaacactgggctaagtc-ctttactcccaata----------------------------
-------------------gatttgactgtatagtggt-ttacatgtgttttctg-taat
atttacagtattttctt-----------ttctttttc-----------------------
------------------------------------------------------------
--------ttttttttt----------t---------tta-cagtatttcagttttcagc
cacag-tt-t----gaaaaa----tggcatgaattca-atataagtttaatcaaagcat-
-ttcttattttgggtcaaa---ttctttgc--aaaaaggcaaatttg--acagttca-aa
tagaaagacaaca-aatgggattg-gcaataggctacaatggcaagcaatggtgcactga
ttc--------atactgagct---ctgtatttggttttttgttgtccattgtgtaatgat
tgat--tgaaagttcatatacttgtttgcaagttgtgttgtttgaaggtgaaattagctt
ttgttgcatatttt----------------------------------------------
------------------------------------------------------------
------------------------------------------------------------
------------------------------------------------------------
------------------------------------------------------------
------------------------------------------------------------
------------------------------------------------------------
------------------------------------------------------------
------------------------------------------------------------
------------------------------------------------------------
---------------------------------------------------
>Mariner-N25_DR|47438
------------------------------------------------------------
------------------------------------------------------------
------------------------------------------------------------
------------------------------------------------------------
------------------------------------------------------------
-------------------------------------------aacagtt-aacacagat
gtcattcaagcagtccaaactccattgttttagctatggtaaccaaacagaaaccatcta
ttccaa-accattagacactaccaagatcagtatgaattc-actgaagcaccggtttgac
actccttca-cacaaatcttcacttagcaatcagtctgca--aacat--t----gaaaac
agtgaagggtctgtgtt-gttctgtgccagcatggatggaggaggtcaatagtggc--ta
ag---------tcc------gtt--------------------------tttcttg----
----------tttgctt-------------------------------------------
------------------------------------------------------------
-------------------------------------tga---------ctg--------
------tt-----aaagaaacta--------ggtcca--------cttcatt------t-
-tcattttaactatcccagc-----------gcagaagaccggtttg----------aaa
t-----------a-a----------gctttc-----------------------------
-----------tcattgggtt-gac--cattttc---ccca----ccgttt---------
------------------------------------------------------------
------------------------------------------------------------
------------------------------------------------------------
------------------------------------------------------------
------------------------------------------------------------
------------------------------------------------------------
------------------------------------------------------------
------------------------------------------------------------
------------------------------------------------------------
------------------------------------------------------------
------------------------------------------------------------
---------------------------------------------------
>Mariner-N25_DR|47439
------------------------------------------------------------
------------------------------------------------------------
------------------------------------------------------------
------------------------------------------------------------
------------------------------------------------------------
------------------------------------------------------------
------------------------------------------------------------
-----------------------------------------------gcaccaatttgac
aacacttca-cacaaatcttcacttagcaatcagtctgca--aacat--t----aaaaac
agtgaaggatctgtgtt-gttctgtgccagcatggatggaggaggtcaatagtggc--ta
tgtcc-tatatttccaatagatttgactgtatattggt-ttacatgtgttttctc-taat
atttacaggattttatt--a-----------cttttg-tct-------------------
------------------------------------------------------------
------ttttttttttt--------------------tta-cgttattttaattttcagc
cacag-tt-tg----aaaaa----tgtcatgaattca-atataagtttaatcaaagcat-
-ttcttattctgcataaaa---ttctttgc--aaaaaggcaaatttg--acagccta-aa
taga-------------------------------------------------------a
ttc--------acactaagtt---ctgtatttagttttttgttgtccattgtccaatgat
taattaaaagagctcatttacttgtttgcaagttgtgttgtttgaaggtaaaactagctt
ttgttgcatattttaaatgttttgacacggtatgtgc--attgtgcaagcataatgtttc
attttgaccat--gagtgctgctg-tttaggcc--tgtgtg----ttcactgtcttgaaa
atgttgaatttcagtggacggctgcatcaaagcaaacaaaaaa-----------------
------------------------------------------------------------
------------------------------------------------------------
------------------------------------------------------------
------------------------------------------------------------
------------------------------------------------------------
------------------------------------------------------------
------------------------------------------------------------
---------------------------------------------------
>Mariner-N25_DR|47440
------------------------------------------------------------
------------------------------------------------------------
------------------------------------------------------------
--------cagtttttcttgtttgctttgacctggtt-aaagaaac--taggttccactt
-tattttcattataactatcccagcaaagcagaaca-----cttgcaaatgtgtaaaccc
tttctcattgagttgacacattttccccacca--tttt-tcaaaacagtt-aacacggat
gtcattcaagcagtcctaactccattgtttttgttatggttaccaaacagaaaccatcta
ttccta-actattagaaactaccaacatcaatatgaattc-agtgaagcaccggtttgac
actacttca-cacaaatcttcaaaaagcaatcagtctgca--aacct--tat---aaaac
ggtggaaggtctgtgtt-gttctgtgacagcatggatggaggaggtcaatagtggc--ta
tgtct-tatactcccaatagatttgaccgtatattggt-ttacatgtgttttctc-taat
atttacagtattttatt--c-----------cttttg-tctg------------------
------------------------------------------------------------
----------tttt------------------------ta-cagtatttcatttttcagc
cacag-tt-tg----aaaat----tgtcatgaattca-atataaatgtaatcaaagcat-
-ttcttattctggattcaa---ttctttgc--aaaaaggcaaatttg--acagccca-aa
tagaaagacaaca-aatggc-------aataggctacaatgacaagcaatgg-----tgg
tgca----------ctgagtt---ctgtattttgtattttgttgtaaattgtgtaatgat
taattgaaagagctcatatacttgtttgcaagttgtgttgtttgaaggtaaaactagctt
ttgttgcatattttaaatgttttgatacggcatgtgc--cttttgcaagcaaaatgtgtc
attttgaccat--gagtgccgctg-tttaggcc--tgcgtg----ttaactgttttgaaa
aggtggagtttcagttgacggctgcatcaaagcaattgagaaaaactg------------
------------------------------------------------------------
------------------------------------------------------------
------------------------------------------------------------
------------------------------------------------------------
------------------------------------------------------------
------------------------------------------------------------
------------------------------------------------------------
---------------------------------------------------
>Mariner-N25_DR|47441
taattgaaagagctcatatacttgtttgcaagtttgtttaaaggtaaaactagcttttgt
tgcatattttaattgttttgacgtgatttgtgcattttgcaagcaaaatgtttaattttg
accatgagtgtcgccgtttaggctgtagtttcagttgatggctgcatcaaagcaaacaaa
aaaaactgcagtttttcttgtttgctttgacctggtt-aaagaaac--taggttccactt
-caatttcatgatcaatttccccgcagagcaaaagactggtcttgcaaatatgtaaaccc
tttctcatagggtttacatatttcccccatca--tttt-tcaaaacagtt-aacacggat
gtcattcaagcagtccaaactccattgttttagctacaataaccacacagaaaccatcta
ttccta-accattagaaactaccaagatcagtatgaattc-actgaagcaccggtttgac
actccttca-cacaaatcttcacttagcaatcagtctgca--aacat--t----aaaaat
ggtggaaggtctgtgtt-gttctgtgctagaattga------------------------
------------------------------------------------------------
------------------------------------------------------------
------------------------------------------------------------
------------------------------------------------------------
------------------------------------------------------------
------------------------------------------------------------
------------------------------------------------------------
------------------------------------------------------------
------------------------------------------------------------
------------------------------------------------------------
------------------------------------------------------------
------------------------------------------------------------
------------------------------------------------------------
------------------------------------------------------------
------------------------------------------------------------
------------------------------------------------------------
------------------------------------------------------------
------------------------------------------------------------
------------------------------------------------------------
---------------------------------------------------
>Mariner-N25_DR|47442
------------------------------------------------------------
------------------------------------------------------------
------------------------------------------------------------
--------cagtttttcttgtttgctttgacctggtt-aaagaaac--taagttccactt
-catttttattatcactatcccagcagagcagaagaccggtcttgcaaatgtgtaaaccc
tttctcattgggttgacacattttctgcacca--tttt-tcaaaacagtt-aacacggat
gtcattcaagcagtccaaacttcattgttttagttatggttaccaaactgaaaccatcca
ttccta-accattacaaaccaccaagatcagtatgaattc-actgaagcaccggattgac
actccttca-cacaaatcttcacttagcaatcagtctgca--aacat--t-----aaaat
ggtagaaggtctgtgtt-gttctgtgccagcatggatggagtaggtcaatagtggc--ta
tttcc-tatactcccaatatatttgactgtatattggt-ttacatgtgttttctc-taat
atttacaatattttatt--ag-tttttt--tcttttt-tctgc-----------------
------------------------------------ttctttctgctacttttttctttt
ttaaattttctttttctttttta--------tttttttta-cggtattttagttttcagc
cacag-tt-tg----aaaaa----tgtcatgaattca-atataagtttgatcaaagcat-
-ttcttattcttgatccaa---ttctttgc--aaaaaggccaatttg--acagccca-aa
taga--------a-----------ttc---------------------------------
-----------acactgagat---ctgtattttgttttttgttgtccattgtctaatgaa
taattgaaagagttcatatacttgtttgcaagttgtgttgtttgaaggtaaaactagctt
ttgttgcatgtttttaatgttttgacacagtatgtgc--attttgcaagcataatgtttc
attttgaccat--gagtgccgctg-tttaggcc--tgtgtg----ttaactgttttgaaa
atgtggagtttcagttgacggctgcatcaaagcaaacaagaaaaactg------------
------------------------------------------------------------
------------------------------------------------------------
------------------------------------------------------------
------------------------------------------------------------
------------------------------------------------------------
------------------------------------------------------------
------------------------------------------------------------
---------------------------------------------------
>Mariner-N25_DR|47443
------------------------------------------------------------
------------------------------------------------------------
------------------------------------------------------------
--------cagtttttctagtttgctttgacctggtt-aaagaaac--taggttcctctt
-cattttcattatcactatcccagcagagcagaggaccggtcttgcaaatgtgtaaaccc
tttctcattgggttgacacattttccccacca--tttt-tccaaacagtt-aacacagat
gtcattcaagcagtccaaactccattgttttag-tttggtaaccaaacagaatccatcta
ttccta-actattaaaaactaccaacatcagtatgaaatc-actgaagcaccggtttgac
actccttca-cacaaatcttcaattagccatcattctgca--aacct--tat--aaaaac
gatggaaggtctgtgtt-gttctgtgccagcattgatggaagaggtcaata-tggc--ta
tgtcc-tatactcccaatagatttgactgtatattagt-ttacatgtgttttctc-taat
atttacagtattttatt--a-----------cttttg-tctgt-----------------
------------------------------------------------------------
------t-tttttttat--------------------ata-cagtatttcagttttcagc
cacag-tt-tg----aaaaa----tgtcatgaattca-atatatattcaatcaaagcac-
-atcttattcttgatccaa---ttctttgc--aaaaaggcgaatttg--acatccca-aa
tag--agacaaca-aatgtcattg-gctataagctacaatggcaagcaatgg-----tgg
tgc--------attttgagtt---ctgtattttgtattttgttgtccattgtgtaatgat
taattgaaagagctcatatacttgtttgcaagttgtgtagtttgaaggtaaaactagctt
ttgttgcatatgttaaatgttttgacacgatatgtgc--cttttgcaagcaaaatgtgtc
attttgaccat--gagtgccgctg-tttaggcc--tgtgtg----ttaactgttttgaaa
atgtggagcttcagttgacaactgcatccaagcaatcgagaaaaactg------------
------------------------------------------------------------
------------------------------------------------------------
------------------------------------------------------------
------------------------------------------------------------
------------------------------------------------------------
------------------------------------------------------------
------------------------------------------------------------
---------------------------------------------------
>Mariner-N25_DR|47444
------------------------------------------------------------
------------------------------------------------------------
------------------------------------------------------------
--------cagtttttcttgtttgctttgacctggtt-aaaggaaa--tatgttccactt
-cattttcattatcactatcccagcagagcagaagacaggtcttgcaaatgtgtaaaccc
tttctcattgggatgacagattttccccacca--tttt-tcaaaacagtt-aacacagat
ttcattcaagcagtccaaacttcattgttttagttatggtaaccaaacagaaaccatcta
ttccta-actattaaaaactaccaacatcagtatgaaatc-actgaagcaccggtttgac
actccttca-cacaaatcttcaattagcaatcagtctgca--aacct--tat--aaaaac
gatggaaggtctgtgtt-gttctgtgacagcattgatggaggaggtcaata-tggc--ta
tgtcc-tatactcccaatagatttgactgtatattagt-ttacatgtgttttctc-taat
atttacagtattttatt--a-----------cttttg-tctttt----------------
------------------------------------------------------------
---------ttatatat--------------------ata-cagtatttcagttttcagc
cacag-tt-tg----aaaaa----tatcaagaattca-atatatatttaatcaaagcat-
-a----------------------------------------------------------
------------------------------------------------------------
------------------------------------------------------------
------------------------------------------------------------
------------------------------------------ttgcaagcaaaatgtgtc
attttgaccat--gagtgccgctg-tttaggcc--tgtgtg----tttaatgttttgaaa
atgtggagttttagttgacgactgtattaaagcgaacaagaaaaactg------------
------------------------------------------------------------
------------------------------------------------------------
------------------------------------------------------------
------------------------------------------------------------
------------------------------------------------------------
------------------------------------------------------------
------------------------------------------------------------
---------------------------------------------------
>Mariner-N25_DR|47445
------------------------------------------------------------
------------------------------------------------------------
------------------------------------------------------------
------------------------------------------------------------
------------------------------------------------------------
------------------------------------------------------------
------------------------------------------------------------
------------------------------------------------------------
-----------------cttcaattagc-atcagtctgca--aacct--tat--aaaaac
ggtggaaggtctgtat-tgt-ttgtgccagcagggatggaggaggtcatta---------
tgtcc-tatactctcaatagatttgactgtatattggt-ttacatgtgttttctc-taat
atttacagtattttatt--a-----------ctgaat-tcatt-----------------
------------------------------------------------------------
--------ttt---------------------------------tattttaatact----
----------------gaat----agtcatgaattca-atataaatttaatcaaagcat-
-ttcttattcaggatccaat--ttttttgc--aaaaaggcaaatttg--acagccca-aa
tagaaagacaaca-aatggcattg-gcaataagctacaatagcaagaaa-------ctga
ttc--------aca--gagtt---ctgtgttttgtattttgttgtccattgtgtaatgat
taattgaaagagctcatatacttgtttgcaagatgtgttggttgaaggtaaaaccagctt
ttgttgcatgttgtaaatgttttgacacagtatgtgt--gttttgcaagcaaaatgtatc
attttgaccaa--gagtgccactg-tttaggcc--tgtgtg----ttaactgttttgaaa
atgtggagtttcagttgacggctacatcaaagcaatcaagaaaaactg------------
------------------------------------------------------------
------------------------------------------------------------
------------------------------------------------------------
------------------------------------------------------------
------------------------------------------------------------
------------------------------------------------------------
------------------------------------------------------------
---------------------------------------------------
>Mariner-N25_DR|47446
------------------------------------------------------------
------------------------------------------------------------
------------------------------------------------------------
--------cagtttttcctgtttgctttgacctggtt-aaagaaac--taggttccactt
t--gtttcattatcactatcccagcagagcagaagacaggtcttgcaaatgtgtaaaccc
tttctca-aatgttgacacatttcccccacca--tttt-tcaaaacagtt-aacaaagat
gtcattcaagcagtccatactcgattgttttagctatggtaactaaacagaaaccatcta
ttccta-accattagaaactaccaagatcagtatgaattt-actgaagcaccagtttgac
actccttca-cacaaatc------------------------------------------
------------------------------------------------------------
------------------------------------------------------------
------------------------------------------------------------
------------------------------------------------------------
------------------------------------------------------------
------------------------------------------------------------
------------------------------------------------------------
------------------------------------------------------------
------------------------------------------------------------
------------------------------------------------------------
------------------------------------------------------------
------------------------------------------------------------
------------------------------------------------------------
------------------------------------------------------------
------------------------------------------------------------
------------------------------------------------------------
------------------------------------------------------------
------------------------------------------------------------
------------------------------------------------------------
------------------------------------------------------------
---------------------------------------------------
>Mariner-N25_DR|47447
------------------------------------------------------------
------------------------------------------------------------
------------------------------------------------------------
--------cagtttttcttgtttgctttgatctggtt-aactaaac--taggttccactt
-aattttcattatcactatctcagcagagcagaagaccggtcttgcaaatgtgtaaaccc
tttctcattgggttgacacatttacctcacca--tttt-tccaaacagtt-aacacagat
gccattcaagcagtccaaacttcattgttttagctatggtaaccaaacagaaactgtcta
ttccta-accattagaaactaccaagatcagtatgaattc-actgaagcaccggtttgac
actccttca-caaaaatcttcaattagcaatcagtctgca--aacat--t----aaaaat
ggtggaaggtctgtgtt-gttctgtgccagcatggatgg-ggaggtcaatagtggc--ta
tgtcc-tatactcccaatagattt-----tatattggt-tgacatgtgttttgtc-taat
atttataatattttatt--a--ctcttt--tcttttt-tctgcttaaaaaaaaaaaaa--
--------------------aaaaaaaaaaatatatatatatatatatatatatatatat
atatattttttttttatttattattta-ttattttttttt-atttatttttttttttaaa
aacag-tt-tg----aaaaa----tgtcataaattca-atataagtttaatcaaagcat-
-ttcttattctggatccaa---ttctttgc--aaaaaggcaaatttg--acagccca-aa
taga--------a-----------ttc---------------------------------
-----------acactgagtt---ctgtgttttgttttttgttgtccattgtctaatgat
taattgaaagagctcatatacttgtttgcaagttgtgttgtttgaaggtaaaactagcgt
ttgttgcatattttaaatgttttgacacggtatgtgc--attttgcaagcataatgtttc
attttgaccat--gag-gccgctg-tttaggcc--tgtgtg----ttaactgttttgaaa
atgtggaatttcagttgacggctgcatcaaggcaaacaagaaaaactg------------
------------------------------------------------------------
------------------------------------------------------------
------------------------------------------------------------
------------------------------------------------------------
------------------------------------------------------------
------------------------------------------------------------
------------------------------------------------------------
---------------------------------------------------
>Mariner-N25_DR|47448
------------------------------------------------------------
------------------------------------------------------------
------------------------------------------------------------
--------cagtttttctagtttgctttgacctggtt-aaagaaac--taggttcctctt
-cattttcattatcactatcccagcagagcagaggaccggtcttgcaaatgtgtaaaccc
tttctcattgggttgacacattttccccacca--tttt-tccaaacagtt-aacacagat
gtcattcaagcagtccaaactccattgttttagttttggtaaccaaacagaatccatcta
ttccta-actattaaaagctaccaacatcagtatgaaatc-actgaagcaccggtttgac
actccttca-cacaaatcttcaattagccatcattctgca--aacct--tat--ataaac
gatggaaggtctgtgtt-gttctgtgccagcattgatggaggaggtcaata-tggc--ta
tgtcc-tatactcccaatagatttgactgtatattagt-ttacatgtgttttctc-taat
atttacagtattttatt--a-----------cttttg-tctgt-----------------
------------------------------------------------------------
------t-tttttttat--------------------atg-cagtatttcagttttcagc
cacag-tt-tg----aaaaa----tgtcatgaattca-atatatattcaatcaaagcac-
-atcttattcttgatccaa---ttctttgc--aaaaaggcgaatttg--acagccca-aa
tag--agacaaca-aatgccattg-gctataagctacaatggcaagcaatgg-----tgg
tgc--------attttgagtt---ctgtattttgtattttgttgtccattgtgtaatgat
taattgaaagagctcatatacttgtttgcaagttatgtagtttgaaggtaaaactagctt
ttgttgcatatgttaaatgttttgacacgatatgtgc--cttttgcaagcaaaatgtgtc
attttgaccat--gagtgccgctg-tttaggcc--tgtgtg----ttaactgttttgaaa
atgtggagtttcagttgacaactgcatcaaagcaatcgagaaaaactg------------
------------------------------------------------------------
------------------------------------------------------------
------------------------------------------------------------
------------------------------------------------------------
------------------------------------------------------------
------------------------------------------------------------
------------------------------------------------------------
---------------------------------------------------
>Mariner-N25_DR|47449
------------------------------------------------------------
------------------------------------------------------------
------------------------------------------------------------
------------------------------------------------------------
-----------------------------------------------aatgtgtgaactc
tttctcattaaatttacacattttctccacca--tatt-acaaaacagct-aacactgat
attattcaagcagtccaaactccatagtttgagctatgaaaaccaa--------------
---------------acacaatttagtttaacac--------------------------
--tttttca-cacaaatcttcagttagaaatcagtct---caaactt--tag--aaaaaa
ggtggcggatctgtgtt-tttctttgccagcatgaatggaggaggtcaatagtggc----
tg----tacag---taatagagtttactgtattttggt-ttagatgtattttctg-taat
atttacagta--------------------------------------------------
------------------------------------------------------------
--------------ttt----------a---------tct-cagtatttagtttttttgc
cacag-tt-ggaaaaataat----tgccatggattca-gtaaaaaatgcatcaaagcat-
-ttcttattctggatccaa---atctttgc--aaaaaggcaaatttg--acagcctagta
tcgaaagacaaca-aatggtagta-gcaat-gactgcaataacaagcaatggtgcaccga
ttc--------acattg------------ttttgttttgtgttgcccattgtgtaatgat
tgattaaaagagctcatatacttgtttgaaagttgtgttgtttgaaggccaaaattgctt
ttgttgtatattttaaatgt--------------------tttggcatg-----------
--gttgaccat--gaatgctactg-tttgggcc--tatgt-----------gt-ttattg
ctgtggagtttc------tggccgcatcaaagcaatcaagaaaaactg------------
------------------------------------------------------------
------------------------------------------------------------
------------------------------------------------------------
------------------------------------------------------------
------------------------------------------------------------
------------------------------------------------------------
------------------------------------------------------------
---------------------------------------------------
>Mariner-N25_DR|47450
------------------------------------------------------------
------------------------------------------------------------
------------------------------------------------------------
--------cagtttttcttgtttgctttgacctggtt-aaagaaac--taggtttcactt
-tatttttattatcactatcccagcagagcagaagacaggtcttgcaaatgtgtaaaccc
gttctaattggattgacacattttccccacca--tttt-tcaaaacagtt-aacacagct
gtcattcaagcggtcctaacgccattgttttagcaatggttactaaacagaagccattta
ttccta-gccattagaaactaccaagatcagtatgaattc-actgaagcaccaatttgac
actgcttca-aacaaatcttcaattagcaatcagtctgca--aacat--ta----aa---
-----aaggtctgtgtt-gttctgtgccagcatggatggaggaggtcaattgtagt--ta
tgtcc-tgtactcccaatagatttgactgtatattggt-ttacatgtgttttctc-taat
atttacattattttatt--a-----------cttttg-tc--------------------
----------------------------------------------------------tt
tttacagtctttttt-----------------------ta-cagcatttcagttttcagc
cacag-tt-ta----aaaga----tgtcatgaattca-atataaatttaatcaaagcat-
-ttcttattctagatccaa---ttctt---------aggcaaatttg--acagccca-aa
tagaaaaacaaca-aatggtattg-gcaataggctacaatggcaagcaa--------tgg
tgca----------ttgattcacactgagttctgtattttgtagtccattgtgtaatgat
taattgaaagagctcatatacttgtttgcaagttgtgttgttcgaaggtaaaactagctt
ttgttgcatattttaaatgttctgacacagtatgtgc--cttttgcaagcaaaatgtgtc
attttgaccat--gagtgccgctg-tttaggcc--tgtgtg----ttaactgttttgaaa
atgtggagtttcagttgatggcttcatcaaagcaaccaagataaactg------------
------------------------------------------------------------
------------------------------------------------------------
------------------------------------------------------------
------------------------------------------------------------
------------------------------------------------------------
------------------------------------------------------------
------------------------------------------------------------
---------------------------------------------------
>Mariner-N25_DR|47451
------------------------------------------------------------
------------------------------------------------------------
------------------------------------------------------------
------------------------------------------------------------
------------------------------------------------------------
------------------------------------------------------------
------------------------------------------------------------
------------------------------------------------------------
------------------------------------------------------aaaaat
ggtggaaggtctgtgtt-gttctgtgccagcatggatggaggaggtcaatagtggc--ta
tgtcc-tatactcccaatagatttgactgtatatttgt-ttacatgtgttttctc-taat
atttacagtattttatt--a-----------cttttg-actg------------------
------------------------------------------------------------
--------tttt--------------------------ta-cagtatttcagttttcagt
cacag-tt-tg----aaaat----tgtcatgaattca-aaatatatttaatcaaagcat-
-ttcttattccggatccaa---ttctttgc--aaaaaggcaaatttg--actgccca-aa
tagaaagacaaca-aatggcgttg-gcaataagctacaatgacaagcaatgg-----tgg
tgc--------a--ctgagtt---a-------tgtattttgttgtccattgtgtaatgat
taattgaaagagctcatatacttgtttgcaagttgtgttgtttgaaggtaaaacaagctt
ttgtttaatattttaaatgttttgacacgatttgtgc--cttttgcaagcaaaatgtgtc
attttgaccat--gagtgccgcag-tttaggcc--tctgtg----ttaactgttttgaaa
atgtggagtttcagttgacaactgcatccaagcaattgagaaaaactg------------
------------------------------------------------------------
------------------------------------------------------------
------------------------------------------------------------
------------------------------------------------------------
------------------------------------------------------------
------------------------------------------------------------
------------------------------------------------------------
---------------------------------------------------
>Mariner-N25_DR|47452
------------------------------------------------------------
------------------------------------------------------------
------------------------------------------------------------
--------cagtttttcttgattgctttgacctggtt-aaagaaac--taggttccactt
-cattt------tcactctccaagcagagcagaagaccggtcttgcaaatgtgtaaactc
tttctcattgggttgacacattttccccacca--tttt-tcaaaacagtt-accacggat
gtcattcaagcagtccaaactccattcttttagctattgtaaccaaacagaaaccatcta
ttccta-accattaggcactaccaagatcagtataaattc-actgaagcaccggtttgac
actccttca-cacaaatcttcaattaacaatcagtctgca--aacat--ta----aaaat
ggtggaaggt--------------------------------------------------
------------------------------------------------------------
------------------------------------------------------------
------------------------------------------------------------
------------------------------------------------------------
------------------------------------------------------------
------------------------------------------------------------
------------------------------------------------------------
------------------------------------------------------------
------------------------------------------------------------
------------------------------------------------------------
------------------------------------------------------------
------------------------------------------------------------
------------------------------------------------------------
------------------------------------------------------------
------------------------------------------------------------
------------------------------------------------------------
------------------------------------------------------------
------------------------------------------------------------
------------------------------------------------------------
---------------------------------------------------
>Mariner-N25_DR|47453
------------------------------------------------------------
------------------------------------------------------------
------------------------------------------------------------
--------cagattatcttgtttgctttgagctggat-aaagaaac--taggttcctctt
-cattttcattatcactatcccagcagagcagaacacaggtcttgcaaatatgcagaccc
tttctcaatggcttgacacattttccccacca--tttt-tcaaaacagtc-aacacagag
gtcatt-gagcagtccaaactccattgttttagctatggtaaccaaacagaaaccatctg
ttccta-actattaaaaactaccaacatcagtatgaaatc-actgaagcaccggtttg--
----cttca-cacaaatcttcaattagcaatcagtctgca--aacct--tat---aaaac
agcggcaggtctgtgct-gttctgtgccagcattgatggaggaggtcaata-tggc--ta
tgtcc-tatactcccaatagatatgactgtatactggt-gtacacgtattttctc-tatt
atttacagtattttatt--a-----------cttttg-tgttttt---------------
------------------------------------------------------------
ttatttaattattttaa--------------------ata-cagtatttcagttttcagc
cacag-tt-tg----aaaaa----tgtcctgaattca-gtatatatttaatcaaagcat-
-ttcttattctggatccaa---ttctttgc--aaaaaggcaaatttg--acagccca-aa
tggaaagacaaca-aatgccattg-acaataagctacaatggcaagcaatgg-----tgg
tgca----------ctgaccc---ctgtattttgtattttgttgtgcattgtgtaatgat
tatttgaaagagctcatatacttgtttgcaagttgtgttgtttgaaggtaaaactagctt
ttgtttcgtattttaaatgttttgacacaatatgtgc--cttttgcaagcaaactgcgtc
attttgtccat--gagtgccgctg-tttagacctgtgtgtg----ttcactgttttcaaa
atgtggagtttcagttgacaactgcatcaaagcaatcgagaaaaactg------------
------------------------------------------------------------
------------------------------------------------------------
------------------------------------------------------------
------------------------------------------------------------
------------------------------------------------------------
------------------------------------------------------------
------------------------------------------------------------
---------------------------------------------------
>Mariner-N25_DR|127454
------------------------------------------------------------
------------------------------------------------------------
------------------------------------------------------------
--------cagtttttcttgtttgctttgtcctggac-aaagaaac--taggttcctctt
-cattttcttcatcactatcccagcagagcagaagacaggtcttgcaaatgtgtaaaccc
-ttctcattggattgacacatttaccctacca--tttt-tcaaaacagtt-aacatggat
gccactcaagcagtgcaaaccctattgttttagctacggtaaacaaacagaaaccatcta
ttccta-accattagacactaccaagatcagtatgaattc-actgaagcaccagtttgac
actccttca-cacaaatcttcaataagcaatcagtctacc--aacat--t---aaaaaac
ggtggaaggtcttt----gttctgtgccagcttggatggaggaggtcaacagtggc----
-----ctatactcccaatagatttgactgtatattggtt----------tttctc-taat
atttacagtattttatt--a-----------cttttg-tccat-----------------
------------------------------------------------------------
----------tttttgt--------------------tta-cagtatttcagtttccagc
cacag-tt-tg----aaaga----tgtcatgaattca-atatacattttatcaaagcat-
-ttctcattctggatccaa---ttctttgc--aaaaacgcaaatttg--acagccca-aa
tagaaagacatt------------------------------------------------
------------------------t-------tgtattttgttgtctgttgtgtaatgat
taattgaacgagcgtatatacttgtttgcaagttgtgttgtttaaaggtaaaactatctt
ttgttgcatattttaaatgtt-------ggtatgtgc--cttttgcaagcaaaatgtgtc
attttgactat--gagtgccgctg-tttaggcc--tgtgtg----ttaactgttttgaaa
acgtggagtttcagttgacggctgcatcaaagcaatcaagaaaaactg------------
------------------------------------------------------------
------------------------------------------------------------
------------------------------------------------------------
------------------------------------------------------------
------------------------------------------------------------
------------------------------------------------------------
------------------------------------------------------------
---------------------------------------------------
>Mariner-N25_DR|127455
------------------------------------------------------------
------------------------------------------------------------
------------------------------------------------------------
--------cagtttttcttgttggatttgacctggtt-aaggaaac--taggatcccctc
-catttttctcatcactatcccagcagagcagaagacatgtcttgcaaatgaataaactc
tttctcattagagtgacacattttccctaacg--tttt-tcaaaacagtt-aacacagac
gttaatcaagcagtccaaactctattgttttggcaatggtaaccaaacagaaaccatcta
ttccta-actattagaaactaccaagatcgatatgaaatc-actgtagcactattttaac
actcctt--------------------------------a--aactc-------------
-gtggacggtccgtgtt-gttctgtgccagcacggagttttaatattgg--------cta
tgtcc-tatactcccaatagatttgactgtatattggt-ttacatgtgttttctc-taat
atttacagt-ttttttt--t-----------cttttg-tcagtt----------------
------------------------------------------------------------
----------tttttta-----------------------acagtatttcagctttcagc
cacag-tt-tg----aaaaa----tgtcatgaattca-gtataaatttaatcaaagcat-
-ttcttattctagatccaa---ttctttgc--aaaaaggcaaatttg--acagtcca-ga
taaaaagacaaca-aatggcattg-ccaataggctacaatggcaagcaatggtgcacgga
ttg--------acactgagtt---c-------tgtattttgttgtccatggtgtaatgat
tgattgaaagagctcatatacctgtttgcaagttgtgttgtttgaaggtaaaattagctt
ttgttgcatattttaaattttttaacccggtatgtgt--attttgcaagcaaaatgtgtc
attatgaccat--gagtgctgctg-ttttggcc----------------------tgaaa
atgtggagttttagttgaaggctgcatgaaagcaatcaagaaaatctg------------
------------------------------------------------------------
------------------------------------------------------------
------------------------------------------------------------
------------------------------------------------------------
------------------------------------------------------------
------------------------------------------------------------
------------------------------------------------------------
---------------------------------------------------
>Mariner-N25_DR|127456
------------------------------------------------------------
------------------------------------------------------------
------------------------------------------------------------
------------------------------------------------------------
------------------------------------------------------------
------------------------------------------------------------
------------------------------------------------------------
------------------------------------------------------------
------------------------------------------------------------
------------------------------------------------------------
------------------------------------------------------------
------------------------------------------------------------
------------------------------------------------------------
------------------------------------------------------------
------tt-tg----aaaaa----tgtcatgaattca-atatatatataatcaaagcac-
-atcttattcttgatcaaa---ttctttgc--aaaaaggcgaatttg--acagccca-aa
tag--agacaaca-aatgccattg-gctataagctacaatggcaagcaatggtggtgcat
ttt--------gagttc--------tgtattttgtattttgttgtccattgtgtaatgat
taattgaaagagctcatatacttgtttgcaagttgtgtagtttgaaggtaaaactagctt
ttgttgcatatgttaaatgttttgacacgatatgtgc--cttttgcaagcaaaatgagtc
attttgaccat--gagtgccgctg-tttaggcc--tgtgtg----ttaactgttttgaaa
atgtggagtttcagttgacaactgcatccaagcaatcgagaaaaactg------------
-------tgagctggttaaagaaactaggttcctcttcattttcattatcactatcccag
cagagcagaggacaggtcttgcaaatgtgtaaaccctttctcattgggttgacacatttt
ccctaccatttttccaaacagttaacacagatggcattcaagcagtccaaactccattgt
tttagttttggtaaccaaacagaatccatctgttcctaattattaaaaactaccaacatc
agtatgaaatcactgaagcaccggtttgacactccttcacacaaatcttcaattagccat
cattctgcaaaccttatataacgatggaaggtctgtgttgttctgtgccagcattgatgg
aggaggtcaata-tgactatgtcctatactcccaatagttttgactgt------------
---------------------------------------------------
>Mariner-N25_DR|127457
------------------------------------------------------------
------------------------------------------------------------
------------------------------------------------------------
--------cagtttttctagtttgctttgagctggtt-aaagaaac--taggttcctctt
-cattttcattatcactatcccagcagagcagaggaccggtcttgcaaatgtgtaaaccc
tttctcattgggttgacacattttccccacca--tttt-tccaaacagtt-aacacagat
gtcattcaagcagtccaaactccattgttttagttttggtaaccaaacagaatccatata
ttccta-attattaaaaactaccaacatcagtatgaaatc-actgaagcaccggtttgac
actccttca-cacaaatcttcaataagccatcattctgca--aacct--tat--aaaaac
gatggaaggtctgtgtt-gttctgtgccagcattgatggaggaggtcaata-tggc--ta
tgtcc-tatactcccaatagatttgactgtatattagt-ttacatgtgttttctc-taat
acttacagtattttatt--a-----------cttttg-tctg------------------
------------------------------------------------------------
--------tttttttat--------------------ata-cagtatttcagttttcagc
cacag-tt-tg----aaaaa----tgtcatgaattca-atatatattcaatcaaagcac-
-atcttattcttgatccaa---ttctttgc--aaaaaggcaaatttg--acagccca-aa
taa--agacaaca-aatgccattg-gctataagctacagtggcaagcaatgg-----tgg
tgc--------attttgagtt---ctgtattttgtattttgttgtgcattgtgtaatgat
taattgaaagagctcttatacttgtttgcaagttgtgtagtttgaaggtaaaactagctt
ttgttgcatatgttaaatgttttgacatgatatgtgc--cttttgcaagcaaaatgtgtc
cttttgaccat--gagtgccgctg-tttaggcc--tgtgtg----ttaactgttttgaaa
atgtggagtttcagttgacaactgcatccaagcaatcgagaaaaactg------------
------------------------------------------------------------
------------------------------------------------------------
------------------------------------------------------------
------------------------------------------------------------
------------------------------------------------------------
------------------------------------------------------------
------------------------------------------------------------
---------------------------------------------------
>Mariner-N25_DR|127458
------------------------------------------------------------
------------------------------------------------------------
------------------------------------------------------------
--------cagttttttttgtttgctttgacctggtt-aaagaaac--taggttccactt
-cattttcatcatcactatcccatcagagcagaagacaggtcttgcaaatttgtaaaccc
tttcttattgggttgacaca-tttccccacca--tttt-tcaaaacagtt-aacacggat
gtcattcaagcagtccaaactccattgttttagctatggtaaccaaacagaaaccatcaa
ttccta-accatttgaaactaccaagatcattaggaattc-attgaagcactggtttggc
actccttca-cagaaatctttaattagtaatcagtctgca--aacat--ta----aaaac
ggtggaaggtctgtgtt-gttctgtgccagcatggatggaggaggttaacagtggc--ta
tgtcc-tatactcccaatagatttgactgtatactggt-gtacatgtgttttctc-ta--
-tttccagtattgtatt--a-----------cttttg-tctgttttgt------------
------------------------------------------------------------
----------ttttt-----------------------ta-gagtatttctgttttcagc
cagag-tt-tg--------------------aattca-atataaatttaatcaaagcat-
-ttgtttttctggatccaa---ttctttgc--aaaaaggcaaatctg--acagccca-aa
tagaaagacaaca-aatttcattg-gcaataggctacaatggcaagcaatggtgtactga
ttca--------cactgagct---ctgtattttgtgttttgttgtccattgggtagtgat
taatcgaaagagctcatatacttgtttgcaagttgtgttgtttgacggtaaaactggctt
tcgttgcatattttaaatgttttgacactgtttgtg---------caagcaaaatgtgtc
attttgaccat--gagtgctgctg-tttaggcc--tgtgtg----ttaactgttttgaaa
atgtggagtttgagttgacggctgcatcaaagcaatcaagaaaaactg------------
------------------------------------------------------------
------------------------------------------------------------
------------------------------------------------------------
------------------------------------------------------------
------------------------------------------------------------
------------------------------------------------------------
------------------------------------------------------------
---------------------------------------------------
>Mariner-N25_DR|127459
------------------------------------------------------------
------------------------------------------------------------
------------------------------------------------------------
--------cagtttttctagtttgctttgacctggtt-aaagtaac--taggttcctctt
-cattttcattatcactatcccagcagagcagaggaccggtcttgcaaatgtgtaaaccc
tttctcattgggttgacacattttccccacca--tttt-tccaaacagtt-aacacagat
gtcattcaagcagtccaaactccattgttttagttttggtaaccaaacagaatccatcta
ttccta-actattaaaaactaccaacatcagtatgaaatc-actgaagcaccggtttgac
actccttca-cacaaatcttcaattagccatcattctgca--aacct--tat--aaaaac
gatggaaggtctgtgtt-gttctgtgccagcattgatggaggaggtcaata-tggc--ta
tgtcc-tatactcccaatagatttgactctatattagt-ttacatgtgttttctc-taat
atttacagtattttatt--a-----------cttttg-tctg------------------
------------------------------------------------------------
--------tttttttat--------------------ata-cagtatttcagttttcagc
cacag-tt-tg----aaaaa----tgtcatgaattca-atatatattcaatcaaagcac-
-atcttattcttgatccaa---ttctttgc--aaaaaggcgaatttg--acagccca-aa
tag--agacaaca-aatgccattg-gctataagctacaatggcaagcaatgg-----tgg
tgc--------attttgagtt---ctgtattttgtattttgttgtccattgtgtaatgat
taattgaaagagctcatatacttgtttgcaagttgtatagtttgaaggtaaaactagctt
ttgttgcatatgttaaatgttttgacacaatatgtgc--cttttgcaagcaaaatgtgtc
attttgaccat--gagtgccgctg-tttaggcc--tgtgtg------aactgttttgaaa
atgtggagtttcagttgacaactacatccaagcaatcgagaaaaactg------------
------------------------------------------------------------
------------------------------------------------------------
------------------------------------------------------------
------------------------------------------------------------
------------------------------------------------------------
------------------------------------------------------------
------------------------------------------------------------
---------------------------------------------------
>Mariner-N25_DR|127460
------------------------------------------------------------
------------------------------------------------------------
------------------------------------------------------------
--------cagtttcacttgtttactttgacctggtt-aaagaaac--taggttccactt
-aattttcattatcactatcccagcagagcagaagacaggtcttgcaaatgtgtaaaccc
tttctcattgggttgacacattttccccaccc--tttt-tcaaaacagtt-aacacggat
gtcattcaagcagtccaaacgtcattgttttagctttggtaaccaaacagaaaccaacta
ttccta-actattagaaactaccaagatcagtatgaattc-actgaagcaccggtttgac
actccttca-cacaaatcttcaatgagcaatcagtctgca--aacat--ta----aaaac
ggtggaaggtctgtgtt-gttctgtaccagtatggatggaggaggtcagaagtggc----
------tataatcccaatagatttgactgtatattggt-ttacatgtgttttctc-taat
atttacagtattttgtt--a-----------cttttg-tcagtttttt------------
------------------------------------------------------------
-------tttttttt-----------------------aa-cagtgtttcagttttca--
cacag-tt-cg----aaaca----tgtcatgaattca-atataaatttaatcaaagcat-
-ttctttttctggatccat---atctttgc--aaaaaggcaaatttg--acagccca-aa
tagaaagacaaca-aatggcattg-gcaacaggctacaatcgcaagcaa--------tgg
tgca----------ctgattcacactg-attttgtattttgttgtccattgtgtaaggat
taattgaaagagatcatacacttgtttgcaagttgtgttgtttgcaggtaaaactagctt
tcgttgcatattttaaatgttttgacatggtatgtgc--gttttgcaagcaaaatgtatc
attttgacgaa--gaataccactg-tttaggcc--tgtgtg----ttaactgtgtggaaa
atgtggagtttcagttgacggctgcatcaaagcaatcaagaaaaactg------------
------------------------------------------------------------
------------------------------------------------------------
------------------------------------------------------------
------------------------------------------------------------
------------------------------------------------------------
------------------------------------------------------------
------------------------------------------------------------
---------------------------------------------------
>Mariner-N25_DR|127461
taattgaaagagctcatttatttgttagcaagtttgtttgaaggtgaaactagcttttgt
tgcatattttaaatg--ttgacatggtttgtgcgttttgcaagcaaaatgtgtaattttg
accatgagtgctgctgtttagcctatagtttcagtcgacggctacatcaaagcaatcaag
aaaaac-tgagtttttcttgtttgctaagacctggtt-aatgaaac--taggttctgctt
-cattttcattatcactatccctgcagagcagaagacaggtcttgcaaatgtgtaaaccc
ttcctcattgggttgacacatgtcccccacca--tttt-tcaaaaca----------tat
accattcaagcagtccaaacttcattgttttagctatggtaaccaaacagaaaccatcta
ttccta-accattagaaactaccaacatcagaatgaattc-actgaagcaccggtttgac
actccttca-cacaaatcttcaatcagcaatcagtctgca--aacat--t----aaaaat
ggtggaaggtctgtgtt-gttctgtgccagcatggatggaggagctcaatagtggc--ta
tgtcc-tatactcccaatagatttgactgtatattggt-ttacatgtgttttctc-tatt
atttacagtattttata--a-----------cttttg-tcagatt---------------
------------------------------------------------------------
---------tttttt-----------------------ta-cagtatttcatttttttgc
cacag-tt-t--------------------------------------------------
------------------------------------------------------------
------------------------------------------------------------
------------------------------------------------------------
------------------------------------------------------------
------------------------------------------------------------
------------------------------------------------------------
------------------------------------------------------------
------------------------------------------------------------
------------------------------------------------------------
------------------------------------------------------------
------------------------------------------------------------
------------------------------------------------------------
------------------------------------------------------------
------------------------------------------------------------
---------------------------------------------------
>Mariner-N25_DR|127462
------------------------------------------------------------
------------------------------------------------------------
------------------------------------------------------------
--------cagtttttcttgtttgctttgacctggtt-aaataaac--taggttctacct
-cattttcattttcactatcccagcagagcagaagacacgtcttgcaaatgtgtaaaccc
tttctcattgggttgacacattttcctcacca--tttt-tcaaaacagtt-aacatggat
gtcattcaagcagtccaaacttcattgttttagctatggtaaccaaacagaaaccatcta
ttccta-actattagacactaccaagatcagtttgaattc-actgaagcagcagtttgac
actccttca-cacaagtcttcaattagcaatcagtctgca--aacct--tat--ataaac
gatggaaggtctgtgta-gttctgtgccagcatggatggaggaggtcaatagtggc--ta
tgtcc-tatactcccaatagatttgactgtaaattggt-ttaaatgtgttttctt-taat
atttacagtattttatt--a-----------cttttg-tctg------------------
------------------------------------------------------------
----------tttt------------------------ta-cagtatttcagtttttagc
cacag-tt-tg----aaaat----tgtcatgaattca-atataaatttaatcaaagcat-
-ttcttattctggatccaa---ttctttgc--aaaaaagctaatttt--acagccca-aa
tagaaagacaaca-attggcattg-gcaataggctacaatggcaagcagtgg-----tgc
tgca----------ctgacta---ctgcattttgtattttgttgtccattgtgtaatgat
taattaaaagagctcatatacctgtttgcaagttgtgttgtttgaaggtaaaactagctt
ttgttgcatattttaaatgttttgacacgatatgtgc--cttttgcaagcaaaatgtgtc
attttgaccat--gagtgccgctg-tttaggcc--tgtgtg----ttaactgttttgaaa
aggtggagtttcagttgacaactgcatccaagcaatcgagaaaaactg------------
------------------------------------------------------------
------------------------------------------------------------
------------------------------------------------------------
------------------------------------------------------------
------------------------------------------------------------
------------------------------------------------------------
------------------------------------------------------------
---------------------------------------------------
>Mariner-N25_DR|127463
------------------------------------------------------------
------------------------------------------------------------
------------------------------------------------------------
--------cagtttttcttgtttgctttgacctggtt-aaagaaac--taggttcctctt
-cattttcattatcactatccctgcagagcagaggaccggtcttgcaaatgtgtaaacct
tttctcattgggttgacacattttccccacca--tttt-tccaaacagtt-aacacagat
gtcattcaagcagtccaaactccattgttttagttttggtaaccaaacagaatccatcta
ttccta-accattagaaactaccaacatcagtatgaaatc-actgaagcaccggtttgac
acttcttca-cacaaatcttcaattagcaatcagtctgca--aatct--tat--aaaaac
gatggaagctctgtgtt-gttctgtgccagcattgatggaggaggtcaata-tggc--ta
tgtcc-tatactcccaatagatttgactgtatattagt-ttacatgtgttttctc-taat
atttacagtattttatt--a-----------cttttg-tctgt-----------------
------------------------------------------------------------
--------tttgtttat--------------------ata-cagtatttcagttttcagc
cacag-tt-tg----aaaaa----tgtcatgaattca-atatatattcaatcaaagcac-
-atcttattcttgatccaa---ttctttgc--aaaaaggcgaatttg--acagccca-aa
tag--agacaaca-aatgctattg-gctataagctacaatggcaaacaatgg-----tgg
tgc--------attttgagtt---ctgtattttgtattgtgttgtgcattgtgtaatgat
taattgaaagagctcatatacttgtttgcaagttgtgttgtttgaaggtaaaactagctt
ttgttgcatatgttaaatgttttgacatgatatgtgc--cttttgcaagcaaaatgtgtc
attttgaccat--gagtgccgcag-tttaggcc--tgtgtg----ttaactgttttgaaa
atgtggagtttcagttgacaactgcatccaagcaatcgagaaaaactg------------
------------------------------------------------------------
------------------------------------------------------------
------------------------------------------------------------
------------------------------------------------------------
------------------------------------------------------------
------------------------------------------------------------
------------------------------------------------------------
---------------------------------------------------
>Mariner-N25_DR|127464
------------------------------------------------------------
------------------------------------------------------------
------------------------------------------------------------
--------cagttgttcttgtttgctttgacctggtt-aaagaaac--taggttcctctt
-cattttcattatcactatcccagcagagcagaggaccggtcctgcaaatgtgtaaaccc
tttctcattgggttgacacattttccccacca--tttt-tccaaacagtt-aacacagat
gtcattcaagcagtccaaactccattgttttagttttggtaaccaaacagaatccatctg
ttccta-actattaaaaactaccaacatcagtatgaaatc-actgaagcacgggtttgac
actccttca-cacaaatcttcaattagcaatcagtctgca--aacct--tat--ataaac
gatggaaggtctgtgtt-gttctgtgccagcattgatggaggaggtcaata-tggc--ta
tgtcc-tatactcccaatagttttgactgtatattagt-ttacatgtgttttctc-taat
atttgcagtattttatt--a-----------cttttg-tctg------------------
------------------------------------------------------------
---------ttttttat--------------------ata-cagtatttcagttttcagc
cacag-tt-tg----aaaaa----tgtcatgaattca-atatatattcaatcaaagcac-
-atcttattcttgatccaa---ttctttgc--aaaaaggcgaatttg--acagccca-aa
tag--agacaaca-aatgccattg-gctataagctacaatggcaagcaatgg-----tgg
tgc--------attttgagtt---ctatattttgtattttgttgtccattgtgtaatgat
taattgaaagagctcatatacttgtttgcaagttgtgtagtttgaaggtaaaactagctt
ttgttgcatatgttaaatgttttgacacgatatgtgc--cttttgcaagcaaaatgtgtc
attttgaccat--gagtgctgctg-tttaggcc--tgtgtg----tttactgttttgaaa
atgtggagtttcagttgacaactgcatccaagcaatcgagaaaaactg------------
------------------------------------------------------------
------------------------------------------------------------
------------------------------------------------------------
------------------------------------------------------------
------------------------------------------------------------
------------------------------------------------------------
------------------------------------------------------------
---------------------------------------------------
>Mariner-N25_DR|127465
------------------------------------------------------------
------------------------------------------------------------
------------------------------------------------------------
--------cagtttttctagtttgctttgacctggtt-aaagaaac--taggttccactt
-cattttcattttcactatcccagcagagcagaagaccggtcctgcaaatgtgtaaaccc
tttctcattaggttgacacattttcctcacca--tttt-tcaaaacagtt-aacacagat
gtcattcaagcagtccaaactccattgttttagctatggttgccaaacataaaccatcta
ttccta-accattagacactaccaagatcagtttgaattc-actgaagcagcggtttgaa
actccttca-cacaaatcttcaattagccatcattctgca--aacct--tat--ataaat
gatggaaggtctgtgtt-gttctgtgccagcatggata---gaggtcaatagtggc--ta
tgtcc-tatactcccaatagatttgactgtaaattggt-ttaaatgtgttttctt-taat
atttacagtattttatt--a-----------cttttg-tctg------------------
------------------------------------------------------------
----------tttt------------------------ta-cagaatttcagttttcagc
cacag-tt-tg----aaaat----tgtcatgaattca-atataaatttaattaaagcac-
-atcttattctggatccaa---ttctttgc--aaaaaggcaaatttg--aaagccca-aa
tag--agacaaca-aatgccattg-gctataagctacaatggcaagcaatgg-----tgg
tgca----------ctgagtt---ctgcattttgtattttgttgtccattgtgtaatgat
taattgaaagagctcatatacttgtttgcaagttgtgtagtttgaaggtaaaactagctt
ttgttgcatatgttaaatgttttgacacgatatgtgc--cttttgcaagcaaaatgtgtc
attctgaccaa--gagtgctgctg-tttaggcc--tgtgtg----ttaactgttttgaaa
agatggagtttcagttgacaactgcatccaaacaatcgagaaaaactg------------
------------------------------------------------------------
------------------------------------------------------------
------------------------------------------------------------
------------------------------------------------------------
------------------------------------------------------------
------------------------------------------------------------
------------------------------------------------------------
---------------------------------------------------
>Mariner-N25_DR|127466
------------------------------------------------------------
------------------------------------------------------------
------------------------------------------------------------
--------cagtttttcttgtttgctttgacctggtt-aaagaaac--taggttcctctt
-cattttcattatcactatcccagcagagcagaggaccggtcttgcaaatgtgtaaaccc
tttctcattgggttgacacattttccccacca--tttt-tccaaacagtc-aacacagat
gtaattcaagcagtccaaactccattgttttagttttggtaaccaaacagaatccatcta
ttccta-actattaaaaactaccaacatcagtatgaaatc-actgaagcaccggtttgac
actccttca-cacaaatcttcaattagccatcattctgca--aacct--tat--ataaac
gatggcaggtctgtgtt-gttctgtgccagcattgatggaggaggtcagta-tggc--ta
tgtcc-tatactcccaatagttttgactgtatattagt-ttacatgtgttttctc-taat
atttacagtattttatt--a-----------cttttg-tctgt-----------------
------------------------------------------------------------
--------tttttttat--------------------ata-cagtatttcagttttcagc
cacag-tt-tg----aaaaa----tgtcatgaattca-atatatattcaatcaaagcac-
-atcttattcttgatccaa---ttctttgc--aaaaagccgaatttg--acagccca-aa
tag--agacaaca-aatgccattg-gctataagctacaatggcaagcaatgg-----tgg
tgc--------attttgagtt---ctgcattttgtattttgttgtccattgtgtaatgat
taattgaaagagctcatatacctgtttgcaagttgtgttgtttgaaggtaaaactagctt
ttgttgcatatgttaaatgttttgacacgatatgtgc--cttttgcaagcaaaatgtgtc
attttgaccat--gagtgccgcag-tttaggcc--tgtgtg----ttaactgttctgaaa
atgtggagtttcagttgacaactgcatccaagtaatcgagaaaaactg------------
------------------------------------------------------------
------------------------------------------------------------
------------------------------------------------------------
------------------------------------------------------------
------------------------------------------------------------
------------------------------------------------------------
------------------------------------------------------------
---------------------------------------------------
>Mariner-N25_DR|200643
------------------------------------------------------------
------------------------------------------------------------
------------------------------------------------------------
--------cagtttttctagtttgctttgacctggtt-aaagaaac--taggttcctctt
-cattttcattatcactatcccagcagagcagaggaccggtcttgcaaatgtgtaaaccc
tttctcgttgggttgacacattttcctcacca--tttt-tccaaacagtt-aacacagat
gtcattcaagcagtccaaactccattgttttagttttggtaaccaaacagaatccatcta
ttccta-actattaaaaactaccaacatcagtatgaaatc-actgaagcaccggtttgac
actccttca-cacaaatcttcaattagcaatcagtctgca--aacct--tat--aaaaac
gatggaaggtctgtgtt-gttctgtgccagcattgatggaggaggtcaata-tggc--ta
tgtcc-tatactcccaatagatttgactgtatattggt-ttacatgtgttttctc-taat
atttacagtattttatt--a-----------cttttg-tctgt-----------------
------------------------------------------------------------
--------tttttatat--------------------ata-cagtatttctattttcagc
cacag-tt-tg----aaaat----tgtcatgaattca-atatatattcaatcaaagcac-
-atcttatttttgatccaa---ttctttgc--aaaaaggcgaattcg--aaagccca-aa
tag--agacaaca-aatgccattg-gctataagctacaatggcaagcaatgg-----tgg
tgc--------attttgagtt---ctgtattttgtattttgttgtccattgtgtaatgat
taattgaaagagatcatatacttgtttgcaagttgtgttgtttgaaggtaaaactagctt
ttgttgcatatgttaaatgttttgacactatatgtgc--cttttgcaagcaaaatgtgtc
attttgaccat--gagtgccgctg-tttaggcc--tgtgtg----ttaactgttttgaaa
atgtggagtttcagttgacaactgcatccaagcaatcgagaaaaactg------------
------------------------------------------------------------
------------------------------------------------------------
------------------------------------------------------------
------------------------------------------------------------
------------------------------------------------------------
------------------------------------------------------------
------------------------------------------------------------
---------------------------------------------------
>Mariner-N25_DR|200644
------------------------------------------------------------
------------------------------------------------------------
------------------------------------------------------------
--------cagtttttcttgtttgctttgacctggtt-aaagaaac--taagatccactc
-tattttcctcatcactatcccagcagagcagataacatgtcttgcaaatgtgtaaaccc
tttttcattggattgacac-----------------------------------------
------------------------------------------------------------
------------------------------------------------------------
------------------------------------------------------------
------------------------------------------------------------
------------------------------------------------------------
------------------------------------------------------------
------------------------------------------------------------
---------gtttt---------------------------cagtatttctgttttcagc
cacag-tt-at----aaaaa----tttcatgaattca-atgtaaatttaatcaaagcat-
-ttcttattctggatccga---ttctttgc--aaaaaggcaaatttg--acagccca-aa
tagaaagacaaca-aacggcatag-gcagtaagatgcaatgacaagcaaaagggcactga
ttc--------g-----agtt---c-------tgtcttttgttttttattgtgaaatgat
taattgaaagagctcatgta-----ttgcaagttgttttgtttgaaggtaaaactagctt
ttgttgcatattttaaatgttttaacacggttagagc--tttttgca----------gtt
tttttga-----------------------------------------------------
-------gcttcagttgacagctgaatcgaagcaatcaagaaaaactg------------
------------------------------------------------------------
------------------------------------------------------------
------------------------------------------------------------
------------------------------------------------------------
------------------------------------------------------------
------------------------------------------------------------
------------------------------------------------------------
---------------------------------------------------
>Mariner-N25_DR|200645
------------------------------------------------------------
------------------------------------------------------------
------------------------------------------------------------
--------cagtttttcttgtttgctttgtcctggtt-aactaaac--taggttccactt
-cattttcattatcactatcccagcagagcagaagcccggtcttgcaaatgtgtaaaccc
tttctcattgggttgacacattttccccacca--tttt-tccaaacagtt-aacacagat
gtcattcaagtagtccaaacttcattgttttagctatggtaaccaaacagaaactgtcta
ttccta-accattagaaactaccaagattagtatgaattc-actgaagcaccggtttgac
actccttca-cacaaatctttaattagcaatcagtttgca--aacat--ta----aaaat
ggaggaaggtctgtgtt-gttctgtgccagcatggattgaggaggtcaatagtggc--ta
tgtcc-tatactcccaatagattagactgtatattggtg----acatgttttctc-taat
aattacagtattttatt--a-----------cttttt-tctt------------------
------------------------------------------------------------
----------tttt----------------------------------------------
------tt----------------------------------------------------
------------------------------------------------------------
------------------------------------------------------------
------------------------------------------------------------
------------------------------------------------------------
------------------------------------------------------------
------------------------------------------------------------
------------------------------------------------------------
------------------------------------------------------------
------------------------------------------------------------
------------------------------------------------------------
------------------------------------------------------------
------------------------------------------------------------
------------------------------------------------------------
------------------------------------------------------------
---------------------------------------------------
>Mariner-N25_DR|200646
------------------------------------------------------------
------------------------------------------------------------
------------------------------------------------------------
--------cagtttttcttgtttgctttgacctggtt-aaagaaac--taggttccactt
-gattttcattttcactatcccagcagagcagaagaccggtcttgaaaatgtgtaaactc
tttcccattgggttgccaca-tttccccacca--tttt-tcaaaacagtt-aacacagat
gtcatttaagcagtccaaactccattgttttagttatggtaaccaaacagaaaccatcta
tttcta-accattagaaactaccaacatcaatatgaattc-agtgaagcaccggtttgac
actccttca-cacaaatcttcaattagcaatcagtctgca--aacct--tat---aaaac
ggtagaaggtctgtgtt-gttctgtgccagcatggatgaaggaggtcaatagtggc--ta
tgtcc-tttactcctaatagatttgactgtatattggt-ttacatgtgttttctt-taat
atttacagtattttatt--a-----------cttttg-tctg------------------
------------------------------------------------------------
----------tttt------------------------ta-cagtatttcagttttc---
-----------------aat----tgtcatgaattca-atataaatgtaatcaaaat---
-------ttctggattcaa---ttctttgc--aaaaaggcaaatttg--acagcaca-aa
tagaaagacaaca-aatggcattg-gcaataggctacaatgacaagcaatgt-----tgg
tgca----------ctgagct---ctgtattttgtattttgttgtccattgtgtaatgat
taattgaaagagctcatatacctgtttgcaagttgtgttgtttgaaggtaaaactagctt
ttgttgcatattgtaaaggttttgacacgatatgtgc--cttctgcaagcaaaatgtgtc
attttgtccat--gagtgccgctg-tttaggcc--tgtgtg----ttaactgttttgaaa
atgtggagtttcagttgacaactgcatccaagcgatcgagaaaaactg------------
------------------------------------------------------------
------------------------------------------------------------
------------------------------------------------------------
------------------------------------------------------------
------------------------------------------------------------
------------------------------------------------------------
------------------------------------------------------------
---------------------------------------------------
>Mariner-N25_DR|200647
------------------------------------------------------------
------------------------------------------------------------
------------------------------------------------------------
--------cagattttctagtttgctttgacctggtt-aaagaaac--taggtacctctt
-cattttcattatcactatcccagcagagcagaggacaggtcttgcaaatgtgtaaaccc
tttctcattgggttgacacattttccctacca--tttt-tccaaacagtt-aacactgat
gtcattcaagcagtccaaactccattgttttagttttggtaaccaaacagaatccatcta
ttccta-actattaaaaactaccaacatcagtatgaaatc-actgaagcaccggtttgac
actccttca-cacaaatcttcaattagccatcattctgca--aacct--tat--ataaac
gatggaaggtctgtgtt-gttctgtgccagcattgatggaggaggtcagta-tggc--ta
tgtcc-tatactcccaatagttttgactgtatattagt-ttacatgtgttttctc-taat
atttacagtattttatt--a-----------cttttg-tctg------------------
------------------------------------------------------------
--------tttttttat--------------------ata-cagtatttcagttttcagc
cacag-tt-tg----aaaaa----tgtcatgaattca-atatatattcaatcaaagcac-
-aacttattcttgatccaa---ttctttgc--aaaaaggcaaatttg--acagccta-aa
tag--agacaaca-aatgccattg-gctataagctacaatggcaagcaatgg-----tgg
tgc--------attttgagtt---ctgtgttttgtattttgttgtccattgtgtaatgat
taattgaaagagctcttatacttgtttgcaagttgtgtagtttgaaggtaaaactagctt
ttgttgcatatgttaaatgttttgacacgatatgtgc--cttttgcaagcaaaatgtgtc
attttgaccat--gagtgccgctg-tttaggcc--tgtgtg----ttaactgttttgaaa
aggtggagtttcagttgacaactgcatccaagcaatcgagaaaaactg------------
------------------------------------------------------------
------------------------------------------------------------
------------------------------------------------------------
------------------------------------------------------------
------------------------------------------------------------
------------------------------------------------------------
------------------------------------------------------------
---------------------------------------------------
>Mariner-N25_DR|200648
------------------------------------------------------------
------------------------------------------------------------
------------------------------------------------------------
--------cagtttttcttgtttgcttcgacttgatt-aaagaaac--taggttccactc
-cattttcctcatcactatcccagcagagcagaagacaggtcttgcaaatgtgtaaagcc
ttcctcattgggttgacacattttccccacca--tttt-tcaaaacagtt-aacacagat
gtcattcaagcagtccaaactccattgttttagctatggtaaccaaacagacaccatcta
ttccta-accaatagaaactaccaagatcagtatgaattc-actgaagcaccgctttgac
actccttca-cacaaatcttcaattaggaatcagtcttca--aacat--ta----aaaac
agtggaaggtctat----gttctgtgattgtatggatggagggggtcaaaagtggc--ta
tgtcc-tatactcccaatagatttgactgtatattggt-ttacatgtttttctc----aa
atttacagtatttaata--a-----------cttttg-tctgttttttat----------
-----------------------------------------------------tattatt
attattattattatta-------------------tttta-cagtatttcagttttcagc
cacag-tt-tg----aaaaa----tggcatgaattca-atataaatttatttaaagcat-
-ttctaattctggttccaa---ttctttgc--aaaaaggcaaatttg--acagccca-aa
ttgaaaggcaaca-aatggcattg-gcaataggctacaatgtcaagcaa--------tgg
tgca----------ctgattcacactaagttctgtattttgttgtccattgtgtaatgtt
taattgaaagagttcttatacttgtttgcaagttgtgttgttcgaaggtaaaactagctt
ttgttgaatattttaa---------------atgtgc--gtttgtcaagcaaaatgtgtc
aatttgaccat--aagtgctgctg-tttaggcc--tgtgag----ttaactgttttgaaa
atgtggagtttcagttgacggctgcatcaaagcaatcaagaaaaactg------------
------------------------------------------------------------
------------------------------------------------------------
------------------------------------------------------------
------------------------------------------------------------
------------------------------------------------------------
------------------------------------------------------------
------------------------------------------------------------
---------------------------------------------------
>Mariner-N25_DR|200649
------------------------------------------------------------
------------------------------------------------------------
------------------------------------------------------------
--------cagtttttctagtttgctttgacctggtt-aaagaaac--taggttcctctt
-cattttcattatcactatcccagcagagcagaggaccggtcttgcaaatgtgtaaaccc
tttctcattgggttgacacattttccccacca--tttt-tccaaacagtt-aacacggat
gtcattcaagcagtccaaactccattgttttagttttggtaaccaaacagaatccatcta
ttccta-actattaaaaactaccaacatcagtatgaaatc-actgaagcagcggtttgac
actccttca-cacaaatcttcaattagccatcattctgca--aacct--tat--ataaac
gatggaaggtctgtgtt-gttctgtgccagcattgatggaggaggtcaata-tggc--ta
tgtcc-tatactcccaatagatttgactgtacattagt-ttacatgtgttttctc-taat
atttacagtattttatt--a-----------cttttg-tct-------------------
------------------------------------------------------------
--------tttttttat--------------------ata-cagtatttcagttttcagc
cacag-tt-ta----aaaaa----tgtcatgaattca-atatatattcaatcaaagcat-
-ttcttatttttgatccaa---ttctttgc--aaaaaggcgaatttg--acagccca-aa
tag--agacaaca-aatgccattg-gctataagctacaatggcaagcaatgg-----tgg
tgc--------attttgagtt---ctgtattttgtattttgttgtctattgtgtaatgat
taattgaaagagctcatatacttgtttgcaagttgtgtagtttgaaggtaaaactagctt
ttgttgcatatgttaaatgttttgacacgatatgtgc--cttttgcaagcaaaatgtgtc
attttgaccat--gagtactgctg-tttagggc--tgtgtg----tctactgttttgaaa
atgtggagtttcagttgacaactacatccaagtaatcgagaaaaactg------------
------------------------------------------------------------
------------------------------------------------------------
------------------------------------------------------------
------------------------------------------------------------
------------------------------------------------------------
------------------------------------------------------------
------------------------------------------------------------
---------------------------------------------------
>Mariner-N25_DR|200650
------------------------------------------------------------
------------------------------------------------------------
------------------------------------------------------------
--------cagtttttcttgtttgctttgacctggtt-aaagaaac--taggttccactt
-cattttcattttcactatcccagcagagcagaagacaggtcttgcaaatttgtaaacct
tttctcattgggttgacacattttccttacca--tttt-tcaaaacagtt-aacacagat
gtcgttcaagcagtccaaactccattgttttagctatggtaaccaaacagagaccatcta
ttccta-accattagacactaccaagatcagtttgaattc-actgaagcagcgatttgaa
actcctaca-ctcaagtcttcaattagcaatcagtctgca--aacct--tat--ataaat
ggtggaaggtctgtgtt-gttctgtgccagcatggatggaggaggtcaattgtggctata
tgtcc-tatactcccaaaagatttgactgtacattggt-ttaaatgtg-----tt-taat
atttacagtattttatt--a-----------tttttg-tctg------------------
------------------------------------------------------------
----------tttt------------------------ta-cagtattttagttttcagc
cacag-tt-tg----aaaat----tgtcatgaattca-atataaatttaatcaaagcat-
-ttcttattctggatccaa---ttctttgc--aaaaaggcaaacttg--acggccca-aa
tagaaagacaaca-aatggcattg-gcaataggctacaatgacaagcaatgg-----tgg
tgca----------ctgactt---ctatattttgtattttgttgtccattgtgtaatgat
taattcaaagagctcatatatctgtttgcaagttgtgttgtttgaaggtaaaactagctt
ttgtttcatattttaaatgttttgacacgatatgtgc--cttttgcaagcaaaatgtgtc
attttgaccat--gagtgctgctg-tttaggcc--tgtgtg----tctactgttttgaaa
aggtggagtttcagttgacaactgcatccaagcaatcgagaaaaactg------------
------------------------------------------------------------
------------------------------------------------------------
------------------------------------------------------------
------------------------------------------------------------
------------------------------------------------------------
------------------------------------------------------------
------------------------------------------------------------
---------------------------------------------------
>Mariner-N25_DR|200651
------------------------------------------------------------
------------------------------------------------------------
------------------------------------------------------------
--------cagtttttctagtttgctttgacctggtt-aaagaaac--taggttcctctt
-cattttcattatcactatcccagcagagcagaggaccggtcttgcaaatgtgtaaaccc
tttctcattgggttgacacattttcctcacca--tttt-tccaaacagtt-aacacggat
gtcattcaagcagtccaaactccgttgttttagttttggtaaccaaacagaatccatcta
ttccta-actattaaaaactaccaacatcagtatgaaatc-actgaagcagcggtttgac
actccttca-cacaaatcttcaattagccatcattctgca--aacct--tat--ataact
ggtggaaggtctgtgtt-gttctgtgccagcattgatggaggaggtcaata-tggc--ta
tgtcc-tatactcccaatagatttgactgtacattagt-ttacatgtgttttctc-taat
atttacagtattttatt--a-----------cttttg-tct-------------------
------------------------------------------------------------
--------tttttttat--------------------ata-cagtatttcagttttcagc
cacag-tt-ta----aaaaa----tgtcatgaattca-atatatattcaatcaaagcat-
-ttcttattcttgatccaa---ttctttgc--aaaaaggcgaatttg--acagccca-aa
tag--agacaaca-aatgccattg-gctataagctacaatggcaagcaatgg-----tgg
tgc--------attttgagtt---ctgtattttgtattttgttgtctattgtgtaatgat
taattgaaagagctcatatacttgtttgcaagttgtgtagtttgaaggtaaaactagctt
ttgttgcatatgttaaatgttttgacacgatatgtgc--cttttgcaagcaaaatgtgtc
attttgaccat--gagtgccgctg-tttaggcc--tgtgtg----tctactgttttgaaa
atgtggagtttcagttgacaactacatccaagtaatcgagaaaaactg------------
------------------------------------------------------------
------------------------------------------------------------
------------------------------------------------------------
------------------------------------------------------------
------------------------------------------------------------
------------------------------------------------------------
------------------------------------------------------------
---------------------------------------------------
>Mariner-N25_DR|200652
------------------------------------------------------------
------------------------------------------------------------
------------------------------------------------------------
--------cagtttttcttgtttgctttgacctggtt-aaagaaac--taggttccactt
-cattttcattttcactatcccagcagagcagaagacaggtcttgcaaatttgtaaacct
tttctcattgggttgacacattttccttagca--tttt-tcaaaacagtt-aacacagat
gtcattcaagcagtccaaactccattgttttagctatggtaaccaaacagagaccatcta
ttccta-accattagacactaccaagatcagtttgaattc-actgaagcagcgatttgaa
actcctaca-ctcaagtcttcaattagcaatcagtctgca--aacct--tat--ataaat
ggtggaaggtctgtgtt-gttctgtgccagcatggatggaggaggtcaatagtggc--ta
tgtcc-tatactcccaaaagatttgactgtacattggt-ttaaatgtg-----tt-taat
atttacagaattttatt--a-----------tttttg-tctg------------------
------------------------------------------------------------
----------tttt------------------------ta-cggtattttagtttttagc
cacag-tt-tg----aaaat----tgtcatgaattca-atataaatttaatcaaagcat-
-ttcttaatctggatccaa---ttctttgc--aaaaaggcaaacttg--acggccca-aa
tagaaagacaaca-aatggcattg-gcaataggctacaatgacaagcaatgg-----tgg
tgca----------ctgactt---ctatattttgtattttgttgtccattgtgtaatgat
taattcaaagagctcatatatctgtttgcaagttgtgttgtttgaaggtaaaactagctt
ttgtttcatattttaaatgttttgacacgatatgtgc--cttttgcaagcaaaatgtgtc
attttgaccat--gagtgctgctg-tttaggcc--tgtgtg----tctactgtttagaaa
aggtggagtttcagttgacaactgcatccaagcaatcgagaaaaactg------------
------------------------------------------------------------
------------------------------------------------------------
------------------------------------------------------------
------------------------------------------------------------
------------------------------------------------------------
------------------------------------------------------------
------------------------------------------------------------
---------------------------------------------------
>Mariner-N25_DR|200653
------------------------------------------------------------
------------------------------------------------------------
------------------------------------------------------------
--------cagtttttcttgtttgctttgacctggtt-aaagaaac--taggttccactt
-cattttcattttcactatcccagcagagcagaagacaggtcttgcaaatttgtaaacct
tttctcattgggttgacacattttccttacca--tttt-tcaaaacagtt-aacacagat
gtcattcaagcagtccaaactccattgttttagctatggtaaccaaacagaaaccatcta
ttccta-accattagacactaccaagatcagtttgaattc-actgaagcagcgatttgaa
actcctaca-ctcaagtcttcaattagcaatcagtctgca--aacct--tat--ataaat
ggtggaaggtctgtgtt-gttctgtgccagcatggatggaggaggtcaattgtggctata
tgtcc-tatactcccaaaagatttgactgtacattggt-ttaaatgtg-----tt-taat
atttacagtattttatt--a-----------tttttg-tctg------------------
------------------------------------------------------------
----------tttt------------------------ta-cagtattttagttttcagc
cacag-tt-tg----aaaat----tgtcatgaattta-atataaatttaatcaaagcat-
-ttcttattctggatccaa---ttctttgc--aaaaaggcaaatttg--acggccca-aa
tagaaagacaaca-aatggcattg-gcaataggctacaatgacaagcaatgg-----tgg
tgca----------ctgactt---c-----tttgtattttgttgtccattgtgtaatgat
taattgaaagagctcatatatttgtttgcaagttgtgttgtttgaaggtaaaactagctt
ttgtttcatattttaaatgttttgacacgatatgtgc--cttttgcaagcaaaatgtgtc
attttgaccat--gagtgctgctg-tttaggcc--tgtgtg----tctactgttttgaaa
atgtggagtttcagttgacaactgcatccaagcaatcgagaaaaactg------------
------------------------------------------------------------
------------------------------------------------------------
------------------------------------------------------------
------------------------------------------------------------
------------------------------------------------------------
------------------------------------------------------------
------------------------------------------------------------
---------------------------------------------------
>Mariner-N25_DR|200654
------------------------------------------------------------
------------------------------------------------------------
------------------------------------------------------------
--------cagtttttcttgtttgctttgacctggtt-aaagaaac--aaggttccactt
-cattttcattttcacaatcccagcagagcagaagacaggtcttgcaaatttgtaaacct
tttctcattgggttgacacattttccttagca--tttt-tcaaaacagtt-aacacagat
gtcattcaagcagtccaaactccattgttttagctatggtaaccaaacagagaccatcta
ttccta-accattagacactaccaagatcagtttgaattc-actgaagcagcgatttgaa
actcctaca-ctcaagtcttcaattagcaatcagtctgca--aacct--tat--ataaat
ggtggaaggtctgtgtt-gttctgtgccagcatggatggaggaggtcaattgtggctata
tgtcc-tatactcccaaaagatttgactgtacattggt-ttaaatgtg-----tt-taat
atttacagtattttatt--a-----------tttttg-tctg------------------
------------------------------------------------------------
----------tttt------------------------ta-cagtattttagttttcagc
cacag-tt-tg----aaaat----tgtcatgaattca-atataaatttaatcaaagcat-
-ttcttattctggatccaa---ttctttgc--aaaaaggcaaacttg--acggccca-aa
tagaaagacaaca-aatggcattg-gcaataggctacaatgacaatcaatgg-----tgg
tgca----------ctgactt---ctatattttgtattttgttgtccattgtgtaatgat
taattcaaagagctcatatatttgtttgcaagttgtgttgtttgaaggtaaaactagctt
ttgtttcatattttaaatgttttgacacgatatgtgc--cttttgcaagcaaaatgtgtc
attttgaccat--gagtgctgctg-tttaggcc--tgtgtg----tctactgttttgaaa
aggtggagtttcagttgacaactgcatccaagcaatcgagaaaaactg------------
------------------------------------------------------------
------------------------------------------------------------
------------------------------------------------------------
------------------------------------------------------------
------------------------------------------------------------
------------------------------------------------------------
------------------------------------------------------------
---------------------------------------------------
>Mariner-N25_DR|200655
------------------------------------------------------------
------------------------------------------------------------
------------------------------------------------------------
--------cagtttttcttgtttgctttgacctggtt-aaagaaac--taggttccactt
-cattttcattttcactatcccagcagagcagaagacaggtcttgcaaatttgtaaacct
tttcttattgggttgacacattttccttagca--tttt-tcaaaacagtt-aacacagat
gtcattcaagcagtccaaactccattgttttagctatggtaaccaaacagagaccatcta
ttccta-accattagacactaccaagatcagtttgaattc-actgaagcagcaatttgaa
actcctaca-ctcaagtcttcaattagcaatcagtctgca--aacct--tat--ataaat
ggtggaaggtctgtgtt-gttctgtgccagcatggatggaggaggtcaatagtggc--ta
tgtcc-tatactcccaaaagatttgactgtacattggt-ttaaatgtg-----tt-taat
atttacagtattttttt--a-----------tttttg-tctg------------------
------------------------------------------------------------
----------tttt------------------------ta-cagtattttagttttcagc
cacag-tt-tg----aaaat----tgtcatgaattca-atataaatttaatcaaagcat-
-ttcttattctggatcaaa---ttctttgc--aaaaaggcaaacttg--acagccca-aa
tagaaagacaaca-aatggcattg-gcaataggctacaatgacaatcaatgg-----tgg
tgca----------ctgactt---ctatattttgtattttgttgtccattgtgtaatgat
taattcaaagagctcatatatctgtttgcaagttgtgttgttttaaggtaaaactagttt
ttgtttcatattttaaatgttttgacacgatatgtgc--cttttgcaagcaaaatgtgtc
attttgaccat--gagtgctgctg-tttaggcc--tgtgtg----tctactgttttgaaa
aggtggagtttcagttgacaactgcatccaagcaatcgagaaaaactg------------
------------------------------------------------------------
------------------------------------------------------------
------------------------------------------------------------
------------------------------------------------------------
------------------------------------------------------------
------------------------------------------------------------
------------------------------------------------------------
---------------------------------------------------
>Mariner-N25_DR|200656
------------------------------------------------------------
------------------------------------------------------------
------------------------------------------------------------
--------cagtttttcttgtttgctttgacctggtt-aaagaaac--taggttccactt
-cattttcattttcactatcccagcagagcagaagacaggtcttgcaaatttgtaaacct
tttctcattgggttgacacattttccttagca--tttt-tcaaaacagtt-aacacagat
gtcattcaagcagtccaaactccattgttttagctatggtaaccaaacagagaccatcta
ttccta-accattagacactaccaagatcagtttgaattc-actgaagcagcgatttgaa
actcctaca-ctcaagtcttcaattagcaatcagtctgca--aacct--tat--ataaat
ggtggaaggtctgtgtt-gttctgtgccagcatggatggaggaggtcaatagtggc--ta
tgtcc-tatactcccaaaagatttgactgtacattggt-ttaaatgtg-----tt-taat
atttacagtattttatt--a-----------tttttg-tctg------------------
------------------------------------------------------------
----------tttt------------------------ta-cagtattttagttttcagc
cacag-tt-tg----aaaat----tgtcatgaattca-atataaatttaatcaaagcat-
-ttcttattctggatccaa---ttctttgc--aaaaaggcaaacttg--acggccca-aa
tagaaagacaaca-aatggcattg-gcaataggctacaatgacaatcaatgg-----tgg
tgca----------ctgactt---ctatattttgtattttgttgtccattgtgtaatgat
taattcaaagagctcatatatttgtttgcaagttgtgttgtttgaaggtaaaactagctt
ttgtttcatattttaaatgttttgacacgatatgtgc--cttttgcaagcaaaatgtgtc
attttgaccat--gagtgctgctg-tttaggcc--tgtgtg----tctactgttttgaaa
aggtggagtttcagttgacaactgcatccaagcaatcgagaaaaactg------------
------------------------------------------------------------
------------------------------------------------------------
------------------------------------------------------------
------------------------------------------------------------
------------------------------------------------------------
------------------------------------------------------------
------------------------------------------------------------
---------------------------------------------------
>Mariner-N25_DR|200657
------------------------------------------------------------
------------------------------------------------------------
------------------------------------------------------------
--------cagtttttctagtttgctttgacctggtt-aaagaaac--taggttcctctt
-cattttcattatcactatcccagcagagcagaggaccggtcttgcaaatgtgtaaaccc
tttctcattgggttgacacattttccccacca--tttt-tccaaacagtt-aacacagat
gtcattcaagcagtccaaactccattgttttagttttggtaaccaatcagaatccatcta
ttccta-actattaaaaactaccaacatcaatatgaaatc-actgaagcaccggtttgac
actccttca-cacaaattttcaattagccatcattctgca--aacct--tat--aaaaac
gatggaaggtctgtgta-gttctgtgccagcattgatggaggaggtcaata-tggc--ta
tgtcc-tatactcccaatagatttgactgtatattagt-ttagatgtgttttctc-taat
atttacagtattttatt--a-----------cgtttg-tctg------------------
------------------------------------------------------------
------t-tttttttat--------------------ata-cagtatttcagttttcagc
cacag-tt-tg----aaaaa----tgtcatgaattca-atatgaattcaatcaaagcac-
-atcttattcttgatccaa---ttatttgc--aaaaaggcgaatttg--acagccca-aa
tag--agacaaca-aatgccattg-gctataagctacaatggtaagcaatgg-----tgg
tgc--------attttgag----------ttttgtattttgttgtgcattgtgtaatgat
taattgaaagagctcatatacttgtttgcaagttgtgttgtttgaaggtaaaactagctt
ttgttgcatatgtgaaatgttttgacatgatgtgagc--cttttgcaaccataatgtgtc
attttgaccat--gagtactgctg-tttagggc--tgtgtg----ttaactgttttgaaa
aggtggagtttcagttgacaactgcatccaagcaatcgagaaaaactg------------
------------------------------------------------------------
------------------------------------------------------------
------------------------------------------------------------
------------------------------------------------------------
------------------------------------------------------------
------------------------------------------------------------
------------------------------------------------------------
---------------------------------------------------
>Mariner-N25_DR|200658
------------------------------------------------------------
------------------------------------------------------------
------------------------------------------------------------
--------cagtttttctagtttgctttgacctggtt-aaagaaac--taggttcctctt
-cattttcattatcactatcccagcagagcagaggaccggtcttgcaaatgtgtaaaccc
tttctcattgggttgacacattttccccacca--tttt-tccaaacagtt-aacacagat
gtcattcaagcagtccaaactccattgttttagttttggtaaccaaacagaatccatcta
ttccta-actattaaaaactaccaacatcaatatgaaatc-actgaagcaccggtttgac
actccttca-cacaaatcttcaattagccatcattctgca--aacct--tat--ataaac
gatggaaggtctgtgta-gttctgtgccagcattgatggaggaggtcaata-tggc--ta
tgtcc-tatactcccaatagatttgactgtacattagt-ttacatgtgttttctc-taat
atttacagtattttatt--a-----------cttttg-tctg------------------
------------------------------------------------------------
--------ttttcttat--------------------ata-cagtatttcagttttcagc
cacag-tt-tg----aaaaa----tgtcatgaattca-ttatatattcaatcaaagcac-
-atcttattcttgatccaa---ttctttgc--aaaaaggcgaatttg--acagccca-aa
tag--agacaaca-aatgccattg-gctataagctacaatggcaagcaatgg-----tgg
tgc--------attttgagtt---ctgcattttgtattttgttgtccattgtgtaatgat
taattgaaagagctcatatacttgtttgcaagttgtgttgtttgaaggtaaaactagctt
ttgttgcatatgttatatgttttgacacgatatgtgc--cttttgcaagcataatgtgtc
attttgaccat--gagtgctgctg-tttaggcc--tgtgtg----ttaactgttttgaaa
atgtggagtttcagttgacaactgcatccaagcaatcgagaaaaactg------------
------------------------------------------------------------
------------------------------------------------------------
------------------------------------------------------------
------------------------------------------------------------
------------------------------------------------------------
------------------------------------------------------------
------------------------------------------------------------
---------------------------------------------------
>Mariner-N25_DR|200659
------------------------------------------------------------
------------------------------------------------------------
------------------------------------------------------------
--------cagtttttcttgtttgctttgacctggtt-aaagaaac--taggttccactt
-cattttcattttcactatcccagcagagcagaagacaggtcttgcaaatttgtaaacct
tttctcattgggttgacacattttccttagca--tttt-tcaaaacagtt-aacacagat
gtcattcaagcagtccaaactccattgttttagctatggtaaccaaacagagaccatcta
ttccta-accattagacactaccaagatcagtttgaattc-actgaagcagcgatttgaa
actcctaca-ctcaagtcttcaattagcaatcagtctgca--aacct--tat--ataaat
ggtggaaggtctgtgtt-gttctgtgccagcatggatggaggaggtcaatagtggc--ta
tgtcc-tatactcccaaaagatttgactgtacattggt-ttaaatgtg-----tt-taat
atttacagtattttatt--a-----------tttttg-tctg------------------
------------------------------------------------------------
----------tttt------------------------ta-cagtattttagttttcagc
cacag-tt-tg----aaaat----tgtcatgaattca-atataaatttaatcaaagcat-
-ttcttattctggatccaa---ttctttgc--aaaaaggcaaacttg--acggccca-aa
tagaaagacaaca-aatggcattg-gcaataggctacaatgacaatcaatgg-----tgg
tgca----------ctgactt---ctatattttgtattttgttgtccattgtgtaatgat
taattcaaagagctcatatatttgtttgcaagttgtgttgtttgaaggtaaaactagc-t
ttgtttcatattttaaatgttttgacacgatatgtgc--cttttgcaagcaaaatgtgtc
attttgaccat--gagtgctgctg-tttaggcc--tgtgtg----tctactgttttgaaa
aggtgaagtttcagttgacaactgcatccaagcaatcgagaaaaactg------------
------------------------------------------------------------
------------------------------------------------------------
------------------------------------------------------------
------------------------------------------------------------
------------------------------------------------------------
------------------------------------------------------------
------------------------------------------------------------
---------------------------------------------------
>Mariner-N25_DR|200660
------------------------------------------------------------
------------------------------------------------------------
------------------------------------------------------------
--------cagtttttcttgtttgctttgacctggtt-aaagaaac--taggttccactt
-cattttcattttcactatcccagcagagcagaagacaggtcttgcaaatttgtaaagct
tttctcattgggttgacacattttccttagca--tttt-tcaaaacagtt-aacacagat
gtcattcaagcagtccaaactccattgttttagctatggtaaccaaacagagaccatcta
ttccta-accattagacactaccaagatcagtttgaattc-actgaagcagcgatttgaa
actcctaca-ctcaagtcttcaattagcaatcagtctgca--aacct--tat--ataaat
ggtggaaggtctgtgtt-gttctgtgccagcatggatggaggaggtcaatagtggc--ta
tgtcc-tatactcccaaaagatttgactgtacattggt-ttaaatgtg-----tt-taat
atttacagtattttatt--a-----------tttttg-tctg------------------
------------------------------------------------------------
----------tttt------------------------ta-cagtattttagttttcagc
cacag-tt-tg----aaaat----tgtcatgaattca-atataaatttaatcaaagcat-
-ttcttattctggatccaa---ttctttgc--aaaaaggcaaacttg--acggccca-aa
tagaaagacaaca-aatggcattg-gcaataggctacaatgacaagcaatgg-----tgg
tgca----------ctgactt---ctatattttgtattttgttgtccattgtgtaatgat
taattcaaagagctcatatacttgtttgcaagttgtgttgttttaaggtaaaactagctt
ttgtttcatattttaaatgttttgacacgatatgtgc--cttttgcaagcaaaatgtgtc
attttgaccat--gagtgctgctg-tttaggcc--tgtgtg----tctactgttttgaaa
aggtggagtttcagttgacaactgcatccaagcaatcgagaaaaactg------------
------------------------------------------------------------
------------------------------------------------------------
------------------------------------------------------------
------------------------------------------------------------
------------------------------------------------------------
------------------------------------------------------------
------------------------------------------------------------
---------------------------------------------------
>Mariner-N25_DR|200661
------------------------------------------------------------
------------------------------------------------------------
------------------------------------------------------------
--------cagtttttcttgtttgctttgacctggtt-aaagaaac--taggttccactt
-cattttcattttcactatcccagcagagcagaagacaggtcttgcaaatttgtaaacct
tttctcattgggttgacacattttccttagca--tttt-tcaaaacagtt-aacacagat
gtcattcaagcagtccaaactccattgttttagctatggtaaccaaacagagaccatcta
ttccta-accattagacactaccaagatcagtttgaattc-actgaagcagcgatttgaa
actcctaca-ctcaagtcttcaattagcaatcagtctgca--aacct--tat--ataaat
ggtggaaggtcagtgtt-gttctgtgccagcatggatggaggaggtcaatagtggc--ta
tgtcc-tatactcccaaaagatttgactgtacattggt-ttaaatgtg-----tt-taat
atttacagtattttatt--a-----------tttttg-tctg------------------
------------------------------------------------------------
----------tttt------------------------ta-cagtattttagttttcagc
cacag-tt-tg----aaaat----tgtcatgaattca-atataaatttaatcaaagcat-
-ttcttattctggatccaa---ttctttgc--aaaaatgcaaacttg--acggccca-aa
tagaaagacaaca-aatggcattg-gcaataggctacaatgacaatcaatgg-----tgg
tgca----------ctgactt---ctatattttgtattttgttgtccattgtgtaatgat
taattcaaagagctcatatatttgtttgcaagttgtgttgtttgaaggtaaaactagctt
ttgtttcatattttaaatgttttgacacgatatgtgc--cttttgcaagcaaaatgtgtc
attttgaccat--gagtgctgctg-tttaggcc--tgtgtg----tctactgttttgaaa
aggtggagtttcagttgacaactgtatccaagcaatcgagaaaaactg------------
------------------------------------------------------------
------------------------------------------------------------
------------------------------------------------------------
------------------------------------------------------------
------------------------------------------------------------
------------------------------------------------------------
------------------------------------------------------------
---------------------------------------------------
>Mariner-N25_DR|200662
------------------------------------------------------------
------------------------------------------------------------
------------------------------------------------------------
--------cagtttttcttgtttgctttgacctggtt-aaagaaac--taggttccactt
-cattttcattttcactatcccagcagagcagaagacaggtcttgcaaatttgtaaacct
tttctcattgggttgacacattttccttagca--tttt-tcaaaacagtt-aacacagat
gtcattcaagcagtccaaactccattgttttagctatggtaaccaaacagagaccatcta
ttccta-accattagacactaccaagatcagtttgaattc-actgaagcagcgatttgaa
actcctaca-ctcaagtcttcaattagcaatcagtctgca--aacct--tat--ataaat
ggtggaaggtctgtgtt-gttctgtgccagcatggatggaggaggtcaatagtggc--ta
tgtcc-tatactcccaaaagatttgactgtacattggt-ttaaatgtg-----tt-taat
atttacagttttttatt--a-----------cttttg-tctg------------------
------------------------------------------------------------
----------tttt------------------------ta-cagtattttaattttcagc
cacag-tt-tg----aaaat----tgtcatgaattca-atataaatttaatcaaagcat-
-ttcttattctggatccaa---ttctttgc--aaaaaggcaaacttg--acggccca-aa
tagaaagacaaca-aatggcattg-gcaataggctacaatgacaagcaatgg-----tgg
tgca----------ctgactt---ctatattttgtattttgttgtccattgtgtaatgat
taattcaaagagctcatatatctgtttgcaagttgtgttgttttaaggtaaaactagctt
ttgtttcatattttaaatgttttgacacgatatgtgc--cttttgcaagcaaaatgtgtc
attttgaccat--gagtgctgctg-tttaggcc--tgtgtg----tctactgttttgaaa
aggtggagttttagttgacaactacatccaagcaatctggaaaaactg------------
------------------------------------------------------------
------------------------------------------------------------
------------------------------------------------------------
------------------------------------------------------------
------------------------------------------------------------
------------------------------------------------------------
------------------------------------------------------------
---------------------------------------------------
>Mariner-N25_DR|200663
------------------------------------------------------------
------------------------------------------------------------
------------------------------------------------------------
------------------------------------------------------------
------------------------------------------------------------
------------------------------------------------------------
------------------------------------------------------------
------------------------------------------------------------
------------------------------------------------------------
------------------------------------------------------------
------------------------------------------------------------
------------------------------------------------------------
------------------------------------------------------------
------------------------------------------------------------
------------------------------------------------------------
------------------------------------------------------------
------------------------------------------------------------
------------------------------------------tgtccattgtgtaatgat
taattgaaagagctcatatacctgtttgcaagttgtgttgtttgaaggtaaaactagctt
ttgttgcatattttaaatgttttgacacaatatgtgc--cttttgcaagcataatgtgtc
attttgaccat--gagtgctgctg-tttaggcc--tgtgtg----ttaactgttttgaaa
aggtggagtttcagatgacaactgcatccaagcaatcgaaaaaaa---------------
------------------------------------------------------------
------------------------------------------------------------
------------------------------------------------------------
------------------------------------------------------------
------------------------------------------------------------
------------------------------------------------------------
------------------------------------------------------------
---------------------------------------------------
>Mariner-N25_DR|200664
------------------------------------------------------------
------------------------------------------------------------
------------------------------------------------------------
--------cagtttttcttgtttgctttgacctgttt-aaagaaac--taggttccactt
-cattttcattatcactatcccagcagagcagaagacaggtcttgcaaatgtgtaaaccc
tttctcattgggatgacacattttccccacca--tttt-tccaaacagtt-aacacggac
gtcattcaagcagtccaaactccattgttttagttatggtaaccaaacagaaaccatcta
ttccta-ac---taaaaactaccaacatcagtataaaatc-actgaagcaccggtttgac
actccttca-cacaaatcttcaattagcaatcagtctgca--aacct--tat--aaaaac
gatggaaggtctgtgtt-gttctgtgccagcattgatggaggaggtcaata-tggc--ta
tgtcc-tatactcccaatagatttgaccgtatattagt-ttacatgtgttttctc-taat
atttacagtattttatt--a-----------cttttg-tcttta----------------
----tattatatatatatatatatatatatatatatatatatatatatattatatatata
tatatatatatatatat--------------------ata-cagtatttcagttttcagc
cacag-tt-tg----aaaaa----tttcatgaattca-atatatatttaatcaaagcat-
-atcttattctggatccaa---ttctttgc--aaaaaggcaaatttg--acagccca-aa
tataaagacaaca-aatggcattg-gcaataagctacaatagcaagcaatgg-----tgg
tgc--------attttgagtt---ctgtattttgtattttgttgtccattgtgtaatgat
taattgaaagagctcatatacttgcttgcaagttgtgttgtttgaaggtaaaactagctt
ttgttgcatattttaaatgttttgacacgatatgtgc--cttttgcaagcgaaatgtgtc
gttttgaccat--gagtgccgctg-tttaggcc--tgtgtg----ttaactgttttgaaa
atgtggagtttcagttgacaactgcatcaaagcaaacgagaaaaactg------------
------------------------------------------------------------
------------------------------------------------------------
------------------------------------------------------------
------------------------------------------------------------
------------------------------------------------------------
------------------------------------------------------------
------------------------------------------------------------
---------------------------------------------------
>Mariner-N25_DR|200665
------------------------------------------------------------
------------------------------------------------------------
------------------------------------------------------------
--------cagtttttcgtgtttgctttgacctggtt-aaagaaac--taggatccagtt
-cattttccttatcattatcccagcagatcagaagacatgtcttgcaaatgtgtaacccc
tttctcattgggatgatatatttttcccaaca--tttt-tcaaaacagtt-aacgc-aat
atcatctaagcagtctaaactctattgttttagc--tggtaaccaaacagaaac----ta
ttccta-actattagaaaccttcaagatcagtttgaaatc-tctaaagcaccggttagat
actccttca-cacaaatcttcaattagcaatcagtcagca--aacct--gata-aaaaaa
gg-ggtaggtctatatt-gatctctgccagcatggatggaggaggtcaatagtagc--ta
tgtct-tatagtacttatagatt--tttttgttttggt-ttacatatgtttgctg-aaat
atttacaatatttaattgggttat------ttttatt-----------------------
------------------------------------------------------------
-----ttattttatttt--------------------tta-cagtatttcagttttcagc
cgcag-tt-t--gaaaaaaaa---tgtaatggaatca-atacaattttaat---------
----ttattctggattcaa---ttctttgc--aaaaaggaaaatttgacactgccta-ca
tt--atgacaaca-aacagcactg-gtaataggctaaaatgtcaagcaatggtgcactga
ttc--------acactgagtt---ctgtat-------tttttagtctgttgtgtaatgct
tgattgaaagagctcatgtacttgtttgcaatgtgggttgtttgaaggcaaaattagttt
ttgttgcatgtttaaaatgttttggcacagttagagc--cttttgcaagcaaaatatttc
attttgaccat--gagtac--ctg-tttaggcc--tgtgcg----ttaactgttttgaaa
atgtggagtttcagttgatggctgcatcaaagcaatcaagaaaaactg------------
------------------------------------------------------------
------------------------------------------------------------
------------------------------------------------------------
------------------------------------------------------------
------------------------------------------------------------
------------------------------------------------------------
------------------------------------------------------------
---------------------------------------------------
>Mariner-N25_DR|200666
------------------------------------------------------------
------------------------------------------------------------
------------------------------------------------------------
--------cagtttttcttgtttgctttgacctggtt-aaagaaac--taggttccactt
-cattttcattttcactatcccagccgagcagaagacaggtcttgcaaatttgtaaacct
tttctcattgggttgacacattttccttacca--tttt-tcaaaacagtt-aacacagat
gtcattcaagcagtccaaactccattgttttagctatggtaaccaaacagaaaccatcta
ttccta-accattagacactaccaagatcagtttgaattc-actgaagcagcgatttgta
actcctaca-ctcaagtcttcaattagcaatcagtctgca--aacct--tat--ataaat
ggtggaaggtctgtgtt-gttctgtgccagcatggatggaggaggtcaatagtggc--ta
tgtcc-tatactcccaaaagatttgactgcacattggt-ttaaatgtg-----tt-taat
atttacagtatttcagt--a-----------cttttg-tctg------------------
------------------------------------------------------------
----------tttt------------------------ta-cagtattttagttttcagc
cacag-tt-tg----aaaat----tgtcatgaattca-atataaatttaaccaaagcat-
-ttcctattctggatccaa---ttctttgc--aaaaaggcaaatttg--acggccca-aa
tagaaagacaaca-aatggcattg-gcaataggctacaatgacaagcaatgg-----tgg
tgca----------ctgactt---ctatattttgtattttgttgtccattgtgtaataat
taattgaaagagctcatatatctgtttgcaagttgtgttgtttgaaggtaaaactagctt
ttgtttcatattttaaatgttttgacacgatacgtgc--cttttgcaagcaaaatgtgta
attttgaccat--gagtgctgctg-tttaggcc--tgtgtg----tctactg--------
------------------------------------------------------------
------------------------------------------------------------
------------------------------------------------------------
------------------------------------------------------------
------------------------------------------------------------
------------------------------------------------------------
------------------------------------------------------------
------------------------------------------------------------
---------------------------------------------------
>Mariner-N25_DR|200667
------------------------------------------------------------
------------------------------------------------------------
------------------------------------------------------------
--------cagtttttcttgtttgctttgacctggtt-aaagaaac--taggatccactc
-cattttcctcatcacaatcccagcagagcag-agacatgtcttgcaaatgtgtaaatcc
tttctcattggattgatacattttccccaaca--tttt-tcaaaacagtt-aacacggat
gtcattcaagcagtccaaaccccattgttttagctatggtaaccaaacagaaaccatcta
ttttta-attattagaaactaccaagatcaggatgaaatc-cctgaagcaccggtttgac
actccttca-tacaaatcttcaattagcaatcagtctgca--aacct--cct--aaaaaa
gaaggccggtccatgtt-ttttattgtcaacacgaatggaggaggtcaatagaggc--ta
tgtct-tatactcccaatagatttgactttattttggt-ttacatgcgttttctg-taat
atttacagcatttaagt--gggttcttt---tttttt-tttttt----------------
------------------------------------------------------------
------ttttttttttt--------------------tta-cagtatttcagtttgtagc
cacag-tt-tg---aaaaaa----tgtcatggattca-atacaatttaaatcaaagcat-
-------ttccagatccaa---tttttggc--aaaaaggctaatttgacacagcata-ca
ttgaaagacaaca-aacggcactg-acaataggctataatgtcaagcaatggtgcactga
ttc--------aca----------ctgagttctgtattttgtggtccattgtataaggat
tgattgaaaaagctcatatacttgtttgcaagttgtgttgtttgaaggcaaattt-gctt
ttgtggcatgttttaaatgttttggcacagttatagcc--ttttgcaagcaaaatgtgtc
attttgaccat--gag---cgctg-tttaggcc--tgtgtg----ttaactgttttgaaa
atgtggagttt-------------------------------------------------
------------------------------------------------------------
------------------------------------------------------------
------------------------------------------------------------
------------------------------------------------------------
------------------------------------------------------------
------------------------------------------------------------
------------------------------------------------------------
---------------------------------------------------
>Mariner-N25_DR|200668
------------------------------------------------------------
------------------------------------------------------------
------------------------------------------------------------
--------cagtttttcttgtttgctttgacctggtt-aaagaaac--taggttccactt
-cattttcattttcactatcccagcagagcaaaagaccgttcttgcaaatgtgtaaactc
tttctcattgggttgacacattttccccacca--tttt-tcaaaacagct-aacacggat
gtcattcacgcagtccaaactccattgttttagttatggtaaccgaacagaaaccatata
ttccta-actattagaaactaccaacatcaatatgaattc-agtgaagcaccggtttgac
actacttca-cacaaatcttcaaaaagccatcagtctgca--aacct--tat---aaaac
ggtggaaggtctgtgtt-gttctgtgacagcatggatggaggaggtcaatagtggc--ta
tgtct-tatactcccaatagatttgactgtacattggt-ttacatgtgttttctc-taat
atttacagtattttatt--c-----------cttttg-tctg------------------
------------------------------------------------------------
----------tttt------------------------ta-cagtatttcagttttcagc
cacag-tt-tg----aaaat----tgtcatgaattca-acataaatgtaatcaaaacat-
-ttctttttctggattcaa---ttctttgc--aaaaaggcaaatttg--acagccca-aa
tagaaagacaaca-aacggcattg-gcaataggctacaatgacaagcaatgg-----tgg
tgca----------ctgagtt---ctgtattttgtattttgttgtaaattgtgtaatgat
taattgaaagagctcatatacttgtttgcaagttgtgttgtttgaaggtaaaactagctt
ttgttgcatattttaaatgttttgacacagtatgtgc--cttttgcaagcaaaatgtgtc
attttgaccat--gagtgccgctg-tttaggcc--tgtgta----ttaactgttttgaaa
atgtggagtttcagttgacaactacatccaagcaatcgagaaaaactg------------
------------------------------------------------------------
------------------------------------------------------------
------------------------------------------------------------
------------------------------------------------------------
------------------------------------------------------------
------------------------------------------------------------
------------------------------------------------------------
---------------------------------------------------
>Mariner-N25_DR|200669
------------------------------------------------------------
------------------------------------------------------------
------------------------------------------------------------
--------cagtttttctagtttgctttgacctggtt-aaagaaac--taggttcctctt
-cattttcctcatcactatcccagcagagcaggggaccggtcttgcaaatgtgtaaaccc
tttctcattgggttgacacattttccccacca--tttt-tccaaacagtt-aacacagat
atcattcaagcagtccaaactccattgttttagttttggtaaccaaacagaatccatcta
ttccta-actattaaaaactaccaacatcagtatgaaatc-actgaagcaccggtttgac
ac----tca-cacaaaccttcaattagccatcattctgca--aacct--tat--ataaac
gatggaaggtctgtgtt-gttctgtgccagcattgatggaggaggtcagta-tggc--ta
tgtcc-tatactcccaatagttttgactgtata-tggt-ttacatgtgttttctc-taat
atttacagtattttatt--a-----------cttttg-tctg-t----------------
------------------------------------------------------------
------t-tttttttat--------------------ata-cagtatttcggttttcagc
cacag-tt-tg----aaaaa----tgtcatgaattca-atatatattcaatcaaagcac-
-atcttattcttgatccaa---ttctttgc--aaaaaggcgaatttg--acagccca-aa
tag--agacaaca-aatgccattg-gctataagctacaatggcaagcaatgg-----tgg
tgc--------attttgagtt---ctgtattttgtattttgttgtgcattgtgtaatgat
taattgaaagagctcatatacttgtttgcaagttgtgttgtttgaaggtaaaactagctt
ttgttgcatatgttaaatgttttgacacggtatgtgc--cttttgcaagcaaaatgtgtc
attttgaccat--gagtgccgcag-tttaggcc--tgtgtg----ttaactgttttgaaa
atgtggagtttcagttgacaactgcatccaagcaatcgagaaaaactg------------
------------------------------------------------------------
------------------------------------------------------------
------------------------------------------------------------
------------------------------------------------------------
------------------------------------------------------------
------------------------------------------------------------
------------------------------------------------------------
---------------------------------------------------
>Mariner-N25_DR|200670
------------------------------------------------------------
------------------------------------------------------------
------------------------------------------------------------
--------cagtttttctagtttgctttgacctggtt-aaagaaac--taggttcctctt
-cattttcattatcactatcccagcagagcagaggacaggtcttgcaaatgtgtaaaccc
tttctcattgggttgacacattttccctacca--tttt-tccaaacagtt-aacacagat
gtcattcaagcagtccaaactccattgttttagttttggtaaccaaacagaaaccatcta
ttccta-actattaaaaactaccaacatcagtatgaaatc-actgaagcaccggtttgac
actccttca-cacaaatcttcaattagccatcattctgca--aacct--tat--ataaat
gatggaaggtctgtgtt-gttctgtgccagcattgatggaggaggtcaata-tggc--ta
tgtcc-tatactcccaatagatttgactgtatattagt-ttacatgtgttttctc-taat
atttacagtattttatt--a-----------cttttg-tccgt-----------------
------------------------------------------------------------
------t-tttttttat--------------------ata-cagtatttcagttttcagc
cacag-tt-tg----aaaaa----tgtcatgaattca-atatatattcaatcaaagcac-
-atcttattcttgatccaa---ttctttgc--aaaaaggcaaatttg--acagccca-aa
tag--agacaaca-aatgccattg-gctataagctacaatggcaagcaatgg-----tgg
tgc--------attttgagtt---ctgta-------ttttgttgtccattgtgtaatgat
taaatgaaagagctcttatacttgtttgcaagttgtgttgtttgaaggtaaaactagctt
ttgttgcatatgttaaatgttttgacacgatatgtgc--cttttgcaagcaaaatgtgtc
attttgaccat--gagtgccgctg-tttgggcc--tgtgtg----ttaactgttttgaaa
atgtggagttttagttgacaactgcatccaagcaatcgagaaaaactg------------
------------------------------------------------------------
------------------------------------------------------------
------------------------------------------------------------
------------------------------------------------------------
------------------------------------------------------------
------------------------------------------------------------
------------------------------------------------------------
---------------------------------------------------
>Mariner-N25_DR|200671
------------------------------------------------------------
------------------------------------------------------------
------------------------------------------------------------
--------cagtttttcttgtttgctatgacctggtt-aaataaac--taggttctactt
-cattttcattttcactatcccagcagagcagaagaccggtcttgcaaatgtgtaaaccc
tttctcattgggttgacacattttcctcacca--tttt-tcaaaacagtt-aacacagat
gtcattcaagcagtccaaactccattgttttagctatggtaaccaaacagaaaccatcta
ttccta-accattagacactaccaatatcagtttgaattc-actgaagcagcagtttgac
actccttca-cacaaatcttcaattagcaatcagtctgca--aacct--tat--ataaac
gatggaaggtctgtgta-gttttgtgccagcatggaaggaggaggtcaatagtggc--ta
tgtgc-tatactcccaatagatttgactgtaaattggt-ttaaatgtgttttctt-taat
atttacagtattttatt--c-----------cttttg-tctg------------------
------------------------------------------------------------
----------tttt------------------------ta-cagtatttcagtttttagc
caccg-tt-tg----aaaat----tgtcatgaattca-atataaatttaatcaaagcat-
-ttcttattctggatccaa---ttctttgc--aaaaaagcaaatttt--acagccca-aa
tagaaagacaaca-aatggcattg-gctataggctacaatgacaagcaatgg-----tgc
tgca----------ctgactc---ctgcattttgtattttgttgtccattgtgcagtgat
taattgaaagagctcatatatctgtttgcaagttgtgttgtttgaaggtaaaactagctt
ttgttgcatatgttaaatgttttgacacgatatgtgc--cttttgcaagcaaaatgtgtc
attttgaccat--gagtgctggtg-tttaggcc--tgtgtg----ttaactgttttgaaa
aggtggagtttcagttgacaactgcatccaagcaatcgagaaaaactg------------
------------------------------------------------------------
------------------------------------------------------------
------------------------------------------------------------
------------------------------------------------------------
------------------------------------------------------------
------------------------------------------------------------
------------------------------------------------------------
---------------------------------------------------
>Mariner-N25_DR|200672
------------------------------------------------------------
------------------------------------------------------------
------------------------------------------------------------
------------------------------------------------------------
------------------------------------------------------------
------------------------------------------------------------
------------------------------------------------------------
------------------------------------------------------------
------------------------------------------------------------
------------------------------------------------------------
------------------------------------------------------------
------------------------------------------------------------
------------------------------------------------------------
------------------------------------------------------------
------------------------------------------------------------
-----------------aa---ttctttgc--aaaaaggccaatttg--acagccca-aa
taga-------------------------------------------------------a
ttc--------acactgagtt---gtgtattttgttttttgttgtccattgtctaatgaa
taattgaaagagctcatatacttttttgcaagttgtgttgtttgaaggtaaaactagctt
ttgttgcatattttaaatgttttgacacggaatgtgc--attttgcaagcataatgtttc
attttgaccat--gagtgctgctg-tttaggcc--tgtgtg----ttaactgttttgaaa
atgtgaagtttcagttgacggctgcatcaaagcaaacaagaaaaactgcagtttttcctg
ttcactttgacctggttaaagaaactaggttccacttcattttcattattactatcccag
cagagcagaagaccggtcttgcaaatgtgtaaaccctttctcattgggttgacacatttt
cccctccatttttcaaaacagttaacacggatgtcattcatgcagtccaaactcctttgt
tttagctatagtgacc--acagaatccatctattcctaaccattagaaaccaccaagatc
agtatgagttcatagaagcaccaatttgacactccttcacacaaatcttcacttagcaat
cagtctgcaaacattaaaaa-cggtggcaggtctgtgtagttctgtgccagcacggatgg
aggaggtcaatagtggctatgtcctatactcccaatagatttgactgtatattggtttac
atgtgttttctctaataattacagtattttattactttttttctttttttt
>Mariner-N25_DR|200673
------------------------------------------------------------
------------------------------------------------------------
------------------------------------------------------------
--------cagtttttcttgtttgctttgacctggtt-aaataaac--taggttctactt
-cattttcattttcactatcccagcagagcagaagaccggtcttgcaaatgtgtaaaccc
tttctcattgggttgacacattttccccacca--tttt-tcaaaacagtt-aacacggat
gtcattcaagcagtccaaactccattgttttagctatggtaacctaacagaatccatcta
ttccta-actattagacactaccaatatcagtttgaattc-actgaagcagcagtttgac
actccttca-caca---------------atcagtctgca--aacct--tat--ataaac
gatggaaggtctgtgta-gttttgtgccagcatggaaggaggaggtcaatagtggc--ta
tgtcc-tatactcccaatagatttgactgtaaattggt-ttaaatgtgttttctt-taat
atttacagtattttatt--a-----------cttttg-tctg------------------
------------------------------------------------------------
----------tttt------------------------ta-ctgtatttcagtttttagc
cacag-tt-tg----aaaat----tttcatgacttca-atataaatttaatcaaagcat-
-ttattattctggattcaa---ttctttgc-aaaaaaagctaatttt--acagccca-aa
tagaaagacaaca-aatggcattg-gcaataggctacaatggcaagcaatgg-----tgc
tgca----------ctgactt---ctgcattttgtaatttgttgtccattgtgtaatgat
taattaaaagagatcatatacttgtttgcaagttgtgttgtttgaaggtaaaactagctt
ttgttgcatattttaaatgttttgacacgatatgtgc--cttttgcaagca-aatgcgtc
attttgaccat--gagtgctggtg-tttaggcc--tgtgtg----ttaactgttttgaaa
aggtggagtttcagttgacaactgcatccaagcaatcgaaaaaaactg------------
------------------------------------------------------------
------------------------------------------------------------
------------------------------------------------------------
------------------------------------------------------------
------------------------------------------------------------
------------------------------------------------------------
------------------------------------------------------------
---------------------------------------------------
>Mariner-N25_DR|200674
------------------------------------------------------------
------------------------------------------------------------
------------------------------------------------------------
--------cagtttttcttgtttgctttgacctggtt-aaagaaac--taggttccactt
-cattttcattttcactatcccagcagagcagaagaccggtcttgcaaatgtgtaaactc
tttctcattgggttgacacattttccccacca--tttt-tcaaaacagct-aacacggat
gtcattcaagcagtccaagctccattgttttagttatggtaaccaaacagaaaccatcta
ttccta-actattagaaactaccaacatcaatatgaattc-agtgaagcaccggtttgac
actacttca-cacaaatcttcaaaaagcaatcagtctgca--aacct--tat---aaaac
ggtggaaggtctgtgtt-gttctgtgacagcatgaatggaggaggtcaatagtagc--ta
tgtct-tatacccccaatagttttgactgtatattggt-ttaaatgtgttttctc-taat
atttacagtattttatt--a-----------cttttg-tctg------------------
------------------------------------------------------------
----------tttt------------------------ta-cagtatttcagttttcagc
cacag-tt-tg----aaaat----tgtcatgaattca-atataaatgtaatcaaagcac-
-atcttattctggattcaa---ttctgtgc--aaaaaggcaactttg--acagccca-aa
tag--agacaaca-aatggcattg-gcaataggctacaatgacaagcaatgg-----tgg
tgca----------ctgagtt---ctgtattttgtattttgttgtccattgtgtaatgat
taattgaaagagctcatatacttgtttgcaagttgtgttgtttgaaggtaaaactagctt
ttgttgcatattttaaatgttttgacacggtatgtgc--cttttgcaagcaaaatgtgtc
attttgaccat--gagtaccgctg-tttaggcc--tgtgtg----ttaactgttttgaaa
atgtggagtttcagttgacaactacatccaagcaatcaagaaaaactg------------
------------------------------------------------------------
------------------------------------------------------------
------------------------------------------------------------
------------------------------------------------------------
------------------------------------------------------------
------------------------------------------------------------
------------------------------------------------------------
---------------------------------------------------
>Mariner-N25_DR|200675
------------------------------------------------------------
------------------------------------------------------------
------------------------------------------------------------
--------cagtttttctagtttgctttgagctggtt-aaagaaac--taggttcctctt
-cattttcattatcactatcccagcagagcagaggaccggtcttgcaaatgtgtaaacct
tttctcattgggttgacacattttccccacca--tttt-tccaaacagtt-aacacagat
gtcattcaagcagtccaaactccattgttttagttttggtaaccaaacagaatccatcta
ttccta-actattaaaaactaccaacatcagtatgaaatc-actgaagcaccggtttgac
actccttta-cacaaatcttcaattagccatcattttgca--aacct--tat--ataaac
gatggaaggtctgtgtt-gttctgtgccagcattgatggaggaggtcaata-tggc--ta
tgtcc-tatactcccaatagatttgactgtatattagt-ttacatgtgttttctc-taat
atttacagtattttatt--a-----------cttttg-tctg------------------
------------------------------------------------------------
--------tttttttat--------------------ata-cagtatttcagttttcagc
cacag-tt-tg----aaaaa----tgtcatgaattca-atatatattcaatcaaagcat-
-ttcttattcttgatccaa---ttctttgc--aaaaaggcgaatttg--acagccca-aa
tag--agacaaca-aatggcattg-gctataagctacaatggcaagcaatgg-----tgg
tgc--------attttgagtt---ctgtattttgtattttgttgtccattgtgtaatgat
taattgaaagagctcatatacttgtttgcaagttgtgtagtttgaaggtaaaactagctt
ttgttgcatatgttaaatgttttgacacgatatgtgc--cttttgcaagcaaaatgtgtc
attttgaccat--gagtgccgctg-tttaggcc--tgtgtg----ttaactgttttgaaa
atgtggagtttcagttgacaactgcatccaagcaatcgagaaaaactg------------
------------------------------------------------------------
------------------------------------------------------------
------------------------------------------------------------
------------------------------------------------------------
------------------------------------------------------------
------------------------------------------------------------
------------------------------------------------------------
---------------------------------------------------
>Mariner-N25_DR|200676
------------------------------------------------------------
------------------------------------------------------------
------------------------------------------------------------
--------cagtttttctagtttgctttgacctggtt-aaagaaac--taggttcctctt
-cattttcatgatcactatcccagcagagcagaggaccggtcttgcaaatgtgtaaaccc
tttctcattgggttgacacattttccccacca--tttt-tccaaacagtt-aacacagat
gtcattcaagcagtccaaactccattgttttagttttggtaactaaacagaatccatcta
ttccta-actattaaaaactaccaacatcagtatgaaatc-actgaagcaccggtttgac
actccttca-cacaaatcttcaattagccatcattctgcc--aacct--tat--ataaac
gatggaaggtctgtgtt-gttctgtgccagcattgatggaggaagtcaata-tggc--ta
tgtcc-tatacttacaatagatttgactgtatattagt-ttacatgtgttttctc-taat
atttacagtattttatt--a-----------cttttg-tctggt----------------
------------------------------------------------------------
------tttttttttat--------------------ata-cagtgtttcagttttcagc
cacag-tt-gg----aaaaa----tgtcatgagttca-atatatatttaatcaaagcac-
-atcttattcttgatccaa---ttctttgc--aaaaaggcgaatttg--acagccca-aa
tag--agacaaca-aatgccattg-gctataagctacaatggcaagcaattg-----tgg
tgc--------attttgagtt---ctgtattttgtattttgttgtccattgtgtaatgat
taattgaaagagctcatatacttgtttgcaagttgtgtagtttgaaggtaaaactagctt
ttgtaacatatgttaaatgttttgacacgatatgtgc--cttttgcaagcaaaatgtgtc
attttgaccat--gagtgccgctg-tttaggcc--tgtgtg----ttaactgttttgaaa
atgtggagtttcagttaaaaactgcatccaagcaattgagaaaaactg------------
------------------------------------------------------------
------------------------------------------------------------
------------------------------------------------------------
------------------------------------------------------------
------------------------------------------------------------
------------------------------------------------------------
------------------------------------------------------------
---------------------------------------------------
>Mariner-N25_DR|200677
------------------------------------------------------------
------------------------------------------------------------
------------------------------------------------------------
--------cagtttttcttgtttgctttgacctggtt-aaagaaac--taggttccactt
-tattttcattatcattatcccagcagaacaaaagacaggtcttgcagatgtgtaaaccc
tttctcattgggttgacacattttccccacca--ttta-tcaaaacagta-aacacggat
gtcatttaagaagtctaaactccattgttttagctatggtaaccaaatagaaaccatcta
tttcta-atcattagaaactaccaagatcagtatgaattc-actgaagcaccggtttgac
actccttca-cacaaatcttcatttagcaatcagtctgca--aacat--tg----gaaat
gatggagggtctgt-----ttctgtgacagcatggatggagaaggtcaatagtggc--ta
tttcc-tatactcccaaaagatttgactgtatattggt-ttacatgtgttttctc-taat
atttacagtattttatt--a-----------cttttg-tctatttgt-------------
------------------------------------------------------------
-tttttgtttttttt-----------------------ta-cagtatttcagttttcagc
cacag-tt-tg----aaaaa----tgtcatgaattca-atataaatgtaatcaaagcat-
-ttctt-ttctgcatccaa---ttctttgc--aaaaatgctaatttg--acagccca-aa
tagaaagacaaca-aatggcattg-gtaataggctacaatgtcaagtaatgctgcactga
ttcacat-----gacttagtt---ctgtattttgtattttgttgtccattgtgtaatgat
taattgaaagaactcatatacatgtttgcaagtcgttttgtttgaaggtaaaactagctt
ttgttgcatattgtaaatgatttgacacggtatgtga--gttttgcaagcaaaatgtgta
attttgaccat--gagtgccgttg------------------------------------
---------ttcagttgacggctgcatcaaagcaaacaagaaaaactg------------
------------------------------------------------------------
------------------------------------------------------------
------------------------------------------------------------
------------------------------------------------------------
------------------------------------------------------------
------------------------------------------------------------
------------------------------------------------------------
---------------------------------------------------
>Mariner-N25_DR|275492
------------------------------------------------------------
------------------------------------------------------------
------------------------------------------------------------
--------cagtttttcttgtttgctttgacctggtt-atagaaac--taagttccactt
-cattttcattatcactatcccagcagagcagaagacaggtcttgcaaatgtataaaccc
tttttcattgggttgacacaattccccccaca--tttt-ttaaaacagtt-aacacggat
gtcattcaagcaggccaaaccccattgttttagctatggtaaccaaacagaaaccatcta
ttcata-accattagaaactaccaagatcagtatgaattc-actgaagcaccggtttgac
actccttca-cacaaatcttcaattagcaatcagtctgca--aacat--ta----aaaac
agtggaaggtctgtgtt-gttctgtgccagcatgg------------------------a
tgtcc-tatgctctcaatagatttgactgtatattggt-tcacatgcgttttcta-taat
attaacagtactttata--ac-----------ttttg-tctgtc----------------
------------------------------------------------------------
---------ttttgttt--------------------tta-cagtagttcagttttcagc
cacag-tt-tg----aaaaa----tgttatgaattca-atatacatttaatcaaagcat-
-tttttattctagatccga---ttctttgc--ataaaggcgaatttg--a---------a
taaaaagaaaaca-aactgcattg-gcaataagttacaatggcaagcaatggtgcactga
ttc--------aca----------ctgagttctgtatttcgttgtccattgtgtaacggt
tcattgaaaaagctcatagacttgttttcaagttgtgttttttgaaggtaaaactagatt
ttgttgcttattctaaacgttttgacacggtatgtgcg--ttttgcaagcaaaatgtgtc
aacttgaccat--gagtgccgctg-tttaggcc--tgtgtg----ttaactgttttgaaa
atgttgagtttcagttgatggctgaattaaagcaaccaagaaaaactg------------
------------------------------------------------------------
------------------------------------------------------------
------------------------------------------------------------
------------------------------------------------------------
------------------------------------------------------------
------------------------------------------------------------
------------------------------------------------------------
---------------------------------------------------
>Mariner-N25_DR|275493
------------------------------------------------------------
------------------------------------------------------------
------------------------------------------------------------
--------cagtctttcttgtttgctttgacctggtt-aaagaaac--acggttccaatt
-tatttccactatcactatcccagcagagcag-----------------------agccc
tttctcattgggttgacacattttccccacca--tttt-tcaaaacagtt-aacacggat
gtcattcaagcggtccaaactccattgttttagccatggtaaccaaacagaaaccatcta
ttccta-accattagaaactaccaagatcagtatgaattc-actgaagcaccggtttgac
actccttca-cacaaatcttcatttagtaatcagtctgca--aacat----t--gaaaac
ggtggaaggtctgtgtt-gttctgtggcagcatggatggagaaggtcaatagtggc--ta
tgtcc-tatactcccaaaagatttgactgtaaattggt-ttacatg---tttctc-taat
atttagagtactttatt--a-----------cttttg-----------------------
------------------------------------------------------------
-tctgttttttgttttt--------------------tta-cagtatttcagttttcagc
cacaa-tt-tg----aaaaa----tgtcataaattca-atataaatttaatcaaagcat-
-ttcttattctggatccaa---ttctttga--aaaaaggcaaatttg--acagccca-aa
tagaaagacaaca-aatggctttg-gcaataggctacaatgtcaagcaa--------tgg
tgcactgattcacactgagtt---ctgtactttgtgttttgttgtcaactgtgtaatgat
taattgaaagagctcatatacttgtttgcaagttgtgttgtttgaaggtaaaactagctt
ttgttgcatattgtaaaggttttgacacggtatgtgc--gttttgcaagcaaaatgtgtc
attttgaccat--gagtgccgctg-tttaggcc--tgtgtg----ttaactgttttgaaa
aggtggagtttcagttgacggctgcattaaaacaaacaagaaaaactg------------
------------------------------------------------------------
------------------------------------------------------------
------------------------------------------------------------
------------------------------------------------------------
------------------------------------------------------------
------------------------------------------------------------
------------------------------------------------------------
---------------------------------------------------
>Mariner-N25_DR|275494
------------------------------------------------------------
------------------------------------------------------------
------------------------------------------------------------
--------cagtttttcttgtttgctttgacctagtt-atagaaac--taggtttgactt
-tattttcattttcactatcccagcagagcagaagacaggtcttgcaaatatgtaaaccc
tttctcattgggttgacacattttccccacca--tttt-tcaaaacagtt-aacacggat
gtcattcaaggggtcctaactccattgttttagctatggtaaccaaacagaaatcattta
ttccta-accattagaaactaccaagatcagtatgaattc-attaaagtattggtttgac
actccttca-cacaagtcttcaattagcaa------tgca--aacat--ta----aaaac
ggtggaaggtttgtgta-cttcagtgctagcatggatggaggaggtcaatagtggc--ta
tgtcc-tatactcccaatagatttgactataaatcggt-ttaaatgtgttttcct-taat
atttacagtatttcatt--a-----------cttttg-tctg------------------
------------------------------------------------------------
----------tttt------------------------ta---------cagttttcagc
cactg-tt-tg----aaaat----tgtcatgaattca-atataaatttaatcaaagcac-
-atcttattctggatccaa---ttctttgc--aaaaaggtaaatttg--acagccca-aa
tagaaagacaaca-aacg---ttg-gcaatagtctacaatggcaagcaatgg-----tgg
tgca----------ctgactt---ctgcattttgtattttgttgtccattgtgtaatgat
taattgaaagagctcatatacctgtttgcaagttgtgttgtttgaaggtaaaactagctt
ttgttgcatattttaaatgttttgacacgatatgtgc--cttttgcaagcataatgtgtc
attttgaccat--gagtgccgctg-tttaggcc--tgtgtg----tttactgttttcaaa
aggtggagtttcagttgacaactgcatcaaagcaatcgagaaaaactg------------
------------------------------------------------------------
------------------------------------------------------------
------------------------------------------------------------
------------------------------------------------------------
------------------------------------------------------------
------------------------------------------------------------
------------------------------------------------------------
---------------------------------------------------
>Mariner-N25_DR|275495
------------------------------------------------------------
------------------------------------------------------------
------------------------------------------------------------
--------cagtttttcttgtttgctttgacctggtt-aaagaaac--taggatccactc
-cattttcttcatcactatcccagcagagcagaagacatgtcctgcaaatgtgtaaactc
tttcttgttggattgacacattttccctaata-ttttt-ttcaaataatt-aacacagat
gttattcaagcagtccaaactcctttgtttcagctatggtaaccaaacagaaaccatcta
ttccta-accattagaaaccaccaagatcagtttgaaatc-actgaagcactggtttaac
actcttttacaacaaatcttcaattagcaatcagtctgca--aacct--tat--aaaaac
ggtggaaggtc--tgtt-gttctgtgccagcatggatggaagaggtcaatagtggc--ta
tgtct-tatactcctaatagatttgactttattttggt-ttacatgttttttctg-taat
atttacagtattta----------------------------------------------
------------------------------------------------------------
------------------------------------------------------------
------------------------------------------------------------
------------------------------------------------------------
------------------------------------------------------------
-------------a----------ttaggttcttt-------------------------
-----------------------------------------------------t--gttt
ttgttgaatatttcaaatgttttggcatggtatatgca--ttttgcaagcaaaatgtgtc
attttgatttt--gagtgccgctg-tttaggcc--tgtgtg----ttaactattttgaaa
atgtggagtttcagttgatggctacatcaaagaaatcaagaaaaactg------------
------------------------------------------------------------
------------------------------------------------------------
------------------------------------------------------------
------------------------------------------------------------
------------------------------------------------------------
------------------------------------------------------------
------------------------------------------------------------
---------------------------------------------------
>Mariner-N25_DR|275496
------------------------------------------------------------
------------------------------------------------------------
------------------------------------------------------------
--------cagtttgtcttgtttgctttgacctgctt-aaagaaac--taggttccactt
-catca--------------ctatcagagcagaagacaggtcttgcaaatatgtaaaccc
tttctcattgggttgacacattttcctcacca--tttt-tcaaaacagtt-aacacggat
gtcattcaagcagtccaaactccattgttttagctatggtaactaaacagaaaccatata
ttccta-accattagaaactaccaagatcagtatga---------a--------tttcat
acttcagtg----gtatctttaattcgcaatcagtctgca--aacct--tat--aaaaat
agtggcaggtctgtgtt-gttctgtgccagcttggatgaaggaggtcaat--tggt-cta
tgttc-tatactcccaatagatttgactgtatattggt-ttacgtgtgttttctc-tcaa
atttgcagtattttatt--a-----------cttttg-tctgttttt-------------
------------------------------------------------------------
-------------------------------------ttaacagtatttcagttttcagc
tacag-tc-tg----aaaaa----tgtaatggattaa-atgtaaatttaatcaaagcat-
-ttcttattctggatacaa---ttctttgc--aaaatggcaaatttg--acagccca-aa
tagaaagactaca-aatggcattg-gcaatagactacaatgccaagcaatggtgcactga
ttc--------aaactgagtt---ctgtatttagtattttagtatttgatatt-------
-------------tcatatacttgtttgcaagttgtgttatttaaaggtaaaagtatctt
ttgttgcacattttgaatgttttgatacggtatgtgc--gttttgcaagcaaaatgtgtc
attttgactat--gagtgccgctg-tttaagcc--tgtgtg----ttaactgttttaaca
ttgtggagtttcagttgatggctgtatcacagcaatcaagaaaaactg------------
------------------------------------------------------------
------------------------------------------------------------
------------------------------------------------------------
------------------------------------------------------------
------------------------------------------------------------
------------------------------------------------------------
------------------------------------------------------------
---------------------------------------------------
>Mariner-N25_DR|275497
------------------------------------------------------------
------------------------------------------------------------
------------------------------------------------------------
--------cagtttttcttgtttgctttgaactagtt-aaagaaac--taggttccactt
-catttttattatc------ccagcagagcagaagacaggttttgcaaatgtgtaaagcc
tttctcattgggttgacacattttctccgcta--tttt-tcaaaacagtt-aacacaaat
gtcattcaagcagtccaaactcaattgttttagttatggtaaccaaacagaaaccatcta
ttccaa-actattagaaactaccaacatcagtatgaaatc-actg---------------
------------------------aagca-------------aacct--tat--aaaaac
ggtggcaggtctgtgtt-gttctgtgccagcatagatggaggaggttaat--------aa
tgtcc-tttactcccaatagatttgactgtataacggt-ttacgggtgttttctc-tgat
attgccagtattttgct--a-----------cttttg-tctctttttt------------
------------------------------------------------------------
-----ttttttttttct-------------------ttta-cagtatttcggttttcagc
cacag-tt-tg----aaaaa----tttcatgaattaa-atataaatttaatcaaagcat-
-ttcttattctggatccaa---ttctttgc--taaaaggtaaatttg--acagccca-aa
tagaaagacaaca-aatgacactg-gcaataagctacaatggcaagcaatgg-----tgg
tgca----------ctaagtt---ctgtattttgtattatgt-----------taatgat
tatttgaaagagctcatatacttgtttgcaagttgtgttgtttgaaggtaaaactagctt
ttgtttaataatttaaatgttttgatgcaatatttgc--cttttgcaagcaaaatgtgtc
attttgaccat--gagtgccgctg-tttaggcc--tgtgtg----ttaactcttatgaaa
atgtggagttttagttgacaactg------------------------------------
------------------------------------------------------------
------------------------------------------------------------
------------------------------------------------------------
------------------------------------------------------------
------------------------------------------------------------
------------------------------------------------------------
------------------------------------------------------------
---------------------------------------------------
>Mariner-N25_DR|275498
------------------------------------------------------------
------------------------------------------------------------
------------------------------------------------------------
--------cagtttttcttgtttgctttgacctggtt-aaagaaac--taggttccactt
-cattttcattttcactatcccagcagagcagaagacaggtcttgcaaatttgtaaacct
tttctcattgggttgacacattttcctaacca--tttt-tcaaaacagtt-aacacagat
gtcattcaagcagtccaaactccattgttttagctatggtaaccaaacagaaaccatcta
ttccta-accattagacactaccaagatcagtttgaattc-actgaagtagcgatttgaa
actcctaca-ctcaggtcttcaactagcaatcagtctgca--aacct--tat--ataaat
ggtggaaggtctgtgtt-gttctgtgccagcatggatggaggaggtcaatagtggc--ta
tgtcc-tatactcccaaaagatttgaccgtacattggt-ttaaatgtg-----tt-t---
------------------------------------------------------------
------------------------------------------------------------
------------------------------------------------------------
------------------------------------------------------------
------------------------------------------------------------
------------------------------------------------------------
------------------------------------------------------------
------------------------------------------------------------
------------------------------------------------------------
------------------------------------------------------------
------------------------------------------------------------
------------------------------------------------------------
------------------------------------------------------------
------------------------------------------------------------
------------------------------------------------------------
------------------------------------------------------------
------------------------------------------------------------
------------------------------------------------------------
---------------------------------------------------
>Mariner-N25_DR|275499
------------------------------------------------------------
------------------------------------------------------------
------------------------------------------------------------
------------------------------------------------------------
------------------------------------------------------------
------------------------------------------------------------
------------------------------------------------------------
------------------------------------------------------------
------------------------------------------------------------
------------------------------------------------------------
--------------------------------------------------------taat
atttacagtattttatt--a-----------cttttg-tctg------------------
------------------------------------------------------------
----------tttt------------------------ta-cagtattttagttttcagc
cacag-tt-ta----aaaat----tgtcatgaattca-atataaatttaatcaaagcat-
-ttcttattctggatccaa---ttctttgc--aaaaaggcaaatttg--acggccca-aa
tagaaagacaaca-aatggcattg-gcaataggctacaatgacaagcaatgg-----tgg
tcca----------ctgactt---ctatattttgtattttgttgtcctttgtgtaatgat
taattgaaagagctcatatatctgtttgcaagttgtgttgtttgaaggtaaaactagctt
ttgtttcatattttaaatgttttgacacgatatgtgc--cttttgcaagcaaaatgtgtc
attttgaccat--gagtgctgctg-tttaggcc--tgtgtg----tctactgttttgaaa
aggtggagtttcagttgacaactgcatccaagcaatcaagaaaaactg------------
------------------------------------------------------------
------------------------------------------------------------
------------------------------------------------------------
------------------------------------------------------------
------------------------------------------------------------
------------------------------------------------------------
------------------------------------------------------------
---------------------------------------------------
>Mariner-N25_DR|275500
------------------------------------------------------------
------------------------------------------------------------
------------------------------------------------------------
--------cagtttttcttgtttgctttgtactggtt-aaagaaac--taggttccactt
-cattttcattgtcactatcccagcagagcagaagacatgtctttcaaatgtttaaaccc
tttctcattgggttgacacattttccccacca--tttt-tcaaaacagtt-aacacgcat
gtcattcaagcagtccaaactctattgttttagctatggaaagcaaacagaaaccatcaa
tttcta-accattagaaactagcaagatcagtatgaattc-actgaagcacgggtttgac
actccttca-tacaaatcttcaatt----atcagtctgca--aacat--ta----aaaac
agtggaaggtgtgtgtt-gttttatgccagcatagatggaggaggtcaatagtagc--ta
tttcc-tatacccccaatagatttgactgtattttggt-ttacatgtgttttctg-taat
attgacagtattttatt--ac-----------ttttg-tttcgtt---------------
------------------------------------------------------------
------------ttttt--------------------ttaacagtttttcagttttcagc
cacag-tt-tg----aaaaa----tgtcatgaattca-atataaatttaatcaaagcat-
-ttcttattctggatccaa---ttctttgc--aaaaaggcaaatttg--acagccca-aa
tagaaagacgaca-aatgctattg-gcaataggctacaatgttaagcaatggtgcactgg
ttt--------act----------ccgagttctgtgttttgttgtccattgtgtaatgat
taattgaaagctcatatac--ttgtttgcaagttgtgttgtttgaaggtaaaactagctt
ttgttgcatattgtaaaggttttgacacggtatgtgcg--tttcgcaagcaaaatgtgtc
attttgaccat--gagtgccgctg-tttaggtc--tgtgtg----ttaactgttttgaaa
atgtgaagtttcagttgacgactgcatcaaagcaatcaaggaaaaccg------------
------------------------------------------------------------
------------------------------------------------------------
------------------------------------------------------------
------------------------------------------------------------
------------------------------------------------------------
------------------------------------------------------------
------------------------------------------------------------
---------------------------------------------------
>Mariner-N25_DR|275501
------------------------------------------------------------
------------------------------------------------------------
------------------------------------------------------------
--------cagtttttcttgtttgctttgacctggtt-aaagaaac--taggttccacc-
-----------------------------aaaaagacaggatttgcaaatgtgtaaaccc
tttctcattgggttgacacattttcctcaaca--tttt-ttaaaacagtt-aacatggac
gtcatttaagcagaccaaactccattgttttagctatggtaaacaaacagaaaccatcta
ttccta-accattagaaactaccaagatcagtatgaattc-acagaagcaccgagt----
------------------------------------------------------------
------------------------------------------------a--------cta
tgtcc-tatactcccaatagatttggctgtatattggt-ttacatgtgttttctc-taat
atttatagcattttatt--a-----------cttttg-tctgt-----------------
------------------------------------------------------------
----------tttttta-----------------------acagtatttcagtttccagc
cacag-tt-tg----aaaaa----tgtcatgaatgca-atataaatttaatcaaagcat-
-ttcttattctggatctaa---ttcttagc--aaaaaggcaaatttg--acagccca-aa
tagaaagacaaca-attggcattg-gcaaaaggctacaatggcaagcaaaggtgcactga
ttc--------acactgagtt---c-------tgtattttgtagtccattgtgtaatgat
taattgaaagagctcatatacttgtttgcaagttgtgttgtttgaaggtaaaactagctt
ttgttgcataattcaaatgttttgacaaggtatgtgc--gttttgcatg--------gtc
attttgaccat--gagtgccactg-tttaggtc--tgtgtg----ttaactgttttgaaa
atgcgaagtttcagttgacggctgcatcaaagcaatcacaaaaaactg------------
------------------------------------------------------------
------------------------------------------------------------
------------------------------------------------------------
------------------------------------------------------------
------------------------------------------------------------
------------------------------------------------------------
------------------------------------------------------------
---------------------------------------------------
>Mariner-N25_DR|275502
------------------------------------------------------------
------------------------------------------------------------
------------------------------------------------------------
--------cagtttttcatgattgctttgacctggat-aaagaaac--taggttccactt
-cattttcattatcactatcccagcagagcagaagacaggccttgcaaatgtgtaaaccc
tttctcattgggttgacacattttccccacca--tttt-ccaaaacggtt-aacacggag
gccattcaagcagtccaaactccattgttttagttatggtaaccaaacagaaaccatcta
ttccta-accattagacattaccaagatcagtatgagttt-attgaagcactggtttgac
actccttca-gacaaattttcaattagcaatcagcctgca--aacat--ta----aaaat
ggtgaaaggtctgtgtt-g---tgtgccagcatggatggaggaggtcaatagtgg-----
---cc-tatactccgaatagatttgactgtatattggt-ttacatgggttttctc-taat
atttacagtatttcatt--ac-----------ttttt-tctgctt---------------
------------------------------------------------------------
------------ttttt--------------------tta-cggtatttcagttttcagc
cacag-tt-tg----aaaaa----tgtcatgaattca-atataagtttaatcaaaacat-
-ttcttattctggctc--------------------------------------------
------------------------------------------------------------
--------------------------------tgtattttgttgtctatagtgtaatgat
tacctgaaagagctcatatacttgtttgcaacttgtgttgtttgatgataaaactagctt
ttgttgcatatcttaaatgttttgacacggtatgtg----ttttgcaaacaaaacgtgtc
attt--------------------------------------------------------
------------------------------------------------------------
------------------------------------------------------------
------------------------------------------------------------
------------------------------------------------------------
------------------------------------------------------------
------------------------------------------------------------
------------------------------------------------------------
------------------------------------------------------------
---------------------------------------------------
>Mariner-N25_DR|275503
------------------------------------------------------------
------------------------------------------------------------
------------------------------------------------------------
--------cagtttttcttgtttgctttgacctggtt-aaataaac--tagcttccactt
-cattttcattatcactatcccagcagagcagaagacaggtctaacgaatgtgttagccc
tttctcattggattgacacatttaccccacca--tttt-tcaaaacagtt-aacacagat
gcaattcaagcagtccaaactccattgttttagccatggtaactaaacagaaaccatcta
ttccta-accattagaaactaccaagatcagtatgaattc-actgaagcacgggtttgac
actctttcc-cacaaatcttcaattagcaatcagtctgcc--aacat--t----aaaaac
ggtggaaggtctgtgtt-attctgtgggaggatggatggagtaggtcaatagaggc--aa
tgtcc-tatactcccaatagatctgccagtgtattggt-ttacatgtgttttctc-taat
atgtacagtattttatt--a-----------cttttg-tctgt-----------------
------------------------------------------------------------
--------tttttttacacca------------------------------gttttcagc
cacaa-tt-tg----aaatt----tgtcatgaattca-atataaatttattaaaagcat-
-ttcttattttggatccaa---ttctttgc--aaaaagacaaacttg--acagccca-aa
taaaaagacaacaaaatggcattg-gcaataggctacaatggaaagcaaaggtgcactga
ttc--------acactgagtt---ctgtattttgtattttgttgtccattgtgtaatgat
taattgaaagagctcatatacaggtttgcaagttgtgttgtttgaaggtaaaactaggtt
ttgttgcatattttaaatgttttgacatgctatgtgt--gttttgcaagaaaagtgtgtc
attttgaccat--aagtgccgctg-tttaggca--tgtgtg----ttaactgttttgaaa
atgtggagtttcagttgacgtctgcatcaaagcaatcaagaaaacctg------------
------------------------------------------------------------
------------------------------------------------------------
------------------------------------------------------------
------------------------------------------------------------
------------------------------------------------------------
------------------------------------------------------------
------------------------------------------------------------
---------------------------------------------------
>Mariner-N25_DR|275504
------------------------------------------------------------
------------------------------------------------------------
------------------------------------------------------------
--------cagtttttcatgtttgctttgacctggtt-aaagaaac--taggttccactt
-cattgtcattatcactatcccagcagagcagaagacgggtcttgcaaatgtgcaaaccc
--tctcattgggttgacactttttccccacca--tttt-tcaaaatagtt-aacacggat
gtcattcaagcaggccaaactccattgttttagctatggtaaccaaacagaaaccatcta
ttccta-actattagaaaacaccaagatccgtatgaattc-actgaagcaccggtttaac
actccttca-cacaaatcttcaattagcaatcagtctgca--aacat--ta----aaaac
gatggaaggtctgtgtt-gttttgtgccaacattgatggagaaggtcaatagcgac--ta
tgtcc-tatactcccaatagatttgactgtatattggt-ttatatgtgttttctc-taat
atttacagtattttatt--t-----------cttttg-tctgttttct------------
--------------------------------------------------------tttc
ttttttttcttttttt----------------------ta-cagtatttcagttttcagc
cacag-tt-aa----aataa----tgtcatgaattca-atataaattttatcaaaccat-
-ttcttattctagatccaa---ttctttgc--aaaaaggcagatttg--acaactca-aa
tagaaagacatca-aatggcattg-gc-------tacaatggcaaacaatggtgcactga
ttca--------cactgagtt---ctgtattttgcattttgttgtctattgtgtaatgat
taatt-aaaaggatcatatacttgtttgcaagttgtgttgtttgaaggtaaaactagctt
ttgttgcatattttaaatgttttgacactgtatgtgc--tttatgcaagcaaaatgtgtc
attttgataat--gagggccgcta-tttaggcc--tgtgtg----ttaaccatttttaaa
atgtaaagtttcagtagacaactgcctcaaaacaatcaagaaaaactg------------
------------------------------------------------------------
------------------------------------------------------------
------------------------------------------------------------
------------------------------------------------------------
------------------------------------------------------------
------------------------------------------------------------
------------------------------------------------------------
---------------------------------------------------
>Mariner-N25_DR|275505
------------------------------------------------------------
------------------------------------------------------------
------------------------------------------------------------
------------------------------------------------------------
------------------------------------------------------------
------------------------------------------------------------
------------------------------------------------------------
------------------------------------------------------------
------------------------------------------------------------
------------------------------------------------------------
----------------------------------------tacac---------------
------------------------------------------------------------
------------------------------------------------------------
---------------------------------------a-cagtatttcagttttcagc
cacag-tt-tg----aaaaa----tgtcacaaattca-atataaatttaatcaaagcat-
-ttcttattctggatccaa---ttctttgc--aaaaaggcaaatctg--acagccca-aa
tagaaagacaaca-aacggcattg-gcaaaagactacaatgtcaagtaatggtgcgctga
ttc--------acactgagct---ctatattttgttttttgttgtccattgtgtaatgat
taatggaaagagctcatatacttgtttgcaagttgtgttgtttgaaggtaaaactagctt
ttgttgcatgttgtaaatgtcttgacatggtatgtgt--gttttgcaagcaaaatgtgta
attttgg---------------tg-tttaggcc--tgtgtg----ttaactgttttgaaa
atgtggagtttcagttgatggctgcatcaaagcaatcaagcaaaactg------------
------------------------------------------------------------
------------------------------------------------------------
------------------------------------------------------------
------------------------------------------------------------
------------------------------------------------------------
------------------------------------------------------------
------------------------------------------------------------
---------------------------------------------------
>Mariner-N25_DR|275506
------------------------------------------------------------
------------------------------------------------------------
------------------------------------------------------------
--------cagttgttcttgtatgttttgacttgctt-aaagaaac--taggtttcactt
-tagtttcattatcaccctcccagcagagcagaagacaggtcttacaaatgtgtaaaccc
tttctcattggactgacaca----ttttcaca--tttt-tcaaaacagtt-aacacggat
g----tcaagcggtccaaactccattgttttagctatggtaa-catacagaaaccatcta
ttccta-accattagaaactaccaagatcaatatgaattc-actgaaccatcagtttgac
gctccttca-cagacct-------------------------------------------
-tggaaggtcttgtgtt-gttctgtgccagcagggattgaggaggtcaataatggc--ta
tgctc-tatactcccaatagatttgactgtatatttgt-ttatatgttttctctc-taat
atttaaagta--------------------------------------------------
------------------------------------------------------------
----------tattat--------------------------------------------
------------------------------------------------------------
------------------------------------------------------------
------------------------------------------------------------
------------------------------------------------------------
------------------------------------------------------------
------------------------------------------------------------
------------------------------------------------------------
------------------------------------------------------------
------------------------------------------------------------
------------------------------------------------------------
------------------------------------------------------------
------------------------------------------------------------
------------------------------------------------------------
------------------------------------------------------------
------------------------------------------------------------
---------------------------------------------------
>Mariner-N25_DR|275507
------------------------------------------------------------
------------------------------------------------------------
------------------------------------------------------------
--------cagtttttctagtttgctttgacctggtt-aaagaaac--taggttcctctt
-cattttcattatcactatcccagcagagcagaggacaggtcttgcaaatgtgtaaaccc
tttctcattgggttgacacattttccccacca--tttt-tccaaacagtt-aacacagat
gtcattcaagcagtccaaactccattgttttagttttggtaaccaaacagaatccatcta
ttccta-actattaaaaactaccaacatcagtatgaaatc-actgaagcaccggtttgac
actccttca-cacaaatcttcaattagccatcattctgca--aacct--ttt--aaaaac
gatggcaggtctgtgtt-gttctgtgccagcattgatggaggaggtcaata-tggc--ta
tgtcc-tatactcccaatagatttgactgtatattagt-ttacatgtgttttctc-taat
atttacagtattttatt--a-----------cttttg-tcagtt----------------
------------------------------------------------------------
------t-tttttttac--------------------ata-cagtatttcagttttcagc
cacag-tt-tg----aaaaa----tgtcatgaattca-atatatattcaatcaaagcac-
-atcttattcttgatccaa---ttctttgc--aaaaaggcgaatttg--acagccca-aa
tag--agacaaca-aatgccattg-gctataagctacaatggcaagcaatgg-----tgg
tgc--------attttgagtt---ctgtattttgtattttgttgtccattgtgtaatgat
taattgaaagagctcatatacttgtttgcaagttgtgtagtttgaaggtaaaactagctt
ttgttgcatatgttaaatgttttgacacgatatgtgc--cttttgcaagcaaaatgtgtc
attttgaccat--gagtgccgctg-tttaggcc--tgtgtg----ttaactgttttgaaa
atgtggagtttcagttgacaactacatccaagcaatcgagaaaaactg------------
------------------------------------------------------------
------------------------------------------------------------
------------------------------------------------------------
------------------------------------------------------------
------------------------------------------------------------
------------------------------------------------------------
------------------------------------------------------------
---------------------------------------------------
>Mariner-N25_DR|275508
------acagaaaccatctatctattagaaact-------aagatcagtatgaaatctga
agcacctgtttgacatacatctacaattagcaaggtctgcaaa-----------------
--------------------------------------------------------tata
aaaaggttcagatttccttg-attgtttgacctggtt-aaagaaatt--agcatgcactc
-agttttccttgtcactatcccagcagagcagaagacatgtcttgcaaatgtataaaccc
tttctcattgaattgacacattttcccca--accttat-gcaaaatagtt-aacacggat
gttattcagg--------------------------------------------------
------------------------------------------------------------
------------------------------------------------------------
------------------------------------------------------------
------------------------------------------------------------
------------------------------------------------------------
------------------------------------------------------------
------------------------------------------------------------
------------------------------------------------------------
------------------------------------------------------------
------------------------------------------------------------
------------------------------------------------------------
------------------------------------------------------------
------------------------------------------------------------
------------------------------------------------------------
------------------------------------------------------------
------------------------------------------------------------
------------------------------------------------------------
------------------------------------------------------------
------------------------------------------------------------
------------------------------------------------------------
------------------------------------------------------------
------------------------------------------------------------
---------------------------------------------------
>Mariner-N25_DR|275509
------------------------------------------------------------
------------------------------------------------------------
------------------------------------------------------------
--------cagtttttcttgtttgctttgacctggtt-aaggaaac--taggatccactt
-tattttcattatcactatgtcatcagagcagaagacatgtcttgcaaatgtctaacccc
tttctcattgggttgacacattttttccaaca--tttt-tcaaaacagtt----agggat
gtcattgatgcagtccaaactccattgttttagctttggtaaccaaacagaaaccatcta
ttccta-accattagaaactaccaagagcagtatgaattc-actgaagcaccggtttgac
actccttca-cacaaatcttcaattagcaatcagtctgca--aacat--t----aaaaac
ggtggaaggtttgtgtt-gttctgtgccagcatggatggaggaggtcaatagtggc--tt
tgtcc-tatacttccaataggtttgactgtatattggt-ttacatgtgttttcca-taat
atttacagtatttta----------------------------------attataa----
------------------------------------------------------------
----ttatatatttttt--------------------tta-cagtatttcagtttttagc
cacag-tt-tg--------------------aattta-atataacattgatcaaatcat-
-ttcttatt---------------------------------------------------
------------------------------------------------------------
------------------------------------------------------------
------------------------------------------------------------
------------------------------------------------------------
------------------------------------------------------------
------------------------------------------------------------
------------------------------------------------------------
------------------------------------------------------------
------------------------------------------------------------
------------------------------------------------------------
------------------------------------------------------------
------------------------------------------------------------
------------------------------------------------------------
---------------------------------------------------
>Mariner-N25_DR|275510
------------------------------------------------------------
------------------------------------------------------------
------------------------------------------------------------
--------cagtttttcttgtttgcttcgacctggtt-aaagaaac--taggttccactt
-cattttcattttcactatcccagcagagcagaagaccggtcttgcaaatgtgtaaactc
tttctcattgggttggcaca-tttccccacca--tttt-tcaaaacagtt-aacacagat
gtcattcaagcagtccaaattccattgttttagttatggtaaccaaacagaaaccatcta
tttcta-accattagaaactaccaacatcaatatgaattc-agtgaagcaccggtttgac
actccttca-cacaaatcttcaattagcaatccttata-a--aacct--tat---aaaac
ggtagaaggtctgtgtt-gctctgtgccagcatggatgaaggaggtcaatagtggc--ta
tgtcc-tttactcctaatagatttgactgtatattggt-ttacatgtgttttctt-taat
atttacagtattttatt--a-----------cttttg-tctg------------------
------------------------------------------------------------
----------tttt------------------------ta-cagtatttcagttttc---
-----------------aat----tgtcatgaattca-atataaacgtaatcaaaacat-
-ttcttattctggattcaa---ttctttgc--aaaaaggcaaatttg--acagcaca-aa
tagaaagacaaca-aatggcattg-gcaataggctacaatgacaagcaatgg-----tgg
tgca----------ctgagct---ctgtattttgtattttgttgtccgttgtgtaatgat
taattgaaagagttgatatacctgtttgcaagttgtgttgtttgaaggtaaaactagctt
ttgttgcatattgtaaaggttttg---------------------caagcaaaatgtgtc
attttgaccat--gagtgccgctg-tttaggcc--tgtgtg----ttaactgttttgaaa
atgtggagtttcagttgacaactgcatccaagcaatcgagaaaaactg------------
------------------------------------------------------------
------------------------------------------------------------
------------------------------------------------------------
------------------------------------------------------------
------------------------------------------------------------
------------------------------------------------------------
------------------------------------------------------------
---------------------------------------------------
>Mariner-N25_DR|275511
------------------------------------------------------------
------------------------------------------------------------
------------------------------------------------------------
--------cagtttttctagtttgctttgacctggtt-aaagaaac--taggttcctctt
-cattttcattatcactatcccagcagagcagaggaccggtcttgcaaatgtgtaaactc
tttctcattgggttgacacattttccctacca--tttt-tccaaacagtt-aacacagat
gtcattcaagcagtccaaactccattgttttagttttggtaaccaaacagaatccatctg
ttccta-actattaaaaactaccaacatcagtgtgaaatc-actgaagcaccggtttgac
actccttca-cacaaatcttcaattagccatcattctgca--aacct--tat--aaaaac
gatggaaggtctgtgtt-gttctgtgccagcattgatggaggaggtcaata-tggc--ta
tgtcc-tatactcccaatagatttgactgtatattagt-ttacatgtgttttctc-taat
atttacagtattttatt--a-----------cttttg-tctgtt----------------
------------------------------------------------------------
------t-tttttttat--------------------ata-cagtatttcagttttcagc
cacag-tt-tg----aaaaa----tgtcatgaattca-atatatattcaatcaaagcac-
-atctttttcttgatccaa---ttctttgc--aaaaaggcgaatttg--acagccca-aa
tag--agacaaca-aatgccattg-gctataagctacaatggcaagcaatgg-----tgg
tgc--------attttgagtt---ctgtattttgtattttgttgtgcattgtgtaatgat
taattgaaagagctcatatacttgtttgca-------------------------agctt
ttgttgcatatgttaaatgttttgacacgatatgtgc--cttttgcaagcaaaatgtgtc
attttgaccat--gagtgccgctg-tttaggcc--tgtgtg----tttactgttttgaaa
atgtggagtttcagttgacaactgcatccaagcaatcgagaaaaactg------------
------------------------------------------------------------
------------------------------------------------------------
------------------------------------------------------------
------------------------------------------------------------
------------------------------------------------------------
------------------------------------------------------------
------------------------------------------------------------
---------------------------------------------------
>Mariner-N25_DR|275512
------------------------------------------------------------
------------------------------------------------------------
------------------------------------------------------------
------------------------------------------------------------
------------------------------------------------------------
------------------------------------------------------------
------------------------------------------------------------
------------------------------------------------------------
------------------------------------------------------------
------------------------------------------------------------
------------------------------------------------------------
------------------------------tactttt-----------------------
------------------------------------------------------------
--------gtttgtttt----------t---------tta-cagtatttcagtttttagc
cacag-tt-t----gacaaa----tgtcatgagttca-acattaatttaatcaaagctt-
-ttcttattctggatccaa---ttctttgc--aaaaaggcaaatttg--acagccca-aa
tagaaagacaaca-aacggcatt--tcaataggctacaatggcaagcaatgg--------
-------------------ct---ctgtatgttgtattctgttgtgcattgtgtattgat
taattgaaagagctcatatacttgtttgc------------ttgaaggtaaaacgagctt
ttgttgcatattataaatgttttgacatggtatgtgt--gttttgcaagcaaaatgtgtt
attttgaccat--gagtgccgctg-tttgggcc--------tgtgttaactgtgttgaaa
atgtggagtttcagttgacaactgcatcaaagcaatcaagaaaaactgtatta-cttttg
tttg--------------------------------------------------------
---------------------------------------------------------ttt
ttttacagtatttcag------------------------------------------tt
tttagccacagtt---------------------------------tgacaaatgacatg
agttcaaaattaatgaatcaaagcttttcttattctggatccaattctttgcaaaaaggc
aaatttgacagccc--aaatgaaagacaa-------------------caaaataggcta
caatggcaagcaatggctctgtatgttg--------------------------------
---------------------------------------------------
>Mariner-N25_DR|275513
------------------------------------------------------------
------------------------------------------------------------
------------------------------------------------------------
--------cagtttttctcgtttgccttgacctggtt-aaagaaac--taggttccactt
-tattttcattatcactatcccagcagagcagaagacaggtcttgca-------------
------------------------------------------------------------
----------------------------------------aatcaaacagaaaccatcta
ttccta-accattagacactaccaagatcagtatgaattc-actgaagcaccggtttgac
actctttca-cacaaatcttcaattagcaatcagcctgca--aacct--tat--aaaaac
aatggaagctctgtgtt-gttctgtgccagcattgatggaggaggtcattagtagc--tc
tgtcc-tatactcccaatagatttgactgtatattagt-ttacatgtgttttctc-taat
atttacagtattttatt--a-----------cttttggttttttttattta---------
------------------------------------------------------------
tttatttatttttttct--------------------ata-cagtatttcagtttttagc
cacag-tt-tg----acaaa----tgacatgagttca-aaattaatgtaatcaaagctt-
-ttcttattctggatccaa---ttctttgc--aaaaaggcaaatttg--acagccca-aa
tagaaagacaaca-aatgccattg-gcaataagctacaatgacaagcaatggtg------
-gt--------gcactgagtt---ctgtatgttgtattatgttgtgcattgtgtattgat
taattgaaagagctcatatactt-------------------------------------
--gtt-------------------------------------------------------
------------------------------------------------------------
------------------------------------------------------------
------------------------------------------------------------
------------------------------------------------------------
------------------------------------------------------------
------------------------------------------------------------
------------------------------------------------------------
------------------------------------------------------------
------------------------------------------------------------
---------------------------------------------------
>Mariner-N25_DR|275514
------------------------------------------------------------
------------------------------------------------------------
------------------------------------------------------------
------------------------------------------------------------
------------------------------------------------------------
------------------------------------------------------------
------------------------------------------------------------
------------------------------------------------------------
-----ttca-cac-aaccttcactcagcaatcagtctgca--aacat--t----aagaac
agtggaagctctgtgtt-gttctgtgccagcatggatagaggaggtcaatagtagc--ta
tgt----------ccaatagatttgactgtatattggt-ttacatgtgttttctc-taat
atttacagtattgtatt--a-----------ctttt------------------------
------------------------------------------------------------
-----tttttttttttt--------------------tta-cagtatttcagttttcagc
cacac-tt-tg----aaaaa----tttcatgaatcca-ataaaaatgtaatcaaagcat-
-ttcttattctggatccaa---ttctttgc--aaaaaggcaaatttg--acagctca-aa
tagaaagacaaca-aa--------------------------------------------
---------------cgagtt---ctgtatgttgtattctgttgtccattgtgtattgat
taattgaaagagctcatatacttgtttgcaagttgtgtagtttgaaggtaaaattaactt
ttgttgcatattttaaatgttttgacatggtatgtgc--attttgttagcaaatcgtgtc
attttgaccat--gagtgccgctg-tttgggcc--tgtgtg----gttactgttttgaat
atgtggagtttcagttgacggctgcatcaaagcaatcaagaaaaactg------------
------------------------------------------------------------
------------------------------------------------------------
------------------------------------------------------------
------------------------------------------------------------
------------------------------------------------------------
------------------------------------------------------------
------------------------------------------------------------
---------------------------------------------------
>Mariner-N25_DR|355140
------------------------------------------------------------
------------------------------------------------------------
------------------------------------------------------------
------------------------------------------------------------
------------------------------------------------------------
------------------------------------------------------------
------------------------------------------------------------
------------------------------------------------------------
------------------------------------------------------------
------------------------------------------------------------
------------------------------------------------------------
------------------------------------------------------------
------------------------------------------------------------
------------------------------------------------------------
------------------------------------------------aatcaaagcac-
-atcttattctggatccaa---ttctttgc--aaaaaggcaaatttg--acagccca-aa
tagaaagacaaca-aatgctattg-gcaa-----tacaatggcaagcaatggtg------
-gt--------gcactgagtt---ctgtattttgtactttgttgtacattgtgtaatgat
taattgaaaga-------------------------------------------------
------------------------------------------------------------
------------------------------------------------------------
------------------------------------------------------------
------------------------------------------------------------
------------------------------------------------------------
------------------------------------------------------------
------------------------------------------------------------
------------------------------------------------------------
------------------------------------------------------------
------------------------------------------------------------
---------------------------------------------------
>Mariner-N25_DR|355141
------------------------------------------------------------
------------------------------------------------------------
------------------------------------------------------------
-----------tttttcttgtttgctttgacctggtt-aaagaaac--taggttcctctt
-cattttcattatcactatccc-------tattagacaggtctttcaaatgtgtaaaccc
tttctcattgggttgacacattttccccacca--tttt-tcaaaacagtt-aacacagat
gtcattcaagcagtccaaactccattgttttagttatggtaaccaaacagaaa----cta
ttccta-actaataaaaactaccaacatcagtatgaaatc-actgaagcaccggtttgac
actccttca-cacaaatcttcaattagccatcattctgca--aacct--tat---aaaac
ggtggaaggtctgtgtt-gttctgtgccagcattgatggaggaggtcaatagtggc--ta
tgtcc-tatactcccaatatatttgactgtatattagt-ttacatgtgttttctc-taat
attcacagtattttatt--a-----------cttttg-cctgt-----------------
------------------------------------------------------------
--------tttgttttt--------------------tta-cagtatttcagttttcagc
cacag-tt-tg----aaaaa----tgtcatgaattca-----------------------
------------------------------------------------------------
------------------------------------------------------------
------------------------------------------------------------
------------------------------------------------------------
------------------------------------------------------------
------------------------------------------------------------
------------------------------------------------------------
------------------------------------------------------------
------------------------------------------------------------
------------------------------------------------------------
------------------------------------------------------------
------------------------------------------------------------
------------------------------------------------------------
------------------------------------------------------------
---------------------------------------------------
>Mariner-N25_DR|355142
------------------------------------------------------------
------------------------------------------------------------
------------------------------------------------------------
--------cagtttttctagtttgctttaacctggtt-aaagaaac--taggttcctctt
-cattttcattatcactatcccagcagagcagagggcaggtcttgcaaatgtgtaaaccc
tttctcattggcttgacacattttccccacta--tttt-tccaaacactt-aacacagat
gtcattcaagcagtccaaactccattgttttagttatggtaaccaaacagaatccatcta
ttccta-actattaaaagctaccaacatcagtatgaattt-actgaagcaccgg-ttgac
attccttca-cacaaatcttcaattagccatcattctgca--aacct--tat--aaaaac
ggtggaagctctgtgtt-gttctgtgacagcattgatggaggaggtcaata-tggc--ta
tgtcc-tatactcccaatagatttgactgtatattagt-ttacatgtgttttctc-taat
attcacagtattttatt--a-----------cttttg-cctgt-----------------
------------------------------------------------------------
------t-tttttttat--------------------ata-cagtatttcagttttcagc
cacaa-tt-tg----aaaaa----tgtcatgaattcaaatatatattcaatcaaagcac-
-atcttattcttgatccaa---ttctttgc--aaaaaggcgaatttg--acagccca-aa
tag--agacaaca-aatgccattg-gctataagctacaatggcaagcaatgg-----tgg
tgca----------ctgagtt---ctgtattttgtattttgttgtccattgtgtaatgat
taattgaaagagctcatatacttgtttgcaagttgtgtagtttgaaggtaaaactagctt
ttgttgcatatgttaaatgttttgacacaatatgtgc--cttttgcaagcaaaatgtgtc
atttagaccat--gagtgctgctg-tttaggcc--tgtgtg----ttaactgttttgaaa
atgtggagtttcagttgacaactgcatcaaagcaatcgagaaaaactg------------
------------------------------------------------------------
------------------------------------------------------------
------------------------------------------------------------
------------------------------------------------------------
------------------------------------------------------------
------------------------------------------------------------
------------------------------------------------------------
---------------------------------------------------
>Mariner-N25_DR|355143
------------------------------------------------------------
------------------------------------------------------------
------------------------------------------------------------
--------cagtttttctagtttgctttgacctggtt-aaagaaac--taggttcctctt
-cattttcattatcactatcccagcagagcagaggaccggtcttgcaaatgtgtaaaccc
tttctcattgggttgacacattttccccacca--tttt-tccaaacagtt-aacacggat
gtcattcaagcagtccaaactccattgttttagttttggtaaccaaacagaatccatcta
ttccta-actattaaaaactaccaacatcagtatgaaatc-actgaagcagcggtttgac
actccttca-cacaaatcttcaattagccatcattctgca--aacct--tat--ataaac
ggtggaaggtctgtgtt-gttctgtgccagcattgatggaggaggtcaata-tggc--ta
tgtcc-tatactcccaatagatttgactgtttattagt-ttacatgtgttttctc-taat
atttacagtattttatt--a-----------cttttg-tctgtt----------------
------------------------------------------------------------
------t-tttttttat--------------------ata-cagtatttcagttttcagc
cacag-tt-tg----aaaaa----tgtcatgaattca-atatatattcaatcaaagcac-
-atcttattcttgatccaa---ttctttgc--aaaaaggcgaatttg--acagccca-aa
tag--agacaaca-aatgccattg-gctataagctacaatggcaagcaatgg-----tgg
tgc--------attttgagtt---ctgtattttgtattttgttgtctattgtgtaatgat
taattgaaagagctcatatacttgtttgcaagttgtgtagtttgaaggtaaaactatctt
ttgttgcatatgttaaatgttttgacacgatatgtgc--cttttgcaagcaaaatgtgtc
attttgaccat--gagtgccgctg-tttaggcc--tgtgtg----ttaactgttttgaaa
atgtggagtttcagttgacaactacatccaagcaatcgagaaaaactg------------
------------------------------------------------------------
------------------------------------------------------------
------------------------------------------------------------
------------------------------------------------------------
------------------------------------------------------------
------------------------------------------------------------
------------------------------------------------------------
---------------------------------------------------
>Mariner-N25_DR|355144
------------------------------------------------------------
------------------------------------------------------------
------------------------------------------------------------
------------------------------------------------------------
------------------------------------------------------------
-------------------------------------------cacagtt---------t
gtcattcaagaagtccaaactcctttgttttagcaatagtaaccaaacagaaaccgtcta
ttccta-accatcagaaactactaagatcagtatgaattc-actgaagcaccggtttgac
actccttca-cacaaatcttcatttagcaatcagtctgta--aacat--t----aaaaac
ggtggaaggtctgtgtt-gttctgcaccagcatagatggaggaggtcaatagtggt--ta
tgtcc-tatactcccaatagatttgactgtatattggt-ttacatgtgttttctc-taat
atttacagtattttatt--a-----------cttttg-tctt-ttttttt----------
------------------------------------------------------------
-----tttttttttttt--------------------tta-cagtattttagtttttagc
cacag-tt-tg----aaaaa----tgtcatgaattca-atataaatatactcaaaacat-
-ttcttattctgaatccaa---ttctttgc--aaaaaggaaaatttg--acagccca-aa
tagaaagacaaca-ata------g-gctataggctacaatggaaagcaatggtgcactga
ttc--------acactgagtt---ctgtattttg-------ttgtccattgtgtgatgat
taattgaaagagctcatatacttgtttgcaaattacgttgtttgaaggtaaaactagctt
ttgttgcatacttcagatgttttgacacagtatgtgc--gttttgcaagcaaaacgtgtc
attttgaccat--gagcgccgcagttttaggcc--tgtgtt----ttaactgttttgaaa
atgtggagtttcagttgacggctgcatcaaagcaaccaagaaaaac--------------
------------------------------------------------------------
------------------------------------------------------------
------------------------------------------------------------
------------------------------------------------------------
------------------------------------------------------------
------------------------------------------------------------
------------------------------------------------------------
---------------------------------------------------
>Mariner-N25_DR|355145
------------------------------------------------------------
------------------------------------------------------------
------------------------------------------------------------
------------------------------------------------------------
------------------------------------------------------------
------------------------------------------------------------
------------------------------------------------------------
------------------------------------------------------------
------------------------------------------------------------
------------------------------------------------------------
------------------------------------------------------------
------------------------------------------------------------
------------------------------------------------------------
------------------------------------------------------------
------------------------------------------------------------
------------------------------------------------------------
------------------------------------------------------------
-----------------------------------attgtgttgtctattgtgtaatgat
taattgaaagagcttatatacttgttagcaagttgtgttatttgaaagtaaaactagctt
ttgttgaatattttacatgttttgacacggcatgtgc--gttttgcaagcaaaatgtgtt
attttgaccaa--atgtaccgcta-tttaagac--tgtgtg----ttaactgttttgaaa
atgtggagtttcagttgacggctgcatcatagcaatcaagaaaaactg------------
------------------------------------------------------------
------------------------------------------------------------
------------------------------------------------------------
------------------------------------------------------------
------------------------------------------------------------
------------------------------------------------------------
------------------------------------------------------------
---------------------------------------------------
>Mariner-N25_DR|355146
------------------------------------------------------------
------------------------------------------------------------
------------------------------------------------------------
--------cagtttttcttgtttgctttgacctggtg-caagaaac--taggttccactt
-cattttcattatcactatcatagcagagcagaagacaggtcttgcaaatg--taaaccc
tttctcattgggt-gacacattttccctacca--ttta-tcaaaatagtt-gacacggat
gtcattcaagcagtccaaacttcattgttttggctatggtaaccaaacagaaaccatcta
ttccta-accattataagctaccaagatcagcatgaattc-actgatgcatgggtgtgac
actccttca-cacaaatcttcaattagcaatcagtgtgta--aacat--ta---------
------------------------------------------------------------
------------------------------------------------------------
------------------------------------------------------------
------------------------------------------------------------
------------------------------------------------------------
------------------------------------------------------------
------------------------------------------------------------
------------------------------------------------------------
------------------------------------------------------------
------------------------------------------------------------
------------------------------------------------------------
------------------------------------------------------------
------------------------------------------------------------
------------------------------------------------------------
------------------------------------------------------------
------------------------------------------------------------
------------------------------------------------------------
------------------------------------------------------------
------------------------------------------------------------
------------------------------------------------------------
---------------------------------------------------
>Mariner-N25_DR|355147
------------------------------------------------------------
------------------------------------------------------------
------------------------------------------------------------
---------agtttttcatgtttgctttgacctgg-t-aaagaaac--taggttacac--
-----ttcattatcgctatccaagcagagcagaagacaagtcttgcaaatgtctaaaccc
tttctcattgggttgacacattttccccacca--tttt-tcaaaacagtt-aacacggat
gtt-----cgcagtccaaactccattgttttacctatggtaaccaaacagaaaccatcta
ttcata-accattagaaactacccagatcagtatgaattc-actgaagcaccggtttgac
actccttc------aatcttcaattagcaatcagtatgaa--aacat--t----aaaaat
agtggaaggtctgtgct-gttctgtgccagcatggatggaggaggtcaaaagtggc--ta
tttcc-tatacccctaatagatttgactgtattttggt-ttacatgtgctttctg-taat
attt----tattttatt--t-----------tgtctttttttttt---------------
------------------------------------------------------------
--------ttttttttt------------------tttta-cagtatttcagttttcagc
tacag-tt-tg----aaaat----tgtcaagaattca-acataaaattaatcaaagcat-
-ttcttattctggatccaa---ttctttgc--aaaaaggcaaatttg--acagccca-aa
tagaaagacgaca-aatgtcattg-gcaataggctacaatgacaagcaatggtgcactga
ttc--------acactgagtt---ctgtattttgtattttgttgtccattgtgtaatgct
taattgaaagagctcatgtacttgtttgcaagttgtgttgtttgaaggtaaaac-----t
ttgttgcatattttaaatgttttgacatggtatgtgc--gttttgcaagcaaaatgtgtc
attttgaccat--gagtgccgc---------------tgtt----tta---gttttgaaa
atgtggagttttagttgatggctgcatcaaagcaatcaacaaaaactg------------
------------------------------------------------------------
------------------------------------------------------------
------------------------------------------------------------
------------------------------------------------------------
------------------------------------------------------------
------------------------------------------------------------
------------------------------------------------------------
---------------------------------------------------
>Mariner-N25_DR|355148
------------------------------------------------------------
------------------------------------------------------------
------------------------------------------------------------
------------------------------------------------------------
------------------------------------------------------------
------------------------------------------------------------
------------------------------------------------------------
------------------------------------------------------------
------------------------------------------------------------
------------------------------------------------------------
------------------------------------------------------------
------------------------------------------------------------
------------------------------------------------------------
------------------------------------------------------------
------------------------------------------------------------
------------------------------------------------------------
-----------------------------------acaataacaagcaacggtgcactga
ttc--------acactga----------attcagtatgatgttgtttattatgttgtggt
tgattaaaagagctcattt--ttgtttgcaagttgtgttgtttgaaggcagatttagctt
tcgttgcatattttaaatg-tttgacaca------------gttgcaagcaaaatgtgtc
attttgaccat--gagtgccgctg-tttaggcc--tgtgtgttaat----tgttttgaaa
atgtggagttttagttgacggctgcatcaaagcaatcaagaaaaactgcagtttttcttg
tttgatttgacctggttaaagaaactagaatccactccattttgctcatcactatccttg
cagagcagaatacatgtcttgaaaatatgtatattctttctcattggattgacacatttt
ccctagcatttttcaaaacagtttacacagatgtcattcaagcagtctaaattccattgt
tttacctatggcaagcaaacagaaatcatctattcctaaccattagaaactaccaagatc
agtatgaaatcactgaagcactggtttgacactgttttacagaaatcttcgattagcaat
cagtctgcaaagcttataaaatggtagaaggtctgtgttggtctttgccagcattgataa
gttatgtcatcagtgactatgtcttatact-ctgatagatttgactgtatttaagtaaac
atgtgttatcgctaatatctaaagtattttattatttctttttgtttttta
>Mariner-N25_DR|355149
------------------------------------------------------------
------------------------------------------------------------
------------------------------------------------------------
--------------------tttgctttgacctggtt-aaagaaac--taggctccactt
-cattttcattatcactatcccagcagagcagaagacagatcttgtaaatgtgtaaaccc
tctctcattgggttgacacagttttcccacca--tttt-tcaaaacaaat-tacacagat
gtcattcaagcagtccaaactccattgttttagctatggcaaccaaacagaaaccatcaa
tttcca-accattagaaactaccaagatcagtatgaattt-actgaagcaccggtttgac
actccttca-cacaaatcttcaattagcagtcagtctg-c-aaacat--t----aaaaac
agtggaaggtttgtgtt-gttctgtgccagcatggatggtgtaagtcaatagtggc--ta
tatcc-tatactcccaatagatttgactgtaaatt-gt-ttacatgtgttttctc-taat
atttacaatattttttc--a-----------cttttg-tcag------------------
------------------------------------------------------------
---------tttttttt--------------------tta-cagtattttaattttcagc
cacag-tt-tg----aaaat----tgttatgaattca-atacaaatttaatcaaagcaa-
-tctttatcc-------aa---ttctttgc--aaaaaggaaaatttg--acagccca-aa
ttgaaagacaaca-tatggcactg-gcaataggctacaatggcaagcaac-------tga
ttc--------acactgagtt---ctgtattttgtattttgttgtccattgtgtaatgat
taatgaaaagagctcatatacttgtttcaaagttgtgttgtttgaaggtaaaactagatt
ttgttgcatgttttaaatgttttgaaacggcatgtgc--cttttgcaagcaaaatgtgtc
attttgaccat--gagtgccgctg-tttaggcc--tgtgtg----ttgactgttttgaaa
atgtggagtttcagttgatggctgcatcaaagcaatcaggaaaaactg------------
------------------------------------------------------------
------------------------------------------------------------
------------------------------------------------------------
------------------------------------------------------------
------------------------------------------------------------
------------------------------------------------------------
------------------------------------------------------------
---------------------------------------------------
>Mariner-N25_DR|355150
------------------------------------------------------------
------------------------------------------------------------
------------------------------------------------------------
--------cagtttttcttgtttgctttgacctggta-aaagaaac--taagttccactt
-ca-tttcattatcactatcccagcagagcagaagacaggccttgcaattgtgtaaaccc
tttctcattgagttgacacattttccccacca--tttt-tcaaaacagtt-aacacggat
gtcattcaagcagttcaaactccattgttttagctatggtaaccaaacagaaaccctcta
ttccta-accattagaaacga-caatatcagtatgaa-----------------------
------------------------------------------------------------
--------------------tatgtgcctgcatggatggagaaggtcaatagtggc--ta
tgccc-tatacttccaatagatttgactatatattggt-ttacatgtgttgtctc-taat
atttacagtattttatt--g-----------cttttg-tctgtttttt------------
----------------------------------------------------------tt
ttttttttgtttttttt--------------------tta-cagtatttcagttttcagc
cacag-tt-tg----aaaaaaaaatgtaatgaattca-atataaatttaatcaaagcat-
-ttcttattctgggtccat---ttttttgc--aaaaagtcaaatttg--acagccta-aa
tagaaagacaaca-aatggcattg-ccaataggctacaatagcaagcaatggtgccctaa
ttc--------acactgagtt---ctgtattttgtattttgttgtccattgtgtaatgat
tcattaaaagagctcatatacttgtttgcaagttgtgttgtttaaaggtaaaactagatt
ttgttgcatattttaaatgttttgacacggtatgtgc--cttttgcaagcaaaatgtgtc
attctgaccat--gagtgccgctg-tttaggcc--tgtgtg----ttaactgttttgaaa
atgtggaatttcagttgacggctgcatcaaagcaatcaagaaaaact-------------
------------------------------------------------------------
------------------------------------------------------------
------------------------------------------------------------
------------------------------------------------------------
------------------------------------------------------------
------------------------------------------------------------
------------------------------------------------------------
---------------------------------------------------
>Mariner-N25_DR|355151
------------------------------------------------------------
------------------------------------------------------------
------------------------------------------------------------
--------cagtttttcttgtttgctttgacctggtt-aaaggaac--taggatacactt
-aattttaattatcactatcccagcagagcagaaggcaggttttgcaaatgtatcaaccc
tttttctttgggttgacacatttcccccaaca--tttt-tcaaaacagtt-aacacagat
gtccttcaagccgtccaaactccattgttttagccttggtaaccaaacagaaaccatcta
ttccta-accactagacattaccaagatcagtatgtattc-actgaagcaccggtttgac
attctttca-cacaaagtttcatttagcaatcagtctgca--aacat----t--gaaaac
ggtggaaggtctgtgtt-gttctgtgccagcatggatggagaaggtcaatagtggc--ta
cgtcc-tatactcccaatagatttgactgtagattggt-ttgcatgtgttttctc-taat
atttacagtattctatt--a-----------cttttg-agttt-----------------
--------------------------------------------------tttttttttt
ttttttttttttttttt--------------------tta-cagtattttagttttcagc
cacag-tt-tg----cattg----cac-agt----------------------aagcat-
-ttcttattctggatccaa---ttctttgc--aaaaaggtacatttg--aaagccca-aa
tagaaagacaaca-aacggcattg-gcaatacactacaatgtcaagcaa--------tgg
tgcactgattcaaattaagct---ctgtattttgttttttgttgtccattgtgtaatgat
taattgaaagacctaatatacttgtttgcaagttgtgttgtttgaaggtaaaactagctt
ttgttgcatattttaaatgttttgacacggtatgtgc--gttttgcgagcaaaatgtgtc
attttgaccat--gactgctgctg-tttaggcc--tgcgtg----ttaactgttttgaaa
atgtggagtttcagttgacggctgtatcaaagcaatcaagaaaaactg------------
------------------------------------------------------------
------------------------------------------------------------
------------------------------------------------------------
------------------------------------------------------------
------------------------------------------------------------
------------------------------------------------------------
------------------------------------------------------------
---------------------------------------------------
>Mariner-N25_DR|355152
------------------------------------------------------------
------------------------------------------------------------
------------------------------------------------------------
--------cagtttttcttgtttgctttgacctggtt-aaagaaac--taggttcc----
---ttttcattttcactaacccagcagagcagaag-caggtcttgcaaatgtgtaaaccc
tttctcattgggtcgacacattttccttacca--tttt-tcaaaacagtt-aaca--gat
gtcattcaagcagtccaaactccattgttttagctatggtaaccaaacagaaaccatcta
ttccta-accattagacactaacaatatcagtttgaattc-actgaagcagcagtttgac
actcattca-cacaaatcttcaattagcactcagtctgca--aacct--tat--ataaac
gatggaaggtctgtgtt-gttctgtgccagcatggatggaggaggtcaatagtggc--ta
tgtct-tatactcccaatagatttgactgtaaattggt-ctaaatttgttttctt-taat
atttacagtattttatt--ac-----------ttttg-tc--------------------
------------------------------------------------------------
------------tgttt--------------------tta-cagtatttcagttttcagc
cacag-tt-tg----aaaat----tgtcatgaattca-atataaatgtaatcaaagcat-
-ttcttattttggatccaa---ttttttgc--aaaaaggcaaatttg--acggc------
------------------------------------------------------------
------------------------------------------------------------
------------------------------------------------------------
------------------------------------------------------------
------------------------------------------------------------
------------------------------------------------------------
------------------------------------------------------------
------------------------------------------------------------
------------------------------------------------------------
------------------------------------------------------------
------------------------------------------------------------
------------------------------------------------------------
------------------------------------------------------------
---------------------------------------------------
>Mariner-N25_DR|355153
------------------------------------------------------------
------------------------------------------------------------
------------------------------------------------------------
--------cagtttttctagtttgctttgacctggtt-aaagaaac--taggttcctctt
-cattttcattatcactatcccagcacagcagaggaccggtcttgcaaatgtgtaaaccc
tttctcattgggttgacacattttccccacca--tttt-tccaaacagtt-aacacagat
gtcattcaagcagtccaaattccattgttttagttttggtaaccaaacagaatccatctg
ttccta-actattaaaaactaccaacatcagtatgaaatc-actgaagcaccggtttgac
actccttca-cacaaatcttcaattatccatcattctgca--aacct--tat--aaaaac
aatggaaggtctgtgtt-gttctgtgccagcattgatggaggaggtcaata-tggc--ta
tgtcc-t-----------------------------------------------------
------------------------------------------------------------
------------------------------------------------------------
------------------------------------------------------------
------------------------------------------------------------
----------------------------------------gaatttg--acagccca-aa
tag--agacaaca-aatgccattg-gctataagctacaatggcaagcaatgg-----tgg
tgc--------attttgagtt---ctgtattttgtattttgttgtccattgtgtaatgat
taattgaaagagctcatatacttgtttgcaagttgtgttgtttgaaggtaaaactagctt
ttgttgcatatgttaaatgttttgacacgatatgtgc--cttttgcaagcaaaatgagtc
attttgaccat--gagtgccgctg-tttaggcc--tgtgtg----ttaactgttttgaaa
atgtggagtttcagttgacaactgcatcaaagcaatcgagaaaaactg------------
------------------------------------------------------------
------------------------------------------------------------
------------------------------------------------------------
------------------------------------------------------------
------------------------------------------------------------
------------------------------------------------------------
------------------------------------------------------------
---------------------------------------------------
>Mariner-N25_DR|355154
------------------------------------------------------------
------------------------------------------------------------
------------------------------------------------------------
-------------ttt--------------------------------------------
------tcctcatcactatcccagcagagcagaagatatgtcttgcaaatgtgtaaaccc
tttctcaatggattgatacattttccccacca--tttt-tcaaaacagtt-aacacggaa
gtcattcaagcagtcaaaaccccatcgttttggctatagtaaccaaacagaaaccatcta
ttccta-tccattagaaactaccaagatcagaatgaaatc-tctg-atcactggtttg--
-------------acttctttagttagatatcagtctgca--aatct--cata-aaataa
ggtggcaggtctatgtt-gttctttgaaagcatgggtggaggaggtcagtagtggc--ta
tgtct-tatgctctcaatagattttactttattttggt-ttacatgtgttttctg-tgat
atttacagtatttaatt--g----------gtttctt-tttgtt----------------
------------------------------------------------------------
--------ttatttttt--------------------tta-cagtatttcagttttctgc
cacag-tt-tg----aaaaaaa--tgtcatgaattca-ataaatatgtattcaaagcat-
-ttcttattctggatccaa---ttctttgc--caaaaggaaagtttgacacagccta-ca
tagaaagacaaca-aatcgcactg-gcaatag---gcaatgtcaagcaatggt-------
-----------gcactgagtt---c-------tgtatttggttgtccattgtgtaatgat
tgattaaaatagctcatatacgtatttgcaaattgtgttgtttgaaggcaaattgtgctt
ttgttgcatatttgaaatgttttggcacagttagagc---------ctgc--------tc
gttttgaccat--gagtgccactg-tttaggcc--tgtgtg----ttaactgttttaaaa
atgtggagtttcagttgacaactgcatcaaggcaatcaagaacaactg------------
------------------------------------------------------------
------------------------------------------------------------
------------------------------------------------------------
------------------------------------------------------------
------------------------------------------------------------
------------------------------------------------------------
------------------------------------------------------------
---------------------------------------------------
>Mariner-N25_DR|355155
------------------------------------------------------------
------------------------------------------------------------
------------------------------------------------------------
--------cagtttttcttgtttgctttgacctggtt-aaagaaac--taagttccactt
-catttttattatcactatcccagcagagcagaggacaggtcttgcaaatgtgtaaaccc
tttctcattgggttgacacattttccccacca--tttt-tccaaacagtt-aacacagat
gtcattcaagcagtctaaacttcattgttttagttatggtaaccaaactgaaaccatcca
ttccta-accattagaaaccaccaagatcagtatgaattc-aatgaagcagcggattgac
actacttca-cacaaatcttcacttagcaatcagtctgca--aacat--t-----aaaat
ggtggaaggtctgtgtt-gttctgtgccagcatggatggaggaggtcaatagtggc--ta
tttcc-tatgttcccaatatatttgactgtatattggt-ttacatgtgttttctc-taat
atttacaatattttatt--ag-tttctt--tcttttt-tctgc-----------------
------------------------------------ttctttctgctacttttttctttt
ttaaattttatttttatttttta--------tttttttta-cggtattttagttttcagc
cacag-tt-tg----aaaaa----tgtcatgaattca-atataagtttaatcaaagcat-
-ttcttattcttgatccaa---ttctttgc--aaaaaggccaatttg--acagccca-aa
taga--------a-----------ttc---------------------------------
-----------acactgagat---ctgtattttgttttttgttgtccattgtctaatgaa
taattgaaagagctcatatacttgtttgcaagttgtgttgtttgaaggtaaaactagctt
ttgttgcatatttttaatgttttgacacggtatgtgc--attttgcaagcataatgtgtc
attttgaccat--gagtgccgctg------------------------------------
--------tttcagttgacggctgcatcaaagcaaacaagaaaaactg------------
------------------------------------------------------------
------------------------------------------------------------
------------------------------------------------------------
------------------------------------------------------------
------------------------------------------------------------
------------------------------------------------------------
------------------------------------------------------------
---------------------------------------------------
>Mariner-N25_DR|355156
------------------------------------------------------------
------------------------------------------------------------
------------------------------------------------------------
---------agtttttcttgtttgctttgacctggtt-aaagaaac--taggttccactt
-cattttcattatcactatcccagcagagtagaagacaggtcttgcaaatgtgtaaaccc
tttgtcatt---------------------------------------------------
------------------------------------------------------------
------------------------------------------------------------
-----------------------------------------------------------g
tgtagaaggtctatgtt-gttctgtgccagcatggatggaggaggtcaatactggc--ta
tgtcc-tatactcccaatagatttgactgtatattggt-ttacatgttttctctt-aaat
--ttacagtattttatt--a-----------cttttg-tcttttttttatt---------
------------------------------------------------------------
-------tatttttttt--------------------tta-cagtatttcagtttttagc
cacag-tt-tg----aaaaa----catcatgaattca-atgtaaatttaatcaattagt-
-ttcttattctggatccaa---ttctttgca-aaaaaggcaaatttg--acagccca-aa
t--aaaaacaaca-aatggtattg-acaataggctataatgacaagcaatggtgcactga
ttc--------aaattaagtt---ctgtattttgtattttgttgtctattgtgtaatgat
taattgaaagagctcatatatttgtttgcaagttgtgtagtttgaaggtaaaactagctt
ttgttgcatattttaaatgttttgacacggtatgt-----------------------gc
attttgaccat--gagtgccgctg-tttaggcc--tgtgtg----taaactgttttaaaa
atgtggagtttcagttgacggctgcatcaaagcaatcaagaaaaactg------------
------------------------------------------------------------
------------------------------------------------------------
------------------------------------------------------------
------------------------------------------------------------
------------------------------------------------------------
------------------------------------------------------------
------------------------------------------------------------
---------------------------------------------------
>Mariner-N25_DR|355157
------------------------------------------------------------
------------------------------------------------------------
------------------------------------------------------------
--------cagtttttcttgtttgctttgacctggtt-aaagaaat--taggatccactc
-cattttcattatcactatccctgcagaacagaagacaggtcttgcaaatgtgtaaaccc
tttttcattggattgacacatttttctccaca--tttt-tcaaaacagtt-aacacgaat
gtcattcaagcagtctgaaccccattgttttagctatagtaactaaacagaaaccatcta
ttccta-actattagaaactatcaaagttagtatgaagtc-tctaa-----------gac
actcctaca-ctcaaatctttaataagcaatcagtctgca--aaact--cata-aaaaga
---ggcaggtctatgat-gttctttgccagcatggatggaggaggtcaatagtggc--ta
tgtct-tatactccttatagatttgctttatttttggt-ttacatgtgtttgctc-caat
atttacagtatttaattgggttc--------tttttg-----------------------
------------------------------------------------------------
-----tttttcttcttt--------------------ttt-tagtgtttcagttttcagc
cacag-tt-t---gaaaaaaa---tgtcatggaatca-atcaaattttaatcaaagtat-
-ttcttattctggatccaa---ttcttagc--aaaaatacaaattttgcaaagccta-ca
ttgaaaaacaaca-aacggcactg-gcaataggctacaatgtcaagcaatagtgcactga
ttcag-----tactttgagtt---ctgtattttgtattttgtt---tgttgtgtaatgct
tgattgaagaagctcatatacttgtttgcaatttgtgtttttcgaaggcaaaattagctt
ttgttgcatgttttaaatgttttggcatagttagagc--cttttgcatag----------
---ttagagcc--tagtgccgctg-tttaggcc--tgtgtg----ttaactgttttgaaa
atgtggagtttcagttgatggctgcatcaaagcaatcaagaaaaactg------------
------------------------------------------------------------
------------------------------------------------------------
------------------------------------------------------------
------------------------------------------------------------
------------------------------------------------------------
------------------------------------------------------------
------------------------------------------------------------
---------------------------------------------------
>Mariner-N25_DR|355158
------------------------------------------------------------
------------------------------------------------------------
------------------------------------------------------------
--------cagcttttcttgtttgctttgacctggtt-aaagaaac--taggttcctctt
-cattttcattatcactatcccagcagagcagaggaccggtcttgcaaatgcgtaaaccc
tttctcattgggttgacacattttccccacca--tttt-tccaaacagtt-aacacagat
gtcattcaagcagtccaaactccattgttttagttttggtaaccaaacagaatccatcta
ttccta-actattaaaaactaccaacatcagtatgaaatc-actgaagcaccggtttgac
actccttca-cacaaatcttcaattagccatcattctgca--aacct--tat--aaaaac
gatggaaggtctgtgtt-gttctgtgccagcattgatggaggaggtcaata-tggc--ta
tgtcc-tatactcccaatagttttgactgtttattagt-ttacatgtgttttctc-caat
atttacagtattttatt--a-----------cttttg-tctg------------------
------------------------------------------------------------
--------tttttttat--------------------ata-cagtatttcagttttcagc
cacag-tt-tg----aaaaa----tgtcatgaattca-atatatattcaatcaaagcac-
-atcttattcttgatccaa---ttctttgc--aaaaaggcgaatttg--acagccca-aa
tag--agacaaca-aatgccattg-gctataagctacagtggcaagcagtgg-----tgg
tgc--------attttgagtt---ctgtattttgtattttgttgttcattgtgtaatgat
taattgaaagagctcatatacttgtttgcaagttgtgttgtttgaaggtaaaactagctt
ttgttgcatatgttaaatgttttgacacgatatgtgc--cttttgcaagcaaaatgtgtc
attttgaccat--gagtgccgctg-tttaggcc--tgtgtg----ttaactgttttgaaa
atgtg--gtttcagttgacaactgcatccaagcaatcgagaaaaactg------------
------------------------------------------------------------
------------------------------------------------------------
------------------------------------------------------------
------------------------------------------------------------
------------------------------------------------------------
------------------------------------------------------------
------------------------------------------------------------
---------------------------------------------------
>Mariner-N25_DR|355159
------------------------------------------------------------
------------------------------------------------------------
------------------------------------------------------------
------------------------------------------------------------
------------------------------------------------------------
------------------------------------------------------------
------------------------------------------------------------
------------------------------------------------------------
------------------------------------------------------------
------------------------------------------------------------
------------------------------------------------------------
------------------------------------------------------------
------------------------------------------------------------
--------tattattatttttttt-------tttttttta-cgttatttcagttttcagc
cacag-tt-tg----aaaaa----ttcaatgaattca-atataagtttaatgaaagcat-
-ttcttattctggatccaa---ttctttgc--aaaaaggcaaatttg--acagccca-aa
aaga--------a-----------ttc---------------------------------
-----------actatgagtt---ctgtgttttgttttttgttgtccattgtctaatgat
taattgaaagagctcatatacttgtttgcaagttgtgttgtttgaaggtaaaactagctt
ttgttgcatattttaaatgtcttgacacggtatgtgc--attttgcaagcataatgtttc
attttgaccat--gtg-gccgctg-tttaggcc--tgtgtg----ttaactgttttgaaa
atgtggaatttcagttgacggctgcatcaaggcaaacaagaaaaactg------------
------------------------------------------------------------
------------------------------------------------------------
------------------------------------------------------------
------------------------------------------------------------
------------------------------------------------------------
------------------------------------------------------------
------------------------------------------------------------
---------------------------------------------------
>Mariner-N25_DR|355160
------------------------------------------------------------
------------------------------------------------------------
------------------------------------------------------------
------------ttttttta---------------tt-atatatat--------------
-tatat--------------tta-------------------------------------
ttttttatt-----------ttttatacagta--tttcattcagacagtttgaaaaaaaa
aaaagtcaaggattc----------------aat----aaatttgaataaaagtatttta
t-----ttctattatatatt----------------attc-----a--------t---cc
agttctttg-caaaaaggcaaatttgacagaaagacaaca--aacaa----c--actggc
aataggaggtctgtgtgtgtctgttgacagc-tgcatcaaagcaatcaagaaaaac----
tgtcc-tatactcccaatagatttgactgtatattagt-ttacatgtgttttctc-ttat
atttacagcattttatt--a-----------cttttc-tctgt-----------------
------------------------------------------------------------
--------tttttt--t--------------------ata-cagtattttagttttcagc
cacag-tt-tg----aaaaa----tgtcataaattca-agagaaatttaatcaaagcat-
-tttttattctggatccaa---ttctttgc--aaaaaggcaaatttg--acagccca-aa
tagaaagacgaca-aatggcattt-gcaataggctataatggcaagcaacggtgcactga
ttc--------acac----------cgagttctgtattttgttgttcattgtgtgatgat
taattgaaagagctcatatacttattagcaagttgtgttgtttgaaggtaaagcaagatt
ttgccgcatattttaaatgttttgacacggtatgtgc--gttttgcaagcaaaaggtgtc
attttgaccac--gagtgccactg-tttaggcc--tgtgtg----ttaact-gttagaaa
atgtggagtttcagttgacggctccatcaaagcaatcaaaaaaaact-------------
------------------------------------------------------------
------------------------------------------------------------
------------------------------------------------------------
------------------------------------------------------------
------------------------------------------------------------
------------------------------------------------------------
------------------------------------------------------------
---------------------------------------------------
>Mariner-N25_DR|355161
------------------------------------------------------------
------------------------------------------------------------
------------------------------------------------------------
------------------------------------------------------------
-----------------------------cagaagacaggtcttgcaaatgtgtaaaccc
tttctcattgcattgacacattttctccacca--tttt-taaaaacagtt-aacacggat
gtcattcaagcagtccaaactccattgttttagctatggcaacccaacagaaaccatcta
ttccta-accattagacattaccaagatcagtatgaattc-actgaggcaccggtttgac
actccttca-cacaaatctttaattagcaatcagtctgca--aacat--t----aaaaac
ggtggaaggtctgtgtt-gttctgtcccagcatggatggaggaggtcaatagtggc--ca
-------------c------gtt--------------------------tttctta----
----------tttgatt-------------------------------------------
------------------------------------------------------------
-------------------------------------tta---------cag--------
------tt-----ataaaaacta--------ggtcca--------ctccatc------t-
-tcctcattactatcccagc-----------gcagataacagatttg----------aaa
t-----------a-a----------acaata-----------------------------
-----------tcattggatt-gac--cattttc---tcca----ccattttt-------
-----aaaacagttaacacattcgtgtccaatccctattgttt-----------tagcta
tg-----------taa------------------------------aaacaaaaccatct
atcctaaccatt----agacactg-tcaagatcagaatgta------a--tatctcg---
-----aatcaccagttaacagtcatacaacag----catacaaatcttcaa---------
------------------------------------------------------------
------------------------------------------------------------
------------------------------------------------------------
-----------------------------------ttagc--------------------
------------------------------------------------------------
------------------------------------------------------------
------------------------------------------------------------
---------------------------------------------------
>Mariner-N25_DR|355162
------------------------------------------------------------
------------------------------------------------------------
------------------------------------------------------------
--------cagtttttctagtttgctttgacctggtt-aaagaaac--taggttcctctt
-cattttcattatcactatcccagcagagcagaggaccggtcttgcaaatgtgtaaaccc
tttctcattgggttgacacattttccccacca--tttt-tcaaaacagtt-aacacagat
atcattcaagcagtccaaactccattgttttagttttggtaaccaaacagaatccatcta
ttccta-actattaaaaactaccaacatcagtatgaaatc-actgaag------tttgac
actccttca-cacaaatcttcaattagccatcattctgca--aacct--tat--aaaaac
gatggaagctctgtgtt-gttctgtgccagcattgattgaggaggtcagta-tggc--ta
tgtcc-tatactcccaatagatttgactgtatattagt-ttacatgtgttttctg-taat
-tttacagtattttatt--a-----------cttttg-tctg------------------
------------------------------------------------------------
--------tttttttat--------------------ata-cagtatttcagttttcagc
cacag-tt-tg----aaaaa----tgtcatgaattca-atatatattcaatcaaagcac-
-atcttattcttgatccaa---ttctttgt--aaaaaggcgaatttg--acagccca-aa
tag--agacaaca-aatgcctttg-gctataagctacaatggcaagcaatgg-----tgg
tgc--------attttgagtt---ctgtattttgtattttgttgtccattgtgtaatgat
taattgaaagagctcatatacttgtttgcaagttgtgttgtttgaaggtaaaactagctt
ttgttgcatatgttaaatgttttgacacaatatgtgc--cttttgcaagcaaaatgtgtc
attttgaccat--gaatgccgctg-tttaggcc--tgtgtg----ttaactgttttgaaa
atgtggagtttcagttgacaactgcatccaagcaatcgagaaaaactg------------
------------------------------------------------------------
------------------------------------------------------------
------------------------------------------------------------
------------------------------------------------------------
------------------------------------------------------------
------------------------------------------------------------
------------------------------------------------------------
---------------------------------------------------
>Mariner-N25_DR|355163
------------------------------------------------------------
------------------------------------------------------------
------------------------------------------------------------
------------------------------------------------------------
------ttattgttactctcccagcagagcagaagacaggtcttgcaaatgtttaaaccc
ttcctcattgggttgacacaatttccacaaca--tttt-tcataacagtt-aacatgaat
gtcattcaagcaggccaaactctattgttttagctatggtaactaaacaaaaaacatcta
ttccta-accattagaaactaacaagatcagtatgaattc-agtgaagcaccggtttgac
tccccttca-cacaaatcttcaattagcaatcagtctgct--aacat--t----aaaaat
ggtggaaggtc--tgtt-gttctgtg----------------------------------
------------------------------------------------------------
------------------------------------------------------------
------------------------------------------------------------
------------------------------------------------------------
------------------------------------------------------------
------------------------------------------------------------
------------------------------------------------------------
------------------------------------------------------------
------------------------------------------------------------
------------------------------------------------------------
------------------------------------------------------------
----------------------------gaagca--------------------------
------------------------------------------------------------
------------------------------------------------------------
------------------------------------------------------------
------------------------------------------------------------
------------------------------------------------------------
------------------------------------------------------------
------------------------------------------------------------
---------------------------------------------------
>Mariner-N25_DR|355164
------------------------------------------------------------
------------------------------------------------------------
------------------------------------------------------------
------------------------------------------------------------
------ttattgttactctcccagcagagcagaagacaggtcttgcaaatgtttaaaccc
ttcctcattgggttgacacaatttccacaaca--tttt-tcataacagtt-aacatgaat
gtcattcaagcaggccaaactctattgttttagctatggtaactaaacaaaaaacatcta
ttccta-accattagaaactaacaagatcagtatgaattc-agtgaagcaccggtttgac
tccccttca-cacaaatcttcaattagcaatcagtctgca--gacat--t----aaaaat
ggtggaaggtc--tgtt-gttctgtgc-agcacggatggaggaggtcaatagtggc--tt
tgccc-tattctcccaaaagatttgactgtatattggt-ttacatgtgttttctc-taat
gttta-------------------------------------------------------
------------------------------------------------------------
------------------------------------------------------------
cacag-tt-tg----aaaaa----tgtcatgaattca-atataaatttaatcaaagcat-
-ttcttattctggatccag---ttctttgc--aaaagggcacatttg--acagccca-aa
tagaaagacaaca-aacggcattg-gcaataggctaaaatgtcaagca-------actga
ttc--------acactgagtt---ctgtattttgtatttttttgtccattgtgtattgat
tatttgaaagagctcatatacttgttagcaagttgtgttttttataggtaaaactagctc
atgttgcatattttaaatgttttgacacggtgtgtgca--ttttgcaagcaaaatgtgtc
attttgacaat--gagtgccgctg-tttaggcc--agtgtg----ttaactgttttgaaa
atgtggagtttcagttgacggctgcatcaaagcaatcaagaaaaactg------------
------------------------------------------------------------
------------------------------------------------------------
------------------------------------------------------------
------------------------------------------------------------
------------------------------------------------------------
------------------------------------------------------------
------------------------------------------------------------
---------------------------------------------------
>Mariner-N25_DR|355165
------------------------------------------------------------
------------------------------------------------------------
------------------------------------------------------------
--------cagtttttcttgtttgctttggcctggtt-aaagaaac--taggttccactt
-cattttcattatcactatcccagcagagcagaagacaggtcttgcaaatgtgtaaaccc
tttctcattgggttgacacatttaccccacca--tttt-tcagaacagtt-aacacagat
gtcattcaaacagtccaaacttcattgttttagctttggtaaccaaacaaaaaccatcta
ttccta-accattaggaactaccaagatcagtatgaattc-agt----------------
------------------------------------------------------------
------------------------------------------------------------
----------------------------------------------------------gt
a-----------------------------------------------------------
------------------------------------------------a-----------
------------------------------------------------------------
------------------------------------------------------------
------------------------------------------------------------
------------------------------------------------------------
------------------------ccg---------------------------------
-----g------------------------------------------------------
------------------------------------------------------------
------------------------------------------------------------
------------------------------------------------------------
------------------------------------------------------------
------------------------------------------------------------
------------------------------------------------------------
------------------------------------------------------------
------------------------------------------------------------
------------------------------------------------------------
------------------------------------------------------------
---------------------------------------------------
>Mariner-N25_DR|355166
------------------------------------------------------------
------------------------------------------------------------
------------------------------------------------------------
--------cagtttttctagtttgctttgacctggtt-aaagaaac--taggttcctctt
-cattttcctcatcactatcccagcagagcagaggaccggtcttgcaaatgtgtaaaccc
tttctcattgggttgacacattttccccacca--tttt-tccaaatagtt-aacacagat
gtcattcaagcagtccaaactccattgttttagttttggtaaccaaacagaatccatcta
ttccta-actattaaaaactaccaacatcagtatgaaatc-actgaagcaccggtttgac
actccttca-cacaaatcttcaattagccatcagtctgca--aacat--tat--aaaaac
gatggaaggtctgtgtt-gttctgtgccagcattgatggaggaggtcaata-tggc--ta
tgtcc-tatactcccaatagttttgactgtatattagt-ttacatgtgttttctc-taat
atttacagtattttatt--a-----------cttttg-tctgt-----------------
------------------------------------------------------------
------t-tttttttat--------------------ata-cagtatttcagttttcagc
cacag-tt-tg----aaaaa----tgtcatgaattca-atatatattcaatcaaagcac-
-atcttattcttgatccaa---ttctttgc--aaaaaggcaaaattg--acagccca-aa
tag--agacaaca-aatgccattg-gctataagctacaatggcaagcaatgg-----tgg
tgc--------attttgagtt---ctgtattttgtattttgttgtccattgtgtaatgat
taattgaaagagctcatatacttgtttgcaagttgtgttgtttgaaggtaaaactagctt
ttgttgcatatgttaaatgttttgacacgatatgtgc--cttttgcaagcaaaatgtgtc
attttgaccat--gagtgccgctg-tttaggcc--tgtgtg----ttaactgttttgaaa
atgtggagtttcagttgacaactacatccaagcaatcgagaaaaactg------------
------------------------------------------------------------
------------------------------------------------------------
------------------------------------------------------------
------------------------------------------------------------
------------------------------------------------------------
------------------------------------------------------------
------------------------------------------------------------
---------------------------------------------------
>Mariner-N25_DR|355167
------------------------------------------------------------
------------------------------------------------------------
------------------------------------------------------------
--------cagtttttcttgtttgctttg--------------aac--taggttccactt
-cattttcattatcactatcccagcagagcagaggaccggtcttgcaaatgtgtaaaccc
tttctcattgggttgacacattttccccgcca--tttt-tcaaaacagtt-aacacagat
gtccttcaagcagtccaaactccattgttttagctatgatagccaaacagaaaccatcta
ttccta-accataagaaactactatgatcagtatgaattc-accgaagcaccggtttgac
actccttta-cacaaaccttcaattagtaatcagtctgca--aacat--t----aacaat
ggtggaagatctgtgtt-gttctgtgccagcatggatggaggaggtcaatagtg------
--tcc-tatactccccatagatttgactgtatattggt-ttacatgtgtttcctc-taat
atttaaaatattttatt--a-----------cttttg-tctgttt---------------
------------------------------------------------------------
------ttgtttttttt--------------------atc-gagtatttcagatttcagc
cacag-tt-tg----aaaaa----tgtcttgaattca-acataaatttaagcaaagcat-
-ttcatattctggatccaa---ttctttgc--aaaaaggcaaatttg--acagccca-aa
tagaaagacaaca-catggcattg-gcaataggctacaatagcaagcaatggtgcactga
ttc--------accctgagtt---ctgtattttgtattttgttgtccattgtgcaatgat
taattaaaagagctcatatacttgtt----------------------------------
------------------------------------------------------------
------------------------------------------------------------
------------------------------------------------------------
------------------------------------------------------------
------------------------------------------------------------
------------------------------------------------------------
------------------------------------------------------------
------------------------------------------------------------
------------------------------------------------------------
------------------------------------------------------------
---------------------------------------------------
>Mariner-N25_DR|355168
------------------------------------------------------------
------------------------------------------------------------
------------------------------------------------------------
---------agtttttcttgtttgctttgacctggtt-aaagaaac--taggttcctctt
-cattttcattatcactatctcagcagagcagaagacatgtcttgcgaatgtgtagaccc
tttctcattgggttgacacattttccccaccatttatt-tcaaaacagtt-aacagag--
ttcattcaagcagtccaaactccattgttttagctatactaaccaaacag-----atctt
ttccta-accattagacactaccaagatcagtatgaattc-actaaagcaccagtttgac
actccttca-cacaaatcttcaattagcgatccgtctgca--aacat--t----gacaac
agtggcaggtctgtgtt-gttctgtgtcagca--gatggaggaggtcaatagtggc--ta
tgttc-tatacccccaatagatttgcctgtatattggt-ttacatgtgttttctcttgtt
gtttacagtattttatt--a-----------tttgtg-tttgt-----------------
------------------------------------------------------------
--------gttgttttt--------------------tta-cagtatttcagttttcagc
cacag-tt-tg----aaaat----tgttatgaattca-atataagtttaatcaaagcat-
-tttgtattctggatccaa---ttctttgc--aaaaaggcaaatgtg--acagccaa---
-agaaagacagga-aacggctttg-gcaatagtctacaatggccagcagtggtgcactga
ttc--------accctgagtt---c-------tgtattttgttgtccattgtgtaatgat
taactgaaagagctcatttact---ttgccagttgtgttgtttgaaggtaaaaatagctg
ttgctgcatattgtaaatgttttgacagggtatgtgt--------c----a---------
-ttttgaccat--gagtgctgctg-tttaggcctgtgtgtg----ttcactgttttgaaa
atgtggagtttcagttgacggctgcatcaaagcgaacaagaaaaactg------------
------------------------------------------------------------
------------------------------------------------------------
------------------------------------------------------------
------------------------------------------------------------
------------------------------------------------------------
------------------------------------------------------------
------------------------------------------------------------
---------------------------------------------------
>Mariner-N25_DR|355169
------------------------------------------------------------
------------------------------------------------------------
------------------------------------------------------------
-------ttagtt----------------------tt-----aaat--------------
------------------------------------------------------------
---------------------------------------ttaaa-----t----------
----------------------------------ta--------------gaataatcta
ttcata-actactagaaataaccaagatcagtgtgaaatc-cctgaagcagtggtttga-
----------cacacatcttc--------ctccgtctgca--------------------
-------ggtctgtgtt-gt------gcagcatgactggaggt-------agtggt--ga
tgtct-tacac-tccaatagagtttactggagttccgt-ttacatgtattttctg-tagt
atttacattatttcagt-------------------------------------------
------------------------------------------------------------
---------------------------t--------------------------------
------tt-ta----aaataca--tgtcatggattca-atcaaaattc----aaagcat-
-ttcttcttctgaatccaa---ctctttatt-aagaaagcaagtgtaacactgccta---
-agaaaggcatca--acggctctg-gcgatgg----------------------------
------------------------c---------tac-----------------------
-----a-----------------gt-----------------------------------
----------------------------------------------gagca---------
--------------------------------------------------------g---
--------------------------------caat------------------------
------------------------------------------------------------
------------------------------------------------------------
------------------------------------------------------------
------------------------------------------------------------
------------------------------------------------------------
------------------------------------------------------------
------------g-----------------------------------------------
---------------------------------------------------
>Mariner-N25_DR|438643
------------------------------------------------------------
------------------------------------------------------------
------------------------------------------------------------
--------cagtttttctagtttgctttgacctggtt-aaagaaac--taggttcctctt
-cattttcattatcactatcccagcagagcagaggaccggtcttgcaaatgtgtaaaccc
tttctcattgggttgacacattttccccacca--tttt-tccaaacattt-aacacagat
gtcattcaagcagtccaaactccattgttttagttttggtaaccaaacagaaaccatctg
ttccta-actattaagaactaccaacatcagtatgaaatc-actgaagcaccggtttgac
actccttca-cacaaatcttcaattagccatcattctgta--aacct--tat--ataaac
ggtggaaggtctgtgtt-gttctgtgccagcattgatggaggaggtcaata-tggc--ta
tgtcc-tatactcccaatagttttgactgtatattagt-ttacatgtgttttctc-taat
atttacagtattttatt--a-----------cttttg-tctg------------------
------------------------------------------------------------
--------tttttttat--------------------ata-cagtatttcagttttcagc
cacag-tt-tg----aaaaa----tgtcatgaattta-atatatattcaatcaaagcac-
-atcttattcttgatccaa---ttc---------------aaatt-----cagccca-aa
tag--agacaaca-aatgccattg-gctataagctacaatggcaagcaatgg-----tgg
tgc--------attttgagtt---ctgtattttgtattttgttgtccattgtgtaatgat
taattgaaagagctcatatacttgtttgcaagttgtgttgtttgaaggtaaaactagctt
ttgttgcatatgttaaatgttttgacatgatatgtgc--cttttccaagcaaaatgtgtc
attttgaccat--gagtgccgcag-tttaggcc--tatgtg----ttaactgttttgaaa
atgtggagtttcagttgacaactgcatccaagcaatcgagaaaaactg------------
------------------------------------------------------------
------------------------------------------------------------
------------------------------------------------------------
------------------------------------------------------------
------------------------------------------------------------
------------------------------------------------------------
------------------------------------------------------------
---------------------------------------------------
>Mariner-N25_DR|438644
------------------------------------------------------------
------------------------------------------------------------
------------------------------------------------------------
----------gtttttcttgtttgccttcacctggtt-aaagaaac--taggttccactt
-cattttcatcatcactatcccagcagagcagaagacaggttttgaaaatgtgtaaacct
tttctcattgggttgacacattttccccacca--tttt-tcaaaacagtt-aacaccgat
gtcattcaagcagtccaaactccattgttttagctatggtaaccaaacaaaaaccatcta
ttctta-accattagaagctaccaagatcagtatgaattc-actgaagcaccggtttgac
actccttca-cacaaatcttcaattatcaatcaggctgca--aacat--ta----aaaat
ggtggaaggtctgtgtt-gttctgtgccagcatggatggaggaggtcaatagtgac--ta
tgtcc-tatactcccaatagatttgactgtatataagg-ttaca--tgttttctc-taat
atttaaagtaattcatt--a-----------cttttg-tctgttt---------------
------------------------------------------------------------
tttttatttttattttt--------------------tta-cagtatttcagttttcagc
cacaa-tt-tg----aaaaa----tatcatgaattta-atataaatttagtcaaagcat-
-ttcttattctggatccaa---ctctttgc--aaaaaggcaaatttg--acagccgg-aa
taaaaagacaaca-aatggcattg-gcaataagctacaatggcaagcaatggtgcactga
ttca----------cacagtt---ctgtattttgtattttgttgtccattgtgtaatcat
taattgaaatagcttatatacttgtttgcaagttgtgttgtttgaaggtaaaactagctt
ttgttggatattttaaatgttttgacatggtatgtgc--gttttgcaagcaaaatgtatc
attttgaccat--gagtgccactg-tttaggcc--tgcgtg----ttaactgttttgaaa
atgtggagtttcatttgacggctgcatcaaagcaatcaagaaaaact-------------
------------------------------------------------------------
------------------------------------------------------------
------------------------------------------------------------
------------------------------------------------------------
------------------------------------------------------------
------------------------------------------------------------
------------------------------------------------------------
---------------------------------------------------
>Mariner-N25_DR|438645
------------------------------------------------------------
------------------------------------------------------------
------------------------------------------------------------
--------cagtttttcttgtttgctttgacgtggtt-aaagaaac--taggttccactt
-cattttctttatcactatcccagcagagcagaagacaggtcttgcaaatgtgtaaac--
ccttttttt---------------------ca--tttt-tcaa--------aacacggat
gtcagtcaagcagtccaaaccctattgttttagcaatggtaaccaaacagaaaccatcta
ttccta-accattagaaactaccaagatcagtatgaattc-actgaagcaccggtttgac
actccttca-cacaaatcttcaattagcaatcagtctgca--aacat----t--aaaaac
ggtggaaggtctatgtt-gttctgtgccagcatgtatggagaaggtcaataatggc--ca
tgtcc-tatactcccaacagatttgactgtatactggt-ttacatgtgttttctc-taat
atttacagtattttatt--a-----------cttctg-----------------------
------------------------------------------------------------
--------------------------------------------tatatcagttttcaac
cacag-tt-tg----aaaaa----tgtcatgaattca-atataaatttaatcaaagcat-
-ttcttattctggatccaa---ctctttgc--aaaaaggcaaatttg--acagccca-aa
tagaaagacatca-aaaggcattg-ggaacaagctacaatggcatacaatggtgcactga
ttc--------acactgagtt---ctgtattttgtattttttt-----------------
------------------------------------------------------------
------------------------------------------------------------
------------------------------------------------------------
------------------------------------------------------------
------------------------------------------------------------
------------------------------------------------------------
------------------------------------------------------------
------------------------------------------------------------
------------------------------------------------------------
------------------------------------------------------------
------------------------------------------------------------
---------------------------------------------------
>Mariner-N25_DR|438646
------------------------------------------------------------
------------------------------------------------------------
------------------------------------------------------------
------------------------------------------------------------
------------------------------------------------------------
------------------------------------------------------------
------------------------------------------------------------
------------------------------------------------------------
------------------------------------------------------------
------------------------------------------------------------
------------------------------------------------------------
------------------------------------------------------------
------------------------------------------------------------
--------------------------------------------------agttttcagc
cacag-tt-tg----aaaaa----tgccatgaatgca-atataagtttaatcaaagcat-
-ttcttattctggatccaa---ttctttgc--aaaaaggccactttg--acagccca-aa
taga--------a-----------ttc---------------------------------
-----------acgctgagtt---ctgtatttggttttttgttgtccattgttcaatgat
taattaaaagagctcatatacttgtttgcaagttgtgctgtttgaaggtaaaactagctt
ttgttgcatattttaaatgttttgacacggtatgtgc--attttgcaagcataatgtttc
attttgaccat--gagtgccgctg-tttaggcc--tgtgtg----ttaactgttttgaaa
atgtggaatttcagttgatggctgcatcaaagcaaacaagaaatactg------------
------------------------------------------------------------
------------------------------------------------------------
------------------------------------------------------------
------------------------------------------------------------
------------------------------------------------------------
------------------------------------------------------------
------------------------------------------------------------
---------------------------------------------------
>Mariner-N25_DR|438647
------------------------------------------------------------
------------------------------------------------------------
------------------------------------------------------------
--------cagtttttctagtttgctttgacctggtt-aaagaaac--taggttcctctt
-cattttcctcatcactatcccagcaaagcagaggaccagtcttgcaaatgtgtaaaccc
tttctcattgggttgacacattttccccacca--tttt-tccaaacagtt-a--------
------------------------------------------------------------
------------------------------------------------------------
------------------------------------------------------------
------------------------------------------------------------
------------------------------------------------------------
------------------------------------------------------------
------------------------------------------------------------
------------------------------------------------------------
------------------------------------------------------------
------------------------------------------------------------
------------------------------------------------------------
------------------------------------------------------------
------------------------------------------------------------
------------------------------------------------------------
------------------------------------------------------------
------------------------------------------------------------
------------------------------------------------------------
------------------------------------------------------------
------------------------------------------------------------
------------------------------------------------------------
------------------------------------------------------------
------------------------------------------------------------
------------------------------------------------------------
---------------------------------------------------
>Mariner-N25_DR|438648
------------------------------------------------------------
------------------------------------------------------------
------------------------------------------------------------
------------------------------------------------------------
------------------------------------------------------------
------------------------------------------------------------
------------------------------------------------------------
------------------------------------------------------------
-------------------------------------------------------aaaat
gatagaaggtctgtgtt-gttctgtgccagcatggatggaggaggtcaatagtggc--ta
tttcc-aatactcccaatatatttgactgtatattggt-ttacatgtgttttctc-taat
atttacaatattttatt--ag-tttttt--tcttttt-tctgc-----------------
------------------------------------ttctttctgctacttttttctttt
ttaaattttattttatttttta---------tttttttta-cggtattttagttttcagc
cacag-tt-tg----aaaaa----tgtcatgaattca-atataagtttaatcaaagcat-
-ttcttattcttgatccaa---ttctttgc--aaaaaggccaatttg--acagccca-aa
taga--------a-----------ttc---------------------------------
-----------acactgagat---ctgtattatgttttttgttgtccattgtctaatgaa
tatttgaaagagctcatatacttgtttgcaagttgtgttgtttgaaggtaaaactagctt
ttgttgcatatttttaatgttttgacacggtatgtgc--attttgcaagcataatgtttc
attttgaccat--gagtgccgctg-tttaggcc--tgtgtg----ttaactgttttgaaa
atgtggagtttcagttgacggctgcatcaaagcaaacaagaaaaactg------------
------------------------------------------------------------
------------------------------------------------------------
------------------------------------------------------------
------------------------------------------------------------
------------------------------------------------------------
------------------------------------------------------------
------------------------------------------------------------
---------------------------------------------------
>Mariner-N25_DR|438649
------------------------------------------------------------
------------------------------------------------------------
------------------------------------------------------------
--------cagtttttcttgtttgctttgacctggtt-aaagaaac--taagttccactt
-catttttattttcactatcccagcagagcagaagaccggtattgcaaatgtgtaaaccc
tttctcattgggttgacacat-ttccccacca--tttt-tcaaaacagct-aacacggat
gtcattcaagcagtccaaactccattgttttagttttggtaaccaaacagaatccatcta
ttccta-actattaaaaactaccaacatcagtatgaaatc-actgaagcaccggtttgac
actccttta-cacaaatcttcaattaaccatcattctgca--aacct--tat--aaaaac
gatagaaggtctgtgtt-gttctgtgccagcattgatggaggaggtcaata-tggc----
-----ctatactcccaatagttttgactgtatattagt-ttacatgtgttttctc-taat
atttacagtattttatt--g-----------cttttg-tctgt-----------------
------------------------------------------------------------
--------tttttttat--------------------ata-cagtatttcagttttcagc
cacag-tt-tg----aaaaa----tgtcatgaattca-atatatattcaatcaaagcac-
-atcttattcttgatccaa---ttctttgc--aaaaaggcgaatttg--acagccca-aa
tag--agacaaca-aatgccattg-gctataagctacaatggcaagcaatgg-----tgg
tgc--------attttgagtt---c-------tgtattttgtagtgcattgtgtaatgat
taattgaaagagctcatatacttgtttgcaagttgtgttgtttgaaggtaaaactagctt
ttgttgcatatgttaaatgttttgacacgatatgtgc--cttttgcaagcaaaatgtgtc
attttgaccat--gagtgccgctg-tttaggcc--tgtgtg----ttaactgttttgaaa
atgtggagtttcagttgacaactacatccaagcaatagagaaaaactg------------
------------------------------------------------------------
------------------------------------------------------------
------------------------------------------------------------
------------------------------------------------------------
------------------------------------------------------------
------------------------------------------------------------
------------------------------------------------------------
---------------------------------------------------
>Mariner-N25_DR|438650
------------------------------------------------------------
------------------------------------------------------------
------------------------------------------------------------
------------------------------------------------------------
------------------------------------------------------------
-------------------------------------------------t-aacacagat
gtcattcaagcagtccaaactccattgttttagttttggtaaccaaacagaatccatcta
ttccta-actattaaaaactaccaacatcagtgtgaaatc-actgaagcaccggtttgac
actccttca-cacaaatcttcaattagccatcattctgca--aacct--tat--aaaaac
gatggcaggtctgtgtt-gttctgtgccagcattgatggaggaggtcaata-tggc--ta
tgtcc-tatactcccaatagatttgactgtatattagt-ttacatgtgttttctc-taat
atttacagtattttatt--a-----------cttttg-tctg------------------
------------------------------------------------------------
--------tttttttat--------------------ata-cagtatttcagttttcagc
cacag-tt-tg----aaaaa----tgtcatgaattca-atatatattcaatcaaagcac-
-atcttattcttgatccaa---ttctttgc--aaaaaggcgaatttg--acagccca-aa
tag--agacaaca-aatgccattg-gctataagctacaatgacaagcaatgg-----tgg
tgc--------attttgag----------ttctgtattttgttgtccattgtgtaatgat
taattgaaagagctcatatacttgtttgcaagttgtgtagtttgaaggtaaaactagctt
ttgttgcatatgttaaatgttttgacacgatatgtgc--cttttgcaagcaaaatgtgtc
attttgaccat--gagtgccgctg-tttaggcc--tgtgtg----ttaactgttttgaaa
atgtggagtttcagttgacaactacatccaagcaatagagaaaaactg------------
------------------------------------------------------------
------------------------------------------------------------
------------------------------------------------------------
------------------------------------------------------------
------------------------------------------------------------
------------------------------------------------------------
------------------------------------------------------------
---------------------------------------------------
>Mariner-N25_DR|438651
------------------------------------------------------------
------------------------------------------------------------
------------------------------------------------------------
------------------------------------------------------------
------------tcactatcccagcagagcagaagaccggtattgcaaatgtgtaaaccc
tttctcattgggttgacacattttccccacca--tttt-tcaaaacagtt-aacacagat
gttattcaagcagtccaaacttcattgttttagctatagtaaccaaacagaaaccatcta
atccga-accattagaaaccactaagatcagtatgaattc-actgaagcactggtttgac
actccttca-cacaaatcttcacttagcaatcagtctgca--aacct--t----aaaaac
ggtggaaggtctttgtt-gttctgtgccagcatggatggaggaggtcaatagtggc--ta
tgtcc-tatactcctaatagatttgactgtatattggt-ttacatgtgttttctc-taat
atttacagtattttata--a-----------cttttt-tcttttt---------------
------------------------------------------------------------
---------ttcagt---------------------------------------------
------------------------------------------------------------
------------------------------------------------------------
------------------------------------------------------------
------------------------------------------------------------
------------------------------------------------------------
----------------------------------------ttttct--------------
-------------------------------tg--tttgct----ttgacttggttaaag
aaactaggttccacttcatt----------------------------------------
------------------------------------------------------------
------------------------------------------------------------
------------------------------------------------------------
------------------------------------------------------------
------------------------------------------------------------
------------------------------------------------------------
------------------------------------------------------------
---------------------------------------------------
>Mariner-N25_DR|438652
------------------------------------------------------------
------------------------------------------------------------
------------------------------------------------------------
--------cagtttttctagtttgctttgacctggtt-aaagaaac--taggttcctctt
-catttt----------------------cagaggaccggtcttgcaaatgtgtaaaccc
tttctcattgggttgacacattttccccacca--tttt-tccaaacagtt-aacacagat
gtcattcaagcagtccaaactccattgttttagttttggtaaccaaacagaatccatcta
ttccta-actattaaaaactaccaacatcagtatgaaatc-actgaagcaccggtttgac
actccttca-cacaaatcttcaattagccatcattctgca--aacct--tat--ataaac
gatggaaggtctgtgtt-gttctgtgccagcattgatggaggaggtcaata-tggc--ta
tgtcc-tatattcccaatagatttgactgtatattagt-ttacatgtgttttctc-taat
atttacagtattttatt--a-----------cttttg-tc--tg----------------
------------------------------------------------------------
------t-tttttttat--------------------ata-cagtatttcagttttcagc
cacag-tt-tg----aaaaa----tgtcatgaattca-atatatattcaatcaaagcac-
-atcttattcttgatccaa---ttctttgc--aaaaaggcgaatttg--acagccca-aa
tag--tgacaaca-aatgccattg-gctataagctacaatggcaagcaatgg-----tta
tgc--------attttgagtt---ctgtattttgtattttgttgtccattgtgtaatgtt
taattgaaagagcttatatacttgtttgcaagttgtgtagtttgaaggtaaaactagctt
ttgttgcatatgttaaatgttttgacacgatatgtgc--cttttgcaagcaaaatgtgtc
attttgaccat--gagtgccgctg-tttaggcc--tgtgtg----ttaactgttttgaaa
atgtggagttgcagttgacaactgcatccaagcaatcgagaaaaactg------------
------------------------------------------------------------
------------------------------------------------------------
------------------------------------------------------------
------------------------------------------------------------
------------------------------------------------------------
------------------------------------------------------------
------------------------------------------------------------
---------------------------------------------------
>Mariner-N25_DR|438653
------------------------------------------------------------
------------------------------------------------------------
------------------------------------------------------------
------------------------------------------------------------
------------------------------------------------------------
------------------------------------------------------------
------------------------------------------------------------
------------------------------------------------------------
------------------------------------------------------------
------------------------------------------------------------
------------------------------------------------------------
------------------------------------------------------------
------------------------------------------------------------
---------------------------------------------------------agc
aacag-tt-tg----aaaaa----tgtcataaattca-atatgaattgaatcaaatcat-
-tttttatcctggatccaa---ttgtttgcaaaaaaaagctaatttg--acagccca-aa
ttgaaagacaaca-tatggcattg-gcaaaaggctacaatggcaagc-atggtgcactga
ttc--------acat----------tgagttctgtattttgttgtctgctgtgtaatgat
taattgaaagagctcatatacttgtttgcaagttgtgttgtttgaaggtaaaactagctt
ttgttgcatatttgaaatgttttgacacggtaggtgc--gttttgcaagcaaagtgtatc
attttgacctt--gagtgcagctg-tttaggct--tgtgtg----ttaactgttttaaaa
atgtggagtttcagttgacggctgcattaaagcaatcacgtaaaactg------------
------------------------------------------------------------
------------------------------------------------------------
------------------------------------------------------------
------------------------------------------------------------
------------------------------------------------------------
------------------------------------------------------------
------------------------------------------------------------
---------------------------------------------------
>Mariner-N25_DR|438654
------------------------------------------------------------
------------------------------------------------------------
------------------------------------------------------------
--------cagtttttcatgtttgctttgacctgatt-gaagaaac--tagggtccac--
------------------------------------------------------------
-----------------accatttaccca--a---------------------cacagat
gtcattcaagcagtccaaactccattgttttagcaatggtacccaaacagaaaccatctg
ttccta-acaattagacacttccaagattagtatgatatc-attgaagccctggtttga-
----cttca-cagaattcttcagttagcaatcagtcagcc--aacct--tat--aaaaac
ggtggaaggtctgtgtt-gttctttgccagcatggatgggggaggttaacagtggc--ta
tgtct-t-tac-tccaatggatttgattgtattttggt-tg--atgtgttttctc-taat
atttacagtattttatt--a-----------tttttg-tttttt----------------
------------------------------------------------------------
-----------------------------------------------aacagttttcagc
cacag-tt--------gaaa----tgtcatgaattca-atacagatttaatcatagcat-
-ttctcattctggatttaa---ttcttt-------------gatttg--acagccca-aa
tagaaaggcaaca-aatggcatgg-gcaataggctacaatgacaagcaatggtggactga
ttc--------acgctgagtt---c-------tgtattttgttgtccattgtgtagtcat
tgattaaaagagctcatatatttgtttgcaagttgtgatgtttattagtaaaattagctt
ttgttgcaaatttgaaatgtttttacacagttagagc--attttgcaagcaaaatgtgtc
attttgaccat--cagtaccac---------------tgtg----ttaactgttttgaaa
atgtggagtttcagttgaaggctgcttcaacgcaatcaagaaaaactg------------
------------------------------------------------------------
------------------------------------------------------------
------------------------------------------------------------
------------------------------------------------------------
------------------------------------------------------------
------------------------------------------------------------
------------------------------------------------------------
---------------------------------------------------
>Mariner-N25_DR|438655
------------------------------------------------------------
------------------------------------------------------------
------------------------------------------------------------
--------cagtttttctagtttgctttgacctggtt-aaagaaac--taggttcctctt
-cattttcgttatcactatcccatcagagcagaggacaggtcttgcaaatgtgtaaactc
tttctcattgggttgacacattttccccatca--tttt-tcaaaacagtt-aacacagat
gtcattcaagcagtccaaactccattgttttagttatggtaaccaaacagaaaccatctt
ttccta-actattaaaaactaccaacatcagtatgaaatc-actgaagcaccggtttgac
actccttca-cacaaatcttcaattagccatcattctgca--aacct--tat--aaaaat
gatggaaggtctgtgtt-gttctgtgccagcattgatggaggagatcaa---------ta
tgtcc-tatactcccaatagatttgactgtatattagt-ttacatgtgctttctc-taat
atatacagtattttaat--a-----------cttttg-tctg------------------
------------------------------------------------------------
--------tttttttat--------------------ata-cagtatttcagttttcagc
cgcag-tt-ta----aaaaa----tgtcatgaattca-atatatatttaatcaaagcat-
-atcttattcttgatccaa---ttctttgc--taaaaggcgaatttg--acagccta-aa
tagaaagacaaca-aatgccattg-gctataagctacaatggcaagcaatgg-----tgg
tgca----------ctgagtt---ctgtaatttgtattttgttgtccattgtgtaatgat
taattgaaagagttcatatacttgtttgcaagttgtgttgtttgaaggtaaaactagctt
ttgtttcatattttaaatgttttgacacgatatgtgc--cttttgcaagcaaaatgtgtc
attttgaccat--gagtgccgctg-tttaggcc--tatgtg----ttaactgttttgaaa
atgtggagtttcagttgacaactgcatcaaagcaatcgagaaaaactg------------
------------------------------------------------------------
------------------------------------------------------------
------------------------------------------------------------
------------------------------------------------------------
------------------------------------------------------------
------------------------------------------------------------
------------------------------------------------------------
---------------------------------------------------
>Mariner-N25_DR|438656
------------------------------------------------------------
------------------------------------------------------------
------------------------------------------------------------
--------cagtttttctcgtttgctttgacctggtt-aaaaaaac--taggctccactt
-ca----------------cccagcagagcagaagacaggtcttgcaaatgtgtaaaccc
tttctcattgggttaccacattttcctcacca--tttt-tcaaaacagtt-aacacggat
gtcattcaagcagtccaaactccattgtt-------------------------------
------------------------------------------------------------
------------------------------------------------------------
------------------------------------------------------------
------------------------------------------------------------
------------------------------------------------------------
------------------------------------------------------------
------------------------------------------------------------
------------------------------------------------------------
------------------------------------------------------------
------------------------------------------------------------
------------------------------------------------------------
------------------------------------------------------------
------------------------------------------------------------
------------------------------------------------------------
------------------------------------------------------------
------------------------------------------------------------
------------------------------------------------------------
------------------------------------------------------------
------------------------------------------------------------
------------------------------------------------------------
------------------------------------------------------------
------------------------------------------------------------
---------------------------------------------------
>Mariner-N25_DR|438657
------------------------------------------------------------
------------------------------------------------------------
------------------------------------------------------------
------------------------------------------------------------
------------------------------------------------------------
------------------------------------------------------------
------------------------------------------------------------
------------------------------------------------------------
------------------------------------------------------------
------------------------------------------------------------
------------------------------------------------------------
------------------------------------------------------------
------------------------------------------------------------
------------------------------------------------------------
------------------------------------------------------------
------------------------------------------------------------
------------------------------------------------------------
------------------------------------------------------------
------------------------------------------------------------
---------------------ttgacacggtatgtgt--ggtttgcaagcaaaacgtgtc
attttgagcat--gagtgccgctg-tttaggcc--tgtgtg----ttaactgttctgaaa
atgtggagttgcagctgatggctgcatcaaagcgatcaagaaaaactgcagtttttcttg
tttgctttgaactggttaaaggaactaggttccacttcattttcatgatcactatccc--
------aaaacacaggtcttgcaaatg---------------------------------
------------------------------------------------------------
------------------------------------------------------------
------------------------------------------------------------
------------------------------------------------------------
------------------------------------------------------------
---------------------------------------------------
>Mariner-N25_DR|438658
------------------------------------------------------------
------------------------------------------------------------
------------------------------------------------------------
--------cagtttttcttgtttgctttgacctggtt-aaagaaac--taggttccactt
-cattttcattttcactatcccagcagagcaaaagaccggtcttgcaaatgtgtaaactc
tttctcattgggttgacacattttccccacca--tttt-tcaaaacagct-aacacggat
gtcattcaagcagtccaaactccattgttttagttatggtaaccaaacagaaaccatcta
ttccta-actattagaaactaccaacatcaatatgaattc-agtgaagcaccggtttgac
actacttca-cacaaatcttcaaaaagcaatcagtctgca--aacct--tat---aaaac
ggtggaaggtctgtgtt-gttctgtgacagcatggatggaggaggtcaatagtggc--ta
tgtct-tatactcccaatagatttgactgtatattggt-ttacatgtgttttctc-taat
atttacagtattttatt--a-----------cttttg-tctg------------------
------------------------------------------------------------
----------tttt------------------------ta-cagtatttcagttttcagc
cactg-tt-tg----aaaat----tgtcatgaattca-atataaatgtaatcaaagcat-
-ttcttattctggattcaa---ttctttgc--aaaaaggcaaatttg--acagccca-aa
tagaaagacaaca-aatggcattg-gcaataggctgcaatgacaagcaatgg-----tgg
tgca----------ctgagtt---ctgtattttgtattttgttgtccattgtgtaatgat
taattgaaagagctcatatacttgtttgcaagttgtgttgtttgaaggtaaaactagctt
ttgttgcatattttaaatgttttgacacggtatgtgc--cttttgccagcaaaatgtgtc
attttgaccat--gagtgccgctg-tttaggcc--tgtgtg----ttaactgttttgaaa
atgtggagtttcagttgacaactgcatccaagcaatcgagaaaaactg------------
------------------------------------------------------------
------------------------------------------------------------
------------------------------------------------------------
------------------------------------------------------------
------------------------------------------------------------
------------------------------------------------------------
------------------------------------------------------------
---------------------------------------------------
>Mariner-N25_DR|517444
------------------------------------------------------------
------------------------------------------------------------
------------------------------------------------------------
------------------------------------------------------------
------------------------------------------------------------
------------------------------------------------------------
------------------------------------------------------------
------------------------------------------------------------
------------------------------------------------------------
------------------------------------------------------------
------------------------------------------------------------
------------------------------------------------------------
------------------------------------------------------------
------------------------------------------------------------
------------------------------------------------------------
------------------------------------------------------------
------------------------------------------------------------
-------------------tt---c-------tctattttgttttccattgtgcaatgat
tgattaaaagagctcttatacttgtgttatacaagttgtgtttgaaggtaaaactagctt
ttgatgcatgttgtaaatgttttgacatggttagagc--gttttacaagcaaaatg----
---ttgaccat--tagtgccgctg-tttaggcc--tgtatgag-ttcaaatgtcttgaaa
atgtggagttttagttgtcggctgcatcaaaacaatcaagaaaaactg------------
------------------------------------------------------------
------------------------------------------------------------
------------------------------------------------------------
------------------------------------------------------------
------------------------------------------------------------
------------------------------------------------------------
------------------------------------------------------------
---------------------------------------------------
>Mariner-N25_DR|517445
------------------------------------------------------------
------------------------------------------------------------
------------------------------------------------------------
--------cagtttttctagtttgctttgacctggtt-aaagaagc--taggttcctctt
-cattttcattatcactatcccagcagagcagaggaccactcttgcacatgtgtaaaccc
tttctcattgggttgacacattttccccacca--tttt-tccatacaatt-aacacagat
gtcattcaagcagtccaaactccattgttttagttttagt-----aacagaatccatcta
ttccta-actattaaaaactaccaacatcagtatgaaatc-actgaagcaccggtttgac
actccttca-cacaaatcttcaattagccatcattctgca--aacct--tat--ataaac
gatgggaggtctgtgtt-gttctgtgccagcattgatggaggaggtcagta-tggc--ca
tgtcc-tatactcccaatagttttgactgtatattagt-ttacatgtgttttctc-taat
atttacagtattttatt--a-----------cttttg-tctg------------------
------------------------------------------------------------
--------tttttttat--------------------gta-cagtatttcagttttcagc
cacag-tt-tg----aaaaa----tgtcatgaattca-atatatattcaatcaaagcac-
-atcttattcttgatgcaa---ctctttgc--aaaaaggcgaatttg--acagccca-aa
tag--agacagca-aatgccattg-gctataagctacaatggcaagcaatgg-----tgg
tgc--------attttgagtt---ctgtattttgtattttgttgggcattgtgtaatgat
taattgaaagagctcatatacttgtttgcaagttgtgttgtttgaaggtaaa--------
-----------acgaaatgttttgacatgatatgtgc--cttttgcaagcaaaatgtgtc
actttgaccat--gagtgctgctg-tttaggcc--tgtgtg----ttaaccgttttgaaa
atgtggagtttcagttgacaactgcatccaagcaatcgagaaaaactg------------
------------------------------------------------------------
------------------------------------------------------------
------------------------------------------------------------
------------------------------------------------------------
------------------------------------------------------------
------------------------------------------------------------
------------------------------------------------------------
---------------------------------------------------
>Mariner-N25_DR|517446
------------------------------------------------------------
------------------------------------------------------------
------------------------------------------------------------
------------------------------------------------------------
------------------------------------------------------------
------------------------------------------------------------
------------------------------------------------------------
-----------------------aagatcagtatgaattc-actgaagcaccggtttgac
acttcttca-taagaatcttcaattagcaatcagtctgca--aacat--g----aaaaac
ggtggagggtctg---t-gttctgtgccagtatggatggaggaggtcaatagtggc--tt
tgtcc-tatactcccaatagatttgactgtatattgtt-ttacatgtgttttctc-taat
acttacagtattttatt--a-----------cttttg-tc--------------------
------------------------------------------------------------
--------tgttttttt---------------------ta-cagtatttcggttttcagc
cacag-tt-tg----aaaaa----tgtcatgtattca-atatacatttaatcaaagcat-
-ttcttattctggatccaa---atctttgc--aaaaagacaaatttg--acagccca-aa
tagaaagacaacc-aacggcattg-gcaataggctacaatgacaatcaatgttgcactga
ttc--------acactgagtt---c-------tgtattttgttgtccattgtgtaatgat
caattaaaagagctcacatacttgtttgcaaattgtgttgtttgaaggtaaaactagctt
ttgttgcatattttaaaagttttgacgcggtatgtgc--gttttgcaagcaaaatgtgtc
attttgaccac--gagtcccgctg-tttagatc--tgtgtg----ttaactgttttgaaa
atgtggagtttcagttgacaactgcctcaaagcaaacaagaaaaact-------------
------------------------------------------------------------
------------------------------------------------------------
------------------------------------------------------------
------------------------------------------------------------
------------------------------------------------------------
------------------------------------------------------------
------------------------------------------------------------
---------------------------------------------------
>Mariner-N25_DR|517447
------------------------------------------------------------
------------------------------------------------------------
------------------------------------------------------------
------------------------------------------------------------
------------------------------------------------------------
------attcgattgacat-tatttcccatca--tttt-gcaaaagaatt-aacatggat
gtcatttaatcagtccaaacgttcttgttttgtttatagtaaccaaaaataaatcat---
ttccta-actgttagaaactactaagatcagtaagaaatc-----aagcaccagcttgac
acttgttca-cacagatcttgtcttaacaatcagtctgca--aacctcat----aaaaaa
ggtgcaggttttgtgtt-gttctttgccagcatgtatgg-----------agtggc--ta
tgtct-tagac-tccaatag----------------------------------------
-------------------a----------------------------------------
------------------------------------------------------------
------------------------------------------------------------
---------tg-----------------------------------------------t-
------------------------------------------------------------
------------a-----------------------------------------------
------------------------c-------tgtatttc-ctgt---------------
------------------------------------------------------------
--------------aa--------------------------------------------
-------------------------t---------------------a------------
--------------tt--------------------------------------------
------------------------------------------------------------
------------------------------------------------------------
------------------------------------------------------------
------------------------------------------------------------
------------------------------------------------------------
------------------------------------------------------------
------------------------------------------------------------
---------------------------------------------------
>Mariner-N25_DR|517448
------------------------------------------------------------
------------------------------------------------------------
------------------------------------------------------------
--------cagtttttcttgtttgctttgacctggtt-aaggaaac--aaggttccactt
-cattttcattatcactatcccagcagagcagaagacaggtcttgcaaatgtgtaaaccc
tttcttattgggttgacgcattttccccacca--ttttttcaaaacagtt-aacatggat
gtcatttaagcagtccaaactccattgttttagtt-------------------------
------------------------------------------------------------
------------------------------------------------------------
------------------------------------------------------------
------------------------------------------------------------
------------------------------------------------------------
------------------------------------------------------------
------------------------------------------------------------
------------------------------------------------------------
------------------------------------------------------------
------------------------------------------------------------
------------------------------------------------------------
------------------------------------------------------------
------------------------------------------------------------
------------------------------------------------------------
------------------------------------------------------------
------------------------------------------------------------
------------------------------------------------------------
------------------------------------------------------------
------------------------------------------------------------
------------------------------------------------------------
------------------------------------------------------------
------------------------------------------------------------
---------------------------------------------------
>Mariner-N25_DR|517449
------------------------------------------------------------
------------------------------------------------------------
------------------------------------------------------------
------------------------------------------------------------
------------------------------------------------------------
------------------------------------------------------------
------------------------------------------------------------
------------------------------------------------------------
------------------------------------------------------------
------------------------------------------------------------
------------------------------------------------------------
------------------------------------------------------------
------------------------------------------------------------
--------------------------------------------tatttcagttttcagg
aacag-tt-tg----aaaaa----ttgtatgaattca-atatacatttaatcaaagcat-
-ttcttatttaggatctaa---ttcttagc--aaaaaggcaaattcg--acagccca-aa
tagaaagacaaca-aatggcattg-gcaataggctacaatggcaa---------------
--------------------------gagttctgtattttgctgtccattgtgtaatggt
taattgaaagagcttatatacttgtttccaagttgtgttgcttgaaggtaaaactagctt
ttgttgcatattttaaatgttttgacatagtatctgt--gttttgcaaacaaaatgtgtc
attttaaccat--ga---------------------------------------------
------------------------------------------------------------
------------------------------------------------------------
------------------------------------------------------------
------------------------------------------------------------
------------------------------------------------------------
------------------------------------------------------------
------------------------------------------------------------
------------------------------------------------------------
---------------------------------------------------
>Mariner-N25_DR|517450
------------------------------------------------------------
------------------------------------------------------------
------------------------------------------------------------
--------cagtttttcttgtttgctttgacctggtt-aaagaaac--taggttccactt
-aatttccattatcactatcccagcagagtagaagacaggtcttgcaaatgt--------
-------------------gt---------------------------------------
----------------aaactccattgttttagctatggtaactaaacagaaatcatcta
ttccta-accattagaaactaccaagatcagtatgaattc-actgaagtg----------
-----------aaaaatcttcaattagcaatcagtctgca--tacat--t----aaaaat
ggtggaaggtctgtgtt-gttctgtgc--ata-----------tcccaat----------
tgtcc-tatactcccaatagatttgactgtatattggt-ttacatgtgttttctc-taat
atttacagtattttatt--a-----------cttgtg-tgtgtgtgtgtgtg--------
------------------------------------------------------------
tgtgtgtgtgtgcctgcgtgcgtgcgt-gtgtgtgtttta-cagtatttttgttttcagc
cacag-tt-tg----aaaaa----tgtcatgaaatca-atataaatttaatcaaagcat-
-ttctttgtctggatttaa---ttctttac--aaaaaggctaattt--------------
------------------------------------------------------------
------------------------------------------------------------
------------------------------------------------------------
------------------------------------------------------------
------------------------------------------------------------
------------------------------------------------------------
------------------------------------------------------------
------------------------------------------------------------
------------------------------------------------------------
------------------------------------------------------------
------------------------------------------------------------
------------------------------------------------------------
------------------------------------------------------------
---------------------------------------------------
>Mariner-N25_DR|517451
------------------------------------------------------------
------------------------------------------------------------
------------------------------------------------------------
--------cagtttttctagtttgctttgacctggtt-aaagaaac--taggttcctctt
-cattttcattatcactatcccagcagagcagaggacaggtcttgcaaatgtgtaaaccc
tttctcattgggttgacacattttccccacca--tttt-tccaaacagtt-aaca--gat
gtcattcaagcagtccaaactccattgtttaagttttgttaaccaaacagaaaccatcta
ttccta-actattaaaaactaccaacatcattatgaaatc-actgaagcaccggtttgac
actccttca-cacaaatcttcaattagcaatcagtctgca--aacct--tgt--aaaaac
gatggaaggtctgtgtt-gttctgtgccagcattgatggaggaggtcaata-tggc--ta
tgtcc-tatactcccaatagttttgactgtatattagt-ttacatgtgttttctc-taat
atttacagtattttatt--g-----------t----------------------------
------------------------------------------------------------
--------tttttttat--------------------ata-cagtatttcagttttcagc
cacag-tt-tg----aaaaa----tgtcatgaattca-atatatattcaatcaaagcac-
-atcttattcttgatccaa---ttctttgc--aaaaagacgaatttg--acagccca-aa
tag--agacaaca-aatgccattg-gctataagctacaatggcaagcaatgg-----tgg
tgc--------attttgagtt---ctgtattttgtattttgttgtccattgtgtaatgat
taattgaaagagctcatatacttgtttgcaagttgtgtagtttgaaggtaaaactagctt
ttgttgcatatgttaaatgttttgacacgatatgtgc--cttttgcaagcaaaatgtgtc
attttgaccat--gagtgccgctg-tttaggcc--tgtgtg----ttaactgttttgaaa
atgtggagtttcagttgacaactgcatccaagcaatcgagaaaaactg------------
------------------------------------------------------------
------------------------------------------------------------
------------------------------------------------------------
------------------------------------------------------------
------------------------------------------------------------
------------------------------------------------------------
------------------------------------------------------------
---------------------------------------------------
>Mariner-N25_DR|517452
------------------------------------------------------------
--------------------------------------gaagg-----------------
------------------------------------------------------------
-------aaaattcaccttgtctattttggcacaggtg----aaac--------------
-aatgttccttttgaccacaccagctta----------tgttttaaaaatgt--------
---------ggagt------ttt-----a--g--tttcatcaaagcaatc--------aa
gaaaaactggcagttaaaacttcattgttttagctatggtaaccaaac--aaaccatcta
tttcta-acgattaaaaactaccaagatcagtatgatatc-attgaagcacttgtttgac
actctttca-cacaaatctttagttagttatcattcggca--aacct-------------
----------------------------------------------------------ta
-----------t--------------------------------------------ta--
-------------------a----------------------------------------
------------------------------------------------------------
---------------------------------------------------a--------
---------------aaaaa-----------aa-------------------aaaaaa--
----------------------ctctttacc----------aac----------------
------------a-----------------------------------------------
--------------------------------tgtat---g-------------------
-----g-------------------------------------ggaggt-----------
-------------caa------ta--------------------------g---------
-------------------------t---------------------gactgtctt-a--
------------------------------------------------------------
------------------------------------------------------------
------------------------------------------------------------
------------------------------------------------------------
------------------------------------------------------------
------------------------------------------------------------
------------------------------------------------------------
------------------------------------------------------------
---------------------------------------------------
>Mariner-N25_DR|517453
------------------------------------------------------------
------------------------------------------------------------
------------------------------------------------------------
--------cagtttttcatgatcgctttaacctggtt-aaacaaac--taggatccactc
-agttttcatcatcactaccccagcagagcagaagaaacgtcttgcaaatgtgtgaaccc
tttctcatt---------------------------------------------------
------------------------------------------------------------
------------------------------------------------------------
------------------------------------------------------------
------------------------------------------------------------
------------------------------------------------------------
------------------------------------------------------------
------------------------------------------------------------
------------------------------------------------------------
------------------------------------------------------------
------------------------------------------------------------
------------------------------------------------------------
------------------------------------------------------------
------------------------------------------------------------
------------------------------------------------------------
----------------------------------------------------tgttgaca
------------------------------------------------------------
------------------------------------------------------------
------------------------------------------------------------
------------------------------------------------------------
------------------------------------------------------------
------------------------------------------------------------
------------------------------------------------------------
------------------------------------------------------------
---------------------------------------------------
>Mariner-N25_DR|517454
------------------------------------------------------------
------------------------------------------------------------
------------------------------------------------------------
--------cagtttttcttgtttgctttgacctggtt-aaagaaac--taggatccactt
-tattttcattattactatcccagcagagtagaagacaggtcttgcaa------------
---cccattgggttgacacatttttcccacca--tttt-tcaaaacagtt-aacacggat
gtcattcaagcagtccaaactccattgttttagtgatggtaaccaaacagaaaccatcta
ttccta-accattaaaaactaccaagatcagtatgaattc-actgaag-------ttgac
actccttca-cacaaatcttcaattagcaatcagtctgca--aacat--t----aaaaac
ggtggaaggtctgagtt-gttctgtgccagcatggatgtagaaggtcaatagtggt--ta
tgtcc-tatactcccaatagatt------------ggt-ttccatgtgttttctc-taat
atttacaatattt--tt--a-----------tttt-------------------------
------------------------------------------------------------
----------------------------------------------tgtcagttttcagc
cacag-tt-tg----aaaaa----tgttatgaattca-atataaatttaatcaaagcat-
-ttcttattctggatccaa---ttatttgc--aaaaaggcaaatttg--acagccca-aa
tagaaagacaaaa-aatggcactg-gcaataggctacaatggcaagcaatgg-----t--
-----------gcactgaatt---ctgtattttgtattatgttgtccattgtataatgat
taataaaaagagttcatatacttgtttgcaagttgtgttgtttgagggtaaaaatagctt
ttgttgcatattttaaatgttttgacacggtatgtgc--cttttgcaagcaaaatgtgtc
attttgaacat--gagcgcttctg-tttaggcc--tgtgtg----ttaactgttttgaaa
atgtggagtttcagttgacggctgcatcaaagcaatcaagaaaaactg------------
------------------------------------------------------------
------------------------------------------------------------
------------------------------------------------------------
------------------------------------------------------------
------------------------------------------------------------
------------------------------------------------------------
------------------------------------------------------------
---------------------------------------------------
>Mariner-N25_DR|517455
------------------------------------------------------------
------------------------------------------------------------
------------------------------------------------------------
--------cagtttttctagtttgctttgacctgctt-aaagaaac--taggtacctctt
-cattttcattatcactatcccagcagagcagaggacaggtcttgcaaatgtgttaaccc
tttctcattgggttgacacattttccctacca--tttt-tccaaacagtt-aacacagat
gtcattcaagcagtccaaactccattgttttagttttggtaaccaaacagaatccatcta
ttccta-actattaaaaactaccaacatcagtatgaaatc-actaaagcaccgttttgac
actccttca-cacaaatcttcaattagccatcattctgca--aacct--tat--ataaac
gatggaaggtctgtgtt-gttctgtgccagcattgatggaggaggtcaata-tggc----
tgtcc-tatactcccaatagatttgactgtatattagt-ttacatgtgttttctc-taat
atttacagtattttatt--a-----------cttttg-tctgt-----------------
------------------------------------------------------------
--------tttttttat--------------------ata-cagtatttcagttttcagc
cacag-tt-tg----aaaaa----tgtcatgaattca-atatatattcaatcaaagcac-
-atcttattcttgatccaa---ttctttgc--aaaaagtcaaatttg--acaaccca-aa
tag--agacaaca-aatgccattg-gctataagctacaatggcaagcaatgg-----tgg
cgc--------attttgagtt---ctgtattttgtattttgttgtccattgtgtaatgat
taattgaaagagctcttatacttgtttgcaagttgtgttgtttgaaggtaaaactagctt
ttgttgcatatgttaaatgttttgacacgatatgtg---cttttgcaagcaaaatgtgtc
attttgaccat--gagtgccgcag-tttaggcc--tgtgtg----ttaactgttttgaaa
atgtggagtttcagttgacaactgcatccaagcaatcaaaaaaaactg------------
------------------------------------------------------------
------------------------------------------------------------
------------------------------------------------------------
------------------------------------------------------------
------------------------------------------------------------
------------------------------------------------------------
------------------------------------------------------------
---------------------------------------------------
>Mariner-N25_DR|517456
------------------------------------------------------------
------------------------------------------------------------
------------------------------------------------------------
--------cagtttttcttgtttgcttcgacctgatt-aaagaaac--taggttccactt
-cattttcattatcactatcccagcagagcagaagacaggtcttgcaaatgtgtaaaccc
tttctcatttggttgacacattttccccacca--tttt-tcaaaacattt-aacactgat
gtcattcaagcagtccaaactccattgttttaggtatggtaaccaaacagaaaccatcta
ttccta-accattagaaactaccaagatcagtatgaattc-actgaagcactgttttgac
actccttca-cacaaatcttcaattagcaatcagtctgca--aacct--cat--aataat
ggtggaaggtctgtgtt-gttctgtgccagcatggatgaaggaggtcaatagtggc--ta
tgtccgtatactcccaaaagatttgactgtatattgat-ttacatgtgttttctc-taat
atttacaggaattttat--t-----------tttttg-tcagttttt-------------
------------------------------------------------------------
-------tttttttt-----------------------aa-cagtatttcagttttcagc
cacag-tt-tg----aaaaa----tgtcctgaattca-atataaatttaatcaaagcat-
-ttcttattctggatccaa---ttctttgca-aaaaaggcaaatttg--acagccca-aa
tagaaagacaaca-aacagcattg-gcaataggctacaatggcaagcaa--------tgg
tgca----------ctgaatt---ctgtattttgtattttgttgtccattgtgtaatgat
taattgaaagagttcatatacttgttttcaagttgtgttgtttgaagataaaactagctt
ttgttgcatattttaaatgttttgacacggtatgtgc--cttttgcaagcaaaatgtgtc
attttgaccat--gagtgcttctg-tttaggcc--tgtgtg----ttaactgttttgaaa
atgtggagtttcagttgacggctgcatcaaagcaattgagaaaaactg------------
------------------------------------------------------------
------------------------------------------------------------
------------------------------------------------------------
------------------------------------------------------------
------------------------------------------------------------
------------------------------------------------------------
------------------------------------------------------------
---------------------------------------------------
>Mariner-N25_DR|517457
------------------------------------------------------------
------------------------------------------------------------
------------------------------------------------------------
--------cagtttttcttgttcgctttgacctggtt-aaagaaac--taggttccactt
-cattttcattatcactatcccagcagagcagaagacaggtcttgcaaatatgtaaaccc
tttctcattgggttgacacattttccccacca--tttt-tcaaaacagtt-aacacagat
gtcattcaagcagtccaaactccattgttttagctatagtaaccaaacagaaaccatcta
ttccta-accattagaaactaccaagatcagtatgaaatc-atagaagcaccaatttgac
actccttca-cacaaatcttcaattagcaatcagtctgca--aacat----t--aaaaac
ggtggaaggtctgtgtt-gttctgtgccagcatggatggaagaggtcaatagtggc--ta
tgtcc-tatactcccaatagatttgactgtatattggt-ttacatgtgttttctc-taat
atttacagtattttatt--a-----------cttttg-tcttttttctgct-------tc
tttctgctacttttttta-----------------------------------tttttat
ttttttatttttttt-----------------------ta-cggtattttagttttcagc
cacag-tt-tg----aaaaa----tgtcatgaagtta-atataagtttaatcaaagtat-
-ttcttattctggatccaa---ttctttgc--aaaaaggcccatttg--acagccca-aa
tagaa-----------------------------------------------------tt
caca----------ctgagtt---ctgtattttgttttttgttgtccattgtctaatgaa
taattgaaagagttcatatacttgtttgcaagttgtgttgtttgaaggtaaaactagctt
ttgttgcatattttaaatgttttgacacggtatgtgc--attttgcaagcataatgtttc
attttgacaat--gagtgccgctg-tttaggcc--tgtgtg----ttaactgttttgaaa
atgtggcgtttcagttgacaactgcatcaaagcaaacaagaaaaactg------------
------------------------------------------------------------
------------------------------------------------------------
------------------------------------------------------------
------------------------------------------------------------
------------------------------------------------------------
------------------------------------------------------------
------------------------------------------------------------
---------------------------------------------------
>Mariner-N25_DR|517458
------------------------------------------------------------
------------------------------------------------------------
------------------------------------------------------------
--------cagtttttctagtttgctttgacctggtt-aaagaaac--taagttcctctt
-cattttcattatcactatcccagcagagcagaggacaggtcttgcaaatgtgtaaagcc
tttctcattgggttgacacattttccccacca--tttt-tccaaacagtc-aacacagat
gtcattcaagcagtccaaactccattgttttagttttggtaaccaaacaaaatccatcta
ttccta-actattaaaaactaccaacatcagtatgaaatc-actgaagcaccggtttgac
actccttca-cacaaatcttcaattagccatcattctgca--aacct--tat--aaaaac
gatggaaagtctgtgtt-gttctgtgccagcattgatggaggaggtcaata-tggc--ta
tgtcc-tatactcccaatagatttgactgtatattagt-ttacatgtgttttctc-taat
atttacagtattttatt--a-----------cttttg-tctg------------------
------------------------------------------------------------
------t-tttttttat--------------------ata-cagtatttcagttttcagc
cacag-tt-tg----aaaaa----tgtcatgaattca-atatatattcaatcaaagcac-
-atcttattcttgatccaa---ttctttgc--aaaaaggcgaatttg--acagccca-aa
tag--agacaaca-aatgccattg-gctataagctacaatggcaagcaatgg-----tgg
tgc--------attttgagtt---ctgtattttgtattttgttgtccattgtgtaatgat
taattgaaagagctcatatacttgtttgcaagttgtgtagtttgaaggtaaaactagctt
ttgttgcatatgttaaatgttttgacacgatatgtgc--cttttgcaagcaaaatatgtc
attttgaccat--gagtgcagctg-tttaggcc--tgtgtg----ttaactgttttgaaa
atgtggagtttcagttgacaactgcatccaagcaatcgagaaaaactg------------
------------------------------------------------------------
------------------------------------------------------------
------------------------------------------------------------
------------------------------------------------------------
------------------------------------------------------------
------------------------------------------------------------
------------------------------------------------------------
---------------------------------------------------
>Mariner-N25_DR|517459
------------------------------------------------------------
------------------------------------------------------------
------------------------------------------------------------
--------cagtttttctagtttgcttggacctggtt-aaagaaac--taggttcctctt
-cattttcattatcactatcttagcagagcaaaagaccggtcttgcaaatgtgtaaaccc
tttctcattgggttggcacattttccccacca--tttt-tccaaacagtt-aacacagat
gtcattcaagcagtccaaaggccattgttttagttttggtaaccaaacagaaaccatcta
ttccta-actattaaaaactaccaacatcagtatgaaatc-actgaagcaccggtttgac
actccttca-cacaaatcttcaattagtcatcattctgca--aacct--tat--ataaac
gatggaaggtctgtgtt-gttctgtgccagcattgatggaggaggtcaata-tggc--ta
tgtcc-tatactcccaatagttttgactgtatattagt-ttacatgtgttttctc-taat
atttacagtattttatt--a-----------cttttg-tctg------------------
------------------------------------------------------------
--------tttttttat--------------------ata-cagtatttcagttttcagc
cacag-tt-tg----aaaaa----tgtcatgaattca-atatatattcaatcaaagcac-
-atcttattcttgatccaa---ttctttgt--aaaaaggcgaatttg--acagccca-aa
tag--agacaaca-aatgccattg-gctataagc--------------------------
------------------------------------------------------------
------------------------------------------------------------
------------------------------------------------------------
------------------------------------------------------------
------------------------------------------------------------
------------------------------------------------------------
------------------------------------------------------------
------------------------------------------------------------
------------------------------------------------------------
------------------------------------------------------------
------------------------------------------------------------
------------------------------------------------------------
---------------------------------------------------
>Mariner-N25_DR|517460
------------------------------------------------------------
------------------------------------------------------------
------------------------------------------------------------
--------cagtttttcttgtttgctttgacctggtt-aaagaaac--taggttcctctt
-cattttcattatcactatgtcagcagagcagaagacaggtcttgcaaatgtgtaaaccc
tttctcattgggttgacacattttccccacca--tttt-tcaaaacagtt-aacacagat
gtcattcaagccgtccaaactccattgttttagttatggtaaccaaacagaaaccatcta
ttccga-actattaaaaactactaacatcagtatgaaatc-actgaagcaccggtttgac
actccttca-cacaaatcttcaattagatatcattctgca--aactt--tat--aaaaac
gatggaaggtctgtgtt-gttctgtgccagcattgatggaggaggtcaata-tggc--ta
tgtcc-tatactcccgatagatttgactgtatattagt-ttacatgtgttttctc-taat
atttacagtattttatt--a-----------cttttg-tctg------------------
------------------------------------------------------------
-----------tttttt--------------------ata-cagtatttcagttttcagc
cacag-tt-tg----aaaaa----tgtcatgaattca-aaatatatttaatcaaagcac-
-atcttattctggatccaa---ttctttgc--aaaaaggcaaatatg--acagccca-aa
tagaaagacaaca-aatgccattg-gcaataagctacaatggcaagcaatgg-----tgg
tta----------------------tgtattttttattttgttttccattgtgtaatgat
taattgatagagctcatatacttgtttgcaagttttgttgtttgaaggtaaaactagctt
ttgttgcatattttaaatgttttgacacgatatgtgc--cttttgcaagcaaaatgtgtc
attttgaccat--gagtgccgctg-tttaggcc--tgtgtg----ttaactgttttgaaa
atgtggagtttcagttgacaactgcatccaagcaatcaagaaaaactg------------
------------------------------------------------------------
------------------------------------------------------------
------------------------------------------------------------
------------------------------------------------------------
------------------------------------------------------------
------------------------------------------------------------
------------------------------------------------------------
---------------------------------------------------
>Mariner-N25_DR|517461
------------------------------------------------------------
------------------------------------------------------------
------------------------------------------------------------
------------------------------------------------------------
------------------------------------------------------------
------------------------------------------------------------
------------------------------------------------------------
------------------------------------------------------------
------------------------------------------------------------
------------------------------------------------------------
------------------------------------------------------------
------------------------------------------------------------
------------------------------------------------------------
------------------------------------------------------------
------------------------------------------------------------
------------------------------------------------------------
---------------------------------------tgaagaccactcgttaggc--
------------ctgtgtgtt---aac-------tgttttgttgacgactgcatagcaat
caagaaatactgctcatatacttgtttgcaagttgtgttgtttgaaggtaaaactagctt
ttgttgcatattgtaaatgttttgacacgtgttttgt--gttttgcaagcaaaatgtgtc
attctgaccat--gagtgccgctg-ttta-------------------------------
------------------------------------------------------------
------------------------------------------------------------
------------------------------------------------------------
------------------------------------------------------------
------------------------------------------------------------
------------------------------------------------------------
------------------------------------------------------------
------------------------------------------------------------
---------------------------------------------------
>Mariner-N25_DR|517462
------------------------------------------------------------
------------------------------------------------------------
------------------------------------------------------------
--------cagtctttctagtttgctttgacctggtt-aaagaaac--taggttcctctt
-cattttcctcatcactatcccagcagagcagaggaccagtcttgcaaatgtgtaaaccc
tttctcattgggttgacacattttccccacca--tttt-tccaaacagtt-aacacagat
gtcattcaagcagtccaaactccattgttttagttttggtaaccaaacagaatccatcta
ttccta-actattaaaaactaccaacatcagtatgaaatc-actgaagcaccggtttgac
actccttca-cacaaatcttcaattagccatcattctgca--aacct--tat--ataaac
gatggaagctctgtgtt-gttctgtgccagcattgatggaggaggccagta-tggc--ta
tgtcc-tatactcccaatagttttgactgtata-tggt-ttacatgtgttttctt-taat
atttacagtattttatt--a-----------cttttg-tctgtt----------------
------------------------------------------------------------
------t-tttttttat--------------------ata-cagtatttcggttttcagc
cacag-tt-tg----aaaaa----tgtcatgaattca-atatatattcaatcaaagcac-
-atcttattcttgatctaa---ttctttgc--aaaaaggcgaatttg--acagccca-aa
tag--acacaaca-aatgccattg-gctataagctacaatggcaagcaatgg-----tga
tgc--------attttgagtt---ctgtattttgtattttgttgtgcattgtgtaatgat
taattgatagagctcatatacttgtttgcaagttgtgttgtttgaaggtaaaactagctt
ttgtaccatatgttaaatgttttgacatgatatgtgc--cttttgcaagcaaaatgtgtc
attttgaccat--gagtgccgctg-tttaggcc--tgtgtg----ttaactgttttgaaa
atgtggagtttcagttgacaactgcatccaagcaatcgagaaaaactg------------
------------------------------------------------------------
------------------------------------------------------------
------------------------------------------------------------
------------------------------------------------------------
------------------------------------------------------------
------------------------------------------------------------
------------------------------------------------------------
---------------------------------------------------
>Mariner-N25_DR|517463
------------------------------------------------------------
------------------------------------------------------------
------------------------------------------------------------
--------cagtttttctagtttgctttgacctggtt-aaagaaac--taggttcctctt
-cattttcattatcactatcccagcagagcagaggaccggtcttgcaaatgtgtaaagcc
tttctcattgggttgacacattttccccacca--tttt-tccaaacagtc-aacacagat
gtcattcaagcagtccaaactccattgttttagttttggtaaccaaacagaatccatcta
ttccta-actattaaaaactaccaacatcagtatgaaatc-actgaagcaccggtttgac
actccttca-cacaaatcttcaattagccatcattctgcagcaacct--tat--aaaaac
gatggaaggtctgtgtt-gctctgtgccagcattgatggaggaggtcaata-tggc--ta
tgtcc-tatactcccaatagatttgactgtatattagt-ttacatgtgttttctc-taat
atttacagtattttatt--a-----------cttttg-tctgt-----------------
------------------------------------------------------------
------t-tttttttat--------------------ata-cagtatttcagttttcagc
cacag-tt-tg----aaaaa----tgtcatgaattca-atatatattcaatcaaagcac-
-atcttattcttgatccaa---ttctttgc--aaaaaggccaatttg--acagccca-aa
tag--agacaaca-aatgccattg-gctataagctacaatggcaagcaatgg-----tgg
tgc--------attttgagtt---ctgtattttgtattttgttgtccgttgtgtaatgat
taattgaaagagctcatatacttgtttgcaagttgtgtagtttgaaggtaaaactagctt
ttgttgcatatgttaaatgttttgacatgatatgtgc--cttttgcaatcaaaatgtgtc
attttgaccat--gagtgccgctg-tttaggcc--tgtgtg----ttaactgttttgaaa
atgtggagtttcagttgacaactgcatccaagcaatcgagaaaaactg------------
------------------------------------------------------------
------------------------------------------------------------
------------------------------------------------------------
------------------------------------------------------------
------------------------------------------------------------
------------------------------------------------------------
------------------------------------------------------------
---------------------------------------------------
>Mariner-N25_DR|517464
------------------------------------------------------------
------------------------------------------------------------
------------------------------------------------------------
--------cagtttttctagtttgctttgacctggtt-aactaaac--taggttccactt
-cattttcattatcactatcccagcagagcagaagaccggtcttgcaaatgtataaaccc
tttctcattgggttgacacattttccccacca--tttt-tcaaaacagtt-aacacagat
gtcattcaagcagtccaaactctattgttttagctatggtaaacaaacagaaactgtcta
ttccta-accattagaaactaccaagatcagtatgaattt-actgaagcaccggtttgac
actccttca-cacaaatcttcactcagcaatcagtctgca--aacat----t--aaaaac
ggtggaaggtctgtgtt-gttctgtggcagcatggatgaaggaggtcaataatggc--ta
agtcc-tatactcctaataaatttgactgtatattagt-ttacatgtgttttttc-taat
atttacagtattttatt--a-----------cttttg-tctg------------------
------------------------------------------------------------
-------tttttttt--------------------atata-cagtatttcagttttcagc
cacag-tt-tg----aaaaa----tgtcatgaattca-atatatattcaatcaaagcac-
-atcttattcttgatccaa---ttctttgc--aaaaaggcgaatttg--acagccca-aa
tag--agacaaca-aatgccattg-gctataagctacaatggcaagcaatgc-----tgg
tgcat--------tttgagtt---ctgtattttgtattttgttgtgcattgtctaatgat
taattgaaagagctcttatacttgtttgcaagttgtgtagtttgaaggtaaaactagctt
ttgttgcatatgttaaatgttttgacacgatatgtgc--cttttgcaagcaaaatgtgtc
attttgaccat--gagtgccgcag-tttaggcc--tgtgtg----tttactgttttgaaa
atgtggagtttcagttgacaactgcatccaagcaatcgagaaaaactg------------
------------------------------------------------------------
------------------------------------------------------------
------------------------------------------------------------
------------------------------------------------------------
------------------------------------------------------------
------------------------------------------------------------
------------------------------------------------------------
---------------------------------------------------
>Mariner-N25_DR|517465
------------------------------------------------------------
------------------------------------------------------------
------------------------------------------------------------
-----------tttttttt----------------tt-----------------------
------------------------------------------------------------
ttttttttt-----------ttt-----------tttt----------tt----------
------------------------------------------------------------
------------------------------------------------------t-----
-------ta-cat------------------------------------t----------
--------------att-------------------------------------------
-----------tcc-----------------------------------tttccc-----
-------------------------------cccccg-----------------------
------------------------------------------------------------
---------------------------------------------------g--------
------tt-tg----aaaaa----tgtcctgaattca-atataggtttaatcaaggctt-
-ttcttattcgggatccaa---ttctttgc--aaaagggcaaatttg--accgccca-aa
t-----------agaat--------tc---------------------------------
-----------ccgcggggtt---cggtatttggttttttgtggccccttgcc-aaggat
taattgaaagagctcatatacttgtttgcaagttgggttgtttgaaagtaaaacttgctt
tagttgcatattttaaaggttttgacccgggatgggc--cttttgcaagc-taaggtttc
tttttgcccat--gagtgccgctg-tttaggcc--tggggg----tt-acggttttgaaa
atggggaatttcagtt--------------------------------------------
------------------------------------------------------------
------------------------------------------------------------
------------------------------------------------------------
------------------------------------------------------------
------------------------------------------------------------
------------------------------------------------------------
------------------------------------------------------------
---------------------------------------------------
>Mariner-N25_DR|517466
------------------------------------------------------------
------------------------------------------------------------
------------------------------------------------------------
------------------------------------------------------------
------------------------------------------------------------
------------------------------------------------------------
------------------------------------------------------------
------------------------------------------------------------
------------------------------------------------------------
------------------------------------------------------------
------------------------------------------------------------
------------------------------------------------------------
------------------------------------------------------------
----ttttttttttttttttttttt-----ttttttttta-cattatttcagttttcacc
cacag-tt-tg----aaaaa----tgtcatgaattca-atataagtttaatcaaagcat-
-ttcttattctggatccaa---ttctttgc--aaaaaggcaaatttg--acagccca-aa
taga--------a-----------ttc---------------------------------
-----------acgctgagtt---ctgtattttgttttttgttgtccattgtctaatgat
taattgaaagagctcatatacatgtttgcaagttgtgttgtttgaaagtaaaacttgctt
tagttgcatattttaaatgttttgacacggtatgtgc--attttgcaagcataatgtttc
attttgaccat--gagtgccgctg-tttaggcc--tgtgtg----ttaactgttttgaaa
atgtggaatttcagttgacgactgcatcaaggcaaacaagaaaaactg------------
------------------------------------------------------------
------------------------------------------------------------
------------------------------------------------------------
------------------------------------------------------------
------------------------------------------------------------
------------------------------------------------------------
------------------------------------------------------------
---------------------------------------------------
>Mariner-N25_DR|599179
------------------------------------------------------------
------------------------------------------------------------
------------------------------------------------------------
--------cagtttttctagtttgctttgacctggtt-aaagaaac--taggttcctctt
-cattttcattatcactatcccagcagagcagaggacaggtcttgcaaatgtgtaaaccc
tttctcattgggttgacacattttccccacca--tttt-tccaaacagtt-aacacagat
gtcattcaagcagtccaaactccattgttttagttttggtaaccaaacagaatccatcta
ttccta-actattaaaaactaccaacatcagtatgaaatc-actgaagcaccggtttgac
actccttca-cacaaatcttcaattagccatcattctgca--aacct--tat--taaaac
gatggaaggtctgtgtt-gttctgtgccagcattgatggaggaggtcaata-tggc--tt
tgtccatatactcccaatagttttgactgtatattagt-ttacatgtgttttctc-taat
atttacagtattttatt--a-----------cttttg-tctt------------------
------------------------------------------------------------
--------tttttttat--------------------ata-cagtatttcagttttcagc
cacag-tt-tg----aaaaa----tgtcatgaattca-atatatattcaatcaaagcac-
-atcttattcttgatccaa---ttctttgc--aaaaaggcgaatttg--acagccca-aa
tag--agacaaca-aatgccattg-gctataagctacaatggcaagcaatgg-----tgg
tgc--------attttgagtt---ctgtattttgtattttgttgtgcattgtgtaatgat
taattgaaagagctcttatacttgtttgcaagttgtgtagtttgaaggtaaaactagctt
ttgttgcatatgttaaatgttttgacacgatatgtgc--cttttgcaagcaaaatgtgtc
attttgaccat--gagtgccgctg-tttaggcc--tgtgtg----ttaactgttttgaaa
atgtggagtttcagttgacaactgcatccaagcaatcgagaaaaactg------------
------------------------------------------------------------
------------------------------------------------------------
------------------------------------------------------------
------------------------------------------------------------
------------------------------------------------------------
------------------------------------------------------------
------------------------------------------------------------
---------------------------------------------------
>Mariner-N25_DR|599180
------------------------------------------------------------
------------------------------------------------------------
------------------------------------------------------------
------------------------------------------------------------
------------------------------------------------------------
------------------------------------------------------------
------------------------------------------------------------
------------------------------------------------------------
------------------------------------------------------------
------------------------------------------------------------
------------------------------------------------------------
------------------------------------------------------------
------------------------------------------------------------
------------------------------------------------------------
------------------------------------------------------------
------------------------------------------------------------
------------------------------------------------------------
-------------------tt---ctgtattttgtattttgttgtccattgtgtaatgat
taattgaaagagctcttatacttgtttgcaagttgtgttgtttgaaggtaaaactagctt
ttgttgcatattttaaatgttttgactcggtatgtgt--gttttgcaagcaaaatgtgtc
atttcaaccat--gagtgctgcta-attaggcc--tgtgtg----ttaactgttttgaaa
atgtggagtttcagtggacggctgcatcaaagcaattaggaaaaactg------------
------------------------------------------------------------
------------------------------------------------------------
------------------------------------------------------------
------------------------------------------------------------
------------------------------------------------------------
------------------------------------------------------------
------------------------------------------------------------
---------------------------------------------------
>Mariner-N25_DR|599181
------------------------------------------------------------
------------------------------------------------------------
------------------------------------------------------------
--------cagtttttcttgttaactttgacctggtt-aactaaac--taggttccgctt
-cattttcattatcactatcccagcagagcagaagaccggtcttgcaaatgtgtaaactc
tttctcattgggttgacagattttcccaacca--tttt-tcaaaacagtt-aacacagat
attattcaagcagtccaaactccattgttttagttttggtatccaaacagaatccatcta
ttccta-actattaaaaactaccaacatcagtatgaaatc-actgaagcaccggtttgac
actccttca-cacaaatctgcaattagcaatcagtctgca--aacct--t-----aaaat
ggtggaaggtctgtgtt-gttctgtaccagcatggatggaggagctcaatagtgac--ta
taccc-tatactcccaatagatttgactgtatattggt-ttaaatgtgttttctc-taat
atttacagtattttatt--a-----------catt-------------------------
------------------------------------------------------------
----tttcagatttttt--------------------tta-cagtattgaattttttagc
cacag-tt-ta----aaaaa----tgtcataaattca-atataaatttaatcaaagcat-
-ttcttactcttggtttaa---ttctttgc--aaaatggcaaatttg--acagccca-aa
tagaaagacaaca-aacggcatta-gcaataggctacaatggcaagcaa--------tgg
tgcactgattcacagtggg----------ttgtgtattttgttgtccattgtctaatgat
taattgaaagagctcatatacttgtttgcaagttgtgttgtttgaaggtaaaactagctt
ttgttgcatattttaaatgttttgacacggaatgtgt--gttttgcaagcaaaatgtgtc
attttgaccat--gagtgctgctg-tttaggcc--tgtgtg----ttaactgttttgaaa
atgtaaagtttcagtcgacggctgcatcaaagcaatcaagaaaaactg------------
------------------------------------------------------------
------------------------------------------------------------
------------------------------------------------------------
------------------------------------------------------------
------------------------------------------------------------
------------------------------------------------------------
------------------------------------------------------------
---------------------------------------------------
>Mariner-N25_DR|599182
------------------------------------------------------------
------------------------------------------------------------
------------------------------------------------------------
------------------------------------------------------------
------------------------------------------------------------
------------------------------------------------------------
------------------------------------------------------------
-------------------------------------------------accggtttgac
actacttca-cacaaatcttcaaaaagcaatcagtctgca--aacct--t----aaaaac
ggtggaaggtctgtgtt-gttctgtgacagcatggatggaggaggtcaatagtggc--ta
tgtcc-tatactcccaaaggatttgactatatattggt-ttacatgtgttttctc-taat
atttacagtatttgatt--a-----------cttttg-tc--------------------
------------------------------------------------------------
------------tgttt--------------------tta-cagtatttcagttttcagc
cactg-tt-tg----aaaat----tgtcatgaattca-atataaatgtaatcaaagcat-
-ttcttattctggattcaa---ttctttgc--aaaaaggcaaatttg--acaaccca-aa
taga-------------------------------------------------------a
ttc--------acactgagtt---ctgtgttttgttttttgttgtccattgtctaatgat
taattaaaagagcttatatacttgtttgcaagttgtgtagtttgaaggtaaaattagctt
ttgttgcatattttaaatgttttgacacggtatgtgc--attttgcaagcataatgtttc
attttgaccat--gag-gccgctg-tttaggcc--tgcgtg----ttaactgtttcgaaa
atgtggagtttcagttgacggctgcatcaaggcaaacaagaaaaactg------------
------------------------------------------------------------
------------------------------------------------------------
------------------------------------------------------------
------------------------------------------------------------
------------------------------------------------------------
------------------------------------------------------------
------------------------------------------------------------
---------------------------------------------------
>Mariner-N25_DR|599183
--------------tgtatattggtttacatgt--------------------gttttct
ctaatgtttacagtattttattac------------------------------------
-------------ttttttcttt-----tttct---------------------------
--------cagtttttcttgtttgctttgacctggtt-aactaaac--taggttccactt
-cattttcattatcactatcccagcagagcagaagac----cttgcaaatgtataaaccc
tttctcattgggttgacacattttcccaaccc--tttt-tcaaaacagtt-aacacagat
atcattcaagcagtccaaacttcattgttttagctatggtaaccaaacagaaactgtcta
ttccta-accattagaaactaccaagatcagtatcgattc-actgaagcaccggtttgac
aggccttca-cacaaatcttcacttagcaatcagtctgca--aacat--t----aaaaac
ggtggaaggtctgtgtt-gttctgtgccagcatggatggaggaggtcaataatggc--ta
tgtcc-tatactccta--------------------------------------------
------------------------------------------------------------
------------------------------------------------------------
------------------------------------------------------------
------------------------------------------------------------
------------------------------------------------------------
------------------------------------------------------------
------------------------------------------------------------
------------------------------------------------------------
------------------------------------------------------------
------------------------------------------------------------
------------------------------------------------------------
------------------------------------------------------------
------------------------------------------------------------
------------------------------------------------------------
------------------------------------------------------------
------------------------------------------------------------
------------------------------------------------------------
------------------------------------------------------------
---------------------------------------------------
>Mariner-N25_DR|599184
------------------------------------------------------------
------------------------------------------------------------
------------------------------------------------------------
--------cagtttttcttgtttgctttgacctggtt-aaagaaac--taggttccactt
-cattttcattttaactatcccagcagagcaaaagaccggtcttgcaaatgtgtaaactc
tttctcattgggttgacacattttccccacca--tttt-tcaaaacagct-aacacggat
gtcattcacgcagtccaaactccattgttttagttatggtaaccaaacaggaaccatcta
ttccta-actattagaaactaccaacatcaatatgaattc-agtgaagcaccggtttgac
actacttca-cacaaatcttcaaaaagcaatcagtctgca--aacct--tat---aaaac
ggtggaaggtctgtgtt-gttctgtgacagcatggatggaggaggtcaatagtggc--ta
tgtcc-tatactcccaaaggatttgactatatattggt-ttacatgtgttttctc-taat
atttacagtatttgatt--a-----------cttttg-tctg------------------
------------------------------------------------------------
----------tttt------------------------ta-cagtatttcagttttcagc
cactg-tt-tg----aaaat----tgtcatgaattca-atataaatgtaatcaaagcat-
-ttcttattctggattcaa---ttctttgc--aaaaaggcaaatttg--acaaccca-aa
tagaaagacaaca-aatggcattg-gcaataggctacaatgacaagcaatgg-----tag
tgca----------ctgagtt---ctgtattttgtattttgttgtgcattgtgtaatgat
taattgaaagagctcatatacttgtttgcaagttgtgtagtttgaaggtaaaactagctt
ttgttgcatattttaaatgttttgacacggtatgtgc--cttttgcaagcaaaatgtgtc
attttgaccat--gagtgccgctg-tttaggcc--tatgtg----ttaactgttttgaaa
atgtggagtttcagttgacaactacatccaagcattcgagaaaaactg------------
------------------------------------------------------------
------------------------------------------------------------
------------------------------------------------------------
------------------------------------------------------------
------------------------------------------------------------
------------------------------------------------------------
------------------------------------------------------------
---------------------------------------------------
>Mariner-N25_DR|599185
------------------------------------------------------------
------------------------------------------------------------
------------------------------------------------------------
--------cagtttttattatgtgctttgacctggtt-aaagaaac--taggttccactt
-aattttcattatcactatcccagcagagcagaagact--------------gtaaaccc
tttctcattgggttgacacattttccccacca--gttt-tcaaaacagtt-aacacggat
gttatttaagcagtccaaacttcattgttttagctatggtaacccaacagaaaccatcta
ttccta-accattagaaatgaccaagattagtatgaattc-actgaagcaccggtttgac
actccttcaacacacatcttcaattagcaatcagtttgca--aacat--t----ataaac
ggtggaaggtctgtgtt-gttctgtgccagcatggatagaggaggtcaat-------ata
tgtcc-tatactcccaatagatttgactgtatattggt-ttacatgtgttttctc-taat
atttactctattttatt--a-----------cttttg-tctg------------------
------------------------------------------------------------
----------ttttttt------------------------tagtgttttagttttcagc
cacac-tt-tg----aaaaa----tgtcatgaactca-atataaattgaatcaaatcat-
-ttcttattctggatccaa---ttctttgc--aaaaaga-------------------aa
tagaaagacaaca-aatggcattg-gcaataggctacaaattcaagcaatagtgcactga
ttc--------acactgggtt---ctgtaatttgtattttgttgtccattgtgtaatgat
taattaaaagagctcatatacttttttgcaagttgtgttgtttgaaggtaaaactagatt
tcgttgcatattttaaatgttttgaatcggtgtgttc--gttttgcaagcaaaacgtgtc
attttgactat--gagtgccgc----------------------------tgttttgaaa
atgtggagttttagttgacggctgcatttaagcaataaagaaaaactg------------
------------------------------------------------------------
------------------------------------------------------------
------------------------------------------------------------
------------------------------------------------------------
------------------------------------------------------------
------------------------------------------------------------
------------------------------------------------------------
---------------------------------------------------
>Mariner-N25_DR|599186
------------------------------------------------------------
------------------------------------------------------------
------------------------------------------------------------
--------cagtttttcttgtttgctttgacctggtt-aaagaaac--taggttccactt
-catttttattatcactatcccagcagagcagaagacaggtcttgcaaatgtgtaaaccc
tttctcattgggttgacacattttccccaaca--tttt-tcataacagtt-a-----att
gtcattcaagcggtccaaactcaattgttttagccatagtaaccaaacagaaaccatctc
ttccca-accattagaaactatcaagatcagtatgaatac-actgaagcaccggtttgac
accccttcg---------------------------------------------------
------------------------------------------------------------
------------------------------------------------------------
------------------------------------------------------------
------------------------------------------------------------
----------------------------------------------------ttatcagc
taca--------------------------------------------------------
------------------------------------------------------------
--------------------------------------atggcaagcaattgtgcactga
ttc--------acag----tt---ctgtattttgaattttgttgtccattgtgtaatcaa
taattgaaagagctcatatatttgttagcaagttatgttgtttgaaggaaaaaa--gctt
ttgctacatattttaaatgttttgacatggtatgagcg--ttttgcaagcaaaatgtgtc
attttgaccat--gagtgccgctg-tttaggcc--tgtgtg----ttaactgttttgaaa
atgtggagtttcagttgacagctgcatcaaagcaatcaagaaaaact-------------
------------------------------------------------------------
------------------------------------------------------------
------------------------------------------------------------
------------------------------------------------------------
------------------------------------------------------------
------------------------------------------------------------
------------------------------------------------------------
---------------------------------------------------
>Mariner-N25_DR|599187
------------------------------------------------------------
------------------------------------------------------------
------------------------------------------------------------
------------------------------------------------------------
------------------------------------------------------------
------------------------------------------------------------
------------------------------------------------------------
------------------------------------------------------------
------------------------------------------------------------
------------------------------------------------------------
------------------------------------------------------------
------------------------------------------------------------
------------------------------------------------------------
------------------------------------------------------------
------------------------------------------------------------
----ttattctggatccaa---ttctttgc--tataaggcaattttg--atagccca-aa
taaaaagacaaca-aatggcattg-gcaataggctacaatgacaagcaa--------tgg
tgcactgattcacactgagtt---ctgtattttgtattttgttgtttattatgcaatgat
taattgaaagagctcatatacttgtttgcaagttgttttgtttgaaggttaaactagcct
ttgttgcatatttaaaatgttttgatacggtatatgc--attttgcaaacaaaatgtgtc
attttgaccat--gagtgccgctg-ttcaggcc--tgtgtg----ttaactgtttcgaaa
atgtagagtttcagttgatggctgcctcaatgcaatcaagaaaaactg------------
------------------------------------------------------------
------------------------------------------------------------
------------------------------------------------------------
------------------------------------------------------------
------------------------------------------------------------
------------------------------------------------------------
------------------------------------------------------------
---------------------------------------------------
>Mariner-N25_DR|599188
------------------------------------------------------------
------------------------------------------------------------
------------------------------------------------------------
--------cagtttttctagtttgctttgacctggtt-aaagaaac--taggttcctcta
-tattttcattatcactatcccagcagagcagaagacaggtcttgcaaatgtgtaaaccc
tttctcattgggttgacacattttccctacca--tttt-tccaaacagtt-aacacagat
gtcattcaagcagtccaaactccattgttttagttttggtaaccaaacagaatccatcta
ttccta-actattaaaaactaccaacatcagtatgaaatc-actgaagcaccggtttgac
actccttta-cacaaatcttcaattagccatcagtctgca--aacct--tat--aaaaac
gatggaagatctgtgtt-gttctgtgccagcatggatggaggaggtcagta-tggc--ta
tgtcc-tatactcccaatagatttgactgtatattagt-ttacatgtgttttctc-taat
atttacagtattttatt--a-----------cttttg-tc--tg----------------
------------------------------------------------------------
------c-tttttttat--------------------ata-cagtatttcagttttcagc
cacag-tt-tg----aaaaatgtctgtcatgaattca-atatatattcaatcaaagcac-
-atcttattcttgatctaa---ttctttgc--aaaaaggcgaatttg--acagccca-aa
tag--agacaaca-aatgccattg-gctataagctacaatggcaagcaatgg-----tgg
tgc--------attttaagtt---ctgtattttgtattttgttgtccgttgtgtaatgat
taattgaaagagctcatatacttgtttgcaagttgtgtagtttgaaggtaaaactagctt
ttgttgcatatgttaaatgttttgacacgatatgtgc--cttttgcaagcaaaatgtgtc
attttgcccat--gagtgccgctg-tttaggcc--tgtgtg----ttaactgttttgaaa
atgtggagtttcagttgacaactgcatccaagcaatcgagaaaaactg------------
------------------------------------------------------------
------------------------------------------------------------
------------------------------------------------------------
------------------------------------------------------------
------------------------------------------------------------
------------------------------------------------------------
------------------------------------------------------------
---------------------------------------------------
>Mariner-N25_DR|599189
------------------------------------------------------------
------------------------------------------------------------
------------------------------------------------------------
--------cagtttttctagtttgctttgacctggtt-aaagaaac--taggttcctctt
-cattttcattttcactatcccagcagagcagaggaccggtcttgcaaatgtataaaccc
tttctcattgggttgacacattttccccacca--tttt-tccaaacagtt-aacacagat
gtcattcaagcagtccaaactccattgttttagttttggtaaccaaacagaatccatcta
ttccta-actattaaaaactaccaacatcagtatgaaatc-actgaagcaccggtttgac
actccttca-cacaaatcttcaattagccatcattctgca--aacct--tat--aaaaac
gatggaaggtctgtgtt-gttctgtgccagcattgatggagtaggtcaata-tggc--ta
tgtcc-tatactcccaatagttttgactgt------------------------------
------------------------------------------------------------
------------------------------------------------------------
------------------------------------------------------------
------------------------------------------------------------
------------------------------------------------------------
------------------------------------------------------------
------------------------------------------------------------
------------------------------------------------------------
------------------------------------------------------------
------------------------------------------------------------
------------------------------------------------------------
------------------------------------------------------------
------------------------------------------------------------
------------------------------------------------------------
------------------------------------------------------------
------------------------------------------------------------
------------------------------------------------------------
------------------------------------------------------------
---------------------------------------------------
>Mariner-N25_DR|599190
------------------------------------------------------------
------------------------------------------------------------
------------------------------------------------------------
--------cagtttttcttgtttgctt------------------g--tttgttacactt
-cattttcatcatccctatcccagcagagcagaagaccggtcttgcaaatgtttaaaccc
cttcttattggattgacacattttccccacca--tttt-tc---acggtt-aacacggat
gtcattcaagcagtccaaactccattgttttagctgt--caaccaaacagaaaccatcta
ttccta-accattagaaactaccaagatcagtatgaattc-actgaagcaccggtttgac
actccttca-cacacatcttca-------atcagtttgca--aacat--t----aaaaat
gttggaaggtctgtgtt-gttctgtgccagcatggatggaggaggtcaatcgtggc--ta
tgtcc-tatacttct----gatttgactgtatattggt-ttacatgtgttttctc-taat
atttacagtattttatt--a-----------cttt-------------------------
------------------------------------------------------------
------------------------------------------------------------
------------------------------------------------------------
------------------------------------------------------------
------------------------------------------------------------
------------------------------------------------------------
------------------------------------------------------------
------------------------------------------------------------
------------------------------------------------------------
------------------------------------------------------------
------------------------------------------------------------
------------------------------------------------------------
------------------------------------------------------------
------------------------------------------------------------
------------------------------------------------------------
------------------------------------------------------------
------------------------------------------------------------
---------------------------------------------------
>Mariner-N25_DR|599191
------------------------------------------------------------
------------------------------------------------------------
------------------------------------------------------------
------------------------------------------------------------
------------------------------------------------------------
------------------------------------------------------------
------------------------------------------------------------
------------------------------------------------------------
------------------------------------------------------------
------------------------------------------------------------
------------------------------------------------------------
------------------------------------------------------------
------------------------------------------------------------
-------------------------------------------------cagttttcagc
cacat-tt-t----gaaaag----tgtaatgaattca-atataaatttaatcaaaccat-
-ttctcattctggatccaa---ttctttgc--aaaaaggctaatttg--acagccca-aa
tagaaagacaaca-actagcatag-gcaataggctacaatg-caagcaatggtgcactga
ttc--------acactgagtt---ctgtatt----------ttgtctattgtgtaatgat
taattgaaagagctcatatatacacacacacactatata-tatacatatatacatatata
catatacatacattatatattttgatatggtatgtgc--gttttgcaagcaaaatgtgta
attttgaccat--gagtgctgctg-tttaggcc--tgtgt----gttaactgt--tgaaa
atgtggagtttcagttgacggctgcatcaaagcagtcaagaacaactg------------
------------------------------------------------------------
------------------------------------------------------------
------------------------------------------------------------
------------------------------------------------------------
------------------------------------------------------------
------------------------------------------------------------
------------------------------------------------------------
---------------------------------------------------
>Mariner-N25_DR|599192
------------------------------------------------------------
------------------------------------------------------------
------------------------------------------------------------
------------------------------------------------------------
------------------------------------------------------------
------------------------------------------------------------
------------------------------------------------------------
------------------------------------------------------------
------------------------------------------------------------
------------------------------------------------------------
------------------------------------------------------------
------------------------------------------------------------
------------------------------------------------------------
------------------------------------------------------------
------------------------------------------------------------
------------------------------------------------------------
------------------------------------------------------------
------------------------------------------------------------
------------------------------------------------------------
-------------taaatgttatgacactgttagagt--atttagcaagtaaaatgttgc
attttgaccat--gagcgccactg-tttaggcc--tgtgtg----taaactgttttgaaa
aggtggagtttcagttgtctgctgcatctaagcaattaagaaaaactg------------
------------------------------------------------------------
------------------------------------------------------------
------------------------------------------------------------
------------------------------------------------------------
------------------------------------------------------------
------------------------------------------------------------
------------------------------------------------------------
---------------------------------------------------
>Mariner-N25_DR|599193
------------------------------------------------------------
------------------------------------------------------------
------------------------------------------------------------
--------cagtttttctagtttgctttgacctggtt-aaagaaac--tagattccactt
-cattttcattatcactatcccagtagagcagaagacaggtcttgcaaatgtgtaatccc
tttcttgttgggttgacacattttacccacca--tttt-tcaaaacagtt-accacagat
gtcattcaagcagtccaaactccattgttttagttatggtaaccaaacagaaaccatcta
tttcca-accattagaaaccatcaagatcagtatgaattt-actgaagcaccagtttgac
actccttca-cacaaatcttcagtaagcaatcagtctgca--aac---------caaaac
ggtggaaggtctgtgt----tctgtacaagtatggatggataaggtcaatagtggc--ta
tgtcc-tatactcccaatagatttgactgtatattggt-ttacatgtgttttctc-tagt
atttacagtttttt----------------------------------------------
------------------------------------------------------------
----------------------------------------------tttcagttttcagc
cacag-tt-tg----aaaaa----agtcatgaattca-atagaaatttaatcaaagcat-
-ttcttattctggatccaa---ttctttgc--aaaatggcaaattta--acagccta-aa
aggacggacaaca-aacggcattg-gcaataggctacaatggcaagcaatggtg------
------------------------------------------------------------
------------------------------------------------------------
------------------------------------------------------------
------------------------------------------------------------
------------------------------------------------------------
------------------------------------------------------------
------------------------------------------------------------
------------------------------------------------------------
------------------------------------------------------------
------------------------------------------------------------
------------------------------------------------------------
------------------------------------------------------------
---------------------------------------------------
>Mariner-N25_DR|599194
------------------------------------------------------------
------------------------------------------------------------
------------------------------------------------------------
--------cagtttttcttgtttgctttgacctggtc-aactaaac--taggttcctctt
-cattttcattatcactatcccagcagagcagaagaccggtcttgcaaatgtataaaccc
tttctcattgggttgacacattttccccacca--tttt-tcaaaacagtt-aacacagat
atcattcaagcagtccaaacttcattgttttagctatggtaaccaaacagaaactgtcta
ttccta-accattagaaactaccaagatcagtatcgattc-actgaagcaccggtttgac
actccttca-cacaaatcttcacttagcaatcagtctgca--aacat--t----aaaaac
ggtggaaggtctgtgtt-gttctgtgccagcatggatggaggaggtcaataatggc--ta
tgtcc-tatactcctaatagatttgactgtatattggt-ttacatgtgttttctt-ttac
ttttttt---------------tgttta--ctttttt-tctgctttaaaaaaaaaaaa--
--------------------------------atatatatatatatatatatatatatat
atatatttttttttttttttttttt---ttttttttttta-cgttatttcagttttcagc
cacag-tt-tg----aaaaa----tgtcatgaattca-atataagtttaatcaaagcat-
-tttttattctggatccaa---ttctttac--aaaaaggcaaatttg--acagccca-aa
taga--------a-----------ttc---------------------------------
-----------acactgagtt---ctgtgttttgttttttgttgtcaattgtctaatgat
taattaaaagtgcccatatacttgtttgcaagttgtgtagtttgaaggtaaaattagctt
ttgttgcat-tttttagtgttttgacacggtatgtgc--attttgcaagcataatgtttc
attttgaccat--gagtgccgctg-tttaggcc--tgtgtg----ttaccggtttcgaaa
atgtggagtttcagttgacagctgcatcaaggcaaacaagaaaaactg------------
------------------------------------------------------------
------------------------------------------------------------
------------------------------------------------------------
------------------------------------------------------------
------------------------------------------------------------
------------------------------------------------------------
------------------------------------------------------------
---------------------------------------------------
>Mariner-N25_DR|599195
------------------------------------------------------------
------------------------------------------------------------
------------------------------------------------------------
------------------------------------------------------------
------------------------------------------------------------
------------------------------------------------------------
------------------------------------------------------------
------------------------------------------------------------
------------------------------------------------------------
------------------------------------------------------------
------------------------------------------------------------
attta-------------------------------------------------------
------------------------------------------------------------
------------------------------------------------------------
------------------------------------------------------------
------------------------------------------------------------
------------------------------------------------------------
----------------gagtt---ctgtattttgtattttgttgtaaagtgtgtaatgat
taattgaaagagctcatatacttgtttgcaagttgtgttgtttaaaggtaaaactagctt
ttgctgcatatttta---------------------------------------------
------------------------------------------------------------
------------------------------------------------------------
------------------------------------------------------------
------------------------------------------------------------
------------------------------------------------------------
------------------------------------------------------------
------------------------------------------------------------
------------------------------------------------------------
------------------------------------------------------------
---------------------------------------------------
>Mariner-N25_DR|599196
------------------------------------------------------------
------------------------------------------------------------
------------------------------------------------------------
--------cagtttttcttgtttgctttgaccaggtt-aaaaaaac--taggttccactt
-catttttattatcactatcccagcagagcagaagacaggtcctgcaaatgtgtgaaccc
tttctcattggggtaacacattttccccacc---attt-tcaaaa---------------
----------gagtccaaactccattgttttagctatggtaaccaaacagaaaccatcta
ttcatt-actattagaaactaccaagatcagtatgacttc-actgaagcaccggtttgac
actacttca-cacaaatcttcaattagcaatcagtctgca--aacct--tat--aaaaac
ggtggaaggtttgtgtt-gttctgtgccagcatggatgga---ggtcaatagtggc--ta
tgtcc-tatactcccaatagatctgactgtatattggt-ttacatgtgttttctc-taat
atttacagtatttcatc--a-----------cttttg-tcaattttta------------
------------------------------------------------------------
----tt-ttcatttttt--------------------taa-cattatttcagttttta--
------------------------------------------------------------
------------------------------------------------------------
------------------------------------------------------------
------------------------------------------------------------
------------------------------------------------------------
------------------------------------------------------------
------------------------------------------------------------
------------------------------------------------------------
------------------------------------------------------------
------------------------------------------------------------
------------------------------------------------------------
------------------------------------------------------------
------------------------------------------------------------
------------------------------------------------------------
------------------------------------------------------------
---------------------------------------------------
>Mariner-N25_DR|599197
------------------------------------------------------------
------------------------------------------------------------
------------------------------------------------------------
--------cagtttttcttgtttgctttgacctggtt-aaataaac--taggttccactt
-catttt-attttcactatcccagcagagcagaagacatgtcttgcaaatgtgtgaaccc
tttctcattgggttgacacattttcctcacca--tttt-tcaaaacagtt-aacacggat
gtcattcaagcagtccaaactccattgttttagctatggtaaccaaacagaaaccatcta
ttccta-accattagaaactttcaagatcagtatgaaatc-actgaagcaccggtttgac
actccttaa-cacaaatcttcaattagcaatcagtctgca--aacat--ta----aaaac
ggtggaaggtctgt-tt-gttctgtgccagcatggatagaggaggtcaatagtggc--ta
tgtcc-tatactcccaatagatttgactgtacattggt-ttaaatgtgttttctt-taat
atttacagtattttatt--a-----------cgtttg-tctg------------------
------------------------------------------------------------
----------tttt------------------------ta-cagtattttagttttcagc
cacag-tt-tg----aaaat----tgtaatcatttca-atttaaatttaatcaaagcat-
-ttcttattctggatccaa---ttatttgc--aaaaaggtaaatttg--acagccca-aa
tag--agacaaca-aatggcattg-gcaataggctacaatgacaagcaatgt-----tgg
tgca----------ctgactt---ctgcattttgtattttgttgtccatggtgtaatgat
taattgaaagagctcatatacctgtttgcaagttgtgttgtttgaaggtaaaactagctt
ttgttgcgtattttaaatgttttgacacgatatgtgc--cttttgcaagcaaaatgggtc
attttgaccat--gagtgctggtg-tttagggc--tgtgtg----ttaactgttttgaaa
aggtggagtttcagtagacaactgcatccaagcaatcgagaaaaactg------------
------------------------------------------------------------
------------------------------------------------------------
------------------------------------------------------------
------------------------------------------------------------
------------------------------------------------------------
------------------------------------------------------------
------------------------------------------------------------
---------------------------------------------------
>Mariner-N25_DR|599198
------------------------------------------------------------
------------------------------------------------------------
------------------------------------------------------------
--------cagtttttcttgtttgctttgacctggtt-aaataaac--taggttctactt
-cattttcattttcaccatcccagcagagcagaagactggtcctgcaaatgtgtaaactc
tttctcattgggttgacacattttcctcaccatttttt-ttaaaacagtt-aacacggat
gtcattcaagcagtccaaactccattgttttagctttggttaccaaacataaaccatcta
ttccta-accattagacactaccaagatcagtttgaattc-actgaagcaccggtttgaa
actccttca-cacaaatcttcaattagccatcagtctgca--aacct--tat--aaaaac
ggtgggaggtctgtgta-gttctgtgccagcatggatagaggaggtcaatagtggc--ta
tgtcc-tatactcccaatagatttgactgtaaattggt-ttaaatgtgttttctc-taat
atttacagtattttatt--a-----------cttttg-tctg------------------
------------------------------------------------------------
----------tttt------------------------ta-cagtatttcagtttttagc
cacag-tt-tg----aaaat----tgtcaggaattca-atataaatttaatcaaagcat-
-ttcttattctggatccaa---ttctttgcaaaaaaaagctaatttt--acagccca-aa
tagaaagacaaca-aatggcattg-gcaataggctacaatgacaagcaatgg-----tgg
tgca----------ctgactt---ctgcattttgtattttgttgtccattgtgtaatgat
taattgaaagagctcatatacctgtttgcaagttgtgttgtttgaaggtaaaactagctt
ttgttgcatatgttaaatgttttgacacgatatgtgc--cttttgcaagcaaaatgtgta
attttgacgat--gagtgctggtg-tttaggcc--tgtgtg----ttaactgttttgaaa
aggtggagattcagttgacaactgcatccaagcaatcgagaaaaactg------------
------------------------------------------------------------
------------------------------------------------------------
------------------------------------------------------------
------------------------------------------------------------
------------------------------------------------------------
------------------------------------------------------------
------------------------------------------------------------
---------------------------------------------------
>Mariner-N25_DR|599199
------------------------------------------------------------
------------------------------------------------------------
------------------------------------------------------------
--------cagtttttctagtttgctttgacctggtt-aaagaaac--taggttcctctt
-cattttcctcatcactatcccagcagagcagaagacaggtcttgcaaatgtgtaaaccc
tttctcattgggttgacacattttccctacca--tttt-tccaaacagtt-aacacagat
gtcattcaagcagtccaaactccattgttttagttttggtaaccaaacagaatccatcta
ttccta-actattaaaaactaccaacatcagtatgaaatc-actgaagcaccggtttgac
actccttca-cacaaatcttcaattagccatcattctgca--aacct--tat--ataaac
gatggaagctctgtgtt-gttctgtgccagcattgatggaggaggtcagta-tggc--ta
tgtcc-tatactcccaatagttttgactgtatattagt-ttacatgtgttttctc-taat
atttacagtattttatt--a-----------cttttg-tttgt-----------------
------------------------------------------------------------
--------tttttttat--------------------ata-cagtatttcagttttcagc
cacag-tt-tg----aaaaa----tgtcatgaattca-atatatattcaatcaaagcac-
-atcttattcttgatccaa---ttctttgc--aaaaaggcgaaattg--acagccca-aa
tag--agacaaca-aatgccattg-gctataagctacaatggcaagcaatgg-----tgg
tgc--------attttgagtt---ctgtattttgtattttgttgtctattgtgtaatgat
taattgaaagagctcatatacttgtttgcaagttgtgttgtttgaaggtaaaactagctt
ttgttgcatatgttaaatgttttgacacgatatgtgc--cttttgcaagcaaaatatttc
attttgaccat--gagtgccgcag-tttagacc--tgtgtg----tttactgttttgaaa
atgtggagtttcagttgacaactgcatccaagcaatcgagaaaaactg------------
------------------------------------------------------------
------------------------------------------------------------
------------------------------------------------------------
------------------------------------------------------------
------------------------------------------------------------
------------------------------------------------------------
------------------------------------------------------------
---------------------------------------------------
>Mariner-N25_DR|599200
------------------------------------------------------------
------------------------------------------------------------
------------------------------------------------------------
--------cagtttttcttgtttgctttgagctggtt-aaagaaac--taggttcctctt
-cattt-----atcactatcccagcagagcagaagacaggtcttgcaattgtgtaaaccc
tttctcaatggttggacacattttcctcacca--tttt-tcaaaacagtt-aacacggat
gtcattcaagcagtccaaactccattgttttagttatggtaaccaaacagaaaccatcta
ttccta-actattacaaact--------------------------agcaacgttttgac
actccttca-gacaaatcttcaattagcaatcagtctgca--aacct--tat--aaaaac
agtggcaggtttgtgtt-gttctgtgccagcattgatggaggaggtcaata---------
tgtcc-tatactcccaatagatttgactgtatattagt-ttacatgtgttttctc-taat
atttacagtattttatt--a-----------cttttg-tctg------------------
------------------------------------------------------------
--------tttatatatatatatatat-tatatatacata-cagtatttcagttttcagc
cacag-tt-tg----aaaaa----tgtgatgaattca-atataaatttaatcagagcat-
-ttcttattctggatccaa---ttctttgc--aaaaagacaaatttg--acagccca-aa
tagaaagacaaca-aatgccattg-gcaataagctacaatggcaagcaatgg-----cgg
tgc--------a--ctgagtt---c-------tgtattttgttgtccattgtgtaatgat
taattgaaagagctcatatacttgtttgcaagttgtgttgtttgaaggtaaaactagctt
ttgttttatatttgaaatgttttggcacgatatgtgc--cttttgcgagcaaaatgtgtc
attttgaccat--gagtgccgctg-tttaggcc--tgtgtg----tttactgttttgaaa
atgtggagtttcagttga------catcaaagcaatcgagaaaaactg------------
------------------------------------------------------------
------------------------------------------------------------
------------------------------------------------------------
------------------------------------------------------------
------------------------------------------------------------
------------------------------------------------------------
------------------------------------------------------------
---------------------------------------------------
>Mariner-N25_DR|599201
------------------------------------------------------------
------------------------------------------------------------
------------------------------------------------------------
------------------------------------------------------------
------------------------------------------------------------
------------------------------------------------------------
------------------------------------------------------------
------------------------------------------------------------
------------------------------------------------------------
------------------------------------------------------------
------------------------------------------------------------
------------------------------------------------------------
------------------------------------------------------------
------------------------------------------------------------
------------------------------------------------------------
------------------------------------------------------------
------------------------------------------------------------
------------------------------------------------------------
------------------------------------------------------------
---------------------------------------------caagcaaaatgtgtc
atgttgaccat--gagtgccgctg-tttaggcc--tgtgtg----ttcactgttctgaac
atgtgg------agttgacgtctgcatcaaagcaaacaagaaaaactg------------
------------------------------------------------------------
------------------------------------------------------------
------------------------------------------------------------
------------------------------------------------------------
------------------------------------------------------------
------------------------------------------------------------
------------------------------------------------------------
---------------------------------------------------
>Mariner-N25_DR|685439
------------------------------------------------------------
------------------------------------------------------------
------------------------------------------------------------
--------cagtttttcctgtttgctttgacctggtt-aaagaaac--taggttcctttt
-tattttcattttcactatcccagcagagcagaagacatgtcttgcaaatgtgtaaactc
tttcacattgggtagacacattttcccctcca--tttt-tcaa--------aacacggat
gtcattcaagcagtggaaattctattgttttagctatggtaaccaaacagaaataatcta
ttccta-accattagaaactaccaagatcagtttgaattc-actgaagcagcggtttgac
actttttca-cacaaatcttcaatcagcaatcagtctgca--aacat--tac----aaac
gatggaaggtctgtgtt-gttctgtgccagcattgatggaggaggtcaatagtgg-----
---cc-tatactcccaatagatttgactgtatattagt-ttacatgtgttttctc-taat
atttacagtattttttttca-----------cttttg-tctg------------------
------------------------------------------------------------
--------ttttt-------------------------ta-cagtatttcagttttcagc
cacag-tt-tg----aaaat----tgtcatgaattca-atataaatgtaatcaaagcac-
-atcttattctggattcaa---ttctttgc--aaaaaggcaaatttg--agagccca-aa
tagaaagacaaca-aatggcattg-gcaataggctacaatggcaagcaatgg-----tgg
tgca----------ctgagtt---ctgtattttgtattctgttttccattgtgtaatgat
taattgaaagagctcatatacttgtttgcaagttgtgttgtttgaaggtaaaactagctt
ttgtttcatattttaaatgttttgacacgatatgtgc--cttttgcaagcaaaatgtgtc
attttgaccat--gagtgccgctg-tttaggcc--tgtgtg----ttaactgttttgaaa
atgtggagtttcagttgacaactgcatccaagcaatcgagaaaaactg------------
------------------------------------------------------------
------------------------------------------------------------
------------------------------------------------------------
------------------------------------------------------------
------------------------------------------------------------
------------------------------------------------------------
------------------------------------------------------------
---------------------------------------------------
>Mariner-N25_DR|685440
------------------------------------------------------------
------------------------------------------------------------
------------------------------------------------------------
--------cagtttttcttgtttgctttgacctggta-aaaaaaac--taggatccactc
-cttttttcttatcaatatcccagcagagcagaagacaggtcttgcatatgtgtaaac--
tttctcattggattgactcattttccccaaca--tttt-tcaaaacagtt-aacacagat
gtcattcaagcagtccaaactcccttgttttagctttgacaaccaaacagaagccatcta
ttccta-actattaaaaactaccaagatcagtatgaaatc-actgaagcaccgg------
-----ttga-cacaaatctccaat-------cagtccaaa--atcct--tat--aaaaac
ggtggaaggtctgtgtt-gttctgtgccagcatggatggaggaggtcaata--------g
tgtcc-tatactcccaatagatttgactgtatattggt-ttacatgtgtttactc-taat
atttacagtattttatt--a-----------cttttg-----------------------
------------------------------------------------------------
----tctgtttttttt------------------------------tttcagttttcagc
cacag-tt-tc----taaaa----tgtcctgaattca-atataaatttaatcaaagcat-
-ttcttattctgcatccaa---ctctttgc----------aaatttg--acagcaca-at
aggaaagacaaca-aatggcattg-gcaataggctacaatggcaagcaatggtgcactga
ctc--------acactgagtt---c-------tgttttttgttgtccgttgtgtagtgat
t-----------------------------------------------------------
------------------------------------------------------------
------------------------------------------------------------
------------------------------------------------------------
------------------------------------------------------------
------------------------------------------------------------
------------------------------------------------------------
------------------------------------------------------------
------------------------------------------------------------
------------------------------------------------------------
------------------------------------------------------------
---------------------------------------------------
>Mariner-N25_DR|685441
------------------------------------------------------------
------------------------------------------------------------
------------------------------------------------------------
------------------------------------------------------------
------------------------------------------------------------
------------------------------------------------------------
------------------------------------------------------------
------------------------------------------------------------
------------------------------------------------------------
------------------------------------------------------------
----------------------------gtgtattggt-ttacatgagttctctc-taat
atttac------------------------------------------------------
------------------------------------------------------------
---------------------------------------------atttcagttttcagc
cacag-tt-tg----aaaaa----tgtcatgaactca-atataaatttaatcaaagcat-
-ttcttattctggatccga---ttctttgc--ataaaggcaaatttg--acagccca-aa
tagaaagacaaca-aacgacattg-gcagtaggctacaatgacaagcaac-------tga
ttc--------acactgagtt---ctgtattttgcattatgttgttcattgtgtaatgat
ta----------------------------------------------------------
------------------------------------------------------------
------------------------------------------------------------
------------------------------------------------------------
------------------------------------------------------------
------------------------------------------------------------
------------------------------------------------------------
------------------------------------------------------------
------------------------------------------------------------
------------------------------------------------------------
------------------------------------------------------------
---------------------------------------------------
>Mariner-N25_DR|685442
------------------------------------------------------------
------------------------------------------------------------
------------------------------------------------------------
------------------------------------------------------------
-------cattatcaccatcccagcagagcagaagacgggtcttgcaaatgtgtcaaccc
tttcacattgggttgacacattttccccacca--tttt-tcgaagtcatt-gacacgggg
gtcattcaagcagtccaaactccattgttttagcgatggtaaccaaacagaaaccattta
ttccta-accattagaaactatcaagatcagtatgagctc-actgaagcaccggtttgac
actccttca-cacaaatcttcaattagccatcagtctgca--aacat--t----aaaaac
ggtggaaggtctgtgtt-gttctgtgccagcatggatggaggaggtcaatagtggc--ta
tgtcc-tatactcccaatagatttgactgtatattggt-ttacatgagttctctc-taat
atttacagtattgtatt--a-----------cttt-------------------------
-----------------------------------------------------------g
gtctgttttttgtgttt--------------------tta-cagtatttcagttttcagc
cgcag-tt-tg----aaaaa----tgtcatgaattca-atataaatttaatcaaagcat-
-ttcttattttggatccga---ttctttgc--aaaaaggcaaatttg--acagccca-aa
tagaaagacaaca-aacaacattg-gcagtaggctacaatgacaagcaac-------tga
ttc--------accctgagtt---ctgtattttgcattatgttgttcattgtgtaatgat
ta----------------------------------------------------------
------------------------------------------------------------
------------------------------------------------------------
------------------------------------------------------------
------------------------------------------------------------
------------------------------------------------------------
------------------------------------------------------------
------------------------------------------------------------
------------------------------------------------------------
------------------------------------------------------------
------------------------------------------------------------
---------------------------------------------------
>Mariner-N25_DR|685443
------------------------------------------------------------
------------------------------------------------------------
------------------------------------------------------------
-------------tttcttgtttgctttgacctggtt-aaagaa-----aggtttcactt
-catttttattatcactatcccagcaaagcagaagacaggtcttgcaaatgtgtaaaccc
tttctcat----ttgacacattttccccacca--tttt-tcaaaacagtt-aacactgat
gtcattcaagcagtccaaacgccattgttttagcaatggtaaccaaacagaaaccatcta
ttccta-actattagaaactacctagagcattaggaattc-actgaagcaccggtttgac
aatccttca-cacgattcttcaattagcaatcagtttgca--aacaa--t----aaaaac
agtgtaagatctgtgtt-gttctgtgccagcatggatggaggaggtcaatagtgg-----
-c---ctatactcttgataggtttgactg-------------------------------
------------------------------------------------------------
------------------------------------------------------------
------------------------------------------------------------
------------------------------------------------------------
------------------------------------------------------------
------------------------------------------------------------
------------------------------------------------------------
------------------------------------------------------------
------------------------------------------------------------
------------------------------------------------------------
------------------------------------------------------------
------------------------------------------------------------
------------------------------------------------------------
------------------------------------------------------------
------------------------------------------------------------
------------------------------------------------------------
------------------------------------------------------------
------------------------------------------------------------
---------------------------------------------------
>Mariner-N25_DR|685444
------------------------------------------------------------
------------------------------------------------------------
------------------------------------------------------------
------------------------------------------------------------
------------------------------------------------------------
------------------------------------------------------------
------------------------------------------------------------
------------------------------------------------------------
------------------------------------------------------------
------------------------------------------------------------
---------------------tttgactgtatattggt-ttacatgtgttttctc-taat
atttacagtattttatt--a-----------cttttg-tctgtt----------------
------------------------------------------------------------
--------ttttttt---------------------ttta-ctatatttcagttttcagc
cacag-tt-tg----aaaga----tgtcatgaattta-atataaacttaataaaagcat-
-ttcttaatctgtatccag---ttctttgc--aaaaaggcaaatttg--acagccca-aa
cagaaagacaaca-aacggcactg-gcagtaggctacaa--ttacgcattggtgcattga
ttc--------acgctgagtt---c-------tgtattttgttgtctattgtgtagtgat
taattgaaagagctcatgtacttgtttgcaagttgtgttgtttgaaggcaaaactagctt
ttcttgcatattttaaatgttttgacacggtatgtgc--gtttttcaagcaaaatgtgtc
attttgattat--gagtgccgctg-tttaggcc--tgtgtg----ttaactgttttgaaa
atatggagatttagttgacggctgcatcaaagcaatcaagaaaaactg------------
------------------------------------------------------------
------------------------------------------------------------
------------------------------------------------------------
------------------------------------------------------------
------------------------------------------------------------
------------------------------------------------------------
------------------------------------------------------------
---------------------------------------------------
>Mariner-N25_DR|685445
------------------------------------------------------------
------------------------------------------------------------
------------------------------------------------------------
------------------------------------------------------------
--------------------------ga--------------------------------
------------------------------------------------------------
----------------------------------ta------------------------
---------------------------------------------a--------------
------------------------------------------------------------
------------------------------------------------------------
------------------------------------------------------------
-------------------a----------------------------------------
------------------------------------------------------------
------------------------------------------------------------
------------------------------------------------------------
------------------------------------------------------------
------------a--------------a--------------------------------
------------------------------------------------------------
------------------------------------------------------tagctt
ttgttgcatattttaaatgttttgacacagtatgtcc--gttttacaagcaaaatgtgta
attttgaccat--gagtgctgctg-tttaggcc--tgttt-----ttaactgtttt-aaa
aaattgagtttcagttgacggctccatcaaatccatcaagaaaaactg------------
------------------------------------------------------------
------------------------------------------------------------
------------------------------------------------------------
------------------------------------------------------------
------------------------------------------------------------
------------------------------------------------------------
------------------------------------------------------------
---------------------------------------------------
>Mariner-N25_DR|685446
------------------------------------------------------------
------------------------------------------------------------
------------------------------------------------------------
------------------------------------------------------------
------------------------------------------------------------
-------ttaggct------------------------------acaa------------
------------------------------------tg----------------------
------------------------------gca-------------agcaatggt-----
---------gcactaatccacact------------------------------g-----
------agttctgtatt-------------------------------------------
tg---------t--------attttgttgtctattgtg------------------taat
gattatt---ttttttt-------------------------------------------
------------------------------------------------------------
-------------------------------------tta-cagtatttcagttttcagc
cacag-tt-ta----aaaaa----tgacatgaattca-atatatatttaatcaaagcat-
-ttcttattatggatccaa---ttctttgc--aaaaaggctaatttg--acagccca-aa
t-----------a-----------------------------------------------
------------------------------------------------------------
-------------------------------------------------gaaac------
--------------aaatg-------------------------------a---------
--------------------------ttg---------------------------g---
--------------------------------ca--------------------------
------------------------------------------------------------
------------------------------------------------------------
------------------------------------------------------------
------------------------------------------------------------
------------------------------------------------------------
------------------------------------------------------------
------------------------------------------------------------
---------------------------------------------------
>Mariner-N25_DR|685447
------------------------------------------------------------
------------------------------------------------------------
------------------------------------------------------------
--------cagtttttctagtttgctttgacctggtt-aaagaaac--taggttcctctt
-cattttcattattactatcccagcagagcagaagacaggtcttgcaaatgtgtaaaccc
tttctcattgggttgacacattttccccacca--tttt-tccaaacagtt-aacacagat
gtcattcaagcagtccaaactccattgttttagttttggtaaccaaacagaatccatcta
ttccta-actattaaaaactaccaacatcagtatgaaatc-actgaagcaccggtttgac
actccttca-cacaaatcttcaattagcaatcagtctgca--aacct--tat--ataaac
gatggaaggtctgtgtt-gttctgtgccagcattgatggaggaggtcaata-tggc--ta
tgtcc-tatactcccaatagatttgactgtatattagt-ttacatgtgttttctc-taat
gtttacagtattttatt--a-----------cttttg-tctg------------------
------------------------------------------------------------
--------tttttttat--------------------ata-cagtattttagttttcagc
cacag-tt-tg----aaaaa----tgtcatgaattca-atatatattcaatcaaagcac-
-atcttattcttgatccaa---ttctttgc--aaaaaggcgaatttg--acagccca-aa
tag--agacaaca-aatgccattg-gctataagctacaatggcaagcaatgg-----tga
tgc--------attttgagtt---ctgtattttgtattttgttgtgcattgtgtaatgat
taattgaaagagctcatatacttgtttgcaagttgtgttgtttgaaggtaaaactagctt
ttgttgcatatgttaaatgttttgacacgatatgtgc--cttttgcaagcaaaatgtgtc
attttgaccat--gagtgccgcag-tttaggcc--tgtgtg----ttaactgttttgaaa
atgtggagtttcagttgacaactgcatccaagcaatcgagaaaaactaaaactgtgttgt
tctgtgccagcatggatggaggaggtcaatttccttttgtctgtttttacagtatttcag
t--------------ttttagccacagtttgaaaattgtcatatttaatcaaagcatttc
ttccaattctttgcaaaaaagctaatacaaatggcattcaagcaattaaaactatctttt
gttgcatatgttaagcaagcaaaatgtgtcattttttaactgttttgaa-----------
---------aaggtggagtttcagttgacaactgcatc--------------caagcaat
cg----------------------------------------------------------
------------------------------------------------------------
--------------------agaaaactg----------------------
>Mariner-N25_DR|685448
------------------------------------------------------------
------------------------------------------------------------
------------------------------------------------------------
--------cagtttttctagtttgctttgacctggtt-aaagaaac--taggttcctctt
-cattttcattatcactatcccagcagagcagaagacaggtcttgcaaatgtgtaaaccc
tttctcattgggttgacacatttcccccacta--tttt-tcaaaacagtt-aacatggat
ggcattcaagcagtccaaactttattgttttagctatggtaaccaaactgaaaccatcta
ttccta-actattagacactaccaagatcagtttgaattc-actgaagcagcggtttgaa
actccttct-cacaaatcttcaattagcaatcagtctgca--aacat--ta---------
------------------------------------------------------------
------------------------------------------------------------
------------------------------------------------------------
------------------------------------------------------------
------------------------------------------------------------
------------------------------------------------------------
------------------------------------------------------------
------------------------------------------------------------
------------------------------------------------------------
------------------------------------------------------------
------------------------------------------------------------
------------------------------------------------------------
------------------------------------------------------------
------------------------------------------------------------
------------------------------------------------------------
------------------------------------------------------------
------------------------------------------------------------
------------------------------------------------------------
------------------------------------------------------------
------------------------------------------------------------
---------------------------------------------------
>Mariner-N25_DR|685449
------------------------------------------------------------
------------------------------------------------------------
------------------------------------------------------------
--------cagtttttcttgtatgctttgacctggtt-aaagaaac--taggttctactt
-cattttcattttcactatcccagcagagcagaagacaggtcttgcaaatgtgtaaactc
tttctcattgggttgacacattttccccacca--tttt-tcaaaacagct-aacacggat
gtcattcaagcagtccaaactccattgttttagttatggtaaccaaatagaaaccatctg
ttccta-actattagaaactaccaacatcaatatgaattc-agtgaagcaccggtttaac
actccttca-cacaaatcttcaaaaagcaatcagtctgca--aacct--tat---aaaac
ggtggaagttctgtgtt-gttctgtgccagcatggatggaggaggtcaatagtggc--ca
-------atactcccaatagatttgactgtatattggt-ttacatgtg-tttctc-taat
atttacaggattttatt--c-----------cttttg-tctg------------------
------------------------------------------------------------
----------tttt------------------------ta-cagtatttcagttttcagc
cactg-tt-tg----aaaat----tgtcatgaattca-atataaatgtaatcaaagcat-
-ttcttattctggattcaa---ttctttgc--aaaaaagcaaatttg--acagccca-aa
tagaaagacaaca-aatggcattg-gcaataggctacaatgaaaagcaatgg-----tgg
tgca----------ctgagtt---ctgtattttgtattttgttgtaaagtgtgtaatgat
taattgaaagagctcatatacttgtttgcaagttgtgttgtttgaaggtaaaactagctt
ttgttgcatattttaaatgttttgacatgatatgtgc--cttttgcaagcaaaatgtgtc
attttgaccat--gagtgccgctg-tttaggcc--tgtgtg----ttaactgttttgaaa
atgtggagtttcagttgacaactgcatccaagcaatggagaaaaactg------------
------------------------------------------------------------
------------------------------------------------------------
------------------------------------------------------------
------------------------------------------------------------
------------------------------------------------------------
------------------------------------------------------------
------------------------------------------------------------
---------------------------------------------------
>Mariner-N25_DR|685450
------------------------------------------------------------
------------------------------------------------------------
------------------------------------------------------------
------------------------------------------------------------
------------------------------------------------------------
------------------------------------------------------------
------------------------------------------------------------
------------------------------------------------------------
------------------------------------------------------------
------------------------------------------------------------
------------------------------------------------------------
------------------------------------------------------------
------------------------------------------------------------
------------------------------------------------------------
------------------------------------------------------------
------------------------------------------------------------
------------------------------------------------------------
------------------------------------------------------------
------------------------------------------------------------
--------------------------------------------------aaaatatgta
attttgacaat--gagtgccgctg-tttgggcc--tgtgtg----tttactgttttaaaa
atatagagttccagttgacgacagcatcaaagcaatcaagaaaaactg------------
------------------------------------------------------------
------------------------------------------------------------
------------------------------------------------------------
------------------------------------------------------------
------------------------------------------------------------
------------------------------------------------------------
------------------------------------------------------------
---------------------------------------------------
>Mariner-N25_DR|685451
------------------------------------------------------------
------------------------------------------------------------
------------------------------------------------------------
------------ttttcttgtttgctttgacctggtt-aaagaatc--taggatccactt
-tattttcatcatcactatccaagcagagcagaggacatgtcttgcaaatgtgtaaaccc
tttctcgttgggttgacacattttccctacca--tttt-tcaaaacagtt-aacacagat
gttattcaagcagtccaaactccattgttttagctatgataaccaaacagaaaccgtcta
ctccta-accattagaaactatcaagatcagcatgaaatc-actgaaacaccggtttgac
actccttta-cacaaatcttcaattagcaatcagtctgca--aacat--t----aaaaac
ggtggaaggtttgtgtc-gtcctgtgccagcatggatggaggaggtcaagagtggc--ta
tgtcc-tatacttccaataggtttgactgtatattggt-taac--gtgttttctc-taat
atttaaagtatttcatt--a-----------cttttt-tatctgtt--------------
------------------------------------------------------------
------ttttttttt-----------------------ta-cagtatttacgttttcagt
cacag-tt---------------------cgaattca-atatacatttaatcaaagcat-
-ttcttattctggatccaa---ttctttgc--aaaaaggcaaacttg--acagccca-aa
tagaaagacaaca-aatggcattg-ccaataggctacaattgcaagcaatagtgcactga
ttc--------acacggagtt---ctgtattttgtattttgttgtccattgtgtaatgat
taattaaaagagctcattaacttgtttgcaagttgtgttgtttacaggtaaaactagctt
ttgttgcatattttatatgttttgacacggtgtgtgcg--ttttgcaagtaaattgtgtc
attttgaccat--gagtgccgctg-tttaggcc--tgtttg----ttaactgttttgtga
atgtgga-----------------------------------------------------
------------------------------------------------------------
------------------------------------------------------------
------------------------------------------------------------
------------------------------------------------------------
------------------------------------------------------------
------------------------------------------------------------
------------------------------------------------------------
---------------------------------------------------
>Mariner-N25_DR|685452
------------------------------------------------------------
------------------------------------------------------------
------------------------------------------------------------
--------cagtttttcttgtttgctttgacctggtt-aaagaaac--taggttccactt
-cattttcattttcactatcccagcagagcaaaagaccggtcttgcaaatgtgtaaactc
tttctcattgggttgacacattttccccacca--tttt-tcaaaacagct-aacacggat
gtcattcaagcagtccaaactccattgttttagttatggtaacaaaacagaaaccatcta
ttccta-actattagaaactaccaacatcaatacgaattc-agtgaagcaccggtttgac
actacttca-cacaaatcttcaaaaagcaatcagtctgca--aacct--tat---aaaac
ggtggaaggtctgtgtt-gttctgtgacagcatggatggaggaggtcaatagtggc--ta
tgtct-tatactcccaatagatttgaccgtatattggt-ttacatgtgttttctc-taat
atttacagtcttttatt--a-----------cttttg-tctg------------------
------------------------------------------------------------
----------tttt------------------------ta-cagtatttcagttttcagc
cactg-tt-tg----aaaat----tgtcatgaattca-atataaatgtaatcaaagcat-
-ttcttattctggattcaa---ttctttgc--aaaaaggcaaatttg--acagccca-aa
tagaaagacaaca-aatggcattg-gcaataggctacaatgacaagcaatgg-----tgg
tgca----------ctgagtt---ctgtattttgtattttgttgtccattgtgtaatgat
taattgaaagagctcatatacttgtttgcaagttgtgttgtttgaaggtaaaactagctt
ttgttgcatattttaaatgttttgacacggtatgtgc--cttttgccagcaaaatgtgtc
attttgaccat--gagtgccgctg-tttaggcc--tgtgtg----ttaactgttttgaaa
atgtggagttttagttgacaactgcatccaagcaatcgagaaaaactg------------
------------------------------------------------------------
------------------------------------------------------------
------------------------------------------------------------
------------------------------------------------------------
------------------------------------------------------------
------------------------------------------------------------
------------------------------------------------------------
---------------------------------------------------
>Mariner-N25_DR|685453
------------------------------------------------------------
------------------------------------------------------------
------------------------------------------------------------
------------------------------------------------------------
-------------cactatcccagcagagcaaaagaccggtcttgcaaatgtgtaaactc
tttctcattgggttgacacattttccccacca--tttt-tcaaaacagct-aacacggat
gtcattcaagcagtccaaactccattgttttagttatggtaaccaaacagaaaccatcta
ttccta-actattagaaactaccaacatcaatatgaattc-agtgaagcaccggtttgac
actacttca-cacaaatcttcaaaaagcaatcagtctgca--aacct--tat---aaaac
tgtggaaggtctgtgtt-gttctgtgccagcatggatggaggaggtcaatagtggc--ta
tgtct-tatactcccaatagatttgactgtatattggt-ttacatgtgttttctc-taat
atttacagtattttatt--c-----------cttttg-tctg------------------
------------------------------------------------------------
----------tttt------------------------ta-cagtatttcagttttcagc
cacag-tt-tg----aaaat----tgccatgaattca-atataaatgtaatcaaagcat-
-ttcttattctggattcaa---ttctttgc--aaaaaggcaaatttg--acagccca-aa
tagaaagacaaca-aatggcattg-gcaataggctacaatgacaagcaatgg-----tgg
tgca----------ctgagtt---ctgtattttgtattttgttgtaaattgtgtaatgat
taattgaaagagctcatatacttgtttgcaagttgtgttgtttgaaggtaaaactagctt
ttgttgcatattttaaacgttttgacacggtatgtgc--cttttgcgagcaaaatgtgtc
attttgaccat--gagtgccgctg-tttaggcc--tgtgtg----ttaactgttttgaaa
atgtggagttttagttgacaactacatccaagcaatcgagaaaaactg------------
------------------------------------------------------------
------------------------------------------------------------
------------------------------------------------------------
------------------------------------------------------------
------------------------------------------------------------
------------------------------------------------------------
------------------------------------------------------------
---------------------------------------------------
>Mariner-N25_DR|685454
------------------------------------------------------------
------------------------------------------------------------
------------------------------------------------------------
------------------------------------------------------------
------------------------------------------------------------
-----------------acattttcccca--acatttt-tcaaaacagtt-accatggat
gtcattcaagcagtccaatctccattg-cttagttatgaaaaccaaacagaaaccatcta
ttcctg-accattagaaactaccaagatcagtatgaaatc--------------------
--------------------------------agtctgca--aacct--tat--aaaaat
ggttgaagatctgtgtt-gttctctgccagcatggatggagaaggtcaatagtgcc--ta
tgtct-tatac-tccgatagac-------tattttagg-taacatgtgttttctc-taat
atttacagtattttatc--a-----------tttttt-tctgtt----------------
------------------------------------------------------------
----------------------------------------------------tttctgtt
ctatt-tt-gaa---aaaaa----tgtcttgaattca-atataaatttagtcaaagcat-
-ttcttattctggattcaa---tatttt-------------gattca--acaaccca-aa
tagaaagacaaca-aacagcacgt-gcaataggctacaatgactagcaataatgcactga
ttc--------acaccgagtt---c-------ggtattttgttctatattgtgtagtgat
tgactaaaagagctcatatacttgtttgcaagttgtgttgtttgaaggtaaaataagctt
ttgttgcatattttaaatgttttgacac--------------------------------
------------------------------------------------------------
------------------------------------------------------------
------------------------------------------------------------
------------------------------------------------------------
------------------------------------------------------------
------------------------------------------------------------
------------------------------------------------------------
------------------------------------------------------------
------------------------------------------------------------
---------------------------------------------------
>Mariner-N25_DR|685455
------------------------------------------------------------
------------------------------------------------------------
------------------------------------------------------------
--------cagtttttctagtttgctttgacctggtt-aaagaaac--taggttcctctt
-cattttcattatcactatcccagcagagcagaggacaggtcttgcaaatgtgtaaaccc
tttctcattgggtagacacattttccccacca--tttt-tccaaacagtt-aacacagat
gtcattcaagcagtccaaactccattgttttagttttggtaaccaaacagaaaccatcta
ttccta-actattaaaaactaccaacatcagtatgaaatc-actgaagcagcggtttgac
actctttta-cacaaatcttcaattagccatcattctgca--aacct--tat--ataaac
gatgaaaggtctgtgtt-gttctgtgccagcattgatggaggaggtcaata-tggc----
----c-tatactcccaatagttttgactgtatattagt-ttacatgtgttttctc-taat
atttacagtattttatt--a-----------cttttg-tctgtt----------------
------------------------------------------------------------
------t-tttttttat--------------------ata-cagtatttcagttttcagc
cacag-tt-tg----aaaaa----tgtcatgaattca-atatatattcaatcaaagcac-
-atcttattcttgatccaa---ttctttgc--aaaaaggcgaatttg--acagccca-aa
tag--agacaaca-aatgccattg-gctataagctacaatggcaagcaatgg-----tgg
tgc--------attttgagtt---ctgtattttgtattttgttgtgcattgtgtaatgat
taattgaaagagctcatatacttgtttgcaagttgtgttgtttgaaggtaaaactagctt
ttgttgcatatgttaaatgttttgacacgatatgtgc--cttttgcaagcaaaatgtgtc
attttgaccat--gagtgccgctg-tttaggcc--tgtgtg----ttaactgttttgaaa
atgtggagtttcagttgacaactacatccaagcaatcgagaaaaactg------------
------------------------------------------------------------
------------------------------------------------------------
------------------------------------------------------------
------------------------------------------------------------
------------------------------------------------------------
------------------------------------------------------------
------------------------------------------------------------
---------------------------------------------------
>Mariner-N25_DR|685456
------------------------------------------------------------
------------------------------------------------------------
------------------------------------------------------------
--------cagtttttctagtttgctttgacctggtt-aaagaaac--taggttcctctt
-cattttcctcatcactatcccagcagagcagaagaccggtcttgcaaatgtgtaaaccc
tttctcattgggttgatacattttccctacca--tttt-tccaaacagtt-aacacagat
gtcattcaagcagtccaaactccattgttttagttttggtaaccaaacagaatccatcta
ttccta-actatgaaaagctaccaacatcagtgtgaaatc-actgaagcaccgatttgac
actccttca-cacaaatcttcaattagccatcattctgca--aacct--tat--aaaaac
gatggaaggtctgtgtt-gttctgtgccagcattgatggaggaggtcagta-tggc--ta
tgtcc-tatactcccaatagttttgactgtatattagt-ttacttgtgttttctc-taat
atttacagtattttatt--a-----------cttttg-tctgt-----------------
------------------------------------------------------------
------t-tttttttat--------------------ata-cagtatttcagttttcagc
cacag-tt-tg----aaaaa----tgtcatgaattca-atatatattcaatcaaagcac-
-atcttattcttgatccaa---ttctttgc--aaaaaggcgaatttg--acagccca-aa
tag--agacaaca-aatgccattg-gctataagctacaatggcaagcaatgg-----tgg
tgc--------attttgagtt---ctgtattttgtattttgttgtgcattgtgtaatgat
taattgaaagagctcatatacttgtttgcaagttgtgttgtttgaaggtaaaactagctt
ttgttgcatatgttaaatgttttgacatgatatgtgc--cttttgcaagcaaaatgtgtc
attttgaccat--gagtgcagctg-tttagggc--tgtgtg----ttaactgttttgaaa
atgtggagtttcagttgacaactgcatccaagcaatcgagaaaaactg------------
------------------------------------------------------------
------------------------------------------------------------
------------------------------------------------------------
------------------------------------------------------------
------------------------------------------------------------
------------------------------------------------------------
------------------------------------------------------------
---------------------------------------------------
>Mariner-N25_DR|685457
------------------------------------------------------------
------------------------------------------------------------
------------------------------------------------------------
--------cagtttttcttgtttgctttgacctagttaaaaaaaac--tagattcaactt
-cattttcattatcactatcccagcagagcaaaagacaggtcttgcaaatgtgtaaacca
tttctcattggattgacacatttttcccacca--tttt-ccaaaactcta-a--------
------------------------ttgttttagctatggtaaccaaacagaaaccatcta
ttccta-acaattagaaactaccaagatcagtatgaattc-actgaagcaccggtttgac
actc--tca-cacaaatcttcatttaccaatcagtctgca--aacat--t----gaaaat
ggtggaaggtctgtgtt-gttctgtgtcagcatggatggaggatgtcaatagtggc--ta
tatgc-catactcccaaaagatttgactgtttattggt-ttacatgtgttttctc-attt
atttacagtatttaatt--a-----------cttttg-tcgttttt--------------
------------------------------------------------------------
------ttattatttgt--------------------tta-cagtatttcagttttcagc
aacag-tt-tg-aaaaaaaa----tgtcatgaattca-aaataaatttaatcaaagcat-
-a----------------------------------------------------------
------------------------------------------------------------
------------------------------------------------------------
------------------------------------------------------------
------------------------------------------------------------
------------------------------------------------------------
------------------------------------------------------------
------------------------------------------------------------
------------------------------------------------------------
------------------------------------------------------------
------------------------------------------------------------
------------------------------------------------------------
------------------------------------------------------------
------------------------------------------------------------
---------------------------------------------------
>Mariner-N25_DR|685458
------------------------------------------------------------
------------------------------------------------------------
------------------------------------------------------------
--------cagtttttcttgtttgctttgacctggtt-aaagaaac--taggttccactt
-cattttcattttaactatcccagcagagcaaaagaccggtcttgcaaatgtgtaaactc
tttctcattgggttgacacattttccccacca--tatt-tcaaaacagct-aacacggat
gtcattcacgcagtccaaactccattgttttagttatggtaaccaaacagaaaccatcta
ttctta-actattagaaactaccaacatcaatatgaattc-agtgaagcaccggtttgac
acaacttca-cacaaatcttcaaaaagcaatccgtctgca--aacct--tat---aaaac
ggtggaaggtctgtgtt-gttctgtgacagcatggatggaggaggtcaatagtggc--ta
tgtct-tatactcccaatagatttgactgtatattggt-ttacatgtgttttctc-taat
atttacagtattttatt--a-----------cttttg-tctg------------------
------------------------------------------------------------
----------tttt------------------------ta-cagtatttcagatttcagc
cacag-tt-tg----aaaat----tgtcatgaattca-atataaatgtaaccaaagcat-
-ttcttattctggat---------------------------------------------
------------------------------------------------------------
------------------------------------------------------------
------------------------------------------------------------
------------------------------------------------------------
------------------------------------------------------------
------------------------------------------------------------
------------------------------------------------------------
------------------------------------------------------------
------------------------------------------------------------
------------------------------------------------------------
------------------------------------------------------------
------------------------------------------------------------
------------------------------------------------------------
---------------------------------------------------
>Mariner-N25_DR|685459
------------------------------------------------------------
------------------------------------------------------------
------------------------------------------------------------
--------cagtttttctagtttgctttgacctggtt-aaagaaac--taggttcctctt
-cattttcattatcactatcccagcagagcagaggaccggtcttgcaaatgtgtaaactc
tttctcattgggttgacacattttccccaccc--tttt-tccaaacaatt-aacacagat
gtcattcaagcagtccaaactccattgttttagttttggtaaccaaacagaatccattta
ttctta-acttttaaaaactaccaacatcagtatgaaatc-actgaagcaccggtttgac
actccttca-cacaaatcttcaattagccatcattctgca--aacct--tat--aaaaac
gatggaaggtctgtgtt-gttctgtgccagcattgatggagtaggtcaata-tggc--ta
tgtcc-tataatcccaatagttttgactgtatattagt-ttacatgtgttttctc-taat
ttttacagtattttatt--a-----------cttttg-tctg------------------
------------------------------------------------------------
--------tttttttat--------------------ata-cagtatttcagttttcagc
cacag-tt-tg----aaaaa----tgtcatgaattca-atatatattcaatcaaagcac-
-atcttattcttgatccaa---ttctttgc--aaaaaggcaaatttg--acagccca-aa
tag--agacaaca-aatgccattg-gctataagctacaatggcaagcaatgg-----tgg
tgc--------attttgagtt---ctgtattttgtattttgttgtccattgtgtaatgat
taattgaaagagctcatatacttgtttgcaagttgtgttgtttgaaggtaaaactagctt
tggttgcatattttaaatgttttgacacggtatgtgc--cttttgccagcaaaatgtgtc
attttgaccat--aagtgccgctg-tttaggcc--tgtgtg----taaactgttttgaaa
atgtggagtttcagttgacaactacatccaagcaatcaagaaaaactg------------
------------------------------------------------------------
------------------------------------------------------------
------------------------------------------------------------
------------------------------------------------------------
------------------------------------------------------------
------------------------------------------------------------
------------------------------------------------------------
---------------------------------------------------
>Mariner-N25_DR|685460
------------------------------------------------------------
------------------------------------------------------------
------------------------------------------------------------
------------------------------------------------------------
------------------------------------------------------------
------------------------------------------------------------
------------------------------------------------------------
------------------------------------------------------------
------------------------------------------------------------
------------------------------------------------------------
------------------------------------------------------------
------------------------------------------------------------
------------------------------------------------------------
------------------------------------------------------------
------------------------------------------------------------
------------------------------------------------------------
------------------------------------------------------------
------------------------------------------------------------
------------------------------------------------------------
--gttgcatattttaaatgttttgacacagta---------tttgcaagcaaaatgtgtc
attttgaccat--gagcgccgcag-tttaggcc--tgtgtg----ttaactgttttgaaa
atgtagagtttcagttgacagttgcatcaaagcaatcaagaataac--------------
------------------------------------------------------------
------------------------------------------------------------
------------------------------------------------------------
------------------------------------------------------------
------------------------------------------------------------
------------------------------------------------------------
------------------------------------------------------------
---------------------------------------------------
>Mariner-N25_DR|685461
------------------------------------------------------------
------------------------------------------------------------
------------------------------------------------------------
-----------ttttttttgtttgctttgacctggtt-aaagaaac--taggttccactt
-cattttcattttcactataccagcagagcagaa-----gtcttgcaaatgtgtaaaccc
tttcgcattgggttgacacattttcctcacct--tttt-ttaaaacagtt-aacacggat
gtcattcaagcagtccaaactccattgttttagctatggtaaccaaacagaaaccatcta
ttccta-gc---------------------------------------------------
------------------------------------------------------------
------------------------------------------------------------
------------------------------------------------------------
------------------------------------------------------------
------------------------------------------------------------
------------------------------------------------------------
------------------------------------------------------------
------------------------------------------------------------
------------------------------------------------------------
------------------------------------------------------------
------------------------------------------------------------
------------------------------------------------------------
------------------------------------------------------------
------------------------------------------------------------
------------------------------------------------------------
------------------------------------------------------------
------------------------------------------------------------
------------------------------------------------------------
------------------------------------------------------------
------------------------------------------------------------
------------------------------------------------------------
---------------------------------------------------
>Mariner-N25_DR|685462
------------------------------------------------------------
------------------------------------------------------------
------------------------------------------------------------
------------------------------------------------------------
------------------------------------------------------------
------------------------------------------------------------
------------------------------------------------------------
------------------------------------------------------------
-------------------------------------------------t----aaaaac
ggtgaaagatctttgtt-gttctgtgccagcatggatggaggaggtcaatagtggc--ta
tgtcc-tatactcctaatagatttgactgtatattggt-ttacatgtgtttttttttaat
atttacagtattttatt--ac---tttt--tcttttt-tctgc-----------------
--------------------------------------------------------tttt
taaaattttttcatttatt-----------tattttttga-cagtatttcagttttaagc
cacag-tt-tg----aaaaa----tttcaagaattca-atataagtttaatcaaagcat-
-ttcttattctggatccaa---ttctttgc--aaaaaggcaaatttg--acagcccg-aa
taga--------a-----------ttc---------------------------------
-----------acactaagtt--------tttagttttttgttgtccattgtctaattat
taattgaaagagctcatatacttgtttgcaagttctcttgtttgaaggtaaaactagctt
ttgttgcatattttaaatgttttgacacggtatgtgc--attttgcaagcataatgtttc
attttgaccat--gagtgtcactg-tttaggcc--tgtgtg----ttaactgatttgaaa
atgtggaatttcagttgatggctgcatcaaggcaaacaagaaaaactg------------
------------------------------------------------------------
------------------------------------------------------------
------------------------------------------------------------
------------------------------------------------------------
------------------------------------------------------------
------------------------------------------------------------
------------------------------------------------------------
---------------------------------------------------
>Mariner-N25_DR|685463
------------------------------------------------------------
------------------------------------------------------------
------------------------------------------------------------
--------cagtttttcttgtttgctttgacctggtt-aaagaaac--taggttcctctt
-cattttcattatcactatcccagcagagcagaggaccggtcttgcaaatgtgtaaaccc
tttctcattgggttgac--attttacccacta--tttt-tcaaaacagtt-aacacagat
gtcattcaagcagtccaaactcta------------------------------------
------------------------------------------------------------
------------------------------------------------------------
------------------------------------------------------------
------------------------------------------------------------
------------------------------------------------------------
------------------------------------------------------------
------------------------------------------------------------
------------------------------------------------------------
------------------------------------------------------------
------------------------------------------------------------
------------------------------------------------------------
------------------------------------------------------------
------------------------------------------------------------
------------------------------------------------------------
------------------------------------------------------------
------------------------------------------------------------
------------------------------------------------------------
------------------------------------------------------------
------------------------------------------------------------
------------------------------------------------------------
------------------------------------------------------------
------------------------------------------------------------
---------------------------------------------------
>Mariner-N25_DR|685464
------------------------------------------------------------
------------------------------------------------------------
------------------------------------------------------------
--------cagtttttcttgtttgctttgacctggtt-aaagtaac--taggttccactc
-cattttcctcatcactttcccagcagagcagaagacaggtcttgcaaatgtgtaaaccc
tttctcattgggttgacaaattttccccacca--tttt-tcaaaacagtt-aacacggat
gtcattcaagcagtcaaaactccattgttttagctatggtaaccaaac--aaaccatcta
tttctt-accattagaaattaccaagatcagtatgaattc-tctgaagcactggtttgac
actccttta-cacaaaccttcagtt-------agtctgca--aacat--tgaa-aatggt
ggt----aatctgtgt----tctgtgccagcatggatggaggaggccaatagtccc--ta
tgtcc-tatactcccaatagatatgactgtatattggt-ttacatgt-------------
------------------------------------------------------------
------------------------------------------------------------
-----tttctcttatat--------------------tta-cagtatttta---------
-------t-ta-------------------------------------------------
----------------------cttttt--------------------------------
------------------------------------------------------------
------------------------------------------------------------
-----------------------------------------------------tttactt
ttgttgcatattttaaatgttttgacacggtatgtgc--attttgcatgcaaaatgggtc
attttgaccat--gagtggcgctg-tttaggcc--tgtgtg----ttacctgttttgaaa
atgtatagtttcagttgacggctgcatcaaagcaatcaaaaaaaa---------------
------------------------------------------------------------
------------------------------------------------------------
------------------------------------------------------------
------------------------------------------------------------
------------------------------------------------------------
------------------------------------------------------------
------------------------------------------------------------
---------------------------------------------------
>Mariner-N25_DR|685465
------------------------------------------------------------
------------------------------------------------------------
------------------------------------------------------------
------------------------------------------------------------
------------------------------------------------------------
------------------------------------------------------------
------------------------------------------------------------
------------------------------------------------------------
------------------------------------------------------------
------------------------------------------------------------
------------------------------------------------------------
------------------------------------------------------------
------------------------------------------------------------
--------gtttttttt----------t---------tta-cagtatttcagttttcagc
cgcag-tt-t----gaaaga----tttcatgaattta-atataaatttgatcaaagcat-
-ttcttattctggatccaa---ttctttgc--aaaaaggcaaattaa--tcatcata-at
aacgataacaacc-attgg-------caataggctacaatggcaagcagaggtgcactga
ttc--------actctgatct---ctgtattttgtattcagttgtccattgtgtagtgat
gaattgacagagctcatacacttgtttgcaagttgtgttgtttgaaggtaaaactagct-
------------------------------------------------------------
-tattgagcat--gagagccgctg-tttaggcc--tgtgtgtgtgttacctgtttagaaa
atgtggagttccagttggcggctgcatcaacgcaatcaagagaaactg------------
------------------------------------------------------------
------------------------------------------------------------
------------------------------------------------------------
------------------------------------------------------------
------------------------------------------------------------
------------------------------------------------------------
------------------------------------------------------------
---------------------------------------------------
>Mariner-N25_DR|768829
------------------------------------------------------------
------------------------------------------------------------
------------------------------------------------------------
--------cagtttttcttgtttgctttgacctggtt-aaataaac--taggttccactt
-tattttcattttcactatcccagcagagcagaagatcggtcttgcaaatgtgtaaactc
tttctcattgggttgacacattttccttacca--tttt-tccaaacagtt-aacacggat
gtcattcaagcagtccaaactccattgttttagttatggtaaccaaacagaaaccatcta
ttccta-accattagaaactaccaagatcagtatgaattc-actgaagcaccggtttgac
actccttca-cacaaatcttcaattagcgatcagccagca--aacat----t--aaaaac
gttggaaggtctgtgtt-gttctgtgccagcatggatggaggaggtcaata--------g
tggcc-tatactccctatagatttgactctatattggt-ttaaatgtgttttatt-taat
atttacagtattttaat--a-----------cttttg-tctg------------------
------------------------------------------------------------
----------cttt------------------------ta-cagtatttcagttttcagc
cacag-tt-tg----aaaat----tgtcatgaattca-atataaatttaatcaaagcat-
-ttcttattctggattcaa---ttctttgc---aaaaggcaaatttg--acagccca-aa
tacaaagacaaca-aattgcattg-gcaataggctacaatgacaagcaatgg-----tgg
tgca----------ctgactt---ctatattttgtgttttgttgtccagtgtgtaatgat
ta----------------------------------------------------------
------------------------------------------------------------
------------------------------------------------------------
------------------------------------------------------------
------------------------------------------------------------
------------------------------------------------------------
------------------------------------------------------------
------------------------------------------------------------
------------------------------------------------------------
------------------------------------------------------------
------------------------------------------------------------
---------------------------------------------------
>Mariner-N25_DR|768830
------------------------------------------------------------
------------------------------------------------------------
------------------------------------------------------------
--------cagtttttcttgtttgctttgacctggtt-aaagaaac--taggttccactt
-cattttcattttcactatcccagcagagcagaagacaggtcttgcaaatttgtaaacct
tttctcattgggttgacacattttccttacca--tttt-tcaaaacagtt-aacacagat
gtcattcaagcagtccaaactccattgttttagttatggtaaccaaacagaaaccatcta
ttccta-accattagaaactaccaagatcagtttgaattt-actgaagcagcgatttgaa
actccttca-cacaaatcttcaattagcaatc-gtctgca--aacct--tat--ataaat
ggtggaaggtctgtgtt-gttctgtgccagcatggatggaggaggtcaat-atggc--ta
tgtcc-tatactcccaatagttttgactgtata-tggt-ttacatgtgttttctc-taat
atttacagtattttatt--a-----------cttttg-tctg------------------
------------------------------------------------------------
--------ttttttt--------------------atata-cagtatttcggttttcagc
cacag-tt-tg----aaaaa----tgtcatgaattca-atatatattcaatcaaagcat-
-atcttattcttgatccaa---ttctttgc--aaaaaggcgaatttg--acagccca-aa
tag--agacaaca-aatgccattg-gctataagctacaatggcaagcaatgg-----tgg
tgcat--------tttgagtt---ctgtattttgtattttgttgtgcattgtgtaatgat
taattgaaagagctcatatacttgtttgcaagttgtgttgtttgaaggtaaaactagctt
ttgttgcatatgttaaatgttttgagatgatatgtgc--ctttttcaagcaaaatgtgtc
attttgaccat--gagtgccgcag-tttaggcctgtgtgtg----tttactgttttgaaa
atgtggagtttcagttgacaactgcatccaagcaatcgagaaaaactg------------
------------------------------------------------------------
------------------------------------------------------------
------------------------------------------------------------
------------------------------------------------------------
------------------------------------------------------------
------------------------------------------------------------
------------------------------------------------------------
---------------------------------------------------
>Mariner-N25_DR|768831
------------------------------------------------------------
------------------------------------------------------------
------------------------------------------------------------
------------------------------------------------------------
------------------------------------------------------------
------------------------------------------------------------
------------------------------------------------------------
------------------------------------------------------------
------------------------------------------------------------
------------------------------------------------------------
------------------------------------------------------------
------------------------------------------------------------
------------------------------------------------------------
------------------------------------------------------------
------------------------------------------------aatcaaagcat-
-ttcttattctggattcaa---ttctttgc---aaaaggcaaatttg--acagccca-aa
tacaaagacaaca-aatggcattg-acaataagctacaatgacaagcaatgg-----tgc
tgca----------ctgactt---ctatattttgtattttgttgtccagtgtgtaatgat
ta----------------------------------------------------------
------------------------------------------------------------
------------------------------------------------------------
------------------------------------------------------------
------------------------------------------------------------
------------------------------------------------------------
------------------------------------------------------------
------------------------------------------------------------
------------------------------------------------------------
------------------------------------------------------------
------------------------------------------------------------
---------------------------------------------------
>Mariner-N25_DR|768832
------------------------------------------------------------
------------------------------------------------------------
------------------------------------------------------------
--------cagtttttcttgtttgctttgacctggtt-aaagaaac----ggttccactt
-cattttcattttcactatcccagcagagcagaggaccggtcttgcaaatttgtaaacct
tttctcattgggttgacacattttccctgcca--tttt-tcaaaacagtt-aacacagat
gtcattcaagcagtccaaactccattgttttagttatggtaaccaaacagaaaccatcta
ttccta-actattaaaaactaccaagatcagtttgaattt-actgaagcagcgatttgaa
actccttca-cacaaatcttcaattagcaatcagccagca--aacct--tat--ataaat
ggtggaaggtctgtgtt-gttctgtgccagcatggatggaggaggtcaata-tggc--ta
tgtct-tatactcccaatagatttgactgtatattggt-ttaaatgtg-----tt-taat
atttacagtatttaatt--a-----------cttttg-tctg------------------
------------------------------------------------------------
----------cttt------------------------tt-cagtatttcagttttcagc
cacag-tt-tg----aaaat----tgtcatgaattca-atataaatttaatcaaagcat-
-ttcttattctggattcaa---ttctttgc---aaaaggcaaatttg--acagccca-aa
tacaaagacaaca-aatggcattg-acaataagctacaatgacaagcaatgg-----tgg
tgca----------ctgactt---ctatattttgtattttgttgtccagtgtgtaatgat
ta----------------------------------------------------------
------------------------------------------------------------
------------------------------------------------------------
------------------------------------------------------------
------------------------------------------------------------
------------------------------------------------------------
------------------------------------------------------------
------------------------------------------------------------
------------------------------------------------------------
------------------------------------------------------------
------------------------------------------------------------
---------------------------------------------------
>Mariner-N25_DR|768833
------------------------------------------------------------
------------------------------------------------------------
------------------------------------------------------------
--------cagtttttcttgtttgctttgacctggtt-aaataaac--taggttccactt
-cattttcattttcactatcccagcagagcagaagacaggtcttgcaaatttgtaaacct
tttctcattgggttgacacattttcctcacca--tttt-tcaaaacagtt-aacacagat
gtcattcaagcagtccaaactccattgttttagttatggtaaccaaacagaaaccatcta
ttccta-actattaaaaactaccaagatcagtttgaattt-actgaagcagcgatttgaa
actccttca-cacaaatcttcaattagcaatcagccagca--aacct--tat--ataaat
ggtggaaggtctgtgtt-gttctgtgccagcatggatggaggaggtcaata-tggc--ta
tgtct-tatactcccaatagatttgactgtatattggt-ttaaatgtg-----tt-taat
atttacagtatttaatt--a-----------cttttg-tctg------------------
------------------------------------------------------------
----------cttt------------------------tt-cagtatttcagttttcagc
cacag-tt-tg----aaaat----tgtcatgaattca-atataaatttaatcaaagcat-
-ttcttattctggattcaa---ttctttgc---aaaaggcaaatttg--acagccca-aa
tacaaagacaaca-aatgccattg-acaataagctacattgacaagcaatgg-----tgc
tgca----------ctgactt---ctatattttgtattttgttgtccagtgtgtaatgat
ta----------------------------------------------------------
------------------------------------------------------------
------------------------------------------------------------
------------------------------------------------------------
------------------------------------------------------------
------------------------------------------------------------
------------------------------------------------------------
------------------------------------------------------------
------------------------------------------------------------
------------------------------------------------------------
------------------------------------------------------------
---------------------------------------------------
>Mariner-N25_DR|768834
------------------------------------------------------------
------------------------------------------------------------
------------------------------------------------------------
--------cagtttttcttgtttgctttgacctggtt-aaagaaac--taggttccactt
-cattttcattttcactatcccagcagagcagaagacaggtcttgcaaatttgtaaacct
tttctcattgggttgacacattttccctgcca--tttt-tccaaacagtt-aacacagat
atcattcaagcagtccaaactccattgttttagttatggtcaccaaacagaaaccatcta
ttccta-accattagacactaccaagatcagtttgaattt-actgaagcagcgatttgaa
actcctaca-ctcaagtcttcaattagcaatcagtctgca--aacct--tat--ataaat
ggtggaaggtctgtgtt-gttctgtgccagcatggatggaggaggtcaata-tggc--ta
tgtct-tatactcccaatagatttgactgtatattggt-ttaaatgtg-----tt-taat
atttacagtattttaat--a-----------cttttg-tctg------------------
------------------------------------------------------------
----------tttt------------------------ta-cagtattttagtttttagc
cacagttt-ta----taaat----tgtcatgaattca-atataaatttaatcaaagcat-
-ttcttattctggattcaa---ttctttgc---aaaaggcaaattcg--acagccca-aa
tacaaagacaac------------------------------------------------
------------------------------------------------------------
------------------------------------------------------------
------------------------------------------------------------
------------------------------------------------------------
------------------------------------------------------------
------------------------------------------------------------
------------------------------------------------------------
------------------------------------------------------------
------------------------------------------------------------
------------------------------------------------------------
------------------------------------------------------------
------------------------------------------------------------
---------------------------------------------------
>Mariner-N25_DR|768835
------------------------------------------------------------
------------------------------------------------------------
------------------------------------------------------------
--------cagttattcttgattgctttgagctggtt-aaagacat--tagcatccactc
-aattttcatcagcactatacta-------------------------------------
---------gtgtt------tct-----g-------------------tt----------
----------------------------------tacg----------------------
-------gccaca-----------------gtatga---------a--------------
------------------------------------------------------aaaaat
gaa--------------cgt--------------------------------------ca
tg---------t--------att-------------------------------------
------------------------------------------------------------
------------------------------------------------------------
---------------------------------------------------g--------
------tt-------aaaaa--------atg--------------ttt----aaagcct-
-ttcttattctggatccaa---ttcattgc--aaaaaggcaaatttgacactgcctc-ta
tagaatgtcaata-aatggctctg---aata------aatgagcagcaatgaggca----
-----------attcagggtt----tgtattgtggatgttgctgtccgttgtgtaagaat
tgtttgaaagagctcttatacgtgtttgcaagtcatgttgaatgaaggc-----------
--------------aa----------------------------------a---------
--------------------------tt--------------------------------
------------------------------------------------------------
------------------------------------------------------------
------------------------------------------------------------
------------------------------------------------------------
------------------------------------------------------------
------------------------------------------------------------
------------------------------------------------------------
------------------------------------------------------------
---------------------------------------------------
>Mariner-N25_DR|768836
------------------------------------------------------------
------------------------------------------------------------
------------------------------------------------------------
--------cagtttttcttgtttgctttgacctggtt-aaagaaac--taggttcctctt
-cattttcattatcactatcccagcagagcagaagaccggtcttgcaaatgtgtaaaccc
tttctcattgggttgacacattttccccacca--tttt-tccaaacagtt-aacacggat
gtcattcaagcagtccaaactccattgttttagttttggtaaccaaacagaatccatcta
ttccta-actattaaaaactaccaacatcagtatgaaatc-actgaagcaccggtttgac
actccttca-cacgaatcttcaattagccatcattctgca--aacct--tat--ataaac
gatggaagctctgtgtt-gttctgtgccagcattgatggaggaggtcaata-tggc--ta
tgtcc-tatactcccaatagatttgactgtatattagt-ttacatgtgttttctc-taat
atttacagtattttatt--a-----------cttttg-tctg------------------
------------------------------------------------------------
------t-tttttttat--------------------ata-cagtatttcagttttcagc
cacag-tt-tg----aaaaa----tgtcatgaattca-atatatattcaatcaaagcac-
-atcttattcttgatccaa---ctctttgc--aaaaaggcgaatttg--acagccca-aa
tag--agacaaca-aatgccattg-gctataagctacaatggcaagcaatgg-----tgg
tgc--------attttgagtt---ctgta-------ttttgttgtccattgtgtaatgat
taattgaaagagctcatatacttgtttgcaagttgtgtagtttgaaggtaaaactagctt
ttgttgcatatgttaaatgttttgacacgatatgtgc--cttttgcaagcaaaatgtgtc
attttgaccat--gagtgccgctg-tttaggcc--tgtgtg----ttaactgttttgaaa
atgtggagtttcagttgacaactacatccaagcaatcgagaaaaactg------------
------------------------------------------------------------
------------------------------------------------------------
------------------------------------------------------------
------------------------------------------------------------
------------------------------------------------------------
------------------------------------------------------------
------------------------------------------------------------
---------------------------------------------------
>Mariner-N25_DR|768837
------------------------------------------------------------
------------------------------------------------------------
------------------------------------------------------------
--------cagtttttctagtttgctttgacctggtt-aaagaaac--taggttcctctt
-cattttcattatcactatcccagcagagcagaggacaggtcttgcaaatgtgtaaaccc
tttctcattgggttgacacattttccccacca--tttt-tccaaacagtt-aacacagat
gtcattcaagcagtccaaactccattgttt-aattttggtaaccaaacagaaaccatcta
ttccta-actattaaaaactaccaacatcagtatgaaatc-actgaagcaccggtttgac
actccttca-cacaaatcttcaattagcaatcagtctgca--aacgt--tat--aaaaac
gatggaaggtctgtgtt-gttctgtgccagcattgatggaggaggtcaata-tggc--ta
tgtcc-tatactcccaatagttttgactgtatattagt-ttacatgtgttttctc-taat
atttacagtattttatt--a-----------cttttg-tctgt-----------------
------------------------------------------------------------
--------tttttttat--------------------ata-cagtatttcagttttcatc
cacag-tt-tg----aaaaa----tgtcatgaattcaaatatatattcaatcaaagcac-
-atcttattcttgatccaa---ttctttgc--aaaaaggcgaatttg--acagccca-aa
tag--agacaaca-aatgccattg-gctataagctacaatggcaagcaatgg-----tgg
ttctgt----aattttgagtt---ctgtattttgtattttgttgtccattgtgtaatgat
taattgaaagagctcatatacttgtttgcaagttgtgtagtttgaaggtaaaactagctt
ttgttgcatatgttaaatgttttgacacgatatgtgc--cttttgcaagcaaaatgtgtc
attttgaccat--gagtgccgctg-tttaggcc--tgtgtg----ttaactgttttgaaa
atgtggagtttcagttgacaactgcatccaagcaatcgagaaaaactg------------
------------------------------------------------------------
------------------------------------------------------------
------------------------------------------------------------
------------------------------------------------------------
------------------------------------------------------------
------------------------------------------------------------
------------------------------------------------------------
---------------------------------------------------
>Mariner-N25_DR|768838
------------------------------------------------------------
------------------------------------------------------------
------------------------------------------------------------
--------cagtttttcttgtttgctttgacctggtt-aaagaaac--taggttccactt
-tattttcattatcattatcccagcagagtaaaagacaggtcttgcagatgtgtaaaccc
tttctcattgggttgacacattttccccacca--ttta-tcaaaacagtt-aacacggat
gtcattcaagcagtccaaactccattgttttagctatggtaaccaaatagaaaccatcta
ttccta-accattaaaaactaccaagatcagtatgaattc-actaaagcaccggtttgac
acaccttca-cacaaatcttcatttagcaatcagtctgca--aacat--tg----gaaat
gatggaaggtctgt----gttttgtgacagcatggatggagaaggtcaatagtggc--ta
tttcc-tatactcccaaaagatttgattgtatattggt-ttacatgtgttttctc-taat
atttacagtattttatt--a-----------cttttg-tttg------------------
------------------------------------------------------------
---tttgtttttttt-----------------------ta-cagtatttcagatttcagg
cacag-tt-tg----aaaaa----tgtcatgaattca-atataaatttaatcaaagcat-
-ttcttattctgcatccaa---ttctttgc--aaaaatgcaaattta--acagccca-aa
tagaaagacaaca-aatggcattg-gtaataggctacaatgtcaagtaatgctgcactga
ttcac--------actgagtt---ctgtattttgtgttttgttgtccattgtttaatgat
taattgaaagaactcatatacatgtttgcaagtcgttttgtttgaaggtaaaactagctt
ttgttgcatattgtaaatgatttgacacggtatgtga--gttttgcaagcaaaatgtgta
atttcgaccat--gagtgccgctg-tttaggcc--tgtgtg----ttaactgttttgaaa
atgtggagtttcagttgacggctgcatcaaagcgaacaagaaaaac--------------
------------------------------------------------------------
------------------------------------------------------------
------------------------------------------------------------
------------------------------------------------------------
------------------------------------------------------------
[truncated: 741,808 more chars]
