# Supplementary material for: Zebrafish transposable elements show extensive diversification in age, genomic distribution, and developmental expression
Source: Genome Res. 2022 Jul;32(7):1408–23. doi: 10.1101/gr.275655.121 (PMC9341512; doi:10.1101/gr.275655.121)
Supplement: Supplemental Material [file supp_gr.275655.121_Supplementary_data_2.tar.gz › supp-data-2/Tx1-17_DR.mafft.fa]

>Tx1-17_DR|75463
------------------------------------------------------------
------------------------------------------------------------
------------------------------------------------------------
------------------------------------------------------------
------------------------------------------------------------
------------------------------------------------------------
------------------------------------------------------------
------------------------------------------------------------
------------------------------------------------------------
------------------------------------------------------------
------------------------------------------------------------
------------------------------------------------------------
------------------------------------------------------------
------------------------------------------------------------
------------------------------------------------------------
------------------------------------------------------------
------------------------------------------------------------
------------------------------------------------------------
------------------------------------------------------------
------------------------------------------------------------
------------------------------------------------------------
------------------------------------------------------------
------------------------------------------------------------
------------------------------------------------------------
------------------------------------------------------------
------------------------------------------------------------
------------------------------------------------------------
------------------------------------------------------------
------------------------------------------------------------
------------------------------------------------------------
------------------------------------------------------------
------------------------------------------------------------
------------------------------------------------------------
------------------------------------------------------------
------------------------------------------------------------
------------------------------------------------------------
------------------------------------------------------------
------------------------------------------------------------
------------------------------------------------------------
------------------------------------------------------------
------------------------------------------------------------
------------------------------------------------------------
------------------------------------------------------------
------------------------------------------------------------
------------------------------------------------------------
------------------------------------------------------------
------------------------------------------------------------
------------------------------------------------------------
------------------------------------------------------------
------------------------------------------------------------
------------------------------------------------------------
------------------------------------------------------------
------------------------------------------------------------
------------------------------------------------------------
------------------------------------------------------------
------------------------------------------------------------
------------------------------------------------------------
------------------------------------------------------------
------------------------------------------------------------
------------------------------------------------------------
------------------------------------------------------------
------------------------------------------------------------
------------------------------------------------------------
------------------------------------------------------------
------------------------------------------------------------
------------------------------------------------------------
------------------------------------------------------------
------------------------------------------------------------
------------------------------------------------------------
------------------------------------------------------------
------------------------------------------------------------
-----------tat------t------------------t---------ctc--tggtaa
tgat---catgct----------------------------------------------c
tcat------tttct------ttaaac-aaaaata----------------aaatcctaa
ag----gc------------aat--------accttg-atta-------aa---------
----------ta--------cttgct-gaaatttgg--------ttc-----a-atattg
aa-tctctt----a-a-gtt-----------------tattattattaatgagaat----
-------------------------------------------a-attcttgaagc----
----------------tta----------tgataa--------tc---------------
-----atttttctt-------------aatga-ttaaggc-----------tttgtaatg
t--------------------gtttttcttttttcct-----------------------
----------------atgtatttgttattg----aa-ttt-----tca-cttgaattt-
tcagtga-cg-------------ctattt-------------------tactt-------
------------------------------------------------------------
----------------------------------------------------
>Tx1-17_DR|75464
------------------------------------------------------------
------------------------------------------------------------
------------------------------------------------------------
------------------------------------------------------------
------------------------------------------------------------
------------------------------------------------------------
------------------------------------------------------------
------------------------------------------------------------
------------------------------------------------------------
------------------------------------------------------------
------------------------------------------------------------
------------------------------------------------------------
------------------------------------------------------------
------------------------------------------------------------
------------------------------------------------------------
------------------------------------------------------------
------------------------------------------------------------
------------------------------------------------------------
------------------------------------------------------------
------------------------------------------------------------
------------------------------------------------------------
------------------------------------------------------------
------------------------------------------------------------
------------------------------------------------------------
------------------------------------------------------------
------------------------------------------------------------
------------------------------------------------------------
------------------------------------------------------------
------------------------------------------------------------
------------------------------------------------------------
------------------------------------------------------------
------------------------------------------------------------
------------------------------------------------------------
------------------------------------------------------------
------------------------------------------------------------
------------------------------------------------------------
------------------------------------------------------------
------------------------------------------------------------
------------------------------------------------------------
------------------------------------------------------------
------------------------------------------------------------
------------------------------------------------------------
------------------------------------------------------------
------------------------------------------------------------
------------------------------------------------------------
------------------------------------------------------------
------------------------------------------------------------
------------------------------------------------------------
------------------------------------------------------------
------------------------------------------------------------
------------------------------------------------------------
------------------------------------------------------------
------------------------------------------------------------
------------------------------------------------------------
------------------------------------------------------------
------------------------------------------------------------
------------------------------------------------------------
------------------------------------------------------------
------------------------------------------------------------
------------------------------------------------------------
------------------------------------------------------------
------------------------------------------------------------
------------------------------------------------------------
------------------------------------------------------------
------------------------------------------------------------
------------------------------------------------------------
------------------------------------------------------------
------------------------------------------------------------
------------------------------------------------------------
------------------------------------------------------------
------------------------------------------------------------
------------------------------------------------------------
---------------------------------------------------tac-----a
ctgt-aaat-ggggt------atacac-aaaaata----------------agttaatga
ag----gc------------aat--------acctac-attt-------aa------ta-
ctt-------tt--------cttgct-gaaatttcg--------ttt-----a-atattg
aa-tctcct----a-a-gct-----------------tattaataatgataggaa-----
---------------ttat-----------at-----------g-tttcttaaagc----
----------------tta----------cgataa--------t----------------
---ctttttttctt-------------tatga-ttgaggcg---------tttgtttatg
att------------------gaacttttttttgtcc--------tctttc---------
ttaa---------------tttttgttatta----ta-ttt-----ttc--tttga--t-
gccgtga-tg-------------ttata----at----t---------------------
------------------------------------------------------------
----------------------------------------------------
>Tx1-17_DR|75465
------------------------------------------------------------
------------------------------------------------------------
------------------------------------------------------------
------------------------------------------------------------
------------------------------------------------------------
------------------------------------------------------------
------------------------------------------------------------
------------------------------------------------------------
------------------------------------------------------------
------------------------------------------------------------
------------------------------------------------------------
------------------------------------------------------------
------------------------------------------------------------
------------------------------------------------------------
------------------------------------------------------------
------------------------------------------------------------
------------------------------------------------------------
------------------------------------------------------------
------------------------------------------------------------
------------------------------------------------------------
------------------------------------------------------------
------------------------------------------------------------
------------------------------------------------------------
------------------------------------------------------------
------------------------------------------------------------
------------------------------------------------------------
------------------------------------------------------------
------------------------------------------------------------
------------------------------------------------------------
------------------------------------------------------------
------------------------------------------------------------
------------------------------------------------------------
------------------------------------------------------------
------------------------------------------------------------
------------------------------------------------------------
------------------------------------------------------------
------------------------------------------------------------
------------------------------------------------------------
------------------------------------------------------------
------------------------------------------------------------
------------------------------------------------------------
------------------------------------------------------------
------------------------------------------------------------
------------------------------------------------------------
------------------------------------------------------------
------------------------------------------------------------
------------------------------------------------------------
------------------------------------------------------------
------------------------------------------------------------
------------------------------------------------------------
------------------------------------------------------------
------------------------------------------------------------
------------------------------------------------------------
------------------------------------------------------------
------------------------------------------------------------
------------------------------------------------------------
------------------------------------------------------------
------------------------------------------------------------
------------------------------------------------------------
------------------------------------------------------------
------------------------------------------------------------
------------------------------------------------------------
------------------------------tta---------------------------
-----------aag--------------------------------------------tt
at----gat------------------------------------tattttt--------
------------------------------------------------tattaa------
-------------------caattgagcctttgtaacatttttttct-------------
-------tttttcttctctt-----------------------tcctatttttttgttat
tct-----atttactcttcaatgcag--------caatgttattttacctgtattcaat-
--------------aaacttcttttgaataaca-----cta-ttt-----tttatttatt
----------------tgctaatgtaaatatgatt--tcaatttatctataaaa-----g
ata--------ca-------t-ttctgttttt-----------------ctc--taataa
tgat---catccc-attgatctt------------------------------------a
ctgttacat-ttttt---------------------------------------------
------gt------------aaa--------acctag-attt-------aa------ta-
ctt-------tt--------cttgct-gaaattttg--------ttc-----a-atattg
aa-tctctt----g-a-gct-----------------tattaataataataagaa-----
------------------------------------------------------------
-----------------------------tattaa-------------------------
------------------------------------------------------------
------------------------------------------------------------
------------------------------------------------------------
------------------------------------------------------------
------------------------------------------------------------
----------------------------------------------------
>Tx1-17_DR|75466
------------------------------------------------------------
------------------------------------------------------------
------------------------------------------------------------
------------------------------------------------------------
------------------------------------------------------------
------------------------------------------------------------
------------------------------------------------------------
------------------------------------------------------------
------------------------------------------------------------
------------------------------------------------------------
------------------------------------------------------------
------------------------------------------------------------
------------------------------------------------------------
------------------------------------------------------------
------------------------------------------------------------
------------------------------------------------------------
------------------------------------------------------------
------------------------------------------------------------
------------------------------------------------------------
------------------------------------------------------------
------------------------------------------------------------
------------------------------------------------------------
------------------------------------------------------------
------------------------------------------------------------
------------------------------------------------------------
------------------------------------------------------------
------------------------------------------------------------
------------------------------------------------------------
------------------------------------------------------------
------------------------------------------------------------
------------------------------------------------------------
------------------------------------------------------------
------------------------------------------------------------
------------------------------------------------------------
------------------------------------------------------------
------------------------------------------------------------
------------------------------------------------------------
------------------------------------------------------------
------------------------------------------------------------
------------------------------------------------------------
------------------------------------------------------------
------------------------------------------------------------
------------------------------------------------------------
------------------------------------------------------------
------------------------------------------------------------
------------------------------------------------------------
------------------------------------------------------------
------------------------------------------------------------
------------------------------------------------------------
------------------------------------------------------------
------------------------------------------------------------
------------------------------------------------------------
------------------------------------------------------------
------------------------------------------------------------
------------------------------------------------------------
------------------------------------------------------------
------------------------------------------------------------
------------------------------------------------------------
------------------------------------------------------------
------------------------------------------------------------
------------------------------------------------------------
------------------------------------------------------------
------------------------------------------------------------
------------------------------------------------------------
------------------------------------------------------------
------------------------------------------------------------
------------------------------------------------------------
------------------------------------------------------------
------------------------------------------------------------
----------------------------------------------------------t-
-------------------------------------taaatttgtctgtaaat-----g
ata--------ta-------t-ttctgtactt-----------------ttc--cggtag
ggat---catgct-ctccatctaatcg-ttaa--------cgtttttgtgttac-----a
gtgt-acat-ttttt------atacac--aaagtt----------------agttcctaa
ag----ac------------aat--------acctgg-ac--------------------
--t-------tc--------catgct-aaaatttta--------ttt-----a-ttgttg
aa-tctctt----a-a-att-----------------tattaggaat-------------
----------------aag-----------ac-----------g-tttcttaaagc----
----------------tta----------tgataa--------t----------------
-----cttttttct-------------aatga-tcgagtc-----------tttgtaaag
ata------------------tttt-----tctctct-----------ttc---------
ctaa---------------tttttgcttctg----ta-ttt-----tct-cttcaa--t-
gcagtga-tgca----------ttcaat----aa---------a--aacattt-------
---------------------aa-taaataaca------------attaaaaaaa-----
----------------------------------------------------
>Tx1-17_DR|75467
------------------------------------------------------------
------------------------------------------------------------
------------------------------------------------------------
------------------------------------------------------------
------------------------------------------------------------
------------------------------------------------------------
------------------------------------------------------------
------------------------------------------------------------
------------------------------------------------------------
------------------------------------------------------------
------------------------------------------------------------
------------------------------------------------------------
------------------------------------------------------------
------------------------------------------------------------
------------------------------------------------------------
------------------------------------------------------------
------------------------------------------------------------
------------------------------------------------------------
------------------------------------------------------------
------------------------------------------------------------
------------------------------------------------------------
------------------------------------------------------------
------------------------------------------------------------
------------------------------------------------------------
------------------------------------------------------------
------------------------------------------------------------
------------------------------------------------------------
------------------------------------------------------------
------------------------------------------------------------
------------------------------------------------------------
------------------------------------------------------------
------------------------------------------------------------
------------------------------------------------------------
------------------------------------------------------------
------------------------------------------------------------
------------------------------------------------------------
------------------------------------------------------------
------------------------------------------------------------
------------------------------------------------------------
------------------------------------------------------------
------------------------------------------------------------
------------------------------------------------------------
------------------------------------------------------------
------------------------------------------------------------
------------------------------------------------------------
------------------------------------------------------------
------------------------------------------------------------
------------------------------------------------------------
------------------------------------------------------------
------------------------------------------------------------
------------------------------------------------------------
------------------------------------------------------------
------------------------------------------------------------
------------------------------------------------------------
------------------------------------------------------------
------------------------------------------------------------
------------------------------------------------------------
------------------------------------------------------------
------------------------------------------------------------
------------------------------------------------------------
------------------------------------------------------------
------------------------------------------------------------
------------------------------------------------------------
-----------------------------------------------ttggaagctctct
---------------------------------gtttctctttcctaacttt--------
-----------------------t-gttattgtatgtattgtattgtatcttcaatgcag
tgatgt-------------------------tttatttcttgtatt---taataaaaa--
----------------------------gataaa--------------------------
------------------------------------------------------------
------------------------------------------------------------
------------------------------------------------------------
------------------------------------------------------------
------------------------------------------------------------
------------------------------------------------------------
------------------------------------------------------------
------------------------------------------------------------
------------------------------------------------------------
------------------------------------------------------------
------------------------------------------------------------
------------------------------------------------------------
------------------------------------------------------------
------------------------------------------------------------
------------------------------------------------------------
------------------------------------------------------------
----------------------------------------------------
>Tx1-17_DR|75468
------------------------------------------------------------
------------------------------------------------------------
------------------------------------------------------------
------------------------------------------------------------
------------------------------------------------------------
------------------------------------------------------------
------------------------------------------------------------
------------------------------------------------------------
------------------------------------------------------------
------------------------------------------------------------
------------------------------------------------------------
------------------------------------------------------------
------------------------------------------------------------
------------------------------------------------------------
------------------------------------------------------------
------------------------------------------------------------
------------------------------------------------------------
------------------------------------------------------------
------------------------------------------------------------
------------------------------------------------------------
------------------------------------------------------------
------------------------------------------------------------
------------------------------------------------------------
------------------------------------------------------------
------------------------------------------------------------
------------------------------------------------------------
------------------------------------------------------------
------------------------------------------------------------
------------------------------------------------------------
------------------------------------------------------------
------------------------------------------------------------
------------------------------------------------------------
------------------------------------------------------------
------------------------------------------------------------
------------------------------------------------------------
------------------------------------------------------------
------------------------------------------------------------
------------------------------------------------------------
------------------------------------------------------------
------------------------------------------------------------
------------------------------------------------------------
------------------------------------------------------------
------------------------------------------------------------
------------------------------------------------------------
------------------------------------------------------------
------------------------------------------------------------
------------------------------------------------------------
------------------------------------------------------------
------------------------------------------------------------
------------------------------------------------------------
------------------------------------------------------------
------------------------------------------------------------
------------------------------------------------------------
------------------------------------------------------------
------------------------------------------------------------
------------------------------------------------------------
------------------------------------------------------------
------------------------------------------------------------
------------------------------------------------------------
------------------------------------------------------------
------------------------------------------------------------
------------------------------------------------------------
------------------------------------------------------------
------------------------------------------------------------
------------------------------------------------------------
------------------------------------------------------------
------------------------------------------------------------
------------------------------------------------------------
------------------------------------------------------------
------------------------------------------------------------
------------------------------------------------------------
------------------------------------------------------------
------------------------------------------------------------
------------------------------------------------------------
------------------------------------------------------------
------------------------------------------------------------
---------------------------------------------------aaaa-----
---------------taat------------------------g-tttcttaaagc----
----------------tta----------tgac---------------------------
-----ttttttctt-------------catga-tagtgac-----------gt-------
----------------------------tttttccct-------cagtttc---------
---------------ttaccttttgtttttg----ta-ttt-----tat-cttcaa--t-
gcagtga-tg-------------ttgtattttatctg-ttttg-----tattcaatta--
--------------------taa-tacaaaaaa---------------------------
----------------------------------------------------
>Tx1-17_DR|75469
------------------------------------------------------------
------------------------------------------------------------
------------------------------------------------------------
------------------------------------------------------------
------------------------------------------------------------
------------------------------------------------------------
------------------------------------------------------------
------------------------------------------------------------
------------------------------------------------------------
------------------------------------------------------------
------------------------------------------------------------
------------------------------------------------------------
------------------------------------------------------------
------------------------------------------------------------
------------------------------------------------------------
------------------------------------------------------------
------------------------------------------------------------
------------------------------------------------------------
------------------------------------------------------------
------------------------------------------------------------
------------------------------------------------------------
------------------------------------------------------------
------------------------------------------------------------
------------------------------------------------------------
------------------------------------------------------------
------------------------------------------------------------
------------------------------------------------------------
------------------------------------------------------------
------------------------------------------------------------
------------------------------------------------------------
------------------------------------------------------------
------------------------------------------------------------
------------------------------------------------------------
------------------------------------------------------------
------------------------------------------------------------
------------------------------------------------------------
------------------------------------------------------------
------------------------------------------------------------
------------------------------------------------------------
------------------------------------------------------------
------------------------------------------------------------
------------------------------------------------------------
------------------------------------------------------------
------------------------------------------------------------
------------------------------------------------------------
------------------------------------------------------------
------------------------------------------------------------
------------------------------------------------------------
------------------------------------------------------------
------------------------------------------------------------
------------------------------------------------------------
------------------------------------------------------------
------------------------------------------------------------
------------------------------------------------------------
------------------------------------------------------------
------------------------------------------------------------
------------------------------------------------------------
------------------------------------------------------------
------------------------------------------------------------
------------------------------------------------------------
------------------------------------------------------------
------------------------------------------------------------
----------------------------------tttctttggttgtagtgtctttt---
------ttat--g--ataaacgtgacaacagacatgtcagacgattgtta-attact-ct
gt-----atatacctccccaaga-------------tttttcaccaattttt--ctgaca
gtagtcaatggaagagagcatgg---ttattgcctgagaaattcagcatgtccaacaaat
taag-----ggataca----ttttaagattgtgcataatgtatatc---ctacaaattcc
caaatt--gctaattattt-------t-gatata---------tctaatttgt---gtac
tt-------tctgc-----aatatac-atgaat-aggcttaatttcactgattctatag-
ttgcactc-gcgttaagcttctttggaataaca-----tta-gtt-----ttaatt--t-
-----atcg-------tccctatttaaatatgatt--taaatgtttctataaaa-----g
ata--------ta-------t-ttttgtgttt-----------------ctc--aggcaa
tgat---catcct-ctcgatcttattg---tt-------atttttttgtgttgc-----a
ctgt-aaat-gtttt------atacac-aaaaaaa----------------agttcctaa
ag----gc------------aat--------acc-----tta-------aa------ta-
ctt---------------------------------------------------------
------------------------------------------------------------
------------------------------------------------------------
------------------------------------------------------------
------------------------------------------------------------
------------------------------------------------------------
------------------------------------------------------------
------------------------------------------------------------
------------------------------------------------------------
----------------------------------------------------
>Tx1-17_DR|75470
------------------------------------------------------------
------------------------------------------------------------
------------------------------------------------------------
------------------------------------------------------------
------------------------------------------------------------
------------------------------------------------------------
------------------------------------------------------------
------------------------------------------------------------
------------------------------------------------------------
------------------------------------------------------------
------------------------------------------------------------
------------------------------------------------------------
------------------------------------------------------------
------------------------------------------------------------
------------------------------------------------------------
------------------------------------------------------------
------------------------------------------------------------
------------------------------------------------------------
------------------------------------------------------------
------------------------------------------------------------
------------------------------------------------------------
------------------------------------------------------------
------------------------------------------------------------
------------------------------------------------------------
------------------------------------------------------------
------------------------------------------------------------
------------------------------------------------------------
------------------------------------------------------------
------------------------------------------------------------
------------------------------------------------------------
------------------------------------------------------------
------------------------------------------------------------
------------------------------------------------------------
------------------------------------------------------------
------------------------------------------------------------
------------------------------------------------------------
------------------------------------------------------------
------------------------------------------------------------
------------------------------------------------------------
------------------------------------------------------------
------------------------------------------------------------
------------------------------------------------------------
------------------------------------------------------------
------------------------------------------------------------
------------------------------------------------------------
------------------------------------------------------------
------------------------------------------------------------
------------------------------------------------------------
------------------------------------------------------------
------------------------------------------------------------
------------------------------------------------------------
------------------------------------------------------------
------------------------------------------------------------
------------------------------------------------------------
------------------------------------------------------------
------------------------------------------------------------
------------------------------------------------------------
------------------------------------------------------------
------------------------------------------------------------
------------------------------------------------------------
------------------------------------------------------------
------------------------------------------------------------
------------------------------------------------------------
------------------------------------------------------------
------------------------------------------------------------
------------------------------------------------------------
------------------------------------------------------------
------------------------------------------------------------
------------------------------------------------------------
------------------------------------------------------------
------------------------------------------------------------
------------------------------------------------------------
------------------------------------------------------------
------------------------------------------------------------
------------------------------------------------------------
------------------------------------------------------------
------------------------------------------------------------
------------------------------------------------------------
------------------------------------------------------------
-------ttttttt-------------agcga-ttgaggc-----------tttgtaaat
attt-----------------tttaattttctcacttttgaattgtattccata------
ttatt----------attttttttgttattg----tg-tcc-------t-catcaa--t-
gcagtga-tt-------------ttatt----tt----tcttg-----ttttc-------
---------------------aa-ttaaaa------------------------------
----------------------------------------------------
>Tx1-17_DR|75471
------------------------------------------------------------
------------------------------------------------------------
------------------------------------------------------------
------------------------------------------------------------
------------------------------------------------------------
------------------------------------------------------------
------------------------------------------------------------
------------------------------------------------------------
------------------------------------------------------------
------------------------------------------------------------
------------------------------------------------------------
------------------------------------------------------------
------------------------------------------------------------
------------------------------------------------------------
------------------------------------------------------------
------------------------------------------------------------
------------------------------------------------------------
------------------------------------------------------------
------------------------------------------------------------
------------------------------------------------------------
------------------------------------------------------------
------------------------------------------------------------
------------------------------------------------------------
------------------------------------------------------------
------------------------------------------------------------
------------------------------------------------------------
------------------------------------------------------------
------------------------------------------------------------
------------------------------------------------------------
------------------------------------------------------------
------------------------------------------------------------
------------------------------------------------------------
------------------------------------------------------------
------------------------------------------------------------
------------------------------------------------------------
------------------------------------------------------------
------------------------------------------------------------
------------------------------------------------------------
------------------------------------------------------------
------------------------------------------------------------
------------------------------------------------------------
------------------------------------------------------------
------------------------------------------------------------
------------------------------------------------------------
------------------------------------------------------------
------------------------------------------------------------
------------------------------------------------------------
------------------------------------------------------------
------------------------------------------------------------
------------------------------------------------------------
------------------------------------------------------------
------------------------------------------------------------
------------------------------------------------------------
------------------------------------------------------------
------------------------------------------------------------
------------------------------------------------------------
------------------------------------------------------------
------------------------------------------------------------
------------------------------------------------------------
------------------------------------------------------------
------------------------------------------------------------
------------------------------------------------------------
------------------------------------------------------------
------------------------------------------------------------
------------------------------------------------------------
------------------------------------------------------------
------------------------------------------------------------
------------------------------------------------------------
------------------------------------------------------------
------------------------------------------------------------
-----------------------ttatatatggtt--taaatccatctatgaat-----g
atg--------ta-------t-ttctatac------------------------------
-------catact-agatatattattg-taaa---------ctttttgagctac-----a
ttgt-aa---ttttt------acacgc-aaaaata----------------cgttttaaa
aa-----------------caatag------atgtattattt---------------ta-
ttga------------------------------------------------a-ataata
aa-cttttt----a-a---------------------taatatagcatataggaa-----
---------------caat-----------ac-----------g-tgttttaaatc----
----------------ttt----------tgatta--------t----------------
-----ttttttatt-------------agtat-ttgaggc--------------------
---------------------gtatttctttctccta-----------------------
------------------ctttatgttact-----tgttttag---gctatttcaa--t-
acagtga-tg-------------tt-----------------------------------
------------------------------------------------------------
----------------------------------------------------
>Tx1-17_DR|150948
------------------------------------------------------------
------------------------------------------------------------
------------------------------------------------------------
------------------------------------------------------------
------------------------------------------------------------
------------------------------------------------------------
------------------------------------------------------------
------------------------------------------------------------
------------------------------------------------------------
------------------------------------------------------------
------------------------------------------------------------
------------------------------------------------------------
------------------------------------------------------------
------------------------------------------------------------
------------------------------------------------------------
------------------------------------------------------------
------------------------------------------------------------
------------------------------------------------------------
------------------------------------------------------------
------------------------------------------------------------
------------------------------------------------------------
------------------------------------------------------------
------------------------------------------------------------
------------------------------------------------------------
------------------------------------------------------------
------------------------------------------------------------
------------------------------------------------------------
------------------------------------------------------------
------------------------------------------------------------
------------------------------------------------------------
------------------------------------------------------------
------------------------------------------------------------
------------------------------------------------------------
------------------------------------------------------------
------------------------------------------------------------
------------------------------------------------------------
------------------------------------------------------------
------------------------------------------------------------
------------------------------------------------------------
------------------------------------------------------------
------------------------------------------------------------
------------------------------------------------------------
------------------------------------------------------------
------------------------------------------------------------
------------------------------------------------------------
------------------------------------------------------------
------------------------------------------------------------
------------------------------------------------------------
------------------------------------------------------------
------------------------------------------------------------
------------------------------------------------------------
------------------------------------------------------------
------------------------------------------------------------
------------------------------------------------------------
------------------------------------------------------------
------------------------------------------------------------
------------------------------------------------------------
------------------------------------------------------------
------------------------------------------------------------
------------------------------------------------------------
------------------------------------------------------------
------------------------------------------------------------
------------------------------------------------------------
------------------------------------------------------------
------------------------------------------------------------
------------------------------------------------------------
------------------------------------------------------------
------------------------------------------------------------
------------------------------------------------------------
------------------------------------------------------------
------------------------------------------------------------
------------------------------------------------------------
----------------------------------------------tgtgttac-----a
ttgt-acaa-tttta------atacac-aaaaataagtttaaataaaaataagtttttaa
ag-----------------------------acctag-attt-------aa------ta-
ttc-------tc--------cttgct-gaaatgttg--------gtc-----a-ttatta
ca-tgtctt----a-a-act-----------------tatcaataataataatga-----
---------------taat-----------aa-------------attctataacta--c
actcacgttgaatatattagg------cataacat--------tattc------------
-accgtccttgtttaaa----------tgtgatttataat---------tgtctgtaaaa
------------------------------------------------------------
------------------ttatatatttctg----tacttt-----tct-----------
--------gg-------------taatt----at--------------cat---------
------------------------------------------------------------
----------------------------------------------------
>Tx1-17_DR|150949
------------------------------------------------------------
------------------------------------------------------------
------------------------------------------------------------
------------------------------------------------------------
------------------------------------------------------------
------------------------------------------------------------
------------------------------------------------------------
------------------------------------------------------------
------------------------------------------------------------
------------------------------------------------------------
------------------------------------------------------------
------------------------------------------------------------
------------------------------------------------------------
------------------------------------------------------------
------------------------------------------------------------
------------------------------------------------------------
------------------------------------------------------------
------------------------------------------------------------
------------------------------------------------------------
------------------------------------------------------------
------------------------------------------------------------
------------------------------------------------------------
------------------------------------------------------------
------------------------------------------------------------
------------------------------------------------------------
------------------------------------------------------------
------------------------------------------------------------
------------------------------------------------------------
------------------------------------------------------------
------------------------------------------------------------
------------------------------------------------------------
------------------------------------------------------------
------------------------------------------------------------
------------------------------------------------------------
------------------------------------------------------------
------------------------------------------------------------
------------------------------------------------------------
------------------------------------------------------------
------------------------------------------------------------
------------------------------------------------------------
------------------------------------------------------------
------------------------------------------------------------
------------------------------------------------------------
------------------------------------------------------------
------------------------------------------------------------
------------------------------------------------------------
------------------------------------------------------------
------------------------------------------------------------
------------------------------------------------------------
------------------------------------------------------------
------------------------------------------------------------
------------------------------------------------------------
------------------------------------------------------------
------------------------------------------------------------
------------------------------------------------------------
------------------------------------------------------------
------------------------------------------------------------
------------------------------------------------------------
------------------------------------------------------------
------------------------------------------------------------
------------------------------------------------------------
------------------------------------------------------------
------------------------------------------------------------
------------------------------------------------------------
------------------------------------------------------------
------------------------------------------------------------
------------------------------------------------------------
------------------------------------------------------------
---------------------------------------------------ttctataa-
ctgcactc-acgttaaatctcaatgggataacaaca--tta-ctt-----tatatt--t-
-----atct-------tcctcattaaaatgtgatt--tatgtttgtctgtaaga-----g
ata--------ta-------t-ttctgcactt-----------------ttc--tgctag
tgat---cattat-cttgatctcttt--------------------------ac-----a
ttgt-acaa-tttta------atacgc-aaaagta----------------agttcttaa
ag----ac------------aat--------acctag-attt-------aa------ta-
ttt-------tc--------ccttct-gaacttttg--------tta-----a-ttgttg
aa-tctcta----a-a-act-----------------tattattattattgttgttat--
-------------tgttat------tatatat-------atata-tatatatatat----
----------------ata----------taatag--------t----------------
-----ctttttctt-------------aatga-ttgaggc-----------tttgtaatt
ttgt--------------aaaatattttcgtctcttt-----------------------
ccta--------------acttttgttattg----ta-ttt-----tct-ctataa--t-
taattaa-tg-------------ttatt----gt----tcttgt-----attc-------
---------------------aa-tacaaaa-----------------------------
----------------------------------------------------
>Tx1-17_DR|150950
------------------------------------------------------------
------------------------------------------------------------
------------------------------------------------------------
------------------------------------------------------------
------------------------------------------------------------
------------------------------------------------------------
------------------------------------------------------------
------------------------------------------------------------
------------------------------------------------------------
------------------------------------------------------------
------------------------------------------------------------
------------------------------------------------------------
------------------------------------------------------------
------------------------------------------------------------
------------------------------------------------------------
------------------------------------------------------------
------------------------------------------------------------
------------------------------------------------------------
------------------------------------------------------------
------------------------------------------------------------
------------------------------------------------------------
------------------------------------------------------------
------------------------------------------------------------
------------------------------------------------------------
------------------------------------------------------------
------------------------------------------------------------
------------------------------------------------------------
------------------------------------------------------------
------------------------------------------------------------
------------------------------------------------------------
------------------------------------------------------------
------------------------------------------------------------
------------------------------------------------------------
------------------------------------------------------------
------------------------------------------------------------
------------------------------------------------------------
------------------------------------------------------------
------------------------------------------------------------
------------------------------------------------------------
------------------------------------------------------------
------------------------------------------------------------
------------------------------------------------------------
------------------------------------------------------------
------------------------------------------------------------
------------------------------------------------------------
------------------------------------------------------------
------------------------------------------------------------
------------------------------------------------------------
------------------------------------------------------------
------------------------------------------------------------
------------------------------------------------------------
------------------------------------------------------------
------------------------------------------------------------
------------------------------------------------------------
------------------------------------------------------------
------------------------------------------------------------
------------------------------------------------------------
------------------------------------------------------------
------------------------------------------------------------
------------------------------------------------------------
------------------------------------------------------------
------------------------------------------------------------
------------------------------------------------------------
------------------------------------------------------------
------------------------------------------------------------
------------------------------------------------------------
------------------------------------------------------------
------------------------------------------------------------
------------------------------------------------------------
------------------------------------------------------------
---------------------------------------------------aaa-----g
ata--------ta-------t-ttctgtacat-----------------ttt--t-----
---------tgct-ctcaatcttatcg-ttaa-------ctttttt-gtgttac-----a
ttgt-acatattttt------atgcac-aaaaaaa----------------agttctcag
------ac------------aat--------agctat-attt-------aa------ta-
ttt-------tc--------ttggct-gaaatttgg--------ttt-----a-ttgttg
aa-tctctt----a-a-act-----------------tactaataataagaaaaa-----
---------------taac-----------at-----------g-cttcttaaagc----
----------------tta----------tga----------------------------
------------------------------------------------------------
------------------------------------------------------------
------------------------------------------------------------
------------------------------------------------------------
------------------------------------------------------------
----------------------------------------------------
>Tx1-17_DR|150951
------------------------------------------------------------
------------------------------------------------------------
------------------------------------------------------------
------------------------------------------------------------
------------------------------------------------------------
------------------------------------------------------------
------------------------------------------------------------
------------------------------------------------------------
------------------------------------------------------------
------------------------------------------------------------
------------------------------------------------------------
------------------------------------------------------------
------------------------------------------------------------
------------------------------------------------------------
------------------------------------------------------------
------------------------------------------------------------
------------------------------------------------------------
------------------------------------------------------------
------------------------------------------------------------
------------------------------------------------------------
------------------------------------------------------------
------------------------------------------------------------
------------------------------------------------------------
------------------------------------------------------------
------------------------------------------------------------
------------------------------------------------------------
------------------------------------------------------------
------------------------------------------------------------
------------------------------------------------------------
------------------------------------------------------------
------------------------------------------------------------
------------------------------------------------------------
------------------------------------------------------------
------------------------------------------------------------
------------------------------------------------------------
------------------------------------------------------------
------------------------------------------------------------
------------------------------------------------------------
------------------------------------------------------------
------------------------------------------------------------
------------------------------------------------------------
------------------------------------------------------------
------------------------------------------------------------
------------------------------------------------------------
------------------------------------------------------------
------------------------------------------------------------
------------------------------------------------------------
------------------------------------------------------------
------------------------------------------------------------
------------------------------------------------------------
------------------------------------------------------------
------------------------------------------------------------
------------------------------------------------------------
------------------------------------------------------------
------------------------------------------------------------
------------------------------------------------------------
------------------------------------------------------------
------------------------------------------------------------
------------------------------------------------------------
------------------------------------------------------------
------------------------------------------------------------
------------------------------------------------------------
------------------------------------------------------------
------------------------------------------------------------
------------------------------------------------------------
------------------------------------------------------------
------------------------------------------------------------
------------------------------------------------------------
------------------------------------------------------------
------------------------------------------------------------
------------------------------------------------------------
------------------------------------------------------------
------------------------------------------------------------
------------------------------------------------------------
------------------------------------------------------------
------------------------------------------------------------
------------------------------------------------------------
-----------------------------------------------------tgt----
----------------ttg----------ttgttt--------t----------------
-----tatttt-------------------------------------------------
----------------------------------tct------cttctttc---------
ttaa--------------ttgtttgttattg----ta-ttt-----gtt-cttcaa--t-
gcagtga-tg-------------taatt----at----tcttg-----tattcaa-----
---------------------aaaccaaaaaaa---------------------------
----------------------------------------------------
>Tx1-17_DR|150952
------------------------------------------------------------
------------------------------------------------------------
------------------------------------------------------------
------------------------------------------------------------
------------------------------------------------------------
------------------------------------------------------------
------------------------------------------------------------
------------------------------------------------------------
------------------------------------------------------------
------------------------------------------------------------
------------------------------------------------------------
------------------------------------------------------------
------------------------------------------------------------
------------------------------------------------------------
------------------------------------------------------------
------------------------------------------------------------
------------------------------------------------------------
------------------------------------------------------------
------------------------------------------------------------
------------------------------------------------------------
------------------------------------------------------------
------------------------------------------------------------
------------------------------------------------------------
------------------------------------------------------------
------------------------------------------------------------
------------------------------------------------------------
------------------------------------------------------------
------------------------------------------------------------
------------------------------------------------------------
------------------------------------------------------------
------------------------------------------------------------
------------------------------------------------------------
------------------------------------------------------------
------------------------------------------------------------
------------------------------------------------------------
------------------------------------------------------------
------------------------------------------------------------
------------------------------------------------------------
------------------------------------------------------------
------------------------------------------------------------
------------------------------------------------------------
------------------------------------------------------------
------------------------------------------------------------
------------------------------------------------------------
------------------------------------------------------------
------------------------------------------------------------
------------------------------------------------------------
------------------------------------------------------------
------------------------------------------------------------
------------------------------------------------------------
------------------------------------------------------------
------------------------------------------------------------
------------------------------------------------------------
------------------------------------------------------------
------------------------------------------------------------
------------------------------------------------------------
------------------------------------------------------------
------------------------------------------------------------
------------------------------------------------------------
------------------------------------------------------------
------------------------------------------------------------
------------------------------------------------------------
------------------------------------------------------------
------------------------------------------------------------
----------tacctccccaatatgtaca-----tttttctggaccaattttttttgaaa
gtattcaatggaaaagtgcatgg---ttattacctgaaaagttcagcatatccaacaaaa
taag---agata-------ttttaaagattttgaataatgtata------tacaaattcc
caaatt--gctaattattt-------t-aatataatatatatatataatatat---ttaa
tc-------tcatt-----tgtacat-at-gaa-gaactttatttcacttatcctatag-
ttgcactt-acattaaacttatataaaataata-----aaa----------aaata--g-
-----attg-------tccttgtttagatatgatt--ttaatttgtcta-aaaa-----t
a-tt-------ta-------t-gtctgtattt-----------------ctctttagtaa
tgat---cacgct-cttaatcttattg-ttaa-------ttt-ttttgcattac-----a
ctgt--aca-ttttt------acacac-aaaaata----------------agttcctaa
ag----gc------------aat--------acctag-attt-------ag------ta-
att-------t---------cttgct-gaaatgtcg--------ttt-----a-atatta
aa-taattt----a-a-gct-----------------tattaataataataagaa-----
---------------gaac-----------ac-----------g-tttcttaaagc----
----------------tca----------tgatat--------t----------------
-----ttttttctt-------------aataa-cggaggc-----------tttgtaaag
t--------------------ttttttttcttctctc--------tctttc---------
ctaa--------------gtttttgttatag----aa-ttt-----tcg-cttcaa--t-
gcagtaa-tg-------------ttata----tt----t--tg-----tattc-------
---------------------aa-tataaaaaa-------------taataataaaaaat
aataataaaaaa----------------------------------------
>Tx1-17_DR|150953
------------------------------------------------------------
------------------------------------------------------------
------------------------------------------------------------
------------------------------------------------------------
------------------------------------------------------------
------------------------------------------------------------
------------------------------------------------------------
------------------------------------------------------------
------------------------------------------------------------
------------------------------------------------------------
---------------------------------------------------tcgtttact
ctagcctctcttaatgttcgtggtttaagagatcatacgaaaag----tactaatgcaga
ttttatttttgtccaagaaagccattctgttgagtcagataaaaaa--ttttggcaaacg
cagtggggaaatgtgatttatatgagtcatggttctaaccgttcagctggtactttaatt
ttgactcacaaatttagaggtgacattttagaatctttaatatctgatgagggtagatgg
atcgtcttagtttgtaaaatcgaaaatgtgattttcattttgtgtaatgtttatggacac
aacacaagaagcgccaatgtatttatgttcaaacaattgggtaccaaacttattaatatt
caagggtgttatattaatgcttatgttattatagctgctgattttaatgaaactccagat
gacttacaagacagatttccttctagaacaacaactaacgctgataatattatcttatgg
ttatgtgaaaatatttcagttgttgatgtatggcgttttttcaataatgacaggagtggc
tttacttggtccaacaaatctggatcacttaaggccagaattgatctctttttagtttcc
catgcca-----------------------------------------------------
---------------------------------------aacaatacaagaggctactgg
aaatttaataatcgcttattgaaagacaccccattcaatgattatgtatctcagctggct
aagcgtactttaagtaatttggaaaaagatccttgctctagctgggagctttttaaatgt
aaagctagagactttgccataaacaggagcaaacaaattaaaaaagaaaaaaataatgaa
gaatttcaaattattcatagattaggtgtgttaaagcagaaaaataatcttagtaaagaa
gatgagatagaatatagcatttgtgtaatgaaaattgaaaatatgtattcagaaattgtc
aaagatgcattcatacgctctagagcaaaatggattgaaaagggcgaaagaaatactgat
tacttttttgctcttgaaaaaagaaacagaaaaaaacgtctctttcttctttaaaggttg
atggggttctttgtacagatcctaatattattttatcctttgtatacaatttctataaaa
aattatatacttctgagttttctcaagaaaaatgtgattgcttctttgtatctgtccatg
ataaagttcctagtattagtgaggattttaagttgctatgtgacgctgatatctctactt
ctgaaatagaaggtgcattaagatctttgaaaaaaggaaaatctccaggtaatgatggtt
tgtctgttgaattttatttacacttc---------------------acatattttatgt
ttaaagaatgtattaaaaaaactgaaatgacacccacaatgaagcagggtctcatttctt
taattcccaaatcagataaagatagacttttaattgaaaattggaggccgatttctttgt
taaatatagattataagctacttgccttaactcttgcaattcgtttaaaatctggtcttc
acagtataattggtgaaacacaaaatggttttatgcataatagacatattagctctaata
taagattagtacttgatcttattgactactcagagaacattgactcagaatctatgattt
tgtttttagacttttataaagcatttgattcattagagcatcattttttatttaactctc
tcagagcttttggttttggaaataactttgttaatatggtgaaaatgctttataatgaca
ttaactcctcggttttggttaatctgcaaaccactaaacgttttatttgtgatagaggtg
tgcgccaaggctgccccatttccccattcctttttcttttagccgttgaactgttatctc
ttaatatcctacaaaatccaaatttgaaaggtctcactttgtttgacaaagaatttaaaa
tttctcaacttgctgacgataccactttatttcttaaagatcaaactcaaattcctttaa
gtcttagtattattcaatctttttctgaagcctcaggattatatttaaatcttacaaagt
gtgaaattttttgtctctatgatacacagcaatctcttatacacaacatacctgttaaag
attgtgtgaagtacctggggattttccttactaaagacaaattatctcgtcaaaatctga
atttttcacctaaaatttcaaaaactagaattatctttaattcatggcttcaacgtgact
tatccatttatggcagggtacttatatccaaagctgaagggctgtctcgttgtgtttatc
ctgcgatgtctctttttatcagtgacaaaattgctaataatgtaaataaattgttattga
acttcatatggaagaataaaacccataaaattagaaaatcagtcttatctaataggcgct
cagagggtg-------------------------------------gattagaggtttta
aatttcaaagattaaattagctcatttg----ctattggctacaaagatgtctccgtagt
aataattcaatttggtaccatatccccaatgttatatttgataaattaggtggtttagac
tttcttttaaaatgtaatttcatcccttctaaattgacaatctccctctctaactttcac
aaacaagctttacttgcttggaaattgtgttacgtgcacaatttttccccacacaaagaa
attctttggaacaactctaatgtcttaactagtgggaaatctc-tttttattaataagtg
gtttgaaagaggaatagtttttgttttggacttatttaaaaatgatggcaatattttgga
atatgaagaatttatgacattgtataactt-ccctttgccagctaaatccttcaactgtg
ttataaagagtttgtcacaaagttatgtgcatttatttaaaac-----ttttctttactt
taatgagagggaaacaattatgcctaaa------aatttttggatggagtgtcttttttt
-------gat--a--aaaaatgtgacaacagacatgtcagacgattgttacaatact-ct
gt-----atataccaccccaagatgtaaa-----tttttttggaccaacttc-tctgact
gcattcaatggaagagagcatgg---ttattacctgaaaaattcagcatatccaacaaaa
taag---agagataca----tttaaagatcttgcataatgtttatc---ctacaaattcc
caaatt--gcgaattattt-------t-gatata---------tctaatttgt---gtac
tt-------tctgc-----aatacac-atgaag-agactttatttcacttattctatag-
ttgcactc-acattaaacatctttggaatgaca-----tta-ctt-----tttatt--t-
-----atca-------tccatttttaaacatgatt--taaatttgtctttaaaa-----g
ata--------ta-------t-ttctgtattt-----------------ctc--ggatga
tggt---catgct-ctcgatcttattg-taa--------atttttttgtgttac-----a
ctgt-aatt-ttttt------atacac-aaaaata----------------agtttctaa
aa----ac------------aat--------acctgt-tttt-------aa------ta-
ctt-------tc--------cttgct-gaaatttcg--------tat-----a-atattg
aa-tctctt----a-a-gct-----------------tattaataataagaaaaa-----
---------------taat-----------aa-----------g-tttcttaaagc----
----------------tta----------tgacaa--------t----------------
---c-ttttttgtt-------------aatgt-ttgaggc-----------tgtgtattt
t--------------------ttc--tctctctgtct--------tctttc---------
ttat---------------tttttgttattg----ta-ttt-----ttt-cttcaa--t-
gcagtga-tg-------------ttatt----at----tcttg-----tattc-------
---------------------aa-taaaaaaaa---------------aaa---------
----------------------------------------------------
>Tx1-17_DR|150954
------------------------------------------------------------
------------------------------------------------------------
------------------------------------------------------------
------------------------------------------------------------
------------------------------------------------------------
------------------------------------------------------------
------------------------------------------------------------
------------------------------------------------------------
------------------------------------------------------------
------------------------------------------------------------
------------------------------------------------------------
------------------------------------------------------------
------------------------------------------------------------
------------------------------------------------------------
------------------------------------------------------------
------------------------------------------------------------
------------------------------------------------------------
------------------------------------------------------------
------------------------------------------------------------
------------------------------------------------------------
------------------------------------------------------------
------------------------------------------------------------
------------------------------------------------------------
------------------------------------------------------------
------------------------------------------------------------
------------------------------------------------------------
------------------------------------------------------------
------------------------------------------------------------
------------------------------------------------------------
------------------------------------------------------------
------------------------------------------------------------
------------------------------------------------------------
------------------------------------------------------------
------------------------------------------------------------
------------------------------------------------------------
------------------------------------------------------------
------------------------------------------------------------
------------------------------------------------------------
------------------------------------------------------------
------------------------------------------------------------
------------------------------------------------------------
------------------------------------------------------------
------------------------------------------------------------
------------------------------------------------------------
------------------------------------------------------------
------------------------------------------------------------
------------------------------------------------------------
------------------------------------------------------------
------------------------------------------------------------
------------------------------------------------------------
------------------------------------------------------------
------------------------------------------------------------
------------------------------------------------------------
------------------------------------------------------------
------------------------------------------------------------
------------------------------------------------------------
------------------------------------------------------------
------------------------------------------------------------
------------------------------------------------------------
------------------------------------------------------------
------------------------------------------------------------
-------gagtttgtcacaaagttatgtgcatttatttaaaactt-ttttttttttactt
taaggagagggaaacaattatgcctaaa------cttttttggatggagtgtcttttttt
-------gat--a--aaaaatgtgacaacagacatgtcagacgattgttacattact-ct
gt-----atataccaccccaagatgtaat-----tttttttggaccaacttc-tctgact
gcattcaatggaagagagcatgg---ttattacctgaaaaaatcagcatatccaacaaaa
taag---agagataca----ttttaagatcttgcataatgtttatc---ctacaaattcc
caaatt--gcgaattattt-------t-gatata---------tctaatttgt---gtac
tt-------tctgc-----aatacac-atgaag-agactttatttcacttattctatag-
ttgcactc-acattaaacatctttaaaatgaca-----tta-ctt-----tttatt--t-
-----atca-------tccatttttaaacatgatt--taaatttgtctataaaa-----g
ata--------ta-------t-ttctgtattt-----------------ctc--ggatga
tggt---catgct-ctcgatcttattg-taa--------atttttttgtgttac-----a
ctgt-aaat-ttttt------atacac-aaaaata----------------agtttctaa
aa----ac------------aat--------acctgt-tttt-------aa------ta-
ctt-------tc--------cttgtt-gaaatttcg--------tat-----a-atattg
aa-tctctt----a-a-gct-----------------tattaataataagaaaaa-----
---------------taat-----------aa-----------g-tttcttaaagc----
----------------tta----------tgacaa--------t----------------
---c-ttttttgtt-------------aatgt-ttgaggc-----------tgtgtattt
tta-----------------attt-ttctctctgtct--------tctttc---------
tta----------------tttttgttattg----ta-ttt-----ttt-cttcaa--t-
gcagtga-tg-------------ttatt----at----tcttg-----tattc-------
---------------------aa-taaaaaa-----------------------------
----------------------------------------------------
>Tx1-17_DR|150955
------------------------------------------------------------
------------------------------------------------------------
------------------------------------------------------------
------------------------------------------------------------
------------------------------------------------------------
------------------------------------------------------------
------------------------------------------------------------
------------------------------------------------------------
------------------------------------------------------------
------------------------------------------------------------
------------------------------------------------------------
------------------------------------------------------------
------------------------------------------------------------
------------------------------------------------------------
------------------------------------------------------------
------------------------------------------------------------
------------------------------------------------------------
------------------------------------------------------------
------------------------------------------------------------
------------------------------------------------------------
------------------------------------------------------------
------------------------------------------------------------
------------------------------------------------------------
------------------------------------------------------------
------------------------------------------------------------
------------------------------------------------------------
------------------------------------------------------------
------------------------------------------------------------
------------------------------------------------------------
------------------------------------------------------------
------------------------------------------------------------
------------------------------------------------------------
------------------------------------------------------------
------------------------------------------------------------
------------------------------------------------------------
------------------------------------------------------------
--------------------------------------aattggaggccgatttctttgt
taaatatagattataagcttcttgc--taactcttgcaattcgtttaaaatctggttttc
acagtagaattgttgaaacacaaaatggtttaatgaataatagacatattagctctaata
taagaatagtacttgatcttattgactactcagagaacattgactcagaatctctgattt
tgtttttagacttttataaagcatttgattcattacaacataattttttatttaactctc
tcagagcttatggttttggaaataactttgttaatatggtgaaaatgctttataatgaca
ttaactcctcggttttggttaatctgcaaaccactaaacgttttatttgtgataga----
------------------------------------------------------------
------------------------------------------------------------
------------------------------------------------------------
------------------------------------------------------------
------------------------------------------------------------
-------------------------------------caaattatctcgtcaaaatctga
atttttcacctaaaatttcaaaaactagaaatatttttaattcatggcttcaacgtgact
tatccatttatggcagggtatt--tatccaaagctgaaggtctgtctcatcgtgttcatc
ctgcgatgtctctttttatcagtgacaaaattgctgataatgtaaataaagtgttattga
acttcatatggaagaataaatcccatataattagaaaatcagtcttatctaataggcgct
ccgagggtggattagaggttttaaatttcaaagatttaattagctcatttagaattaatt
ggctacaaagatgtc-------------------------------------tccgtcat
aataattcaatttggtaccatatccccaatgttatatttgataaattaggtggcttatac
tttcttttaaaatgtaatttcatcccttctaaattgccaatttccctctctaactttcac
aaacaagctttgcttgcttggaaattgtgttatgtgcacaatttttccctacacaaagaa
attctttggaataactctaatgtcttaactcgtgggaattctc-tttttattgataagtg
gtttgaaagaagaattgtttttgttttggacttatttaaaaacgatggcaatattttgga
atatgaagaatttatgacattgtataactt-ccctttgccagctaaatccttcaactgtg
ttataaagagtttgtcacaaagttatgtgcatttatttaagac-----ttttctttactt
taatgagagggaaacaattatgcctaaac-----tttttttggatggagtgtcttttttt
tt---tttat--a--aaaaatgtgacaacagacacgtcagacgat---tacattact-ct
gc-----atataccaccccaagatgtaaa-----tttttttggaccaacttc-cctgact
gcattcaatggaagaat--------------------aaaattcagcatatccaacaaaa
taag---agagataca----ttttaagatc------------------------------
------------------------------------------------------------
------------------------------------------------------------
--------------tgtcattttaagaatgaca-----tta-ttt-----tttatt--t-
-----atca-------tccttatttaaacatgatt--taaatttgtctataaaa-----g
ata--------ta-------t-ttctgtattt-----------------ctc--gaatga
tgat---catgct-ctcgatcttattg-taa--------aattttttgtgttac-----a
ctgt-acat-ttttt------atacac-aaaaata----------------agtttct-a
aa----ac------------aat--------aactat-tttt-------aa------ta-
ctt-------tc--------cttgtt-gaaatgtcg--------tac-----a-atattg
aa-tctctt----a-a-gct-----------------tattaataataagaagaa-----
---------------taat-----------aa-----------g-tttcttaaagc----
----------------tta----------tgacaa--------t----------------
---a-ttttttctt-------------aatga-ttgaggc-----------tgtgtattt
t--------------------ttt------tctctct-------gtctttc---------
ttat---------------tttttgttattg----ta-t-t-----ttt-cttcaa--t-
gcagtga-tg-------------ttatt----at----tcgtg-----tattc-------
---------------------aa-taa---------------------------------
----------------------------------------------------
>Tx1-17_DR|150956
------------------------------------------------------------
------------------------------------------------------------
------------------------------------------------------------
------------------------------------------------------------
------------------------------------------------------------
------------------------------------------------------------
------------------------------------------------------------
------------------------------------------------------------
------------------------------------------------------------
------------------------------------------------------------
------------------------------------------------------------
------------------------------------------------------------
------------------------------------------------------------
------------------------------------------------------------
------------------------------------------------------------
------------------------------------------------------------
------------------------------------------------------------
------------------------------------------------------------
------------------------------------------------------------
------------------------------------------------------------
------------------------------------------------------------
------------------------------------------------------------
------------------------------------------------------------
------------------------------------------------------------
------------------------------------------------------------
------------------------------------------------------------
------------------------------------------------------------
------------------------------------------------------------
------------------------------------------------------------
------------------------------------------------------------
------------------------------------------------------------
------------------------------------------------------------
------------------------------------------------------------
------------------------------------------------------------
------------------------------------------------------------
------------------------------------------------------------
------------------------------------------------------------
------------------------------------------------------------
------------------------------------------------------------
------------------------------------------------------------
------------------------------------------------------------
------------------------------------------------------------
------------------------------------------------------------
------------------------------------------------------------
------------------------------------------------------------
------------------------------------------------------------
------------------------------------------------------------
------------------------------------------------------------
------------------------------------------------------------
------------------------------------------------------------
------------------------------------------------------------
------------------------------------------------------------
------------------------------------------------------------
-------tggattgaaggttttagatttcaaagatttaattagctcattcagaattaatt
ggtttcaaagatatc-------------------------------------tctgtagt
aataacttaatttggtactatatctccaatgctatatttgatcaattagttggattagac
tttc-tttaaaatgtaatttcattccttctaaatggccagtttc----------------
------------------------------------------------------------
------------------------ttaatgtatgggaaatctc-tttttattgataggtg
ctttgaaagaagtattgtttttgtgttggacttatttaaaaatgattgcaatattctgga
atatgaagaatttatgacaatgtataattt-tcctctgccagataaatccttcaattgtg
ttatgaagagtttatcaccaaataatatgcatttatttaaaaca-----gttctttacat
taatgagaggaaaacaattatgcctaaacctt-ttttggt-gtttggagtgtttttt---
-------gat-aa--aaaaatgtgacaacagacatgtcagacggttgttacattact-ct
gt-----atatacctccccaaggtgtaca-----ttttacttgactattttgt-cttaaa
gtatttaacaaaaaacagcatgg---ttattaattgaaaagttcagcatatctaataaag
taag---a------------------gatttagcataatgtatatc---ctacaaattct
caaatt--gctatttaatt-------t-gtttta---------tgtaattttt---gtac
tt-------tcagc-----aatatac-atgaag-aatctttatttcacttattctatag-
ctgcactc-acattaaaatactttgtgatattt-----ttt-ttaaaa-aattttt--t-
-----atag-------tccttgtctaaatatgatt--taaatttgtctataaaa-----g
ata--------ta-------t-ttctgtattt-----------------ctt--tggcaa
tgat---catgct-gtcgatattgtt-----a-------acttttttgtgttac-----a
ttgt-acatttt-tt------ataaac-aaaaata----------------agtttataa
cg----g-------------aat--------acctag-ataa-------aa------tg-
ctt-------tc--------tttgct-gaaatttag--------ttt-----a-ttatt-
-------------------------------------------------------g----
------------------------------at-----------t-tctcttaagtt----
----------------t-------------------------------------------
------------------------------------------------------------
------------------------------------------------------------
------------------------------------------------------------
------------------------------------------------------------
------------------------------------------------------------
----------------------------------------------------
>Tx1-17_DR|150957
------------------------------------------------------------
------------------------------------------------------------
------------------------------------------------------------
------------------------------------------------------------
------------------------------------------------------------
------------------------------------------------------------
------------------------------------------------------------
------------------------------------------------------------
------------------------------------------------------------
------------------------------------------------------------
------------------------------------------------------------
------------------------------------------------------------
------------------------------------------------------------
------------------------------------------------------------
------------------------------------------------------------
------------------------------------------------------------
------------------------------------------------------------
------------------------------------------------------------
------------------------------------------------------------
------------------------------------------------------------
------------------------------------------------------------
------------------------------------------------------------
------------------------------------------------------------
------------------------------------------------------------
------------------------------------------------------------
------------------------------------------------------------
------------------------------------------------------------
------------------------------------------------------------
------------------------------------------------------------
------------------------------------------------------------
------------------------------------------------------------
------------------------------------------------------------
------------------------------------------------------------
------------------------------------------------------------
------------------------------------------------------------
------------------------------------------------------------
------------------------------------------------------------
------------------------------------------------------------
------------------------------------------------------------
------------------------------------------------------------
------------------------------------------------------------
------------------------------------------------------------
------------------------------------------------------------
------------------------------------------------------------
------------------------------------------------------------
------------------------------------------------------------
------------------------------------------------------------
------------------------------------------------------------
------------------------------------------------------------
------------------------------------------------------------
------------------------------------------------------------
------------------------------------------------------------
------------------------------------------------------------
------------------------------------------------------------
------------------------------------------------------------
------------------------------------------------------------
------------------------------------------------------------
------------------------------------------------------------
------------------------------------------------------------
------------------------------------------------------------
------------------------------------------------------------
------------------------------------------------------------
------------------------------------------------------------
------------------------------------------------------------
------------------------------------------------------------
------------------------------------------------------------
------------------------------------------------------------
------------------------------------------------------------
------------------------------------------------------------
--------------------------------------------t-----tttttg--t-
-----------------------------------------------------------g
gtag--------------------------------------------------------
-------------------------------------------------gctac-----a
atgtacatt-ttttt------atacac-aaaaata----------------agatcctaa
aa----ac------------aat--------acccat-attt-------aa------ta-
ctt-------tc--------cttgtt-gaaatttcg--------tac-----a-atattg
ag-tctctt----a-a-gct-----------------tattaataataagaagaa-----
---------------taat-----------ac-----------g-tttcttaaagc----
----------------taa----------tgataa--------t----------------
---c-ttttttctt-------------aatga-ttgaggc-----------tt-------
----------------------------tttctctct--------tttttc---------
tta---------------ttttttgttattg----ta-ttt-----ttt-cttcaa--t-
gcagtga-tg-------------ttatt----at----tcttg-----tattaaaa----
---------------------aa-taaataaat---------------aaataaa-----
----------------------------------------------------
>Tx1-17_DR|223726
------------------------------------------------------------
------------------------------------------------------------
------------------------------------------------------------
------------------------------------------------------------
------------------------------------------------------------
------------------------------------------------------------
------------------------------------------------------------
------------------------------------------------------------
------------------------------------------------------------
------------------------------------------------------------
------------------------------------------------------------
------------------------------------------------------------
------------------------------------------------------------
------------------------------------------------------------
------------------------------------------------------------
------------------------------------------------------------
------------------------------------------------------------
------------------------------------------------------------
------------------------------------------------------------
------------------------------------------------------------
------------------------------------------------------------
------------------------------------------------------------
------------------------------------------------------------
------------------------------------------------------------
------------------------------------------------------------
------------------------------------------------------------
------------------------------------------------------------
------------------------------------------------------------
------------------------------------------------------------
------------------------------------------------------------
------------------------------------------------------------
------------------------------------------------------------
------------------------------------------------------------
------------------------------------------------------------
------------------------------------------------------------
------------------------------------------------------------
------------------------------------------------------------
------------------------------------------------------------
------------------------------------------------------------
------------------------------------------------------------
------------------------------------------------------------
------------------------------------------------------------
------------------------------------------------------------
------------------------------------------------------------
------------------------------------------------------------
------------------------------------------------------------
------------------------------------------------------------
------------------------------------------------------------
------------------------------------------------------------
------------------------------------------------------------
------------------------------------------------------------
------------------------------------------------------------
------------------------------------------------------------
------------------------------------------------------------
------------------------------------------------------------
------------------------------------------------------------
------------------------------------------------------------
------------------------------------------------------------
------------------------------------------------------------
------------------------------------------------------------
------------------------------------------------------------
------------------------------------------------------------
------------------------------------------------------------
------------------------------------------------------------
------------------------------------------------------------
------------------------------------------------------------
------------------------------------------------------------
------------------------------------------------------------
------------------------------------------------------------
--gcactc-acattaaacatctttggaatgaca-----ttatttt-----ttaatt--t-
-----atcatccttaaaccttatttaaacatgatt--taaatttgtctataaaa-----t
att--------ta-------t-ttctgtattt-----------------ctc--ggatga
tgat---catgct-ctcgatcttattg-tta--------atttttttgtgttac-----a
ct---aaat-ttttt------atacac-aaaaata----------------agtttctaa
aa----ac------------aat--------acctat-tttt-------aa------tt-
ctt-------tc--------cttgtt-gaaatttcg--------tac-----g-attttg
aa-tctctt----a-a-gct-----------------tattaataataataagaa-----
---------------gaat-----------ac-----------g-tttcttaaagc----
----------------ttatt-------atgacaa--------t----------------
---c-ttttttctt-------------aatga-ttgaggc-----------tgtgtattt
ta-------------------------------------------gctctc---------
tttt---------------tttttgttattg----ta-ttt-----ttt-cttcaa--t-
gcagtga-tg-------------ttatt----at----tcttg-----tattt-------
---------------------aa-aaaaaaa-----------------------------
----------------------------------------------------
>Tx1-17_DR|223727
------------------------------------------------------------
------------------------------------------------------------
------------------------------------------------------------
------------------------------------------------------------
------------------------------------------------------------
------------------------------------------------------------
------------------------------------------------------------
------------------------------------------------------------
------------------------------------------------------------
------------------------------------------------------------
------------------------------------------------------------
------------------------------------------------------------
------------------------------------------------------------
------------------------------------------------------------
------------------------------------------------------------
------------------------------------------------------------
------------------------------------------------------------
------------------------------------------------------------
------------------------------------------------------------
------------------------------------------------------------
------------------------------------------------------------
------------------------------------------------------------
------------------------------------------------------------
------------------------------------------------------------
------------------------------------------------------------
------------------------------------------------------------
------------------------------------------------------------
------------------------------------------------------------
------------------------------------------------------------
------------------------------------------------------------
------------------------------------------------------------
------------------------------------------------------------
------------------------------------------------------------
------------------------------------------------------------
------------------------------------------------------------
------------------------------------------------------------
------------------------------------------------------------
------------------------------------------------------------
------------------------------------------------------------
------------------------------------------------------------
------------------------------------------------------------
------------------------------------------------------------
------------------------------------------------------------
------------------------------------------------------------
------------------------------------------------------------
------------------------------------------------------------
------------------------------------------------------------
------------------------------------------------------------
------------------------------------------------------------
------------------------------------------------------------
------------------------------------------------------------
------------------------------------------------------------
------------------------------------------------------------
------------------------------------------------------------
------------------------------------------------------------
------------------------------------------------------------
------------------------------------------------------------
------------------------------------------------------------
------------------------------------------------------------
------------------------------------------------------------
------------------------------------------------------------
------------------------------------------------------------
------------------------------------------------------------
------------------------------------------------------------
------------------------------------------------------------
------------------------------------------------------------
------------------------------------------------------------
------------------------------------------------------------
------------------------------------------------------------
------------------------------------------------------------
------------------------------------------------------------
--------------------t----------------------------ttc--tgggag
tgat---catgct-cttaatc------gttaa---------ctttttgtgtaac-----a
ctat------ttttt------atccgc-aaaaata----------------agttcctaa
ag----ac------------aat--------actt---gttt-------ga------ta-
ttt-------tt--------cttgct-gaaatgtca--------ttca------------
---tctctt----a-a-att-----------------tattagtattaagaagaccca--
---------------tgac--------------------------tttcttaaaac----
------------------g----------tgataa--------t----------------
-----atttttctt-------------aatga-ctgatgc-----------tttgta---
------------------------------------------------------------
------------------------------------------------------------
------------------------------------------------------------
------------------------------------------------------------
----------------------------------------------------
>Tx1-17_DR|223728
------------------------------------------------------------
------------------------------------------------------------
------------------------------------------------------------
------------------------------------------------------------
------------------------------------------------------------
------------------------------------------------------------
------------------------------------------------------------
------------------------------------------------------------
------------------------------------------------------------
------------------------------------------------------------
------------------------------------------------------------
------------------------------------------------------------
------------------------------------------------------------
------------------------------------------------------------
------------------------------------------------------------
------------------------------------------------------------
------------------------------------------------------------
------------------------------------------------------------
------------------------------------------------------------
------------------------------------------------------------
------------------------------------------------------------
------------------------------------------------------------
------------------------------------------------------------
------------------------------------------------------------
------------------------------------------------------------
------------------------------------------------------------
------------------------------------------------------------
------------------------------------------------------------
------------------------------------------------------------
------------------------------------------------------------
------------------------------------------------------------
------------------------------------------------------------
------------------------------------------------------------
------------------------------------------------------------
------------------------------------------------------------
------------------------------------------------------------
------------------------------------------------------------
------------------------------------------------------------
------------------------------------------------------------
------------------------------------------------------------
------------------------------------------------------------
------------------------------------------------------------
------------------------------------------------------------
------------------------------------------------------------
------------------------------------------------------------
------------------------------------------------------------
------------------------------------------------------------
------------------------------------------------------------
------------------------------------------------------------
------------------------------------------------------------
------------------------------------------------------------
------------------------------------------------------------
------------------------------------------------------------
------------------------------------------------------------
------------------------------------------------------------
------------------------------------------------------------
------------------------------------------------------------
------------------------------------------------------------
------------------------------------------------------------
------------------------------------------------------------
--------------------------------------------------ttcaactgtg
ttataaagagtttgtcacaaagttatgtgcatttatttaagac-----aattcttttctt
taatgagagggaaacaattatgcctaaac----ttttttttggatggagtgtc-tatttt
tt-----gat--a--aaaaatgtgacaacagatatgtcagatgattgttacattact-ct
gt-----atataccaccccaagatgtaca-----tttttttggaccaacttc-tctgact
gcattcaatggaagagagcatgg---atattacctgaaaaattcagcatatccaacaaaa
taag---agagataca----ttttaagatcttgcataatgattatc---ctacaaattcc
caaatt--gctaattattt-------t-gatata---------tctaatttgt---gtac
tt-------tctgc-----aatatac-atga---ggactttatttcacttattctatag-
ttgcactc-acattaaacatctttggaatgaca-----tta-ttt-----ttaatt----
-----atta-------tccatttttaaaccagatt--taaattggtctataaaa-----g
ata--------ta-------t-ttctgtattt-----------------ctc--ggatga
tgat---catgc----------------------------------tctgttac-----a
ctgt-aaat-ttttt------atacac-aaaaata----------------agtttctaa
aa----ac------------aat--------acctat-tttt-------aa------ta-
ctt-------tc--------cttgtt-gaaattgtata--ttgttac-----a-atattg
aa-tctctc----a-a-gct-----------------tattaataataataaaaa-----
---------------taat-----------aa-----------g-tttcttaaagc----
----------------tta----------tgataa--------t----------------
---c-ttttttctt-------------aatga-ttgaggc-----------tgtgtagat
t--------------------ttttttctctctgtct--------tctctc---------
ttat---------------tttttgttattg----ta-ttt-----ttt-cttcaa--t-
gcagtga-tg-------------ttatt----at----tcttg-----tattc-------
---------------------aa-taaaaaaaa---------------aaaagagtaaaa
aaaaaa----------------------------------------------
>Tx1-17_DR|223729
--ttgttttaccgagattctcttaaatgggaaggaaaagacatgatttagctaaagtcat
ggatgtcgaagttggcacaaagtcagcctgagcaacaggttcgaggcacttgctgatcac
tgctacctttgatcatgagaaacttagtttggcgacaccctttcctgcaagtccagcaaa
aagtcctccatctaaaaaacccaagaagaagcctgaaactagtggggatttcaccgacat
tcatacattttctgttaaacaggacactactttacaaaaattaaccgctattgagactta
ggctgattctacaacgaaagccttcaacaacctgtcttttgtggtgcttaagcttgtttc
tgatgtcaagcaacactcagaaaaaaattgcaaaattgcaagtgacattacagagcttta
ggcttctatcaaggatgtc--------------------------agatgctgctgcgcg
tgcaaagttatggccaatcattaaaaaagcaagagaggagggtaagaaagcatccttctc
tggtccctttgcatttattaatggacagaagattgaggcctcataaactgtaaattgaat
gaagcctgtgagactttttttt--------------------------------------
--------------------------------------------------------caga
ttttatttttgtccaagaaagccattctgttgagtcagataaaaaaatttttggcaaaag
cagtggggaaatgtgat-----tgagtcatgtttctaactgttcagctggtactttaatt
ttgactcacaagtttagaggtgacgttgtagaatctctaacatctgacgagggtagatgg
atcgtcttggtttgtaaaatcaaaaatgtgattttcattttgtgtaatgtttatggacac
aaaacaagaagtgccaatgtatttatgtttaaacaattgggtgctaaacttgttaatatt
cagaggcgttatattaatgcttatgttattatagctggtgattttaatgatactttagat
gacttacaatacagattttcttcaagaacaaaaactaacgctgataatattattttatgg
ttatgtaaaaatatttcagttgtaaatgtatggcgttttttcaataatgacaggagtggc
tttacttggtccaacaaatctgaatcacttaaggaaagaatttatctttttttagtttct
catgctattttaaaagatgttttttctgttaatcatcgcttttctccgtttactgatcac
atgttaatttatctggaccttaaacaaaataggatgccaagcaatacaagaggttactag
aaatttaataatcgtttattggaagacaccccattcaatgattatgtatctcagctggct
aaacgtattttaagcaatagggaaaaagctccttgctctagctgggagctttttaaattt
aaagttagagattttgccgtaaataggagcaaacaaattaaaaaagaaaaaaataatgta
gaaattcaa---atttatagattaggtgtgttaatgcagaaaaataatcttagtaaagaa
gatgagatagaatatagcatttgtcaaatgaaaattgaaaatatgtattcagaacttgtt
aaaggtgcatttatacactctagagcgaaatggattgaaaagggtgaaagaaaaactgat
tacttttttgctcttgaaaaaagaaatag---aaaacttctctttcttttttaaaggttg
gtgaggttctttgtacagatcctaatattatttcatcctttgtatacaatttctataaaa
att-------atctgagttttctcaagaaaaatgtgatggtttctttgtgtctgtccatg
ataaagttcctagta---gtgaggattttaagttgctatgtgaagctgatatatatattg
ctgaaatggaaggtgcattaaaatctatgaaaaaaggataat-tccagccaatgatggtt
tttctgttgagttttatttacatttctggaatattttaaagcagcctttatattttttgt
ttaaagaatgtattaaaaaaactgaaatgacacccacaatgaagcagggtcttatttctt
taatttccaaatcagatacagataggcttttaattgaaaattggaggccgatttcattgt
taaatatagatcataagctacttgccctaactcttgcaattaatttaaaatctggtcttc
acagtataattggtgaaacacaaaatggtttcatgattaatagacatataagctctaata
taagattagtatttgatcttattg---actcagagaacattgacttagaatctatgattt
tgtttaaagaattttaaaaagcgtttgatttattagagcataattttttatttaactctc
taagagcttatggttttgggaataactttgttaatgtggtgaaaatgctttacaatgaca
ataactcttcggttttggttaatctgcaaacc----------------------------
------------------------------------------------------------
------------------------------------------------------------
------------------------------------------------------------
------------------------------------------------------------
------------------------------------------------------------
------------------------------------------------------------
------------------------------------------------------------
------------------------------------------------------------
------------------------------------------------------------
------------------------------------------------------------
-----------------------------------------------actaaacgtttta
----------------------------------------------------tttgtgat
agaggtgtgcgccaatgccccattctttttcttttagctgttgaact-----------gt
tatctcttaaaat-----------cctacaaaatc--------------caaatttgaaa
ggactcactttgtttgacaaagaattaaa--aatttctcaacttctgacgataccacttt
atttcttaaagaatctcaaattcctttaagtcttagaattatttctttttctgaagccta
atttaaaagaggaattgtttttg-tttggacttatttaaaaatgatggcaatattttgca
atatgaagaatttatgacattttataattt-tcctctgccagctaaatccttcaactgtg
ttataaagagtttgtcataaagttatgtgcacttatttaaaac-----atttctttactt
taaagagagggaaacaattatgcctaaat------ctttttggatggagtgttatttttt
tctattttat--a--aaaaatgtgacaacagacatgtcagacgattgttacattact-ct
gt-----atatacctccccaagatgtaaa-----tttttctggaccaacttt-tctgatt
gcattcaatggaagagagcatgg---ttattacatgaaaaatgtagcatatccaacaaaa
taaaaagagagataca----ttttaagatcttgcataatgtttatc---ctacaaattcc
taaatt--gctaattattt-------t-aatgta---------tctaatttgt---gtac
tt-------tctgc-----aatatac-atgaaa-agactttatttcacttattc--tag-
ttgcactc-acattaaacatctttggaataaca-----tta-ttt-----tttatt--t-
-----atct-------tcgttatttaaacatgatt--taaatttgtctataaaa-----t
atatac---tgta-------t-ttctgtattt-----------------ctc--gggtaa
tgat---catgct-ctcaatcttattg-taa--------attttt-agtgttac-----a
ctat-aaat-ttttc------atacac-aaaaata----------------agttcctaa
aa----ac------------aat--------acttaa-t-------------------a-
ctt-------tc--------cttgtt-gaaatttcg--------tac-----a-atatta
aa-tctctt----a-a-gct-----------------tattaataataataagaa-----
---------------taat-----------aa-----------g-tttcttaaagt----
----------------tta----------tgataa--------t----------------
---c-ttttttctt-------------aatga-ttgaggc-----------tttataatt
---------------------tttttcctctttctct--------cctttc---------
ttat---------------tttttgttattg----ta--tt-----ttt-cttcaa--t-
gcaatga-tg-------------ttgtt----at----tcttg-----tattc-------
---------------------aa-taaaaacaaaa----------caaaaacaaaaaaac
aaa-------------------------------------------------
>Tx1-17_DR|223730
------------------------------------------------------------
------------------------------------------------------------
------------------------------------------------------------
------------------------------------------------------------
------------------------------------------------------------
------------------------------------------------------------
------------------------------------------------------------
------------------------------------------------------------
------------------------------------------------------------
------------------------------------------------------------
------------------------------------------------------------
------------------------------------------------------------
------------------------------------------------------------
------------------------------------------------------------
------------------------------------------------------------
------------------------------------------------------------
------------------------------------------------------------
------------------------------------------------------------
------------------------------------------------------------
------------------------------------------------------------
------------------------------------------------------------
------------------------------------------------------------
------------------------------------------------------------
------------------------------------------------------------
------------------------------------------------------------
------------------------------------------------------------
------------------------------------------------------------
------------------------------------------------------------
------------------------------------------------------------
------------------------------------------------------------
------------------------------------------------------------
------------------------------------------------------------
------------------------------------------------------------
------------------------------------------------------------
------------------------------------------------------------
------------------------------------------------------------
------------------------------------------------------------
------------------------------------------------------------
------------------------------------------------------------
------------------------------------------------------------
------------------------------------------------------------
------------------------------------------------------------
------------------------------------------------------------
------------------------------------------------------------
------------------------------------------------------------
------------------------------------------------------------
------------------------------------------------------------
------------------------------------------------------------
------------------------------------------------------------
------------------------------------------------------------
------------------------------------------------------------
------------------------------------------------------------
------------------------------------------------------------
------------------------------------------------------------
------------------------------------------------------------
------------------------------------------------------------
------------------------------------------------------------
------------------------------------------------------------
------------------------------------------------------------
------------------------------------------------------------
------------------------------------------------------------
------------------------------------------------------------
------------------------------------------------------------
------------------------------------------------------------
------------------------------------------------------------
------------------------------------------------------------
------------------------------------------------------------
------------------------------------------------------------
--------------------------------------------------------tag-
ttgcactc-acgttaaacttctttggaataaca-----ttatttt-----tttatt--t-
-----atcg-------tccttatttaaagatgatt--taaatgtgtctataaaa-----g
aca--------ta-------t-ttctctattt-----------------ctc--aggtaa
taat---catgct-ctcgattttattg-ttaa----------tttgtttgttac------
-----attt-ttttt------aaacac-a-aaata----------------atttcctga
ag----gc------------aat--------acttag-attt-------at------tg-
ctt-------tc--------cttgct-gaaatttca--------ttc-----a-atatta
aa-tctctt----a-a-gct-----------------tattgataataataggaa-----
---------------taat-----------aa-----------g-tttcttaaagc----
----------------tta----------ttataa--------t----------------
--cttttttttctt-------------aatga-ttgaggc-----------tttgttttt
tatg---------tttgtgtgtgttgtttttttctct--------tctttc---------
ttaa--------------atttttgttattg----tatttt-----ttt-cttcaa--t-
gcagtga-tg-------------ttgtt----at----tattg-----tattc-------
---------------------aa-taaaaaata----------ataataaataaa-----
----------------------------------------------------
>Tx1-17_DR|223731
------------------------------------------------------------
------------------------------------------------------------
------------------------------------------------------------
------------------------------------------------------------
------------------------------------------------------------
------------------------------------------------------------
------------------------------------------------------------
------------------------------------------------------------
------------------------------------------------------------
------------------------------------------------------------
------------------------------------------------------------
------------------------------------------------------------
------------------------------------------------------------
------------------------------------------------------------
------------------------------------------------------------
------------------------------------------------------------
------------------------------------------------------------
------------------------------------------------------------
------------------------------------------------------------
------------------------------------------------------------
------------------------------------------------------------
------------------------------------------------------------
------------------------------------------------------------
------------------------------------------------------------
------------------------------------------------------------
------------------------------------------------------------
------------------------------------------------------------
------------------------------------------------------------
------------------------------------------------------------
------------------------------------------------------------
------------------------------------------------------------
------------------------------------------------------------
------------------------------------------------------------
------------------------------------------------------------
------------------------------------------------------------
------------------------------------------------------------
------------------------------------------------------------
------------------------------------------------------------
------------------------------------------------------------
------------------------------------------------------------
------------------------------------------------------------
------------------------------------------------------------
------------------------------------------------------------
------------------------------------------------------------
------------------------------------------------------------
------------------------------------------------------------
------------------------------------------------------------
------------------------------------------------------------
------------------------------------------------------------
------------------------------------------------------------
------------------------------------------------------------
------------------------------------------------------------
------------------------------------------------------------
------------------------------------------------------------
------------------------------------------------------------
------------------------------------------------------------
------------------------------------------------------------
------------------------------------------------------------
------------------------------------------------------------
------------------------------------------------------------
------------------------------------------------------------
------------------------------------------------------------
------------------------------------------------------------
------------------------------------------------------------
------------------------------------------------------------
------------------------------------------------------------
------------------------------------------------------------
------------------------------------------------------------
------------------------------------------------------------
------------------------------------------------------------
------------------------------------------------------------
------------------------------------------------------------
------------------------------------------------------------
------------------------------------------------------------
------------------------------------------------------------
-----------------------gct-gaaatttca--------ttt-----a-ttgtta
aa-tctatt----a-a-acg-----------------tattacgaataataagaa-----
---------------taat-----------ac-----------a-tttcttaaagc----
----------------tta----------tgataa--------t----------------
-----cttttcat--------------aataa-ttgagac-----------tttgtaaag
at-------------------atttgtctct----ct-------cttaatc---------
ctaa---------------ctttcgatacta----ta-ttt-----ttt-ctttaa--t-
gcagtga-tg--------------------------------------------------
------------------------------------------------------------
----------------------------------------------------
>Tx1-17_DR|299691
------------------------------------------------------------
------------------------------------------------------------
------------------------------------------------------------
------------------------------------------------------------
------------------------------------------------------------
------------------------------------------------------------
------------------------------------------------------------
------------------------------------------------------------
------------------------------------------------------------
------------------------------------------------------------
------------------------------------------------------------
------------------------------------------------------------
------------------------------------------------------------
------------------------------------------------------------
------------------------------------------------------------
------------------------------------------------------------
------------------------------------------------------------
------------------------------------------------------------
------------------------------------------------------------
------------------------------------------------------------
------------------------------------------------------------
------------------------------------------------------------
------------------------------------------------------------
------------------------------------------------------------
------------------------------------------------------------
------------------------------------------------------------
------------------------------------------------------------
------------------------------------------------------------
------------------------------------------------------------
------------------------------------------------------------
------------------------------------------------------------
------------------------------------------------------------
------------------------------------------------------------
------------------------------------------------------------
------------------------------------------------------------
------------------------------------------------------------
------------------------------------------------------------
------------------------------------------------------------
------------------------------------------------------------
------------------------------------------------------------
------------------------------------------------------------
------------------------------------------------------------
------------------------------------------------------------
------------------------------------------------------------
------------------------------------------------------------
------------------------------------------------------------
------------------------------------------------------------
------------------------------------------------------------
------------------------------------------------------------
------------------------------------------------------------
------------------------------------------------------------
------------------------------------------------------------
------------------------------------------------------------
------------------------------------------------------------
------------------------------------------------------------
------------------------------------------------------------
------------------------------------------------------------
------------------------------------------------------------
------------------------------------------------------------
------------------------------------------------------------
------------------------------------------------------------
------------------------------------------------------------
------------------------------------------------------------
------------------------------------------------------------
------------------------------------------------------------
------------------------------------------------------------
------------------------------------------------------------
------------------------------------------------------------
------------------------------------------------------------
------------------------------------------------------------
--------------------------aatgtgtcta---------tatatgaaa------
-----------ta-------t-ttctggacta-----------------tgc--ggctgg
tgat---catgct-ctccatcgtatcc-------------tgactgtgtgttgc-----a
ttct-aca--ctttt------attgac-agaaatg----------------tgttcctgt
ag----ac------------agt--------gcctga-------------------gca-
ttta----------------------------------------tgc-----g-ttgctg
at-ttgctt----g-----------------------tatttatga--------------
--------------agaac-----------ac-----------g-tttctttaagc----
----------------tgatggg----actgttaa--------tggt-------------
---------------------------aatga-ttgaggc-----------tgtgttaag
a---------------------------tctttctct-------ctctttc---------
---------------ataactttagttactg----ta-tttct-------cttcag----
--------tg--------------------------------------------------
------------------------------------------------------------
----------------------------------------------------
>Tx1-17_DR|299692
------------------------------------------------------------
------------------------------------------------------------
------------------------------------------------------------
------------------------------------------------------------
------------------------------------------------------------
------------------------------------------------------------
------------------------------------------------------------
------------------------------------------------------------
------------------------------------------------------------
------------------------------------------------------------
------------------------------------------------------------
------------------------------------------------------------
------------------------------------------------------------
------------------------------------------------------------
------------------------------------------------------------
------------------------------------------------------------
------------------------------------------------------------
------------------------------------------------------------
------------------------------------------------------------
------------------------------------------------------------
------------------------------------------------------------
------------------------------------------------------------
------------------------------------------------------------
------------------------------------------------------------
------------------------------------------------------------
------------------------------------------------------------
------------------------------------------------------------
------------------------------------------------------------
------------------------------------------------------------
------------------------------------------------------------
------------------------------------------------------------
------------------------------------------------------------
------------------------------------------------------------
------------------------------------------------------------
------------------------------------------------------------
------------------------------------------------------------
------------------------------------------------------------
------------------------------------------------------------
------------------------------------------------------------
------------------------------------------------------------
------------------------------------------------------------
------------------------------------------------------------
------------------------------------------------------------
------------------------------------------------------------
------------------------------------------------------------
------------------------------------------------------------
------------------------------------------------------------
------------------------------------------------------------
------------------------------------------------------------
------------------------------------------------------------
------------------------------------------------------------
------------------------------------------------------------
------------------------------------------------------------
------------------------------------------------------------
------------------------------------------------------------
------------------------------------------------------------
------------------------------------------------------------
------------------------------------------------------------
------------------------------------------------------------
------------------------------------------------------------
------------------------------------------------------------
------------------------------------------------------------
------------------------------------------------------------
------------------------------------------------------acc-cc
gt-----atataccaccccaagatgtaca-----ttttttcggaccaacttc-tctgact
gcattcaatggaagagagcatag---ttattatctgaaaaattcagcttatccagcaaaa
taag---agagataca----ttttaagatcttgcataatgtttatc---ctacaaattcc
caaatt--gctaattattg-------t-gatata---------tctaatttgt---gtac
tt-------tctgc-----aaactac-atgaag-agactttatttcacttattctatag-
ttgcactc-acatgaaacatctttggaatgaca-----tta-ttt-----tttatt--c-
-----atca-------tccttatttaaacatgatt--taaatttgtctataaaa-----g
ata--------ta-------t-ttctgtattt-----------------ctc--ggatga
tgat---catgct--------------------------------ttttgttac-----a
ctgt-aaat-ttttt------atacac-aaaaata----------------agtttctaa
aa----ac------------aat--------acctat-tttt-------aa------ta-
ctt-------tc--------cttgtt-gaaatttcg--------tcc-----a-atattg
aa-tctctt----a-a-gcttaat--------attaataataataataataataa-----
---------------taat-----------aa-----------g-tttcttaaagc----
----------------taa----------tgacaa--------t----------------
---c-ttttttctt-------------aatga-ttgaggc-----------tgtgta-tt
t--------------------ttttctctctctgtct--------tctttc---------
ttat---------------tttttgttattg----ta-ttt-----ttt-cttcaa--t-
gcagtga-tg-------------ttatt----at----tc--------tattc-------
---------------------aa-taataaaaa---------------aaataaaaataa
aaaaaa----------------------------------------------
>Tx1-17_DR|299693
------------------------------------------------------------
------------------------------------------------------------
------------------------------------------------------------
------------------------------------------------------------
------------------------------------------------------------
------------------------------------------------------------
------------------------------------------------------------
------------------------------------------------------------
------------------------------------------------------------
------------------------------------------------------------
------------------------------------------------------------
------------------------------------------------------------
------------------------------------------------------------
------------------------------------------------------------
------------------------------------------------------------
------------------------------------------------------------
------------------------------------------------------------
------------------------------------------------------------
------------------------------------------------------------
------------------------------------------------------------
------------------------------------------------------------
------------------------------------------------------------
------------------------------------------------------------
------------------------------------------------------------
------------------------------------------------------------
------------------------------------------------------------
------------------------------------------------------------
------------------------------------------------------------
------------------------------------------------------------
------------------------------------------------------------
------------------------------------------------------------
------------------------------------------------------------
------------------------------------------------------------
------------------------------------------------------------
------------------------------------------------------------
------------------------------------------------------------
------------------------------------------------------------
------------------------------------------------------------
------------------------------------------------------------
------------------------------------------------------------
------------------------------------------------------------
------------------------------------------------------------
------------------------------------------------------------
------------------------------------------------------------
------------------------------------------------------------
------------------------------------------------------------
------------------------------------------------------------
------------------------------------------------------------
------------------------------------------------------------
------------------------------------------------------------
------------------------------------------------------------
------------------------------------------------------------
------------------------------------------------------------
------------------------------------------------------------
------------------------------------------------------------
------------------------------------------------------------
------------------------------------------------------------
------------------------------------------------------------
------------------------------------------------------------
------------------------------------------------------------
------------------------------------------------------------
------------------------------------------------------------
------------------------------------------------------------
------------------------------------------------------------
------------------------------------------------------------
------------------------------------------------------------
------------------------------------------------------------
------------------------------------------------------------
------------------------------------------------------------
------------------------------------------------------------
------------------------------------------------------------
------------------------------------------------------------
------------------------------------------------------------
------------------------------------------------------------
------ac------------aat--------acctat-tttt-------aa------ta-
ctt-------tc--------cttgtt-gaaatttcg--------tac-----a-atattg
aa-tctctt----a-a-gct-----------------tat---taataataagaa-----
---------------taat-----------aa-----------g-tttcttaaagc----
----------------tta----------tgacaa--------t----------------
---c-ttttttctt-------------aatga-ttgaggc-----------tgtgta---
---------------------ttttttttctctgtct--------tc-------------
---------------------tttattattg----ta-ttt-----ttt-cttcaa--t-
gcattga-tg-------------ttatt----at----tcttg-----tattc-------
---------------------aa-taaaaaa-----------------------------
----------------------------------------------------
>Tx1-17_DR|299694
------------------------------------------------------------
------------------------------------------------------------
------------------------------------------------------------
------------------------------------------------------------
------------------------------------------------------------
------------------------------------------------------------
------------------------------------------------------------
------------------------------------------------------------
------------------------------------------------------------
------------------------------------------------------------
------------------------------------------------------------
------------------------------------------------------------
------------------------------------------------------------
------------------------------------------------------------
------------------------------------------------------------
------------------------------------------------------------
------------------------------------------------------------
------------------------------------------------------------
------------------------------------------------------------
------------------------------------------------------------
------------------------------------------------------------
------------------------------------------------------------
------------------------------------------------------------
------------------------------------------------------------
------------------------------------------------------------
------------------------------------------------------------
------------------------------------------------------------
------------------------------------------------------------
------------------------------------------------------------
------------------------------------------------------------
------------------------------------------------------------
------------------------------------------------------------
------------------------------------------------------------
------------------------------------------------------------
------------------------------------------------------------
------------------------------------------------------------
------------------------------------------------------------
------------------------------------------------------------
------------------------------------------------------------
------------------------------------------------------------
------------------------------------------------------------
------------------------------------------------------------
------------------------------------------------------------
------------------------------------------------------------
------------------------------------------------------------
------------------------------------------------------------
------------------------------------------------------------
------------------------------------------------------------
------------------------------------------------------------
------------------------------------------------------------
------------------------------------------------------------
------------------------------------------------------------
------------------------------------------------------------
------------------------------------------------------------
------------------------------------------------------------
------------------------------------------------------------
------------------------------------------------------------
------------------------------------------------------------
------------------------------------------------------------
------------------------------------------------------------
------------------------------------------------------------
------------------------------------------------------------
------------------------------------------------------------
------------------------------------------------------------
------------------------------------------------------------
------------------------------------------------------------
------------------------------------------------------------
------------------------------------------------------------
------------------------------------------------------------
------------------------------------------------------------
---------------------------------tt-------------------------
--------------------t----------------------------ctc--aggtag
tgac---catgct-attgatcctattg----------------------ataac-----t
tggttactt-atttt------acacat----------------------taagattttaa
ac----gc------------aat--------acgtag-attttg-------------ta-
ttta---------------acttgct-gaaatttcc----------------c-tcgttg
aa-tgtctt----a-a-acg-----------------tattaagaacaataa--------
---------------------------------------------gtttataaagc----
----------------tta----------tagtaa--------t----------------
-------ttttctt-------------aatga-ttgaggt-----------tttgtaaat
a-------------------------------------------ttgtttg---------
-----------------------------------tacttt-----tctctttc------
------------------------------------------------------------
------------------------------------------------------------
----------------------------------------------------
>Tx1-17_DR|299695
------------------------------------------------------------
------------------------------------------------------------
------------------------------------------------------------
------------------------------------------------------------
------------------------------------------------------------
------------------------------------------------------------
------------------------------------------------------------
------------------------------------------------------------
------------------------------------------------------------
------------------------------------------------------------
------------------------------------------------------------
------------------------------------------------------------
------------------------------------------------------------
------------------------------------------------------------
------------------------------------------------------------
------------------------------------------------------------
------------------------------------------------------------
------------------------------------------------------------
------------------------------------------------------------
------------------------------------------------------------
------------------------------------------------------------
------------------------------------------------------------
------------------------------------------------------------
------------------------------------------------------------
------------------------------------------------------------
------------------------------------------------------------
------------------------------------------------------------
------------------------------------------------------------
------------------------------------------------------------
------------------------------------------------------------
------------------------------------------------------------
------------------------------------------------------------
------------------------------------------------------------
------------------------------------------------------------
------------------------------------------------------------
------------------------------------------------------------
------------------------------------------------------------
------------------------------------------------------------
------------------------------------------------------------
------------------------------------------------------------
------------------------------------------------------------
------------------------------------------------------------
------------------------------------------------------------
------------------------------------------------------------
------------------------------------------------------------
------------------------------------------------------------
------------------------------------------------------------
------------------------------------------------------------
------------------------------------------------------------
------------------------------------------------------------
------------------------------------------------------------
------------------------------------------------------------
------------------------------------------------------------
------------------------------------------------------------
------------------------------------------------------------
------------------------------------------------------------
------------------------------------------------------------
------------------------------------------------------------
------------------------------------------------------------
------------------------------------------------------------
------------------------------------------------------------
------------------------------------------------------------
------------------------------------------------------------
------------------------------------------------------------
------------------------------------------------------------
------------------------------------------------------------
------------------------------------------------------------
------------------------------------------------------------
------------------------------------------------------------
------------------------------------------------------------
------------------------------------------------------------
------------------------------------------------------------
------------------------------------------------------------
------------------------------------------------------------
------------------------------------------------------------
----------------------------------------------------a-atgttg
aa-tctctt----a-a-acttaa--------------tattaataataataagaat----
------------------------------ac-----------atttcgtta--------
-----------------------------tggtaa--------t----------------
-----atgtctctt-------------aatga-ttggggc-----------tttgtaaag
att-----------------------------------------ttgtttc---------
----------------tatctttcattgctg----ta-tta-----tca-cttcaa--t-
gtggtga-t---------------------------------------------------
------------------------------------------------------------
----------------------------------------------------
>Tx1-17_DR|299696
------------------------------------------------------------
------------------------------------------------------------
------------------------------------------------------------
------------------------------------------------------------
------------------------------------------------------------
------------------------------------------------------------
------------------------------------------------------------
------------------------------------------------------------
------------------------------------------------------------
------------------------------------------------------------
------------------------------------------------------------
------------------------------------------------------------
------------------------------------------------------------
------------------------------------------------------------
------------------------------------------------------------
------------------------------------------------------------
------------------------------------------------------------
------------------------------------------------------------
------------------------------------------------------------
------------------------------------------------------------
------------------------------------------------------------
------------------------------------------------------------
------------------------------------------------------------
------------------------------------------------------------
------------------------------------------------------------
------------------------------------------------------------
------------------------------------------------------------
------------------------------------------------------------
------------------------------------------------------------
------------------------------------------------------------
------------------------------------------------------------
------------------------------------------------------------
------------------------------------------------------------
------------------------------------------------------------
------------------------------------------------------------
------------------------------------------------------------
------------------------------------------------------------
------------------------------------------------------------
------------------------------------------------------------
------------------------------------------------------------
------------------------------------------------------------
------------------------------------------------------------
------------------------------------------------------------
------------------------------------------------------------
------------------------------------------------------------
------------------------------------------------------------
------------------------------------------------------------
------------------------------------------------------------
------------------------------------------------------------
------------------------------------------------------------
------------------------------------------------------------
------------------------------------------------------------
------------------------------------------------------------
------------------------------------------------------------
------------------------------------------------------------
------------------------------------------------------------
-------------------taacttctt--------------------------------
------------------------------------------------------------
---------------------------attcctgggaaacctt-tttttatcgattgttg
gtttgaaagag------tttttgtctgggacttatttaaaaatgatgtcaatattctgga
atatggagaatttatgacattttataattt-tcctctgccagccaaatccttcaattgtg
ttataaagagcttgtcaccaggttatgtgcattcatttaaaat-----gtttctttactt
taatgagaggaaaacaattatgcctaaact----ttattttggatggagtgtcttttt--
------ttat--a--ataaatgtgacaacagacatgtcagacgattgttacattac----
--------tacacctccc------------------tttctggaccaatttt-tctgaca
gcgttcaaaggaagagagcgtgg---ttattacctgaaaagttcatcatatccaacaaaa
taag---agtgataca----ttgtaagatgttgcataatgtatatc---ctacaaactcc
caaatt--gctaattattt-------t-gatata---------tcttatttat---gtac
tt-------tctgc-----aatatac-atga--------------------------ag-
ttgcattc-acgttaaactactttggaacaacat--tttta-aaa-----tttatt--t-
-----atca-------tccttatttaaataggatt--taaatgtgtctataaaa-----g
ata--------ta-------t-ttctgtattt-----------------ctc--cggtaa
tgat---catgct-cttgatcttattg-ttaa---------ttttttgtgtaat-----a
ctgt--aat-ttttt------atacac-aaaaata----------------agttcccaa
ag----ac------------aat--------acctag-attt-------aa------ta-
ctt-------tt--------cttgct-gaaatttca--------ttc-----a-atattg
aa-tctctt----a-a-gct-----------------tattaataataataataa-----
---------------taat-----------aagaaga--atatg-tttactaaagc----
----------------tta----------tgatag-------------------------
-----ttttttctt-------------aatga-ttgaggc-----------tttgttaag
ttt------------------ttttcttttcttttttctttttcttctttc---------
ctaa--------------ttttttgttattg----ta-ttt-----tca-cttcaa--t-
gcagtga-tg-------------ctatt----tt----t-att-----cattc-------
---------------------a--------------------------------------
----------------------------------------------------
>Tx1-17_DR|299697
------------------------------------------------------------
------------------------------------------------------------
------------------------------------------------------------
------------------------------------------------------------
------------------------------------------------------------
------------------------------------------------------------
------------------------------------------------------------
------------------------------------------------------------
------------------------------------------------------------
------------------------------------------------------------
------------------------------------------------------------
------------------------------------------------------------
------------------------------------------------------------
------------------------------------------------------------
------------------------------------------------------------
------------------------------------------------------------
------------------------------------------------------------
------------------------------------------------------------
------------------------------------------------------------
------------------------------------------------------------
------------------------------------------------------------
------------------------------------------------------------
------------------------------------------------------------
------------------------------------------------------------
------------------------------------------------------------
------------------------------------------------------------
------------------------------------------------------------
------------------------------------------------------------
------------------------------------------------------------
------------------------------------------------------------
------------------------------------------------------------
------------------------------------------------------------
------------------------------------------------------------
------------------------------------------------------------
------------------------------------------------------------
------------------------------------------------------------
------------------------------------------------------------
------------------------------------------------------------
------------------------------------------------------------
------------------------------------------------------------
------------------------------------------------------------
------------------------------------------------------------
------------------------------------------------------------
------------------------------------------------------------
------------------------------------------------------------
------------------------------------------------------------
------------------------------------------------------------
------------------------------------------------------------
------------------------------------------------------------
------------------------------------------------------------
------------------------------------------------------------
------------------------------------------------------------
------------------------------------------------------------
------------------------------------------------------------
------------------------------------------------------------
------------------------------------------------------------
------------------------------------------------------------
------------------------------------------------------------
------------------------------------------------------------
---------------------tgttttggacttatttaaaaataa-attaaaatttggca
atatgaagaatttatgacattttataattt-ccctctgccagctaaatccttcaactgtg
atataaagagtttgtcac---gttatgtgcatttatttaaaac-----gtttctttactt
taatgagagggaaaccattatgcctaaac-----tttttttggatggagtgtcttttttt
t----ttgat--a--aaaaatgtgacaacagacttgtcagacgattg---tattact-tt
gt-----atatacctccccaagatgtcaa-----tttttctggaccaatttt-tctgatt
gcattcaatggaagagagcatgg---ttattacctgagaaattcagcatatccaacaaaa
taag---agagataca----ttttaagatcttgcataatgtttatc---ctacaaatttc
caaatt--gctaatttttt-------t-gatata---------tctaatttga---gtac
tt-------tctcc-----aatatat-atgaag-agactttatttcacttattttatag-
ttgcactc-acattaaacatctttggaataaca-----tta-ttt-----tgtatt--t-
-----atcg-------tccttattt----atgatt--taaattaatctataaat-----a
ata--------ca-------t-ttatatacta-----------------ct---------
------------------------------------------------------------
------------------------------------------------------------
------------------------------------------------------------
------------------------------------------------------------
------------------------------------------------------------
------------------------------------------------------------
------------------------------------------------------------
------------------------------------------------------------
------------------------------------------------------------
------------------------------------------------------------
------------------------------------------------------------
------------------------------------------------------------
----------------------------------------------------
>Tx1-17_DR|381702
------------------------------------------------------------
------------------------------------------------------------
------------------------------------------------------------
------------------------------------------------------------
------------------------------------------------------------
------------------------------------------------------------
------------------------------------------------------------
------------------------------------------------------------
------------------------------------------------------------
------------------------------------------------------------
------------------------------------------------------------
------------------------------------------------------------
------------------------------------------------------------
------------------------------------------------------------
------------------------------------------------------------
------------------------------------------------------------
------------------------------------------------------------
------------------------------------------------------------
------------------------------------------------------------
------------------------------------------------------------
------------------------------------------------------------
------------------------------------------------------------
------------------------------------------------------------
------------------------------------------------------------
------------------------------------------------------------
------------------------------------------------------------
------------------------------------------------------------
------------------------------------------------------------
------------------------------------------------------------
------------------------------------------------------------
------------------------------------------------------------
------------------------------------------------------------
------------------------------------------------------------
------------------------------------------------------------
------------------------------------------------------------
------------------------------------------------------------
------------------------------------------------------------
------------------------------------------------------------
------------------------------------------------------------
------------------------------------------------------------
------------------------------------------------------------
------------------------------------------------------------
------------------------------------------------------------
------------------------------------------------------------
------------------------------------------------------------
------------------------------------------------------------
------------------------------------------------------------
------------------------------------------------------------
------------------------------------------------------------
------------------------------------------------------------
------------------------------------------------------------
------------------------------------------------------------
------------------------------------------------------------
------------------------------------------------------------
------------------------------------------------------------
------------------------------------------------------------
------------------------------------------------------------
------------------------------------------------------------
------------------------------------------------------------
------------------------------------------------------------
------------------------------------------------------------
------------------------------------------------------------
------------------------------------------------------------
------------------------------------------------------------
------------------------------------------------------------
------------------------------------------------------------
------------------------------------------------------------
------------------------------------------------------------
------------------------------------------------------------
------------------------------------------------------------
------------------------------------------------------------
------------------------------------------------------------
------------------------------------------------------------
---------------------------------------------------------taa
ag----gc------------aat--------acctag-attt-------aa------ta-
ttt-------tta----atacttgct-gtaattttg--------ttc-----a-atatta
aa-tctgtt----a-a-gct-----------------tattaataataataggaa-----
---------------taat-----------ac-------------gttcttaatgc----
----------------tta----------tgataa--------t----------------
---ctttttttctt-------------aataa-ttgaggc-----------tatgcaaag
tt-------------------ttttttccctctttct-----------------------
taat--------------tgttttgttattt-------ttt-----gct-cttcaa--t-
gcagtga-tg-------------tcatt----tt----tcttg-----tattt-------
---------------------aa-taaaaaaaa-----------aaaaaaa---------
----------------------------------------------------
>Tx1-17_DR|381703
------------------------------------------------------------
------------------------------------------------------------
------------------------------------------------------------
------------------------------------------------------------
------------------------------------------------------------
------------------------------------------------------------
------------------------------------------------------------
------------------------------------------------------------
------------------------------------------------------------
------------------------------------------------------------
------------------------------------------------------------
------------------------------------------------------------
------------------------------------------------------------
------------------------------------------------------------
------------------------------------------------------------
------------------------------------------------------------
------------------------------------------------------------
------------------------------------------------------------
------------------------------------------------------------
------------------------------------------------------------
------------------------------------------------------------
------------------------------------------------------------
------------------------------------------------------------
------------------------------------------------------------
------------------------------------------------------------
------------------------------------------------------------
------------------------------------------------------------
------------------------------------------------------------
------------------------------------------------------------
------------------------------------------------------------
------------------------------------------------------------
------------------------------------------------------------
------------------------------------------------------------
------------------------------------------------------------
------------------------------------------------------------
------------------------------------------------------------
------------------------------------------------------------
------------------------------------------------------------
------------------------------------------------------------
------------------------------------------------------------
------------------------------------------------------------
------------------------------------------------------------
------------------------------------------------------------
------------------------------------------------------------
------------------------------------------------------------
------------------------------------------------------------
------------------------------------------------------------
------------------------------------------------------------
------------------------------------------------------------
------------------------------------------------------------
------------------------------------------------------------
------------------------------------------------------------
------------------------------------------------------------
------------------------------------------------------------
------------------------------------------------------------
------------------------------------------------------------
------------------------------------------------------------
------------------------------------------------------------
------------------------------------------------------------
------------------------------------------------------------
------------------------------------------------------------
------------------------------------------------------------
------------------------------------------------------------
------------------------------------------------------------
------------------------------------------------------------
------------------------------------------------------------
------------------------------------------------------------
------------------------------------------------------------
--------------------------------------------------attttatag-
ttgcgcta-acattaaacttctttggaacaaca-----tta-ttt-----tttatt--t-
-----atca---------------------------------------------------
-------------------------------------------------tcc--------
------------------------------------------------------------
----------------------------aaatata----------------agaacctaa
ag----gc------------aat--------acctag-attt-------aa------ta-
cct-------tt--------cttgtt-gaaatttcg--------ttc-----a-atatta
aa-tctctt----a-t-gct-----------------tattgttaataataagaa-----
---------------gaat-----------aa-----------g-tttgttaaagc----
----------------tta----------tgataa--------t----------------
-----ctttttctt-------------aatga-ctgaggc-----------tttataaag
gtt-----------------------------------------ttttttc---------
ttaa---------------tttttgttattg----tatttt-----ttt-cttcaa--t-
acagtga-tg-------------taatt-----t----tcatg-----tattc-------
---------------------aa-tgaaacaga-------------agaaagaaaaaaaa
a---------------------------------------------------
>Tx1-17_DR|381704
------------------------------------------------------------
------------------------------------------------------------
------------------------------------------------------------
------------------------------------------------------------
------------------------------------------------------------
------------------------------------------------------------
------------------------------------------------------------
------------------------------------------------------------
------------------------------------------------------------
------------------------------------------------------------
------------------------------------------------------------
------------------------------------------------------------
------------------------------------------------------------
------------------------------------------------------------
------------------------------------------------------------
------------------------------------------------------------
------------------------------------------------------------
------------------------------------------------------------
------------------------------------------------------------
------------------------------------------------------------
------------------------------------------------------------
------------------------------------------------------------
------------------------------------------------------------
------------------------------------------------------------
------------------------------------------------------------
------------------------------------------------------------
------------------------------------------------------------
------------------------------------------------------------
------------------------------------------------------------
------------------------------------------------------------
------------------------------------------------------------
------------------------------------------------------------
------------------------------------------------------------
------------------------------------------------------------
------------------------------------------------------------
------------------------------------------------------------
------------------------------------------------------------
------------------------------------------------------------
------------------------------------------------------------
------------------------------------------------------------
------------------------------------------------------------
------------------------------------------------------------
------------------------------------------------------------
------------------------------------------------------------
------------------------------------------------------------
------------------------------------------------------------
------------------------------------------------------------
------------------------------------------------------------
------------------------------------------------------------
------------------------------------------------------------
------------------------------------------------------------
------------------------------------------------------------
------------------------------------------------------------
------------------------------------------------------------
------------------------------------------------------------
------------------------------------------------------------
------------------------------------------------------------
------------------------------------------------------------
------------------------------------------------------------
------------------------------------------------------------
------------------------------------------------------------
------------------------------------------------------------
------------------------------------------------------------
------------------------------------------------------------
------------------------------------------------------------
------------------------------------------------------------
------------------------------------------------------------
------------------------------------------------------------
------------------------------------------------------------
---------------------------------------ta-ctt-----tttatt--t-
-----atca-------tccatttttaaacatgatt--taaatttgtctataaaa-----g
ata--------ta-------t-ttctgttttt-----------------ctc--ggataa
tgat---catgct-ctcgatctcattg-taa--------atttttttgtgttac-----a
ctgt-aaat-ttttt------atacac-aaaaata----------------agtttctaa
aa----ac------------aat--------acctgt-tttt-------aa------ta-
ctt-------tc--------cttgtt-gaaatttcg--------tat-----a-atattg
aa-tctctt----a-a-gct-----------------tattaataataagaagaa-----
---------------taat-----------aa-----------g-tttcttaaagc----
----------------tta----------tgacaa--------t----------------
---c-ttttttatt-------------aatgt-ttgaggc-----------tgtgtattt
t--------------------ttt-ttctctctg-----------tctttc---------
ttat---------------tttttgttattg----ta-ttt-----ttt-cttcaa--t-
gcagtga-tg-------------ttatt----at----tcttg-----tattt-------
---------------------aa-taaaaaaaa---------------aaaacaaaaaaa
aaa-------------------------------------------------
>Tx1-17_DR|381705
------------------------------------------------------------
------------------------------------------------------------
------------------------------------------------------------
------------------------------------------------------------
------------------------------------------------------------
------------------------------------------------------------
------------------------------------------------------------
------------------------------------------------------------
------------------------------------------------------------
------------------------------------------------------------
------------------------------------------------------------
------------------------------------------------------------
------------------------------------------------------------
------------------------------------------------------------
------------------------------------------------------------
------------------------------------------------------------
------------------------------------------------------------
------------------------------------------------------------
------------------------------------------------------------
------------------------------------------------------------
------------------------------------------------------------
------------------------------------------------------------
------------------------------------------------------------
------------------------------------------------------------
------------------------------------------------------------
------------------------------------------------------------
------------------------------------------------------------
------------------------------------------------------------
------------------------------------------------------------
------------------------------------------------------------
------------------------------------------------------------
------------------------------------------------------------
------------------------------------------------------------
------------------------------------------------------------
------------------------------------------------------------
------------------------------------------------------------
------------------------------------------------------------
------------------------------------------------------------
------------------------------------------------------------
------------------------------------------------------------
------------------------------------------------------------
------------------------------------------------------------
------------------------------------------------------------
------------------------------------------------------------
------------------------------------------------------------
------------------------------------------------------------
------------------------------------------------------------
------------------------------------------------------------
------------------------------------------------------------
------------------------------------------------------------
------------------------------------------------------------
------------------------------------------------------------
------------------------------------------------------------
------------------------------------------------------------
------------------------------------------------------------
------------------------------------------------------------
------------------------------------------------------------
------------------------------------------------------------
------------------------------------------------------------
------------------------------------------------------------
------------------------------------------------------------
------------------------------------------------------------
------------------------------------------------------------
------------------------------------------------------------
------------------------------------------------------------
------------------------------------------------------------
------------------------------------------------------------
------------------------------------------------------------
------------------------------------------------------------
------------------------------------------------------------
------------------------------------------------------------
------------------------------------------------------------
------------------------------------------------------------
---t-aaat-ttttt------atacac-aaaaata----------------cgtttctaa
aa----ac------------aat--------acctat-tttt-------aa------ta-
ctt-------tc--------cttgtt-gaaatttcg--------tac-----a-atattg
aa-tctctt----a-a-gct-----------------tattaaaaataagaagaa-----
---------------taat-----------aa-----------g-tttcttaaagc----
----------------tta----------tgacaa--------a----------------
---c-ttttttctt-------------aatga-ttgaggc-----------tgtgtattt
t--------------------ttt--tctctctgtct--------tcttt----------
--------------------ttttgttattg----ta--tt-----ttt-ccttaa--t-
gcattga-tg-------------taatt----at----tcttg-----tattc-------
---------------------aa-taaaataaa--------------taaataaaaa---
----------------------------------------------------
>Tx1-17_DR|381706
------------------------------------------------------------
------------------------------------------------------------
------------------------------------------------------------
------------------------------------------------------------
------------------------------------------------------------
------------------------------------------------------------
------------------------------------------------------------
------------------------------------------------------------
------------------------------------------------------------
------------------------------------------------------------
------------------------------------------------------------
------------------------------------------------------------
------------------------------------------------------------
------------------------------------------------------------
------------------------------------------------------------
------------------------------------------------------------
------------------------------------------------------------
------------------------------------------------------------
------------------------------------------------------------
------------------------------------------------------------
------------------------------------------------------------
------------------------------------------------------------
------------------------------------------------------------
------------------------------------------------------------
------------------------------------------------------------
------------------------------------------------------------
------------------------------------------------------------
------------------------------------------------------------
------------------------------------------------------------
------------------------------------------------------------
------------------------------------------------------------
------------------------------------------------------------
------------------------------------------------------------
------------------------------------------------------------
------------------------------------------------------------
------------------------------------------------------------
------------------------------------------------------------
------------------------------------------------------------
------------------------------------------------------------
------------------------------------------------------------
------------------------------------------------------------
------------------------------------------------------------
------------------------------------------------------------
------------------------------------------------------------
------------------------------------------------------------
------------------------------------------------------------
------------------------------------------------------------
------------------------------------------------------------
------------------------------------------------------------
------------------------------------------------------------
------------------------------------------------------------
------------------------------------------------------------
------------------------------------------------------------
------------------------------------------------------------
------------------------------------------------------------
------------------------------------------------------------
------------------------------------------------------------
------------------------------------------------------------
------------------------------------------------------------
------------------------------------------------------------
------------------------------------------------------------
------------------------------------------------------------
-aagaagaagaaga----------------------------------------------
--------------agaaaaggtgtc-------------------tatgataatcttttt
ctaatg-ataaggctttgtaaaa------aagactttctctttcctaagttt--------
-----------------------t-gttattgta--------------ttttcaatgcag
tgatgt-------------------------tatttctcttgtatt---caataaaaa--
----------------------------aatata---------tctaacttgt---acac
tt-------tctgc-----agtatac-aggaag-aaactttatttcacttattctataa-
ctgcattt-atgttcaatttatttgggataaca-----tga-tttaat-atttatc--t-
----------------acattgtttaaatatcatt--taaatttgtctataata-----g
ata--------ta-------t-ttctgtactt-----------------gtc--tggcag
caat---catact-cctgatcttatcg-ttaactta---cattaaaattgtaac-----a
ttgt-acaatttttt------atacac-aaaaatt----------------agtttttaa
ag----ac------------aat--------acctac-attt-------aa------ta-
ttt-------tc--------cttgct-gaaattttg--------ttc-----a-ttgttg
aa-tctctt------a-act-----------------tattcttaataataataa-----
------------------------------------------------------------
-----------------------------tgataa-------------------------
------------------------------------------------------------
------------------------------------------------------------
------------------------------------------------------------
------------------------------------------------------------
------------------------------------------------------------
----------------------------------------------------
>Tx1-17_DR|381707
------------------------------------------------------------
------------------------------------------------------------
------------------------------------------------------------
------------------------------------------------------------
------------------------------------------------------------
------------------------------------------------------------
------------------------------------------------------------
------------------------------------------------------------
------------------------------------------------------------
------------------------------------------------------------
------------------------------------------------------------
------------------------------------------------------------
------------------------------------------------------------
------------------------------------------------------------
------------------------------------------------------------
------------------------------------------------------------
------------------------------------------------------------
------------------------------------------------------------
------------------------------------------------------------
------------------------------------------------------------
------------------------------------------------------------
------------------------------------------------------------
------------------------------------------------------------
------------------------------------------------------------
------------------------------------------------------------
------------------------------------------------------------
------------------------------------------------------------
------------------------------------------------------------
------------------------------------------------------------
------------------------------------------------------------
------------------------------------------------------------
------------------------------------------------------------
------------------------------------------------------------
------------------------------------------------------------
------------------------------------------------------------
------------------------------------------------------------
------------------------------------------------------------
------------------------------------------------------------
------------------------------------------------------------
------------------------------------------------------------
------------------------------------------------------------
------------------------------------------------------------
------------------------------------------------------------
------------------------------------------------------------
------------------------------------------------------------
------------------------------------------------------------
------------------------------------------------------------
------------------------------------------------------------
------------------------------------------------------------
------------------------------------------------------------
------------------------------------------------------------
------------------------------------------------------------
------------------------------------------------------------
------------------------------------------------------------
------------------------------------------------------------
------------------------------------------------------------
------------------------------------------------------------
------------------------------------------------------------
------------------------------------------------------------
------------------------------------------------------------
------------------------------------------------------------
------------------------------------------------------------
------------------------------------------------------------
------------------------------------------------------------
------------------------------------------------------------
------------------------------------------------------------
------------------------------------------------------------
------------------------------------------------------------
------------------------------------------------------------
------------------------------------------------------------
-----------------------ttaaatatgatt--taaattaatctgtaaaa-----g
ataca------ta-------t-ttttgtacgt-----------------ttc--tagtag
tgat---catgtt-atcaatcttattt-ttaag----------ttgtgtattac-----a
ttgt-acat-ttttatt-----------aaaaaaa----------------actttcaag
ac----ac----------------------tacctag-attt------------------
---------tttgt------tttgct-gaaattttg--------ttc-----a-tatttg
aa-tctctt----a-a-ctt-----------------ttttaataataagaaaaaa----
---------------caat-----------ac-----------a-ttttgtaaagt----
----------------tta----------tgatgg--------t----------------
-----ctttttctt-------------aacga-tttaaac-----------tttgta---
------------------------------------------------------------
------------------------------------------------------------
------------------------------------------------------------
------------------------------------------------------------
----------------------------------------------------
>Tx1-17_DR|381708
------------------------------------------------------------
------------------------------------------------------------
------------------------------------------------------------
------------------------------------------------------------
------------------------------------------------------------
------------------------------------------------------------
------------------------------------------------------------
------------------------------------------------------------
------------------------------------------------------------
------------------------------------------------------------
------------------------------------------------------------
------------------------------------------------------------
------------------------------------------------------------
------------------------------------------------------------
------------------------------------------------------------
------------------------------------------------------------
------------------------------------------------------------
------------------------------------------------------------
------------------------------------------------------------
------------------------------------------------------------
------------------------------------------------------------
------------------------------------------------------------
------------------------------------------------------------
------------------------------------------------------------
------------------------------------------------------------
------------------------------------------------------------
------------------------------------------------------------
------------------------------------------------------------
------------------------------------------------------------
------------------------------------------------------------
------------------------------------------------------------
------------------------------------------------------------
------------------------------------------------------------
------------------------------------------------------------
------------------------------------------------------------
------------------------------------------------------------
------------------------------------------------------------
------------------------------------------------------------
------------------------------------------------------------
------------------------------------------------------------
------------------------------------------------------------
------------------------------------------------------------
------------------------------------------------------------
------------------------------------------------------------
------------------------------------------------------------
------------------------------------------------------------
------------------------------------------------------------
------------------------------------------------------------
------------------------------------------------------------
------------------------------------------------------------
------------------------------------------------------------
------------------------------------------------------------
------------------------------------------------------------
------------------------------------------------------------
------------------------------------------------------------
------------------------------------------------------------
------------------------------------------------------------
------------------------------------------------------------
------------------------------------------------------------
------------------------------------------------------------
------------------------------------------------------------
------------------------------------------------------------
------------------------------------------------------------
------------------------------------------------------------
------------------------------------------------------------
------------------------------------------------------------
------------------------------------------------------------
------------------------------------------------------------
------------------------------------------------------------
------------------------------------------------------------
------------------------------------------------------------
------------------------------------------------------------
------------------------------------------------------------
-----------------------acat-aagagcg----------------aatc-----
------------------------------------------------------------
------------------------------------------------------------
-----tctt----a-a-gtt-----------------ta-tagtaataagaaaaat----
------------------------------ac-----------g-ttttttaatgc----
----------------tta----------tgataa--------t----------------
---c-ttttttctg-------------attga-tcggggc-----------tttgtaaag
t--------------------atttttttcttcttct--------ctttcc---------
taat---------------cttttgttattg----tg-ttt-----tct-cttcaa--t-
gcagtga-tg-------------ctatt----t-------ttg-----tattc-------
---------------------aa-taaaaaa-----------------------------
----------------------------------------------------
>Tx1-17_DR|381709
------------------------------------------------------------
------------------------------------------------------------
------------------------------------------------------------
------------------------------------------------------------
------------------------------------------------------------
------------------------------------------------------------
------------------------------------------------------------
------------------------------------------------------------
------------------------------------------------------------
------------------------------------------------------------
------------------------------------------------------------
------------------------------------------------------------
------------------------------------------------------------
------------------------------------------------------------
------------------------------------------------------------
------------------------------------------------------------
------------------------------------------------------------
------------------------------------------------------------
------------------------------------------------------------
------------------------------------------------------------
------------------------------------------------------------
------------------------------------------------------------
------------------------------------------------------------
------------------------------------------------------------
------------------------------------------------------------
------------------------------------------------------------
------------------------------------------------------------
------------------------------------------------------------
------------------------------------------------------------
------------------------------------------------------------
------------------------------------------------------------
------------------------------------------------------------
------------------------------------------------------------
------------------------------------------------------------
------------------------------------------------------------
------------------------------------------------------------
------------------------------------------------------------
------------------------------------------------------------
------------------------------------------------------------
------------------------------------------------------------
------------------------------------------------------------
------------------------------------------------------------
------------------------------------------------------------
------------------------------------------------------------
------------------------------------------------------------
------------------------------------------------------------
------------------------------------------------------------
------------------------------------------------------------
------------------------------------------------------------
------------------------------------------------------------
------------------------------------------------------------
------------------------------------------------------------
------------------------------------------------------------
------------------------------------------------------------
------------------------------------------------------------
------------------------------------------------------------
------------------------------------------------------------
------------------------------------------------------------
------------------------------------------------------------
------------------------------------------------------------
------------------------------------------------------------
------------------------------------------------------------
------------------------------------------------------------
------------------------------------------------------------
---------acac-----------------------------------------------
--------------------------------------------agct------------
------------------------------------------------------------
------------------------------------------------------------
------------------------------------------------------------
------------------------------------------------------------
-------------------------------------taaatgcgcctaaaaag-----t
ata-----------------t-ttctgtactg-----------------ttc--tggtag
caat---catgct-ttcgatcttattg-ttaa-------ccttttt--------------
-----gtacattttt------ttacac-acaaatt----------------tgttcctaa
at----ag------------aat--------acctag-actt-------aa------ta-
ttt-------tc--------catgct-gaaattttg--------ttc-----a-ttgtta
aa-tctctt----a-a-att-----------------tattaagaataataag-------
----------------aat-----------at-----------g-tttcttaaagc----
----------------tta----------tgataa--------t----------------
-----ctttttctg-------------aatga-ttgaggc-----------tttgtaaag
at-------------------atttttttctctcact-------ctctttc---------
ttaa---------------cctttgttactg----ta-ttt-----tct-cttcaa--t-
gcagaga-tg--------------------------------------------------
------------------------------------------------------------
----------------------------------------------------
>Tx1-17_DR|381710
------------------------------------------------------------
------------------------------------------------------------
------------------------------------------------------------
------------------------------------------------------------
------------------------------------------------------------
------------------------------------------------------------
------------------------------------------------------------
-------------------tacaaattcccaaagcgctaattatt---------------
------------------------------------------------------------
-----------------ttgatatatctaa------------------------------
---------------ttcgtgtactttcaatatacatgaggtgactttatttcgcttatt
cttgcat-------------------------tcacattaaaattctt------------
---------------------------------------tggaacatt------------
------------------------------------------------------------
------------------------atttttgttcttc-----------------------
------------------------------------------------------------
------------------------------------------------------------
-----------------------------------------tttaaatatgattttaaat
ggtcaataaaatatatttttct--------------------------------------
--------------------------------gtatttctcgtgtaatga----------
--------------------------------------------------tcaagctctc
aatcttattgtaaa-----tcttttgtatt------------------------------
-----------------------acactgtaaatttttatacacaaaaaagtatttttct
agatttaatagtt-----------------------------------------------
-----------------------------ttcttactgaaact-----tatttcaatatt
gaatcta----------------------taagcacattaataataataaaaagaatga-
------------------------------------------------------------
------------------------------------------------------------
------------------------------------------------------------
------------------------------------------------------------
------------------------------------------------------------
----------------------------------caatagtttct---------------
-taaaacttatgata-------------------------------------atcttttg
ct-----------------------------------------------taataattgag
gatttggaaagttttttttctcctttt---------------------------------
------------------------------------------------------------
---------------------------------------------------cttctttcc
taaatatttgttattgtattttcatttcaatgc---------------------------
------------------------------------------------------------
------------------------------------------------agttgatgttac
ttttcttgg-------------atttagtttaaaaaaatataa-tttttatttaactctc
tcagaacttatggtttttggaataactttgttaatatggtgaaaatgctttataatgaca
ttaactcattagttttggttcatctggaaaccactaaacgttttagttgttatagaggtg
tgtaccaaggctgccccatttccc---ttttttttcttttagccgttaaa---ttatcac
ttaacatcttacaacattaaaatttgacaaattc--ttttgtttgacaaataa-ttaaaa
tttctcagcttgctgttgataccactttatttcttaaagatcaaactgaaattcctttaa
gccgtagtattatttaatctttttcttaagccccaggtttatatttaaatcttacaaagt
gtgattttttttttttctctgatacactgcaatctttgatacacaacatacctgtgaaag
attgtgtgaagtacctggggattttccctactgaagataaataatctcgtcaaaatctga
atttttcacctaaaatttcaaaaactagaattatctttaattcatggcttcaacatgact
tatccatttatggcaggtaacctatatccaaagctgaagggctgtctcgttgtgtttatc
ctg---tgtctctttttgtccgtgacaaagttgctgatgatgtaaataaagtgttattga
attttatatggaagaataaatcccatagaattaggaaatcagtcttatctaacaggcgct
cagacggtggattggaggt---------------ttaaattagctcatttagaattaatc
tgttagaaagatgtc-------------------------------------tctgtttt
attaactcgatttaata-tattttcccaatgttatatttgataaattaggtggcttagac
tttcttttaaaatgtaatttcatc-cttctgaattgccaatttccctttctaactttc--
--acaagttttacttgcctggaaattgtgttacgtacataatttttccccacacaaagaa
attctttggaataa--ctactgtcttaatttgtgggaaatctcttttttattgatagggg
gtttaaaagagtaattgtttttgttttagacctatttaaaaattatggcaatattctgga
atatgaagaatttatgacattctataattt-tcatctgccagtcaaatccttcaattgtg
ttataaagagtttgtcaccaaattatgtgcacttatttaaaatg----------ttactt
taatgagagaaaaaca-----acctaaacctt-tat--g----gtggagtgtcctttttt
-------gat-aaacaaaaatttgatagaagacatgtaagacgattgttatattact-ct
gt-----atatacctccccaagatgtaca-----ttttccaggaccaattttt-ctgacg
gcattcaatgg--------------------acctgaaaagtttagcatattcaactaaa
taag---agaaataca----ttttaagattatacataatgtttatc---ctac-------
------------------------------------------------------------
------------------------------------------------------------
------------------------------------------------------------
------------------------------------------------------------
------------------------------------------------------------
------------------------------------------------------------
------------------------------------------------------------
------------------------------------------------------------
------------------------------------------------------------
------------------------------------------------------------
------------------------------------------------------------
------------------------------------------------------------
------------------------------------------------------------
------------------------------------------------------------
------------------------------------------------------------
------------------------------------------------------------
------------------------------------------------------------
----------------------------------------------------
>Tx1-17_DR|381711
------------------------------------------------------------
------------------------------------------------------------
------------------------------------------------------------
------------------------------------------------------------
------------------------------------------------------------
------------------------------------------------------------
------------------------------------------------------------
------------------------------------------------------------
------------------------------------------------------------
------------------------------------------------------------
------------------------------------------------------------
------------------------------------------------------------
------------------------------------------------------------
------------------------------------------------------------
------------------------------------------------------------
------------------------------------------------------------
------------------------------------------------------------
------------------------------------------------------------
------------------------------------------------------------
------------------------------------------------------------
------------------------------------------------------------
------------------------------------------------------------
------------------------------------------------------------
------------------------------------------------------------
------------------------------------------------------------
------------------------------------------------------------
------------------------------------------------------------
------------------------------------------------------------
------------------------------------------------------------
------------------------------------------------------------
------------------------------------------------------------
------------------------------------------------------------
------------------------------------------------------------
------------------------------------------------------------
------------------------------------------------------------
------------------------------------------------------------
------------------------------------------------------------
------------------------------------------------------------
------------------------------------------------------------
------------------------------------------------------------
------------------------------------------------------------
------------------------------------------------------------
------------------------------------------------------------
------------------------------------------------------------
------------------------------------------------------------
------------------------------------------------------------
------------------------------------------------------------
------------------------------------------------------------
------------------------------------------------------------
------------------------------------------------------------
------------------------------------------------------------
------------------------------------------------------------
------------------------------------------------------------
------------------------------------------------------------
------------------------------------------------------------
------------------------------------------------------------
------------------------------------------------------------
------------------------------------------------------------
------------------------------------------------------------
------------------------------------------------------------
------------------------------------------------------------
------------------------------------------------------------
------------------------------------------------------------
------------------------------------------------------------
------------------------------------------------------------
------------------------------------------------------------
------------------------------------------------------------
------------------------------------------------------------
------------------------------------------------------------
------------------------------------------------------------
------------------------------------------------------------
------------------------------------------------------------
------------------------------------------------------------
------------------------------------------------------------
------------------------------------------------------------
--------------------cttgct-gaaatttcg--------ctca---aa-atgttg
ag-tctctt----a--------------------------agcaatcgtttt--------
--------------------------------------------------taaagc----
----------------tta----------ggata--------------------------
--------gtcttt-------------attga-tagaggc-----------tttgtgaa-
------------------gattttctcttttctcttt-----------------------
ccta--------------acttttgttattg----ta-ttt-----tct-cttcaa--t-
gcagtga-tg-------------ttatt----tt----tat--------attc-------
---------------------aa-ttaaaaaat-------------t-------------
----------------------------------------------------
>Tx1-17_DR|381712
------------------------------------------------------------
------------------------------------------------------------
------------------------------------------------------------
------------------------------------------------------------
------------------------------------------------------------
------------------------------------------------------------
------------------------------------------------------------
------------------------------------------------------------
------------------------------------------------------------
------------------------------------------------------------
------------------------------------------------------------
------------------------------------------------------------
------------------------------------------------------------
------------------------------------------------------------
------------------------------------------------------------
------------------------------------------------------------
------------------------------------------------------------
------------------------------------------------------------
------------------------------------------------------------
------------------------------------------------------------
------------------------------------------------------------
------------------------------------------------------------
------------------------------------------------------------
------------------------------------------------------------
------------------------------------------------------------
------------------------------------------------------------
------------------------------------------------------------
------------------------------------------------------------
------------------------------------------------------------
------------------------------------------------------------
------------------------------------------------------------
------------------------------------------------------------
------------------------------------------------------------
------------------------------------------------------------
------------------------------------------------------------
------------------------------------------------------------
------------------------------------------------------------
------------------------------------------------------------
------------------------------------------------------------
------------------------------------------------------------
------------------------------------------------------------
------------------------------------------------------------
------------------------------------------------------------
------------------------------------------------------------
------------------------------------------------------------
------------------------------------------------------------
------------------------------------------------------------
------------------------------------------------------------
------------------------------------------------------------
------------------------------------------------------------
------------------------------------------------------------
------------------------------------------------------------
------------------------------------------------------------
------------------------------------------------------------
------------------------------------------------------------
------------------------------------------------------------
------------------------------------------------------------
------------------------------------------------------------
------------------------------------------------------------
------------------------------------------------------------
------------------------------------------------------actgtg
ttataaagagtttatcacaaagttatgtgcatttaattaaaat-----gtttatttactt
taatgagagggaaacaattaagcctacgtt---ttttttttggatggagtgtcttttttt
-------gat--a--aaaaatgtgacaacagacatgtcagatgtctgttacattact-ct
gt-----atatacgtccccaagatgtaaa-----tttttctggaccaatttt-tcttact
gcattcaatggaagagagcatgg---ttattgcctgaaaaactcagcatatccaacaaaa
taag---agagataca----ttttaagatcttgcataatgtatatc---ctacaaattcc
caaatt--gctaattattt-------t-gatata---------tctaatttgt---gtac
tt-------tctgc-----aat-----atgaag-aaactttattttatttattctatag-
tttcactc-acgttaaacatatttgaaatgata-----tta-ttt-----tttatt--t-
-----atat-------tccttatttaaacatgatt--taaatttgtctataaaa-----g
ata--------ta-------t-ttctgtatat-----------------ctc--gggtaa
ttat---tat--------------------------------------------------
------------------------------------------------------------
------------------------------------------------------------
------------------------------------------------------------
------------------------------------------------------------
------------------------------------------------------------
------------------------------------------------------------
------------------------------------------------------------
------------------------------------------------------------
------------------------------------------------------------
------------------------------------------------------------
------------------------------------------------------------
----------------------------------------------------
>Tx1-17_DR|381713
------------------------------------------------------------
------------------------------------------------------------
------------------------------------------------------------
------------------------------------------------------------
------------------------------------------------------------
------------------------------------------------------------
------------------------------------------------------------
------------------------------------------------------------
------------------------------------------------------------
------------------------------------------------------------
------------------------------------------------------------
------------------------------------------------------------
------------------------------------------------------------
------------------------------------------------------------
------------------------------------------------------------
------------------------------------------------------------
------------------------------------------------------------
------------------------------------------------------------
------------------------------------------------------------
------------------------------------------------------------
------------------------------------------------------------
------------------------------------------------------------
------------------------------------------------------------
------------------------------------------------------------
------------------------------------------------------------
------------------------------------------------------------
------------------------------------------------------------
------------------------------------------------------------
------------------------------------------------------------
------------------------------------------------------------
------------------------------------------------------------
------------------------------------------------------------
------------------------------------------------------------
------------------------------------------------------------
------------------------------------------------------------
------------------------------------------------------------
------------------------------------------------------------
------------------------------------------------------------
------------------------------------------------------------
------------------------------------------------------------
------------------------------------------------------------
------------------------------------------------------------
------------------------------------------------------------
------------------------------------------------------------
------------------------------------------------------------
------------------------------------------------------------
------------------------------------------------------------
------------------------------------------------------------
------------------------------------------------------------
------------------------------------------------------------
------------------------------------------------------------
------------------------------------------------------------
------------------------------------------------------------
------------------------------------------------------------
------------------------------------------------------------
------------------------------------------------------------
------------------------------------------------------------
------------------------------------------------------------
------------------------------------------------------------
------------------------------------------------------------
------------------------------------------------------------
------------------------------tttactttaaaac-----atttctttactt
taatgagaggaaaacaattacacctaaa-----attttctaggatggagtgtcttttt--
------ggat--a--aaaaa-------------atgtcagacgattgttacattatt-ct
gt-----ataaacatccccaagatgtaca-----tttttctggaacaattgt-tctgaaa
gtattcaatggatgagagcatgg---ttattacctgaaatgtttagcatatccaacaaaa
tatg---agagataca----ttttaagattttgcataatgtatatc---ctgcaatttcc
taaatt--gctgattattt-------t-gatata---------tctaatgtgt---gtac
tt-------tctgc-----aatataa-ataaagcaacttttatttcccttattctataa-
ctgcactc-atgttaaacttctttgtaacaacatta-------tt-----tttatt--t-
-----atta-------tccttatttaaatatgatt--taaatgtgtctataaag-----t
ata--------ta-------t-ttctgtattt-----------------ctc--tggtaa
tgat---catgct-tttcatcttatag-ttaa----------tttctttgttac-----g
ctgt-acat-tttt-------atacac-aaaaata----------------agttcctaa
ag----gc------------aatac--------------cta-------ga------ta-
ctt------ttc--------tttgct-gaaaattcg--------ttc-----a-gtattg
aa-tctctt----a-a-gct-----------------tatcaataataataagaa-----
---------------taa-------------------------g-tttcttaaagc----
----------------gta----------tgatca--------t----------------
----cttttttctt-------------aatga-ttgaggt-----------tttgtaaag
tgt------------------tttttttttcttc------------tcttt---------
acta--------------ttttttgttattg----ga-ttt-----tct-cctcaa--t-
gcagtga-tg-------------ttatt----tt----tcttg-----tattc-------
---------------------aa-taataaata--------------aagagtttattac
caagttatgtg-tatttatttaaacaacagagacttttctt-----------
>Tx1-17_DR|381714
------------------------------------------------------------
------------------------------------------------------------
------------------------------------------------------------
------------------------------------------------------------
------------------------------------------------------------
------------------------------------------------------------
------------------------------------------------------------
------------------------------------------------------------
------------------------------------------------------------
------------------------------------------------------------
------------------------------------------------------------
------------------------------------------------------------
------------------------------------------------------------
------------------------------------------------------------
------------------------------------------------------------
------------------------------------------------------------
------------------------------------------------------------
------------------------------------------------------------
------------------------------------------------------------
------------------------------------------------------------
------------------------------------------------------------
------------------------------------------------------------
------------------------------------------------------------
------------------------------------------------------------
------------------------------------------------------------
------------------------------------------------------------
------------------------------------------------------------
------------------------------------------------------------
------------------------------------------------------------
------------------------------------------------------------
------------------------------------------------------------
------------------------------------------------------------
------------------------------------------------------------
------------------------------------------------------------
------------------------------------------------------------
------------------------------------------------------------
------------------------------------------------------------
------------------------------------------------------------
------------------------------------------------------------
------------------------------------------------------------
------------------------------------------------------------
------------------------------------------------------------
------------------------------------------------------------
------------------------------------------------------------
------------------------------------------------------------
------------------------------------------------------------
------------------------------------------------------------
------------------------------------------------------------
------------------------------------------------------------
------------------------------------------------------------
------------------------------------------------------------
------------------------------------------------------------
------------------------------------------------------------
------------------------------------------------------------
------------------------------------------------------------
------------------------------------------------------------
------------------------------------------------------------
------------------------------------------------------------
------------------------------------------------------------
------------------------------------------------------------
------------------------------------------------------------
------------------------------------------------------------
------------------------------------------------------------
------------------------------------------------------------
------------------------------------------------------------
------------------------------------------------------------
------------------------------------------------------------
------------attattt-------t-gatata---------tcttatttgt---gtac
tt-------tctgc-----aatataa-ataaagcaaattttatttcccttattctataa-
ctgcactc-atgttaaacttctttgtaacaacatta-------tt-----tttatt--t-
-----atta-------tccttatttaaatatgatt--taaatgtgtctataaag-----t
ata--------ta-------t-ttctgtattt-----------------ctc--tggtaa
tgat---catgct-ttccatcttatag-ttaa----------tttctttgtt--------
------------------------------------------------------------
---------------------ttac--------------ttt-------aa------aa-
cat------ttc--------tttac-----------------------------------
------------------------------------------------------------
------------------------------------------------------------
------------------------------------------------------------
------------------------------------------------------------
------------------------------------------------------------
------------------------------------------------------------
--------------------------------------------------ttt-------
---------------------aa-tgagaggaa--------------aacaatta-----
----------------------------------------------------
>Tx1-17_DR|381715
------------------------------------------------------------
------------------------------------------------------------
------------------------------------------------------------
------------------------------------------------------------
------------------------------------------------------------
------------------------------------------------------------
------------------------------------------------------------
------------------------------------------------------------
------------------------------------------------------------
------------------------------------------------------------
------------------------------------------------------------
------------------------------------------------------------
------------------------------------------------------------
------------------------------------------------------------
------------------------------------------------------------
------------------------------------------------------------
------------------------------------------------------------
------------------------------------------------------------
------------------------------------------------------------
------------------------------------------------------------
------------------------------------------------------------
------------------------------------------------------------
------------------------------------------------------------
------------------------------------------------------------
------------------------------------------------------------
------------------------------------------------------------
------------------------------------------------------------
------------------------------------------------------------
------------------------------------------------------------
------------------------------------------------------------
------------------------------------------------------------
------------------------------------------------------------
------------------------------------------------------------
------------------------------------------------------------
------------------------------------------------------------
------------------------------------------------------------
------------------------------------------------------------
------------------------------------------------------------
------------------------------------------------------------
------------------------------------------------------------
------------------------------------------------------------
------------------------------------------------------------
------------------------------------------------------------
------------------------------------------------------------
------------------------------------------------------------
------------------------------------------------------------
------------------------------------------------------------
------------------------------------------------------------
------------------------------------------------------------
------------------------------------------------------------
------------------------------------------------------------
------------------------------------------------------------
------------------------------------------------------------
------------------------------------------------------------
------------------------------------------------------------
------------------------------------------------------------
------------------------------------------------------------
------------------------------------------------------------
------------------------------------------------------------
------------------------------------------------------------
------------------------------------------------------------
------------------------------------------------------------
------------------------------------------------------------
------------------------------------------------------------
------------------------------------------------------------
------------------------------------------------------------
------------------------------------------------------------
------------------------------------------------------------
------------------------------------------------------------
------------------------------------------------------------
------------------------------------------------------------
------------------------------------------------------------
------------------------------------------------------------
------------ttt------atagac-aaaaata----------------agctcctaa
ag----ac------------aat--------acctag-atat-------aa------ca-
tat-------tc--------cttggt-gaaatttct--------ttc-----a-ttgtta
ta-tctctt----g-a-atttat--------------taataataataataataa-----
---------------taat----------taa-------------tgattgagggt----
----------------ttg----------taaagg--------t----------------
-----ttttctc------------------------------------------------
----------------------------------tct-------ctctttc---------
ctaa---------------cttttgttcttg----ta-ttt-----tct-cttcaa--t-
gcagtga-tg-------------ttatt----tt----tcttg-----tattc-------
---------------------aa-t-----------------------------------
----------------------------------------------------
>Tx1-17_DR|464404
------------------------------------------------------------
------------------------------------------------------------
------------------------------------------------------------
------------------------------------------------------------
------------------------------------------------------------
------------------------------------------------------------
------------------------------------------------------------
------------------------------------------------------------
------------------------------------------------------------
------------------------------------------------------------
------------------------------------------------------------
------------------------------------------------------------
------------------------------------------------------------
------------------------------------------------------------
------------------------------------------------------------
------------------------------------------------------------
------------------------------------------------------------
------------------------------------------------------------
------------------------------------------------------------
------------------------------------------------------------
------------------------------------------------------------
------------------------------------------------------------
------------------------------------------------------------
------------------------------------------------------------
------------------------------------------------------------
------------------------------------------------------------
------------------------------------------------------------
------------------------------------------------------------
------------------------------------------------------------
------------------------------------------------------------
------------------------------------------------------------
------------------------------------------------------------
------------------------------------------------------------
------------------------------------------------------------
------------------------------------------------------------
------------------------------------------------------------
------------------------------------------------------------
------------------------------------------------------------
------------------------------------------------------------
------------------------------------------------------------
------------------------------------------------------------
------------------------------------------------------------
------------------------------------------------------------
------------------------------------------------------------
------------------------------------------------------------
------------------------------------------------------------
------------------------------------------------------------
------------------------------------------------------------
------------------------------------------------------------
------------------------------------------------------------
------------------------------------------------------------
------------------------------------------------------------
------------------------------------------------------------
------------------------------------------------------------
------------------------------------------------------------
------------------------------------------------------------
------------------------------------------------------------
------------------------------------------------------------
------------------------------------------------------------
------------------------------------------------------------
------------------------------------------------------------
------------------------------------------------------------
------------------------------------------------------------
------------------------------------------------------------
------------------------------------------------------------
------------------------------------------------------------
------------------------------------------------------------
------------------------------------------------------------
------------------------------------------------------------
------------------------------------------------------------
------------------------------------------------------------
------------------------------------------------------------
------------------------------------------------------------
------------------------------------------------------------
------------------------------------------------------------
------------------------------------------------------------
-------------------------------------tattaataatgaaaataa-----
---------------taat-----------aa-------taatg-tttcttaaagc----
----------------tta----------tgataa--------tct--------------
-----ttttttttt-------------aatga-ttgaggc-----------tttgtaaag
atat--------------tttctctctctctcttctt-----------------------
---------------ttcttttttgttattg----ta-ttt-----tct-cttcag--t-
gcagtga-tg-------------ttatt----tt----tcttg-----tattg-------
---------------------aa-taaaaaaat-------------aaaataaaaaa---
----------------------------------------------------
>Tx1-17_DR|464405
------------------------------------------------------------
------------------------------------------------------------
------------------------------------------------------------
------------------------------------------------------------
------------------------------------------------------------
------------------------------------------------------------
------------------------------------------------------------
------------------------------------------------------------
------------------------------------------------------------
------------------------------------------------------------
------------------------------------------------------------
------------------------------------------------------------
------------------------------------------------------------
------------------------------------------------------------
------------------------------------------------------------
------------------------------------------------------------
------------------------------------------------------------
------------------------------------------------------------
------------------------------------------------------------
------------------------------------------------------------
------------------------------------------------------------
------------------------------------------------------------
------------------------------------------------------------
------------------------------------------------------------
------------------------------------------------------------
------------------------------------------------------------
------------------------------------------------------------
------------------------------------------------------------
------------------------------------------------------------
------------------------------------------------------------
------------------------------------------------------------
------------------------------------------------------------
------------------------------------------------------------
------------------------------------------------------------
------------------------------------------------------------
------------------------------------------------------------
------------------------------------------------------------
------------------------------------------------------------
------------------------------------------------------------
------------------------------------------------------------
------------------------------------------------------------
------------------------------------------------------------
------------------------------------------------------------
------------------------------------------------------------
------------------------------------------------------------
------------------------------------------------------------
------------------------------------------------------------
------------------------------------------------------------
------------------------------------------------------------
------------------------------------------------------------
------------------------------------------------------------
------------------------------------------------------------
------------------------------------------------------------
------------------------------------------------------------
------------------------------------------------------------
------------------------------------------------------------
------------------------------------------------------------
------------------------------------------------------------
------------------------------------------------------------
------------------------------------------------------------
------------tacgacattgta----tt-atttccctcagccaaatccttcaattgtg
tcat----agtttgtcaccaacttatgtgcattt-ttaaaaatg-----tttctttactt
taacgagaggaaaacaattatgcctattatta-ttttttt-aatagagtgactttttttt
ttt-ttttgt-ta--aaaaatgtgacaacaaacatgtcagacgagtgttacattac----
--------tatacctccctaagatgtaca-----tttttctggaccaattttt-ctggca
gcattcagtggaagagcgcatgg---ttattacctgaaaaattcagcatgtccaacaaaa
taag---a----------------------------------------------------
------------------------------------------------------------
------------ga-----gatacat-tttaag-g--------------ttttgcataa-
-----------------------tggaataaca-----t----tt-----tttatt--t-
-----atcg-------tccttatttaaatatgatt--taaatatgtttataaaa-----g
ata--------ta-------t-ttctgtagct-----------------ctc--agataa
taat---catgct-ctctatcttattg-ttaa-------ttt--tttgtgttcc-----a
ctgt-aaaattt--t------atacac-aaaagta----------------agtt-----
------------------------------------------------------------
------------------------------------------------------------
------------------------------------------------------------
------------------------------------------------------------
------------------------------------------------------------
------------------------------------------------------------
------------------------------------------------------------
------------------------------------------------------------
------------------------------------------------------------
------------------------------------------------------------
----------------------------------------------------
>Tx1-17_DR|464406
------------------------------------------------------------
------------------------------------------------------------
------------------------------------------------------------
------------------------------------------------------------
------------------------------------------------------------
------------------------------------------------------------
------------------------------------------------------------
------------------------------------------------------------
------------------------------------------------------------
------------------------------------------------------------
------------------------------------------------------------
------------------------------------------------------------
------------------------------------------------------------
------------------------------------------------------------
------------------------------------------------------------
------------------------------------------------------------
------------------------------------------------------------
------------------------------------------------------------
------------------------------------------------------------
------------------------------------------------------------
------------------------------------------------------------
------------------------------------------------------------
------------------------------------------------------------
------------------------------------------------------------
------------------------------------------------------------
------------------------------------------------------------
------------------------------------------------------------
------------------------------------------------------------
------------------------------------------------------------
------------------------------------------------------------
------------------------------------------------------------
------------------------------------------------------------
------------------------------------------------------------
------------------------------------------------------------
------------------------------------------------------------
------------------------------------------------------------
------------------------------------------------------------
------------------------------------------------------------
------------------------------------------------------------
------------------------------------------------------------
------------------------------------------------------------
------------------------------------------------------------
------------------------------------------------------------
------------------------------------------------------------
------------------------------------------------------------
------------------------------------------------------------
------------------------------------------------------------
------------------------------------------------------------
------------------------------------------------------------
------------------------------------------------------------
------------------------------------------------------------
------------------------------------------------------------
------------------------------------------------------------
------------------------------------------------------------
------------------------------------------------------------
------------------------------------------------------------
------------------------------------------------------------
------------------------------------------------------------
------------------------------------------------------------
------------------------------------------------------------
------------------------------------------------------------
------------------------------------------------------------
------------------------------------------------------------
------------------------------------------------------------
------------------------------------------------------------
------------------------------------------------------------
------------------------------------------------------------
------------------------------------------------------------
------------------------------------------------------------
------------------------------------------------------------
------------------------------------------------------------
-----------ta-------t-ttctgtgctt-----------------ttc--tagaag
tgat---catgcg-ctcagtcttattg-ctaa-----------cgctgtgctac-----a
ttgt-acat-ttttt------atacac-aaaaata----------------agctcataa
ag----ac------------aat--------tcctag-attt-------aa------ta-
ttt-------cc--------cttgct-gaaatttag--------ttt-----a-atatta
ga-tctctt----a-a-acg-----------------tattaataataagaa--------
-------------------------------------------g-tttctaaaagc----
----------------tta----------tgatga--------tc---------------
-----tcttttttt-------------aataa-tcgagac--------------------
----------------------ttatttattctctct-------ctcttcc---------
ctaa---------------cttttgttattg-----------------------------
------------------------------------------------------------
------------------------------------------------------------
----------------------------------------------------
>Tx1-17_DR|541127
------------------------------------------------------------
------------------------------------------------------------
------------------------------------------------------------
------------------------------------------------------------
------------------------------------------------------------
------------------------------------------------------------
------------------------------------------------------------
------------------------------------------------------------
------------------------------------------------------------
------------------------------------------------------------
------------------------------------------------------------
------------------------------------------------------------
------------------------------------------------------------
------------------------------------------------------------
------------------------------------------------------------
------------------------------------------------------------
------------------------------------------------------------
------------------------------------------------------------
------------------------------------------------------------
------------------------------------------------------------
------------------------------------------------------------
------------------------------------------------------------
------------------------------------------------------------
------------------------------------------------------------
------------------------------------------------------------
------------------------------------------------------------
------------------------------------------------------------
------------------------------------------------------------
------------------------------------------------------------
------------------------------------------------------------
------------------------------------------------------------
------------------------------------------------------------
------------------------------------------------------------
------------------------------------------------------------
------------------------------------------------------------
------------------------------------------------------------
------------------------------------------------------------
------------------------------------------------------------
------------------------------------------------------------
------------------------------------------------------------
------------------------------------------------------------
------------------------------------------------------------
------------------------------------------------------------
------------------------------------------------------------
------------------------------------------------------------
------------------------------------------------------------
------------------------------------------------------------
------------------------------------------------------------
------------------------------------------------------------
------------------------------------------------------------
------------------------------------------------------------
------------------------------------------------------------
------------------------------------------------------------
------------------------------------------------------------
------------------------------------------------------------
------------------------------------------------------------
------------------------------------------------------------
------------------------------------------------------------
------------------------------------------------------------
------------------------------------------------------------
------------------------------------------------------------
------------------------------------------------------------
------------------------------------------------------------
------------------------------------------------------------
------------------------------------------------------------
------------------------------------------------------------
------------------------------------------------------------
------------------------------------------------------------
------------------------------------------------------------
------------------------------------------------------------
------------------------------------------------------------
------------------------------------------------------------
------------------------------------------------------------
------------------------------------------------------------
------------------------------------------------------------
----------------------------------------------------------tg
aa-tgtctt----a-a-acgtatc-------------tacaaataattagaagaa-----
------------------------------aa--------tgag-tttcttaaagc----
----------------ttg----------tgataa--------cc---------------
-----ttttttctt-------------aacga-ttgaggc-----------tttgtaaag
t--------------------ttttttgttcttctct-------ttaatac---------
------------------ttttttgttattg----ta-ttt-----tct-cttcaa--t-
gcagtga-tg-------------ttatt----at----ttttg-----tattc-------
---------------------aa-taataaa-----------------------------
----------------------------------------------------
>Tx1-17_DR|541128
------------------------------------------------------------
------------------------------------------------------------
------------------------------------------------------------
------------------------------------------------------------
------------------------------------------------------------
------------------------------------------------------------
------------------------------------------------------------
------------------------------------------------------------
------------------------------------------------------------
------------------------------------------------------------
------------------------------------------------------------
------------------------------------------------------------
------------------------------------------------------------
------------------------------------------------------------
------------------------------------------------------------
------------------------------------------------------------
------------------------------------------------------------
------------------------------------------------------------
------------------------------------------------------------
------------------------------------------------------------
------------------------------------------------------------
------------------------------------------------------------
------------------------------------------------------------
------------------------------------------------------------
------------------------------------------------------------
------------------------------------------------------------
------------------------------------------------------------
------------------------------------------------------------
------------------------------------------------------------
------------------------------------------------------------
------------------------------------------------------------
------------------------------------------------------------
------------------------------------------------------------
------------------------------------------------------------
------------------------------------------------------------
------------------------------------------------------------
------------------------------------------------------------
------------------------------------------------------------
------------------------------------------------------------
------------------------------------------------------------
------------------------------------------------------------
------------------------------------------------------------
------------------------------------------------------------
------------------------------------------------------------
------------------------------------------------------------
------------------------------------------------------------
------------------------------------------------------------
------------------------------------------------------------
------------------------------------------------------------
------------------------------------------------------------
------------------------------------------------------------
------------------------------------------------------------
------------------------------------------------------------
------------------------------------------------------------
------------------------------------------------------------
------------------------------------------------------------
------------------------------------------------------------
------------------------------------------------------------
------------------------------------------------------------
------------------------------------------------------------
------------------------------------------------------------
------------------------------------------------------------
------------------------------------------------------------
------------------------------------------------------------
------------------------------------------------------------
------------------------------------------------------------
------------------------------------------------------------
------------------------------------------------------------
------------------------------------------------------------
------------------------------------------------------------
------------------------------tgacc--taactctttctataaaa-----t
a-------------------c-ttctgtattt-----------------ctc--gggtaa
tgat---catgct-ctcga--ttattg-ttaa-------ttg-ttttgtgtgac-----a
ctat-aaat-ttctt------atgcac-aaaaata----------------agtttctaa
aa----ac------------aaa--------acctat-attt-------aa------ta-
ctt-------tc--------ctactt-gaaatttca---------tc-----a-atattg
aa-tctctt----a-a-gct-----------------tattaataata-taagaa-----
---------------gaat-----------ac-----------g-tttcttaaagc----
----------------tca----------ttataa-------------------------
--tc-gtttttctt-------------aatga-ttgaggc-----------tttgtaaaa
-------------------------aaaaattctctt--------c--------------
ttat--------------ttttttggtattg----at-ttt-----tgt-cttcaa--t-
gcagtga-tg-------------ttatt----at----tcttg-----tatta-------
---------------------aa-taaataaat---------------aaa---------
----------------------------------------------------
>Tx1-17_DR|541129
------------------------------------------------------------
------------------------------------------------------------
------------------------------------------------------------
------------------------------------------------------------
------------------------------------------------------------
------------------------------------------------------------
------------------------------------------------------------
------------------------------------------------------------
------------------------------------------------------------
------------------------------------------------------------
------------------------------------------------------------
------------------------------------------------------------
------------------------------------------------------------
------------------------------------------------------------
------------------------------------------------------------
------------------------------------------------------------
------------------------------------------------------------
------------------------------------------------------------
------------------------------------------------------------
------------------------------------------------------------
------------------------------------------------------------
------------------------------------------------------------
------------------------------------------------------------
------------------------------------------------------------
------------------------------------------------------------
------------------------------------------------------------
------------------------------------------------------------
------------------------------------------------------------
------------------------------------------------------------
------------------------------------------------------------
------------------------------------------------------------
------------------------------------------------------------
------------------------------------------------------------
------------------------------------------------------------
------------------------------------------------------------
------------------------------------------------------------
------------------------------------------------------------
------------------------------------------------------------
------------------------------------------------------------
------------------------------------------------------------
------------------------------------------------------------
------------------------------------------------------------
------------------------------------------------------------
------------------------------------------------------------
------------------------------------------------------------
------------------------------------------------------------
------------------------------------------------------------
------------------------------------------------------------
------------------------------------------------------------
------------------------------------------------------------
------------------------------------------------------------
------------------------------------------------------------
------------------------------------------------------------
------------------------------------------------------------
------------------------------------------------------------
------------------------------------------------------------
------------------------------------------------------------
------------------------------------------------------------
------------------------------------------------------------
------------------------------------------------------------
------------------------------------------------------------
------------------------------------------------------------
------------------------------------------------------------
------------------------------------------------------------
------------------------------------------------------------
------------------------------------------------------------
------------------------------------------------------------
------------------------------------------------------------
------------------------------------------------------------
------------------------------------------------------------
------------------------------------------------------------
----------------------ttttgtattt-----------------ctc--gggtaa
tgat---catgct-ctcgatcttattg-taa--------a---ttttttgttac-----g
ctgt-aca--tattc------ataaac-aaaaata----------------agttcctaa
aa----ac------------aat--------acctgc-attt-------aa------ta-
ctt-------tc--------cttgtt-gaaatttcg--------tac-----a-atattg
aa-tctttt----a-a-gct-----------------tattaataataataagaata---
--------------gtaat-----------aa-----------a-tttcctaaagc----
----------------tta----------tgataa--------t----------------
---c-ttttttctt-------------aataa-ttgagg---------------------
----------------------------------------------ctttc---------
ttat---------------tttttgttgtta----ta-tat-----ttt-tttcaa--t-
gcagtga-tg-------------ttatt----at----tcttg-----tattt-------
---------------------aa-taaataata-------------ataaaaaa------
----------------------------------------------------
>Tx1-17_DR|541130
------------------------------------------------------------
------------------------------------------------------------
------------------------------------------------------------
------------------------------------------------------------
------------------------------------------------------------
------------------------------------------------------------
------------------------------------------------------------
------------------------------------------------------------
------------------------------------------------------------
------------------------------------------------------------
------------------------------------------------------------
------------------------------------------------------------
------------------------------------------------------------
------------------------------------------------------------
------------------------------------------------------------
------------------------------------------------------------
------------------------------------------------------------
------------------------------------------------------------
------------------------------------------------------------
------------------------------------------------------------
------------------------------------------------------------
------------------------------------------------------------
------------------------------------------------------------
------------------------------------------------------------
------------------------------------------------------------
------------------------------------------------------------
------------------------------------------------------------
------------------------------------------------------------
------------------------------------------------------------
------------------------------------------------------------
------------------------------------------------------------
------------------------------------------------------------
------------------------------------------------------------
------------------------------------------------------------
------------------------------------------------------------
------------------------------------------------------------
------------------------------------------------------------
------------------------------------------------------------
------------------------------------------------------------
------------------------------------------------------------
------------------------------------------------------------
------------------------------------------------------------
------------------------------------------------------------
------------------------------------------------------------
------------------------------------------------------------
------------------------------------------------------------
------------------------------------------------------------
------------------------------------------------------------
------------------------------------------------------------
------------------------------------------------------------
------------------------------------------------------------
------------------------------------------------------------
------------------------------------------------------------
------------------------------------------------------------
------------------------------------------------------------
------------------------------------------------------------
------------------------------------------------------------
------------------------------------------------------------
------------------------------------------------------------
------------------------------------------------------------
------------------------------------------------------------
------------------------------------------------------------
------------------------------------------------------------
------------------------------------------------------------
------------------------------------------------------------
------------------------------------------------------------
------------------------------------------------------------
------------------------------------------------------------
------------------------------------------------------------
------------------------------------------------------------
------------------------------------------------------------
------------------------------------------------------------
------------------------------------------------------------
------------------------------------------------------------
------------------------------------------------------------
---------------------------gaaattttg--------ttc-----a-ttgttg
aa-tctctt----a-a-ac-------------aataataataataataataataa-----
---------------taat-----------aa-----------a-tttcttaaagc----
----------------tta----------tggtga--------t----------------
-----ctttttctt-------------accgt-ttgaggc-----------tttgtaaag
a------------------------ttttttttcttt--------cttatt---------
ccta--------------acttttgttattg----ta-ttt-----tct-ctccaa--t-
gcaatga-tg-------------ttact----tt----tcttg-----tattc-------
---------------------aa-taaaa-------------------------------
----------------------------------------------------
>Tx1-17_DR|541131
------------------------------------------------------------
------------------------------------------------------------
------------------------------------------------------------
------------------------------------------------------------
------------------------------------------------------------
------------------------------------------------------------
------------------------------------------------------------
------------------------------------------------------------
------------------------------------------------------------
------------------------------------------------------------
------------------------------------------------------------
------------------------------------------------------------
------------------------------------------------------------
------------------------------------------------------------
------------------------------------------------------------
------------------------------------------------------------
------------------------------------------------------------
------------------------------------------------------------
------------------------------------------------------------
------------------------------------------------------------
------------------------------------------------------------
------------------------------------------------------------
------------------------------------------------------------
------------------------------------------------------------
------------------------------------------------------------
------------------------------------------------------------
------------------------------------------------------------
------------------------------------------------------------
------------------------------------------------------------
------------------------------------------------------------
------------------------------------------------------------
------------------------------------------------------------
------------------------------------------------------------
------------------------------------------------------------
------------------------------------------------------------
------------------------------------------------------------
------------------------------------------------------------
------------------------------------------------------------
------------------------------------------------------------
------------------------------------------------------------
------------------------------------------------------------
------------------------------------------------------------
------------------------------------------------------------
------------------------------------------------------------
------------------------------------------------------------
------------------------------------------------------------
------------------------------------------------------------
------------------------------------------------------------
------------------------------------------------------------
------------------------------------------------------------
------------------------------------------------------------
------------------------------------------------------------
------------------------------------------------------------
------------------------------------------------------------
------------------------------------------------------------
------------------------------------------------------------
------------------------------------------------------------
------------------------------------------------------------
------------------------------------------------------------
------------------------------------------------------------
------------------------------------------------------------
------------------------------------------------------------
------------------------------------------------------------
------------------------------------------------------------
------------------------------------------------------------
------------------------------------------------------------
------------------------------------------------------------
------------------------------------------------------------
------------------------------------------------------------
------------------------------------------------------------
------------------------------------------------------------
------------------------------------------------------------
--at---tatgct-ctcgatcttattg-taa--------atttttttgtgttac-----a
ctgt-aaaa-tcttt------atacac-aaaaata----------------agttcctaa
aa----acc---------tacat--------acctat-attt-------aa------ta-
ctt-------tc--------cttgtt-g----------------aac-----a-atattg
aa-tctctt----a-a-gct-----------------tattagtaataataaaaat----
-----------------at-----------aa-----------g-tttcttaaagc----
----------------tta----------tgataa--------t----------------
---c-ttttttctc-------------aatga-ttgaggc-----------tttgtaatt
t--------------------tttatccccccccccc-------ttctctc---------
ttctc------------tctttttgttattg----ta--tt-----ttt-cttcaa--t-
gcagtga-tg-------------ttgtt----at----tcttg-----tattc-------
---------------------aa-taaaaaa-----------------------------
----------------------------------------------------
>Tx1-17_DR|541132
------------------------------------------------------------
------------------------------------------------------------
------------------------------------------------------------
------------------------------------------------------------
------------------------------------------------------------
------------------------------------------------------------
------------------------------------------------------------
------------------------------------------------------------
------------------------------------------------------------
------------------------------------------------------------
------------------------------------------------------------
------------------------------------------------------------
------------------------------------------------------------
------------------------------------------------------------
------------------------------------------------------------
------------------------------------------------------------
------------------------------------------------------------
------------------------------------------------------------
------------------------------------------------------------
------------------------------------------------------------
------------------------------------------------------------
------------------------------------------------------------
------------------------------------------------------------
------------------------------------------------------------
------------------------------------------------------------
------------------------------------------------------------
------------------------------------------------------------
------------------------------------------------------------
------------------------------------------------------------
------------------------------------------------------------
------------------------------------------------------------
------------------------------------------------------------
------------------------------------------------------------
------------------------------------------------------------
------------------------------------------------------------
------------------------------------------------------------
------------------------------------------------------------
------------------------------------------------------------
------------------------------------------------------------
------------------------------------------------------------
------------------------------------------------------------
------------------------------------------------------------
------------------------------------------------------------
------------------------------------------------------------
------------------------------------------------------------
------------------------------------------------------------
------------------------------------------------------------
------------------------------------------------------------
------------------------------------------------------------
------------------------------------------------------------
------------------------------------------------------------
------------------------------------------------------------
------------------------------------------------------------
------------------------------------------------------------
------------------------------------------------------------
------------------------------------------------------------
------------------------------------------------------------
------------------------------------------------------------
------------------------------------------------------------
------------------------------------------------------------
------------------------------------------------------------
------------------------------------------------------------
------------------------------------------------------------
------------------------------------------------------------
------------------------------------------------------------
------------------------------------------------------------
-----------------------------------------------aataatagaca--
-------tattagc-----------tctaatataagactagcactcgatctttttactac
tcagtaacattgactcag-aatctat---------tattttgtttttagacctttataa-
-------------------------------------agca-ttt---gattcatt----
----------agagc-attatttt-ttatgtaatt----------ctctcagagcttaga
ataacttttt-taatgaaaatgctttataatgacatta----------actcttcggttt
tggtcaacaaaccactaaatgttttagttgggatagaatttctttttctttagccttgaa
ctgt------tatctac--caacttacaaaatcta----------------aatttgaaa
ggtctcacttttggacaaaaaataaaa-aatttctca-actt----gcagacgataccac
tttattt--ctta--aagatcaagct-caaatttctttaagccttttgtg----ttattc
aa-tctttttctga-a-gcctcaggc-----------ttattaaaatattacaaagtgtg
attttagatacacagcaatc-----------------------gcttatacaaaac----
----------------ata--------cctgttaaagattgtgtgaagtagctacctggg
g----atttgcctt---acaaaagacaaacta---------t---------ctcatcaaa
atctga-------------------------------------atttttgac--------
ctaaaat----taacaaaactagaattatct---ttaattcatgg-----gttcaa----
--------cgtg---------acttataca--tt----tatagcaggatacttatatcca
aagc-tg-----------------------------------------------------
----------------------------------------------------
>Tx1-17_DR|541133
------------------------------------------------------------
------------------------------------------------------------
------------------------------------------------------------
------------------------------------------------------------
------------------------------------------------------------
------------------------------------------------------------
------------------------------------------------------------
------------------------------------------------------------
------------------------------------------------------------
------------------------------------------------------------
------------------------------------------------------------
------------------------------------------------------------
------------------------------------------------------------
------------------------------------------------------------
------------------------------------------------------------
------------------------------------------------------------
------------------------------------------------------------
------------------------------------------------------------
------------------------------------------------------------
------------------------------------------------------------
------------------------------------------------------------
------------------------------------------------------------
------------------------------------------------------------
------------------------------------------------------------
------------------------------------------------------------
------------------------------------------------------------
------------------------------------------------------------
------------------------------------------------------------
------------------------------------------------------------
------------------------------------------------------------
------------------------------------------------------------
------------------------------------------------------------
------------------------------------------------------------
------------------------------------------------------------
------------------------------------------------------------
------------------------------------------------------------
------------------------------------------------------------
------------------------------------------------------------
------------------------------------------------------------
------------------------------------------------------------
------------------------------------------------------------
------------------------------------------------------------
------------------------------------------------------------
------------------------------------------------------------
------------------------------------------------------------
------------------------------------------------------------
------------------------------------------------------------
------------------------------------------------------------
------------------------------------------------------------
------------------------------------------------------------
------------------------------------------------------------
------------------------------------------------------------
------------------------------------------------------------
------------------------------------------------------------
------------------------------------------------------------
------------------------------------------------------------
------------------------------------------------------------
------------------------------------------------------------
------------------------------------------------------------
------------------------------------------------------------
------------------------------------------------------------
------------------------------------------------------------
------------------------------------------------------------
------------------------------------------------------------
------------------------------------------------------------
------------------------------------------------------------
------------------------------------------------------------
------------------------------------------------------------
------------------------------------------------------------
------------------------------------------------------------
------------------------------------------------------------
------------------------------------------------------------
------------------------------------------------------------
--------------------------c---------------------------------
------------------------------------------------------------
----------tc--------------------------------ttc-------------
---------------a-gct-----------------cattaataataatagaa------
---------------taat-----------aa-----------g-tttcttgaagc----
----------------gga----------tgataa--------tc---------------
-----tttcttctt-------------aatga-ttgaggc--------------------
-----------------tgtgttatttttttctcttt------attctttc---------
ttat---------------tttttgtttttg----ta-ttt-----ttt-cttcaa--ga
gcagtga-tg-------------ttatt----aa----tcttg-----cattc-------
---------------------aa-taaaataaa---taataaattaataaataaataaaa
a---------------------------------------------------
>Tx1-17_DR|627062
------------------------------------------------------------
------------------------------------------------------------
------------------------------------------------------------
------------------------------------------------------------
------------------------------------------------------------
------------------------------------------------------------
------------------------------------------------------------
------------------------------------------------------------
------------------------------------------------------------
------------------------------------------------------------
------------------------------------------------------------
------------------------------------------------------------
------------------------------------------------------------
------------------------------------------------------------
------------------------------------------------------------
------------------------------------------------------------
------------------------------------------------------------
------------------------------------------------------------
------------------------------------------------------------
------------------------------------------------------------
------------------------------------------------------------
------------------------------------------------------------
------------------------------------------------------------
------------------------------------------------------------
------------------------------------------------------------
------------------------------------------------------------
------------------------------------------------------------
------------------------------------------------------------
------------------------------------------------------------
------------------------------------------------------------
------------------------------------------------------------
------------------------------------------------------------
------------------------------------------------------------
------------------------------------------------------------
------------------------------------------------------------
------------------------------------------------------------
------------------------------------------------------------
------------------------------------------------------------
------------------------------------------------------------
------------------------------------------------------------
------------------------------------------------------------
------------------------------------------------------------
------------------------------------------------------------
------------------------------------------------------------
------------------------------------------------------------
------------------------------------------------------------
------------------------------------------------------------
------------------------------------------------------------
------------------------------------------------------------
------------------------------------------------------------
------------------------------------------------------------
------------------------------------------------------------
------------------------------------------------------------
------------------------------------------------------------
------------------------------------------------------------
------------------------------------------------------------
------------------------------------------------------------
------------------------------------------------------------
------------------------------------------------------------
------------------------------------------------------------
------------------------------------------------------------
------------------------------------------------------------
------------------------------------------------------------
------------------------------------------------------------
------------------------------------------------------------
------------------------------------------------------------
------------------------------------------------------------
------------------------------------------------------------
------------------------------------------------------------
------------------------------------------------------------
------------------------------------------------------------
------------------------------------------------------------
-------------------------------------------ttgtcttacac-----g
ctgt-aaat-gtttt------atacac-aaaaata----------------agatcctaa
aa----ac------------aat--------acctat-attc-------aa------ta-
ctt-------tc--------cttgtt-gaaatttcg--------ttc-----a-atactg
aa-tctctt----a-a-gc--------------------tcaataataaaaataa-----
---------------t-ac------------------------a-ttgcttaaagc----
----------------tta----------tgataa--------tc---------------
-----ttttttatt-------------aatta-ttgaggc-----------tttggaaag
t--------------------tttttctctcttcttt------attttttc---------
tt-------------------tattgtattt----tt-----------t-cttcaa--t-
gcattga-tg-------------ctgtt----at----tcttg-----tattc-------
---------------------at-taaaaaaaa------------aattaaaaa------
----------------------------------------------------
>Tx1-17_DR|627063
------------------------------------------------------------
------------------------------------------------------------
------------------------------------------------------------
------------------------------------------------------------
------------------------------------------------------------
------------------------------------------------------------
------------------------------------------------------------
------------------------------------------------------------
------------------------------------------------------------
------------------------------------------------------------
------------------------------------------------------------
------------------------------------------------------------
------------------------------------------------------------
------------------------------------------------------------
------------------------------------------------------------
------------------------------------------------------------
------------------------------------------------------------
------------------------------------------------------------
------------------------------------------------------------
------------------------------------------------------------
------------------------------------------------------------
------------------------------------------------------------
------------------------------------------------------------
------------------------------------------------------------
------------------------------------------------------------
------------------------------------------------------------
------------------------------------------------------------
------------------------------------------------------------
------------------------------------------------------------
------------------------------------------------------------
------------------------------------------------------------
------------------------------------------------------------
------------------------------------------------------------
------------------------------------------------------------
------------------------------------------------------------
------------------------------------------------------------
------------------------------------------------------------
------------------------------------------------------------
------------------------------------------------------------
------------------------------------------------------------
------------------------------------------------------------
------------------------------------------------------------
------------------------------------------------------------
------------------------------------------------------------
------------------------------------------------------------
------------------------------------------------------------
------------------------------------------------------------
------------------------------------------------------------
------------------------------------------------------------
------------------------------------------------------------
------------------------------------------------------------
------------------------------------------------------------
------------------------------------------------------------
------------------------------------------------------------
------------------------------------------------------------
------------------------------------------------------------
------------------------------------------------------------
------------------------------------------------------------
------------------------------------------------------------
------------------------------------------------------------
------------------------------------------------------------
------------------------------------------------------------
------------------------------------------------------------
------------------------------------------------------------
------------------------------------------------------------
------------------------------------------------------------
------------------------------------------------------------
-----t------------------------------------------------------
---------tttac-----aatgtgc-atgaag-agactttatttcactcattctaaag-
ttgcactc-acgttaaacagctttggaataata-----tta-ttt-----tttaat--t-
-----atcg-------tccttatttaaacatgatt--taaatttgtctataaca-----g
ata--------ta-------t-ttctgttttt-----------------ctc--gggtaa
agat---catgct-cttgatcttattg-ttaa-----------ttttttgttac-----a
ttgt-aatt-ttttt------atacac-aaaaata----------------agttcctaa
aa----ac------------aat--------acttat-tt---------aa------ta-
ctt-------tc--------cttttt-aaaatttcg--------tac-----a-atattg
aa-tctctt----g-a-gct--------------------tattgataataagaa-----
---------------taat-----------ac-----------g-tttcttaaagc----
----------------tta----------tgataa--------t----------------
---c-tttattctt-------------aatga-ttgaggc-----------tttgtaaag
tttt-----------------ttt---------------------tctttc---------
ttaat-------------ttgtttgttattg----ta-ttt-----ttt-cttcaa--t-
gcagtga-tg-------------ttatt----at----tcttg-----tattc-------
---------------------aa-taaaa-------------------------------
----------------------------------------------------
>Tx1-17_DR|627064
------------------------------------------------------------
------------------------------------------------------------
------------------------------------------------------------
------------------------------------------------------------
------------------------------------------------------------
------------------------------------------------------------
------------------------------------------------------------
------------------------------------------------------------
------------------------------------------------------------
------------------------------------------------------------
------------------------------------------------------------
------------------------------------------------------------
------------------------------------------------------------
------------------------------------------------------------
------------------------------------------------------------
------------------------------------------------------------
------------------------------------------------------------
------------------------------------------------------------
------------------------------------------------------------
------------------------------------------------------------
------------------------------------------------------------
------------------------------------------------------------
------------------------------------------------------------
------------------------------------------------------------
------------------------------------------------------------
------------------------------------------------------------
------------------------------------------------------------
------------------------------------------------------------
------------------------------------------------------------
------------------------------------------------------------
------------------------------------------------------------
------------------------------------------------------------
------------------------------------------------------------
------------------------------------------------------------
------------------------------------------------------------
------------------------------------------------------------
------------------------------------------------------------
------------------------------------------------------------
------------------------------------------------------------
------------------------------------------------------------
------------------------------------------------------------
------------------------------------------------------------
------------------------------------------------------------
------------------------------------------------------------
------------------------------------------------------------
------------------------------------------------------------
------------------------------------------------------------
------------------------------------------------------------
------------------------------------------------------------
------------------------------------------------------------
------------------------------------------------------------
------------------------------------------------------------
------------------------------------------------------------
------------------------------------------------------------
------------------------------------------------------------
------------------------------------------------------------
------------------------------------------------------------
------------------------------------------------------------
------------------------------------------------------------
------------------------------------------------------------
------------------------------------------------------------
------------------------------------------------------------
------------------------------------------------------------
------------------------------------------------------------
------------------------------------------------------------
------------------------------------------------------------
------------------------------------------------------------
------------------------------------------------------------
------------------------------------------------------------
------------------------------------------------------------
----------------------tttaaatatattt--taaatttggctatgaaa-----c
atatt---------------t----------------------------gtc--tggtag
tgat---catgct-ctcgatctttttg-ttat-------aacttttggtgttac-----a
tttt-aagt-ttttacaac--tttcat-aaaaata----------------agtccctaa
ag----ac------------aat--------acctag-acct------------------
ttt-----------------cttgct-gaaattttg--------ttc-----a-ttgctg
aa-tctcct------a-act-----------------tatgaataataaaaataacagta
aaataagggaatgaataat----------gat-----------g-ttttttaaagt----
----------------tta----------taatat-------------------------
-------ttttttt-------------aatga-tggatgc-----------tttgtaaag
a--------------------ttttctctctctcttt-----------------------
--------------cccaacttgtgttactg----ta-ttt-----tct-cttcaa--t-
gcagttg----------------ttatt----tt----tcttaaaggatagtt-------
---------------------aa-taaaa-------------------------------
----------------------------------------------------
>Tx1-17_DR|627065
------------------------------------------------------------
------------------------------------------------------------
------------------------------------------------------------
------------------------------------------------------------
------------------------------------------------------------
------------------------------------------------------------
------------------------------------------------------------
------------------------------------------------------------
------------------------------------------------------------
------------------------------------------------------------
------------------------------------------------------------
------------------------------------------------------------
------------------------------------------------------------
------------------------------------------------------------
------------------------------------------------------------
------------------------------------------------------------
------------------------------------------------------------
------------------------------------------------------------
------------------------------------------------------------
------------------------------------------------------------
------------------------------------------------------------
------------------------------------------------------------
------------------------------------------------------------
------------------------------------------------------------
------------------------------------------------------------
------------------------------------------------------------
------------------------------------------------------------
------------------------------------------------------------
------------------------------------------------------------
------------------------------------------------------------
------------------------------------------------------------
------------------------------------------------------------
------------------------------------------------------------
------------------------------------------------------------
------------------------------------------------------------
------------------------------------------------------------
------------------------------------------------------------
------------------------------------------------------------
------------------------------------------------------------
------------------------------------------------------------
------------------------------------------------------------
------------------------------------------------------------
------------------------------------------------------------
------------------------------------------------------------
------------------------------------------------------------
------------------------------------------------------------
------------------------------------------------------------
------------------------------------------------------------
------------------------------------------------------------
------------------------------------------------------------
------------------------------------------------------------
------------------------------------------------------------
------------------------------------------------------------
------------------------------------------------------------
------------------------------------------------------------
------------------------------------------------------------
------------------------------------------------------------
------------------------------------------------------------
------------------------------------------------------------
------------------------------------------------------------
------------------------------------------------------------
------------------------------------------------------------
------------------------------------------------------------
------------------------------------------------------------
------------------------------------------------------------
------------------------------------------------------------
------------------------------------------------------------
------------------------------------------------------------
------------------------------------------------------------
------------------------------------------------------------
------------------------------------------------------------
------------------------------------------------------------
------------------------------------------------------------
------------------------------------------------------------
------------------------------------------------------------
------------------------------------------------------------
------------------------------------------------------------
-------------------------------------------------------c----
----------------tta----------tgataa--------tc---------------
-----ttttttctt-------------aatga-ttgaggc-----------tttgtaaag
ct-------------------ttttttctttcttttc-------ttctttc---------
ctaat-------------gtttttgataatg----ta-cta-----tca-cttaaa--t-
gaagtga-tg-------------ttattt---tt----tcttg-----tattcaatttag
aa-------------------aaataaaagaat-------------aaaa----------
----------------------------------------------------
>Tx1-17_DR|627066
------------------------------------------------------------
------------------------------------------------------------
------------------------------------------------------------
------------------------------------------------------------
------------------------------------------------------------
------------------------------------------------------------
------------------------------------------------------------
------------------------------------------------------------
------------------------------------------------------------
------------------------------------------------------------
------------------------------------------------------------
------------------------------------------------------------
------------------------------------------------------------
------------------------------------------------------------
------------------------------------------------------------
------------------------------------------------------------
------------------------------------------------------------
------------------------------------------------------------
------------------------------------------------------------
------------------------------------------------------------
------------------------------------------------------------
------------------------------------------------------------
------------------------------------------------------------
------------------------------------------------------------
------------------------------------------------------------
------------------------------------------------------------
------------------------------------------------------------
------------------------------------------------------------
------------------------------------------------------------
------------------------------------------------------------
------------------------------------------------------------
------------------------------------------------------------
------------------------------------------------------------
------------------------------------------------------------
------------------------------------------------------------
------------------------------------------------------------
------------------------------------------------------------
------------------------------------------------------------
------------------------------------------------------------
------------------------------------------------------------
------------------------------------------------------------
------------------------------------------------------------
------------------------------------------------------------
------------------------------------------------------------
------------------------------------------------------------
------------------------------------------------------------
------------------------------------------------------------
------------------------------------------------------------
------------------------------------------------------------
------------------------------------------------------------
------------------------------------------------------------
------------------------------------------------------------
------------------------------------------------------------
------------------------------------------------------------
------------------------------------------------------------
------------------------------------------------------------
------------------------------------------------------------
------------------------------------------------------------
------------------------------------------------------------
------------------------------------------------------------
------------------------------------------------------------
------------------------------------------------------------
------------------------------------------------------------
------------------------------------------------------------
------------------------------------------------------------
-----------------------------------------------------aatgtag
tatg---acagatgcat---gtttttgttttggttttatttaaatttgaatatgaata--
--------atttgttatta-------taactatat---------------------gtat
tt------------------atatat-------------------------ttctataaa
ttataattttcctt------tgctagccaaatg---------cttcaa-ctctgtc----
-----atcc-agag--tttgtctccaagttttatg--tgcatttatttaaaacgtt----
-----------ta-------ttttctttagtgagaagaaca-------------caatta
tgac---catttttttttaatcaaatg-tgaga------gaagatatatgataa-----a
ttat-atataacgtt------acattattcaattaa---------------acatcccaa
ac----at---------gaaaat------gtttctgggcctt---------------tt-
ttta--tcaatt--------ttcaat-gaaagatag--------tatgg-tta-ttaata
aattctgct------a---------------------caataaaataagcaaaaaacaga
a--------------taat------ctttcat------tccaggctttaatgagacatcc
atctacagccaagtccttattt-------tgaaag--------ctgaagggctgtctcat
-tgtattttttcctgt-----------aatgt-cagtatc---------tgttagtaaaa
taattg------------------------------------------------------
ctgatgatatacagtaaataaggtgttactg----aa-------------tttcag---a
aaaataagtg-------------ccatgta--attagatctta-----tattaggcaatc
agg---------------atgaattgaaagtt----------------------------
----------------------------------------------------
>Tx1-17_DR|627067
------------------------------------------------------------
------------------------------------------------------------
------------------------------------------------------------
------------------------------------------------------------
------------------------------------------------------------
------------------------------------------------------------
------------------------------------------------------------
------------------------------------------------------------
------------------------------------------------------------
------------------------------------------------------------
------------------------------------------------------------
------------------------------------------------------------
------------------------------------------------------------
------------------------------------------------------------
------------------------------------------------------------
------------------------------------------------------------
------------------------------------------------------------
------------------------------------------------------------
------------------------------------------------------------
------------------------------------------------------------
------------------------------------------------------------
------------------------------------------------------------
------------------------------------------------------------
------------------------------------------------------------
------------------------------------------------------------
------------------------------------------------------------
------------------------------------------------------------
------------------------------------------------------------
------------------------------------------------------------
------------------------------------------------------------
------------------------------------------------------------
------------------------------------------------------------
------------------------------------------------------------
------------------------------------------------------------
------------------------------------------------------------
------------------------------------------------------------
------------------------------------------------------------
------------------------------------------------------------
------------------------------------------------------------
------------------------------------------------------------
------------------------------------------------------------
------------------------------------------------------------
------------------------------------------------------------
------------------------------------------------------------
------------------------------------------------------------
------------------------------------------------------------
------------------------------------------------------------
-tgaaattttttgtctctatgatacacagcaatctcttatacacaacatacctgttaaag
attgtgtgaagtacctggggattttccttactaaagacatattatctcgtcaaaatctga
atttttcacctaaaatttcaaaaactagaattatctttaattcatggcttcaacatgact
tatccatttatggcagggtacttatatccaaagctgaagggctgtctcgttgtgtttatc
ctgcgatgtctctttttatcagtgacaaaattgctgataatgtaaataaagtgttattga
acttcatatggaagaataaaacccataaaattagaaaatcagtcttatctaataggcgct
cagagggtg-------------------------------------gattagaggtttta
aatttcaaagatttaattagctcatttaaaataaattggctacaaagatgtctccgtagt
aataattcaatttggtatta----------------------------------------
--------------------------------------------------------ttgt
aaacaagctttacttgcttggaaattgtgttacgtgcacaatttttccccacacaaagaa
attctttggaacaactctaatgtcttaactcgtgggaaatctc-tttttattaataagtg
gtttgaaagaggaatagtttttgttttggacttatttaaaaatgatggcaatattttgga
atatgaagaatttatgacattgtataactt-ctctttgccagctaaatccttcaactgtg
ttataaagagtttgtcacaaagttatgtgcatttatttaaaac-----ttttctttactt
taatgagagggaaacaattaggcctaaac-----tttttttggatggagtgtcttttttt
-------gat--a--aaaaatgtggaaacagacatgtcagacgtttgttacattact-ct
gt-----atataccaccccaagatgtaaa-----tttttttggaccaacttc-tctgact
gcattcaatggaagagagcatgg---ttattacctgaaaaaatcagcatatccaacaaaa
taag---agagataca----ttttaagatcttgcataatgtttatc---ctacaaattcc
caaatt--gctaattattt-------t-gatata---------tctaatttgt---gtac
tt-------tctgc-----aatacac-atgaag-agactttatttcacttattctatag-
ttgcactc-acattaaaaatctttggaatgaca-----tta-ctt-----tttatt--t-
-----atca-------tccatttttaaacatgact--taaatttgtctataaaa-----g
ata--------ta-------t-ttctgtattt-----------------ctc--ggataa
tgat---catgct-ctcgatcttattg-taa--------atttttttgtgttac-----a
ctgt-aaat-ttttt------atacac-aaaaata----------------agtttctaa
aa----ac------------aat--------acctgt-tttt-------aa------ta-
ctt-------tc--------cttgtt-gaaatttca--------tat-----a-atattg
aa-tctctt----a-a-gct-----------------tagtaataataagaagaa-----
---------------taat-----------aa-----------g-tttcttaaagc----
----------------tta----------tgacaa--------t----------------
---c-ttctttatt-------------aatgt-ttgaggc-----------tgtgtattt
t--------------------tt-------tctctct-------gtctttc---------
ttat---------------tttttgttattg----ta-ttt-----ttt-cttcaa--t-
gcagtga-tg-------------ttatt----at----tcttg-----tattc-------
---------------------aa-ttaaaaaaa---------------aaaaaaaaaaaa
----------------------------------------------------
>Tx1-17_DR|627068
------------------------------------------------------------
------------------------------------------------------------
------------------------------------------------------------
------------------------------------------------------------
------------------------------------------------------------
------------------------------------------------------------
------------------------------------------------------------
------------------------------------------------------------
------------------------------------------------------------
------------------------------------------------------------
------------------------------------------------------------
------------------------------------------------------------
------------------------------------------------------------
------------------------------------------------------------
------------------------------------------------------------
------------------------------------------------------------
------------------------------------------------------------
------------------------------------------------------------
------------------------------------------------------------
------------------------------------------------------------
------------------------------------------------------------
------------------------------------------------------------
------------------------------------------------------------
------------------------------------------------------------
------------------------------------------------------------
------------------------------------------------------------
------------------------------------------------------------
------------------------------------------------------------
------------------------------------------------------------
------------------------------------------------------------
------------------------------------------------------------
------------------------------------------------------------
------------------------------------------------------------
------------------------------------------------------------
------------------------------------------------------------
------------------------------------------------------------
------------------------------------------------------------
------------------------------------------------------------
------------------------------------------------------------
------------------------------------------------------------
------------------------------------------------------------
------------------------------------------------------------
------------------------------------------------------------
------------------------------------------------------------
------------------------------------------------------------
------------------------------------------------------------
------------------------------------------------------------
------------------------------------------------------------
------------------------------------------------------------
------------------------------------------------------------
------------------------------------------------------------
------------------------------------------------------------
------------------------------------------------------------
------------------------------------------------------------
------------------------------------------------------------
------------------------------------------------------------
------------------------------------------------------------
------------------------------------------------------------
------------------------------------------------------------
------------------------------------------------------------
------------------------------------------------------------
------------------------------------------------------------
------------------------------------------------------------
------------------------------------------------------------
------------------------------------------------------------
------------------------------------------------------------
------------------------------------------------------------
------------------------------------------------------------
------------------------------------------------------------
------------------------------------------------------------
------------------------------------------------------------
------------------------------------------------------------
------------------------------------------------------------
ctat-aaat-ttttt------atacac-aaaaata----------------agtttctaa
aa----ac------------aat--------acatat-tttt-------aa------ta-
cct-------tc--------cttgtt-gaaatttcg--------tac-----a-atattg
aa-tctctt----a-a-gct-----------------tattaataataataagaa-----
---------------gaat-----------aa-----------g-tttcttaaagc----
----------------tta----------tgacaa--------t----------------
---c-ttttttctt-------------aatga-ttgaggc-----------tgtgtat--
---------------------ttttctctctctctct--------tctttc---------
ttat---------------tttttgttattg----ta-ttt-----ttt-ctgcaa--t-
gcagtga-tg-------------ttatt----at----ttttg-----tattc-------
---------------------aa-taaaaaa-----------------------------
----------------------------------------------------
>Tx1-17_DR|627069
------------------------------------------------------------
------------------------------------------------------------
------------------------------------------------------------
------------------------------------------------------------
------------------------------------------------------------
------------------------------------------------------------
------------------------------------------------------------
------------------------------------------------------------
------------------------------------------------------------
------------------------------------------------------------
------------------------------------------------------------
------------------------------------------------------------
------------------------------------------------------------
------------------------------------------------------------
------------------------------------------------------------
------------------------------------------------------------
------------------------------------------------------------
------------------------------------------------------------
------------------------------------------------------------
------------------------------------------------------------
------------------------------------------------------------
------------------------------------------------------------
------------------------------------------------------------
------------------------------------------------------------
------------------------------------------------------------
------------------------------------------------------------
------------------------------------------------------------
------------------------------------------------------------
------------------------------------------------------------
------------------------------------------------------------
------------------------------------------------------------
------------------------------------------------------------
------------------------------------------------------------
------------------------------------------------------------
------------------------------------------------------------
------------------------------------------------------------
------------------------------------------------------------
------------------------------------------------------------
------------------------------------------------------------
------------------------------------------------------------
------------------------------------------------------------
------------------------------------------------------------
------------------------------------------------------------
------------------------------------------------------------
------------------------------------------------------------
------------------------------------------------------------
------------------------------------------------------------
------------------------------------------------------------
------------------------------------------------------------
------------------------------------------------------------
------------------------------------------------------------
------------------------------------------------------------
------------------------------------------------------------
------------------------------------------------------------
------------------------------------------------------------
------------------------------------------------------------
------------------------------------------------------------
------------------------------------------------------------
------------------------------------------------------------
------------------------------------------------------------
------------------------------------------------------------
------------------------------------------------------------
------------------------------------------------------------
------------------------------------------------------------
------------------------------------------------------------
------------------------------------------------------------
---------------------------atcc----ta---------------caaattcc
caaatt--gctaattatttt--------gctata---------tctaatttgt---gtac
tt-------tctgc-----aatg-------aag-aaactttatttcacttattctatag-
ttgcactc-aagtaaaatt--tttggaacaaca-----tta-ttt-----tttatt--t-
-----atca-------ttcttattcaaatctgatt--taaattggtctataaaa-----t
atc--------ta-------t-gtctgtattt-----------------ctc--cgataa
tgat---catgct-ctctatcttatta-tta------------------atttt-----a
t-----------------------ttc-aaaaata----------------aaattctaa
ag----ga------------agt--------acctag-attt-------aa------ta-
ctt-------tt--------cttgct-gaaatttca--------ttt-----a-atattg
aa-tctctt----a-a-gc--------------------ttattaataataagaa-----
---------------taat-----------ac-----------g-tttcttaaagc----
----------------tta----------tgataa--------t----------------
---c-ttttttctt-------------aatga-ttaaggc-----------tttgaaaag
ttt------------------tttttcttctctttctaa---------------------
------------------tgttttgttattg----ta-ttt-----tt--cttcaa--t-
gcagtga-tg-------------ttatt----tt----tctta-----tattc-------
---------------------ga-taaaaaaaa-----------agggaaaaaaaa----
----------------------------------------------------
>Tx1-17_DR|627070
------------------------------------------------------------
------------------------------------------------------------
------------------------------------------------------------
------------------------------------------------------------
------------------------------------------------------------
------------------------------------------------------------
------------------------------------------------------------
------------------------------------------------------------
------------------------------------------------------------
------------------------------------------------------------
------------------------------------------------------------
------------------------------------------------------------
------------------------------------------------------------
------------------------------------------------------------
------------------------------------------------------------
------------------------------------------------------------
------------------------------------------------------------
------------------------------------------------------------
------------------------------------------------------------
------------------------------------------------------------
------------------------------------------------------------
------------------------------------------------------------
------------------------------------------------------------
------------------------------------------------------------
------------------------------------------------------------
------------------------------------------------------------
------------------------------------------------------------
------------------------------------------------------------
------------------------------------------------------------
------------------------------------------------------------
------------------------------------------------------------
------------------------------------------------------------
------------------------------------------------------------
------------------------------------------------------------
------------------------------------------------------------
------------------------------------------------------------
------------------------------------------------------------
------------------------------------------------------------
------------------------------------------------------------
------------------------------------------------------------
------------------------------------------------------------
------------------------------------------------------------
------------------------------------------------------------
------------------------------------------------------------
------------------------------------------------------------
------------------------------------------------------------
------------------------------------------------------------
------------------------------------------------------------
------------------------------------------------------------
------------------------------------------------------------
------------------------------------------------------------
------------------------------------------------------------
------------------------------------------------------------
------------------------------------------------------------
------------------------------------------------------------
------------------------------------------------------------
------------------------------------------------------------
------------------------------------------------------------
------------------------------------------------------------
------------------------------------------------------------
------------------------------------------------------------
------------------------------------------------------------
------------------------------------------------------------
------------------------------------------------------------
------------------------------------------------------------
------------------------------------------------------------
------------------------------------------------------------
------------------------------------------------------------
------------------------------------------------------------
------------------------------------------------------------
------------------------------------------------------------
------------------------------------------------------------
------------------------------------------------------------
------------------------------------------------------------
------------------------------------------------------------
---------------------------------------------------------ttg
aa-tctctt----a-a-acgtatt--------attattattaataataagaagaaa----
---------------gaat-----------ac-----------g-tttcttaaagc----
----------------tta----------tgatgt--------t----------------
-----ttttttctt-------------aatgt-----------aaatttccttggcataa
catta----------------ttttttatttatcacc------cttgttta-tatatgat
ttaaat-tagtctataaattatatattcctg----tacttc-----tct----------g
gtaatga--------------ccctact----------tctctc---ttatt--------
------------------------------------------------------------
----------------------------------------------------
>Tx1-17_DR|627071
------------------------------------------------------------
------------------------------------------------------------
------------------------------------------------------------
------------------------------------------------------------
------------------------------------------------------------
------------------------------------------------------------
------------------------------------------------------------
------------------------------------------------------------
------------------------------------------------------------
------------------------------------------------------------
------------------------------------------------------------
------------------------------------------------------------
------------------------------------------------------------
------------------------------------------------------------
------------------------------------------------------------
------------------------------------------------------------
------------------------------------------------------------
------------------------------------------------------------
------------------------------------------------------------
------------------------------------------------------------
------------------------------------------------------------
------------------------------------------------------------
------------------------------------------------------------
------------------------------------------------------------
------------------------------------------------------------
------------------------------------------------------------
------------------------------------------------------------
------------------------------------------------------------
------------------------------------------------------------
------------------------------------------------------------
------------------------------------------------------------
------------------------------------------------------------
------------------------------------------------------------
------------------------------------------------------------
------------------------------------------------------------
------------------------------------------------------------
------------------------------------------------------------
------------------------------------------------------------
------------------------------------------------------------
------------------------------------------------------------
------------------------------------------------------------
------------------------------------------------------------
------------------------------------------------------------
------------------------------------------------------------
------------------------------------------------------------
------------------------------------------------------------
------------------------------------------------------------
------------------------------------------------------------
------------------------------------------------------------
------------------------------------------------------------
------------------------------------------------------------
------------------------------------------------------------
------------------------------------------------------------
------------------------------------------------------------
------------------------------------------------------------
------------------------------------------------------------
------------------------------------------------------------
------------------------------------------------------------
------------------------------------------------------------
------------------------------------------------------------
------------------------------------------------------------
------------------------------------------------------------
------------------------------------------------------------
------------------------------------------------------------
------------------------------------------------------------
-------acggaagagtgtatgg---ttattacctgaaaagtctagcatatccaacaaaa
taag---acagatacat--tttgcaaaatct----taaaatgtatat--cctcaaactcc
caaatt--gctcattattttg-----tagccata---------tctacttcgt---gtac
tt-------tctgc-----aatatac-ataaag-aaactttatttcactcattctataa-
ttgcactc-atgtaaaactgctttggaagaaca-----taa-ttt-----tttatt--t-
-----attg-------ttcttgtttagatatgatt--taaattcgtc-------------
--------------------------gtattt-----------------ctc--tgataa
tgtt---catgct-ctcgatcttattg-ttaa--------tttttttctattac-----a
ctgt------tattttta---atacac-aaaaata----------------agttcctaa
ag----gc------------aat--------aactag-attt-------aat----gta-
ctt-------tt--------cttact-gaaattttg--------ttc-----a-atattg
aa-tctctt----a-g-gct-----------------tattattattaataataa-----
---------------taataataactttaaaa-----------g-ttttttaaagc----
----------------taa----------tgataa--------t----------------
---c-tttttactt-------------aatga-tcgatgc-----------tttgtaaag
ttt------------------tttctcttctatttccta---------------------
------------------ttttttgttattg----ta-ttt-----tct-ctttaa--t-
gcagtga-tg-------------t--------at----ttttt-----aattc-------
---------------------aa-taataaaaa-----------ataaaaa---------
----------------------------------------------------
>Tx1-17_DR|627072
------------------------------------------------------------
------------------------------------------------------------
------------------------------------------------------------
------------------------------------------------------------
------------------------------------------------------------
------------------------------------------------------------
------------------------------------------------------------
------------------------------------------------------------
------------------------------------------------------------
------------------------------------------------------------
------------------------------------------------------------
------------------------------------------------------------
------------------------------------------------------------
------------------------------------------------------------
------------------------------------------------------------
------------------------------------------------------------
------------------------------------------------------------
------------------------------------------------------------
------------------------------------------------------------
------------------------------------------------------------
------------------------------------------------------------
------------------------------------------------------------
------------------------------------------------------------
------------------------------------------------------------
------------------------------------------------------------
------------------------------------------------------------
------------------------------------------------------------
------------------------------------------------------------
------------------------------------------------------------
------------------------------------------------------------
------------------------------------------------------------
------------------------------------------------------------
------------------------------------------------------------
------------------------------------------------------------
------------------------------------------------------------
------------------------------------------------------------
------------------------------------------------------------
------------------------------------------------------------
------------------------------------------------------------
------------------------------------------------------------
------------------------------------------------------------
------------------------------------------------------------
------------------------------------------------------------
------------------------------------------------------------
------------------------------------------------------------
------------------------------------------------------------
------------------------------------------------------------
------------------------------------------------------------
------------------------------------------------------------
------------------------------------------------------------
------------------------------------------------------------
------------------------------------------------------------
------------------------------------------------------------
------------------------------------------------------------
------------------------------------------------------------
------------------------------------------------------------
------------------------------------------------------------
------------------------------------------------------------
------------------------------------------------------------
-----------------------------------------------------------a
atatgaagaatttatgacattgtataactt-ccctttgccagctaaatccttcaactgtg
ttataaagagtttgtcacaaagttatgtgcatttatttaaaac-----gtttctttactt
taatgagagggaaacaattatgcctaaac-----tttttttggatggagtgtcttttttt
-------gat--a--aaaaatgtgacaacagacatgtcagacgattgttacattact-ct
gt-----atataccaccccaagatgtaaa----ttttttttggaccaacttc-tctgact
gcattcaatggaagagagcatgg---ttattacctgaaaaattcagcatatccaacaaaa
ta-----agagataca----ttttaagatcttgcataatgtttatc---ctacaaattcc
caaatt--gctaattattt-------t-gatatg---------tctaatttgt---gtac
tt-------tctgc-----aatacac-atgaag-agactttatttcacttattctatag-
ttacactc-acattaaacatctttggaatgaca-----tta-ctt-----tttatt--t-
-----atca-------tccatttttaaacatgatt--taaatttgtctataaaa-----g
ata--------ta-------t-ttctgtgttt-----------------ctc--ggataa
tgat---catgct-ctcgatcttattg-taa--------atttttttgtgttac-----a
ctgt-aaat-ttttt------atacac-aaaaata----------------agtttataa
aa----ac------------aat--------acctgt-tttt-------aa------ta-
ctt-------tc--------cttgtt-gaaatttcg--------tat-----a-atattg
aa-tctctg----a-a-gct-----------------tattaataataataagaa-----
---------------gaat-----------aa-----------g-tttcttaaagc----
----------------tta----------tgacaa--------t----------------
---c-ttttttatt-------------aatgt-ttgaggc-----------tgtgtaatt
t--------------------ttt----ttcctctct-------gtctttc---------
ttat---------------tttttgttattg----ta---t-----ttt-tttcaa--t-
gcagtga-tg-------------ttatt----at----tcttg-----tattc-------
---------------------aa-taaaaaa-----------------------------
----------------------------------------------------
>Tx1-17_DR|627073
------------------------------------------------------------
------------------------------------------------------------
------------------------------------------------------------
------------------------------------------------------------
------------------------------------------------------------
------------------------------------------------------------
------------------------------------------------------------
------------------------------------------------------------
------------------------------------------------------------
------------------------------------------------------------
------------------------------------------------------------
------------------------------------------------------------
------------------------------------------------------------
------------------------------------------------------------
------------------------------------------------------------
------------------------------------------------------------
------------------------------------------------------------
------------------------------------------------------------
------------------------------------------------------------
------------------------------------------------------------
------------------------------------------------------------
------------------------------------------------------------
------------------------------------------------------------
------------------------------------------------------------
------------------------------------------------------------
------------------------------------------------------------
------------------------------------------------------------
------------------------------------------------------------
------------------------------------------------------------
------------------------------------------------------------
------------------------------------------------------------
------------------------------------------------------------
------------------------------------------------------------
------------------------------------------------------------
------------------------------------------------------------
------------------------------------------------------------
------------------------------------------------------------
------------------------------------------------------------
------------------------------------------------------------
------------------------------------------------------------
------------------------------------------------------------
------------------------------------------------------------
------------------------------------------------------------
------------------------------------------------------------
------------------------------------------------------------
------------------------------------------------------------
------------------------------------------------------------
------------------------------------------------------------
------------------------------------------------------------
------------------------------------------------------------
------------------------------------------------------------
------------------------------------------------------------
------------------------------------------------------------
------------------------------------------------------------
------------------------------------------------------------
------------------------------------------------------------
------------------------------------------------------------
------------------------------------------------------------
------------------------------------------------------------
------------------------------------------------------------
------------------------------------------------------------
------------------------------------------------------------
------------------------------------------------------------
------------------------------------------------------------
------------------------------------------------------------
------------------------------------------------------------
------------------------------------------------------------
------------------------------------------------------------
------------------------------------------------------------
------------------------------------------------------------
----------------------tttaaa--------------------------------
------------------------------------------------------------
------------------------------------------------------------
------------------------------------------------------------
-g----ac------------aat--------acctag-attt-------aa------ta-
att-------tt--------cttgcc-gaaatgttg--------c--------------t
ca-tttttc----a-a-act-----------------tattaataata------agaaga
ag-----------aacgat-----------gc-----------g-tttgttatagc----
----------------ttt----------tggtga--------c----------------
-----atttttcct-------------aataa-ttgaagc--------------------
------------------------------------------------------------
------------------------------------------------------------
---------------------------------------tttg-----t-----------
------------------------------------------------------------
----------------------------------------------------
>Tx1-17_DR|712313
------------------------------------------------------------
------------------------------------------------------------
------------------------------------------------------------
------------------------------------------------------------
------------------------------------------------------------
------------------------------------------------------------
------------------------------------------------------------
------------------------------------------------------------
------------------------------------------------------------
------------------------------------------------------------
------------------------------------------------------------
------------------------------------------------------------
------------------------------------------------------------
------------------------------------------------------------
------------------------------------------------------------
------------------------------------------------------------
------------------------------------------------------------
------------------------------------------------------------
------------------------------------------------------------
------------------------------------------------------------
------------------------------------------------------------
------------------------------------------------------------
------------------------------------------------------------
------------------------------------------------------------
------------------------------------------------------------
------------------------------------------------------------
------------------------------------------------------------
------------------------------------------------------------
------------------------------------------------------------
------------------------------------------------------------
------------------------------------------------------------
------------------------------------------------------------
------------------------------------------------------------
------------------------------------------------------------
------------------------------------------------------------
------------------------------------------------------------
------------------------------------------------------------
------------------------------------------------------------
------------------------------------------------------------
------------------------------------------------------------
------------------------------------------------------------
------------------------------------------------------------
------------------------------------------------------------
------------------------------------------------------------
------------------------------------------------------------
------------------------------------------------------------
------------------------------------------------------------
------------------------------------------------------------
------------------------------------------------------------
------------------------------------------------------------
------------------------------------------------------------
------------------------------------------------------------
------------------------------------------------------------
------------------------------------------------------------
------------------------------------------------------------
------------------------------------------------------------
------------------------------------------------------------
------------------------------------------------------------
------------------------------------------------------------
------------------------------------------------------------
------------------------------------------------------------
------------------------------------------------------------
------------------------------------------------------------
------------------------------------------------------act-ct
gt-----atatacttcccagagatgtaca-----tttttctggaccatttttgaatgaca
gcattc-atggaagagagcatgg---ttattacttgaaaagtttagcatgtccaataaaa
taag---aaagataca----ttttaccattttgcataatgtatatc---ctacaaattcc
catatt--gctaattattt-------t-gatata---------tctaattcgt---gtac
tg-------tctgc-----aattcac-atgaag-agactttatttcacttattttgtag-
ttacattc-atgttaaacttctttggaacaaca-----ata-ttt-----tttatt--t-
-----atcg-------tccttatttaaatattatttataaatatatctataaaa-----g
ata--------ta-------t-ttctgtattt-----------------ctc--tggtaa
tgat---catgct-ctcaatcttat-----------------------------------
-tgt-aaat-tgttt------atacac-aaaaata----------------agttcctaa
ag----ga------------aat--------aactag-attt-------aa------ta-
ctt-------tt--------cttgat-gaaatttca--------ttc-----a-atattg
aa-tttctt----a-a-gct-----------------tattaata---atgagat-----
---------------gaat-----------ac-----------g-ttatttaaagc----
----------------tta----------tgata--------------------------
--ttcttttttctt-------------aatga-ttgatgc-----------t--------
------------------------------------------------------------
------------------------------------------------------------
------------------------------------------------------------
------------------------------------------------------------
----------------------------------------------------
>Tx1-17_DR|712314
------------------------------------------------------------
------------------------------------------------------------
------------------------------------------------------------
------------------------------------------------------------
------------------------------------------------------------
------------------------------------------------------------
------------------------------------------------------------
------------------------------------------------------------
------------------------------------------------------------
------------------------------------------------------------
------------------------------------------------------------
------------------------------------------------------------
------------------------------------------------------------
------------------------------------------------------------
------------------------------------------------------------
------------------------------------------------------------
------------------------------------------------------------
------------------------------------------------------------
------------------------------------------------------------
------------------------------------------------------------
------------------------------------------------------------
------------------------------------------------------------
------------------------------------------------------------
------------------------------------------------------------
------------------------------------------------------------
------------------------------------------------------------
------------------------------------------------------------
------------------------------------------------------------
------------------------------------------------------------
------------------------------------------------------------
------------------------------------------------------------
------------------------------------------------------------
------------------------------------------------------------
------------------------------------------------------------
------------------------------------------------------------
------------------------------------------------------------
------------------------------------------------------------
------------------------------------------------------------
------------------------------------------------------------
------------------------------------------------------------
------------------------------------------------------------
------------------------------------------------------------
------------------------------------------------------------
------------------------------------------------------------
------------------------------------------------------------
------------------------------------------------------------
------------------------------------------------------------
------------------------------------------------------------
------------------------------------------------------------
------------------------------------------------------------
------------------------------------------------------------
------------------------------------------------------------
------------------------------------------------------------
------------------------------------------------------------
------------------------------------------------------------
------------------------------------------------------------
------------------------------------------------------------
------------------------------------------------------------
------------------------------------------------------------
------------------------------------------------------------
------------------------------------------------------------
------------------------------------------------------------
------------------------------------------------------------
------------------------------------------------------------
------------------------------------------------------------
------------------------------------------------------------
------------------------------------------------------------
------------------------------------------------------------
-----------------------------------gactttatttcacttattctatag-
t-----tc-acgttaaacttctttggaacattgtt---------t-----tttatt--t-
-----atca-------tccttattt--aaatgatt--taaattagtctataaaa-----t
ata--------ta-------t-ttctgtattt-----------------ctc--tgataa
cgat---catgct-cttgatcttattg-taaa-------aaaattttgtgttac-----a
ctag-gaac-t-------------------------------------------------
---------------------------------------------------------ta-
ttt-------tt--------tttgca-caaa-----------------------------
------------------------------------------------------------
------------------------------------------------------------
------------------------------------------------------------
------------------------------------------------------------
------------------------------------------------------------
------------------------------------------------------------
------------------------------------------------------------
------------------------------------------------------------
----------------------------------------------------
>Tx1-17_DR|712315
------------------------------------------------------------
------------------------------------------------------------
------------------------------------------------------------
------------------------------------------------------------
------------------------------------------------------------
------------------------------------------------------------
------------------------------------------------------------
------------------------------------------------------------
------------------------------------------------------------
------------------------------------------------------------
------------------------------------------------------------
------------------------------------------------------------
------------------------------------------------------------
------------------------------------------------------------
------------------------------------------------------------
------------------------------------------------------------
------------------------------------------------------------
------------------------------------------------------------
------------------------------------------------------------
------------------------------------------------------------
------------------------------------------------------------
------------------------------------------------------------
------------------------------------------------------------
------------------------------------------------------------
------------------------------------------------------------
------------------------------------------------------------
------------------------------------------------------------
------------------------------------------------------------
------------------------------------------------------------
------------------------------------------------------------
------------------------------------------------------------
------------------------------------------------------------
------------------------------------------------------------
------------------------------------------------------------
------------------------------------------------------------
------------------------------------------------------------
------------------------------------------------------------
------------------------------------------------------------
------------------------------------------------------------
------------------------------------------------------------
------------------------------------------------------------
------------------------------------------------------------
------------------------------------------------------------
------------------------------------------------------------
------------------------------------------------------------
------------------------------------------------------------
------------------------------------------------------------
------------------------------------------------------------
------------------------------------------------------------
------------------------------------------------------------
------------------------------------------------------------
------------------------------------------------------------
------------------------------------------------------------
------------------------------------------------ttagaagtaatt
ggttacaaagatgtc-------------------------------------tctgtagt
aataactcagtttggtattatattcccaatgttatatttgataaattaagtggctcatac
tttcgtttaaaatgtcatttaataccttcta-----------------------------
----aagttttacttgcttggaaattgtgttacgtgcacaatttgtccccacacgaagaa
attctttggaattactc---tgtcttaatttgtgggaaatctc-tttttagtggtaggtg
ggttgaaagaggaaccgtttttgttttggaattatttaaaaatgatggcaatattctgga
atatgaaaaatttatgacgttgtataattt-tcctctgtcatataaatcctttgattgtg
ttttaaagagtttgtcaccaagttatgcacatttgtttaaaat-----gtttcttcagtt
taattagaggaaaaccattatgcttaaacttttttttttttgaatgctgtgtctttttaa
aaa-aataaa--a--ataaatgtgacaacagatatgtcag--------------------
-----------gcctccccaagttgtaca-----tttttctggaccaatttt--cttaca
gcattcaatagaagagagcatgg---ttattacctgaaaaattcagcatatccaacaaaa
taag---agagataca----gtttaagattttttgtaatggatatc---ctacaaattcc
caaatt--gctaattattt-------t-tgtata---------tctaatttgt---gtac
tt-------tctgc-----aatatac-atgaaa-agacttta----------tttatag-
ttgcactc-atgttaaacttctttggaataaca-----taa-ttt-----tt--tt--t-
-----atcg-------tccttatttaaatatgact--taaatttgtctataaaa-----g
ata--------ta-------t-ttctgtattt-----------------ctc--tggtaa
tagc---catgct-ctcaatcttattgatatt-------ttttttttggcttac-----a
ctga-attt-ttttttta---atacac-aaaaata----------------agttcctaa
ag----gc------------aat--------acctag-attt-------aa------ga-
ctt-----------------cttgct-gaaattgtt--------ttc-----a-atattg
aa-tctctt----a-a-gct-----------------aattaataattataataa-----
---------------gtag-----------aa-----------g-tttcttagagc----
----------------tta----------tgatag--------tat--------------
--tttttttttctt-------------aatga-ttgaggc-----------tttgtatag
ttt------------------tttgttgtttttt----------------c---------
ataa--------------tgttttgttattg----ta-ctt-----ttt-ctccaa--t-
gcagtga-tg-------------ttatt----at----tcttg-----tattt-------
---------------------aa-taaaaataa--------------taataaaagataa
aaaaaa----------------------------------------------
>Tx1-17_DR|712316
------------------------------------------------------------
------------------------------------------------------------
------------------------------------------------------------
------------------------------------------------------------
------------------------------------------------------------
------------------------------------------------------------
------------------------------------------------------------
------------------------------------------------------------
------------------------------------------------------------
------------------------------------------------------------
------------------------------------------------------------
------------------------------------------------------------
------------------------------------------------------------
------------------------------------------------------------
------------------------------------------------------------
------------------------------------------------------------
------------------------------------------------------------
------------------------------------------------------------
------------------------------------------------------------
------------------------------------------------------------
------------------------------------------------------------
------------------------------------------------------------
------------------------------------------------------------
------------------------------------------------------------
------------------------------------------------------------
------------------------------------------------------------
------------------------------------------------------------
------------------------------------------------------------
------------------------------------------------------------
------------------------------------------------------------
------------------------------------------------------------
------------------------------------------------------------
------------------------------------------------------------
------------------------------------------------------------
------------------------------------------------------------
------------------------------------------------------------
------------------------------------------------------------
------------------------------------------------------------
------------------------------------------------------------
------------------------------------------------------------
------------------------------------------------------------
------------------------------------------------------------
------------------------------------------------------------
------------------------------------------------------------
------------------------------------------------------------
------------------------------------------------------------
------------------------------------------------------------
------------------------------------------------------------
------------------------------------------------------------
------------------------------------------------------------
------------------------------------------------------------
------------------------------------------------------------
------------------------------------------------------------
------------------------------------------------------------
------------------------------------------------------------
------------------------------------------------------------
------------------------------------------------------------
------------------------------------------------------------
------------------------------------------------------------
------------------------------------------------------------
------------------------------------------------------------
------------------------------------------------------------
------------------------------------------------------------
------------------------------------------------------------
------------------------------------------------------------
------------------------------------------------------------
------------------------------------------------------------
------------------------------------------------------------
------------------------------------------------------------
------------------------------------------------------------
------------------------------------------------atgaaa-----g
ata--------ga-------t-ttctgtactg-----------------ttc--tggtag
tgat---catgcc-atcaatattcgtg------------taatttttttgttac-----t
ttgt-acatttttttt------------aaacg---------------------------
-g----ag----gagagcgtgatt--------------------------at-----ca-
tta------tta--------tttga---------------------------a-acattc
tg-c--------------------------------gtacctaacaaaagaaa-------
----------------gatc-------------------------tattttaagatt---
----------------ttg-----atatccaacaa--------ac---------------
--tttaattattct-------------gatca----------a--------tct------
------------------------------------------------------------
-----------------aacttttactaatg----tgtctt---------ttattagaa-
agaaaacgtat-----------ttcattat--at----aattg-----caatcaagttta
atc--tc--------tt--tcagataac--------------------------------
----------------------------------------------------
>Tx1-17_DR|712317
------------------------------------------------------------
------------------------------------------------------------
------------------------------------------------------------
------------------------------------------------------------
------------------------------------------------------------
------------------------------------------------------------
------------------------------------------------------------
------------------------------------------------------------
------------------------------------------------------------
------------------------------------------------------------
------------------------------------------------------------
------------------------------------------------------------
------------------------------------------------------------
------------------------------------------------------------
------------------------------------------------------------
------------------------------------------------------------
------------------------------------------------------------
------------------------------------------------------------
------------------------------------------------------------
------------------------------------------------------------
------------------------------------------------------------
------------------------------------------------------------
------------------------------------------------------------
------------------------------------------------------------
------------------------------------------------------------
------------------------------------------------------------
------------------------------------------------------------
------------------------------------------------------------
------------------------------------------------------------
------------------------------------------------------------
------------------------------------------------------------
------------------------------------------------------------
------------------------------------------------------------
------------------------------------------------------------
------------------------------------------------------------
------------------------------------------------------------
------------------------------------------------------------
------------------------------------------------------------
------------------------------------------------------------
------------------------------------------------------------
------------------------------------------------------------
------------------------------------------------------------
------------------------------------------------------------
------------------------------------------------------------
------------------------------------------------------------
------------------------------------------------------------
------------------------------------------------------------
------------------------------------------------------------
------------------------------------------------------------
------------------------------------------------------------
------------------------------------------------------------
------------------------------------------------------------
------------------------------------------------------------
------------------------------------------------------------
------------------------------------------------------------
------------------------------------------------------------
------------------------------------------------------------
------------------------------------------------------------
------------------------------------------------------------
------------------------------------------------------------
------------------------------------------------------------
------------------------------------------------------------
------------------------------------------------------------
------------------------------------------------------------
------------------------------------------------------------
------------------------------------------------------------
------------------------------------------------------------
------------------------------------------------------------
------------------------------------------------------------
------------tcaaacatctttggagtaaca-----ata-ttt-----tttatt--t-
-----atcg-------tcctcatttaatcatgatt--taaatttgtctataaaa-----g
ata--------ta-------g-ttctgtattt-----------------ctc--gggtaa
tgat---catgct-ctcgatcttattg-taaa----------------------------
--------t-ttttt------atacac---aaata----------------agttgctaa
aa----ac------------aat--------acctat-attt-------aa------ta-
ctt-------tc--------cttgtc-gaagtttcg--------tac-----t-atattg
aa-tttctt----a-a-gct-----------------tattaataataagaaaaa-----
---------------taat-----------ac-----------g-tttcttaaagc----
----------------tta----------tgataa--------t----------------
---gtttttttctt-------------aatga-ttgaggc-----------tttgtaatt
ta--------------------attttttttctttct--------ttattt---------
ttgt--------------gt---------------tgtttt-----ttt-cttcaa--t-
gcagtga-----------------tatt----at----tcttg-----tattc-------
---------------------aa-taaaaaa-----------------------------
----------------------------------------------------
>Tx1-17_DR|712318
------------------------------------------------------------
------------------------------------------------------------
------------------------------------------------------------
------------------------------------------------------------
------------------------------------------------------------
------------------------------------------------------------
------------------------------------------------------------
------------------------------------------------------------
------------------------------------------------------------
------------------------------------------------------------
------------------------------------------------------------
------------------------------------------------------------
------------------------------------------------------------
------------------------------------------------------------
------------------------------------------------------------
------------------------------------------------------------
------------------------------------------------------------
------------------------------------------------------------
------------------------------------------------------------
------------------------------------------------------------
------------------------------------------------------------
------------------------------------------------------------
------------------------------------------------------------
------------------------------------------------------------
------------------------------------------------------------
------------------------------------------------------------
------------------------------------------------------------
------------------------------------------------------------
------------------------------------------------------------
------------------------------------------------------------
------------------------------------------------------------
------------------------------------------------------------
------------------------------------------------------------
------------------------------------------------------------
------------------------------------------------------------
------------------------------------------------------------
------------------------------------------------------------
------------------------------------------------------------
------------------------------------------------------------
------------------------------------------------------------
------------------------------------------------------------
------------------------------------------------------------
------------------------------------------------------------
------------------------------------------------------------
------------------------------------------------------------
------------------------------------------------------------
------------------------------------------------------------
------------------------------------------------------------
------------------------------------------------------------
------------------------------------------------------------
------------------------------------------------------------
------------------------------------------------------------
------------------------------------------------------------
------------------------------------------------------------
------------------------------------------------------------
------------------------------------------------------------
------------------------------------------------------------
------------------------------------------------------------
------------------------------------------------------------
------------------------------------------------------------
------------------------------------------------------------
------------------------------------------------------------
------------------------------------------------------------
------------------------------------------------------------
----------------cccaagatgtaca------ttttttggaccaatatt-tctgaaa
gtattcaatggaagagag-------gttattacctgaaaagttcagcatatccaacaaag
agaggacatgtatatt---------------tgcatcatgtatatc---ctacaaattac
caaatt--gctaattattt-------t-gaaata---------tctcatttgt---gtac
tt-------tttgc-----aatgtac-atgaaa-aaactttacttcacttattctatag-
ttgcactc-acgataaacatctttgggataacatttttttttttt-----tttatt--t-
-----atca-------tccttgtttaaatatgatt--taaatttatctatgaaa-----g
atc--------ta-------t-ttctgtattt-----------------ctc--tggcaa
tgac---aatgct-t--gatcttattg-tt------------------------------
-----aaat-ctttt------atacac-aaaaata----------------aatttcgaa
at----tt------------aat--------atctag-attt-------aa------ta-
ctt-------tc--------cttgct-gaaatttcg--------ttc-----a-atatta
aa-tgtctt----a-a-gcc-----------------tattaataagaagaataat----
------------------------------ac-----------g-tttcttaaagc----
----------------tta----------tgataa--------t----------------
---ctttttttctt-------------aatga-ttgaggc-----------tttgtaaag
g--------------------ttttttttccactttc--------tctttc---------
ctaa---------------cttttgctattg----ta-ttt-----tgt-cttcaa--t-
gcagtca-tg-------------ttatt----tt----tcttg-----tattc-------
---------------------aa-taaaaaa-----------------------------
----------------------------------------------------
>Tx1-17_DR|712319
------------------------------------------------------------
------------------------------------------------------------
------------------------------------------------------------
------------------------------------------------------------
------------------------------------------------------------
------------------------------------------------------------
------------------------------------------------------------
------------------------------------------------------------
------------------------------------------------------------
------------------------------------------------------------
------------------------------------------------------------
------------------------------------------------------------
------------------------------------------------------------
------------------------------------------------------------
------------------------------------------------------------
------------------------------------------------------------
------------------------------------------------------------
------------------------------------------------------------
------------------------------------------------------------
------------------------------------------------------------
------------------------------------------------------------
------------------------------------------------------------
------------------------------------------------------------
------------------------------------------------------------
------------------------------------------------------------
------------------------------------------------------------
------------------------------------------------------------
------------------------------------------------------------
------------------------------------------------------------
------------------------------------------------------------
------------------------------------------------------------
------------------------------------------------------------
------------------------------------------------------------
------------------------------------------------------------
------------------------------------------------------------
------------------------------------------------------------
------------------------------------------------------------
------------------------------------------------------------
------------------------------------------------------------
------------------------------------------------------------
------------------------------------------------------------
------------------------------------------------------------
------------------------------------------------------------
------------------------------------------------------------
------------------------------------------------------------
------------------------------------------------------------
------------------------------------------------------------
------------------------------------------------------------
------------------------------------------------------------
------------------------------------------------------------
------------------------------------------------------------
------------------------------------------------------------
------------------------------------------------------------
------------------------------------------------------------
------------------------------------------------------------
------------------------------------------------------------
------------------------------------------------------------
------------------------------------------------------------
------------------------------------------------------------
------------------------------------------------------------
------------------------------------------------------------
------------------------------------------------------------
------------------------------------------------------------
------------------------------------------------------------
------------------------------------------------------------
------------------------------------------------------------
------------------------------------------------------------
------------------------------------------------------------
------------------------------------------------------------
------------------------------------------------------------
--------------------------------------aaatttgtctataaaa-----g
ata--------ta-------t-ttctgtattt-----------------ctc--ggataa
tgat---catgct-ctcgatcttattg-taa--------atttttttgtgttac-----a
ctgt-acat-ttttt------atacac-aaaaata----------------agtttctaa
aa----ac------------aat--------acctgt-tttt-------aa------ta-
ctt-------tc--------cttgtt-gaaatttcg--------tat-----a-atattg
aa-tctctt----a-a-gct-----------------tattaataacaagaagaa-----
---------------taat-----------aa-----------g-tttcttaaagc----
----------------tta----------cgacaa--------t----------------
---c-ttttttatt-------------aatgt-ttgaggc-----------tgtgtattt
t--------------------ttt-ttctctctg-----------tctttc---------
ttat---------------tttttgttattg----ta-ttt-----ttt-cttcaa--t-
gcagtga-tg-------------ttatt----at----tcttg-----tattc-------
---------------------aa-taaaaaaat---------------aaataaataaat
aaaaataaaa------------------------------------------
>Tx1-17_DR|712320
------------------------------------------------------------
------------------------------------------------------------
------------------------------------------------------------
------------------------------------------------------------
------------------------------------------------------------
------------------------------------------------------------
------------------------------------------------------------
------------------------------------------------------------
------------------------------------------------------------
------------------------------------------------------------
------------------------------------------------------------
------------------------------------------------------------
------------------------------------------------------------
------------------------------------------------------------
------------------------------------------------------------
------------------------------------------------------------
------------------------------------------------------------
------------------------------------------------------------
------------------------------------------------------------
------------------------------------------------------------
------------------------------------------------------------
------------------------------------------------------------
------------------------------------------------------------
------------------------------------------------------------
------------------------------------------------------------
------------------------------------------------------------
------------------------------------------------------------
------------------------------------------------------------
------------------------------------------------------------
------------------------------------------------------------
------------------------------------------------------------
------------------------------------------------------------
------------------------------------------------------------
------------------------------------------------------------
------------------------------------------------------------
------------------------------------------------------------
------------------------------------------------------------
------------------------------------------------------------
------------------------------------------------------------
------------------------------------------------------------
------------------------------------------------------------
------------------------------------------------------------
------------------------------------------------------------
------------------------------------------------------------
------------------------------------------------------------
------------------------------------------------------------
------------------------------------------------------------
------------------------------------------------------------
------------------------------------------------------------
------------------------------------------------------------
------------------------------------------------------------
------------------------------------------------------------
------------------------------------------------------------
------------------------------------------------------------
------------------------------------------------------------
------------------------------------------------------------
------------------------------------------------------------
------------------------------------------------------------
------------------------------------------------------------
------------------------------------------------------------
------------------------------------------------------------
------------------------------------------------------------
------------------------------------------------------------
------------------------------------------------------------
------------------------------------------------------------
------------------------------------------------------------
------------------------------------------------------------
------------------------------------------------------------
------------------------------------------------------------
------------------------------------------------------------
-------------------------------------tgaat------------------
--------------------t----------------------------ttc--cgggac
cgat---catgtt-ctcaatcttatcg-ttaag--------gttttttaattac-----a
ttgc-acat----------ttttacac-aaaaatg----------------agttcctag
ag----ac------------aat--------acctag-actt-------aa------ta-
ttc-------tc--a-----------------------------tta-----a-ttgttg
aa-tctctt----a-a-att-----------------tattaagaataatagaacaaa--
------------------------------ac--------------------aagc----
----------------tta----------tcatag--------t----------------
-----ctttttctt-------------agtga-ttgaggc-----------tttgtataa
a-----------------------------------------------------------
--------------------------------------tttg----tct-----------
acaaaagatata--------------------------ttctg-----tactt-------
------------------------------------------------------------
----------------------------------------------------
>Tx1-17_DR|794361
------------------------------------------------------------
------------------------------------------------------------
------------------------------------------------------------
------------------------------------------------------------
------------------------------------------------------------
------------------------------------------------------------
------------------------------------------------------------
------------------------------------------------------------
------------------------------------------------------------
------------------------------------------------------------
------------------------------------------------------------
------------------------------------------------------------
------------------------------------------------------------
------------------------------------------------------------
------------------------------------------------------------
------------------------------------------------------------
------------------------------------------------------------
------------------------------------------------------------
------------------------------------------------------------
------------------------------------------------------------
------------------------------------------------------------
------------------------------------------------------------
------------------------------------------------------------
------------------------------------------------------------
------------------------------------------------------------
------------------------------------------------------------
------------------------------------------------------------
------------------------------------------------------------
------------------------------------------------------------
------------------------------------------------------------
------------------------------------------------------------
------------------------------------------------------------
------------------------------------------------------------
------------------------------------------------------------
------------------------------------------------------------
------------------------------------------------------------
------------------------------------------------------------
------------------------------------------------------------
------------------------------------------------------------
------------------------------------------------------------
------------------------------------------------------------
------------------------------------------------------------
------------------------------------------------------------
------------------------------------------------------------
------------------------------------------------------------
------------------------------------------------------------
------------------------------------------------------------
------------------------------------------------------------
------------------------------------------------------------
------------------------------------------------------------
------------------------------------------------------------
------------------------------------------------------------
------------------------------------------------------------
------------------------------------------------------------
------------------------------------------------------------
------------------------------------------------------------
------------------------------------------------------------
------------------------------------------------------------
------------------------------------------------------------
------------------------------------------------------------
------------------------------------------------------------
------------------------------------------------------------
------------------------------------------------------------
------------------------------------------------------------
------------------------------------------------------------
gcattcagtgaaagagagcatga---ctattacctgaacaatccagcgtgtgcaacagaa
taag-----agatgca----gtttaagattaagcagagtgtgtatc---acactgactcc
cacatt--gctcat-------gtagatgaatgtaa---------------cgt---gtga
ctt------tctgc-----aatagac-------------ttcactcactcactctacag-
gtgctctc-acgttaaacatctgtggaataaca-----tta-gtt-----ttgatttgtc
-----ctc----------tttatttaaacatgatt--tacattagtctataaaa-----g
aga--------aa-------t-ctctgtatat----------------------------
------------------------------------------attcggtgttac-----a
cttt-acat-tagtt------atacac---aagc------------------------aa
ag----gg------------aac--------acctgg-attt-------aa------ca-
ctc-------tc--------cttgct-gaaatcccg--------ttc-----a-atattg
ca-tctctt----c-a-gct-----------------taattataataataataataata
at-----------agtaat-----------ac-----------g-tttgttcaagc----
----------------tta----------tgataa--------t----------------
-----catgtttct----------------tt-gtgaagt-----------t-tgtgttg
-----------------------------------------------tttt---------
---------------gtgtgttttgttattg----tg-t-------ttc-cctcag--c-
gcagtga-tg-------------ttatt----at----tcttg-----tattcaaaaaga
aa-------------------aattaaatataa-------------atacaaaaa-----
[truncated: 706,683 more chars]
