# Supplementary material for: Zebrafish transposable elements show extensive diversification in age, genomic distribution, and developmental expression
Source: Genome Res. 2022 Jul;32(7):1408–23. doi: 10.1101/gr.275655.121 (PMC9341512; doi:10.1101/gr.275655.121)
Supplement: Supplemental Material [file supp_gr.275655.121_Supplementary_data_2.tar.gz › supp-data-2/L1-21_DR.mafft.fa]

>L1-21_DR|150415
------------------------------------------------------------
------------------------------------------------------------
------------------------------------------------------------
------------------------------------------------------------
------------------------------------------------------------
------------------------------------------------------------
------------------------------------------------------------
------------------------------------------------------------
------------------------------------------------------------
------------------------------------------------------------
------------------------------------------------------------
------------------------------------------------------------
------------------------------------------------------------
------------------------------------------------------------
------------------------------------------------------------
------------------------------------------------------------
------------------------------------------------------------
------------------------------------------------------------
------------------------------------------------------------
------------------------------------------------------------
------------------------------------------------------------
------------------------------------------------------------
------------------------------------------------------------
------------------------------------------------------------
------------------------------------------------------------
------------------------------------------------------------
------------------------------------------------------------
------------------------------------------------------------
------------------------------------------------------------
------------------------------------------------------------
------------------------------------------------------------
------------------------------------------------------------
------------------------------------------------------------
------------------------------------------------------------
------------------------------------------------------------
------------------------------------------------------------
------------------------------------------------------------
------------------------------------------------------------
------------------------------------------------------------
------------------------------------------------------------
------------------------------------------------------------
------------------------------------------------------------
------------------------------------------------------------
------------------------------------------------------------
------------------------------------------------------------
------------------------------------------------------------
------------------------------------------------------------
------------------------------------------------------------
------------------------------------------------------------
------------------------------------------------------------
------------------------------------------------------------
------------------------------------------------------------
------------------------------------------------------------
------------------------------------------------------------
------------------------------------------------------------
------------------------------------------------------------
------------------------------------------------------------
------------------------------------------------------------
------------------------------------------------------------
------------------------------------------------------------
------------------------------------------------------------
------------------------------------------------------------
------------------------------------------------------------
------------------------------------------------------------
------------------------------------------------------------
------------------------------------------------------------
------------------------------------------------------------
------------------------------------------------------------
------------------------------------------------------------
------------------------------------------------------------
------------------------------------------------------------
------------------------------------------------------------
------------------------------------------------------------
------------------------------------------------------------
------------------------------------------------------------
------------------------------------------------------------
------------------------------------------------------------
------------------------------------------------------------
------------------------------------------------------------
------------------------------------------------------------
------------------------------------------------------------
------------------------------------------------------------
------------------------------------------------------------
------------------------------------------------------------
------------------------------------------------------------
------------------------------------------------------------
------------------------------------------------------------
------------------------------------------------------------
------------------------------------------------------------
------------------------------------------------------------
------------------------------------------------------------
------------------------------------------------------------
------------------------------------------------------------
------------------------------------------------------------
------------------------------------------------------------
------------------------------------------------------------
------------------------------------------------------------
-----------------------------atc-tgtt------tc-tttttgatgaga--
----------taa-------------------------aaaacaatt-------------
--atgagtgtattga-ttttct---------------tgtttcttataatg---------
-tccttaa---atgaatgta--------acttcca----------------------tat
t------------------tatttatgga------------aaatttta----------a
tattttat------------------catttcatttat----------------------
-ttcta------------------------------------------------------
------------------------------------------------------------
------------------------------------------------------------
------------------------------------------------------------
------------------------------------------------------------
------------------------------------------------------------
------------------------------------------------------------
------------------------------------------------------------
------------------------------------------------------------
------------------------------------------------------------
------------------------------------------------------------
--------------------------
>L1-21_DR|150416
------------------------------------------------------------
------------------------------------------------------------
------------------------------------------------------------
------------------------------------------------------------
------------------------------------------------------------
------------------------------------------------------------
------------------------------------------------------------
------------------------------------------------------------
------------------------------------------------------------
------------------------------------------------------------
------------------------------------------------------------
------------------------------------------------------------
------------------------------------------------------------
------------------------------------------------------------
------------------------------------------------------------
------------------------------------------------------------
------------------------------------------------------------
------------------------------------------------------------
------------------------------------------------------------
------------------------------------------------------------
------------------------------------------------------------
------------------------------------------------------------
------------------------------------------------------------
------------------------------------------------------------
------------------------------------------------------------
------------------------------------------------------------
------------------------------------------------------------
------------------------------------------------------------
------------------------------------------------------------
------------------------------------------------------------
------------------------------------------------------------
------------------------------------------------------------
------------------------------------------------------------
------------------------------------------------------------
------------------------------------------------------------
------------------------------------------------------------
------------------------------------------------------------
------------------------------------------------------------
------------------------------------------------------------
------------------------------------------------------------
------------------------------------------------------------
------------------------------------------------------------
------------------------------------------------------------
------------------------------------------------------------
------------------------------------------------------------
------------------------------------------------------------
------------------------------------------------------------
------------------------------------------------------------
------------------------------------------------------------
------------------------------------------------------------
------------------------------------------------------------
------------------------------------------------------------
------------------------------------------------------------
------------------------------------------------------------
------------------------------------------------------------
------------------------------------------------------------
------------------------------------------------------------
------------------------------------------------------------
------------------------------------------------------------
------------------------------------------------------------
------------------------------------------------------------
------------------------------------------------------------
------------------------------------------------------------
------------------------------------------------------------
------------------------------------------------------------
------------------------------------------------------------
------------------------------------------------------------
------------------------------------------------------------
------------------------------------------------------------
------------------------------------------------------------
------------------------------------------------------------
------------------------------------------------------------
------------------------------------------------------------
------------------------------------------------------------
------------------------------------------------------------
------------------------------------------------------------
------------------------------------------------------------
--------------------------------------------tataaaagtctacaag
acaataaattagagaacacatattatataaaaaata-------------------aattg
aaattactgagaaagagtggaaaataattttt-aaaacacagtggaaatcaacatcc--t
cctcagtctggagggaatttggttggaaaaacatcattcgt---tttttcgtcatccctg
ag--caaaagacacatttatacaaaaaggcagtctgctggagattatgtggctcaaataa
agcaaatcattcacat-attttctggaaatgttt----aaaaatccaggcattttg----
gcaagacattca-taaatatttagaaaa-tatattctatatccccatcgatttttct-tc
ctcaac-tttatacttaggcctaaaaaaat---cctatgttagaagaaaaatctgac---
-----------aaaaaactgctgaaaattttgctgatagcctgtaaaaaatgctataacc
---aaaaaatggttaccgcttgaaatacctcaaattagtgactggtttgacataa--ttt
atgaaatctataagacggagaggctaacaatgaa---ccgtcgtctacagac---tgagg
agtttattgagacatggagga--------aa-tgggtagattatat-tctgccgtt----
-------------------aag-----accagat---ttattata-----gaatgaatga
at---agttagaaagatgtgaa---ttttatt----ttgtttattt----tttgtattat
t-a-ctagtaatgagagaaaaaataa-------ccgaaagacag---aaagaagaacata
aggtattt------------------------------taaatat---------------
tgtacatttaagatcctaaaaatgccatcctc-atagttccatgtgtacatagtttaggt
aataaaaaat-------------aaataaataaaaaaatt--------------------
-------------aa----aaaaagggttgactgggtgc-------cacaat-at-----
----gacaaaaaaa-agtacacaatt----gagttgtaactgaaa-agcaacaaattaa-
-------------------------ttttatc-cgtt------tc-tttttgatgata--
----------tgc-------------------------aaaacaatt-------------
--ataagtgtattga-ttttct---------------tgtttcttataatg---------
-tccttaaatcattaatgta--------acttccat---------------------ttt
t------------------tattaatgga------------aatttttta---------g
tattatat------------------catttcatttat----------------------
-tcctacaat-tttgggaatccgatc---------------------------------t
ttgattg-ttttgtga---------atacact---gtgaaa-------------------
---------------aac--------------------------ccta------------
---------------tgta---tgtgaatttgggaa------------------------
------------------------------------------------------------
------------------------------------------------------------
------------------------------------------------------------
------------------------------------------------------------
------------------------------------------------------------
------------------------------------------------------------
------------------------------------------------------------
--------------------------
>L1-21_DR|150417
------------------------------------------------------------
------------------------------------------------------------
------------------------------------------------------------
------------------------------------------------------------
------------------------------------------------------------
------------------------------------------------------------
------------------------------------------------------------
------------------------------------------------------------
------------------------------------------------------------
------------------------------------------------------------
------------------------------------------------------------
------------------------------------------------------------
------------------------------------------------------------
------------------------------------------------------------
------------------------------------------------------------
------------------------------------------------------------
------------------------------------------------------------
------------------------------------------------------------
------------------------------------------------------------
------------------------------------------------------------
------------------------------------------------------------
------------------------------------------------------------
------------------------------------------------------------
------------------------------------------------------------
------------------------------------------------------------
------------------------------------------------------------
------------------------------------------------------------
------------------------------------------------------------
------------------------------------------------------------
------------------------------------------------------------
------------------------------------------------------------
------------------------------------------------------------
------------------------------------------------------------
------------------------------------------------------------
------------------------------------------------------------
------------------------------------------------------------
------------------------------------------------------------
------------------------------------------------------------
------------------------------------------------------------
------------------------------------------------------------
------------------------------------------------------------
------------------------------------------------------------
------------------------------------------------------------
------------------------------------------------------------
------------------------------------------------------------
------------------------------------------------------------
------------------------------------------------------------
------------------------------------------------------------
------------------------------------------------------------
------------------------------------------------------------
------------------------------------------------------------
------------------------------------------------------------
------------------------------------------------------------
------------------------------------------------------------
------------------------------------------------------------
------------------------------------------------------------
------------------------------------------------------------
------------------------------------------------------------
------------------------------------------------------------
------------------------------------------------------------
------------------------------------------------------------
------------------------------------------------------------
------------------------------------------------------------
------------------------------------------------------------
------------------------------------------------------------
------------------------------------------------------------
------------------------------------------------------------
------------------------------------------------------------
------------------------------------------------------------
------------------------------------------------------------
------------------------------------------------------------
------------------------------------------------------------
------------------------------------------------------------
------------------------------------------------------------
------------------------------------------------------------
------------------------------------------------------------
------------------------------------------------------------
------------------------------------------------------------
------------------------------------------------------------
------------------------------------------------------------
------------------------------------------------------------
------------------------------------------------------------
------------------------------------------------------------
------------------------------------------------------------
------------------------------------------------------------
------------------------------------------------------------
------------------------------------------------------------
-------------------------aacaatgaa---ccgtcgtttacagac---tgagg
a-tttattaagacatggagaa--------aa-tgggtagaatatat-tctgccatt----
-------------------aag-----actagat---ttattata-----gaataaatga
at---agtcagaaagatgtgaa---ttttatt----ttgtttattt----tgtgtattat
t-t-ctagtaatgagagaaaacataa-------cagaaagatag---aaagaagaacatt
agctattt------------------------------taaatat---------------
tgtgtatttaagatcc-agaaataccatcctc-atagttccatatttacaaagtttagta
ataaaaaaca--------------------------------------------------
---agagaaaaaaagaaaaaagaagga---------------------------------
----aaagaaaaaaaagtacacaatt----aaattgtaaatgaaa-agcaacaaattaa-
-------------------------ttttatc-tgtt------ta-tttttgatgata--
----------tac-------------------------aaaacaatt-------------
--atgagtgta-----ttttct---------------tgtttctcataatg---------
-tacttaaatcattaatgta--------acttcta----------------------ttg
t------------------tattaatgg-------------attttttc----------g
tattttat------------------catttcatttat----------------------
-ttatacaat-tttgggaatccgacc---------------------------------t
ttgattg-ttttgtga---------atacatt---gtggaa-------------------
---------------aac--------------------------cctat-----------
--------------ctgtt---tgtgaatttggaaac-----------------------
------tgcaat-------------------------------aaa--------------
--------------aaactaaatggaaaaaaaaa--------------------------
-------------------aga--------------------------------------
------------------------------------------------------------
------------------------------------------------------------
------------------------------------------------------------
------------------------------------------------------------
--------------------------
>L1-21_DR|150418
------------------------------------------------------------
------------------------------------------------------------
------------------------------------------------------------
------------------------------------------------------------
------------------------------------------------------------
------------------------------------------------------------
------------------------------------------------------------
------------------------------------------------------------
------------------------------------------------------------
------------------------------------------------------------
------------------------------------------------------------
------------------------------------------------------------
------------------------------------------------------------
------------------------------------------------------------
------------------------------------------------------------
------------------------------------------------------------
------------------------------------------------------------
------------------------------------------------------------
------------------------------------------------------------
------------------------------------------------------------
------------------------------------------------------------
------------------------------------------------------------
------------------------------------------------------------
------------------------------------------------------------
------------------------------------------------------------
------------------------------------------------------------
------------------------------------------------------------
------------------------------------------------------------
------------------------------------------------------------
------------------------------------------------------------
------------------------------------------------------------
------------------------------------------------------------
------------------------------------------------------------
------------------------------------------------------------
------------------------------------------------------------
------------------------------------------------------------
------------------------------------------------------------
------------------------------------------------------------
------------------------------------------------------------
------------------------------------------------------------
------------------------------------------------------------
------------------------------------------------------------
------------------------------------------------------------
------------------------------------------------------------
------------------------------------------------------------
------------------------------------------------------------
------------------------------------------------------------
------------------------------------------------------------
------------------------------------------------------------
------------------------------------------------------------
------------------------------------------------------------
------------------------------------------------------------
------------------------------------------------------------
------------------------------------------------------------
------------------------------------------------------------
------------------------------------------------------------
------------------------------------------------------------
------------------------------------------------------------
------------------------------------------------------------
------------------------------------------------------------
------------------------------------------------------------
------------------------------------------------------------
------------------------------------------------------------
------------------------------------------------------------
------------------------------------------------------------
------------------------------------------------------------
------------------------------------------------------------
------------------------------------------------------------
------------------------------------------------------------
------------------------------------------------------------
------------------------------------------------------------
------------------------------------------------------------
------------------------------------------------------------
------------------------------------------------------------
------------------------------------------------------------
------------------------------------------------------------
------------------------------------------------------------
------------------------------------------------------------
------------------------------------------------------------
------------------------------------------------------------
------------------------------------------------------------
------------------------------------------------------------
------------------------------------------------------------
-------------------tttagaaaa-tatattccatatccccatggattttt-----
-------tctatgttag------ttaaaaa---tctatgttagaagtaaattctgaa---
---------aaaaataattgctgaaaatttagctga--gcctgtaaaaaa-gctataatc
---aaaacatggttacagcttgaaatacctcaaactagtgactggtttgacataa--ttt
atgaaatctataagatggagaggctaacaatgaa---tcgtcgctgacagac---tgagg
agtttaatgagacatggagaa--------aa-tgggtagaatatat-tctgccatt----
-------------------aag-----accagat---ttattcta-----gaattaataa
at---agtcagaaagatgtgga---ttttatt----tc-ttcattt----tgtgtattat
t-t-ctagtaataagagaaaacataa-------cagaaagatgg---aaaaaagaacact
cactattt------------------------------taaatat---------------
tgtacattaaagatcctaaaagtaccatcctt-atagttccatatgtacataatttaggt
aataataaaa----aataaaaataaaaaaattgaaaaataaataat--aataaataaata
aataagaaagaataagaaagaaaagggttgactgggtgc-------tacaat-at-----
----gacaaaaaa--agtacgcaatt----gaattgtaacagaaa-agctacatattag-
-------------------------ttgtatc-tgtt------tc-tttttgatgatg--
----------tac-------------------------aaaacaat--------------
---tgactgtcttgt-ttttct---------------tgtttcttataatg---------
-tccttaaatcattaatgta--------acttgct----------------------ttt
t------------------tattaatgga------------aaatttctttttt---ttc
tattttatta--------a---cagaaatttcatttat----------------------
-ttctacaat-tttaggaatgcgata---------------------------------t
ttgattg-ttttgtga---------atacatt---gtggaa-------------------
---------------aac--------------------------cttat-----------
--------------ctgta---tgtgattttggaaac-----------------------
------tgcaat------------------------------aaaa--------------
--------------aaactaaatgaaaaaaacaa--------------------------
-------------------aaaaa------------------------------------
------------------------------------------------------------
------------------------------------------------------------
------------------------------------------------------------
------------------------------------------------------------
--------------------------
>L1-21_DR|150419
------------------------------------------------------------
------------------------------------------------------------
------------------------------------------------------------
------------------------------------------------------------
------------------------------------------------------------
------------------------------------------------------------
------------------------------------------------------------
------------------------------------------------------------
------------------------------------------------------------
------------------------------------------------------------
------------------------------------------------------------
------------------------------------------------------------
------------------------------------------------------------
------------------------------------------------------------
------------------------------------------------------------
------------------------------------------------------------
------------------------------------------------------------
------------------------------------------------------------
------------------------------------------------------------
------------------------------------------------------------
------------------------------------------------------------
------------------------------------------------------------
------------------------------------------------------------
------------------------------------------------------------
------------------------------------------------------------
------------------------------------------------------------
------------------------------------------------------------
------------------------------------------------------------
------------------------------------------------------------
------------------------------------------------------------
------------------------------------------------------------
------------------------------------------------------------
------------------------------------------------------------
------------------------------------------------------------
------------------------------------------------------------
------------------------------------------------------------
------------------------------------------------------------
------------------------------------------------------------
------------------------------------------------------------
------------------------------------------------------------
------------------------------------------------------------
------------------------------------------------------------
------------------------------------------------------------
------------------------------------------------------------
------------------------------------------------------------
------------------------------------------------------------
------------------------------------------------------------
------------------------------------------------------------
------------------------------------------------------------
------------------------------------------------------------
------------------------------------------------------------
------------------------------------------------------------
------------------------------------------------------------
------------------------------------------------------------
------------------------------------------------------------
------------------------------------------------------------
------------------------------------------------------------
------------------------------------------------------------
------------------------------------------------------------
------------------------------------------------------------
------------------------------------------------------------
------------------------------------------------------------
------------------------------------------------------------
------------------------------------------------------------
------------------------------------------------------------
------------------------------------------------------------
------------------------------------------------------------
------------------------------------------------------------
------------------------------------------------------------
------------------------------------------------------------
------------------------------------------------------------
------------------------------------------------------------
------------------------------------------------------------
------------------------------------------------------------
------------------------------------------------------------
------------------------------------------------------------
------------------------------------------------------------
------------------------------------------------------------
------------------------------------------------------------
---------------------------------aaaatgtacttgaaatcagcagtttct
cttcagtctggagggaatttgtttggaaaaa-atcatttat--ttttttggtcacccctg
ag--ccaaagagatactt--acaaaaatgcagcctgctggagactatgtgactcaaatga
agccaatcatacacataatattctggaaatgttta---aaacaatcaggcatatca----
gcaagaaattca-gaaatatttagagaa-tgtttttcaaatctccattgatttttct-tt
cacaac-gctaaacttaggcct-cacatat---cctatgtttgaagaaaaatctgac---
-------------aaaaaatatgaaaattttgctgatatcctgtaaaaaaagccataacc
----aaaaaaggttacagctcgaaatacctcaaattagtgacttgctagacataa--ttt
ataaaatatataagatggagaggctaacaatgaa---tcgttgtttacagac---tgagg
attttcatgagacatggagaa--------aa-tggata----------------------
------------------------------------------------------------
------------------------------------ttaaatattt--------------
------------------------------------------------------------
------------------------------------------------------------
------------------------------------------------------------
------------------------------------------------------------
------------------------------------------------------------
------------------------------------------------------------
-------------------------tttaatt-agtt------tattttttgatgata--
----------aat-------------------------aaaataata-------------
-----------ttgt-tttaa----------------ttgttctgttaatg---------
-tccttgaatcattaatgtc--------aattttgtatt------------------tat
t------------------tacttgtgga------------attgtttt----------g
tatttt-------------------atatttattttat----------------------
-ttctacaaa-ttctggattctaatg---------------------------------t
ttggttg-ttttgtgt---------acccatt---gtggaa-------------------
---------------aac--------------------------cctatata-cca----
---------tacatttgta---tgtaaatttggaaac-----------------------
------tgcaat------------------------------------------------
--------------aagttaaaaaaaaaaaaaaa--------------------------
-------------------aaaga------------------------------------
------------------------------------------------------------
------------------------------------------------------------
------------------------------------------------------------
------------------------------------------------------------
--------------------------
>L1-21_DR|150420
------------------------------------------------------------
------------------------------------------------------------
------------------------------------------------------------
------------------------------------------------------------
------------------------------------------------------------
------------------------------------------------------------
------------------------------------------------------------
------------------------------------------------------------
------------------------------------------------------------
------------------------------------------------------------
------------------------------------------------------------
------------------------------------------------------------
------------------------------------------------------------
------------------------------------------------------------
------------------------------------------------------------
------------------------------------------------------------
------------------------------------------------------------
------------------------------------------------------------
------------------------------------------------------------
------------------------------------------------------------
------------------------------------------------------------
------------------------------------------------------------
------------------------------------------------------------
------------------------------------------------------------
------------------------------------------------------------
------------------------------------------------------------
------------------------------------------------------------
------------------------------------------------------------
------------------------------------------------------------
------------------------------------------------------------
------------------------------------------------------------
------------------------------------------------------------
------------------------------------------------------------
------------------------------------------------------------
------------------------------------------------------------
------------------------------------------------------------
------------------------------------------------------------
------------------------------------------------------------
------------------------------------------------------------
------------------------------------------------------------
------------------------------------------------------------
------------------------------------------------------------
------------------------------------------------------------
------------------------------------------------------------
------------------------------------------------------------
------------------------------------------------------------
------------------------------------------------------------
------------------------------------------------------------
------------------------------------------------------------
------------------------------------------------------------
------------------------------------------------------------
------------------------------------------------------------
------------------------------------------------------------
------------------------------------------------------------
------------------------------------------------------------
------------------------------------------------------------
------------------------------------------------------------
------------------------------------------------------------
------------------------------------------------------------
------------------------------------------------------------
------------------------------------------------------------
------------------------------------------------------------
------------------------------------------------------------
------------------------------------------------------------
------------------------------------------------------------
------------------------------------------------------------
------------------------------------------------------------
------------------------------------------------------------
------------------------------------------------------------
------------------------------------------------------------
------------------------------------------------------------
------------------------------------------------------------
------------------------------------------------------------
------------------------------------------------------------
------------------------------------------------------------
------------------------------------------------------------
------------------------------------------------------------
------------------------------------------------------------
------------------------------------------------------------
------------------------------------------------------------
------------------------------------------------------------
------------------------------------------------------------
------------------------------------------------------------
------------------------------------------------------------
------------------------------------------------------------
------------------------------------------------------------
------------------------------------------------------------
------------------------------------------------------------
--cttaatgagacatggaaaa--------aa-taggtagaatatat-tctgccatc----
-------------------aag-----aacagat---ttattata---------gaatga
at---agtcaggaagatgtgaa---ttttatt----ttgtttattt----tgtgtattat
t-t-ctagtatttagagaaaccataa-----------cagatag---aaagaataacact
agctattt------------------------------taaaaat---------------
tgcaaatttaagataataaaagtaccatcctc-atagttccatatgtacatagtttagga
aaaaaaataataat----------aataaattaattaatttt------------------
---------aaaaaagaaagaaaagggttgactgggtgc-------cacaat-at-----
----gacaaaaaa--agtacacaatt----gaattgtaactgaaa-agcaacaaattaa-
-------------------------ttttatc-tgtt------tc-tttttgatgata--
----------tac-------------------------aaaacaatt-------------
--atgagtgtattga-ttttct---------------tgtttcttataatg---------
-tccttaaatcattaatgta--------acttcca----------------------ttt
t------------------tattaaagga------------tttatttt----------g
tattttat------------------aatttaatttatt---------------------
-ttttacaat-tttgggaatccgatg---------------------------------t
ttgattg-ttttgtga---------atatatt---gtgaaa-------------------
---------------aac--------------------------ccttt-----------
--------------ctgta---tgtgaatttggaaac-----------------------
------tgcaat-------------------------------aaa--------------
--------------aaacgaaatgaaaaaaaaag--------------------------
-------------------aaa--------------------------------------
------------------------------------------------------------
------------------------------------------------------------
------------------------------------------------------------
------------------------------------------------------------
--------------------------
>L1-21_DR|150421
------------------------------------------------------------
------------------------------------------------------------
------------------------------------------------------------
------------------------------------------------------------
------------------------------------------------------------
------------------------------------------------------------
------------------------------------------------------------
------------------------------------------------------------
------------------------------------------------------------
------------------------------------------------------------
------------------------------------------------------------
------------------------------------------------------------
------------------------------------------------------------
------------------------------------------------------------
------------------------------------------------------------
------------------------------------------------------------
------------------------------------------------------------
------------------------------------------------------------
------------------------------------------------------------
------------------------------------------------------------
------------------------------------------------------------
------------------------------------------------------------
------------------------------------------------------------
------------------------------------------------------------
------------------------------------------------------------
------------------------------------------------------------
------------------------------------------------------------
------------------------------------------------------------
------------------------------------------------------------
------------------------------------------------------------
------------------------------------------------------------
------------------------------------------------------------
------------------------------------------------------------
------------------------------------------------------------
------------------------------------------------------------
------------------------------------------------------------
------------------------------------------------------------
------------------------------------------------------------
------------------------------------------------------------
------------------------------------------------------------
------------------------------------------------------------
------------------------------------------------------------
------------------------------------------------------------
------------------------------------------------------------
------------------------------------------------------------
------------------------------------------------------------
------------------------------------------------------------
------------------------------------------------------------
------------------------------------------------------------
------------------------------------------------------------
------------------------------------------------------------
------------------------------------------------------------
------------------------------------------------------------
------------------------------------------------------------
------------------------------------------------------------
------------------------------------------------------------
------------------------------------------------------------
------------------------------------------------------------
------------------------------------------------------------
------------------------------------------------------------
------------------------------------------------------------
------------------------------------------------------------
------------------------------------------------------------
------------------------------------------------------------
------------------------------------------------------------
------------------------------------------------------------
------------------------------------------------------------
------------------------------------------------------------
------------------------------------------------------------
------------------------------------------------------------
------------------------------------------------------------
------------------------------------------------------------
------------------------------------------------------------
------------------------------------------------------------
------------------------------------------------------------
------------------------------------------------------------
------------------------------------------------------------
------------------------------------------------------------
------------------------------------------------------------
------------------------------------------------------------
------------------------------------------------------------
------------------------------------------------------------
------------------------------------------------------------
------------------------------------------------------------
------------------------------------------------------------
------------------------------------------------------------
------------------------------------------------------------
------------------------------------------------------------
------------------------------------------------------------
------------------------------------------------------------
------------------------------------------------------------
------------------------------------------------------------
------------------------------------------------------------
------------------------------------------------------------
------------------------------------------------------------
--------------------aaaaaagtagactaggtgt-------cacaat-atgggtg
--aaa----ataataaatccataatt----aaattgtaattgaaa-agcaataaaccat-
-------------------------tattatt-tat--------------------aaga
--------------------------------------aaaacaact-------------
--atgaatttattgt-tttga----------------ttgtt-atatgatg---------
-tctttgaatctttaatgta--------agtctcg----------------------ttt
t------------------tatttattac------------attttt------------g
tattgttt-------------------tttttttctac----------------------
-t------at-ttctggattccaatg---------------------------------t
ttggttg-ttttgtgt---------acccaat---gtggaa-------------------
---------------aac--------------------------cgtatgta-ccat---
-----acattacatcatta---tgtaaatttagaaac-----------------------
------tgcaat--------------------------------aa--------------
--------------aaaaaaaatagaa---------------------------------
------------------------------------------------------------
------------------------------------------------------------
------------------------------------------------------------
------------------------------------------------------------
------------------------------------------------------------
--------------------------
>L1-21_DR|150422
------------------------------------------------------------
------------------------------------------------------------
------------------------------------------------------------
------------------------------------------------------------
------------------------------------------------------------
------------------------------------------------------------
------------------------------------------------------------
------------------------------------------------------------
------------------------------------------------------------
------------------------------------------------------------
------------------------------------------------------------
------------------------------------------------------------
------------------------------------------------------------
------------------------------------------------------------
------------------------------------------------------------
------------------------------------------------------------
------------------------------------------------------------
------------------------------------------------------------
------------------------------------------------------------
------------------------------------------------------------
------------------------------------------------------------
------------------------------------------------------------
------------------------------------------------------------
------------------------------------------------------------
------------------------------------------------------------
------------------------------------------------------------
------------------------------------------------------------
------------------------------------------------------------
------------------------------------------------------------
------------------------------------------------------------
------------------------------------------------------------
------------------------------------------------------------
------------------------------------------------------------
------------------------------------------------------------
------------------------------------------------------------
------------------------------------------------------------
------------------------------------------------------------
------------------------------------------------------------
------------------------------------------------------------
------------------------------------------------------------
------------------------------------------------------------
------------------------------------------------------------
------------------------------------------------------------
------------------------------------------------------------
------------------------------------------------------------
------------------------------------------------------------
------------------------------------------------------------
------------------------------------------------------------
------------------------------------------------------------
------------------------------------------------------------
------------------------------------------------------------
------------------------------------------------------------
------------------------------------------------------------
------------------------------------------------------------
------------------------------------------------------------
------------------------------------------------------------
------------------------------------------------------------
------------------------------------------------------------
------------------------------------------------------------
------------------------------------------------------------
------------------------------------------------------------
------------------------------------------------------------
------------------------------------------------------------
------------------------------------------------------------
------------------------------------------------------------
------------------------------------------------------------
------------------------------------------------------------
------------------------------------------------------------
------------------------------------------------------------
------------------------------------------------------------
------------------------------------------------------------
------------------------------------------------------------
------------------------------------------------------------
------------------------------------------------------------
------------------------------------------------------------
------------------------------------------------------------
------------------------------------------------------------
------------------------------------------------------------
------------------------------------------------------------
------------------------------------------------------------
------------------------------------------------------------
------------------------------------------------------------
------------------------------------------------------------
------------------------------------------------------------
------------------------------------------------------------
------------------------------------------------------------
------------------------------------------------------------
------------------------------------------------------------
------------------------------------------------------------
------------------------------------------------------------
------------------------------------------------------------
------------------------------------------------------------
------------------------------------------------------------
------------------------------------------------------------
------------------------------------------------------------
------------------------------------------------------------
------------------------------------------------------------
-------------------------ttttatc-tgtt------ttctttttaatgata--
----------tac-------------------------aaaacactt-------------
--ttgagtgcattgt-tttgat---------------------------tg---------
-tatttgaatcattaacat-----------------------------------------
------------------------------------------------------------
---tttat------------------agtttctttcat----------------------
-ttctacagc-ttctggattctgatg---------------------------------t
ttggttg-ttttgtgt---------actcagt---gtggaa-------------------
---------------aac--------------------------ccttcata-c------
-----------catctgaa---tgtaaatttggaaac-----------------------
------tgcaat-------------------------------aaa--------------
--------------aaacacattgaaaaaa------------------------------
------------------------------------------------------------
------------------------------------------------------------
------------------------------------------------------------
------------------------------------------------------------
------------------------------------------------------------
--------------------------
>L1-21_DR|150423
------------------------------------------------------------
------------------------------------------------------------
------------------------------------------------------------
------------------------------------------------------------
------------------------------------------------------------
------------------------------------------------------------
------------------------------------------------------------
------------------------------------------------------------
------------------------------------------------------------
------------------------------------------------------------
------------------------------------------------------------
------------------------------------------------------------
------------------------------------------------------------
------------------------------------------------------------
------------------------------------------------------------
------------------------------------------------------------
------------------------------------------------------------
------------------------------------------------------------
------------------------------------------------------------
------------------------------------------------------------
------------------------------------------------------------
------------------------------------------------------------
------------------------------------------------------------
------------------------------------------------------------
------------------------------------------------------------
------------------------------------------------------------
------------------------------------------------------------
------------------------------------------------------------
------------------------------------------------------------
------------------------------------------------------------
------------------------------------------------------------
------------------------------------------------------------
------------------------------------------------------------
------------------------------------------------------------
------------------------------------------------------------
------------------------------------------------------------
------------------------------------------------------------
------------------------------------------------------------
------------------------------------------------------------
------------------------------------------------------------
------------------------------------------------------------
------------------------------------------------------------
------------------------------------------------------------
------------------------------------------------------------
------------------------------------------------------------
------------------------------------------------------------
------------------------------------------------------------
------------------------------------------------------------
------------------------------------------------------------
------------------------------------------------------------
------------------------------------------------------------
------------------------------------------------------------
------------------------------------------------------------
------------------------------------------------------------
------------------------------------------------------------
------------------------------------------------------------
------------------------------------------------------------
------------------------------------------------------------
------------------------------------------------------------
------------------------------------------------------------
------------------------------------------------------------
------------------------------------------------------------
------------------------------------------------------------
------------------------------------------------------------
------------------------------------------------------------
------------------------------------------------------------
------------------------------------------------------------
------------------------------------------------------------
------------------------------------------------------------
------------------------------------------------------------
------------------------------------------------------------
------------------------------------------------------------
------------------------------------------------------------
------------------------------------------------------------
------------------------------------------------------------
------------------------------------------------------------
------------------------------------------------------------
------------------------------------------------------------
-------ttttatatatatataccat-----------------------------tatta
taat--------------------gttttttttt--------------------------
----------------------------------------t--catatctacaatttctg
gattc------------------------ttatgtttggttg-ttttgtgtacccaatgt
ggaaaaccctac-----------------catctatatgtaaatttggaaactgca----
ataaaaaa----------------------------------------------------
------------------------------------------------------------
------------------------------------------------------------
------------------------------------------------------------
------------------------------------------------------------
------------------------------------------------------------
------------------------------------------------------------
------------------------------------------------------------
------------------------------------------------------------
------------------------------------------------------------
------------------------------------------------------------
------------------------------------------------------------
------------------------------------------------------------
------------------------------------------------------------
------------------------------------------------------------
------------------------------------------------------------
------------------------------------------------------------
------------------------------------------------------------
------------------------------------------------------------
------------------------------------------------------------
------------------------------------------------------------
-------------------------gttatat---agaaaa-------------------
---------------a--------------------------------------------
------------------------------------------------------------
------------------------------------------------------------
------------------------------------------------------------
------------------------------------------------------------
------------------------------------------------------------
------------------------------------------------------------
------------------------------------------------------------
------------------------------------------------------------
--------------------------
>L1-21_DR|223257
------------------------------------------------------------
------------------------------------------------------------
------------------------------------------------------------
------------------------------------------------------------
------------------------------------------------------------
------------------------------------------------------------
------------------------------------------------------------
------------------------------------------------------------
------------------------------------------------------------
------------------------------------------------------------
------------------------------------------------------------
------------------------------------------------------------
------------------------------------------------------------
------------------------------------------------------------
------------------------------------------------------------
------------------------------------------------------------
------------------------------------------------------------
------------------------------------------------------------
------------------------------------------------------------
------------------------------------------------------------
------------------------------------------------------------
------------------------------------------------------------
------------------------------------------------------------
------------------------------------------------------------
------------------------------------------------------------
------------------------------------------------------------
------------------------------------------------------------
------------------------------------------------------------
------------------------------------------------------------
------------------------------------------------------------
------------------------------------------------------------
------------------------------------------------------------
------------------------------------------------------------
------------------------------------------------------------
------------------------------------------------------------
------------------------------------------------------------
------------------------------------------------------------
------------------------------------------------------------
------------------------------------------------------------
------------------------------------------------------------
------------------------------------------------------------
------------------------------------------------------------
------------------------------------------------------------
------------------------------------------------------------
------------------------------------------------------------
------------------------------------------------------------
------------------------------------------------------------
------------------------------------------------------------
------------------------------------------------------------
------------------------------------------------------------
------------------------------------------------------------
------------------------------------------------------------
------------------------------------------------------------
------------------------------------------------------------
------------------------------------------------------------
------------------------------------------------------------
------------------------------------------------------------
------------------------------------------------------------
------------------------------------------------------------
------------------------------------------------------------
------------------------------------------------------------
------------------------------------------------------------
------------------------------------------------------------
------------------------------------------------------------
------------------------------------------------------------
------------------------------------------------------------
------------------------------------------------------------
------------------------------------------------------------
------------------------------------------------------------
------------------------------------------------------------
------------------------------------------------------------
------------------------------------------------------------
------------------------------------------------------------
------------------------------------------------------------
------------------------------------------------------------
------------------------------------------------------------
------------------------------------------------------------
------------------------------------------------------------
------------------------------------------------------------
------------------------------------------------------------
------------------------------------------------------------
------------------------------------------------------------
------------------------------------------------------------
------------------------------------------------------------
------------------------------------------------------------
------------------------------------------------------------
------------------------------------------------------------
------------------------------------------------------------
--tttattgaaatattaaggagttaatg----tccataaagattgt-acctatttc----
-------t-----------------------------ttgattca---------------
-----aattagaaaccactggc--------------tgatttacttac--agtagatgaa
actttctac---------------------------------------------------
------------------------------------------------------------
------------------------------------------------------------
------------------------------------------------------------
----------------------------------------------catatttaaaatta
----------------------------------------------cactgcagaataga
-------------------------ttcaatt----------------------------
--------------------------------------aaaacaagcat-----------
ccacatttatatatt-tttca----------aacaaacactacctatataaa--------
-taagtaaactttataggatgggac---aggttgatatca-----------------tgt
tt-----------------tatatgattatattat------------------------a
tattattt-----------------atattaaatctagaattaaaa--------------
-cactgcaat-tacagaatgaatatggagg------------------------------
--------ttttacat-tgccatgtataaaat---acaaaata-----------------
--------------caacccttac---------t-------atgcttatgtaactaca--
-----attttaaagccagatgaaaagaaacacaaaatgctacaccaaatagaaccctaat
tcaagccataatggcagatgacaatatgttaaaaacctatggaaaagaaactaagact--
-----------ataaattaaaatatacaaaaaagcttttttttttcaaccatc-------
---taaatatttaagg--caaaatataat-------------------------------
------------------------------------------------------------
------------------------------------------------------------
------------------------------------------------------------
--------------------ttttaattgggaa---------------------------
--------------------------
>L1-21_DR|223258
------------------------------------------------------------
------------------------------------------------------------
------------------------------------------------------------
------------------------------------------------------------
------------------------------------------------------------
------------------------------------------------------------
------------------------------------------------------------
------------------------------------------------------------
------------------------------------------------------------
------------------------------------------------------------
------------------------------------------------------------
------------------------------------------------------------
------------------------------------------------------------
------------------------------------------------------------
------------------------------------------------------------
------------------------------------------------------------
------------------------------------------------------------
------------------------------------------------------------
------------------------------------------------------------
------------------------------------------------------------
------------------------------------------------------------
------------------------------------------------------------
------------------------------------------------------------
------------------------------------------------------------
------------------------------------------------------------
------------------------------------------------------------
------------------------------------------------------------
------------------------------------------------------------
------------------------------------------------------------
------------------------------------------------------------
------------------------------------------------------------
------------------------------------------------------------
------------------------------------------------------------
------------------------------------------------------------
------------------------------------------------------------
------------------------------------------------------------
------------------------------------------------------------
------------------------------------------------------------
------------------------------------------------------------
------------------------------------------------------------
------------------------------------------------------------
------------------------------------------------------------
------------------------------------------------------------
------------------------------------------------------------
------------------------------------------------------------
------------------------------------------------------------
------------------------------------------------------------
------------------------------------------------------------
------------------------------------------------------------
------------------------------------------------------------
------------------------------------------------------------
------------------------------------------------------------
------------------------------------------------------------
------------------------------------------------------------
------------------------------------------------------------
------------------------------------------------------------
------------------------------------------------------------
------------------------------------------------------------
------------------------------------------------------------
------------------------------------------------------------
------------------------------------------------------------
------------------------------------------------------------
------------------------------------------------------------
------------------------------------------------------------
------------------------------------------------------------
------------------------------------------------------------
------------------------------------------------------------
------------------------------------------------------------
------------------------------------------------------------
------------------------------------------------------------
------------------------------------------------------------
------------------------------------------------------------
------------------------------------------------------------
------------------------------------------------------------
------------------------------------------------------------
------------------------------------------------------------
------------------------------------------------------------
------------------------------------------------------------
------------------------------------------------------------
------------------------------------------------------------
------------------------------------------------------------
------------------------------------------------------------
------------------------------------------------------------
------------------------------------------------------------
------------------------------------------------------------
------------------------------------------------------------
------------------------------------------------------------
------------------------------------------------------------
------------------------------------------------------------
------------------------------------------------------------
------------------------------------------------------------
------------------------------------------------aagaacagtaaa
atgaaaatacccatg--------------------aagtaaatttaa-------------
---agatttaaggtgtcaaatctaccgtcctc-acagttt--------------------
------------------------------------------------------------
------------------------------------ttt--ctgt-tgtagttatgagag
------------------------------------------aaa-aaaaga--------
------------------------------------------------------------
------------------------------------------------------------
------------------------------------------------------------
------------------------------------------------------------
------------------------------------------------------------
------------------------------------------------------------
------------------------------------------------------------
------------------------------------------------------------
------------------------------------------------------------
------------------------------------------------------------
------------------------------------------------------------
------------------------------------------------------------
------------------------------------------------------------
------------------------------------------------------------
------------------------------------------------------------
------------------------------------------------------------
------------------------------------------------------------
--------------------------
>L1-21_DR|223259
------------------------------------------------------------
------------------------------------------------------------
------------------------------------------------------------
------------------------------------------------------------
------------------------------------------------------------
------------------------------------------------------------
------------------------------------------------------------
------------------------------------------------------------
------------------------------------------------------------
------------------------------------------------------------
------------------------------------------------------------
------------------------------------------------------------
------------------------------------------------------------
------------------------------------------------------------
------------------------------------------------------------
------------------------------------------------------------
------------------------------------------------------------
------------------------------------------------------------
------------------------------------------------------------
------------------------------------------------------------
------------------------------------------------------------
------------------------------------------------------------
------------------------------------------------------------
------------------------------------------------------------
------------------------------------------------------------
------------------------------------------------------------
------------------------------------------------------------
------------------------------------------------------------
------------------------------------------------------------
------------------------------------------------------------
------------------------------------------------------------
------------------------------------------------------------
------------------------------------------------------------
------------------------------------------------------------
------------------------------------------------------------
------------------------------------------------------------
------------------------------------------------------------
------------------------------------------------------------
------------------------------------------------------------
------------------------------------------------------------
------------------------------------------------------------
------------------------------------------------------------
------------------------------------------------------------
------------------------------------------------------------
------------------------------------------------------------
------------------------------------------------------------
------------------------------------------------------------
------------------------------------------------------------
------------------------------------------------------------
------------------------------------------------------------
------------------------------------------------------------
------------------------------------------------------------
------------------------------------------------------------
------------------------------------------------------------
------------------------------------------------------------
------------------------------------------------------------
------------------------------------------------------------
------------------------------------------------------------
------------------------------------------------------------
------------------------------------------------------------
------------------------------------------------------------
------------------------------------------------------------
------------------------------------------------------------
------------------------------------------------------------
------------------------------------------------------------
------------------------------------------------------------
------------------------------------------------------------
------------------------------------------------------------
------------------------------------------------------------
------------------------------------------------------------
------------------------------------------------------------
------------------------------------------------------------
------------------------------------------------------------
------------------------------------------------------------
------------------------------------------------------------
------------------------------------------------------------
------------------------------------------------------------
------------------------------------------------------------
------------------------------------------------------------
------------------------------------------------------------
------------------------------------------------------------
------------------------------------------------------------
------------------------------------------------------------
------------------------------------------------------------
------------------------------------------------------------
------------------------------------------------------------
------------------------------------------------------------
------------------------------------------------------------
------------------------------------------------------------
------------------------------------------------------------
------------------------------------------------------------
------------------------------------------------------------
------------------------------------------------------------
------------------------------------------------------------
------------------------------------------------------------
------------------------------------------------------------
------------------------------------------------------------
------------------------------------------------------------
------------------------------------------------------------
-------------gt-tttca---------------------------------------
---------------------------------------------------------tat
t------------------tattatt------------t--------------------a
tgattt--------------------tttttgcttcat----------------------
-ttatacaat-ttctggatatctata---------------------------------t
ttggtgg-ttttgtat---------atccatt---atggaa-------------------
---------------aac--------------------------cctatgca-cca----
---------------tgcg---tattaatttggaaac-----------------------
------tgcaat-------------------------------aaa--------------
--------------aaataaaataaaa---------------------------------
------------------------------------------------------------
------------------------------------------------------------
------------------------------------------------------------
------------------------------------------------------------
------------------------------------------------------------
--------------------------
>L1-21_DR|223260
t-----------------------------------------------------------
------------------------------------------------------------
------------------------------------------------------------
------------------------------------------------------------
------------------------------------------------------------
------------------------------------------------------------
------------------------------------------------------------
------------------------------------------------------------
------------------------------------------------------------
------------------------------------------------------------
------------------------------------------------------------
------------------------------------------------------------
------------------------------------------------------------
------------------------------------------------------------
------------------------------------------------------------
------------------------------------------------------------
------------------------------------------------------------
------------------------------------------------------------
------------------------------------------------------------
------------------------------------------------------------
------------------------------------------------------------
------------------------------------------------------------
------------------------------------------------------------
------------------------------------------------------------
------------------------------------------------------------
------------------------------------------------------------
------------------------------------------------------------
------------------------------------------------------------
------------------------------------------------------------
------------------------------------------------------------
------------------------------------------------------------
------------------------------------------------------------
------------------------------------------------------------
------------------------------------------------------------
------------------------------------------------------------
------------------------------------------------------------
------------------------------------------------------------
------------------------------------------------------------
------------------------------------------------------------
------------------------------------------------------------
------------------------------------------------------------
------------------------------------------------------------
------------------------------------------------------------
------------------------------------------------------------
------------------------------------------------------------
------------------------------------------------------------
------------------------------------------------------------
------------------------------------------------------------
------------------------------------------------------------
------------------------------------------------------------
------------------------------------------------------------
------------------------------------------------------------
------------------------------------------------------------
------------------------------------------------------------
------------------------------------------------------------
------------------------------------------------------------
------------------------------------------------------------
------------------------------------------------------------
------------------------------------------------------------
------------------------------------------------------------
------------------------------------------------------------
------------------------------------------------------------
------------------------------------------------------------
------------------------------------------------------------
------------------------------------------------------------
------------------------------------------------------------
------------------------------------------------------------
------------------------------------------------------------
------------------------------------------------------------
------------------------------------------------------------
------------------------------------------------------------
------------------------------------------------------------
------------------------------------------------------------
------------------------------------------------------------
------------------------------------------------------------
------------------------------------------------------------
------------------------------------------------------------
------------------------------------------------------------
------------------------------------------------------------
------------------------------------------------------------
------------------------------------------------------------
------------------------------------------------------------
------------------------------------------------------------
------------------------------------------------------------
------------------------------------------------------------
------------------------------------------------------------
------------------------------------------------------------
------------------------------------------------------------
------------------------------------------------------------
-------------------aggcct-----------------------------------
------------------------------------------------------------
------------------------------------------------------------
------------------------------------------------------------
------------------------------------------------------------
------------------------------------------------------------
----------------------------------------------cacaac--------
------------------------------------------------------------
-------------c-----------tctgagt----------------------------
-----------------------------------taaaagaaaaatctg----------
--ataaaaatgtgat---------------------------------------------
---------------------------------------------------------taa
t----------------------------------------------------------a
catttgat----------------------------------------------------
tgcctgtaaa--------------------------------------------------
--------------------tttaaaaacaac---agaaaatggtt--------------
-------------acagc---------------t-----tgaaattctcaaa--------
------------------------------------------------------------
------------------------------------------------------------
------------------------------------------------------------
------------------------------------------------------------
------------------------------------------------------------
------------------------------------------------------------
------------------------------------------------------------
------------------------------------------------------------
--------------------------
>L1-21_DR|223261
------------------------------------------------------------
------------------------------------------------------------
------------------------------------------------------------
------------------------------------------------------------
------------------------------------------------------------
------------------------------------------------------------
------------------------------------------------------------
------------------------------------------------------------
------------------------------------------------------------
------------------------------------------------------------
------------------------------------------------------------
------------------------------------------------------------
------------------------------------------------------------
------------------------------------------------------------
------------------------------------------------------------
------------------------------------------------------------
------------------------------------------------------------
------------------------------------------------------------
------------------------------------------------------------
------------------------------------------------------------
------------------------------------------------------------
------------------------------------------------------------
------------------------------------------------------------
------------------------------------------------------------
------------------------------------------------------------
------------------------------------------------------------
------------------------------------------------------------
------------------------------------------------------------
------------------------------------------------------------
------------------------------------------------------------
------------------------------------------------------------
------------------------------------------------------------
------------------------------------------------------------
------------------------------------------------------------
------------------------------------------------------------
------------------------------------------------------------
------------------------------------------------------------
------------------------------------------------------------
------------------------------------------------------------
------------------------------------------------------------
------------------------------------------------------------
------------------------------------------------------------
------------------------------------------------------------
------------------------------------------------------------
------------------------------------------------------------
------------------------------------------------------------
------------------------------------------------------------
------------------------------------------------------------
------------------------------------------------------------
------------------------------------------------------------
------------------------------------------------------------
------------------------------------------------------------
------------------------------------------------------------
------------------------------------------------------------
------------------------------------------------------------
------------------------------------------------------------
------------------------------------------------------------
------------------------------------------------------------
------------------------------------------------------------
------------------------------------------------------------
------------------------------------------------------------
------------------------------------------------------------
------------------------------------------------------------
------------------------------------------------------------
------------------------------------------------------------
------------------------------------------------------------
------------------------------------------------------------
------------------------------------------------------------
------------------------------------------------------------
------------------------------------------------------------
------------------------------------------------------------
------------------------------------------------------------
------------------------------------------------------------
------------------------------------------------------------
------------------------------------------------------------
------------------------------------------------------------
------------------------------------------------------------
------------------------------------------------------------
------------------------------------------------------------
------------------------------------------------------------
------------------------------------------------------------
------------------------------------------------------------
------------------------------------------------------------
------------------------------------------------------------
------------------------------------------------------------
------------------------------------------------------------
------------------------------------------------------------
------------------------------------------------------------
------------------------------------------------------------
------------------------------------------------------------
------------------------------------------------------------
------------------------------------------------------------
---------aaaag------------------------caaacata--------------
------------------------------------------------------------
------------------------------------------------------------
---------------------------------gggtgc-------cacaat-atgggtt
t-aaaagaaagaaaaagtacacaatt----gaattgtaattaaaa-agcaacatatgag-
-------------------------ttttaac-tatt------ttctttttgacaata--
----------tac-------------------------gaaacaatt-------------
--atgagtgtattgt-gttga----------------ctttttttataatg---------
-tccttgaatcattcatgta--------atttccgtaag------------------tat
t------------------tatttattgg------------attttttt-----------
------------------------------tttttcat----------------------
-ttctacaat-ttccggatttcaatg---------------------------------t
ttggttg-ttttgttt---------aaccaat---gtggaa-------------------
---------------aac--------------------------cctataaa-cca----
---------tatatctgtg---tgtacatttggttac-----------------------
------tgcaat-------------------------------caa--------------
--------------aaactgaa--------------------------------------
------------------------------------------------------------
------------------------------------------------------------
------------------------------------------------------------
------------------------------------------------------------
------------------------------------------------------------
--------------------------
>L1-21_DR|299185
------------------------------------------------------------
------------------------------------------------------------
------------------------------------------------------------
------------------------------------------------------------
------------------------------------------------------------
------------------------------------------------------------
------------------------------------------------------------
------------------------------------------------------------
------------------------------------------------------------
------------------------------------------------------------
------------------------------------------------------------
------------------------------------------------------------
------------------------------------------------------------
------------------------------------------------------------
------------------------------------------------------------
------------------------------------------------------------
------------------------------------------------------------
------------------------------------------------------------
------------------------------------------------------------
------------------------------------------------------------
------------------------------------------------------------
------------------------------------------------------------
------------------------------------------------------------
------------------------------------------------------------
------------------------------------------------------------
------------------------------------------------------------
------------------------------------------------------------
------------------------------------------------------------
------------------------------------------------------------
------------------------------------------------------------
------------------------------------------------------------
------------------------------------------------------------
------------------------------------------------------------
------------------------------------------------------------
------------------------------------------------------------
------------------------------------------------------------
------------------------------------------------------------
------------------------------------------------------------
------------------------------------------------------------
------------------------------------------------------------
------------------------------------------------------------
------------------------------------------------------------
------------------------------------------------------------
------------------------------------------------------------
------------------------------------------------------------
------------------------------------------------------------
------------------------------------------------------------
------------------------------------------------------------
------------------------------------------------------------
------------------------------------------------------------
------------------------------------------------------------
------------------------------------------------------------
------------------------------------------------------------
------------------------------------------------------------
------------------------------------------------------------
------------------------------------------------------------
------------------------------------------------------------
------------------------------------------------------------
------------------------------------------------------------
------------------------------------------------------------
------------------------------------------------------------
------------------------------------------------------------
------------------------------------------------------------
------------------------------------------------------------
------------------------------------------------------------
------------------------------------------------------------
------------------------------------------------------------
------------------------------------------------------------
------------------------------------------------------------
------------------------------------------------------------
------------------------------------------------------------
------------------------------------------------------------
------------------------------------------------------------
------------------------------------------------------------
------------------------------------------------------------
------------------------------------------------------------
------------------------------------------------------------
------------------------------------------------------------
------------------------------------------------------------
------------------------------------------------------------
------------------------------------------------------------
------------------------------------------------------------
------------------------------------------------------------
------------------------------------------------------------
------------------------------------------------------------
------------------------------------------------------------
------------------------------------------------------------
------------------------------------------------------------
-gcttaatggaatagggaaaatgc---ttaa-tgggagaaaattat-tctcgcatt----
-------------------aaa----ggccagac---cgaatata-----taaat-----
----------gtacaatatgta---ttttatttagtttatttacgc----aataaattat
g-------------------------------cacagaaaatag---tatgaagaacagt
atctgcataaaaaaa---------------ttaataaataaa------------------
------------------------------------------------------------
------------------------------------------------------------
------------------------------------------------------------
------------------------------------------------------------
------------------------------------------------------------
------------------------------------------------------------
------------------------------------------------------------
------------------------------------------------------------
------------------------------------------------------------
------------------------------------------------------------
------------------------------------------------------------
------------------------------------------------------------
------------------------------------------------------------
------------------------------------------------------------
------------------------------------------------------------
------------------------------------------------------------
------------------------------------------------------------
------------------------------------------------------------
------------------------------------------------------------
------------------------------------------------------------
------------------------------------------------------------
--------------------------
>L1-21_DR|299186
------------------------------------------------------------
------------------------------------------------------------
------------------------------------------------------------
------------------------------------------------------------
------------------------------------------------------------
------------------------------------------------------------
------------------------------------------------------------
------------------------------------------------------------
------------------------------------------------------------
------------------------------------------------------------
------------------------------------------------------------
------------------------------------------------------------
------------------------------------------------------------
------------------------------------------------------------
------------------------------------------------------------
------------------------------------------------------------
------------------------------------------------------------
------------------------------------------------------------
------------------------------------------------------------
------------------------------------------------------------
------------------------------------------------------------
------------------------------------------------------------
------------------------------------------------------------
------------------------------------------------------------
------------------------------------------------------------
------------------------------------------------------------
------------------------------------------------------------
------------------------------------------------------------
------------------------------------------------------------
------------------------------------------------------------
------------------------------------------------------------
------------------------------------------------------------
------------------------------------------------------------
------------------------------------------------------------
------------------------------------------------------------
------------------------------------------------------------
------------------------------------------------------------
------------------------------------------------------------
------------------------------------------------------------
------------------------------------------------------------
------------------------------------------------------------
------------------------------------------------------------
------------------------------------------------------------
------------------------------------------------------------
------------------------------------------------------------
------------------------------------------------------------
------------------------------------------------------------
------------------------------------------------------------
------------------------------------------------------------
------------------------------------------------------------
------------------------------------------------------------
------------------------------------------------------------
------------------------------------------------------------
------------------------------------------------------------
------------------------------------------------------------
------------------------------------------------------------
------------------------------------------------------------
------------------------------------------------------------
------------------------------------------------------------
------------------------------------------------------------
------------------------------------------------------------
------------------------------------------------------------
------------------------------------------------------------
------------------------------------------------------------
------------------------------------------------------------
------------------------------------------------------------
------------------------------------------------------------
------------------------------------------------------------
------------------------------------------------------------
------------------------------------------------------------
------------------------------------------------------------
------------------------------------------------------------
------------------------------------------------------------
------------------------------------------------------------
------------------------------------------------------------
------------------------------------------------------------
------------------------------------------------------------
------------------------------------------------------------
------------------------------------------------------------
------------------------------------------------------------
------------------------------------------------------------
-----------------------aaagtgcagtacgctggagatagtgtggctctaatga
agcaaaccatgcacat-atattctagaaatgttt----aataattcaattatattgccaa
aaaaaaaaatcc-taagtgcttaaagaa-tttattccatatgcccattcaatttaat-tt
ctcaac-tttatatttagccct-cacgaat---ccaatgttaaaagaaaaatctgat---
-----------aaaacgttaatgagaattttgctcataccctgtaagaagg-cagtaacc
---agaaaatgcttacagttcgacatacctcaaattaatgactggtttgaaatcg--ttt
ttgaaatctacaagatggagagg---acaatgaa---ttttagattacagtc---tgagg
aatttaatgagagatggagga--------aa-caggtagaa--tat-tcttctagt----
-------------------aag-----gccagac---ttaatata-----gagta-taga
at---agttagaaagacgagaa---ttgtgtcaaagtgccattttc----acagttttat
c-tgtttatagttcaaaaaaatttaa----acttgaggacggat---tgggca-------
------------------------------------------------------------
------------------------------------------------------------
------------------------------------------------------------
---------------------------------------------ccacatt-atgagct
----aaga----------------------------------------------------
------------------------------------------------------------
----------------------------------------aacaaac-------------
--acaactggattat---------------------------------------------
------------------------------------------------------------
------------------------------------------------------------
------------------------------------------------------------
------------------------------------------------------------
------------------------------------------------------------
------------------------------------------------------------
------------------------------------------------------------
------------------------------------------------------------
------------------------------------------------------------
------------------------------------------------------------
------------------------------------------------------------
------------------------------------------------------------
------------------------------------------------------------
------------------------------------------------------------
--------------------------
>L1-21_DR|299187
------------------------------------------------------------
------------------------------------------------------------
------------------------------------------------------------
------------------------------------------------------------
------------------------------------------------------------
------------------------------------------------------------
------------------------------------------------------------
------------------------------------------------------------
------------------------------------------------------------
------------------------------------------------------------
------------------------------------------------------------
------------------------------------------------------------
------------------------------------------------------------
------------------------------------------------------------
------------------------------------------------------------
------------------------------------------------------------
------------------------------------------------------------
------------------------------------------------------------
------------------------------------------------------------
------------------------------------------------------------
------------------------------------------------------------
------------------------------------------------------------
------------------------------------------------------------
------------------------------------------------------------
------------------------------------------------------------
------------------------------------------------------------
------------------------------------------------------------
------------------------------------------------------------
------------------------------------------------------------
------------------------------------------------------------
------------------------------------------------------------
------------------------------------------------------------
------------------------------------------------------------
------------------------------------------------------------
------------------------------------------------------------
------------------------------------------------------------
------------------------------------------------------------
------------------------------------------------------------
------------------------------------------------------------
------------------------------------------------------------
------------------------------------------------------------
------------------------------------------------------------
------------------------------------------------------------
------------------------------------------------------------
------------------------------------------------------------
------------------------------------------------------------
------------------------------------------------------------
------------------------------------------------------------
------------------------------------------------------------
------------------------------------------------------------
------------------------------------------------------------
------------------------------------------------------------
------------------------------------------------------------
------------------------------------------------------------
------------------------------------------------------------
------------------------------------------------------------
------------------------------------------------------------
------------------------------------------------------------
------------------------------------------------------------
------------------------------------------------------------
------------------------------------------------------------
------------------------------------------------------------
------------------------------------------------------------
------------------------------------------------------------
------------------------------------------------------------
------------------------------------------------------------
------------------------------------------------------------
------------------------------------------------------------
------------------------------------------------------------
------------------------------------------------------------
------------------------------------------------------------
------------------------------------------------------------
-aagatcccaaaagta------------------------------------ccatcctc
acagtttcatatttac-------------------------atagtttaggggaaaaaaa
ga-aaagggtagactgggtgccacaatgtggt----------------ttaaaaa-----
--------------------------------cagagatatttacagataagacacaaaa
ttaaaagcattagaaacggcgatgaaaacaaatataatagtcttcttacaatatttatat
cagcttataaagaagcca-catgatctaaataattactaaattataaaaaaacgtacaag
acaataaattagagaacacatatttt-ataaaaataaataggaaaaagaaagtaatttta
aaattactgaggaagagtggaaacttattttt-aaaacacagtagaaatcaacatct--t
tctcagtctggaggcaatttgattggaaaaacatcattcgt---tttattgtcacccctg
ag--cacaagaaatacttaaacaaatatgcagtctgttggagactatgtggctcaaatga
agagaatcattcccaa-atattctggaaatgttt----acaaactcaagcattttg----
gcaagaagttcat--aatgtttagagaa-tatattccatatccccatcgatttttat-tt
ctcaac-tccatacttaggcctaaaaaaat---cttatgttagaagaaaaatctgac---
----------ataaaaactgctgaaaattttgctgatagcctgtaaaaaa-gccaaaacc
---aaaacatttt------ttgaaatacctcaaattagtgactggtttgatattc--tat
atgaactctataagatggagaggctaacaatgaa---ccatcgtttacagac---tgagg
agtttaatgagacatggggaa--------aa-tggatggaatatat-tcttccatt----
-------------------ggg-----accagat---ttattata---------aaatgt
at---agtccaaaagatgtgaa---ttttatt----ttgtttattt----tatatatcat
t-taattgtaatgagggaaaacataa----------------------------------
------------------------------------------------------------
------------------------------------------------------------
------------------------------------------------------------
------------------------------------------------------------
----aataaagaa-----------------agatagtgagaagaa---------------
------------------------------------------------------------
------------------------------------------------------------
------------------------------------------------------------
------------------------------------------------------------
----------------------------------------cattcattt-----------
------------------------------------------------------------
------------------------------------------------------------
------------------------------------------------------------
---------------aa-------------------------------------------
------------------------------------------------------------
------------------------------------------------------------
------------------------------------------------------------
------------------------------------------------------------
------------------------------------------------------------
------------------------------------------------------------
------------------------------------------------------------
------------------------------------------------------------
--------------------------
>L1-21_DR|381149
------------------------------------------------------------
------------------------------------------------------------
------------------------------------------------------------
------------------------------------------------------------
------------------------------------------------------------
------------------------------------------------------------
------------------------------------------------------------
------------------------------------------------------------
------------------------------------------------------------
------------------------------------------------------------
------------------------------------------------------------
------------------------------------------------------------
------------------------------------------------------------
------------------------------------------------------------
------------------------------------------------------------
------------------------------------------------------------
------------------------------------------------------------
------------------------------------------------------------
------------------------------------------------------------
------------------------------------------------------------
------------------------------------------------------------
------------------------------------------------------------
------------------------------------------------------------
------------------------------------------------------------
------------------------------------------------------------
------------------------------------------------------------
------------------------------------------------------------
------------------------------------------------------------
------------------------------------------------------------
------------------------------------------------------------
------------------------------------------------------------
------------------------------------------------------------
------------------------------------------------------------
------------------------------------------------------------
------------------------------------------------------------
------------------------------------------------------------
------------------------------------------------------------
------------------------------------------------------------
------------------------------------------------------------
------------------------------------------------------------
------------------------------------------------------------
------------------------------------------------------------
------------------------------------------------------------
------------------------------------------------------------
------------------------------------------------------------
------------------------------------------------------------
------------------------------------------------------------
------------------------------------------------------------
------------------------------------------------------------
------------------------------------------------------------
------------------------------------------------------------
------------------------------------------------------------
------------------------------------------------------------
------------------------------------------------------------
------------------------------------------------------------
------------------------------------------------------------
------------------------------------------------------------
------------------------------------------------------------
------------------------------------------------------------
------------------------------------------------------------
------------------------------------------------------------
------------------------------------------------------------
------------------------------------------------------------
------------------------------------------------------------
------------------------------------------------------------
------------------------------------------------------------
------------------------------------------------------------
------------------------------------------------------------
------------------------------------------------------------
------------------------------------------------------------
------------------------------------------------------------
------------------------------------------------------------
------------------------------------------------------------
------------------------------------------------------------
------------------------------------------------------------
------------------------------------------------------------
------------------------------------------------------------
------------------------------------------------------------
------------------------------------------------------------
------------------------------------------------------------
------------------------------------------------------------
------------------------------------------------------------
------------------------------------------------------------
------------------------------------------------------------
------------------------------------------------------------
------------------------------------------------------------
------------------------------------------------------------
------------------------------------------------------------
------------------------------------------------------------
------------------------------------------------------------
------------------------------------------------------------
------------------------------------------------------------
------------------------------------------------------------
------------------------------------------------------------
------------------------------------------------------------
------------------------------------------------------------
------------------------------------------------------------
--------------------------tttatc-tgtg------ttctttttgacgata--
----------tac-------------------------aaaacaatt-------------
--atgagtgtattgt-tttga----------------ttgttcttataatg---------
-tccttgaattatcaattta--------acttccctatt------------------tat
t------------------ta-----tga------------attttttt----------g
tattttag------------------agtttgttatat----------------------
-ttctacaat-ttctggactcaaatg---------------------------------t
ttggttg-ttttgtgt---------acccagt---gtgaag-------------------
---------------aac--------------------------cctatataccca----
---------tacacctgta---tgtaaatttggaaac-----------------------
------tgc-----------------------------------aa--------------
--------------aaactaaat-------------------------------------
------------------------------------------------------------
------------------------------------------------------------
------------------------------------------------------------
------------------------------------------------------------
------------------------------------------------------------
--------------------------
>L1-21_DR|381150
------------------------------------------------------------
------------------------------------------------------------
------------------------------------------------------------
------------------------------------------------------------
------------------------------------------------------------
------------------------------------------------------------
------------------------------------------------------------
------------------------------------------------------------
------------------------------------------------------------
------------------------------------------------------------
------------------------------------------------------------
------------------------------------------------------------
------------------------------------------------------------
------------------------------------------------------------
------------------------------------------------------------
------------------------------------------------------------
------------------------------------------------------------
------------------------------------------------------------
------------------------------------------------------------
------------------------------------------------------------
------------------------------------------------------------
------------------------------------------------------------
------------------------------------------------------------
------------------------------------------------------------
------------------------------------------------------------
------------------------------------------------------------
------------------------------------------------------------
------------------------------------------------------------
------------------------------------------------------------
------------------------------------------------------------
------------------------------------------------------------
------------------------------------------------------------
------------------------------------------------------------
------------------------------------------------------------
------------------------------------------------------------
------------------------------------------------------------
------------------------------------------------------------
------------------------------------------------------------
------------------------------------------------------------
------------------------------------------------------------
------------------------------------------------------------
------------------------------------------------------------
------------------------------------------------------------
------------------------------------------------------------
------------------------------------------------------------
------------------------------------------------------------
------------------------------------------------------------
------------------------------------------------------------
------------------------------------------------------------
------------------------------------------------------------
------------------------------------------------------------
------------------------------------------------------------
------------------------------------------------------------
------------------------------------------------------------
------------------------------------------------------------
------------------------------------------------------------
------------------------------------------------------------
------------------------------------------------------------
------------------------------------------------------------
------------------------------------------------------------
------------------------------------------------------------
------------------------------------------------------------
------------------------------------------------------------
------------------------------------------------------------
------------------------------------------------------------
------------------------------------------------------------
------------------------------------------------------------
------------------------------------------------------------
------------------------------------------------------------
------------------------------------------------------------
------------------------------------------------------------
------------------------------------------------------------
------------------------------------------------------------
------------------------------------------------------------
------------------------------------------------------------
------------------------------------------------------------
------------------------------------------------------------
------------------------------------------------------------
------------------------------------------------------------
------------------------------------------------------------
------------------------------------------------------------
------------------------------------------------------------
------------------------------------------------------------
------------------------------------------------------------
------------------------------------------------------------
------------------------------------------------------------
------------------------------------------------------------
------------------------------------------------------------
------------------------------------------------------------
------------------------------------------------------------
------------------------------------------------------------
------------------------------------------------------------
------------------------------------------------------------
------------------------------------------------------------
------------------------------------------------------------
------------------------------------------------------------
------------------------------------------------------------
-------------------------tttcatc-aatt------ttcattttgatgata--
-------------------------------------gaaaacaatt-------------
----gagtgtattgt-tttga----------------ttgttcttataaca---------
-tccctgaatcatta-------------atttcagcatt------------------tat
t------------------tatttatgg--------------------------------
--------------------------ctttttcttcat----------------------
-ttctacaac-ttctggattgctatg---------------------------------t
ttggttg-ttttgtgt---------acccaat---gtggaa-------------------
---------------aaa--------------------------cctatgta-caa----
---------tatatctgaa---agtaaatttggaaac-----------------------
------tgcaatac----------------------------------------------
--------------aaactaaat-------------------------------------
------------------------------------------------------------
------------------------------------------------------------
------------------------------------------------------------
------------------------------------------------------------
------------------------------------------------------------
--------------------------
>L1-21_DR|381151
------------------------------------------------------------
------------------------------------------------------------
------------------------------------------------------------
------------------------------------------------------------
------------------------------------------------------------
------------------------------------------------------------
------------------------------------------------------------
------------------------------------------------------------
------------------------------------------------------------
------------------------------------------------------------
------------------------------------------------------------
------------------------------------------------------------
------------------------------------------------------------
------------------------------------------------------------
------------------------------------------------------------
------------------------------------------------------------
------------------------------------------------------------
------------------------------------------------------------
------------------------------------------------------------
------------------------------------------------------------
------------------------------------------------------------
------------------------------------------------------------
------------------------------------------------------------
------------------------------------------------------------
------------------------------------------------------------
------------------------------------------------------------
------------------------------------------------------------
------------------------------------------------------------
------------------------------------------------------------
------------------------------------------------------------
------------------------------------------------------------
------------------------------------------------------------
------------------------------------------------------------
------------------------------------------------------------
------------------------------------------------------------
------------------------------------------------------------
------------------------------------------------------------
------------------------------------------------------------
------------------------------------------------------------
------------------------------------------------------------
------------------------------------------------------------
------------------------------------------------------------
------------------------------------------------------------
------------------------------------------------------------
------------------------------------------------------------
------------------------------------------------------------
------------------------------------------------------------
------------------------------------------------------------
------------------------------------------------------------
------------------------------------------------------------
------------------------------------------------------------
------------------------------------------------------------
------------------------------------------------------------
------------------------------------------------------------
------------------------------------------------------------
------------------------------------------------------------
------------------------------------------------------------
------------------------------------------------------------
------------------------------------------------------------
------------------------------------------------------------
------------------------------------------------------------
------------------------------------------------------------
------------------------------------------------------------
------------------------------------------------------------
------------------------------------------------------------
------------------------------------------------------------
------------------------------------------------------------
------------------------------------------------------------
------------------------------------------------------------
------------------------------------------------------------
------------------------------------------------------------
------------------------------------------------------------
------------------------------------------------------------
------------------------------------------------------------
------------------------------------------------------------
------------------------------------------------------------
------------------------------------------------------------
------------------------------------------------------------
------------------------------------------------------------
------------------------------------------------------------
------------------------------------------------------------
------------------------------------------------------------
------------------------------------------------------------
------------------------------------------------------------
------------------------------------------------------------
------------------------------------------------------------
------------------------------------------------------------
------------------------------------------------------------
------------------------------------------------------------
------------------------------------------------------------
------------------------------------------------------------
------------------------------------------------------------
------------------------------------------------------------
------------------------------------------------------------
------------------------------------------------------------
------------------------------------------------------------
------------------------------------------------------------
-----------------------------------------------ttttgatgata--
----------tac-------------------------caaacaatt-------------
--atgagtgtattgt-tttga----------------ttgttcttataatg---------
-tccttgaatctttaatgca--------acatccatatt---------------------
-------------------tatttatgga-----------aattgtttt----------g
tattttat------------------aatttcatttat----------------------
-ttctactat-ttctggatttcgatg---------------------------------t
ttggctg-ttttatgt---------actcatt---gtggat-------------------
---------------aac--------------------------cctatata-cag----
---------tacatcagta---tgtaaatttggagac-----------------------
------tgcaat-------------------------------aaa--------------
--------------aaatgtaatggaaaaaaaaaatcaaattttctttctcaac------
---tctatattttggcc-taaaaaatccaatgtttgaagaaaaa----------------
---tctgacaaaaaaaaaaaaaaacggctgaaaatttag---------------------
-----------------------------------------------ctcatagcctgta
aaag--------------------------------------------------------
--agcca----------------taaccaaaaaa--------------------------
-----------------t--------
>L1-21_DR|381152
------------------------------------------------------------
------------------------------------------------------------
------------------------------------------------------------
------------------------------------------------------------
------------------------------------------------------------
------------------------------------------------------------
------------------------------------------------------------
------------------------------------------------------------
------------------------------------------------------------
------------------------------------------------------------
------------------------------------------------------------
------------------------------------------------------------
------------------------------------------------------------
------------------------------------------------------------
------------------------------------------------------------
------------------------------------------------------------
------------------------------------------------------------
------------------------------------------------------------
------------------------------------------------------------
------------------------------------------------------------
------------------------------------------------------------
------------------------------------------------------------
------------------------------------------------------------
------------------------------------------------------------
------------------------------------------------------------
------------------------------------------------------------
------------------------------------------------------------
------------------------------------------------------------
------------------------------------------------------------
------------------------------------------------------------
------------------------------------------------------------
------------------------------------------------------------
------------------------------------------------------------
------------------------------------------------------------
------------------------------------------------------------
------------------------------------------------------------
------------------------------------------------------------
------------------------------------------------------------
------------------------------------------------------------
------------------------------------------------------------
------------------------------------------------------------
------------------------------------------------------------
------------------------------------------------------------
------------------------------------------------------------
------------------------------------------------------------
------------------------------------------------------------
------------------------------------------------------------
------------------------------------------------------------
------------------------------------------------------------
------------------------------------------------------------
------------------------------------------------------------
------------------------------------------------------------
------------------------------------------------------------
------------------------------------------------------------
------------------------------------------------------------
------------------------------------------------------------
------------------------------------------------------------
------------------------------------------------------------
------------------------------------------------------------
------------------------------------------------------------
------------------------------------------------------------
------------------------------------------------------------
------------------------------------------------------------
------------------------------------------------------------
------------------------------------------------------------
------------------------------------------------------------
------------------------------------------------------------
------------------------------------------------------------
------------------------------------------------------------
------------------------------------------------------------
------------------------------------------------------------
------------------------------------------------------------
------------------------------------------------------------
------------------------------------------------------------
------------------------------------------------------------
------------------------------------------------------------
------------------------------------------------------------
------------------------------------------------------------
------------------------------------------------------------
------------------------------------------------------------
------------------------------------------------------------
------------------------------------------------------------
------------------------------------------------------------
------------------------------------------------------------
------------------------------------------------------------
------------------------------------------------------------
------------------------------------------------------------
------------------------------------------------------------
------------------------------------------------------------
------------------------------------------------------------
------------------------------------------------------------
------------------------------------------------------------
------------------------------------------------------------
------------------------------------------------------------
------------------------------------------------------------
-------------------aaaaagtgtaaattgggaac-------cacaat-atgggt-
------------aaaaaaatacaact----caattgcaattgaaa--gcaactaaacag-
-------------------------tattacc-taat------tt-atttaaattgta--
----------tac-------------------------aaattaa---------------
--atatgtgtattat-tttgattg------------ctaattcttatgatg---------
-tttttgaatccttaatgt---------atttatttatt------------------tat
t------------------tatttatgca-----------ttttattttcatcttaaaat
tatttt-----------------tgaagttcatcccattaaattttt-------------
cttctacaattttctggactcctctg---------------------------------t
ctggttg-ttttgagt---------acacagt---gttgaa-------------------
---------------aat--------------------------cctatgta-cca----
---------tacatccata---tgtaaat-------------------------------
-------------------------------------------agat-------------
-----------aaataaacaaacaaataaacaaa--------------------------
------------------------------------------------------------
------------------------------------------------------------
------------------------------------------------------------
------------------------------------------------------------
------------------------------------------------------------
--------------------------
>L1-21_DR|381153
------------------------------------------------------------
------------------------------------------------------------
------------------------------------------------------------
------------------------------------------------------------
------------------------------------------------------------
------------------------------------------------------------
------------------------------------------------------------
------------------------------------------------------------
------------------------------------------------------------
------------------------------------------------------------
------------------------------------------------------------
------------------------------------------------------------
------------------------------------------------------------
------------------------------------------------------------
------------------------------------------------------------
------------------------------------------------------------
------------------------------------------------------------
------------------------------------------------------------
------------------------------------------------------------
------------------------------------------------------------
------------------------------------------------------------
------------------------------------------------------------
------------------------------------------------------------
------------------------------------------------------------
------------------------------------------------------------
------------------------------------------------------------
------------------------------------------------------------
------------------------------------------------------------
------------------------------------------------------------
------------------------------------------------------------
------------------------------------------------------------
------------------------------------------------------------
------------------------------------------------------------
------------------------------------------------------------
------------------------------------------------------------
------------------------------------------------------------
------------------------------------------------------------
------------------------------------------------------------
------------------------------------------------------------
------------------------------------------------------------
------------------------------------------------------------
------------------------------------------------------------
------------------------------------------------------------
------------------------------------------------------------
------------------------------------------------------------
------------------------------------------------------------
------------------------------------------------------------
------------------------------------------------------------
------------------------------------------------------------
------------------------------------------------------------
------------------------------------------------------------
------------------------------------------------------------
------------------------------------------------------------
------------------------------------------------------------
------------------------------------------------------------
------------------------------------------------------------
------------------------------------------------------------
------------------------------------------------------------
------------------------------------------------------------
------------------------------------------------------------
------------------------------------------------------------
------------------------------------------------------------
------------------------------------------------------------
------------------------------------------------------------
------------------------------------------------------------
------------------------------------------------------------
------------------------------------------------------------
------------------------------------------------------------
------------------------------------------------------------
------------------------------------------------------------
------------------------------------------------------------
------------------------------------------------------------
------------------------------------------------------------
------------------------------------------------------------
------------------------------------------------------------
------------------------------------------------------------
------------------------------------------------------------
------------------------------------------------------------
------------------------------------------------------------
------------------------------------------------------------
------------------------------------------------------------
------------------------------------------------------------
------------------------------------------------------------
------------------------------------------------------------
------------------------------------------------------------
------------------------------------------------------------
------------------------------------------------------------
------------------------------------------------------------
------------------------------------------------------------
------------------------------------------------------------
------------------------------------------------------------
------------------------------------------------------------
------------------------------------------------------------
------------------------------------------------------------
------------------------------------------------------------
------------------------------------------------------------
------------------------------------------------------------
------------------------------------------------------------
------------------------------------------caatt-------------
--atgagtgtatcgt-ttaga----------------ttggtcttatgatg---------
-tctttgaattcttaatgta--------atttgtgtatt------------------tgt
t------------------aattaat--t------------------------------a
ttttttat---------------------ttatat-------------------------
-----------------atccctgtg---------------------------------t
ttgattg-ttttgtgt---------acccaat---ggggaa-------------------
---------------aac--------------------------cctat-----------
--------------atgtg---tgtaaatctgaaaac-----------------------
------tccaat-------------------------------aaa--------------
--------------aaaaaaactaaattaaaaaa--------------------------
-------------------a----------------------------------------
------------------------------------------------------------
------------------------------------------------------------
------------------------------------------------------------
------------------------------------------------------------
--------------------------
>L1-21_DR|381154
------------------------------------------------------------
------------------------------------------------------------
------------------------------------------------------------
------------------------------------------------------------
------------------------------------------------------------
------------------------------------------------------------
------------------------------------------------------------
------------------------------------------------------------
------------------------------------------------------------
------------------------------------------------------------
------------------------------------------------------------
------------------------------------------------------------
------------------------------------------------------------
------------------------------------------------------------
------------------------------------------------------------
------------------------------------------------------------
------------------------------------------------------------
------------------------------------------------------------
------------------------------------------------------------
------------------------------------------------------------
------------------------------------------------------------
------------------------------------------------------------
------------------------------------------------------------
------------------------------------------------------------
------------------------------------------------------------
------------------------------------------------------------
------------------------------------------------------------
------------------------------------------------------------
------------------------------------------------------------
------------------------------------------------------------
------------------------------------------------------------
------------------------------------------------------------
------------------------------------------------------------
------------------------------------------------------------
------------------------------------------------------------
------------------------------------------------------------
------------------------------------------------------------
------------------------------------------------------------
------------------------------------------------------------
------------------------------------------------------------
------------------------------------------------------------
------------------------------------------------------------
------------------------------------------------------------
------------------------------------------------------------
------------------------------------------------------------
------------------------------------------------------------
------------------------------------------------------------
------------------------------------------------------------
------------------------------------------------------------
------------------------------------------------------------
------------------------------------------------------------
------------------------------------------------------------
------------------------------------------------------------
------------------------------------------------------------
------------------------------------------------------------
------------------------------------------------------------
------------------------------------------------------------
------------------------------------------------------------
------------------------------------------------------------
------------------------------------------------------------
------------------------------------------------------------
------------------------------------------------------------
------------------------------------------------------------
------------------------------------------------------------
------------------------------------------------------------
------------------------------------------------------------
------------------------------------------------------------
------------------------------------------------------------
------------------------------------------------------------
------------------------------------------------------------
------------------------------------------------------------
------------------------------------------------------------
------------------------------------------------------------
------------------------------------------------------------
------------------------------------------------------------
------------------------------------------------------------
------------------------------------------------------------
------------------------------------------------------------
------------------------------------------------------------
------------------------------------------------------------
------------------------------------------------------------
------------------------------------------------------------
------------------------------------------------------------
------------------------------------------------------------
------------------------------------------------------------
---------------------------------------------aaaaa----------
------------------------------------------------------------
------------------------------------------------------------
------------------------------------------------------------
------------------------------------------------------------
------------------------------------------------------------
------------------------------------------------------------
------------------------------------------------------------
------------------------------------------------------------
------------------------------------------------------------
-------------------aaaatgtgtagactagatgc-------cacatt-atgggtt
--aaaaaatacagtaagtacacaatt----gaattgtaattgaaa-aacaacaaatcag-
-------------------------ttttatg-tgtt------ttccttttaatggtata
--------------------------------------aaaacaatt-------------
--attactatattgt-tttga----------------ctgttcttacaatg---------
-tccttgaatctttcatgta--------aa----a----------------------tct
g------------------tatttatgga------------atgtta------------g
tattttat-------------------attttacttaa----------------------
-tttca-aac-ttctggatttatatg---------------------------------t
ttggttg-ttttgtgt---------a-ccaat---gtggaa-------------------
---------------aac--------------------------cctatgta-cca----
---------tacatctgta---tttaaatctagaaac-----------------------
------tgcaat--------------------------------aa--------------
--------------aaaaaaaaaaaaaaaaaaaa--------------------------
-------------------aaaaaa-----------------------------------
------------------------------------------------------------
------------------------------------------------------------
------------------------------------------------------------
------------------------------------------------------------
--------------------------
>L1-21_DR|381155
------------------------------------------------------------
------------------------------------------------------------
------------------------------------------------------------
------------------------------------------------------------
------------------------------------------------------------
------------------------------------------------------------
------------------------------------------------------------
------------------------------------------------------------
------------------------------------------------------------
------------------------------------------------------------
------------------------------------------------------------
------------------------------------------------------------
------------------------------------------------------------
------------------------------------------------------------
------------------------------------------------------------
------------------------------------------------------------
------------------------------------------------------------
------------------------------------------------------------
------------------------------------------------------------
------------------------------------------------------------
------------------------------------------------------------
------------------------------------------------------------
------------------------------------------------------------
------------------------------------------------------------
------------------------------------------------------------
------------------------------------------------------------
------------------------------------------------------------
------------------------------------------------------------
------------------------------------------------------------
------------------------------------------------------------
------------------------------------------------------------
------------------------------------------------------------
------------------------------------------------------------
------------------------------------------------------------
------------------------------------------------------------
------------------------------------------------------------
------------------------------------------------------------
------------------------------------------------------------
------------------------------------------------------------
------------------------------------------------------------
------------------------------------------------------------
------------------------------------------------------------
------------------------------------------------------------
------------------------------------------------------------
------------------------------------------------------------
------------------------------------------------------------
------------------------------------------------------------
------------------------------------------------------------
------------------------------------------------------------
------------------------------------------------------------
------------------------------------------------------------
------------------------------------------------------------
------------------------------------------------------------
------------------------------------------------------------
------------------------------------------------------------
------------------------------------------------------------
------------------------------------------------------------
------------------------------------------------------------
------------------------------------------------------------
------------------------------------------------------------
------------------------------------------------------------
------------------------------------------------------------
------------------------------------------------------------
------------------------------------------------------------
------------------------------------------------------------
------------------------------------------------------------
------------------------------------------------------------
------------------------------------------------------------
------------------------------------------------------------
------------------------------------------------------------
------------------------------------------------------------
------------------------------------------------------------
------------------------------------------------------------
------------------------------------------------------------
------------------------------------------------------------
------------------------------------------------------------
------------------------------------------------------------
------------------------------------------------------------
------------------------------------------------------------
--------------------------------------------------------c--c
cttcgattt-----------------------ttctttcttaactctttatccaggccta
aaattagaagaaaaatctgactaaaaaa-----ctgctgaaaattttgctgatcgcctgt
aaaaaagccataa---------ccaaaaatggtt--------------------------
-------------------------------------------------atttttct-ta
ctcaac-tctatacttaggcct-aaaaaat---cctttgttagaagaaaaatctgac---
----------aaaaaaactgcagaaatttttgctgatcgcctgtaaaaaa-gccataacc
---aaaaaatggttacagcttgaagcacctc-aattagtgactggtttgacataa--ttt
atgaaatctataagatggagaggct---aatgaa---ctgtcttttacaaac---tgagg
agtttattgagacatggagaa--------aa-tatgtagaatatat-tctgacatt----
-------------------aag-----accaaat---ttattata----tattagaatga
at---agtcagaaagatgtgaa---ttttatt----ttgattattt----tatgtattat
t-t-ttagtaatgatagaaaacataa-------cagaaagatag---taggaagaacaat
agctatttaaaaataaa-------------cagataaataaatat---------------
tttacatttaagatcctaaaagtaccatcctc-atagttccatatgtacatattttaggt
aaaaaataa---------------------------------------------------
------------------------------------------------------------
--------taaaaa-agtacacaatt----gaattgtaactgaaa-agcagcaaattca-
-------------------------ttttatc-catt------tc-tttttgatgata--
----------tac-------------------------aaaacaatt-------------
--atgagtgtattga-ttttcc---------------tgtttctaataatg---------
-tccttaaatcattaatgta--------acttcca----------------------aat
t------------------tattaatgga------------aatttttt----------a
tattttat------------------catttcatttat----------------------
-ttctacaat-tttgggaatccgatg---------------------------------t
ttgattg-ttttgtca---------atgcatt---gtggaa-------------------
---------------aac--------------------------cctat-----------
--------------cagta---tgtgaatttggatac-----------------------
------tgcaat-------------------------------aaac-------------
-------------taaatgggataaaaaaaaaaa--------------------------
-------------------gaaa-------------------------------------
------------------------------------------------------------
------------------------------------------------------------
------------------------------------------------------------
------------------------------------------------------------
--------------------------
>L1-21_DR|463883
-gtagaaagaagtcgattgccatgacaaaaaagaggcaaaacaagattaaagacaaaaaa
gattaacacaacatggaaagcatcactgaagtaaacgatgacggtccactgaccgagcac
agagagggcgagagtgaaatggaagtttatctgaagacaatattcaaagaaataaagtat
tttcatcaagatagcaagaaacaattccaagagccaaaagaggacattaccaaaactaac
agaagactcgacgaaacggagaagtgggtaaccgcaataaaggaccgaatgcaaactaca
gaggatgtgatcaaggagataatccaactgcatgtacaatttaaagtcaaatatacgagt
ctactctgtagctgaagggtctgaaaaaaactacccgtcgatgacagccttcattgaaca
gttgataaaagaaagcctccaactaccgatggacatgtatttgcagatcgaaagtgccca
cagagccctcacccatcgggatcagcaccaagatctttcattgtgagatttttgggctat
agaacgaaagaggaaattataaaaattgcatggcaaaataaaggattcgagtggaaagga
aagctaatacaatttgaccacgactacagtgttaaaaaggtgaataggatatgcagatgt
gaaaaagctgttaaaagaaaagggaatccgcttccaaactccttttcctgcaaaaatgca
ggtattctatgagcacggagtcctcatctacagctctgttacagaagcaacgtgaaatat
ggctgagaggagtacctatctccgtggtgaaacagccaaagacactaatggacaagatca
aaagggtgacctggtcaagcagtgatggacggggacataaaagtagtgaagaaaggaggc
aagttgaccggtcagttgtggagaaacaccagcaatttagacgcaaatcagtggaagaaa
ttt---ttttaaattgcactcaatcgatataaactctaaacagactgaaaaaaattttgt
cattacgtttttttttattatatcctcaacagtttaaggtcaagatttcaacaaagactg
aaactaaagtttaccaggttaaccaaagtggactgagaat------------ttagtgca
tgcttttttttaaatgtgcgtatagtgaaattataagttcgggagcatag------cggg
acatttttgccagaaggtacgagtgactttcagaataaaatgactttggagagccttcta
gtgatgagaagaggtcagttcttcgaaaggattacctatctaaaaacaattaaggttaat
ttaagaacctcacagctggaagtcttgaaattggttttcat----ttatgcaatg-----
--------tacaacaggttacagaattttggctgatgttcactgcagccaagaggatgga
gcactgaaaatgggtattgaaaattatgtacagttaatacacgaaattttgacatggaga
ctaaaaagcagagattaagattaatttcattcaacattaatggggtcttaaaccctcaaa
aactaaccaaaataattactaaactaaagaaagaaaagacacatattgctcacttacaag
agacacatttaaatgaaacagaacatctgaaacttaaaaaaaggggatttaaatggatat
tttcttcttcctataaatctggccttagacgaggggttgcaattcttatgtcaaattaag
taactcatgagcatttatcagaaaaaaaggataaagaaagtagatttatttgcattaaag
ggaaaataaataagacccaagtaactatatttaacatatatgcccctccaggaagccaat
gacctttctttaaacaattattaaatatgatatcaacgaaatcggagggcattttaattt
ggagaggtgatatgaatattcgactatctaaactggattactcgagaaaaaatcttat-t
ctcagaaccatgtaagaaagaaaattaacacactattaacataaattagtataattgata
tttggagaaatttcaatccaa--acacgagactactcacattatttagcc-------caa
cacatagcagaattgattatatttttacttttcttaaaaatagacacagagtcacatcat
gtgactctggaacaatagatatgtctgatcatgcacccataataatgacaatacatatca
atgacaacagaagaaatgccctctggaagttaaactcaagtatactaaataacccatttt
taaaaggcgacatcaaatctgagattgaaacctattttaaagaaaataataatggggaag
taacaccaataattttatgggatgcatttaaagcggtctttagaaggaaggtgattgcta
gaacagcagcattaaataaaataagacaaggcagaattgatagtttgcaaattcatttga
aaagggcaaagatgttacataaaagaacaaatgaccttggtgaaaacaaaaaaat--aaa
aaatgcaaaaagaataagacagtttgctatcagaagaaattcagcaaggactgttatttc
ttagacagaactattatgaagcaggacacaaatctacaagacttttagcatataaattaa
gaaaacaacaaacagactcaacagtttataaaataaggaaccctgaaactaagaataaac
atcatacattggaagaaatacagaagagttttaaaatatattataaaacccaatacacac
agccatcaataaagaatgaacagcatataaaaaa-attctcagctcattaagtc------
------------aacagaatgccagtttaacaatagaaattacagaactagaaataaatg
catcaataacaaaattaaaagcaaacaaa-----agggacagatggatatacatctgaat
ggtacgaatgctttcgagatcacatagttccaagacctaagatggcatgtaattgggcac
tgcaaaaaggagaaattcctccttcatggagagaagcaacaattacatttattcctaaag
atgggaaagataaattagagtgtaaaaattatcatccaatttcagttttaaacatagact
at--aatatacacatccattttggcaaaaagataagaaaatacattaccaaaccttatac
atttagatcaaacagggtttatacgtcaaagacaaacacaagacagtattagacatactt
taaccatctta--gcatattcaacaaagaaaaatagaagtcttgatcttgggactagacg
cagaaaaagcatttgatacagttagattgctgtatctttataagg---------------
-------------tattattaaagctctataagctttatacaaggaaccaacagctagaa
tcaaaattaatggaagcctctcaaaattatttattctggaaagaccatgtagacaaggat
tcccatgttctacactattgtttgctttatttttagagccactaagtcaaagcataaaac
aaaacactgatatcgaaggaattaaggtatttggtgaaga---------atctctttctg
cagacgatgtattaacttatttaggtaaaccacacaaatcattagaagtacttatggaaa
cattacagtcttttggaaaattgtctatatataaattaaatgttctaaaaactcagattc
tatctttaaattgtcaaccatctaaatttttaaagcaaaaaattaatttcaattgagaag
aaaattcattgaaatatttaggagtcaatattcataaagatttaacatatttgttttatt
taaactataagccactgtattcaaacataaagacaaacttaattagatggaacctactac
catacctagcattacattcaagaatagaatcaattaaaatgaatgtactcttacgatttt
tatgtctattccagacaatacctatagaaataagtaaacagcattttacagaatgggata
gattaattttatgttttatatggcaaggggaaaaatcaagaattaaatttaaaacattac
aattacagaaagacgaaggaagattttcattgccacgtttggagaagtattaccaagcgg
cccaaaaacgaccattactgtgcttatgcaaccctatttttaaaaccagatggaaggaaa
tagaaattgtcactccaaatagacccccaatttaagccataatggctgatggcaatttgg
taaaaatcgatgaaaaagaaattaacatatggacaaacaattaactaaaaacttggcacg
aaatatttaaaaatga--ttatttaacagaatcagtatcaatactgagatggctagcatt
t-gactccacatttgccacaaacaaaatagacaccagttttaaagtttggaataagcaag
gacctacagcatactgcacttttctacataatggaagtgttaaggatttttaaattttca
aaaatgaagatttactgagcgatcatgactttcatagatatttacagataagacataaaa
ttaaaaacattagaaacggcgatgaaaacaaaaataatattcttcttacaatatttaaac
tcagcttttaaggagccaacatgaccaaaataattactaaattatataaaagtatgcaag
acaataaattagagaacacatat----aaaaaaataaatgggaaaaaggatgcaaaattt
aaattactgaggaagagtggaaaaattttttt-aaaacacagtggaaattaacatcc--t
cttcagtctggagggaatttagttggaaaaacatcattcat---tttttccccacccctg
aa--caaaagagatacttaaaaaaaaatg-----------------------------aa
agcaaatcattcacat-attttatggaaatgttt----aaaaatccaggcattttg----
gcaagaaattca-taaatgtttaagaatatatatttcatatgcccatcaatttttct-tt
ctcaac-tttaaacttaggcct-aaaaaat---cccatgttagaagaaaaatctgac---
------------------------------------------------------------
------------------------------------------------------------
------------------------------------------------------------
------------------------------------------------------------
------------------------------------------------------------
------------------------------------------------------------
------------------------------------------------------------
------------------------------------------------------------
------------------------------------------------------------
------------------------------------------------------------
------------------------------------------------------------
------------------------------------------------------------
------------------------------------------------------------
------------------------------------------------------------
------------------------------------------------------------
------------------------------------------------------------
------------------------------------------------------------
------------------------------------------------------------
------------------------------------------------------------
------------------------------------------------------------
------------------------------------------------------------
------------------------------------------------------------
------------------------------------------------------------
------------------------------------------------------------
------------------------------------------------------------
------------------------------------------------------------
------------------------------------------------------------
------------------------------------------------------------
------------------------------------------------------------
--------------------------
>L1-21_DR|463884
------------------------------------------------------------
------------------------------------------------------------
------------------------------------------------------------
------------------------------------------------------------
------------------------------------------------------------
------------------------------------------------------------
------------------------------------------------------------
------------------------------------------------------------
------------------------------------------------------------
------------------------------------------------------------
------------------------------------------------------------
------------------------------------------------------------
------------------------------------------------------------
------------------------------------------------------------
------------------------------------------------------------
------------------------------------------------------------
------------------------------------------------------------
------------------------------------------------------------
------------------------------------------------------------
------------------------------------------------------------
------------------------------------------------------------
------------------------------------------------------------
------------------------------------------------------------
------------------------------------------------------------
------------------------------------------------------------
------------------------------------------------------------
------------------------------------------------------------
------------------------------------------------------------
------------------------------------------------------------
------------------------------------------------------------
------------------------------------------------------------
------------------------------------------------------------
------------------------------------------------------------
------------------------------------------------------------
------------------------------------------------------------
------------------------------------------------------------
------------------------------------------------------------
------------------------------------------------------------
------------------------------------------------------------
------------------------------------------------------------
------------------------------------------------------------
------------------------------------------------------------
------------------------------------------------------------
------------------------------------------------------------
------------------------------------------------------------
------------------------------------------------------------
------------------------------------------------------------
------------------------------------------------------------
------------------------------------------------------------
------------------------------------------------------------
------------------------------------------------------------
------------------------------------------------------------
------------------------------------------------------------
------------------------------------------------------------
------------------------------------------------------------
------------------------------------------------------------
------------------------------------------------------------
------------------------------------------------------------
------------------------------------------------------------
------------------------------------------------------------
------------------------------------------------------------
------------------------------------------------------------
------------------------------------------------------------
------------------------------------------------------------
------------------------------------------------------------
------------------------------------------------------------
------------------------------------------------------------
------------------------------------------------------------
------------------------------------------------------------
------------------------------------------------------------
------------------------------------------------------------
------------------------------------------------------------
------------------------------------------------------------
------------------------------------------------------------
------------------------------------------------------------
------------------------------------------------------------
------------------------------------------------------------
------------------------------------------------------------
------------------------------------------------------------
------------------------------------------------------------
------------------------------------------------------------
------------------------------------------------------------
------------------------------------------------------------
------------------------------------------------------------
-------------------------------------------aagaaaaatcagaca--
-------aaaaaaaaaattccgaaaaatttagctgatagcctgaaaaaaa-gctttaaac
----aaaaatgcttacagtttgaaatacctcaaattagtaactggtttgacataa--ttt
atgaaatctataagatggaaaggctaacaatgaa---ccgttgtttacagac---tgagg
agtttattgagatatggagaa--------aa-taagtagaatatat-tttaccatt----
-------------------aag-----accagat---ttattata-----gaatgaatga
at---agtcagaaagatgttaa---ttttatt----ttgtttaatt----tgtgtattat
t-g-ctagtaatgagagaaaacataac------aggaaagatag---aaagaagaacacc
agcttttt------------------------------taaatat---------------
tgcataattaagatcctaaaagtaccatcctc----------------------------
------------------------------------------------------------
------------------------------------------------------------
------------------------------------------------------------
------------------------------------------------------------
------------------------------------------------------------
------------------------------------------------------------
------------------------------------------------------------
------------------------------------------------------------
------at----------------------------------------------------
------------------------------------------------------------
------------------------------------------------------------
---------------aga------------------------------------------
------------------------------------------------------------
------tccaatgt----------------------------------------------
------------------------------------------------------------
------------------------------------------------------------
------------------------------------------------------------
------------------------------------------------------------
------------------------------------------------------------
------------------------------------------------------------
--------------------------
>L1-21_DR|463885
------------------------------------------------------------
------------------------------------------------------------
------------------------------------------------------------
------------------------------------------------------------
------------------------------------------------------------
------------------------------------------------------------
------------------------------------------------------------
------------------------------------------------------------
------------------------------------------------------------
------------------------------------------------------------
------------------------------------------------------------
------------------------------------------------------------
------------------------------------------------------------
------------------------------------------------------------
------------------------------------------------------------
------------------------------------------------------------
------------------------------------------------------------
------------------------------------------------------------
------------------------------------------------------------
------------------------------------------------------------
------------------------------------------------------------
------------------------------------------------------------
------------------------------------------------------------
------------------------------------------------------------
------------------------------------------------------------
------------------------------------------------------------
------------------------------------------------------------
------------------------------------------------------------
------------------------------------------------------------
------------------------------------------------------------
------------------------------------------------------------
------------------------------------------------------------
------------------------------------------------------------
------------------------------------------------------------
------------------------------------------------------------
------------------------------------------------------------
------------------------------------------------------------
------------------------------------------------------------
------------------------------------------------------------
------------------------------------------------------------
------------------------------------------------------------
------------------------------------------------------------
------------------------------------------------------------
------------------------------------------------------------
------------------------------------------------------------
------------------------------------------------------------
------------------------------------------------------------
------------------------------------------------------------
------------------------------------------------------------
------------------------------------------------------------
------------------------------------------------------------
------------------------------------------------------------
------------------------------------------------------------
------------------------------------------------------------
------------------------------------------------------------
------------------------------------------------------------
------------------------------------------------------------
------------------------------------------------------------
------------------------------------------------------------
------------------------------------------------------------
------------------------------------------------------------
------------------------------------------------------------
------------------------------------------------------------
------------------------------------------------------------
------------------------------------------------------------
------------------------------------------------------------
------------------------------------------------------------
------------------------------------------------------------
------------------------------------------------------------
------------------------------------------------------------
------------------------------------------------------------
------------------------------------------------------------
------------------------------------------------------------
------------------------------------------------------------
------------------------------------------------------------
------------------------------------------------------------
------------------------------------------------------------
------------------------------------------------------------
------------------------------------------------------------
------------------------------------------------------------
------------------------------------------------------------
------------------------------------------------------------
------------------------------------------------------------
------------------------------------------------------------
------------------------------------------------------------
------------------------------------------------------------
------------------------------------------------------------
------------------------------------------------------------
------------------------------------------------------------
------------------------------------------------------------
------------------------------------------------------------
------------------------------------------------------------
------------------------------------------------------------
------------------------------------------------------------
------------------------------------------------------------
-----------aagaaaaagaaaagggttgactgggtgc-------cacaat-at-----
----gac--aaaaa-agtacacaatt----gaattgtaactgata-agcaacaaattaa-
-------------------------tatgatc-tgtt------ta-tttttgatgata--
----------tac-------------------------aaaacaaat-------------
--atgagtgtattaa-ttttct---------------tgtttcttataatg---------
-tccttaaatcattaatgta--------acttcca----------------------ttt
t------------------taataatgga------------attttttt----------g
tattttat------------------aattcaatttat----------------------
-ttctacaat-tttgtgaatccgatg---------------------------------t
ttgattg-ttttgtga---------aca--------tggaa-------------------
---------------gac--------------------------cctat-----------
--------------ttgta---tgtaaatttggaaac-----------------------
------tgcaat-------------------------------gaa--------------
--------------aaaataaatgaaaaaagaaa--------------------------
-------------------agaaa------------------------------------
------------------------------------------------------------
------------------------------------------------------------
------------------------------------------------------------
------------------------------------------------------------
--------------------------
>L1-21_DR|463886
------------------------------------------------------------
------------------------------------------------------------
------------------------------------------------------------
------------------------------------------------------------
------------------------------------------------------------
------------------------------------------------------------
------------------------------------------------------------
------------------------------------------------------------
------------------------------------------------------------
------------------------------------------------------------
------------------------------------------------------------
------------------------------------------------------------
------------------------------------------------------------
------------------------------------------------------------
------------------------------------------------------------
------------------------------------------------------------
------------------------------------------------------------
------------------------------------------------------------
------------------------------------------------------------
------------------------------------------------------------
------------------------------------------------------------
------------------------------------------------------------
------------------------------------------------------------
------------------------------------------------------------
------------------------------------------------------------
------------------------------------------------------------
------------------------------------------------------------
------------------------------------------------------------
------------------------------------------------------------
------------------------------------------------------------
------------------------------------------------------------
------------------------------------------------------------
------------------------------------------------------------
------------------------------------------------------------
------------------------------------------------------------
------------------------------------------------------------
------------------------------------------------------------
------------------------------------------------------------
------------------------------------------------------------
------------------------------------------------------------
------------------------------------------------------------
------------------------------------------------------------
------------------------------------------------------------
------------------------------------------------------------
------------------------------------------------------------
------------------------------------------------------------
------------------------------------------------------------
------------------------------------------------------------
------------------------------------------------------------
------------------------------------------------------------
------------------------------------------------------------
------------------------------------------------------------
------------------------------------------------------------
------------------------------------------------------------
------------------------------------------------------------
------------------------------------------------------------
------------------------------------------------------------
------------------------------------------------------------
------------------------------------------------------------
------------------------------------------------------------
------------------------------------------------------------
------------------------------------------------------------
------------------------------------------------------------
------------------------------------------------------------
------------------------------------------------------------
------------------------------------------------------------
------------------------------------------------------------
------------------------------------------------------------
------------------------------------------------------------
------------------------------------------------------------
------------------------------------------------------------
------------------------------------------------------------
------------------------------------------------------------
------------------------------------------------------------
------------------------------------------------------------
------------------------------------------------------------
------------------------------------------------------------
------------------------------------------------------------
------------------------------------------------------------
------------------------------------------------------------
------------------------------------------------------------
------------------------------------------------------------
------------------------------------------------------------
------------------------------------------------------------
------------------------------------------------------------
------------------------------------------------------------
------------------------------------------------------------
------------------------------------------------------------
------------------------------------------------------------
------------------------------------------------------------
------------------------------------------------------------
------------------------------------------------------------
------------------------------------------------------------
------------------------------------------------------------
------------------------------------------------------------
------------------------------------------------------------
------------------------------------------------------------
-------------------------tttcatc-agtt------tcctttttgacgata--
----------t---------------------------aaaacaatg-------------
--atgtgtgtattgt-tttta----------------tttttcttataatg---------
-tccttaaattattaattta--------acttctgtatt------------------cat
t------------------tattcat-----------------tttttg----------g
tattttat------------------catttcttttct----------------------
-ttttacaat-ttctggattccgatgt--------------------------------t
ttggttg-ttatgtct---------acccatt---ttggaa-------------------
---------------aac--------------------------ccta-----cca----
---------tacatctata---tgtaaatttggaaat-----------------------
------tgctat--------------------------------aa--------------
--------------aaactaa---------------------------------------
------------------------------------------------------------
------------------------------------------------------------
------------------------------------------------------------
------------------------------------------------------------
------------------------------------------------------------
--------------------------
>L1-21_DR|463887
------------------------------------------------------------
------------------------------------------------------------
------------------------------------------------------------
------------------------------------------------------------
------------------------------------------------------------
------------------------------------------------------------
------------------------------------------------------------
------------------------------------------------------------
------------------------------------------------------------
------------------------------------------------------------
------------------------------------------------------------
------------------------------------------------------------
------------------------------------------------------------
------------------------------------------------------------
------------------------------------------------------------
------------------------------------------------------------
------------------------------------------------------------
------------------------------------------------------------
------------------------------------------------------------
------------------------------------------------------------
------------------------------------------------------------
------------------------------------------------------------
------------------------------------------------------------
------------------------------------------------------------
------------------------------------------------------------
------------------------------------------------------------
------------------------------------------------------------
------------------------------------------------------------
------------------------------------------------------------
------------------------------------------------------------
------------------------------------------------------------
------------------------------------------------------------
------------------------------------------------------------
------------------------------------------------------------
------------------------------------------------------------
------------------------------------------------------------
------------------------------------------------------------
------------------------------------------------------------
------------------------------------------------------------
------------------------------------------------------------
------------------------------------------------------------
------------------------------------------------------------
------------------------------------------------------------
------------------------------------------------------------
------------------------------------------------------------
------------------------------------------------------------
------------------------------------------------------------
------------------------------------------------------------
------------------------------------------------------------
------------------------------------------------------------
------------------------------------------------------------
------------------------------------------------------------
------------------------------------------------------------
------------------------------------------------------------
------------------------------------------------------------
------------------------------------------------------------
------------------------------------------------------------
------------------------------------------------------------
------------------------------------------------------------
------------------------------------------------------------
------------------------------------------------------------
------------------------------------------------------------
------------------------------------------------------------
------------------------------------------------------------
------------------------------------------------------------
------------------------------------------------------------
------------------------------------------------------------
------------------------------------------------------------
------------------------------------------------------------
------------------------------------------------------------
------------------------------------------------------------
------------------------------------------------------------
------------------------------------------------------------
------------------------------------------------------------
------------------------------------------------------------
------------------------------------------------------------
------------------------------------------------------------
------------------------------------------------------------
------------------------------------------------------------
------------------------------------------------------------
------------------------------------------------------------
------------------------------------------------------------
------------------------------------------------------------
------------------------------------------------------------
------------------------------------------------------------
------------------------------------------------------------
------------------------------------------------------------
------------------------------------------------------------
------------------------------------------------------------
------------------------------------------------------------
------------------------------------------------------------
------------------------------------------------------------
------------------------------------------------------------
------------------------------------------------------------
------------------------------------------------------------
------------------------------------------------------------
-------------taagtacacaatt----gaattgtaattgaga-agcaacaaatcag-
-------------------------ttttatc-tgtt------ttgtttttgatgata--
----------tac-------------------------aaaacaatt-------------
--atgagtgtattgt-tttga----------------ttgttcttataaag---------
-tccttgaattgttaattta--------acttccgtatt------------------tgt
t------------------tattgatgga------------tgtgtttt----------g
tattttat------------------aatacattttat----------------------
-ttatacaat-ttctggatttcgatttccta------------------aatttcgatgt
ttgtttg-ttttgtgt---------acctatt---gtgtaa-------------------
---------------aat--------------------------ctgt-----atg----
---------taaatctgta---tgtaaatttgaaaac-----------------------
------tgcaat--------------------------------aa--------------
--------------aaactaaatgagaaaaaa----------------------------
------------------------------------------------------------
------------------------------------------------------------
------------------------------------------------------------
------------------------------------------------------------
------------------------------------------------------------
--------------------------
>L1-21_DR|463888
------------------------------------------------------------
------------------------------------------------------------
------------------------------------------------------------
------------------------------------------------------------
------------------------------------------------------------
------------------------------------------------------------
------------------------------------------------------------
------------------------------------------------------------
------------------------------------------------------------
------------------------------------------------------------
------------------------------------------------------------
------------------------------------------------------------
------------------------------------------------------------
------------------------------------------------------------
------------------------------------------------------------
------------------------------------------------------------
------------------------------------------------------------
------------------------------------------------------------
------------------------------------------------------------
------------------------------------------------------------
------------------------------------------------------------
------------------------------------------------------------
------------------------------------------------------------
------------------------------------------------------------
------------------------------------------------------------
------------------------------------------------------------
------------------------------------------------------------
------------------------------------------------------------
------------------------------------------------------------
------------------------------------------------------------
------------------------------------------------------------
------------------------------------------------------------
------------------------------------------------------------
------------------------------------------------------------
------------------------------------------------------------
------------------------------------------------------------
------------------------------------------------------------
------------------------------------------------------------
------------------------------------------------------------
------------------------------------------------------------
------------------------------------------------------------
------------------------------------------------------------
------------------------------------------------------------
------------------------------------------------------------
------------------------------------------------------------
------------------------------------------------------------
------------------------------------------------------------
------------------------------------------------------------
------------------------------------------------------------
------------------------------------------------------------
------------------------------------------------------------
------------------------------------------------------------
------------------------------------------------------------
------------------------------------------------------------
------------------------------------------------------------
------------------------------------------------------------
------------------------------------------------------------
------------------------------------------------------------
------------------------------------------------------------
------------------------------------------------------------
------------------------------------------------------------
------------------------------------------------------------
------------------------------------------------------------
------------------------------------------------------------
------------------------------------------------------------
------------------------------------------------------------
------------------------------------------------------------
------------------------------------------------------------
------------------------------------------------------------
------------------------------------------------------------
------------------------------------------------------------
------------------------------------------------------------
------------------------------------------------------------
------------------------------------------------------------
------------------------------------------------------------
------------------------------------------------------------
------------------------------------------------------------
------------------------------------------------------------
------------------------------------------------------------
------------------------------------------------------------
------------------------------------------------------------
------------------------------------------------------------
------------------------------------------------------------
------------------------------------------------------------
------------------------------------atgttagaagaaaaaatttac---
------------aaaatctgataaatattttgctcatagcctgtaaaaaa-gccataact
-----aaaatggttacagctcgaaacacctcaaaatagttactggtttaacataa--ttt
atgaaatctaagataaagaggaatg---aatgaa---tcgttgtttacagac--------
---------------------t-------ga-ggagtagaatatat-tcttccact----
-------------------aag-----accagat---ttattatt---------------
--------------------------------------------------tgtgtactat
t-t-tgtgtaatatgagaaa-cataa-------aagaaagatagtaaaaaaaaaaacaat
gcctatgtaaaaaa------------------------taaatacaaa-----------a
tttacatttaagatccaaaaagtaccatcctt-acagtattatatgtatatagttcaggt
aataaaaaaa--------------------------------------------------
-------------agaagaaaaaagggtagactgggtgc-------aacaat-atgggtt
-----------aaaaagtatgcaact----gaattgtagctgaaa-agcaacaaatcag-
-------------------------ttttgtt-tgtt------ttctttttgaggatt--
----------tgc-------------------------aaaaccatt-------------
--attagtgtattgt-tttga----------------tcgttcttataaag---------
-tctttgactcattaatgta--------acttccatatt------------------tat
t------------------tatttatgaa------------attttttt----------g
tattttat------------------catgtcatttat----------------------
-ttctagaat-ttctggattccgatg---------------------------------t
ttggttg-ttttgtgt---------acccatt---atggaa-------------------
---------------aac--------------------------cctacata-taa----
---------tacatctgta---tgtgaatttgcaaac-----------------------
------tgcaac--------------------------------aa--------------
--------------aaactaaattggaaaaacaaa-------------------------
-----------------a------------------------------------------
------------------------------------------------------------
------------------------------------------------------------
------------------------------------------------------------
------------------------------------------------------------
--------------------------
>L1-21_DR|463889
------------------------------------------------------------
------------------------------------------------------------
------------------------------------------------------------
------------------------------------------------------------
------------------------------------------------------------
------------------------------------------------------------
------------------------------------------------------------
------------------------------------------------------------
------------------------------------------------------------
------------------------------------------------------------
------------------------------------------------------------
------------------------------------------------------------
------------------------------------------------------------
------------------------------------------------------------
------------------------------------------------------------
------------------------------------------------------------
------------------------------------------------------------
------------------------------------------------------------
------------------------------------------------------------
------------------------------------------------------------
------------------------------------------------------------
------------------------------------------------------------
------------------------------------------------------------
------------------------------------------------------------
------------------------------------------------------------
------------------------------------------------------------
------------------------------------------------------------
------------------------------------------------------------
------------------------------------------------------------
------------------------------------------------------------
------------------------------------------------------------
------------------------------------------------------------
------------------------------------------------------------
------------------------------------------------------------
------------------------------------------------------------
------------------------------------------------------------
------------------------------------------------------------
------------------------------------------------------------
------------------------------------------------------------
------------------------------------------------------------
------------------------------------------------------------
------------------------------------------------------------
------------------------------------------------------------
------------------------------------------------------------
------------------------------------------------------------
------------------------------------------------------------
------------------------------------------------------------
------------------------------------------------------------
------------------------------------------------------------
------------------------------------------------------------
------------------------------------------------------------
------------------------------------------------------------
------------------------------------------------------------
------------------------------------------------------------
------------------------------------------------------------
------------------------------------------------------------
------------------------------------------------------------
------------------------------------------------------------
------------------------------------------------------------
------------------------------------------------------------
------------------------------------------------------------
------------------------------------------------------------
------------------------------------------------------------
------------------------------------------------------------
------------------------------------------------------------
------------------------------------------------------------
------------------------------------------------------------
------------------------------------------------------------
------------------------------------------------------------
------------------------------------------------------------
------------------------------------------------------------
------------------------------------------------------------
------------------------------------------------------------
------------------------------------------------------------
------------------------------------------------------------
------------------------------------------------------------
------------------------------------------------------------
------------------------------------------------------------
------------------------------------------------------------
------------------------------------------------------------
------------------------------------------------------------
------------------------------------------------------------
------------------------------------------------------------
------------------------------------------------------------
------------------------------------------------------------
------------------------------------------------------------
------------------------------------------------------------
------------------------------------------------------------
------------------------------------------------------------
------------------------------------------------------------
------------------------------------------------------------
------------------------------------------------------------
------------------------------------------------------------
----------------------------------cggtttcatatgtacatagtttgcg-
------------------------------------------------------------
---------------------ggagaacaagttggataaaaaaaataacaataataaatt
----------aaataaataaacaatt----gaaatgcaattaaaa-agcaacaaatcag-
-------------------------tattatc-tgat------ttcattttgattgta--
----------tac-------------------------aaaacaatt-------------
--ttgagtgtactgc-tttga----------------ttgtttttaggatg---------
-tctttgaatccttaatgta--------atttccatatt------------------cat
t------------------tatttatgga--------a----------------------
--------------------------tttttatgtaat----------------------
-ttttacaac-ttttggactcctata-------------------------------tgt
ttggttc-ttttgtgt---------acccaat---gaggaaa------------------
---------------aac--------------------------cctatgta-cca----
---------tatatctgta---tgtaaatttggaaac-----------------------
------tgcaata------------------------------gaa--------------
--------------aaactatata------------------------------------
------------------------------------------------------------
------------------------------------------------------------
------------------------------------------------------------
------------------------------------------------------------
------------------------------------------------------------
--------------------------
>L1-21_DR|463890
------------------------------------------------------------
------------------------------------------------------------
------------------------------------------------------------
------------------------------------------------------------
------------------------------------------------------------
------------------------------------------------------------
------------------------------------------------------------
------------------------------------------------------------
------------------------------------------------------------
------------------------------------------------------------
------------------------------------------------------------
------------------------------------------------------------
------------------------------------------------------------
------------------------------------------------------------
------------------------------------------------------------
------------------------------------------------------------
------------------------------------------------------------
------------------------------------------------------------
------------------------------------------------------------
------------------------------------------------------------
------------------------------------------------------------
------------------------------------------------------------
------------------------------------------------------------
------------------------------------------------------------
------------------------------------------------------------
------------------------------------------------------------
------------------------------------------------------------
------------------------------------------------------------
------------------------------------------------------------
------------------------------------------------------------
------------------------------------------------------------
------------------------------------------------------------
------------------------------------------------------------
------------------------------------------------------------
------------------------------------------------------------
------------------------------------------------------------
------------------------------------------------------------
------------------------------------------------------------
------------------------------------------------------------
------------------------------------------------------------
------------------------------------------------------------
------------------------------------------------------------
------------------------------------------------------------
------------------------------------------------------------
------------------------------------------------------------
------------------------------------------------------------
------------------------------------------------------------
------------------------------------------------------------
------------------------------------------------------------
------------------------------------------------------------
------------------------------------------------------------
------------------------------------------------------------
------------------------------------------------------------
------------------------------------------------------------
------------------------------------------------------------
------------------------------------------------------------
------------------------------------------------------------
------------------------------------------------------------
------------------------------------------------------------
------------------------------------------------------------
------------------------------------------------------------
------------------------------------------------------------
------------------------------------------------------------
------------------------------------------------------------
------------------------------------------------------------
------------------------------------------------------------
------------------------------------------------------------
------------------------------------------------------------
------------------------------------------------------------
------------------------------------------------------------
------------------------------------------------------------
------------------------------------------------------------
------------------------------------------------------------
------------------------------------------------------------
------------------------------------------------------------
------------------------------------------------------------
------------------------------------------------------------
------------------------------------------------------------
------------------------------------------------------------
------------------------------------------------------------
------------------------------------------------------------
------------------------------------------------------------
------------------------------------------------------------
------------------------------------------------------------
------------------------------------------------------------
------------------------------------------------------------
------------------------------------------------------------
------------------------------------------------------------
------------------------------------------------------tt----
-------------------aag-----accagat---ttaatata---------gaatga
ac---agtcagaaagatgagaa---ttttatt----ttgttcattt----tgtgtattat
t-attttgtaatgagagaaaacataa-------aagaacaatag---tgaaaagaacaag
acttatta----------------------------------------------------
------------------------------------------------------------
------------------------------------------------------------
------------------------------------------------------------
----------------------------------------------aaaaaaaaactaa-
------------------------------------------------------------
--------------------------------------aaaataaat-------------
--aaaaatgtacatt-taagaaacta-----aaagtatcatcctcacagtttca------
------------------------------------------------------------
-------------------tatgtatatag------------------------------
------------------------------------------------------------
-----------------------------------------------------------t
ttagcta-----------aa-aaaaaaaaaat---ttaaaaa------------------
---------------aaa--------------------------ggtacaca-------g
---------ggtgccacaa---tacaggtttaaaaa------------------------
------------------------------------------------------------
------------------------------------------------------------
------------------------------------------------------------
------------------------------------------------------------
------------------------------------------------------------
------------------------------------------------------------
------------------------------------------------------------
--------------------------
>L1-21_DR|540645
------------------------------------------------------------
------------------------------------------------------------
------------------------------------------------------------
------------------------------------------------------------
------------------------------------------------------------
------------------------------------------------------------
------------------------------------------------------------
------------------------------------------------------------
------------------------------------------------------------
------------------------------------------------------------
------------------------------------------------------------
------------------------------------------------------------
------------------------------------------------------------
------------------------------------------------------------
------------------------------------------------------------
------------------------------------------------------------
------------------------------------------------------------
------------------------------------------------------------
------------------------------------------------------------
------------------------------------------------------------
------------------------------------------------------------
------------------------------------------------------------
------------------------------------------------------------
------------------------------------------------------------
------------------------------------------------------------
------------------------------------------------------------
------------------------------------------------------------
------------------------------------------------------------
------------------------------------------------------------
------------------------------------------------------------
------------------------------------------------------------
------------------------------------------------------------
------------------------------------------------------------
------------------------------------------------------------
------------------------------------------------------------
------------------------------------------------------------
------------------------------------------------------------
------------------------------------------------------------
------------------------------------------------------------
------------------------------------------------------------
------------------------------------------------------------
------------------------------------------------------------
------------------------------------------------------------
------------------------------------------------------------
------------------------------------------------------------
------------------------------------------------------------
------------------------------------------------------------
------------------------------------------------------------
------------------------------------------------------------
------------------------------------------------------------
------------------------------------------------------------
------------------------------------------------------------
------------------------------------------------------------
------------------------------------------------------------
------------------------------------------------------------
------------------------------------------------------------
------------------------------------------------------------
------------------------------------------------------------
------------------------------------------------------------
------------------------------------------------------------
------------------------------------------------------------
------------------------------------------------------------
------------------------------------------------------------
------------------------------------------------------------
------------------------------------------------------------
------------------------------------------------------------
------------------------------------------------------------
------------------------------------------------------------
------------------------------------------------------------
------------------------------------------------------------
------------------------------------------------------------
------------------------------------------------------------
------------------------------------------------------------
------------------------------------------------------------
------------------------------------------------------------
------------------------------------------------------------
------------------------------------------------------------
------------------------------------------------------------
------------------------------------------------------------
------------------------------------------------------------
------------------------------------------------------------
------------------------------------------------------------
------------------------------------------------------------
------------------------------------------------------------
------------------------------------------------------------
------------------------------------------------------------
------------------------------------------------------------
------------------------------------------------------------
------------------------------------------------------------
------------------------------------------------------------
------------------------------------------------------------
------------------------------------------------------------
------------------------------------------------------------
------------------------------------------------------------
------------------------------------------------------------
------------------------------------------------------------
------------------------------------------------------------
------------------------------------------------------------
------------------------------------------------------------
------------------------------------------------------------
------------------------------------------------------------
------------------------------------------------------------
------------------------------------------------------------
------------------------------------------------------------
----------------------------------------------------aatagtta
gagaatattccagat--c--------------------------cccatcgatttttc--
----tttattaacgctata----------cttgtgaa-----------------------
------tcctatg-------------------------------aa--------------
--------------aaactgattaaaaaaaacaa--------------------------
-------------------acaaactga--------------------------------
----------------tgaacatttatctgata---------------------------
-----------------------------------------------------gcctgta
agaa--------------------------------------------------------
--attca----------------taacaaaaaaaaaaaggttaccgcttgaaatacctc-
--aaattagtgactggtttga-----
>L1-21_DR|540646
------------------------------------------------------------
------------------------------------------------------------
------------------------------------------------------------
------------------------------------------------------------
------------------------------------------------------------
------------------------------------------------------------
------------------------------------------------------------
------------------------------------------------------------
------------------------------------------------------------
------------------------------------------------------------
------------------------------------------------------------
------------------------------------------------------------
------------------------------------------------------------
------------------------------------------------------------
------------------------------------------------------------
------------------------------------------------------------
------------------------------------------------------------
------------------------------------------------------------
------------------------------------------------------------
------------------------------------------------------------
------------------------------------------------------------
------------------------------------------------------------
------------------------------------------------------------
------------------------------------------------------------
------------------------------------------------------------
------------------------------------------------------------
------------------------------------------------------------
------------------------------------------------------------
------------------------------------------------------------
------------------------------------------------------------
------------------------------------------------------------
------------------------------------------------------------
------------------------------------------------------------
------------------------------------------------------------
------------------------------------------------------------
------------------------------------------------------------
------------------------------------------------------------
------------------------------------------------------------
------------------------------------------------------------
------------------------------------------------------------
------------------------------------------------------------
------------------------------------------------------------
------------------------------------------------------------
------------------------------------------------------------
------------------------------------------------------------
------------------------------------------------------------
------------------------------------------------------------
------------------------------------------------------------
------------------------------------------------------------
------------------------------------------------------------
------------------------------------------------------------
------------------------------------------------------------
------------------------------------------------------------
------------------------------------------------------------
------------------------------------------------------------
------------------------------------------------------------
------------------------------------------------------------
------------------------------------------------------------
------------------------------------------------------------
------------------------------------------------------------
------------------------------------------------------------
------------------------------------------------------------
------------------------------------------------------------
------------------------------------------------------------
------------------------------------------------------------
------------------------------------------------------------
------------------------------------------------------------
------------------------------------------------------------
------------------------------------------------------------
------------------------------------------------------------
------------------------------------------------------------
------------------------------------------------------------
------------------------------------------------------------
------------------------------------------------------------
------------------------------------------------------------
------------------------------------------------------------
------------------------------------------------------------
------------------------------------------------------------
------------------------------------------------------------
------------------------------------------------------------
------------------------------------------------------------
------------------------------------------------------------
------------------------------------------------------------
------------------------attg-aatttactttgtc------------------
---agc-tctatattttggtct-cacaaat---cttatgttaaaaaa-------------
-------------------------aattttgtttatcatgagtaaaac-atatgtaacc
---a-aaactgggtacagcttgacatacatcaaattagtgact-gtttaaaatag--tta
ataaaatccacaaaatggagaggctaaaaaaaatgattcttcagttacagca---tgata
aatttaatgaggtaagaagta--------aa-ttggtagactatat-tcttccatt----
-------------------aag-----accactc---ttaattta-----gagtc-taga
at---agttaaaaagattattg---tta-------------------------ttgttat
--tttatcacagaagggaaggggaga-------gtatgaaaaac---agaaaaaaataaa
atatatccacttaca-------------------tttatcaatttga-------------
---acacttaaggtgtcaaatgtgccaccctc-acagttt--------------------
------------------------------------------------------------
------------------------------------tgt--ctatatatagttatagggg
----gtgg---------tgaggaatt----t---------gcaaa-aacaagtg------
-------------------------------------------------cagattagg--
----------taccacagtgtggaaatttggtatattggcaagaaat-------------
--tcataaatgtttc-tagaa----------------ctctttccacatcc---------
-ctattgagg--------------------------------------------------
------------------------------------------------------------
------------------------------------------------------------
------------------------ta----------------------------------
--------tgtttaca---------attcaac---tc-----------------------
----------------ac--------------------------tctttaag--------
-----atctcaaatctc-------------------------------------------
------------------------------------------------------------
------------------------------------------------------------
------------------------------------------------------------
------------------------------------------------------------
------------------------------------------------------------
------------------------------------------------------------
------------------------------------------------------------
--------------------------
>L1-21_DR|540647
------------------------------------------------------------
------------------------------------------------------------
------------------------------------------------------------
------------------------------------------------------------
------------------------------------------------------------
------------------------------------------------------------
------------------------------------------------------------
------------------------------------------------------------
------------------------------------------------------------
------------------------------------------------------------
------------------------------------------------------------
------------------------------------------------------------
------------------------------------------------------------
------------------------------------------------------------
------------------------------------------------------------
------------------------------------------------------------
------------------------------------------------------------
------------------------------------------------------------
------------------------------------------------------------
------------------------------------------------------------
------------------------------------------------------------
------------------------------------------------------------
------------------------------------------------------------
------------------------------------------------------------
------------------------------------------------------------
------------------------------------------------------------
------------------------------------------------------------
------------------------------------------------------------
------------------------------------------------------------
------------------------------------------------------------
------------------------------------------------------------
------------------------------------------------------------
------------------------------------------------------------
------------------------------------------------------------
------------------------------------------------------------
------------------------------------------------------------
------------------------------------------------------------
------------------------------------------------------------
------------------------------------------------------------
------------------------------------------------------------
------------------------------------------------------------
------------------------------------------------------------
------------------------------------------------------------
------------------------------------------------------------
------------------------------------------------------------
------------------------------------------------------------
------------------------------------------------------------
------------------------------------------------------------
------------------------------------------------------------
------------------------------------------------------------
------------------------------------------------------------
------------------------------------------------------------
------------------------------------------------------------
------------------------------------------------------------
------------------------------------------------------------
------------------------------------------------------------
------------------------------------------------------------
------------------------------------------------------------
------------------------------------------------------------
------------------------------------------------------------
------------------------------------------------------------
------------------------------------------------------------
------------------------------------------------------------
------------------------------------------------------------
------------------------------------------------------------
------------------------------------------------------------
------------------------------------------------------------
------------------------------------------------------------
------------------------------------------------------------
------------------------------------------------------------
------------------------------------------------------------
------------------------------------------------------------
------------------------------------------------------------
------------------------------------------------------------
------------------------------------------------------------
------------------------------------------------------------
------------------------------------------------------------
------------------------------------------------------------
------------------------------------------------------------
------------------------------------------------------------
------------------------------------------------------------
------------------------------------------------------------
------------------------------------------------------------
----------------atgtttaaagaa--------------------------------
--------------------------------aattctgataaaaaga------------
----------------------gaggattttgcttataaacaataaaaag-cacataacc
----aaaaatagttacagcttcacataccccaaattagtgact-gtttgaaatag--ttg
atgacatcaacaagatggagaggctaaaaatgaa---tattttgttatagtc---tgaaa
aatatattgaggcatggagta--------aa-tgggtagaatatat-tcttccaat----
-------------------aag-----acaactc---ttaattta-----gagtt-tagg
at---agttaaaa-----------------------------------------------
------------------------------------------------------------
------------------------------------------------------------
------------------------------------------------------------
------------------------------------------------------------
------------------------------------------------------------
------------------------------------------------------------
------------------------------------------------------------
------------------------------------------------------------
------------------------------------------------------------
------------------------------------------------------------
------------------------------------------------------------
------------------------------------------------------------
------------------------------------------------------------
------------------------------------------------------------
---------------aatgt----------------------------------------
------------------------------------------------------------
------------------------------------------------------------
------------------------------------------------------------
------------------------------------------------------------
------------------------------------------------------------
------------------------------------------------------------
------------------------------------------------------------
------------------------------------------------------------
--------------------------
>L1-21_DR|540648
------------------------------------------------------------
------------------------------------------------------------
------------------------------------------------------------
------------------------------------------------------------
------------------------------------------------------------
------------------------------------------------------------
------------------------------------------------------------
------------------------------------------------------------
------------------------------------------------------------
------------------------------------------------------------
------------------------------------------------------------
------------------------------------------------------------
------------------------------------------------------------
------------------------------------------------------------
------------------------------------------------------------
------------------------------------------------------------
------------------------------------------------------------
------------------------------------------------------------
------------------------------------------------------------
------------------------------------------------------------
------------------------------------------------------------
------------------------------------------------------------
------------------------------------------------------------
------------------------------------------------------------
------------------------------------------------------------
------------------------------------------------------------
------------------------------------------------------------
------------------------------------------------------------
------------------------------------------------------------
------------------------------------------------------------
------------------------------------------------------------
------------------------------------------------------------
------------------------------------------------------------
------------------------------------------------------------
------------------------------------------------------------
------------------------------------------------------------
------------------------------------------------------------
------------------------------------------------------------
------------------------------------------------------------
------------------------------------------------------------
------------------------------------------------------------
------------------------------------------------------------
------------------------------------------------------------
------------------------------------------------------------
------------------------------------------------------------
------------------------------------------------------------
------------------------------------------------------------
------------------------------------------------------------
------------------------------------------------------------
------------------------------------------------------------
------------------------------------------------------------
------------------------------------------------------------
------------------------------------------------------------
------------------------------------------------------------
------------------------------------------------------------
------------------------------------------------------------
------------------------------------------------------------
------------------------------------------------------------
------------------------------------------------------------
------------------------------------------------------------
------------------------------------------------------------
------------------------------------------------------------
------------------------------------------------------------
------------------------------------------------------------
------------------------------------------------------------
------------------------------------------------------------
------------------------------------------------------------
------------------------------------------------------------
------------------------------------------------------------
------------------------------------------------------------
------------------------------------------------------------
------------------------------------------------------------
------------------------------------------------------------
------------------------------------------------------------
------------------------------------------------------------
------------------------------------------------------------
------------------------------------------------------------
------------------------------------------------------------
------------------------------------------------------------
------------------------------------------------------------
------------------------------------------------------------
------------------------------agtctgctggagactatgtggctcaaatca
attgaatcatacaca-----ttctggaaatgttt----ataaattctggcattttg----
gaaacaacttca-taaatgtttagagaa-tatattccatatcctcatcaatgtttct-tt
ctcaat-gctatactaaggcct-caag---taacctatggtagaagaaaacctgacc---
-----------aaaaaaactgatgaaatctttctgatagcctgtaaaaaaagccac----
----aaatatggttccagctcaaaatatctcaacttag---------tgacatca--tta
atgaaatatataagatagaggggctaacaatgaa---tcatcgtttacagac---tgagg
agtttaatgagacatggaaag--------aa-tgggtagaatatat-tcttccttt----
-------------------aag-----gccagac---ttaatata-----ga----atgt
ac---agtcagaaaggggcg-------------------tttattt----tgttcattat
--tttttgtaataagagaaaacaaa--------aataaagagag---tgagaagaacaag
acctattt-----------aaa-------------aaatatataaaa------------a
ttaacttttaagatgctataagtacaatcctc-acagtttccaatgaa------------
------------------------------------------------------------
----------------------------------------------tatagt-gtaggtg
----gaaaacaaaagagtacacagtt----taattgtaattgaaa-agcaacaaatcag-
-------------------------tttcagc-ggtt------ttctttttgatgata--
----------tattaaa------------------------acaatt-------------
--atgagtgtattgt-tttga----------------ttgtccttataatg---------
-tccttgaatcattaatgtt------c-aattcaattcaattc-------aataatataa
tttcca-------------tatttatttac-----------------------------g
gaattt------------------------------------------------------
-ctttggaat-ttttaaattcctttc----------------------------------
--------atttctac--------------------------------------------
---------------aa-------------------------------------------
------------------------------------------------------------
------------------------------------------------------------
------------------------------------------------------------
------------------------------------------------------------
------------------------------------------------------------
------------------------------------------------------------
------------------------------------------------------------
------------------------------------------------------------
--------------------------
>L1-21_DR|540649
------------------------------------------------------------
------------------------------------------------------------
------------------------------------------------------------
------------------------------------------------------------
------------------------------------------------------------
------------------------------------------------------------
------------------------------------------------------------
------------------------------------------------------------
------------------------------------------------------------
------------------------------------------------------------
------------------------------------------------------------
------------------------------------------------------------
------------------------------------------------------------
------------------------------------------------------------
------------------------------------------------------------
------------------------------------------------------------
------------------------------------------------------------
------------------------------------------------------------
------------------------------------------------------------
------------------------------------------------------------
------------------------------------------------------------
------------------------------------------------------------
------------------------------------------------------------
------------------------------------------------------------
------------------------------------------------------------
------------------------------------------------------------
------------------------------------------------------------
------------------------------------------------------------
------------------------------------------------------------
------------------------------------------------------------
------------------------------------------------------------
------------------------------------------------------------
------------------------------------------------------------
------------------------------------------------------------
------------------------------------------------------------
------------------------------------------------------------
------------------------------------------------------------
------------------------------------------------------------
------------------------------------------------------------
------------------------------------------------------------
------------------------------------------------------------
------------------------------------------------------------
------------------------------------------------------------
------------------------------------------------------------
------------------------------------------------------------
------------------------------------------------------------
------------------------------------------------------------
------------------------------------------------------------
------------------------------------------------------------
------------------------------------------------------------
------------------------------------------------------------
------------------------------------------------------------
------------------------------------------------------------
------------------------------------------------------------
------------------------------------------------------------
------------------------------------------------------------
------------------------------------------------------------
------------------------------------------------------------
------------------------------------------------------------
------------------------------------------------------------
------------------------------------------------------------
------------------------------------------------------------
------------------------------------------------------------
------------------------------------------------------------
------------------------------------------------------------
------------------------------------------------------------
------------------------------------------------------------
------------------------------------------------------------
------------------------------------------------------------
------------------------------------------------------------
------------------------------------------------------------
----------------agaaattaacgtatggacaaacaattaa--aaaagcttggcaag
aaatataagaaaaataatagatttaatggaatctgtatcaatactgagatggccaatctg
tagactccacatttgccccaaacaaaat--acactagtttcaaagtttggaataagaaaa
gactcatggcatactgcacttttctatataatggaagtgttaaggat-ttaaaactttca
aaaatgaaaattccctgagtgtttatgactttcaaagatatttacagataagacacaaaa
ttaaaaacatcagaaacggcgatgaaaacaaaaataatagtcttcttacaatatttatct
cagcttataaaggagccagcatgaccaaattaattactaaattatataaaagtcaacaag
acaataaattagagaatacatgttat-ataaaaatagatggaaaaaagagggtaatatta
aaaatattgagtaagagtgaaaaagtattttt-aaaacacagcggtaaataacatcc--t
cctcagtctggagggaatttggttggaaaaatatcacacgt---ttattcatcacccctg
ag--tagaagagatacttaaacaaaaatgcagtctgttggagactatgtggctcaaatga
agcaaatgatttacat-attttctggaaatgttt----aaaaaatctggcattttg----
--------------gaatatttagagaa-tgtattccatatccccatcagttttctt--t
ctcaac-tctatatttaggcct-----------aaaatgttagaagaaaaatctgacc--
----------aaaaaaactgcagaaaattttgctgatagcctgcaaaaaa-gacgtatcc
---aaaaaatggttacagctcaaaaaacctcaaattagtgactagtttgacatta--ttt
atgaaatgaaaaagatggagaggcaaacaagtaa---tcatcgttaacagac---tgaag
agtttaatgagacattgagaa--------aa-tgggtagaatatat-tcttccatt----
-------------------aag-----accatgt---ttgttata---------gaatgt
at---agtcagaaagaggtgaa---ttttatt----ttgtgtatttc-------ttcttt
t-tttttgtaatcacagaaa----------------------------------------
------------------------------------------------------------
-----------------aaaaattacatcctt-acagttttatatgtatatagtttaggt
aataataaaa--------------------------------------------------
-----------aaaaaaaaggaaagcgtagactgggtgc-------cacaac-atgg---
----gtttaaaaaaaagtacacaatt----gaattgtacctgaaaaagcaacaaatcta-
-------------------------ttttatc-agtt------ttgtttttgacaata--
----------tac-------------------------aaaacaatg-------------
--atgagtgtattgt-tttga----------------ttgtttttataatg---------
-tcaattaatcattgttgta--------acttctgtatta----------------attt
tt----------------ttatttatgga------------tttgtttt------g---g
tattttat------------------aatttcatttat----------------------
-ttctacaat-ttcggaattctgatg---------------------------------t
ttggttg-ttttgtgt---------acccatt---gtgaaa-------------------
---------------aac--------------------------cctatata-caa----
---------tacacctgta---tgtaaatttgaaaac-----------------------
------tgcaat--------------------------------aa--------------
--------------aaactaaatgagaaggaaaa--------------------------
-------------------agaaa------------------------------------
------------------------------------------------------------
------------------------------------------------------------
------------------------------------------------------------
------------------------------------------------------------
--------------------------
>L1-21_DR|626501
------------------------------------------------------------
------------------------------------------------------------
------------------------------------------------------------
------------------------------------------------------------
------------------------------------------------------------
------------------------------------------------------------
------------------------------------------------------------
------------------------------------------------------------
------------------------------------------------------------
------------------------------------------------------------
------------------------------------------------------------
------------------------------------------------------------
------------------------------------------------------------
------------------------------------------------------------
------------------------------------------------------------
------------------------------------------------------------
------------------------------------------------------------
------------------------------------------------------------
------------------------------------------------------------
------------------------------------------------------------
------------------------------------------------------------
------------------------------------------------------------
------------------------------------------------------------
------------------------------------------------------------
------------------------------------------------------------
------------------------------------------------------------
------------------------------------------------------------
------------------------------------------------------------
------------------------------------------------------------
------------------------------------------------------------
------------------------------------------------------------
------------------------------------------------------------
------------------------------------------------------------
------------------------------------------------------------
------------------------------------------------------------
------------------------------------------------------------
------------------------------------------------------------
------------------------------------------------------------
------------------------------------------------------------
------------------------------------------------------------
------------------------------------------------------------
------------------------------------------------------------
------------------------------------------------------------
------------------------------------------------------------
------------------------------------------------------------
------------------------------------------------------------
------------------------------------------------------------
------------------------------------------------------------
------------------------------------------------------------
------------------------------------------------------------
------------------------------------------------------------
------------------------------------------------------------
------------------------------------------------------------
------------------------------------------------------------
------------------------------------------------------------
------------------------------------------------------------
------------------------------------------------------------
------------------------------------------------------------
------------------------------------------------------------
------------------------------------------------------------
------------------------------------------------------------
------------------------------------------------------------
------------------------------------------------------------
------------------------------------------------------------
------------------------------------------------------------
------------------------------------------------------------
------------------------------------------------------------
------------------------------------------------------------
------------------------------------------------------------
------------------------------------------------------------
------------------------------------------------------------
------------------------------------------------------------
------------------------------------------------------------
------------------------------------------------------------
------------------------------------------------------------
------------------------------------------------------------
------------------------------------------------------------
------------------------------------------------------------
------------------------------------------------------------
------------------------------------------------------------
------------------------------------------------------------
------------------------------------------------------------
------------------------------------------------------------
------------------------------------------------------------
------------------------------------------------------------
--------------------------------------------aaaaaa-gccaga---
-taaaaaaatggtcacagctcaaaataccccaaactagtgactagtttgacataa--ttt
ttgaaatctataagatggagagat---------------gtcgtttacagac---tg---
--tttaatgaaacatggggac--------aa-tggata-aatatat-tctcccaat----
-------------------aag-----accagac---ttaatata---------gaatgt
at---agtcagaaatatgtgaa---ctttatt----ttattttttt--------------
------------------------------------------------------------
------------------------------------------------------------
---------------------gtattattttt----------------------------
------------------------------------------------------------
---------------------------------------------tgacaat-atg----
----ggttaaaaaaaagtacacaatt----gaattgtaattgaaa-aacatcaaatcag-
-------------------------ttttatc-tgtt------tgctttgtgactata--
----------aac-------------------------aaaacaatt-------------
--atgagtgtaatgt-tttaa----------------ttgctcttataatg---------
-tccttgaattattaatgta--------atttctgtatt------------------taa
t------------------catttataga------------------------------a
tgttttgt---------------------ttttatcat----------------------
-ttctacaac-ttctggatcccaatg---------------------------------t
ttggttgtttttgtgt---------acccaat---gtggaa-------------------
---------------aac--------------------------cccat-----------
--------------ctgta---tgtaaatttggaaac-----------------------
------tacaat-------------------------------aaa--------------
--------------taaataaaaataataaaa----------------------------
------------------------------------------------------------
------------------------------------------------------------
------------------------------------------------------------
------------------------------------------------------------
------------------------------------------------------------
--------------------------
>L1-21_DR|626502
------------------------------------------------------------
------------------------------------------------------------
------------------------------------------------------------
------------------------------------------------------------
------------------------------------------------------------
------------------------------------------------------------
------------------------------------------------------------
------------------------------------------------------------
------------------------------------------------------------
------------------------------------------------------------
------------------------------------------------------------
------------------------------------------------------------
------------------------------------------------------------
------------------------------------------------------------
------------------------------------------------------------
------------------------------------------------------------
------------------------------------------------------------
------------------------------------------------------------
------------------------------------------------------------
------------------------------------------------------------
------------------------------------------------------------
------------------------------------------------------------
------------------------------------------------------------
------------------------------------------------------------
------------------------------------------------------------
------------------------------------------------------------
------------------------------------------------------------
------------------------------------------------------------
------------------------------------------------------------
------------------------------------------------------------
------------------------------------------------------------
------------------------------------------------------------
------------------------------------------------------------
------------------------------------------------------------
------------------------------------------------------------
------------------------------------------------------------
------------------------------------------------------------
------------------------------------------------------------
------------------------------------------------------------
------------------------------------------------------------
------------------------------------------------------------
------------------------------------------------------------
------------------------------------------------------------
------------------------------------------------------------
------------------------------------------------------------
------------------------------------------------------------
------------------------------------------------------------
------------------------------------------------------------
------------------------------------------------------------
------------------------------------------------------------
------------------------------------------------------------
------------------------------------------------------------
------------------------------------------------------------
------------------------------------------------------------
------------------------------------------------------------
------------------------------------------------------------
------------------------------------------------------------
------------------------------------------------------------
------------------------------------------------------------
------------------------------------------------------------
------------------------------------------------------------
------------------------------------------------------------
------------------------------------------------------------
------------------------------------------------------------
------------------------------------------------------------
------------------------------------------------------------
------------------------------------------------------------
------------------------------------------------------------
------------------------------------------------------------
------------------------------------------------------------
------------------------------------------------------------
------------------------------------------------------------
------------------------------------------------------------
------------------------------------------------------------
------------------------------------------------------------
------------------------------------------------------------
------------------------------------------------------------
------------------------------------------------------------
------------------------------------------------------------
------------------------------------------------------------
------------------------------------------------------------
------------------------------------------------------------
------------------------------------------------------------
------------------------------------------------------------
------------------------------------------------------------
------------------------------------------------------------
------------------------------------------------------------
------------------------------------------------------------
------------------------------------------------------------
------------------------------------------------------------
------------------------------------------------------------
------------------------------------------------------------
------------------------------------------------------------
------------------------------------------------------------
------------------------------------------------------------
------------------------------------------------------------
--------aaaaaaaagtacacaact----gaattgtaatcgaaa-agcaacaaatcac-
-------------------------tttcatc-tgt-------ttctttttgacgatg--
----------tac-------------------------aaaacaact-------------
--gtgagtgtattgt-tttgat---------------ttatccttataatg---------
-tccttgattgattaatgta--------atccctgtatt------------------tgt
t------------------tatttatgaa------------atttatct----------g
tattttat------------------aatttcgttcat----------------------
-ttctgaaac-atctgaatcttgagt---------------------------------t
ttggatg-ttttgtgt---------agccaat---gtggaa-------------------
---------------aac--------------------------cctgtaca-cca----
---------tacatctgta---tgttaatttggaaac-----------------------
------ta--at--------------------------------aa--------------
--------------aaactaaataaaaaaaaa----------------------------
------------------------------------------------------------
------------------------------------------------------------
------------------------------------------------------------
------------------------------------------------------------
------------------------------------------------------------
--------------------------
>L1-21_DR|711798
------------------------------------------------------------
------------------------------------------------------------
------------------------------------------------------------
------------------------------------------------------------
------------------------------------------------------------
------------------------------------------------------------
------------------------------------------------------------
------------------------------------------------------------
------------------------------------------------------------
------------------------------------------------------------
------------------------------------------------------------
------------------------------------------------------------
------------------------------------------------------------
------------------------------------------------------------
------------------------------------------------------------
------------------------------------------------------------
------------------------------------------------------------
------------------------------------------------------------
------------------------------------------------------------
------------------------------------------------------------
------------------------------------------------------------
------------------------------------------------------------
------------------------------------------------------------
------------------------------------------------------------
------------------------------------------------------------
------------------------------------------------------------
------------------------------------------------------------
------------------------------------------------------------
------------------------------------------------------------
------------------------------------------------------------
------------------------------------------------------------
------------------------------------------------------------
------------------------------------------------------------
------------------------------------------------------------
------------------------------------------------------------
------------------------------------------------------------
------------------------------------------------------------
------------------------------------------------------------
------------------------------------------------------------
------------------------------------------------------------
------------------------------------------------------------
------------------------------------------------------------
------------------------------------------------------------
------------------------------------------------------------
------------------------------------------------------------
------------------------------------------------------------
------------------------------------------------------------
------------------------------------------------------------
------------------------------------------------------------
------------------------------------------------------------
------------------------------------------------------------
------------------------------------------------------------
------------------------------------------------------------
------------------------------------------------------------
------------------------------------------------------------
------------------------------------------------------------
------------------------------------------------------------
------------------------------------------------------------
------------------------------------------------------------
------------------------------------------------------------
------------------------------------------------------------
------------------------------------------------------------
------------------------------------------------------------
------------------------------------------------------------
------------------------------------------------------------
------------------------------------------------------------
------------------------------------------------------------
------------------------------------------------------------
------------------------------------------------------------
------------------------------------------------------------
------------------------------------------------------------
------------------------------------------------------------
------------------------------------------------------------
------------------------------------------------------------
------------------------------------------------------------
------------------------------------------------------------
------------------------------------------------------------
------------------------------------------------------------
------------------------------------------------------------
------------------------------------------------------------
------------------------------------------------------------
--------------------------------------------tatgtggctgaaatga
agcaaattattcacat-attttctggaaatgtttg---aaaaatccaggaattttg----
gcaagaaattca-tatatgtttagaaaa-tatattccatatccccatcgatttttct-tt
ttcaac-tttatacttaggcct-aaaaaat---cctattttagaagaaaaatctgac---
----------agaaaaactgctgaaaattttgctgatagcctgtaaaaaa-gctataacc
---aaaaaatggttacagcttgaaatacttcaaattagtgactggtttgacataa--ttt
atgaaatctataagatggagaggctaacaatgaa---ccgttgtctacagac---tgcag
agtttaatgagacttggagaa--------aa-tggttagaatatat-tttgtcgtt----
-------------------gag-----accagat---ttattatag-aatgaatgaatga
at---agttagaaagatgtgaa---gtttatt----ttgtttattt----tatgtataat
t-t-ctagtaatgagagaaagtataa-------cagaaagatag---aaagaagaacaca
agctattt------------------------------taaatat---------------
tgtacatttaagatcctaaaagtaccatcctc-ataggtccatatgtacatagtttaggt
aataaaaaat-------------aaataaataaataaa----------------------
---------------aaaggaaaagggttgactgggtgc-------cacaat-at-----
----gacaaaaaa--catacacaatt----gagttgtaactgaaa-agcaacaaattaa-
-------------------------ttttttc-tgtt------tc-tttttgatgata--
----------tac-------------------------aaaacaatt-------------
--ataagtgtattga-ttttct---------------tgtttcttataatg---------
-tccttaaatcattcatgta--------acttaca----------------------ttt
t------------------tattaatgga------------aatttttt----------c
taatatat------------------catttcatttat----------------------
-ttctacaat-tttggaattccgatc---------------------------------t
tggattg-ttttgtga---------aaacatt---gtggaa-------------------
---------------aac--------------------------cttat-----------
--------------ctgga---tgtgaatttgggaac-----------------------
------tacatt-------------------------------aaa--------------
--------------aaactaaatgacaaataaa---------------------------
------------------------------------------------------------
------------------------------------------------------------
------------------------------------------------------------
------------------------------------------------------------
------------------------------------------------------------
--------------------------
>L1-21_DR|711799
------------------------------------------------------------
------------------------------------------------------------
------------------------------------------------------------
------------------------------------------------------------
------------------------------------------------------------
------------------------------------------------------------
------------------------------------------------------------
------------------------------------------------------------
------------------------------------------------------------
------------------------------------------------------------
------------------------------------------------------------
------------------------------------------------------------
------------------------------------------------------------
------------------------------------------------------------
------------------------------------------------------------
------------------------------------------------------------
------------------------------------------------------------
------------------------------------------------------------
------------------------------------------------------------
------------------------------------------------------------
------------------------------------------------------------
------------------------------------------------------------
------------------------------------------------------------
------------------------------------------------------------
------------------------------------------------------------
------------------------------------------------------------
------------------------------------------------------------
------------------------------------------------------------
------------------------------------------------------------
------------------------------------------------------------
------------------------------------------------------------
------------------------------------------------------------
------------------------------------------------------------
------------------------------------------------------------
------------------------------------------------------------
------------------------------------------------------------
------------------------------------------------------------
------------------------------------------------------------
------------------------------------------------------------
------------------------------------------------------------
------------------------------------------------------------
------------------------------------------------------------
------------------------------------------------------------
------------------------------------------------------------
------------------------------------------------------------
------------------------------------------------------------
------------------------------------------------------------
------------------------------------------------------------
------------------------------------------------------------
------------------------------------------------------------
------------------------------------------------------------
------------------------------------------------------------
------------------------------------------------------------
------------------------------------------------------------
------------------------------------------------------------
------------------------------------------------------------
------------------------------------------------------------
------------------------------------------------------------
------------------------------------------------------------
------------------------------------------------------------
------------------------------------------------------------
------------------------------------------------------------
------------------------------------------------------------
------------------------------------------------------------
------------------------------------------------------------
------------------------------------------------------------
------------------------------------------------------------
------------------------------------------------------------
------------------------------------------------------------
------------------------------------------------------------
------------------------------------------------------------
------------------------------------------------------------
------------------------------------------------------------
------------------------------------------------------------
------------------------------------------------------------
------------------------------------------------------------
------------------------------------------------------------
------------------------------------------------------------
------------------------------------------------------------
------------------------------------------------------------
------------------ttggttggataaatatcttt--t--gttttgtttttttcctg
ag--cagaagaggtccttaaacaaaaatgcagtctgctggagactgtgtggctcaaatga
agtgaattattcacat-atattctggaaatgttt----aaaaactcaggcattttg----
acaagaatttca-taaatgtttagaaaa-tatattccatattcacagcatttctttcttt
cttaac-tcaatacttatggcc-taaaaat---cctatgttagaagaaaaatctgac---
-------------aaaactgctgaaaatgttgctgatagcctgtaaaaaa-gccataacc
---aaaatatggttacagctcaaaatacctcaaattagtgactgatttgacataa--ttt
ataaaatctataagattgagaggctaacaatgaa---tcgtcatttacagac---agtgg
agtttaatgagacatggagaa--------aa-tgagtagaa-------------------
-------------------------------------atattata---------gaatgt
at---agtcagaaagatgcgaagttttttattatatatatatatatataatatatatata
t-atatattaatgggagaaaacacaa-------aagaaagatag---tgaaaagaacaat
acctatttaaacaaat--------------ttaacaaataaatagaa------------a
ctaacatttaagatcctcaatgtatcatcctc-actgtttcatatgtatgta--------
------------------------------------------------------------
---------taggtaataagaaaagggtagactgggtgc-------cacaac-atgggtt
----------aaaaaagtacacaattg----------aaatgaaa-agcaacaaatcaa-
-------------------------tttgatc-tgtt------ttctttttgacgcta--
----------tac-------------------------aaattaatt-------------
--atgtgtgtaatat-tttga-------------------------taata---------
-tccttaaatcattaatgta--------acttccatatt------------------tat
ttt--------------------------------------------------------g
tattttat------------------aatttttgttat----------------------
-tactgcaat-ttctaaagtccgatg---------------------------------t
ttggttg-ttttct-----------acccatt---gtggaa-------------------
---------------aac--------------------------cctatata-caa----
---------tacatc-------tgtaaatttgggaac-----------------------
------tacaat--------------------------------aa--------------
--------------aaactaaatgagagaaaaaa--------------------------
-------------------aagaa------------------------------------
------------------------------------------------------------
------------------------------------------------------------
------------------------------------------------------------
------------------------------------------------------------
--------------------------
>L1-21_DR|793861
------------------------------------------------------------
------------------------------------------------------------
------------------------------------------------------------
------------------------------------------------------------
------------------------------------------------------------
------------------------------------------------------------
------------------------------------------------------------
------------------------------------------------------------
------------------------------------------------------------
------------------------------------------------------------
------------------------------------------------------------
------------------------------------------------------------
------------------------------------------------------------
------------------------------------------------------------
------------------------------------------------------------
------------------------------------------------------------
------------------------------------------------------------
------------------------------------------------------------
------------------------------------------------------------
------------------------------------------------------------
------------------------------------------------------------
------------------------------------------------------------
------------------------------------------------------------
------------------------------------------------------------
------------------------------------------------------------
------------------------------------------------------------
------------------------------------------------------------
------------------------------------------------------------
------------------------------------------------------------
------------------------------------------------------------
------------------------------------------------------------
------------------------------------------------------------
------------------------------------------------------------
------------------------------------------------------------
------------------------------------------------------------
------------------------------------------------------------
------------------------------------------------------------
------------------------------------------------------------
------------------------------------------------------------
------------------------------------------------------------
------------------------------------------------------------
------------------------------------------------------------
------------------------------------------------------------
------------------------------------------------------------
------------------------------------------------------------
------------------------------------------------------------
------------------------------------------------------------
------------------------------------------------------------
------------------------------------------------------------
------------------------------------------------------------
------------------------------------------------------------
------------------------------------------------------------
------------------------------------------------------------
------------------------------------------------------------
------------------------------------------------------------
------------------------------------------------------------
------------------------------------------------------------
------------------------------------------------------------
------------------------------------------------------------
------------------------------------------------------------
------------------------------------------------------------
------------------------------------------------------------
------------------------------------------------------------
------------------------------------------------------------
------------------------------------------------------------
------------------------------------------------------------
------------------------------------------------------------
------------------------------------------------------------
------------------------------------------------------------
------------------------------------------------------------
------------------------------------------------------------
------------------------------------------------------------
------------------------------------------------------------
------------------------------------------------------------
------------------------------------------------------------
------------------------------------------------------------
------------------------------------------------------------
------------------------------------------------------------
------------------------------------------------------------
------------------------------------------------------------
------------------------------------------------------------
------------------------------------------------------------
------------------------------------------------------------
------------------------------------------------------------
------------------------------------------------------------
------------------------------------------------------------
------------------------------------------------------------
------------------------------------------------------------
------------------------------------------------------------
------------------------------------------------------------
------------------------------------------------------------
------------------------------------------------------------
------------------------------------------------------------
------------------------------------------------------------
------------------------------------------------------------
------------------------------------------------------------
------------------------------------------------------------
-----------------------------------------------ttttgattgta--
----------tac--------------------------aaataatt-------------
----gagtgtattat-tttga----------------ttgttcgtatgaat---------
----ttgaattcctaatgtc--------attttca----------------------tat
t------------------tatttatgtt------------------------------t
ttttttat------------------tttttatttttt---------------------a
-ttctacaat-ttctgaattcctatg---------------------------------t
ttggtta-ttttgtgt---------acccaat---ttggaa-------------------
---------------aac--------------------------ccggtgca-cca----
---------tatatctgta---tgtaaatttaaaagc-----------------------
------tgcaat--------------------------------aa--------------
------------------------------------------------------------
------------------------------------------------------------
------------------------------------------------------------
------------------------------------------------------------
------------------------------------------------------------
------------------------------------------------------------
--------------------------
>L1-21_DR|793862
------------------------------------------------------------
------------------------------------------------------------
------------------------------------------------------------
------------------------------------------------------------
------------------------------------------------------------
------------------------------------------------------------
------------------------------------------------------------
------------------------------------------------------------
------------------------------------------------------------
------------------------------------------------------------
------------------------------------------------------------
------------------------------------------------------------
------------------------------------------------------------
------------------------------------------------------------
------------------------------------------------------------
------------------------------------------------------------
------------------------------------------------------------
------------------------------------------------------------
------------------------------------------------------------
------------------------------------------------------------
------------------------------------------------------------
------------------------------------------------------------
------------------------------------------------------------
------------------------------------------------------------
------------------------------------------------------------
------------------------------------------------------------
------------------------------------------------------------
------------------------------------------------------------
------------------------------------------------------------
------------------------------------------------------------
------------------------------------------------------------
------------------------------------------------------------
------------------------------------------------------------
------------------------------------------------------------
------------------------------------------------------------
------------------------------------------------------------
------------------------------------------------------------
------------------------------------------------------------
------------------------------------------------------------
------------------------------------------------------------
------------------------------------------------------------
------------------------------------------------------------
------------------------------------------------------------
------------------------------------------------------------
------------------------------------------------------------
------------------------------------------------------------
------------------------------------------------------------
------------------------------------------------------------
------------------------------------------------------------
------------------------------------------------------------
------------------------------------------------------------
------------------------------------------------------------
------------------------------------------------------------
------------------------------------------------------------
------------------------------------------------------------
------------------------------------------------------------
------------------------------------------------------------
------------------------------------------------------------
------------------------------------------------------------
------------------------------------------------------------
------------------------------------------------------------
------------------------------------------------------------
------------------------------------------------------------
------------------------------------------------------------
------------------------------------------------------------
------------------------------------------------------------
------------------------------------------------------------
------------------------------------------------------------
------------------------------------------------------------
------------------------------------------------------------
------------------------------------------------------------
------------------------------------------------------------
------------------------------------------------------------
------------------------------------------------------------
------------------------------------------------------------
------------------------------------------------------------
------------------------------------------------------------
------------------------------------------------------------
------------------------------------------------------------
------------------------------------------------------------
------------------------------------------------------------
------------------------------------------------------------
-------------------------------ttt--------------------------
-------------cttacatttctaaaa-----------------------------ctt
ctggattgtgatgtttggttgt--------------------------------------
------------------------------tttctgtaccccatgtggaaatccatacat
---------------------------------------------------acca--tct
ttgacaactata-------------------------------------------tgtaa
atgtcgacactgtaaaaaaaaaa------aactaaatagaa-------------------
-------------------aaa---------------ttaatata---------gaatgt
at---agtcag----atgtcaa---ttttgtt----ttgtttatttt-------------
------------------------------------------------------------
-----------------------------------------------------------g
tgtatgcttaagatgcttaaaataccatcctct---gtttcatatgcatatagttaagg-
------------------------------------------------------------
----------------gggaaaagggaaagcctggatgc-------caaaat-atgggtt
aa----------aatagtacacattt----gaattgtaattgaaa-agcaacaaatcag-
-------------------------tttgatc-tgttt-----tcctttttgacaatt--
----------tac-------------------------caaacaact-------------
--atgagtgcattgt-tttga----------------ttggtcttataatg---------
-tccttgaatcattaatgta--------acttcagtatttcactggaaataaaaaggtat
tttggtatgattctataaatgtttagaga---------atatatatttc----------a
tatcccc--------gttg-------atttttctttctcagtgcta--------------
-tacggaggc-ctcaaatatcctatgttagaaaaaaatctaacaaagaaatgataaaagt
tttgctg-----ataa---------ggttagg---ttgaaaa------------------
---------------aatgggtagagcttgacataattataaaatctataagatggaggg
ctagcaaagaattggcgtt---tacagaccaaggaatt----------------------
------tgagacatgg------agacaa---------tgggtagaatacacttttcc---
----------attatgatcagac-------------------------------------
------------------------------------------------------------
------------------------------------------------------------
------------------------------------------------------------
------------------------------------------------------------
------------------------------------------------------------
--------------------------
>L1-21_DR|793863
t-----------------------------------------------------------
------------------------------------------------------------
------------------------------------------------------------
------------------------------------------------------------
------------------------------------------------------------
------------------------------------------------------------
------------------------------------------------------------
------------------------------------------------------------
------------------------------------------------------------
------------------------------------------------------------
------------------------------------------------------------
------------------------------------------------------------
------------------------------------------------------------
------------------------------------------------------------
------------------------------------------------------------
-----------------------------------------------------aaaaagg
cct---------------------------------------------------------
------------------------------------------------------------
------------------------------------------------------------
------------------------------------------------------------
------------------------------------------------------------
------------------------------------------------------------
------------------------------------------------------------
------------------------------------------------------------
------------------------------------------------------------
------------------------------------------------------------
------------------------------------------------------------
------------------------------------------------------------
------------------------------------------------------------
------------------------------------------------------------
------------------------------------------------------------
------------------------------------------------------------
------------------------------------------------------------
------------------------------------------------------------
------------------------------------------------------------
------------------------------------------------------------
------------------------------------------------------------
------------------------------------------------------------
------------------------------------------------------------
-----------------------------------------aaatgaagaataattactg
ga----------------------------------------------------------
------------------------------------------------------------
------------------------------------------------------------
--agatataattatta--------------------------------------------
------------------------------------------------------------
------------------------------------------------------------
------------------------------------------------------------
------------------------------------------------------------
------------------------------------------------------------
------------------------------------------------------------
------------------------------------------------------------
------------------------------------------------------------
------------------------------------------------------------
------------------------------------------------------------
------------------------------------------------------------
------------------------------------------------------------
------------------------------------------------------------
------------------------------------------------------------
------------------------------------------------------------
------------------------------------------------------------
------------taatttatttaagtaaaccacacaaatcattagaagtacttatggaaa
cattacagtcttttggaaaattgtcaggatataaattaaatggtcaaaaa------gttc
tagctttaaattgtcaaccatcacaatttttaaggcaaaaatacatttttatttgggaag
aaaattcattgaaatatttaggagtcaatattcctaaatatttaacatatttgtttgatt
taaactataagccactgtattcaaacataaaggcagacttagtaaaatggaacctactac
catacctaggattacattctagaatagaatcaattaaaatgaatataatcccacgacttg
tatatctattccagacaatacctatagaaataagtaaaaagcatttttcagaatgggata
gattaatttcacgttttatatggca-------------------aaatttaaaacgttac
aattaaagaaaaacaaaggaggattttcattgccgtgtttggaaaaatattaccaagcgg
cccaaatacgaccattactgtgcttatgcaaccctaattttaaagccagatggaagaaaa
tagaaaatgccaccccaaatagacccccaattcaagctataatggctaatgacaatttgg
ttaaaatctatgaaaaagaaatta--------------aattcactaaaaat-tggcaag
aaatatttaaaaaata--tgatttaacagaatcagtatcaatactgagatggtcagcatt
t-gactccacattcgccttaaacaaaatagacaccagttttaatgtttggaataagcagg
gacttatagcatactgcacttttctacataatggaagtgttcaaaaattgtaaggattca
aaaatgaaaattaatttagtgatcatgactttcatagaaatttacagataagacacaaaa
ttaaaaacattagaaacggcaataaaaactaaaataatagtcttcttacagtatttattt
cagcttataaaggagccaacataaccaaaataattactaaactatataaaagtctacaaa
acaataaattagagaacacatat-----aaaaattaaatgggaaaaagagtgcaatattg
aaattactgaggaagagtggaaaagatttttttaaaacacagtggaaatcaatattt-gt
cttcattctagagggaatttggttggaaaaacataattcgt----ttttcatcacccctg
ag--caaaagagatacttgaacaaaaagccagtctgctggagtttatgtggttcaattga
atcaaatcaattatat-gtgttctggaaatgtt-----aaaaacccaggcattttg----
gcaagaagtttcaaaaatgtttagaaaa-tgtattccatatccccatcgatttttct-tt
ctcaac-tttatacttaggcct-aaaacat---cctatgttagaagaaaaatctgac---
------------aaaaactgctgaaaattttgctgatagcctgtaaaaaa-gccataac-
---aaaaaatggtaacagcttgaaatacctcaaattagtgactggtttgacataa--gtt
aggaaatctataagctggagaggcaaacaatgac---ccgtcgtttacagac---tgagg
agttaaattagacatggagaa--------aa-taggtaaaatatat-tctgcctt-----
-------------------aag-----accagat---ttattata-----gaatgcatga
at---agtcagaaagatgtgaa---ttttatt----ttgtttatgt----tgtgtattat
t-t-ctagtaatgtgagaaaacataa-------cagaaagatag---aaagaagaacact
agctattt------------------------------taaatat---------------
tgtacatttaagatcctaaaagtaccatcctc-atagttacaaatgtacatagttcaggt
aataataat---------------aataattaaaaaaa----------------------
-------------------aaaaaagattgactgcgtgcat---gtcacaat-at-----
----aacaaaaaa---gtacacaatt----gaattgtgacagaaa-agaaacaaattaa-
-------------------------ttttcttatgtt------tc-tttttgatgata--
----------tac-------------------------aaagcaatt-------------
--atgagtgtaattt-ttttct---------------tgtttcttataatg---------
-tccttaaatcaataatgta--------acttcca----------------------ttt
t------------------ta-taatgga------------aatatttt----------g
tattttat------------------aatttcatttat----------------------
-atcaacaat-tttgaga-----atc---------------------------------t
ttgattg-ttttgtga---------atacatt---gtggaa-------------------
---------------aac--------------------------cctat-----------
--------------ctgtc---tgtgaatttgaaaac-----------------------
------tgaaat-------------------------------aaa--------------
--------------aaatgaaataaaataaaaag--------------------------
-------------------aa---------------------------------------
------------------------------------------------------------
------------------------------------------------------------
------------------------------------------------------------
------------------------------------------------------------
--------------------------
>L1-21_DR|871161
------------------------------------------------------------
------------------------------------------------------------
------------------------------------------------------------
------------------------------------------------------------
------------------------------------------------------------
------------------------------------------------------------
------------------------------------------------------------
------------------------------------------------------------
------------------------------------------------------------
------------------------------------------------------------
------------------------------------------------------------
------------------------------------------------------------
------------------------------------------------------------
------------------------------------------------------------
------------------------------------------------------------
------------------------------------------------------------
------------------------------------------------------------
------------------------------------------------------------
------------------------------------------------------------
------------------------------------------------------------
------------------------------------------------------------
------------------------------------------------------------
------------------------------------------------------------
------------------------------------------------------------
------------------------------------------------------------
------------------------------------------------------------
------------------------------------------------------------
------------------------------------------------------------
------------------------------------------------------------
------------------------------------------------------------
------------------------------------------------------------
------------------------------------------------------------
------------------------------------------------------------
------------------------------------------------------------
------------------------------------------------------------
------------------------------------------------------------
------------------------------------------------------------
------------------------------------------------------------
------------------------------------------------------------
------------------------------------------------------------
------------------------------------------------------------
------------------------------------------------------------
------------------------------------------------------------
------------------------------------------------------------
------------------------------------------------------------
------------------------------------------------------------
------------------------------------------------------------
------------------------------------------------------------
------------------------------------------------------------
------------------------------------------------------------
------------------------------------------------------------
------------------------------------------------------------
------------------------------------------------------------
------------------------------------------------------------
------------------------------------------------------------
------------------------------------------------------------
------------------------------------------------------------
------------------------------------------------------------
------------------------------------------------------------
------------------------------------------------------------
------------------------------------------------------------
------------------------------------------------------------
------------------------------------------------------------
------------------------------------------------------------
------------------------------------------------------------
------------------------------------------------------------
------------------------------------------------------------
------------------------------------------------------------
------------------------------------------------------------
------------------------------------------------------------
------------------------------------------------------------
------------------------------------------------------------
------------------------------------------------------------
------------------------------------------------------------
------------------------------------------------------------
------------------------------------------------------------
------------------------------------------------------------
------------------------------------------------------------
------------------------------------------------------------
------------------------------------------------------------
------------------------------------------------------------
------------------------------------------------------------
------------------------------------------------------------
------------------------------------------------------------
------------------------------------------------------------
------------------------------------------------------------
------------------------------------------------------------
------------------------------------------------------------
------------------------------------------------------------
------------------------------------------------------------
------------------------------------------------------------
------------------------------------------------------------
------------------------------------------------------------
------------------------------------------------------------
------------------------------------------------------------
------------------------------------------------------------
------------------------------------------------------------
------------------------------------------------------------
------------------------------------------------------------
----------------ttt-----------------------------------------
------------------------------------------------------------
------------------------------------------------------------
--------------------------acttaattttgt----------------------
-ttctacact-ttttggattctgata---------------------------------t
ttaa----ttttgtat---------atccaat---ctaaaa-------------------
---------------agt--------------------------tctgtgaa-cca----
---------taaatatgtg---agtgaattaggaaatcc---------------------
-----atgcagt-------------------------------aaa--------------
--------------aatctaaataaataaaaata--------------------------
------------------------------------------------------------
------------------------------------------------------------
------------------------------------------------------------
------------------------------------------------------------
------------------------------------------------------------
------------------------aa
>L1-21_DR|871162
------------------------------------------------------------
------------------------------------------------------------
------------------------------------------------------------
------------------------------------------------------------
------------------------------------------------------------
------------------------------------------------------------
------------------------------------------------------------
------------------------------------------------------------
------------------------------------------------------------
------------------------------------------------------------
------------------------------------------------------------
------------------------------------------------------------
------------------------------------------------------------
------------------------------------------------------------
------------------------------------------------------------
------------------------------------------------------------
------------------------------------------------------------
------------------------------------------------------------
------------------------------------------------------------
------------------------------------------------------------
------------------------------------------------------------
------------------------------------------------------------
------------------------------------------------------------
------------------------------------------------------------
------------------------------------------------------------
------------------------------------------------------------
------------------------------------------------------------
------------------------------------------------------------
------------------------------------------------------------
------------------------------------------------------------
------------------------------------------------------------
------------------------------------------------------------
------------------------------------------------------------
------------------------------------------------------------
------------------------------------------------------------
------------------------------------------------------------
------------------------------------------------------------
------------------------------------------------------------
------------------------------------------------------------
------------------------------------------------------------
------------------------------------------------------------
------------------------------------------------------------
------------------------------------------------------------
------------------------------------------------------------
------------------------------------------------------------
------------------------------------------------------------
------------------------------------------------------------
------------------------------------------------------------
------------------------------------------------------------
------------------------------------------------------------
------------------------------------------------------------
------------------------------------------------------------
------------------------------------------------------------
------------------------------------------------------------
------------------------------------------------------------
------------------------------------------------------------
------------------------------------------------------------
------------------------------------------------------------
------------------------------------------------------------
------------------------------------------------------------
------------------------------------------------------------
------------------------------------------------------------
------------------------------------------------------------
------------------------------------------------------------
------------------------------------------------------------
------------------------------------------------------------
------------------------------------------------------------
------------------------------------------------------------
------------------------------------------------------------
------------------------------------------------------------
------------------------------------------------------------
------------------------------------------------------------
------------------------------------------------------------
------------------------------------------------------------
------------------------------------------------------------
------------------------------------------------------------
------------------------------------------------------------
-------------------------------------------------aagagtgcaat
ac-------------------------------------------------------ttg
aaattactgaggaagaatggaaaataattttt-aaaacacagtggaaatcaacatcc--t
cctcggtctggaaggaatttggttggaaaaacatcattcgt---attttcgtcaccccta
ag--caaaagagatacttaaacaaaaaggtagtctgcatgagattatctggctcaaatga
agctaattattcacat-attttctggaaatgttt----aaaaattcaggcattttg----
gcaagaaattca-taaatgtttagaaaa-tatattccatatccccatcgattttttt-tt
ctcaac-tttatacttaggcct-taaaaat---cctatgttagaagaaaaatctgac---
----------aaaaaaactgctgaaaattttgctgatagcctgtaaaaaa-gctattacc
a--aaaaaatggttacagcttgaaatacctcaaattagtgactggtttgacataa--ttt
atgaaatctataagatagagaggctaacaatgaa---ccgtcgtctacagac---ggagg
agtttaatgagacatggagaa--------aa-taggtagatcatat-cttgccattaaga
tttaattgttttttttttcaag-----accagat---ttattata-----gaatgaatgt
at---agttagaaagatgtgaa---ttttatt----ttgtttattt----tatgtattat
t-t-ctagtaatgagaaaaa----------------cataacag---aaagaagaacact
agctattt------------------------------taaatat---------------
agtatatttaagatcctaaacgtactatcctc-atagttccatatgtacatagtttaggt
aataaaaaaa-------ataaataaataaataaataaattaattaattaattaattaata
a-----aaaagacaaaaagaaaaaggggtgactgggtgc-------cacaat-at-----
----gacaaaaag----tacacaattg--agagttgtaactgaaa-ggcaacaaattaa-
-------------------------ttttatc-tgtt------ta-tttttgatgata--
----------tac-------------------------aaaacaatt-------------
--ataagtgtattgt-tttcct---------------tatttctcataatg---------
-tccttatttcattaatgta--------acttcca----------------------ttt
t------------------tattaatgga------------attttttt----------g
tattatat------------------catttcatttat----------------------
-ttctacaat-tttgggaatccgatc----------------------------------
------g-ttttgtga---------atacact---gtggaa-------------------
---------------aac--------------------------cctat-----------
--------------ctgta---tgttaatttggaaac-----------------------
------tacaat-------------------------------aaa--------------
--------------aaaaataaaaaagaagaaaa--------------------------
-------------------a----------------------------------------
------------------------------------------------------------
------------------------------------------------------------
------------------------------------------------------------
------------------------------------------------------------
--------------------------
>L1-21_DR|962580
------------------------------------------------------------
------------------------------------------------------------
------------------------------------------------------------
------------------------------------------------------------
------------------------------------------------------------
------------------------------------------------------------
------------------------------------------------------------
------------------------------------------------------------
------------------------------------------------------------
------------------------------------------------------------
------------------------------------------------------------
------------------------------------------------------------
------------------------------------------------------------
------------------------------------------------------------
------------------------------------------------------------
------------------------------------------------------------
------------------------------------------------------------
------------------------------------------------------------
------------------------------------------------------------
------------------------------------------------------------
------------------------------------------------------------
------------------------------------------------------------
------------------------------------------------------------
------------------------------------------------------------
------------------------------------------------------------
------------------------------------------------------------
------------------------------------------------------------
------------------------------------------------------------
------------------------------------------------------------
------------------------------------------------------------
------------------------------------------------------------
------------------------------------------------------------
------------------------------------------------------------
------------------------------------------------------------
------------------------------------------------------------
------------------------------------------------------------
------------------------------------------------------------
------------------------------------------------------------
------------------------------------------------------------
------------------------------------------------------------
------------------------------------------------------------
------------------------------------------------------------
------------------------------------------------------------
------------------------------------------------------------
------------------------------------------------------------
------------------------------------------------------------
------------------------------------------------------------
------------------------------------------------------------
------------------------------------------------------------
------------------------------------------------------------
------------------------------------------------------------
------------------------------------------------------------
------------------------------------------------------------
------------------------------------------------------------
------------------------------------------------------------
------------------------------------------------------------
------------------------------------------------------------
------------------------------------------------------------
------------------------------------------------------------
------------------------------------------------------------
------------------------------------------------------------
------------------------------------------------------------
------------------------------------------------------------
------------------------------------------------------------
------------------------------------------------------------
------------------------------------------------------------
------------------------------------------------------------
------------------------------------------------------------
------------------------------------------------------------
------------------------------------------------------------
------------------------------------------------------------
------------------------------------------------------------
------------------------------------------------------------
------------------------------------------------------------
------------------------------------------------------------
------------------------------------------------------------
------------------------------------------------------------
------------------------------------------------------------
-----------------------tatataaaaataaacggggaaaaatagtgcaatattg
aaattactgaggaagagtggaaaataattttt-aaaacacaggggaaatcaacatcc--t
catcagtctggagggaatttggttggaaaaatatt---tgt---tttttcgtcacctctg
ag--cagaagagatacttaaacaataaggcagtcagctggagaatatgtggctcaaatga
agccaa-cattcacat-attttctggaaattttt----acaaatccaggcatttta----
gcaagaaattca-taaatgtttagataa-tatattccatatttccat-------------
------------------------------------------------------------
------------------------------------------------------------
------------------------------------------------------------
------------------------------------------------------------
------------------------------------------------------------
------------------------------------------------------------
------------------------------------------------------------
------------------------------------------------------------
------------------------------------------------------------
------------------------------------------------------------
------------------------------------------------------------
------------------------------------------------------------
------------------------------------------------------------
------------------------------------------------------------
------------------------------------------------------------
------------------------------------------------------------
------------------------------------------------------------
------------------------------------------------------------
------------------------------------------------------------
------------------------------------------------------------
------------------------------------------------------------
------------------------------------------------------------
------------------------------------------------------------
------------------------------------------------------------
------------------------------------------------------------
------------------------------------------------------------
------------------------------------------------------------
------------------------------------------------------------
------------------------------------------------------------
------------------------------------------------------------
--------------------------
>L1-21_DR|962581
------------------------------------------------------------
------------------------------------------------------------
------------------------------------------------------------
------------------------------------------------------------
------------------------------------------------------------
------------------------------------------------------------
------------------------------------------------------------
------------------------------------------------------------
------------------------------------------------------------
------------------------------------------------------------
------------------------------------------------------------
------------------------------------------------------------
------------------------------------------------------------
------------------------------------------------------------
------------------------------------------------------------
------------------------------------------------------------
------------------------------------------------------------
------------------------------------------------------------
------------------------------------------------------------
------------------------------------------------------------
------------------------------------------------------------
------------------------------------------------------------
------------------------------------------------------------
------------------------------------------------------------
------------------------------------------------------------
------------------------------------------------------------
------------------------------------------------------------
------------------------------------------------------------
------------------------------------------------------------
------------------------------------------------------------
------------------------------------------------------------
------------------------------------------------------------
------------------------------------------------------------
------------------------------------------------------------
------------------------------------------------------------
------------------------------------------------------------
------------------------------------------------------------
------------------------------------------------------------
------------------------------------------------------------
------------------------------------------------------------
------------------------------------------------------------
------------------------------------------------------------
------------------------------------------------------------
------------------------------------------------------------
------------------------------------------------------------
------------------------------------------------------------
------------------------------------------------------------
------------------------------------------------------------
------------------------------------------------------------
------------------------------------------------------------
------------------------------------------------------------
------------------------------------------------------------
------------------------------------------------------------
------------------------------------------------------------
------------------------------------------------------------
------------------------------------------------------------
------------------------------------------------------------
------------------------------------------------------------
------------------------------------------------------------
------------------------------------------------------------
------------------------------------------------------------
------------------------------------------------------------
------------------------------------------------------------
------------------------------------------------------------
------------------------------------------------------------
------------------------------------------------------------
------------------------------------------------------------
------------------------------------------------------------
------------------------------------------------------------
------------------------------------------------------------
------------------------------------------------------------
------------------------------------------------------------
------------------------------------------------------------
------------------------------------------------------------
------------------------------------------------------------
------------------------------------------------------------
------------------------------------------------------------
------------------------------------------------------------
------------------------------------------------------------
------------------------------------------------------------
------------------------------------------------------------
------------------------------------------------------------
-----------cacat-attttctggaaatgttt----aaaaattcaggcatttt-----
----gaaattcc-taaatgtttagaaaa-tatattccatatccccatcaatttttct-tt
ctcaac-tctatacttaggcct-aaaaaat---cctatgttacaagaaaaatctgacaa-
------aaaaagaaaaactgctgaaaattttgctgatagcctgtaaaaaa-gctataacc
a--aaaaaatggttacagcttgaaatacctcaaattagtgactggtttgacataa--ttt
atgaaatctgtaagatggagaggctaacaatgaa---ccgtcgtttacagac---tgagg
agtttaatgagacatggagaa--------aa-tgggtagaatttat-tctgccatt----
-------------------aag-----accagat---ttattata-----gaatgaatga
at---agttagaaagacgtgaa---atttatt----ttgtttattt----tgtgtattat
t-t-ctagtaataaaagaaaacataa-------cagaaagatag---aaagaagaacact
agctattt------------------------------taaatat---------------
tatacatttaagatcctaaaagtagcatcctc-gtagttccatatgtacatagtttaggt
aattaaaaa---------------------------------------------------
-----------------------------aactgggtgc-------tacaat-at-----
----gacaaaaaa---gtacacaat---------------tgaaa-ggcaacaagttaa-
-------------------------ttttatc-tgtt------tcatttttgatgata--
----------tac-------------------------aaaacaat--------------
---taagtgtattga-ttttct---------------tgtttcttataatg---------
-tccttaaatcattaatgta--------acttcca----------------------ttt
t------------------cattaattg-------------aatttttt----------g
tattttat------------------cattttatttat----------------------
-ttctacaat-tttgggaatccaatc---------------------------------t
ttgattg-ttttgtga---------atacatt---gtggaa-------------------
---------------aac--------------------------cagat-----------
--------------ctgta---tgtgaatttggaaac-----------------------
------tgcaat-------------------------------gaa--------------
--------------aaactaaatgaaaaaaaa----------------------------
------------------------------------------------------------
------------------------------------------------------------
------------------------------------------------------------
------------------------------------------------------------
------------------------------------------------------------
--------------------------
>L1-21_DR|962582
------------------------------------------------------------
------------------------------------------------------------
------------------------------------------------------------
------------------------------------------------------------
------------------------------------------------------------
------------------------------------------------------------
------------------------------------------------------------
------------------------------------------------------------
------------------------------------------------------------
------------------------------------------------------------
------------------------------------------------------------
------------------------------------------------------------
------------------------------------------------------------
------------------------------------------------------------
------------------------------------------------------------
------------------------------------------------------------
------------------------------------------------------------
------------------------------------------------------------
------------------------------------------------------------
------------------------------------------------------------
------------------------------------------------------------
------------------------------------------------------------
------------------------------------------------------------
------------------------------------------------------------
------------------------------------------------------------
------------------------------------------------------------
------------------------------------------------------------
------------------------------------------------------------
------------------------------------------------------------
------------------------------------------------------------
------------------------------------------------------------
------------------------------------------------------------
------------------------------------------------------------
------------------------------------------------------------
------------------------------------------------------------
------------------------------------------------------------
------------------------------------------------------------
------------------------------------------------------------
------------------------------------------------------------
------------------------------------------------------------
------------------------------------------------------------
------------------------------------------------------------
------------------------------------------------------------
------------------------------------------------------------
------------------------------------------------------------
------------------------------------------------------------
------------------------------------------------------------
------------------------------------------------------------
------------------------------------------------------------
------------------------------------------------------------
------------------------------------------------------------
------------------------------------------------------------
------------------------------------------------------------
------------------------------------------------------------
------------------------------------------------------------
------------------------------------------------------------
------------------------------------------------------------
------------------------------------------------------------
------------------------------------------------------------
------------------------------------------------------------
------------------------------------------------------------
------------------------------------------------------------
------------------------------------------------------------
------------------------------------------------------------
------------------------------------------------------------
------------------------------------------------------------
------------------------------------------------------------
------------------------------------------------------------
------------------------------------------------------------
------------------------------------------------------------
------------------------------------------------------------
------------------------------------------------------------
------------------------------------------------------------
------------------------------------------------------------
------------------------------------------------------------
------------------------------------------------------------
------------------------------------------------------------
------------------------------------------------------------
------------------------------------------------------------
------------------------------------------------------------
------------------------------------------------------------
------------------------------------------------------------
------------------------------------------------------------
------------------------------------------------------------
------------------------------------------------------------
------------------------------------------------------------
------------------------------------------------------------
------------------------------------------------------------
------------------------------------------------------------
---------------------------------------aacaca-----gag-------
--a-gtgccaggaagatattgaggttaatcta------------------aacacaatat
t--------------------------------caaagaaatag----------------
------------------------------------------------------------
------------------------------------------------------------
------------------------------------------------------------
-----------------------------------------------------a------
-------gagatagcaagaaacaattccaagagctaaaagcggac-atcaacaaaactaa
ttgg-----------a------------------------------gacttgacgaaa--
----------tggaggagc--------------ggataacagcaatg-------------
--gaggactgaatgc----------aaactaaggaggatgtaatcacgaaga--------
-taatcaaactgctcggtca--------actcgaagccaaac---------------taa
t------------------tgatcaagaaag----------------------------c
tggtttt--ggcgagaacaagtgataactttagctccc----------------------
-gacaacaag-attaaaa------------------------------------------
------------------------agagcaaa---gcaaagagt----------------
---------------aat---------------t---------acttttaag-gta----
---------caattattag---tttctaggaggaagt-----------------------
--cgatggctatg---------------------------acaaa---------------
-----atagatacaaaacaaaaagaaaatagcac--------------------------
---acaatat---------ggaaaacat--------------------------------
------------------------------------------------------------
------------------------------------------------------------
------------------------------------------------------------
------------------------------------------------------------
--------------------------
>L1-21_DR|962583
------------------------------------------------------------
------------------------------------------------------------
------------------------------------------------------------
------------------------------------------------------------
------------------------------------------------------------
------------------------------------------------------------
------------------------------------------------------------
------------------------------------------------------------
------------------------------------------------------------
------------------------------------------------------------
------------------------------------------------------------
------------------------------------------------------------
------------------------------------------------------------
------------------------------------------------------------
------------------------------------------------------------
------------------------------------------------------------
------------------------------------------------------------
------------------------------------------------------------
------------------------------------------------------------
------------------------------------------------------------
------------------------------------------------------------
------------------------------------------------------------
------------------------------------------------------------
------------------------------------------------------------
------------------------------------------------------------
------------------------------------------------------------
------------------------------------------------------------
------------------------------------------------------------
------------------------------------------------------------
------------------------------------------------------------
------------------------------------------------------------
------------------------------------------------------------
------------------------------------------------------------
------------------------------------------------------------
------------------------------------------------------------
------------------------------------------------------------
------------------------------------------------------------
------------------------------------------------------------
------------------------------------------------------------
------------------------------------------------------------
------------------------------------------------------------
------------------------------------------------------------
------------------------------------------------------------
------------------------------------------------------------
------------------------------------------------------------
------------------------------------------------------------
------------------------------------------------------------
------------------------------------------------------------
------------------------------------------------------------
------------------------------------------------------------
------------------------------------------------------------
------------------------------------------------------------
------------------------------------------------------------
------------------------------------------------------------
------------------------------------------------------------
------------------------------------------------------------
------------------------------------------------------------
------------------------------------------------------------
------------------------------------------------------------
------------------------------------------------------------
------------------------------------------------------------
------------------------------------------------------------
------------------------------------------------------------
------------------------------------------------------------
------------------------------------------------------------
------------------------------------------------------------
------------------------------------------------------------
------------------------------------------------------------
------------------------------------------------------------
------------------------------------------------------------
------------------------------------------------------------
------------------------------------------------------------
------------------------------------------------------------
------------------------------------------------------------
------------------------------------------------------------
------------------------------------------------------------
------------------------------------------------------------
------------------------------------------------------------
------------------------------------------------------------
------------------------------------------------------------
------------------------------------------------------------
------------------------------------------------------------
------------------------------------------------------------
------------------------------------------------------------
------------------------------------------------------------
------------------------------------------------------------
------------------------------------------------------------
------------------------------------------------------------
------------------------------------------------------------
------------------------------------------------------------
------------------------------------------------------------
------------------------------------------------------------
------------------------------------------------------------
------------------------------------------------------------
------------------------------------------------------------
------------------------------------------------------------
------------------------------------------------------------
-----------------------------------------------ttttgatgata--
----------aac-------------------------aaaacaattat-gtattg----
--ttttaggtattgt-tttga----------------atagtattttaatg---------
-ctcttgaatcatgaatgta--------atatctacatt------------------tat
t------------------tatttatgtatttaa-------------------------a
tattta------------------------------------------------------
-----------------------------------------------------------t
ttattta-tctt------------------------------------------------
------------------------------------------------------------
------------------------------------------------------------
------------------------------------------------------------
------------------------------------------------------------
------------------------------------------------------------
------------------------------------------------------------
------------------------------------------------------------
------------------------------------------------------------
------------------------------------------------------------
--------------------------
>L1-21_DR|962584
------------------------------------------------------------
------------------------------------------------------------
------------------------------------------------------------
------------------------------------------------------------
------------------------------------------------------------
------------------------------------------------------------
------------------------------------------------------------
------------------------------------------------------------
------------------------------------------------------------
------------------------------------------------------------
------------------------------------------------------------
------------------------------------------------------------
------------------------------------------------------------
------------------------------------------------------------
------------------------------------------------------------
------------------------------------------------------------
------------------------------------------------------------
------------------------------------------------------------
------------------------------------------------------------
------------------------------------------------------------
------------------------------------------------------------
------------------------------------------------------------
------------------------------------------------------------
------------------------------------------------------------
------------------------------------------------------------
------------------------------------------------------------
------------------------------------------------------------
------------------------------------------------------------
------------------------------------------------------------
------------------------------------------------------------
------------------------------------------------------------
------------------------------------------------------------
------------------------------------------------------------
------------------------------------------------------------
------------------------------------------------------------
------------------------------------------------------------
------------------------------------------------------------
------------------------------------------------------------
------------------------------------------------------------
------------------------------------------------------------
------------------------------------------------------------
------------------------------------------------------------
------------------------------------------------------------
------------------------------------------------------------
------------------------------------------------------------
------------------------------------------------------------
------------------------------------------------------------
------------------------------------------------------------
------------------------------------------------------------
------------------------------------------------------------
------------------------------------------------------------
------------------------------------------------------------
------------------------------------------------------------
------------------------------------------------------------
------------------------------------------------------------
------------------------------------------------------------
------------------------------------------------------------
------------------------------------------------------------
------------------------------------------------------------
------------------------------------------------------------
------------------------------------------------------------
------------------------------------------------------------
------------------------------------------------------------
------------------------------------------------------------
------------------------------------------------------------
------------------------------------------------------------
------------------------------------------------------------
------------------------------------------------------------
------------------------------------------------------------
------------------------------------------------------------
------------------------------------------------------------
------------------------------------------------------------
------------------------------------------------------------
------------------------------------------------------------
------------------------------------------------------------
------------------------------------------------------------
------------------------------------------------------------
------------------------------------------------------------
------------------------------------------------------------
------------------------------------------------------------
------------------------------------------------------------
------------------------------------------------------------
------------------------------------------------------------
------------------------------------------------------------
--------------------------------------------------atctgac---
-----------aaaaggctgctggaaatttggctgatagcctgtaaaaaa-----taacc
c--aaaaaatggttacagctcgaaatacctcaaatcagtgactggcttgacatca--ttt
atgaaatctataacatgtagaggctaataatgaa---tagtcgtttaaagat---agagg
agtttaataagacatggagaa--------aa----ttggagtatat-tctttcatt----
-------------------aag-----accagat---ttaatata---------gaatgt
at----atcagaattatgtgaa---tttcatt----ttgtttattt----tttgtatttt
----tttgtattaagggaaaacataa-------aagaaagaata------------caat
atctattaaaaaata---------------------aataaataaataa----------a
taaaaatttaagatcctaaaagc-------------------------------------
------------------------------------------------------------
---------------------------------gggagc-------cacaat-atgg---
----gttaaaaaag---------------tgagctgtaattgaaa-agcagcaaatcag-
----------------t--------ttttatcgattt------gtgtttttatcgctt--
----------tac-----------------------------------------------
----gagtgtatagt-tttgc----------------ttattcttataata---------
-tcctcgaattattaatata--------aattctgaatt------------------tat
t------------------taattatgga------------aatttttg----------g
tattttatt-----------------gcttcttttatt----------------------
-ttctgcaat-ttctggatttcgatg---------------------------------t
ttagttg----tttgt---------acccatt---gtggaa-------------------
---------------aac--------------------------cctatata-cca----
---------tacatctgtg---tgtaaaattggaaac-----------------------
------ttcaat--------------------------------aa--------------
--------------caactaaataaaaaa-------------------------------
------------------------------------------------------------
------------------------------------------------------------
------------------------------------------------------------
------------------------------------------------------------
------------------------------------------------------------
--------------------------
>L1-21_DR|962585
------------------------------------------------------------
------------------------------------------------------------
------------------------------------------------------------
------------------------------------------------------------
------------------------------------------------------------
------------------------------------------------------------
------------------------------------------------------------
------------------------------------------------------------
------------------------------------------------------------
------------------------------------------------------------
------------------------------------------------------------
------------------------------------------------------------
------------------------------------------------------------
------------------------------------------------------------
------------------------------------------------------------
------------------------------------------------------------
------------------------------------------------------------
------------------------------------------------------------
------------------------------------------------------------
------------------------------------------------------------
------------------------------------------------------------
------------------------------------------------------------
------------------------------------------------------------
------------------------------------------------------------
------------------------------------------------------------
------------------------------------------------------------
------------------------------------------------------------
------------------------------------------------------------
------------------------------------------------------------
------------------------------------------------------------
------------------------------------------------------------
------------------------------------------------------------
------------------------------------------------------------
------------------------------------------------------------
------------------------------------------------------------
------------------------------------------------------------
------------------------------------------------------------
------------------------------------------------------------
------------------------------------------------------------
------------------------------------------------------------
------------------------------------------------------------
------------------------------------------------------------
------------------------------------------------------------
------------------------------------------------------------
------------------------------------------------------------
------------------------------------------------------------
------------------------------------------------------------
------------------------------------------------------------
------------------------------------------------------------
------------------------------------------------------------
------------------------------------------------------------
------------------------------------------------------------
------------------------------------------------------------
------------------------------------------------------------
------------------------------------------------------------
------------------------------------------------------------
------------------------------------------------------------
------------------------------------------------------------
------------------------------------------------------------
------------------------------------------------------------
------------------------------------------------------------
------------------------------------------------------------
------------------------------------------------------------
------------------------------------------------------------
------------------------------------------------------------
------------------------------------------------------------
------------------------------------------------------------
------------------------------------------------------------
------------------------------------------------------------
------------------------------------------------------------
------------------------------------------------------------
------------------------------------------------------------
------------------------------------------------------------
------------------------------------------------------------
------------------------------------------------------------
------------------------------------------------------------
------------------------------------------------------------
------------------------------------------------------------
------------------------------------------------------------
------------------------------------------------------------
------------------------------------------------------------
------------------------------------------------------------
------------------------------------------------------------
------------------------------------------------------------
------------------------------------------------------------
------------------------------------------------------------
------------------------------------------------------------
---------------------------aaataaa--------------------------
-----------------------------aa-----------------------------
-------------------aaa----aactgaat---ctgttaca---------------
------------------------------------------------------------
------------------------------------------------------------
------------------------------------------------------------
------------------------------------------------------------
------------------------------------------------------------
------------------------------------------------------------
------------------------------------------------------------
------------------------------------------------------------
--------------------------------------gaaaaaatca------------
--atatataaagtac-cttaaa-----------------------ataaaaag-------
------------------------------------------------------------
-----------------------------------------------------------a
tgttttt-----------------------------------------------------
------------------------------------------------------------
--------cctcatctgc-------atgcggc----------------------------
---------------gat--------------------------tatatata--------
------------------------------------------------------------
-----aaacagt------------------------------------------------
------------------------------------------------------------
------------------------------------------------------------
------------------------------------------------------------
------------------------------------------------------------
------------------------------------------------------------
------------------------------------------------------------
--------------------------
>L1-21_DR|962586
------------------------------------------------------------
------------------------------------------------------------
------------------------------------------------------------
------------------------------------------------------------
------------------------------------------------------------
------------------------------------------------------------
------------------------------------------------------------
------------------------------------------------------------
------------------------------------------------------------
------------------------------------------------------------
------------------------------------------------------------
------------------------------------------------------------
------------------------------------------------------------
------------------------------------------------------------
------------------------------------------------------------
------------------------------------------------------------
------------------------------------------------------------
------------------------------------------------------------
------------------------------------------------------------
------------------------------------------------------------
------------------------------------------------------------
------------------------------------------------------------
------------------------------------------------------------
------------------------------------------------------------
------------------------------------------------------------
------------------------------------------------------------
------------------------------------------------------------
------------------------------------------------------------
------------------------------------------------------------
------------------------------------------------------------
------------------------------------------------------------
------------------------------------------------------------
------------------------------------------------------------
------------------------------------------------------------
------------------------------------------------------------
------------------------------------------------------------
------------------------------------------------------------
------------------------------------------------------------
------------------------------------------------------------
------------------------------------------------------------
------------------------------------------------------------
------------------------------------------------------------
------------------------------------------------------------
------------------------------------------------------------
------------------------------------------------------------
------------------------------------------------------------
------------------------------------------------------------
------------------------------------------------------------
------------------------------------------------------------
------------------------------------------------------------
------------------------------------------------------------
------------------------------------------------------------
------------------------------------------------------------
------------------------------------------------------------
------------------------------------------------------------
------------------------------------------------------------
------------------------------------------------------------
------------------------------------------------------------
------------------------------------------------------------
------------------------------------------------------------
------------------------------------------------------------
------------------------------------------------------------
------------------------------------------------------------
------------------------------------------------------------
------------------------------------------------------------
------------------------------------------------------------
------------------------------------------------------------
------------------------------------------------------------
------------------------------------------------------------
------------------------------------------------------------
------------------------------------------------------------
------------------------------------------------------------
------------------------------------------------------------
------------------------------------------------------------
------------------------------------------------------------
------------------------------------------------------------
------------------------------------------------------------
------------------------------------------------------------
------------------------------------------------------------
------------------------------------------------------------
------------------------------------------------------------
------------------------------------------------------------
------------------------------------------------------------
------------------------------------------------------------
------------------------------------------------------------
------------------------------------------------------------
------------------------------------------------------------
------------------------------------------------------------
------------------------------------------------------------
------------------------------------------------------------
------------------------------------------------------------
------------------------------------------------------------
------------------------------------------------------------
------------------------------------------------------------
------------------------------------------------------------
------------------------------------------------------------
------------------------------------------aaa---------------
-----------------------------------------------ttttgatgaaaac
c---------tgt-------------------------aaaacggat-------------
--ataaaaataatgg-ttacagcttgacat------------------------------
-acctcagatcagttactgacttaa----------------------aa--------tat
tt----------------------------------------------------------
------------------------------------------------------------
-----------ttttaaatctatatg----------------------------------
-----------------------------------atggagaggct--------------
---------------aacaa----------------------------------------
---------taaatcttcat--tatagtttgaggaac-----------------------
--ttaacgagatat----------------------------------------------
--------------ggagtaaataggtaaatattcttatat-------------------
------------------taa---------------------------------------
------------------------------------------------------------
------------------------------------------------------------
------------------------------------------------------------
------------------------------------------------------------
--------------------------
>L1-21_DR|962587
------------------------------------------------------------
------------------------------------------------------------
------------------------------------------------------------
------------------------------------------------------------
------------------------------------------------------------
------------------------------------------------------------
------------------------------------------------------------
------------------------------------------------------------
------------------------------------------------------------
------------------------------------------------------------
------------------------------------------------------------
------------------------------------------------------------
------------------------------------------------------------
------------------------------------------------------------
------------------------------------------------------------
------------------------------------------------------------
------------------------------------------------------------
------------------------------------------------------------
------------------------------------------------------------
------------------------------------------------------------
------------------------------------------------------------
------------------------------------------------------------
------------------------------------------------------------
------------------------------------------------------------
------------------------------------------------------------
------------------------------------------------------------
------------------------------------------------------------
------------------------------------------------------------
------------------------------------------------------------
------------------------------------------------------------
------------------------------------------------------------
------------------------------------------------------------
------------------------------------------------------------
------------------------------------------------------------
------------------------------------------------------------
------------------------------------------------------------
------------------------------------------------------------
------------------------------------------------------------
------------------------------------------------------------
------------------------------------------------------------
------------------------------------------------------------
------------------------------------------------------------
------------------------------------------------------------
------------------------------------------------------------
------------------------------------------------------------
------------------------------------------------------------
------------------------------------------------------------
------------------------------------------------------------
------------------------------------------------------------
------------------------------------------------------------
------------------------------------------------------------
------------------------------------------------------------
------------------------------------------------------------
------------------------------------------------------------
------------------------------------------------------------
------------------------------------------------------------
------------------------------------------------------------
------------------------------------------------------------
------------------------------------------------------------
------------------------------------------------------------
------------------------------------------------------------
------------------------------------------------------------
------------------------------------------------------------
------------------------------------------------------------
------------------------------------------------------------
------------------------------------------------------------
------------------------------------------------------------
------------------------------------------------------------
------------------------------------------------------------
------------------------------------------------------------
------------------------------------------------------------
------------------------------------------------------------
aaatattcaaaaa---------ttaacagaatctgtatcaatactgagatgtccagcatt
t-gactccacattcgccccaaacaaaatagacactcgttttaaagtttggaataagcaag
gacttacggcatactgcacttttctacataatggaagtattatggattttgaaacattca
aaaatgaaaattcactacgcgatcatgactttcatagatatttacagataagacacaaaa
tt-aaaacgttagaaatgatgatgaaaacaaaaatgacaattt-----------------
------------------------------------------------------------
--------------atcacatattgtataaaaaataaatcggaaaaagagggcaatattg
aaactactagggaagagtggaaaa-tattttt-aaagcacagtggaaatcaacatcc--t
cctcagtatggagggaattcggctggaaaaatataattagt---tttttcgtcacccctg
ag--cagaagagatacttaaacaaaaatgcagtctgttggaaactatgtggctcaaatga
agcgaatcatacacac-acattctggaaatgttt----aaaaattcaggcattttg----
gaaagaacttca-taaatgttcagagat-tatattccatacccccattcatttttct-tt
ctcaac-tctatacttaggtct-caattat---cctatgctaaaagaaaaatctgat---
----------gaaaaaaatgatgaaagttttgctgaaagcctgtaacaaa-gccataaca
---gaataatggttacagctcaaagcaactcaaattagtgactggtctgaaataa--ctt
gtgatatctataagatgtggaggctaacaatgaa---tcaccatttacagac---tgtgg
agcttaatgagacatggagaa--------aa-tgggtagaatatat-tctcccgtt----
-------------------aag-----gccagac---ttgctata---------gaatgt
acaatagtcagagagatgtgca---tttt-ct----ttgtttattt----tatgtattat
t-t-ttttgga-----------------------agaaaaataa---tgaaaacaacaat
acctatttaaaaa-------------------------taaacaaataaaa--------g
ttactatttaaggtgctataagtaccatcctc-acagtttcatatgtatatagtttatg-
------------------------------------------------------------
---------aaaaaagaaaaaaaagtgctgatcgagtgt-------aacaat-atgg---
----gtttaaaaa-aaatacacaatt----gatttgtaattgaaa-agcaataaatcaa-
----------------------tttgttcatc-agtt------ttcatttggatggca--
----------tac-------------------------aacacaatt-------------
--aggagtgtattgt-tttga----------------ttgctcttataatg---------
-tccttgagtcaataatgta--------atttccgtatt------------------tat
t------------------tatgcatggaa------------tttttttattttt-atag
tattttata-----------------ttttcttttatt----------------------
-ttttacaat-ttctggatacctatg---------------------------------a
tg----------------------------------------------------------
------------------------------------------------------------
------------------------------------------------------------
------------------------------------------------------------
------------------------------------------------------------
------------------------------------------------------------
------------------------------------------------------------
------------------------------------------------------------
------------------------------------------------------------
------------------------------------------------------------
--------------------------
>L1-21_DR|1051432
------------------------------------------------------------
------------------------------------------------------------
------------------------------------------------------------
------------------------------------------------------------
------------------------------------------------------------
------------------------------------------------------------
------------------------------------------------------------
------------------------------------------------------------
------------------------------------------------------------
------------------------------------------------------------
------------------------------------------------------------
------------------------------------------------------------
------------------------------------------------------------
------------------------------------------------------------
------------------------------------------------------------
------------------------------------------------------------
------------------------------------------------------------
------------------------------------------------------------
------------------------------------------------------------
------------------------------------------------------------
------------------------------------------------------------
------------------------------------------------------------
------------------------------------------------------------
------------------------------------------------------------
------------------------------------------------------------
------------------------------------------------------------
------------------------------------------------------------
------------------------------------------------------------
------------------------------------------------------------
------------------------------------------------------------
------------------------------------------------------------
------------------------------------------------------------
------------------------------------------------------------
------------------------------------------------------------
------------------------------------------------------------
------------------------------------------------------------
------------------------------------------------------------
------------------------------------------------------------
------------------------------------------------------------
------------------------------------------------------------
------------------------------------------------------------
------------------------------------------------------------
------------------------------------------------------------
------------------------------------------------------------
------------------------------------------------------------
------------------------------------------------------------
------------------------------------------------------------
------------------------------------------------------------
------------------------------------------------------------
------------------------------------------------------------
------------------------------------------------------------
------------------------------------------------------------
------------------------------------------------------------
------------------------------------------------------------
------------------------------------------------------------
------------------------------------------------------------
------------------------------------------------------------
------------------------------------------------------------
------------------------------------------------------------
------------------------------------------------------------
------------------------------------------------------------
------------------------------------------------------------
------------------------------------------------------------
------------------------------------------------------------
------------------------------------------------------------
------------------------------------------------------------
------------------------------------------------------------
------------------------------------------------------------
------------------------------------------------------------
------------------------------------------------------------
------------------------------------------------------------
------------------------------------------------------------
------------------------------------------------------------
------------------------------------------------------------
------------------------------------------------------------
------------------------------------------------------------
------------------------------------------------------------
------------------------------------------------------------
------------------------------------------------------------
------------------------------------------------------------
------------------------------------------------------------
------------------------------------------------------------
------------------------------------------------------------
------------------------------------------------------------
------------------------------------------------------------
------------------------------------------------------------
------------------------------------------------------------
------------------------------------------------------------
------------------------------------------------------------
------------------------------------------------------------
------------------------------------------------------------
------------------------------------------------------------
------------------------------------------------------------
------------------------------------------------------------
------------------------------------------------------------
------------------------------------------------------------
------------------------------------------------------------
------------------------------------------------------------
------------------------------------------------------------
-------------gt-tttga----------------atgatcttataatg---------
-tcattgaatccttaatgta--------atttacatattt--------------atgtat
t------------------tgtttataga---------atttttgt--------------
------------------------------------------------------------
----------------------------------------------gacacaataagggc
tt------------------------------------aaaa------------------
---------------aataagta-------------------------------------
--cgcaattgaattgtaat---tgtaaagcaacaaatt----------------------
------taaggt----------------------------gctaaatgtaccatcc----
-----------tcacaattatatatg----------------------------------
------------------------------------------------------------
------------------------------------------------------------
------------------------------------------------------------
------------------------------------------------------------
------------------------------------------------------------
--------------------------
>L1-21_DR|1051433
------------------------------------------------------------
------------------------------------------------------------
------------------------------------------------------------
------------------------------------------------------------
------------------------------------------------------------
------------------------------------------------------------
------------------------------------------------------------
------------------------------------------------------------
------------------------------------------------------------
------------------------------------------------------------
------------------------------------------------------------
------------------------------------------------------------
------------------------------------------------------------
------------------------------------------------------------
------------------------------------------------------------
------------------------------------------------------------
------------------------------------------------------------
------------------------------------------------------------
------------------------------------------------------------
------------------------------------------------------------
------------------------------------------------------------
------------------------------------------------------------
------------------------------------------------------------
------------------------------------------------------------
------------------------------------------------------------
------------------------------------------------------------
------------------------------------------------------------
------------------------------------------------------------
------------------------------------------------------------
------------------------------------------------------------
------------------------------------------------------------
------------------------------------------------------------
------------------------------------------------------------
------------------------------------------------------------
------------------------------------------------------------
------------------------------------------------------------
------------------------------------------------------------
------------------------------------------------------------
------------------------------------------------------------
------------------------------------------------------------
------------------------------------------------------------
------------------------------------------------------------
------------------------------------------------------------
------------------------------------------------------------
------------------------------------------------------------
------------------------------------------------------------
------------------------------------------------------------
------------------------------------------------------------
------------------------------------------------------------
------------------------------------------------------------
------------------------------------------------------------
------------------------------------------------------------
------------------------------------------------------------
------------------------------------------------------------
------------------------------------------------------------
------------------------------------------------------------
------------------------------------------------------------
------------------------------------------------------------
------------------------------------------------------------
------------------------------------------------------------
------------------------------------------------------------
------------------------------------------------------------
------------------------------------------------------------
------------------------------------------------------------
------------------------------------------------------------
------------------------------------------------------------
------------------------------------------------------------
------------------------------------------------------------
------------------------------------------------------------
------------------------------------------------------------
------------------------------------------------------------
------------------------------------------------------------
------------------------------------------------------------
------------------------------------------------------------
------------------------------------------------------------
------------------------------------------------------------
------------------------------------------------------------
------------------------------------------------------------
------------------------------------------------------------
------------------------------------------------------------
------------------------------------------------------------
------------------------------------------------------------
------------------------------------------------------------
------------------------------------------------------------
------------------------------------------------------------
------------------------------------------------------------
------------------------------------------------------------
------------------------------------------------------------
------------------------------------------------------------
------------------------------------------------------------
------------------------------------------------------------
------------------------------------------------------------
------------------------------------------------------------
------------------------------------------------------------
------------------------------------------------------------
------------------------------------------------------------
------------------------------------------------------------
------------------------------------------------------------
------------------------------------------------------------
---------tattgt-tttga--------------------ttgcatgatg---------
-tctttgagtctttaatgta--------attttcgtatt------------------tat
c------------------catttattta---------tttattcatct-----------
------at------------------ggcttattttgct---------------------
-ttctaccct-ttccagattcttatg---------------------------------t
ttgggtg-tttt--------------tccaac---gtagaa-------------------
---------------cgc--------------------------tctgtgta-cta----
---------catatctcta---tgtaaatttggaaac-----------------------
------gtctat--------------------------------aa--------------
--------------atatctaataacaaa-------------------------------
------------------------------------------------------------
------------------------------------------------------------
------------------------------------------------------------
------------------------------------------------------------
------------------------------------------------------------
--------------------------
>L1-21_DR|1126690
------------------------------------------------------------
------------------------------------------------------------
------------------------------------------------------------
------------------------------------------------------------
------------------------------------------------------------
------------------------------------------------------------
------------------------------------------------------------
------------------------------------------------------------
------------------------------------------------------------
------------------------------------------------------------
------------------------------------------------------------
------------------------------------------------------------
------------------------------------------------------------
------------------------------------------------------------
------------------------------------------------------------
------------------------------------------------------------
------------------------------------------------------------
------------------------------------------------------------
------------------------------------------------------------
------------------------------------------------------------
------------------------------------------------------------
------------------------------------------------------------
------------------------------------------------------------
------------------------------------------------------------
------------------------------------------------------------
------------------------------------------------------------
------------------------------------------------------------
------------------------------------------------------------
------------------------------------------------------------
------------------------------------------------------------
------------------------------------------------------------
------------------------------------------------------------
------------------------------------------------------------
------------------------------------------------------------
------------------------------------------------------------
------------------------------------------------------------
------------------------------------------------------------
------------------------------------------------------------
------------------------------------------------------------
------------------------------------------------------------
------------------------------------------------------------
------------------------------------------------------------
------------------------------------------------------------
------------------------------------------------------------
------------------------------------------------------------
------------------------------------------------------------
------------------------------------------------------------
------------------------------------------------------------
------------------------------------------------------------
------------------------------------------------------------
------------------------------------------------------------
------------------------------------------------------------
------------------------------------------------------------
------------------------------------------------------------
------------------------------------------------------------
------------------------------------------------------------
------------------------------------------------------------
------------------------------------------------------------
------------------------------------------------------------
------------------------------------------------------------
------------------------------------------------------------
------------------------------------------------------------
------------------------------------------------------------
------------------------------------------------------------
------------------------------------------------------------
------------------------------------------------------------
------------------------------------------------------------
------------------------------------------------------------
------------------------------------------------------------
------------------------------------------------------------
------------------------------------------------------------
------------------------------------------------------------
------------------------------------------------------------
------------------------------------------------------------
------------------------------------------------------------
------------------------------------------------------------
------------------------------------------------------------
------------------------------------------------------------
------------------------------------------------------------
------------------------------------------------------------
------------------------------------------------------------
------------------------------------------------------------
------------------------------------------------------------
------------------------------------------------------------
------------------------------------------------------------
------------------------------------------------------------
------------------------------------------------------------
------------------------------------------------------------
--tttattaatttttt----ttttactc----tttctagattatgt-ttctgtatt----
-------g-----------------------------tatatcta---------------
-----atgtaaaaa-----------------------gctttgtgtac--cat-------
------------------------------------------------------------
------------------------------------------------------------
------------------------------------------------------------
------------------------------------------------------------
-----------------------------------------------atacctataagta
----------------------------------------------aatgtggaaatgaa
-------------------------tgcaata----------------------------
--------------------------------------aag-------------------
---------------------------------------------atacaaa--------
-taaataaa---------------------------------------------------
------------------------------------------------------------
------------------------------------------------------------
------------------------------------------------------------
------------------------------------------------------------
------------------------------------------------------------
------------------------------------------------------------
------------------------------------------------------------
------------------------------------------------------------
------------------------------------------------------------
------------------------------------------------------------
------------------------------------------------------------
------------------------------------------------------------
------------------------------------------------------------
--------------------------
>L1-21_DR|1126691
------------------------------------------------------------
------------------------------------------------------------
------------------------------------------------------------
------------------------------------------------------------
------------------------------------------------------------
------------------------------------------------------------
------------------------------------------------------------
------------------------------------------------------------
------------------------------------------------------------
------------------------------------------------------------
------------------------------------------------------------
------------------------------------------------------------
------------------------------------------------------------
------------------------------------------------------------
------------------------------------------------------------
------------------------------------------------------------
------------------------------------------------------------
[truncated: 432,884 more chars]
