# Supplementary material for: Zebrafish transposable elements show extensive diversification in age, genomic distribution, and developmental expression
Source: Genome Res. 2022 Jul;32(7):1408–23. doi: 10.1101/gr.275655.121 (PMC9341512; doi:10.1101/gr.275655.121)
Supplement: Supplemental Material [file supp_gr.275655.121_Supplementary_data_2.tar.gz › supp-data-2/DNA-3-3_DR.mafft.fa]

>DNA-3-3_DR|1100
------------------------------------------------------------
------------------------------------------------------------
------------------------------------------------------------
------------------------------------------------------------
------------------------------------------------------------
------------------------------------------------------------
------------------------------------------------------------
------------------------------------------------------------
------------------------------------------------------------
------------------------------------------------------------
------------------------------------------------------------
------------------------------------------------------------
------------------------------------------------------------
------------------------------------------------------------
------------------------------------------------------------
------------------------------------------------------------
------------------------------------------------------------
------------------------------------------------------------
------------------------------------------------------------
------------------------------------------------------------
------------------------------------------------------------
------------------------------------------------------------
------------------------------------------------------------
------------------------------------------------------------
------------------------------------------------------------
------------------------------------------------------------
------------------------------------------------------------
------------------------------------------------------------
-----act-aaa---atata-tcatt--ta--aa-tcatt-tatggagcag---aataca
gc-aaat-catctgtat----aaa--tag---------gt-agaataaac-ctgt-gcaa
acaatctagcctttacaaacaaatt-atttaac-aaaa--ga--tga-------t-gctg
cagt-gaaat-atttatagtctttcaataagcatgatgtgcaccagat--ag-agacggc
ataaaaaaat-t---------------------tgaca-c-agaatttgtc-ca-gtaat
aaacctgaaacacatgtggttgttgtcatgcggtgaactc-ggccaatcgtgta-atatc
cgtgtcatcatcgcaggtccagcagtcgctcttcagatgctgtgctggctgagtctgtcg
tctgatcttggagcgctgttgcagtactttaatgccacttgt----gtcaca-tggcatt
ggcacagcatcaatcaggacaaa---atttctaaccagcat-gcactgc--tttaaga-c
-agat------ttcgatt-gtttcagtgctgcatgaagtcgaacgcacct----------
------------------------------------------------------------
------------------------------------------------------------
------------------------------------------------------------
------------------------------------------------------------
------------------------------------------------------------
------------------------------------------------------------
------------------------------------------------------------
------------------------------------------------------------
------------------------------------------------------------
------------------------------------------------------------
--------
>DNA-3-3_DR|1101
------------------------------------------------------------
------------------------------------------------------------
------------------------------------------------------------
------------------------------------------------------------
------------------------------------------------------------
------------------------------------------------------------
------------------------------------------------------------
----------------aggtgcgtttaac-atgaagcacggctgcagccggtgatcaacg
agattagctgtgtgcaggcgggg-gcggagtta-aaaa-c-g-aagccatcaagccggac
a--gctgg-acactt-c-tgggc---tc--aaagt-tgc-agcagtca-tgat-ga-c-t
g--a-tcacat--g-g--cgtcatt--c----attcat--------tctttcattcatt-
---cattcattcatttattt-att-----tat-----------aacaacaaaagattt--
acag--ccc--aataaa--acaga--------gta-tctacaaact---acagtt----c
atttttaaacaata-taag-gaa-at--tatgaataatt--atgaatt--t-tgaa----
---------------------------t--aagggg-aa-atgagaggg----ta-aaat
---taac------at-aa----aat---gaataggccgattaaatacaaggcaata-agc
acaaa-c-ttcaggagtttcaacatt-act---cttttg---------------------
-gct----------------------aatgct--------tcttgtttgaatatg-ct--
----aaaa-gggctt--taca----------------tttat-agatat---aaaacttt
c-aata------tatat-tagtctaaaa-cccaaaacagggtgttttgattaagtcttaa
acaatgattaagattattttggataatgaaa--gca-ttttc----aaa-----aaagca
ctttaac-cc-a-aaaag-a-tt----------ga-aca-aaa-ggacaatc--ctaaaa
taattgggtta-cactttaagtagaaat-acccc-agcagatac-atc-ag---------
-tgt-cacttt-------------taaaacttct--gacagaaaataaaa---ataaaat
aattaaatatattata-tatatatatatatatatatatatatatatata------tat-a
-tatat--atatata-tatat-atata-t--atatatata--tatatata-ttca-actt
aatttg-tta-tgaaag-ctt--ta---tgg-tgtcaggatcaatgatgataatt-attt
tattt--caagtctgtgagac-tt--atttgagttaatatttagg-ttattcactaaaat
atac-act-aaa---atata-taatt--ta--aa-tcgtt-catggagctg---aatgca
gt-aaat-agtctgtat----aaaa-aaa-g--gt--aa--aaaataaac-ctgt-gcaa
acaatctagccattataaacaactt-atttaac-aaaacaaa--tta------tt-acta
cact-attac-t------------taataagcatgatgtgtactagac--ag-agagggt
atgaaaagtg-aagtgtttg-ttttgaaatttgtgaat-c-agaagttgtc-ca-ataat
aaagccgaaacacacgtgattgttgtcacgcggtgaactc-agccaatcgtgta-atatc
ggtgtcgttatcggagctcgtgcagtcgctctttagatgttgcacctgctgaatcagtcg
tctgatctcggagcgctgttgcggtactttgatgccacatgtgacagatacg-tggcgtt
gacgcagcatcaatccggacaaa---atttcttacaaacat-gcactgc--tttaaga-c
-agatttcg--atcgatc-tgcgcagtgctgcatgaagtcgaacgcacct----------
------------------------------------------------------------
------------------------------------------------------------
------------------------------------------------------------
------------------------------------------------------------
------------------------------------------------------------
------------------------------------------------------------
------------------------------------------------------------
------------------------------------------------------------
------------------------------------------------------------
------------------------------------------------------------
--------
>DNA-3-3_DR|1102
------------------------------------------------------------
------------------------------------------------------------
------------------------------------------------------------
------------------------------------------------------------
------------------------------------------------------------
------------------------------------------------------------
------------------------------------------------------------
----------------aggtgcgttcgac-atgaagctcagctgcagccggtgatcaacg
agattagccgagcgcaggc-ggg-gcggagttg-aaaa-c-g-gagccatcaagacggac
a--gctgg-acactt-c-gggac---tc----agt-tgc-tgcagtca-tgat-ga-c-c
g--a-tcacat--g-g--cgtcat---t----ata------------------tt--tt-
-----tttgttat-tttttt-att-----tat-----------aacaacaaaacattt--
ac------a--aataaa--acagaat--aca-gtc-tctacaaact---gtagtt----c
ctttttaaacaata-agag-aga-at--tatgaat-a------aaata----ta---taa
caaatgc-----atga----gagaaa-t--aagagg-aa-atgagaggt----ta-atat
---aaac------ataaa----agc---gaacaggtctattaaatacaaagcaata-agc
ataaa-t-tctaggag-ttaaacatc-aat---ctttgg---------------------
-gct----------------------aatact--------tcttgtttgaatctg-ct--
--aaaaaa-ggg-tt--taca--------tatgtacatttat-agatat-a-aaaatttc
c-a-----------------atgtaaaa-agcaaaacaaggtgttttgattaggtcttaa
----taaatgacattattttggataatgaat--gaa-ttttc---aaaa-----aaagca
ttttaat-cc-a-aaaag-a-ttgtgttgaaaaga-aca-aaa-gg---------taaaa
taagtgagcta-tg-------tagaagt-ttccc-agaaagagc-agg------------
---t-agcctt-------------taaactgcta--gacaagaaataaaa----------
-----------------tata------ta--ttta----------tat-------tat-a
-ataat--a-aaacc-atttt-ataat-t--atttaataa--aatagttc-ttta-cttt
aatttg-tta-agagag-ctt--ta---agg-tggcaggatcaatgatgatgatt-ttct
tattt--caagtctgtaagac-tt--atttgagttcatatttagg-ttattcactaaaat
atac-act-aaa---ataca-tcatt--ta--aa-tcatt-cgtggagatg---aatgca
gt-aaat-agtctgtat----aaa--aaa-g--tt---a--aaaacaaac-ctgt-gcaa
acaagctaacctttataaccagatt-atttaac-aaaa--ga--tga------tt-actg
cagt-aaaat-atttgtagtcttttaattagcaagatgtgtacaggat--ag-agagggt
gtgaaaagta-aattgtttg-ttttgaaacttttgaat-c-agaatttgtc-ca-attat
aaacccaaaatacacgtgtttgttgtcatgtggtgaactc-ggccaatcgtgta-atatc
ggtgtcgtcatcaaagctcctgcagtcgctcttcagaagctgcacggtctgagtttgccg
actgatctcggagcgctgtcgcggtactttgatgccacatgtgacagtcacg-tggcgtc
ggcgcagcatcaatccggacaag---atttctaaccagaat-gcaccgc--tttaaga-c
-agaattcg--atcgatc-tgcgcagcgctgcatgaagtcgaacgcacct----------
------------------------------------------------------------
------------------------------------------------------------
------------------------------------------------------------
------------------------------------------------------------
------------------------------------------------------------
------------------------------------------------------------
------------------------------------------------------------
------------------------------------------------------------
------------------------------------------------------------
------------------------------------------------------------
--------
>DNA-3-3_DR|1103
------------------------------------------------------------
------------------------------------------------------------
------------------------------------------------------------
------------------------------------------------------------
------------------------------------------------------------
------------------------------------------------------------
------------------------------------------------------------
--------------atagccaaatttaacaatgat-----actgcagtttgtaattaaca
-gatgtgtacaagataga--ggg---------g-aaaaat-gaaagttgtta--------
-aa--------attt---gtgaa---tc--gaagt-tgt---------ataat-aaac-c
g--aaacacac--gtggttgttgt---ca-------------------------------
---------------------gttgtc----------------atcagc------cct--
gcagtcgc-----t-----tcagagc-tacacgtc-t----aaaccagt----------c
atct--gatcac---ggagcgc-tgt--tgtggactt--------------------tga
tggacat-----gtga----cag----t--a-tggg----------cggcgc----acgt
----------caattgga---caac-------atttctaccaaatgtagaccgatttaag
acaga-t-ttcaatcgtctgcgcatc----------------------------------
-gct----------------------------------------------acatg-----
----aa---gaa-----tgcact--------------t---c------------------
-------------------------------------aaggtggtttgatttagtctgaa
acagtgattaagattattttggataatgaaa--gca-ttttc---aaaa-----aaagca
ctttaat-cc-a-aaaag-a-tt----------ta-aca-aaa-gaacattc---taaaa
taa---agcta-cacttt-agta-----tttccc-agaaagacc-agg-t---ataaacg
g--tagacacgaaaa------aaataaataaata-aaataaaaaataaaaaa--------
------------aaaaatata------tatatatata--------tatttttttttat-a
-atcca--aaaaatt-atttt-ataat-t--atataataa--aatagtta-ttta-actt
aatttt-tta--ggaac-ctt--ta---ggg-tggcaagatcagtgacaataattt-ttt
tattt--caagtctgtaagac-tt--atttgagttaatatttagg-ttattcac------
-------t-aaa---atata-tcatt--tc--aa-tcatt-catggagctg---aatgca
gt-aaat-actctgtat----aaa---aaagg-ttt-----aaattaaac-ctgt-gcaa
acaagccagcctttat----------a-------------ggt----------------g
c-gt------------------tc---------------------gac------------
at-----------------------gaa--------------------------------
------g---------t------------------------------------a------
-------------cagc-----------------------tgc-----------------
---------------------cgg-----tga----------------------------
--------------tc-----a----a--------------tg-----------------
-agat------------------------------aagttga------------------
------------------------------------------------------------
------------------------------------------------------------
------------------------------------------------------------
------------------------------------------------------------
------------------------------------------------------------
------------------------------------------------------------
------------------------------------------------------------
------------------------------------------------------------
------------------------------------------------------------
------------------------------------------------------------
--------
>DNA-3-3_DR|1104
------------------------------------------------------------
------------------------------------------------------------
------------------------------------------------------------
------------------------------------------------------------
------------------------------------------------------------
------------------------------------------------------------
------------------------------------------------------------
------------------------------------------------------------
------------------------------------------------------------
------------------------------------------------------------
------------------------------------------------------------
------------------------------------------------------------
------------------------------------------------------------
------------------------------------------------------------
------------------------------------------------------------
------------------------------------------------------------
------------------------------------------------------------
------------------------------------------------------------
------------------------------------------------------------
------------------------------------------------------------
------------------------------------------------------------
------------------------------------------------------------
------------------------------------------------------------
------------------------------------------------------------
------------------------------------------------------------
------------------------------------------------------------
------------------------------------------------------------
------------------------------------------------------------
------------------------------------------------------------
------------------------------------------------------------
------------------------------------------------------------
------------------------------------------------------------
------------------------------------------------------------
------------------------------------------------------------
------------------------------------------------------------
--------caaagtgctgtcgcggtactttgatgccacatatgacagtc-----------
-----------------aacaaa---atttctaatcgatat-acttttt--ttttaga-c
-agatttcg--atcggtc-tacgcagtgctgcatgaagtcgagcacacct----------
------------------------------------------------------------
------------------------------------------------------------
------------------------------------------------------------
------------------------------------------------------------
------------------------------------------------------------
------------------------------------------------------------
------------------------------------------------------------
------------------------------------------------------------
------------------------------------------------------------
------------------------------------------------------------
--------
>DNA-3-3_DR|1105
------------------------------------------------------------
------------------------------------------------------------
------------------------------------------------------------
------------------------------------------------------------
------------------------------------------------------------
------------------------------------------------------------
------------------------------------------------------------
------------------------------------------------------------
-----------------------------------------gtg--tcatca--------
--------------------------tc--aaaag----------------------c--
------------------------------------------------------------
-------------------------------------------------------ttc--
-------------a--------------gca------ccaa-------------------
--ttttgaccaa------------------------------------------------
------------------------------------------------------------
------------------------------------------------------------
-------------------------c----------------------------------
------------------------------------------------------------
------------------------------------------------------------
------------------------------------------------------------
-------------t-------------------gc-------------------------
-------------------a----------------gt----------------------
------ggca-------------------------------------c------------
------------------------------------------------------------
------------------------------------------------------------
------------------------------------------------------------
-----------a------cct-------ga-----------------c---------t--
----------acctc------------------------------------ctc------
---------------------tcgtt--------------tt------------------
------g--gcc---------------------------------------caaaat---
---------------t----------a------------------------------ct-
----------------------tt---------------------gac--ggc-------
ac-a-------------------------------------------tgtg-------at
----------cacaag-a--------------------------tg--------------
---------gctgcagcgc--------------------c-ga------tta--------
-----------------atcgggcaaaggt--------------------------c--t
---------------------a----a-------ccagaat-gcattgc--tctt---tc
-aggcggca--gcaaatt-cttgtagtgcctcatgaggtcgaac----------------
------------------------------------------------------------
------------------------------------------------------------
------------------------------------------------------------
------------------------------------------------------------
------------------------------------------------------------
------------------------------------------------------------
------------------------------------------------------------
------------------------------------------------------------
------------------------------------------------------------
------------------------------------------------------------
--------
>DNA-3-3_DR|1106
------------------------------------------------------------
------------------------------------------------------------
------------------------------------------------------------
------------------------------------------------------------
------------------------------------------------------------
------------------------------------------------------------
------------------------------------------------------------
------------------------------------------------------------
------------------------------------------------------------
------------------------------------------------------------
------------------------------------------------------------
------------------------------------------------------------
------------------------------------------------------------
------------------------------------------------------------
------------------------------------------------------------
------------------------------------------------------------
------------------------------------------------------------
------------------------------------------------------------
------------------------------------------------------------
------------------------------------------------------------
------------------------------------------------------------
------------------------------------------------------------
------------------------------------------------------------
------------------------------------------------------------
------------------------------------------------------------
------------------------------------------------------------
------------------------------------------------------------
------------------------------------------------------------
------------------------------------------------------------
------------------------------------------------------------
------------------------------------------------------------
----------------------------------------------at--aa-agatggc
ataaaaagtt-aattgtttg-tcagatg------gaag-t-tatagtagtc-ca-ataat
aaacccgaaacacatgtggttgttgccatgtgg---------------------------
------------------------------------------------------------
----------------------------ttgatgccacatatgacagtcacg-tggcatc
tgtgcagtgtcaatccagacaaa---atttctaaccggcat-gcactgc--tttaaga-c
-agaattcg--a------------------------------------------------
------------------------------------------------------------
------------------------------------------------------------
------------------------------------------------------------
------------------------------------------------------------
------------------------------------------------------------
------------------------------------------------------------
------------------------------------------------------------
------------------------------------------------------------
------------------------------------------------------------
------------------------------------------------------------
--------
>DNA-3-3_DR|1107
------------------------------------------------------------
------------------------------------------------------------
------------------------------------------------------------
------------------------------------------------------------
------------------------------------------------------------
------------------------------------------------------------
------------------------------------------------------------
-------------------------------------------gcagc------------
------------------------------------------------atcaatccgga-
-caa--------------------------------------------------------
------------------------------------------------------------
------------------------------------------------------------
------------------------------------------------------------
------------------------------------------------------------
------------------------------------------------------------
-----------------------------------------aaattctaaccagca-tgc
ac-----------------------------cgctttaa---------------------
-aac----------------------a---------------------------------
----------ga-tt--tcgatc------gat-----------ctgcac-a-gtgctgc-
----------------a-tgatgtcgaa-cgca---------------------------
------------------------------------------------------------
--------------------------------------------------cc-tt-aaaa
taatagggcta-cactttaagtagaagt-ttccc-agaaagagc-agg-tac-atcaatg
---t-caattttaaaacttgtgtatgaacggcct--gacaggaatacat-----------
------------------------------------------------------ttac-a
-atcat--ataaata-atttt-ataat-t--atttaataa--aatagttc----a-actt
aatttg-tta-agaaac-ctt--ta---ggg-tggcaggatcaaggatgataatt-attt
tctt--tcaagtctgtgagac-tt--atttgagttaatatttagg-ttattcac------
-------t-aaa---atata-tcatt--ta--aa-tcgat-catggagctg---aatgca
gt-aatt-ggcctgtat----a-a--aaaagg-ttg-----aaaataaac-cttt-gcaa
a----ctagcctttaaaaacaaatt-atataac-aaaa--ga--tgat------t-actg
cagt-gaaat-atttgtagtcttttaataagcatgatgtgtacaagat--ag-agggggt
gtaaaaaaag-aattgtttg-ttttgaaactttttaat-c-agaagttgtc-ca-ataat
aaagccgaaacacacgtggttgttgtcatgcggtgaatcc-agccaatcgtgta-atatt
ggtgtcgtcatcgcagttctagcagtcgctcttca-------------------------
------------------------------------------------------------
------------------------------------------------------------
------------------------------------------------------------
------------------------------------------------------------
------------------------------------------------------------
------------------------------------------------------------
------------------------------------------------------------
------------------------------------------------------------
------------------------------------------------------------
------------------------------------------------------------
------------------------------------------------------------
------------------------------------------------------------
------------------------------------------------------------
--------
>DNA-3-3_DR|1108
------------------------------------------------------------
------------------------------------------------------------
------------------------------------------------------------
------------------------------------------------------------
------------------------------------------------------------
------------------------------------------------------------
------------------------------------------------------------
------------------------------------------------------------
-------------------------------tg-aggt-t-g-ccgtctg----------
-----------atct-c-ggagc---gc----tgt-cgc-ggtactt--tgat-g-----
---------------------cag---c----atc-------------------------
------------------------------------------------------------
---------------aa--tccggac--aag-att-tctaaccagc---atgcac----c
gctttaagacag------------------------------------------------
--------------------------------------------------------attt
---cgat--------cga----tct---gcgcagtgctgcatgaagtt-------g-agc
gcac--------------------------------------------------------
--------------------------------------------------------ct--
--agagag-a----------------------------------------a-aaacgttt
c-aat-----------------gtaaaa-cgcaaaaca-ggtgttttgattaagtct---
-tgataaaaaagattattttagataatgaaa--gaa-tttcaattcaaa-----aaagaa
ctttaat-cc-a-aaaat-a-tt----------ga-aca-aa------------------
-aggtgagcta-cattttaagcagatgt-ttcca-gg-----------------------
----------tataagaccaggtataaacggcta--gacaggaaataaaata--ta----
-----------------tatt------ta----------------tat-------tag-a
-ataat---aaaatc-atttt-attat-t--atttaataa--aatagttc-ttta-actt
aatttg-tta-agaaag-ctt--ta---ggg-cag-gatatataaa--gatgatt-attt
tattt--taagtctgt------tt--atttgagttcatatttatg-ttattcac------
-------t-aaa---ataga-tcatt--ta--aa-tcgtt-tgtggagttg---ggtgca
gt-aaat-agtctgtataa---aa--aagttg---------taaataaac-ctgt-ggaa
acaagcctgcctttataaccagatt-atttaac-aaaa--ga--tga------tt-actg
cagt-aaaat-attgatagtcttttaataagcaaaatgtgtacaagat--ag-agtgggg
atgaaaagta-aattgtttg-ttttgaaacttttgaat-c-gaaagttgtc-ca-ataat
aaacccgaaacacacgtgtttattgtcatgtggtgaactc-agccaatcgtgta-atatc
ggtgtcgtcatcagagctcctgcagccgctcttcagatgctgcactgtctga--------
------------------------------------------------------------
------------------------------------------------------------
------------------------------------------------------------
------------------------------------------------------------
------------------------------------------------------------
------------------------------------------------------------
------------------------------------------------------------
------------------------------------------------------------
------------------------------------------------------------
------------------------------------------------------------
------------------------------------------------------------
------------------------------------------------------------
------------------------------------------------------------
--------
>DNA-3-3_DR|1109
------------------------------------------------------------
------------------------------------------------------------
------------------------------------------------------------
------------------------------------------------------------
------------------------------------------------------------
------------------------------------------------------------
------------------------------------------------------------
------------------------t-----ttgaa------------------attagtg
a----------------------atcggaattgtaaaa----------------------
-----------a--------------t--aaaaac----------------------c-c
---a-aaacat----g--cgtggt------------------------------------
-------------------------------------------------------tgt--
-------------t----------at------gctct----gaact--------------
------------taga--------at--catga----------------------a----
---------------------------t-------g---------------------tat
--------------------------------------atcga--ac-------------
------------------caaacatc-act---ttttag---------------------
-gct----------------------aatac--------ttcttgtttgaatgtg-ct--
--aaaagg-ggg----ttgcatt------tatgtacat---t----tat-----------
------------------------------------------------------------
--------------ta--------------------------------------------
-----at------------a--t---------------a-aaa-----------------
-----------------------------tttcc-------------g------------
--------------------------------------------a---------------
---------------------------------------------------------t--
----------------------ata--------------------------t--------
------------------ctt---------------------------------t--ttt
ta---------t----acaac--------------aa-----------------------
---------aag-----------att--ta-----------c------------agtac-
---aaat-g------------aaac-a-------------------aaaca-----a---
--------gtctctac------------------------ga--------------act-
-agt----gc-at---------ttt-----------------taa-ac------------
at--aaaggg-aa--------ttatgaa----ttaaat-----------------ataat
------gaag-------g-----------a-----------a-----------a------
----------------------------------------t---------aa--------
-----------------g--g---------ga----------------------------
----------------aaacaaa---a---------ggtat-------------------
--------------------------------at------aaacat--------------
------------------------------------------------------------
------------------------------------------------------------
------------------------------------------------------------
------------------------------------------------------------
------------------------------------------------------------
------------------------------------------------------------
------------------------------------------------------------
------------------------------------------------------------
------------------------------------------------------------
------------------------------------------------------------
--------
>DNA-3-3_DR|1110
------------------------------------------------------------
------------------------------------------------------------
------------------------------------------------------------
------------------------------------------------------------
------------------------------------------------------------
------------------------------------------------------------
------------------------------------------------------------
----------------aggtgcgttcgac-aagaagcacagctgcagtcggtgatcaacg
agattagccgagcgcaggtgggg-gcggagttg-aaaa-c-g-gagccgtcaagccgtac
a--gctgg-acactt-c-ggggc---tc--aaagt-tgc-tgcagtca-tgat-ga-c-c
g--a-tcacat--g-g--cgtcat---c----ata-----------------att--tt-
-----t---ttt---ttttt-att-----tat-----------aacaacaaaacattt--
tc------a--aataaa--acagaat--aca-gtc-tctacaaact---atagtttgtac
aactttaaacaata-aggg-aga-ac--tatgaat-a------aaata----ta---taa
caaatgc-----atga----gagaaa-t--aagggg-aa-atgagaggg----ta-atat
---aaac------ataca----aat---gaaccggtctattaaatacaaagcaaga-agc
acaaa-t-tctaggagtttaaacatc-a-----ctttag---------------------
-gct----------------------aatact--------tcttgtttgaatatg-tt--
--aaaaag-ggg-tt--tacatt------tatgtacatttat-agatat-a-aatctttc
c-a-----------------atgtaaaa-tgcaaaacaaggtgttttgattaagtcttaa
----taaataagattattctggataatgaaa--gca-ttttt----aaa-----aaataa
ttttaat-cc-a-aaaag-a-tt----------ga-aca-aaa-gg---------taaaa
taagtgagcta-cactttaagcagatgt-ttccc-agaaagacc-aga------------
---c-a------------------taaacggcta--gacaggaaataaaa----------
-----------------tata------ta--ctta----------tat-------tat-a
-atcat--a-aaatc-atttt-ataat-t--atttaataa--aatagtta-ttta-actt
aatttg-tta-aaaaag-ctt--ta---ggg-tgacaggatcaacgatgatgatt-attt
tattt--caagtccgtaagac-tt--attttacttaatatttagg-tttttcag------
-------t-aaa---atata-taatt--ta--at-tcgtt-catggagcta---aatgca
gt--------------------aa--aag-g--tt---g--aaaataaac-cagt-gcaa
acaagctaacctttataacccgatt-atttaac-aaaa--ta--ttt-------------
--------gt-a------gttttttaataagcaagatgtgtacaggat--ag-agagggg
ataaaaagtt-aattgtttg-ttttgaaacttttgaat-c------------------gg
aaacccgaaatacacgtgtttgttgtcatgtggtgaactc-ggccaatcgtgta-atatc
ggtgtcgtcatcagagctcctgcagctgctcttcagatgctgcactagctgaatcagtcg
cctgatctcggagcgctgtcacggtactttgatgccacatgtgacagtcagg-tggcatc
ggcacagcatcaatccggacaag---atttctaaccagcat-gcagtgc--tttaaga-c
-agatttcg--atcgatc-tgcaaagcactgcatgaagtcgaacgca-------------
------------------------------------------------------------
------------------------------------------------------------
------------------------------------------------------------
------------------------------------------------------------
------------------------------------------------------------
------------------------------------------------------------
------------------------------------------------------------
------------------------------------------------------------
------------------------------------------------------------
------------------------------------------------------------
--------
>DNA-3-3_DR|1111
------------------------------------------------------------
------------------------------------------------------------
------------------------------------------------------------
------------------------------------------------------------
------------------------------------------------------------
------------------------------------------------------------
------------------------------------------------------------
----------------aggtgcgttcgac-atgaagctcagctgcagccggtgatcaacg
agattagccgagcgcaggc-ggg-gcggagttg-aaaa-c-g-gagccgtcaagacggac
a--gctgg-acactt-c-gggac---tc----agt-tgc-tgcagtca-tgat-ga-c-c
g--a-tcacat--g-g--cgtcat---c----ata------------------tt--tt-
-----tttgtta---ttttt-att-----tat-----------aacaacaaaacattt--
ac------a--aaaaaa--acagaat--aca-gtc-tctacaaact---gtagtt----c
ctttttaaacaata-agag-aga-at--tatgaat-a------aaata----ta---taa
caaatgc-----atga----gagaaa-t--aagagg-aa-atgtgaggt----ta-atat
---aaac------ataaa----aac---gaacaggtctattaaatacaaagcaata-agc
ataca-t-tctaggag-ttaaacatc-aac---ctttag---------------------
-gct----------------------aatact--------tcttgtttgaatctg-ct--
--aaaaaa-ggg-tt--tacata------tatgtacatttat-agatat-a-aaaatttc
c-c-----------------atgtaaaa-agcaaaacaaggtgttttgattaggtcttaa
----taaatgacattattttggataatgaat--gaa-ttttc----aaa-----aaagca
tttcaat-cc-a-aaaag-a-ttgtgttgaaaaga-aca-aaa-gg---------taaaa
taagtgagcta-tg-------tagaagt-ttccc-agaaagagc-agg------------
---t-agcctt-------------taaactgcta--gacaggaaataaaa----------
-----------------tata------ta--ttta----------tat-------tat-a
-ataat--a-aaacc-atttt-ataat-t--atttaataa--aatagttc-ttta-cttt
aatttg-tta-agagag-ctt--ta---ggg-tggcaggatcaatgatgatgatt-ttct
tattt--caagtctgtaagac-tt--atttgagttcatatttagg-ttattcactaaaat
atac-act-aaa---atata-tcatt--ta--aa-tcgtt-cgtggagatg---aatgca
gt-aaat-agtctgtat----aaa--aaa-g--tt---a--aaaataaac-ctgt-gcaa
acaagctaacctttataaccagatt-atttacc-aaaa--ga--tga------tt-actg
cagt-aaaat-atttgtagtcttttaataagcaagatgtgtacaggat--ag-agagggt
gtgaaaagtg-aattgtttg-ttttgaaacttttgaat-c-ggaatttgtc-ca-attat
aaacccgaaatacacgtgtttgttgtcatgtggtgaactc-ggccaatcgtgta-atatc
ggtgtcgtcatcaaagctcctgcagtccctcttcagaagctgcacggtc------tgccg
tctgatctcggagcgctgtcgcggtactttgatgccacatgtgacagtcacg-tggcgtc
ggtgcagcctcaatccggacaag---atttctaaccagaat-gcaccgc--tttaaga-c
-agatttcg--atcgatc-tgcgcagcgctgcatgaagtcgaacgcacct----------
------------------------------------------------------------
------------------------------------------------------------
------------------------------------------------------------
------------------------------------------------------------
------------------------------------------------------------
------------------------------------------------------------
------------------------------------------------------------
------------------------------------------------------------
------------------------------------------------------------
------------------------------------------------------------
--------
>DNA-3-3_DR|1112
------------------------------------------------------------
------------------------------------------------------------
------------------------------------------------------------
------------------------------------------------------------
------------------------------------------------------------
------------------------------------------------------------
------------------------------------------------------------
----------------aagtgtgttcgac-atgaaccacggctgcattcggcaatcaacg
agattaactgagcacaggcaggg-gtggatttg-acaa-c-a-gagacatcaggacggaa
-----------acta-c-agcgc---cc--tatg-----------------gt-aa-ca-
t--g-gcgt------------gat---cattaa---------------------------
-------------ttcattt-att-----tatt-----gcaataacatcaaaagagtt--
acag-tact--aataaa--actgaat--ata-gtc-catacaaact---atagtt----c
gttttc-aacaatg-aggg-a---ac--tataaaataaa-tgtaaat-----tatt-tga
taaaata-----attaactagaatat-t--tgagttaat-atttggttat------tcac
--aaaaat--ataattaa---at----------tgtttattg---gctgaatagta-aat
gaaaa-a-g----tattataaac----aaa---ttatgt---------------------
-agtcttgtaatacgcat--------gatattagatgattgtttgtgtggaaatt-tg--
--tgagat-gg-----------------------------------------aagctgtc
c-aataat----------aaactcga------aaaatacgatggtgttgtcatgcagtga
atagccaatcatg----------taatagtg--tcg-tcatcacctgca-----gtcgct
cttcaat-gc-t---------tg----------gc-acc-act-gtccaccg-tc-tgat
cacggagggatg------cagtagatac-cacat-gtgaa--------------------
-------------ag---------------------------------------------
------------------------------------------------------------
------------------------------------------------------------
------------------------------------------------------------
------tcaag-------------------------------------------------
----------------------------ta-----gcgtc--------------------
--------g---------------------------------------------------
---------------------------------------------------------ccg
tagt--------------------------------------------------------
----------------------------------------------------ca----at
------------------------------------------------------------
------------------------------------------------------------
------------------------------------------------------------
------------------------------------------------------------
------------------------------------------------------------
------------------------------------------------------------
------------------------------------------------------------
------------------------------------------------------------
------------------------------------------------------------
------------------------------------------------------------
------------------------------------------------------------
------------------------------------------------------------
------------------------------------------------------------
------------------------------------------------------------
------------------------------------------------------------
--------
>DNA-3-3_DR|1113
------------------------------------------------------------
------------------------------------------------------------
------------------------------------------------------------
------------------------------------------------------------
------------------------------------------------------------
------------------------------------------------------------
------------------------------------------------------------
-----------------ggtgcgctcgac-ttgaaccacggcaacagctagtgatcaacg
aaattagtcgatcgcag-ggggg-gcgaagttg-aaaa-g-a-gagccgtcaa-------
---gtcgg-acactt-c-gggac---tc--agagt-tgc-agcaatca-taat-ga-c-a
g--a-tcacat--t-g--catcat---ca-tcat---------------ttattt-attt
atttatttatttatttattt-att-----cata-----------acaacaaaatattt--
acag-tac---aaaaaa--ac--aat--aca-gtc-tctacaaact---atagtt----c
attttt-aacaaca-agga-a---at--tatgaatgaaa-c------------ata-tac
caaacga-----ataa----aagaaa-t--aagggg-aa-actag-gggt----aaatac
----------aca-taaa----aat---gagtaggcctattaaatacaaagcaata-agc
acaaa-t-tctaggagtttaaaaacc-act---ctttgg---------------------
-gcc----------------------aatac--------tacttgtttgaatatg-ct--
--aaaa-g-ggg-at--tgcatt------tatttacattcat-agacat---aagccttc
c-aata------tatat-tagtgtaaaa-cccaaaacaaggagttttgattaagccttaa
acaatgattaaggttattttggataatgaaa--gca------------------------
----------------ag-a-tt----------ga-aca-aaa-ggatgttc-cc-aaaa
aaagtgagcta-cactt------aaagt-ttcca-agaaagagc-tgg-tcc-atcaatg
---t-cacttttaaaacttgtgcataaacggctt--gacagaaatttaaaaa--------
----------------------------a----------------tatt-----tcat-a
-atcat--ataaata-atttt-ataat-g--acttaataa--aatagttc-ttta-actt
aatttg-tta-agaaac-ctt--ta---agg-tggcaggatcagtgatgataatt-attt
tatt--acaagtctgttagac-t--tatttgagttaatatatagg-ttattcac------
-------t-aaa---atgta-tgatt--ta--aa-tcgtt-catggagc-----aataca
gt-aaat-agtctgtat----aaa--aaagg--tca-----acaattaac-ctat-gcaa
gcaatctagcctttataaacaagtt-atttaac-aaaa--ga--tga-------t-aatg
cagt-aaaat-a---gtagtcttttaataagcatgatgtatacaagat--ag-agatggt
ataaaaagtt-aactgtttg-ttttgaaatttgtga---g-agattttgtc-ca-ataat
aaacccgaaacacacgtagttatgttcatatggtgaactc-agccaatcgtgca-atatc
ggtgtcatcatcgcatttcctgcagtcgctcttcagatgctgca------gagtccgccg
tctaatctcagagcgttgttgcggtactttgatgcttcat--------------------
------------------------------------------------------------
------------------------------------------------------------
------------------------------------------------------------
------------------------------------------------------------
------------------------------------------------------------
------------------------------------------------------------
------------------------------------------------------------
------------------------------------------------------------
------------------------------------------------------------
------------------------------------------------------------
------------------------------------------------------------
------------------------------------------------------------
--------
>DNA-3-3_DR|1114
------------------------------------------------------------
------------------------------------------------------------
------------------------------------------------------------
------------------------------------------------------------
------------------------------------------------------------
------------------------------------------------------------
------------------------------------------------------------
------------------------------------------------------------
----------------------------------------------ctgt----------
------------------------------a-----------------------------
------------------------------------------------------------
------------------------------------------------------------
------------------------------------------------------------
------------------------------------------------------------
------------------------------------------------------------
------------------------------------------------------------
------t-----------------------------------------------------
------------------------------------------------------------
------------------------------------------------------------
------------------------------------------------------------
------------------------------------------------------------
------------------------------------ac----------------------
---------------------------------------------gg-------------
---c----------------------------tt--gacaggaaataaaa----------
---------------------------------------------tattt-----tat-a
-atcata-------t-atttt-a----at--atttgatga--aacatatttttta-actt
aatttg-tta-agaaac-ctttata---ggaatatcaggatcagtaataataatt-attt
tatta--caagtctgttagac-tt--atttgagttaatatttagg-ttattcac------
-------t-aaa---atgta-taatt--ta--aa-tcatt-tatagagcta---aaggca
gt-a--------tgttt----aaa--------------a--aggccaaatt-----gcaa
ac----tagtcattatgaacaaatt-atttaac-aaaa--ga--tga--------tactg
tagt-caaat-atttgaagtcttttaataagcatgatatatacaaaat--ag-agatgat
--taaatgtt-aattgtttgtttttaaa-tttgggaga-t-ggaatttgcc-ca-ttaat
aatcccgaaacacacgtggttgttgtcatgtggt-------g--taatcgtgta-atatt
agtgtcatcatcgcagcttcaacagtcgctctttagatgctgcaccggctgaatcaatca
tctgatctcgaagcactgtcgtggtactttgatgtcacatgtgacagtcacg-tatcgtc
ggcgcagcataaatccggacaaaataggttctaatcagcat-gcatcac--ttta-----
---------caatgggtc-tgcgtagtgttgcatgaagtcg-------------------
------------------------------------------------------------
------------------------------------------------------------
------------------------------------------------------------
------------------------------------------------------------
------------------------------------------------------------
------------------------------------------------------------
------------------------------------------------------------
------------------------------------------------------------
------------------------------------------------------------
------------------------------------------------------------
--------
>DNA-3-3_DR|1115
------------------------------------------------------------
------------------------------------------------------------
------------------------------------------------------------
------------------------------------------------------------
------------------------------------------------------------
------------------------------------------------------------
------------------------------------------------------------
----------------------------------------gctgcagccggtgatcaa--
------------------------------------------------------------
------------------------------------------------------------
---------------------------c--------------------------------
------------------------------------------------------------
------------------------------------------------------------
------------------------------------------------------------
------------------------------------------------------------
------------------------------------------------------------
------------------------------------------------------------
------------------------------------------------------------
------------------------------------------------------------
------------------------------------------------------------
------------------------------------------------------------
------------------------------------------------------------
------------------------------------------------------------
------------------------------------------------------------
------------------------------------------------------------
------------------------------------------------------------
------------------------------------------------------------
------------------------------------------------------------
------------------------------------------------------------
---a--------------------------------------------------------
------------------------------------------------------------
--------ac-attagc---------------------------------a---------
-----------a-----------------tttgtgaga-c-agaatttgtc-ga-ataat
aaatctgaaacgcacatggttgttgtcatgcaatgaatcc-agccaatcgtgta-atatc
agtgtcgtc----cagctcttgcagttgctcttcagatg-------------atcaatca
tctgatctcgtag-----tctcagaactttgatgccacaagtgacagtcacg-tggcgtc
tgtgcaacgacaagcctgacaaa---gtttctaaccggcat-gcactga--ttgaaga-c
-agatttcg--attgata-tacgcagcgctgcatgaagtcaaacgcacct----------
------------------------------------------------------------
------------------------------------------------------------
------------------------------------------------------------
------------------------------------------------------------
------------------------------------------------------------
------------------------------------------------------------
------------------------------------------------------------
------------------------------------------------------------
------------------------------------------------------------
------------------------------------------------------------
--------
>DNA-3-3_DR|1116
------------------------------------------------------------
------------------------------------------------------------
------------------------------------------------------------
------------------------------------------------------------
------------------------------------------------------------
------------------------------------------------------------
------------------------------------------------------------
----------------aggtgcgttcgac-atgaagctcagctgcagccggtgatcaacg
agattagccgagcgcaggc-ggg-gcggagttc-aaaa-c-g-gagccgtcaagacggac
a--gctgg-acactt-c-gggac---tc--aaagt-tgc-tgcagtca-tgat-ga-c-c
g--a-tcacat--g-g--cgtcat---c----ata------------------tt--tt-
-----tttgtta---ttttt-att-----tat-----------aacaacaaaacattt--
ac------a--aataaa--tcagaat--aca-gtt-tctacaaact---atagtt----c
ctttttaaacaata-aggg-aga-at--tatgaat-a------aaata----ta---taa
caaatgc-----atga----gagaaa-t--aagagg-aa-atgagaggt----ta-atat
---aaac------ataaa----aac---gaacaggtctattaaatacaaagcaata-agc
ataaa-t-tctaggag-ttaaacatc-act---ctttag---------------------
-gct----------------------aatact--------tcttgtttgaatctg-cta-
--aaaaaa-tgg-tt--tacatgtacatttatgtacatttat-agatat-a-aaaatttc
c-c-----------------atgtaaaa-agcaaaacaaggtgttttgattaggtcttaa
----taaatgacattattttggataatgaat--gaa-ttttc----aaa-----aaagca
ttttaat-cc-a-aaaag-a-ttgtgttgaaaaga-aca-aaa-gg---------taaaa
taagtgagcga-tg-------tagaagt-ttccc-agaaagagc-agg------------
---t-cgcctt-------------taagctgcta--aacaggaaataaaa----------
-----------------taca------ta--ttta----------tat-------tat-a
-ataat--a-aagcc-atttt-ataat-t--atttaataa--aatagttc-ttta-cttt
aatttg-tta-agagag-ctt--ta---ggg-tggcaggatcaatgatgatgatt-ttct
tattt--caagtctgtaagac-tt--atttgagttcatatttagg-ttattcactaaaat
atac-act-aaa---atata-tcatt--ta--aa-tcgtt-catggagatg---aatgca
gt-aaat-agtctgtat--aaaaa--aaa-g--tt--aa--aaaataaac-ctgt-gcaa
acaagctaacctttataaccagatt-atttaac-aaaa--ga--tga-------t-actg
cagt-aaaat-atttgtagtcttttaataagcaagatgtgtacaggat--ag-agagggt
gtgaaaagtg-aattgtttg-ttttgaaacttttgaat-c-ggaatttgtc-ca-attat
aaacccgaaatacacgtgtttgttgtcatgtggtgaactc-ggccaatcgtgta-atatc
ggtgtcgtcatcaaagctcctgcagtcgctcttcagaagctgcatggtctgagtttgccg
tctgatctcggagcgctgtcgcggtactttgatgccacatgtgacagtcacg-tggcgtc
ggcgcagcatcaatccggacaag---atttctaaccagaat-gcaccgc--tttaaga-c
-agatttcg--atcgatc-tgcgcagcgctgcatgaagtcgaacgcacct----------
------------------------------------------------------------
------------------------------------------------------------
------------------------------------------------------------
------------------------------------------------------------
------------------------------------------------------------
------------------------------------------------------------
------------------------------------------------------------
------------------------------------------------------------
------------------------------------------------------------
------------------------------------------------------------
--------
>DNA-3-3_DR|1117
------------------------------------------------------------
------------------------------------------------------------
------------------------------------------------------------
------------------------------------------------------------
------------------------------------------------------------
------------------------------------------------------------
------------------------------------------------------------
----------------aggtgcgttcgac-atgaagtacagctgcagccggtgatcagcg
agattagccaatcgcaggtgggg-gcggagttt-aaaa-----acgccgtcaagctgg--
---------acactt-c-ggaac---t------------------tta-tgat-ga-c-c
g--a-tcacat--g-g--cctgat---catttat--------------------------
--------------ttattt-att-----tat-----tgcaataacaacaaaatattt--
acag-taaa--aataaa--acagaat--aca-gtc-cctacaaact---atagtt----c
atttttaaacaata-cggg-a---at--tataaattaaa-tttaagtagc-ctata-aaa
caaacgc-----at------gacaaa-t--aagggaaaa-acgagagagc----acataa
---aaaaa--taaataat---tattcacgaatag--------------------------
------------------------------------------------------------
------------------------------------------------------------
------------------------------------------------------------
------------------------------------------------------------
-----------ggttattttggataataaaa---gc-attta----aaa-----aaagca
ctttaat-cc-a-aaaag-a-tt----------ga-aca-aaa-ggat-------caaaa
taaatgagcta-cactttaagtagaaat-ttcct-agaaagagc-agg-tac-atcaatg
---t-cacttttaaaatttctgcataaacggctt--gacagaagataaca----------
---------------------------------------------tatt-----ttat-a
-atcat--a------tagttt----ta-t--atttaatac--aatattat-acaaagcct
aatttg-tta-ggacat-ttt--tacatggg-tgtcaggatcaatgatgataatt-attt
tatt--ataagtctgtaagac-tt--atttgagttaatatttagg-ttatttac------
-------t-aca---atata-tcatt--ta--aa-tcata-tatagagctg---aataca
g-----t-tgtctgtat------a--aaaagg-cca-----aaaaaaaaa-cagt-gcaa
acaat----cccttataaacaaatt-atttaac-agaa--ga--tga-------t-actg
cagt-aaaat-atttgtagtcttttaataagcatgacgtgtacaagat--ag-aaagggt
atgaaaagtg-atttgtttg-ttttgaaatttctggatg--ggaatttgtc-ca-ataat
aaacccaaatcactcgtggttgttgtcatgcagtgaactt-ggctaatcgtgta-atttc
ggtgtcatcatctcagctccagcagtcgctcttcagatgctgcaccggct-aatcaatcg
------------------------------------------------------------
------------------------------------------------------------
---attttg--atcgatc-tgcgcagcactgcatgaagtcgaacgcacct----------
------------------------------------------------------------
------------------------------------------------------------
------------------------------------------------------------
------------------------------------------------------------
------------------------------------------------------------
------------------------------------------------------------
------------------------------------------------------------
------------------------------------------------------------
------------------------------------------------------------
------------------------------------------------------------
--------
>DNA-3-3_DR|1118
------------------------------------------------------------
------------------------------------------------------------
------------------------------------------------------------
------------------------------------------------------------
------------------------------------------------------------
------------------------------------------------------------
------------------------------------------------------------
------------------------------------------------------------
------------------------------------------------------------
------------------------------------------------------------
------------------------------------------------------------
------------------------------------------------------------
------------------------------------------------------------
------------------------------------------------------------
------------------------------------------------------------
------------------------------------------------------------
------------------------------------------------------------
------------------------------------------------------------
------------------------------------------------------------
------------------------------------------------------------
------------------------------------------------------------
------------------------------------------------------------
------------------------------------------------------------
------------------------------------------------------------
------------------------------------------------------------
------------------------------------------------------------
-attta-tta-aaaaac-ctt--ta---ggg-ggtcaggatcaaagataacaatt-attt
tatta--caaatctgtagaac-at--atttgagttaatattcagg--tattcac------
-------t-aaa---atata-tcatt--ta--aa-tcatt-cgtggagctg---aatgca
gt-aaat-agtctgtat----aaa--aaaggt-----gg--aaaataaac-ctgt-gcaa
acaacctagcctttataaccaaatt-atttaac-caaa--ga--tga-----------tg
cagt-aaaat-at-----------t--caggaaagatatatacgtgat--ag-agaaggg
attgaaagtg-aattgtatg-ttttaaaatttgtgaat-c-agaatttatc-ca-ataat
aaacctgaaacacacgtggttgttgtcatgcagtgaacta-----aatcgtgaa-atatc
ggtgttgtcattgcagctcctgcagtcgctcc--------tgcaccggctgaatccgccg
tctgatctcagagcactgtcgcggtactttgatgccacat------------gtggcgtc
ggtgcagcgtcaatccggacaac---atttctaaacagcat-gcatcgc--tttaaga-c
-agattttg--tttggtc-tgcgcatcgctggatgaagtc-aacgcacct----------
------------------------------------------------------------
------------------------------------------------------------
------------------------------------------------------------
------------------------------------------------------------
------------------------------------------------------------
------------------------------------------------------------
------------------------------------------------------------
------------------------------------------------------------
------------------------------------------------------------
------------------------------------------------------------
--------
>DNA-3-3_DR|1119
------------------------------------------------------------
------------------------------------------------------------
------------------------------------------------------------
------------------------------------------------------------
------------------------------------------------------------
------------------------------------------------------------
------------------------------------------------------------
----------------aggtgcattcgac-atgaagcacagctgcagccagtgatcaacg
agattagccgagtgcaggcgggg-gcggagttg-aaaa-c-a-gagccgtcaagccgggc
a--gctgg-acactt-c-ggggc---tc--aaagt-tgc-tgcagtca-tgat-ga-c-c
g--a-tcacac--t-g--cgtcat---c----ata-----------------att--t--
-----tttatt----ttttt-att-----tat-----------aacgacaaaaaattt--
ac------a--aataaa--acaaaat--aca-gtc-tctacgaact---atagtt----c
ctttttaaacaata-aggg-aga-at--tatgaat-------aaaata----ta---taa
caaatgc-----atga----gagaaa-t--aagaag-aa-atgagaggt----ta-atat
---aaac------ataaa----aac---gaaccggtctattaaatacaaagcaata-agc
atgaa-t-tctaggagtttaaacatc-act---gtttag---------------------
-gct----------------------aatact--------tcttgtttgaatatg-ct--
--aaaagg-ggg-tt--tacata------tatgtacatttat-agatat-a-aaactttc
c-aat-------------------gtaa-cacaaaacaatgtgatttgattaggtcttaa
----taaatcagattattttggataatgaaa--gca-ttttc---aaaa-----aaagca
ctttaat-cc-a-aaaag-a-tt----------ga-aca-aaa-gg---------taaaa
taagtgagcta-cagattaagtagatgt-ttccc-agaaagagc-agg------------
---t-a------------------taaacggcta--gaaaggaaataaaa----------
-----------------tat------ata--ttta----------taa-------tat-a
-atcat--t-aaatc-atttt-ataat-t--atttaataa--aatagttc-ttta-actt
aatttg-tta-agaaag-ctt--ta---gag-tgtcaggatcaatgatgatgatt-attt
t-ttt--caagtctgtaagac-ct--atttgagttcatatttagg-ttattcac------
-------t-aaa---ataga-tca-t--ta--aa-tcgtc-cgtggagctg---gatgca
gg-aaat-agtctgtac----aaa--aaa-g--tt---g--aaaataaac-ctgt-gcaa
ataggccagcctttataaccagatt-atttaac-aaaa--ga--tga------tt-actg
cagt-aaaat-atttgtagtctttt-ataagcaagatgtgtgcaggat--ag-agagggt
gtgaaaagtg-aattgtttg-tttggaaacttttgaat-c-ggaatttgtt-ca-ataat
aaacccgaaatacacgtgtttgttgtcatgtggtgaactc-ggccaatcgtgta-atatc
ggtgtcgtcatcagagctcctgcagtcgctcttcagatgctgcacggtctgagtcggccg
tctgatctcggagcgctgtcgcggtactttgatgccacatgtgacagacacg-tggcgtc
ggcgcagcatcaatccggacaag---atttctaatcagcat-gcaccgc--tttaaga-c
-agattttg--atcgatc-tgcgcagcgctgcatgaagccgaacgcacct----------
------------------------------------------------------------
------------------------------------------------------------
------------------------------------------------------------
------------------------------------------------------------
------------------------------------------------------------
------------------------------------------------------------
------------------------------------------------------------
------------------------------------------------------------
------------------------------------------------------------
------------------------------------------------------------
--------
>DNA-3-3_DR|91498
------------------------------------------------------------
------------------------------------------------------------
------------------------------------------------------------
------------------------------------------------------------
------------------------------------------------------------
------------------------------------------------------------
------------------------------------------------------------
------------------------------------------------------------
------------------------------------------------------------
------------------------------------------------------------
------------------------------------------------------------
------------------------------------------------------------
------------------------------------------------------------
------------------------------------------------------------
------------------------------------------------------------
------------------------------------------------------------
------------------------------------------------------------
------------------------------------------------------------
--------------------------------------------------a-ggtgcgtt
c-g-----------------acatgaag-ctcag--------------------------
-------------ctgcagccggtgatcaac--ga-------------------------
----gat-ta-g-cgagg-g-cggggttgaa-----------------------------
------------------------------------------------------------
------------------------------------------------------------
------------------------------------------------------------
--------a-acgga-gccgt-caagc-c--ggacagctg--aacacttc-tggg-ctca
aacttg-ctg-cag------t--ca---tga-tgaccgatcacatgatcataatt-tatt
tattt-----------------------------------------ttatttgt------
-------a-aca---acaaa-acatt--ta--ca-------aataaaaccg---aatgca
gtcctat-agttcattt----ata--aac-a----------ataattatg-attt-aaat
a------------tataacaaatgc-atgagag-agag--cg--caa------tt-ctag
------gagt-ttaaacatcacttaggctaatacgttttgtt-----------tgaatat
gctaaaaggg-gtttatata-tgt--acatttatagat-g-taaaactttc-ca-atgca
aaacgcaaaacaaggtgttttgattaagtcttaataaatc-agataattttggatatatt
tgtattataatcaaaagctttagggtggctcttcagatgctgcacagtctgagtctgccg
tctgatctcggagcgctgtcgcggtactttgatgccacatgtgacagtcacg-tggcgtc
ggcgcagcatcaatccggacaag---atttctaaccagcat-gcaccgc--tttaaga-c
-agatttcg--atcgatc-tgcgcagcgccgcatgaagtccaacgcacct----------
------------------------------------------------------------
------------------------------------------------------------
------------------------------------------------------------
------------------------------------------------------------
------------------------------------------------------------
------------------------------------------------------------
------------------------------------------------------------
------------------------------------------------------------
------------------------------------------------------------
------------------------------------------------------------
--------
>DNA-3-3_DR|91499
------------------------------------------------------------
------------------------------------------------------------
------------------------------------------------------------
------------------------------------------------------------
------------------------------------------------------------
------------------------------------------------------------
------------------------------------------------------------
------------------------------------------------------------
------------------------------------------------------------
------------------------------------------------------------
------------------------------------------------------------
------------------------------------------------------------
------------------------------------------------------------
------------------------------------------------------------
------------------------------------------------------------
------------------------------------------------------------
------------------------------------------------------------
------------------------------------------------------------
------------------------------------------------------------
------------------------------------------------------------
------------------------------------------------------------
------------------------------------------------------------
------------------------------------------------------------
------------------------------------------------------------
------------------------------------------------------------
------------------------------------------------------------
------------------------------------------------------------
------------------------------------------------------------
------------------------------------------------------------
------------------------------------------------------------
------------------------------------------------------------
------------------------------------------------------------
------------------------------------------------------------
------------------------------------------------------------
------------------------------------------------------------
----------------------------------------------gtcaca-tggcatc
agcgcagcatcaagccggccaaa---attttgaaccgtcat-gcac-------ttaga-c
-agacttca--atcagtc-tgtgcagcactgcatgaagtcgaacgcatct----------
------------------------------------------------------------
------------------------------------------------------------
------------------------------------------------------------
------------------------------------------------------------
------------------------------------------------------------
------------------------------------------------------------
------------------------------------------------------------
------------------------------------------------------------
------------------------------------------------------------
------------------------------------------------------------
--------
>DNA-3-3_DR|91500
------------------------------------------------------------
------------------------------------------------------------
------------------------------------------------------------
------------------------------------------------------------
------------------------------------------------------------
------------------------------------------------------------
------------------------------------------------------------
------------------------------------------------------------
------------------------------------------------------------
------------------------------------------------------------
------------------------------------------------------------
------------------------------------------------------------
------------------------------------------------------------
------------------------------------------------------------
-----gc-----atta----aagaaa-c--tagggg-aa-atgagaggg----ta-atat
---aaac------ataaa----agt---gaataggtc-attaaatacaaagcaata-agc
gcaaa-t-tctaggagtttaaacatc-gct---ctttag---------------------
-gat----------------------aatac------------tgtttgaatatg-ct--
tgaa-----agg-ac--aacatg------tatttacatttat-agatat-a-aaactttc
c-aata------tatat-tagtgtaaaa-cctaaaacatggtgttttgattaagtcttaa
acaatgattaagataattttggttaatgaaa--gca-tttaa---aaaa-----aaggca
ctttaat-cc-a-gaaag-a-tt----------ga-aca-aaa-ggactttc--ctaaaa
taagtgagcga-cactttaagtagaagt-ttccc-agatacatc-aat-gac-act----
---taaaatttc--------tgcataaactgttt--gactggaaaaaata----------
-----------------tata------ta-------------------------------
-atcat--aaaaata-atttt-ataat-t--atttaataa--aatagttc-ttta-actt
gatttg-tta-agaaag-ctt--ta---ggg-tggcgggatcaatgatgat---t-attt
tatta--caagtctgtaagac-tt--atttgagttaatattcaggttttttcac------
-------t-aaa---atata-taatt--ta--gg-tcatt-tatgaagctg---aatgca
gt-aaat-agtctgtat----aaa--aag-g--ct---g--aaaataaac-ctgt-gcaa
acaatcgagactttataaccaaatt-atttaac-aaaa--ga--taa------tt-actg
ctgt-aaaat-atttgtagtcttttaataagcatgatgtgcataagat--ag-atgtggt
atgaaaagtg-aattgtttg-ttttaaaatttgtgaat-c-agaagttgtc-ca-ataat
aaacgcaaaacacacgtggttgttgtcatgtggtgaactc-ggccaatcgtgta-atttc
ggtgtcgtcatcgcagcttcagcagtcgctcttcagacgctgcaccggctgaa-------
-------tcggagcgctgtcgtggtactttgatgccacatgtgacagtcaca-tggcatc
atcgcagcatcaatccggacaaa---gattctaaccggcat-gcactgc--tttaaga-c
-agatttag--atcgatc-----------tgcatgaagtcgaacgcacct----------
------------------------------------------------------------
------------------------------------------------------------
------------------------------------------------------------
------------------------------------------------------------
------------------------------------------------------------
------------------------------------------------------------
------------------------------------------------------------
------------------------------------------------------------
------------------------------------------------------------
------------------------------------------------------------
--------
>DNA-3-3_DR|91501
------------------------------------------------------------
------------------------------------------------------------
------------------------------------------------------------
------------------------------------------------------------
------------------------------------------------------------
------------------------------------------------------------
------------------------------------------------------------
----------------aggtgcgttcgac-atgaagctcagctgcagccggtgatcaacg
agattagccgagcgcaggtgggg-gcggagttg-aaaa-c-g-gagccgtcaagccggac
a--gctgg-acactt-c-gggac---tt--aaagt-tgc-tgcagtca-tgat-ga-c-c
g--a-tcgcat--g-g--cgttat---c----atat-----------------tt--tt-
-----tttgtta---ttttt-atc-----tat-----------aacaacaaaacattt--
ac------a--aataaa--acagaat--aca-gtc-tctacaaact---gtagtt----c
ctttttaaacaata-agag-aga-at--tatgaat-a------aa------------taa
caaatgc-----atga----gagaat-t--aagagg-aa-atgagaggt----ta-atat
---aaac------ataaa----aac---gaacaggtctattaaatacaaagcaata-agc
ataaa-t-tctaggag-ttaaacatc-aat---ctttag---------------------
-gct----------------------aatact--------tcttgtttgaatatg-ct--
--aaaaaa-ggg-tt--tacata------tatgtacatttat-agatgt-a-aaaatttc
c-c-----------------atgtaaaa-agcaaaacaaggtgttttgattaggtcttaa
----taaatgagattattt-ggataatgaat--gaattttca----aaa-----aaagca
ttttaat-cc-a-aaaag-a-tcatgttgaaaaga-aca-aaa-gg---------taaaa
taagtgagcta-tgt------tagaagt-ttccc-agaaagagc-agg------------
---t-agccta-------------taaactgcta--gacaggaaataaaa----------
-----------------tatt------ta--tttg----------tat-------tat-a
-ataat--a-aaacc-atttt-ataat-t--atttaataa--aatagttc-ttta-attt
aatttg-tta-agagag-ctt--ta---ggg-tggcaggatcaatgatgatgatt-attt
tattt--caagtctgtaagac-tt--atttgagtttatatttagg-ttattcactaaaat
atac-gct-aaa---ataga-tcatt--ta--aa-tcgtt-catggagatg---aatgca
gt-a-----gtctgtat-----aa--aaa-g--tt---a--aaaataaac-ctgt-gcaa
acaagctaacctttaaaaccagatt-atttaac-aaaa--ga--tga------t--actg
cagt-aaaat-atttgtagtctt-taataagcaagatgtttacaggat--ag-agagggt
atgaaaagtg-aa----ttg-ttttgaaacttttgaat-c-ggaatttgtc-ca-attat
aaacccgaaatacacgtgtttgttgtcatgtggtgaactc-ggccaatcgtata-atatc
ggtgtcgtcatcagagctcctgcagtcgctcttcagaagctgcacggtctgagtttgccg
tctgatctcggagcgctgtcgcggtactttgatgccacatgtgacagtcacg-tggcgtc
ggcgcagcatcaatccggacaag---atttctaaccagaat-gcaccgc--tttaaga-c
-agatttcg--atcgatc-tgcgcagcgctgcatgaagtcgaacgcacct----------
------------------------------------------------------------
------------------------------------------------------------
------------------------------------------------------------
------------------------------------------------------------
------------------------------------------------------------
------------------------------------------------------------
------------------------------------------------------------
------------------------------------------------------------
------------------------------------------------------------
------------------------------------------------------------
--------
>DNA-3-3_DR|91502
------------------------------------------------------------
------------------------------------------------------------
------------------------------------------------------------
tgtcatgctgtgaactcgaccaatcatttaatatcggtgtcgtcatcgtagctcctgcag
ccgttctacaaatgctgcactggctgaatcagtcgtctgatctcgtagcgctatcgcggt
actttgatgccacatgtgacagtcacgtggtgtcggcacagcattaatccggacaacgtt
tctaaccagcatgcaccgctttaagaaagatttcgatcgatctgcgctgagctgcatgaa
gtcgaacgcacc---taagtgtgttcgac-atgaagcaatgctgcagccggcaatcaacg
agattagccgagtgcaggcaggg-gtggagttg-aaaa-c-g-aagccgtcaagccgg--
---------acactt-c-ggggc---cc--aaagt-tgc-tgcagtca-tgac-ga-t-c
a--------------------------cattaat--------------------------
--------------ttattt-at--------------tgcaataacaacaaaagattt--
acag-taga--actaaa--acagagt--aaa-gtc-tctacaaact---atagat----t
attt---aaaaaaa-gggg-a---at--tatgaattaaa-tttatgtagc-ctata-taa
caaacgc-----at------gagaaa-t--aaggggaaa-acaagagagc----aaataa
---aaagg---aaaaaaa---tatcca------------------------------agc
acaaa-t-tgaaggagttgaaacatc-agt---ctttgg---------------------
-gctactagatgttaaatggtatgtcaatactattccagttcttgtttaaatatg-ct--
--aaaagg-ggt-tt---atatt------tat-----------agatat-a-aatctttc
c-aata------------tagtgtaaaa-cccaaaacaaggtgttttgatt--gtcttaa
acaatgattaagattattttaaataatgaaa--gca-ttttt----aaa-----aaagca
cttaaat-aa-a-aaata-a-tt----------ta-aca-aaa-gtac-------caaaa
taaattagcta-cacttg--atataaat-ttgcc-agaaagagcaagg-tag--------
------------------------------------------------------------
------------------------------------------------------------
------------------------------------------------------------
------------------------------------------------------------
------------------------------------------------------------
------------------------------------------------------------
------------------------------------------------------------
------------------------------------------------------------
------------------------------------------------------------
------------------------------------------------------------
------------------------------------------------------------
------------------------------------------------------------
------------------------------------------------------------
------------------------------------------------------------
------------------------------------------------------------
------------------------------------------------------------
------------------------------------------------------------
------------------------------------------------------------
------------------------------------------------------------
------------------------------------------------------------
------------------------------------------------------------
------------------------------------------------------------
------------------------------------------------------------
------------------------------------------------------------
------------------------------------------------------------
--------
>DNA-3-3_DR|91503
------------------------------------------------------------
------------------------------------------------------------
------------------------------------------------------------
------------------------------------------------------------
------------------------------------------------------------
------------------------------------------------------------
------------------------------------------------------------
----------------aggtgcattcgac-atgaagcccggttacagctggcgatcaatg
agattagccgagca-----------cagagttg-aaaa-c-g-gagctatca--------
a--gctgg-acactt-t-agggc---tc--aaagt-tgc--gtagtca-tgat-ga-c-c
g--a-tcacat--g-g--tgccat---c----att---------a---------------
-----tttaaaa--aaaaat-aat-----tat-----------gacaactaaatattt--
acag-taca--aataaa--acagaaa--aca-gtc-tctacaaact---atagtt----c
atttttaaacagta-aggg-a---at--tattaattaa-----------------a-tat
caaacgt-----atga----aaaaaa-t--aagggg-aa-atgaaagga----ta-atat
---aaac------at--------aa---aaatgagtc--ttaaatacaaagcaata-agc
tcata-t-tttagcagtttaaacatc-aat---atttag---------------------
-gct----------------------aata---------------cttaaaaagg-ctgt
--------------------ata----tttatttacatttat-agatat-a-aaaccttc
c-aata------t-------a----------------------ttttgattaaaccttaa
aaaataattaagattattttggatgatcaaa--gca-ttttc----aaa-----aaagca
cattaat-ca-a-aatctga-tt----------ga-aca-aaa-ggacattc--ctaaaa
taagtgagcta-cactttaagtagaaat-ttccc-agaaagagc--ag-gtacaggtaca
---tcaattttaaaa-------cataaatggcca--gacagaaaaaaaat----------
---------------------------ca----------------tat------------
----------aaatc-atttt-ataat-t--atttaataa--aatattta-ttta-actt
aatttg-tta-agaaac-cat--ta---ggggtgtcagaatcaatgatgatagtt-cttt
tattt--caagtttgtaaaac-tt--atttgagtcaatagttaga-ttacttcc------
-------t-aaa---atgtt-tcatt--ta--aa-tcatt-catggagctg---aatgca
at-aaat-aatctgtat----aaa--aaagg--tc---g--aaaataaat-ctac-gcaa
acaatctagtctttatatataaatt-attt-aa-caaa--aa--tta-------t-actg
cagt-aaaat-atgtgtagtcttttaaaaagcatgatatacacaagat--gg-tatgggt
atgaaaactt-aattgtttg-ttttgaaatttgtgaat-c-ggaatttatc-ca-ataat
aaacctgaaacacacgtggtcgttgtcatgct--aaactt-agccaatcatgtt-atatc
agtgtcatcatcgtagctccagcagttgctcttcagatgctgcactggctgagtctgcca
tctgatcttggagcgctgtcgcagtactttgatgccacatgcgacagtctcg-tggcgtc
tgcgcagcatcaatccagacaac---atttctaaccagcat-gcatcac--tttaaga-c
-agattgtg--atcgatc-tgcgcatcgctgcatgaaatcaaatgcactt----------
------------------------------------------------------------
------------------------------------------------------------
------------------------------------------------------------
------------------------------------------------------------
------------------------------------------------------------
------------------------------------------------------------
------------------------------------------------------------
------------------------------------------------------------
------------------------------------------------------------
------------------------------------------------------------
--------
>DNA-3-3_DR|91504
------------------------------------------------------------
------------------------------------------------------------
------------------------------------------------------------
------------------------------------------------------------
------------------------------------------------------------
------------------------------------------------------------
------------------------------------------------------------
----------------aggtgcgttcaac-atgaagcacggctgcagccagcaatcaacg
agattagccaatcgcaggtggta-gcagagttg-aaaa-c-g-catccaacaagccggat
-----------actt-c-ggagc---tc--aaagttgat-gct--------gt-ca-ta-
a--a-tcacat--g----g--cgt---ca-------------------------------
--------------tcattt-att-----tatt-----gcaataacaacaaaagattt--
acag-taca--aataca--acagaat--aca-tta-tctgcaaact---ataatt----c
actattaaatgaca-aaac-a---at--tattaatcaaa-tttgagtagccttata-taa
caaacga-----atgag------aaa-t--aaggggaaa-acaagagggc------acat
--aaaaag--gaaataaa---agaccatgaataggcctatta---aca------------
------------------------------------------------------------
------------------------------------------------------------
------------------------------------------------------------
------------------------------------------------------------
------------------------------------------------------------
------------------------------------------------------------
------------------------------------------------------------
------------------------------------------------------------
------------------------------------------------------------
------------------------------------------------------------
------------------------------------------------------------
------------------------------------------------------------
------------------------------------------------------------
------------------------------------------------------------
------------------------------------------------------------
------------------------------------------------------------
------------------------------------------------------------
------------------------------------------------------------
------------------------------------------------------------
------------------------------------------------------------
------------------------------------------------------------
------------------------------------------------------------
------------------------------------------------------------
------------------------------------------------------------
------------------------------------------------------------
------------------------------------------------------------
------------------------------------------------------------
------------------------------------------------------------
------------------------------------------------------------
------------------------------------------------------------
------------------------------------------------------------
------------------------------------------------------------
--------
>DNA-3-3_DR|91505
------------------------------------------------------------
------------------------------------------------------------
------------------------------------------------------------
------------------------------------------------------------
------------------------------------------------------------
------------------------------------------------------------
------------------------------------------------------------
----------------aggtgcattcgac-atgaagcacgactgcagccggtgatcaatg
agattagccgagcgcaggcgggg-gcggagttc-aaag-c-g-gagctgtcaagcagga-
-cagctgg-acactt-c-ggggc---tc--aaagt-tgc-ggcagtta-tgat-ga-c-c
g--a-tcacat--g-t--cgtcat---ca-tcat-------------------tt-att-
-------------------t-att-----tata-----------acaacaaaagattt--
acag-taca--aattaa--aaggaat--aca-ggaatatataaaca--------------
------------------------------------------------------------
------------------------------------------------------------
--------------taaa----a---atgaatagacctattaaatacaaggcaata-agc
acaaa-t-tttagaagtttaaacatc-ctgttactttga---------------------
-tgc----------------------cacat--------gtgacagtcatgtggt-gt--
------cg-gcg----cagcatc------aatctggaccta--gcatgc-a-ccgctttc
tcatca------tgcac-cgctgtaaaa------------agatttcgattgatct----
-----------------------------------g------------------------
-------------cgcag-cgct----------gc-atg-----aaat------------
-----------------------------------cgaacgcac----------------
------------------------------------------------------------
------------------------------------------------------------
------------------------------------------------------------
---------------------------------------------------------ct-
------------------------------------------------------------
------------------------------------------------------------
------------------------------------------------------------
------------------------------------------------------------
------------------------------------------------------------
------------------------------------------------------------
------------------------------------------------------------
------------------------------------------------------------
------------------------------------------------------------
------------------------------------------------------------
------------------------------------------------------------
------------------------------------------------------------
------------------------------------------------------------
------------------------------------------------------------
------------------------------------------------------------
------------------------------------------------------------
------------------------------------------------------------
------------------------------------------------------------
------------------------------------------------------------
------------------------------------------------------------
------------------------------------------------------------
--------
>DNA-3-3_DR|91506
------------------------------------------------------------
------------------------------------------------------------
------------------------------------------------------------
------------------------------------------------------------
------------------------------------------------------------
------------------------------------------------------------
------------------------------------------------------------
----------------aggtgcgttcgac-atgaaacacagctgcagccagtgatcagcg
aatttataagagcgcaggcgggg-gcggagttg-aaaa-c-g-gagccggcaagctggac
a--gctgg-acactt-c-agggc---tc--aaagt-tgc-tgcagtca-tgat-ga-c-c
g--a-tcacat--g-g--cgccat---c----ata-----------------tta--tt-
-----attatta---ttatt-ttt-----c------------------------attt--
ac------a--aataaa--acagaat--aca-gtc-tctacaaact---atagtt----c
atttttaaacaata----------at--tatgatt-a------aaata----ta---taa
caaatgc-----agga----gagaaa-t--aagggg-aa-atgagaggt----ta-atat
---aaat------ataaa----aac---ggacaggtctattaaatacaaagcaata-agc
acaaa-t-tctaggagtttaaacatc-act------------------------------
--ac----------------------aatact--------tcttgtttgaatatg-ct--
--aaaaag-ggg-tt--tacatt------tatgtacatttat-agatat-a-aatctttc
c-t-----------------atgtaaaa-cgcaaaacaaattaaattgattaaatcttaa
----taaataagattattttggataatgaaa--gca-ttttc---aaaa-----aaagca
ctttaat-cc-a-aaaag-a-tt----------ga-aca-aaa-gg---------taaaa
taagtgagcta-cactttaagcagatgt-ttccc-agaaagagc-agg------------
---t-a------------------taaacggcta--gaca-gaactaaaa----------
-----------------cata------ta--ttta----------tat-------tat-a
-atcat--a-aaacc-atttt-ataat-t--attttataa--aatagttc-ttta-actc
aatttg-tta-agaaag-ctt--ta---ggg-tggcacgatcaatgatgatcgtt-attt
tattt--caagtctgtaagac-tt--atttgagttcatatttagg-ttattcac------
-------a-aaa---atata-taatt--ta--aa-tcgtt-cgtcgagctg---aatgca
gt-aaat-agtctgtat-----aa--aaa-g--tt---g--aaaat--------------
-----ccagcctttataaccagatt-atttaac-aaaa--ga--tga-------t-actg
cggt-aaaat-atttgtagttttttaataagcatgatgtgtacaagat--ag-agagggg
atgaaaagtg-aattgtttg-ttttaaaacttttgaat-c-ggaagttgtc-ca-ataat
aaacccgaaatacacgtgtttgttgtcatgtggtgaacta-ggccaatcttgta-atatc
ggtgtcgtcatcagagctcctgcagtcgctcttcagatgctgcacggtctgaatcagccg
tctgatctcggagcgctgtcgcggtactttgatgccacatgtgacagtcaca-tggcgtc
agtgcagcatcaatccggacaag---atttctaaccagcat-gcaccgc--tttaaga-c
-agatttcg--atcgatc-tgcgcagcgctgcatgaagtcgaacgcacct----------
------------------------------------------------------------
------------------------------------------------------------
------------------------------------------------------------
------------------------------------------------------------
------------------------------------------------------------
------------------------------------------------------------
------------------------------------------------------------
------------------------------------------------------------
------------------------------------------------------------
------------------------------------------------------------
--------
>DNA-3-3_DR|91507
------------------------------------------------------------
------------------------------------------------------------
------------------------------------------------------------
------------------------------------------------------------
------------------------------------------------------------
------------------------------------------------------------
------------------------------------------------------------
------------------------------------------------------------
------------------------------------------------------------
------------------------------------------------------------
------------------------------------------------------------
------------------------------------------------------------
------------------------------------------------------------
------------------------------------------------------------
------------------------------------------------------------
------------------------------------------------------------
--------------gatttaaacatt-act---ctttag---------------------
-gat----------------------aataa--------atcttgttttaatatg-ct--
--taaaag-ggg-tt--tacatt------tatttacatttat-agatgt-a-taacttcc
c-aata------tataa-taatgtaaaa-ccaaaaac--------ttgattaagtcttaa
acaatgattaagattatttaaaataatgaaa--gca-ttttc----aaa-a---a-agca
ctttaat-tc-a-aaata-a-tt----------ga-aca-aaa-gggccttc-ct-aaaa
tacataagcta-cactttaagtagaagt-ttgcc-agaaagagc-agg------------
------------------------------------------------------------
------------------------------------------------------------
------------------------------------------------------------
------------------------------------------------------------
------------------------------------------------------------
------------------------------------------------------------
------------------------------------------------------------
------------------------------------------------------------
------------------------------------------------------------
------------------------------------------------------------
------------------------------------------------------------
------------------------------------------------------------
------------------------------------------------------------
------------------------------------------------------------
------------------------------------------------------------
------------------------------------------------------------
------------------------------------------------------------
------------------------------------------------------------
------------------------------------------------------------
------------------------------------------------------------
------------------------------------------------------------
------------------------------------------------------------
------------------------------------------------------------
------------------------------------------------------------
------------------------------------------------------------
--------
>DNA-3-3_DR|91508
------------------------------------------------------------
------------------------------------------------------------
------------------------------------------------------------
------------------------------------------------------------
------------------------------------------------------------
------------------------------------------------------------
------------------------------------------------------------
------------------------------------------------------------
------------------------------------------------------------
------------------------------------------------------------
------------------------------------------------------------
------------------------------------------------------------
------------------------------------------------------------
------------------------------------------------------------
------------------------------------------------------------
------------------------------------------------------------
------------------------------------------------------------
------------------------------------------------------------
------------------------------------------------------------
------------------------------------------------------------
------------------------------------------------------------
------------------------------------------------------------
------------------------------------------------------------
------------------------------------------------------------
------------------------------------------------------------
------------------------------------------------------------
------------------------------------------------------------
------------------------------------------------------------
------------------------------------------------------------
-----------------------------------a-----aaattaaac-ctat-g-aa
acaatctagcctttataagctaatt-attcaac-aaca--ac--aaa--------aatt-
--------------------------atttgcatgatgtgtacaagat--gg-agatggc
ataataagtt-aattgtgtg-tttggaagtttttgaga-t-ggaagttgtc-ca-ataat
aaaaccgaaacgcatgtg---tttgtaatgcggcgaactc-agccaatcgtgta-atatc
ggtgtcatcatcgcagctcctgcagt-----------tgctgcaccgactgaatcagttg
tctgatcttggagcactgtcgcagtactttatcgccacatgtg-----------------
------------------------------------------------------------
------------------------acggtcatatggcgttgg------------------
------------------------------------------------------------
------------------------------------------------------------
------------------------------------------------------------
------------------------------------------------------------
------------------------------------------------------------
------------------------------------------------------------
------------------------------------------------------------
------------------------------------------------------------
------------------------------------------------------------
------------------------------------------------------------
--------
>DNA-3-3_DR|91509
------------------------------------------------------------
------------------------------------------------------------
------------------------------------------------------------
------------------------------------------------------------
------------------------------------------------------------
------------------------------------------------------------
------------------------------------------------------------
----------------aggtgcgttcgac-atgaagctcagctgcagccggtgatcaacg
tgattagccgagcgcaggc-ggg-gcggagttg-aaaa-c-g-gagccgtcaagacggtc
a--gctgg-acactt-c-gggac---tc--aaagt-tgc-tgcagtca-tgat-ga-c-c
g--a-tcacat--g-g--cgtcat---c----atat-----------------tt--tt-
-----tttgtta---ttttt-att-----tat-----------aacaacaaaacattt--
ac------a--aataaa--acagaat--aca-atc-tctacaaact---atagtt----c
ctttttaaacaata-agag-aga-at--tatgaat-a------aaata----ta---taa
caaatgc-----atga----gagaaa-t--aagagg-aa-aagagaggt----ta-atat
---aaac------ataaa----aac---gaacaggtctattaaatacaaagcaata-agc
ataaa-t-tctaggag-ttaaacatc-aac---ctttag---------------------
-gct----------------------aatact--------tcttgtttgaatctg-ct--
---aaaaa-ggg-tt--tacata------tatgtacatttat-agatat-a-aaaatttc
c-c-----------------atgtaaaa-agcaaaacaaggtgttttgattaggtcttaa
----taaatgacattattttggatgatgaat--gaa-ttttc----aaa-----aaatca
ttttaat-cc-a-aaaag-a-ttgtgttgaaaaga-aca-aaa-gg---------taaaa
taagtgagcta-tg-------tagaagt-ttccc-agaaagagc-agg------------
---t-agcctt-------------taaactgcta--gacaggaaataaaa----------
-----------------tata------ta--ttta----------tat-------tat-a
-ataat--a-aagcc-atttt-ataat-t--atttaataa--aatagttc-ttta-cttt
aatttg-tta-agagag-ctt--ta---ggg-gggcaggatcaatgatgatgatt-ttct
tattt--caagtctgtaagac-tt--atttgagttcatatttagg-ttattcactaaaat
atac-act-aaa---atata-tcatt--ta--aa-tcgtt-catggagatg---aatgca
gt-aaat-agtctgtat----aaa--aaa-g--tt--aa--aaaataaac-ctgt-gcaa
acaagctaacctttataaccagatt-atttaac-aaaa--ga--tga------t--actg
cagt-aaaat-atttgtagtcttttaataagcaagatgtgtacaggat--ag-agagggg
gtgaaaagtg-aattgtttg-ttttgaaacttttgaat-c-ggaatttgtc-ca-attat
aaacccgaaatacacgtgtttgttgtcatgtggtgaactc-ggccaatcgtgta-atatc
ggtgtcgtcatcaaagctcctgcagtcgctcttcagaagctgcatggtctgagtttgccg
tctgatctcggagcgctgtctctgtactttgatgccacatgtgacagtcacg-tggcgtc
ggcgcagcatcaatccggacaag---atttctaaccagaat-gcaccgc--tttaaga-c
-agatttcg--atcgatc-tgcgcagcgctgcatgaagtcgaacgcacct----------
------------------------------------------------------------
------------------------------------------------------------
------------------------------------------------------------
------------------------------------------------------------
------------------------------------------------------------
------------------------------------------------------------
------------------------------------------------------------
------------------------------------------------------------
------------------------------------------------------------
------------------------------------------------------------
--------
>DNA-3-3_DR|91510
------------------------------------------------------------
------------------------------------------------------------
------------------------------------------------------------
------------------------------------------------------------
------------------------------------------------------------
------------------------------------------------------------
------------------------------------------------------------
---------------------catttgac-ttgaacaatggcggcagccggtgatcaacg
agattagccgagcgcaggcaggg-gtggagttg-aaaa-c-g-gtgccgtcaagctggac
a--gccaa-aca----c-ggggc---tc--aaagt-tgc-ggcagtcg-ttat-ga-c-a
g--a-taacat--g-g--cgtcat---c----atct---------------------ttt
-----tttgtc----cttct-att-----tat-----------aacaacaaaatattt--
a----ttta--atta---------------------------------------t----t
attttttttaaata-a--g-gga-at--tatgaat-------taaata----ta---taa
taaatgc-----atga----gagaaa-a--aagagg-aa-atgagaggg----ta-atat
---aa----------gca----aat---gtacaggcctattaaatacaaagcaatg-aga
acaaa-ttttaaacagtttaaacatc-ccc---ttttag---------------------
-gc-------------------------ttct--------tcttgtttgaatatg-ct--
--aaaaag-ggg-tt--tacatt------tatttacatttat-agatag-a-aaactttc
c-aata------tatat-taatgtaaaa-ccccaaacaaggtgttttgattaagtcttaa
acaatgtttaagattattttggataatgaaa--gca-ttttt----aaa-----aaagcg
ctttaac-tc---------------------------------------------taaaa
taagtgagcta-cactttaagttgaagt-ttccc-agaaagagc-gga-tac-attaatg
---t-cacttttaaaacttgtgcataaacggcta--aacaggaaaatata----------
-----------------tata------ta--tata----------tata------tat-a
-tatat--atatata-atttt-ataat-t--atttaataa--aatagttc-ttta-actg
aatttg-tta-agaaac-ctt--ta---gaa-tggcaggatcaatgatgataata-attt
tatta--taagtctttaagac-tt--aattgagt-aatattcagg-ttatttac------
-------t-aaa---atata-tcatt--ta-------gtt-catgaagctg---agtgtc
gt-aaaa-agtctgtat----aaa--aaagg--tt---g--aaaatcaac-ctgt-gcaa
acaacctagcctttataaccagatt-attacacaaaaa--aa--tga------gc-acta
tatt-tgtat-at---------------------gatatatacacgat--ag-agaaggt
attaaaaatt-aatagtttg-ttttgaaatttgtgaat-c-ggaatgtgtc-ca-ataat
aaactcgaaacacacgtggttgttgtcatgtggtgaactc-ggccaatcgtgta-atatc
agtgttgccatcgtagctccagcagtcgcgcttcagatgctgcatcagctgaatcagtca
tctaatctgagagca--gttgcagtactttgaagccacatgtgacagtcacg-tggcatt
tgtgcagcgtcaatccggacaaa---atttctaaccagcat-gcacccc--tttaaga-c
-atactctg--attgatc-tgcacagcgctgcatgaagtcaaacgcacct----------
------------------------------------------------------------
------------------------------------------------------------
------------------------------------------------------------
------------------------------------------------------------
------------------------------------------------------------
------------------------------------------------------------
------------------------------------------------------------
------------------------------------------------------------
------------------------------------------------------------
------------------------------------------------------------
--------
>DNA-3-3_DR|91511
------------------------------------------------------------
------------------------------------------------------------
------------------------------------------------------------
------------------------------------------------------------
------------------------------------------------------------
------------------------------------------------------------
------------------------------------------------------------
----------------aggtgcgtttgac-ttgaaccatggctgcagccggtgtttaacg
agattagctgagcgcaggcgggg-gcggagttg-aaaa-c-g-gagccatcaagccaga-
-catccgg-acactt-c-ggggc---tc--aaaat-tg-----ggcca-tcat-ga-c-c
g--a-tcacat--g-g--cgt--t---ca-tcat-------------------tt-ttta
------------ctgtttta-acc-----tata-----------acaacaaaagattt--
acag-taca--aataaa--acagaat--aca-gtc-tcta------------gtt----c
attttt------------g-a---at--tatgaattaaa-t------------ata-taa
caaacgc-----ttga----gataaa-t--aaaggg-aa-a-gagagggt----a-a--t
---ataa-----a-caaa----aac---gaataggcctattaaatatgaagaaata-agc
acaaa-t-tctaggagtttaaacatc-agt---ctttag---------------------
-gct----------------------aataa--------ttcttgtctgaatttg-cta-
--aaaaaa-ggg-tt--tacatt------tatttacatttct-aaatat-a-aaaccttt
c-aa--------tatat-tagtttaaaa-cttgaaacaatgtgttttgattaagtcttaa
acaatgattaagaatattttggataataaaa--gca-ttttt-----aa-a---aaagca
ctgtaat-cc-a-aaaag-a-tt----------ga-aca-aaa-ggac-------tgtaa
ttaatgagcta-cactttaagtacaaat-ttccc-agaaagatc-agg-tac-atcaatg
---t-c---------acttcagcataaacggctt--gacagaaaaaa-------------
------------------------------------------------------------
---tat--atatttt-atatc-atgtt-a--gatttaaaa--aaaatatt-ttaa-actt
aatttg-tta-agaaac-ctt--tat-aggg-tgtcaggatcagtgatgataatt-attt
tatt--acaagtctgtaagac-ct--atttgagttaatatttaga-ttatttac------
-------t-aaa---atata-tcaat--t---ac-atcta-tacaaagctg---aatgca
gt-gcat-agtttgtat------t--aaaaaa-ggc-----aaaatcaac-atat-acaa
acaatctagtcaatataaacaaatt-atttaac--aaa--ag-atgat------t-acag
cagt-aaaat-atttgtagtcttttaataagcatcatatatacaagat--ag-atatggt
aataaaag-----ttgtttg-ttttgaaatttgtgaat-t-cg------tc-ca-ataat
aaacaagaaacacacatggttgttgtcattctgtgaactc-agccaatcgtgta-gtttc
ggtgttgtc-------------------------------------------attaatcg
tctaatctctgaacactgtcgcggtactttgatgccacatgtgacattcacg-tggcgtc
tgcgcagtgtcaatccggacatt---atttctaacctgcat-gcaccgc--tttagga-c
-cgatttcg--atcaatc-tgcgccgcgcagcaagaagtcgaacgcacct----------
------------------------------------------------------------
------------------------------------------------------------
------------------------------------------------------------
------------------------------------------------------------
------------------------------------------------------------
------------------------------------------------------------
------------------------------------------------------------
------------------------------------------------------------
------------------------------------------------------------
------------------------------------------------------------
--------
>DNA-3-3_DR|91512
------------------------------------------------------------
------------------------------------------------------------
------------------------------------------------------------
------------------------------------------------------------
------------------------------------------------------------
------------------------------------------------------------
------------------------------------------------------------
----------------------------------------------g--ga-------ca
aaattt---------------------------------ct---agttggca--------
-ta-----cacactt-t-gagac---tt---------------------tgat----ttt
---a--------------------------------------------------------
---------------------att------------------------------attc--
-----tgcg----t--a-----------gca------ctgc-------------------
--tt------------gaa--------------gtca-----------------------
--aacgc-----------------------aaggt-----------gggt----------
---------------------------------------tcgaat--aaagc--------
-----at---------ct-------c-a--------------------------------
-gct--------------------------------------------------------
--ggaa--------------------------------tca---------a---------
------------------------------------------------------------
--------cgagat--ctctgagc---------gc--------------------aagt-
-----gtg---a-------agtt----------ga-----aaa-----------------
---ctgagcca------------------tt--------------ggg------------
------------------------------------------------------------
------------------------------------------------------------
----------------------------------------------------tcggac--
-----------a------ctt-----cgggg---------------ctga------a---
----------gcttgc-----------------------------------tgc------
-----------------------at-----------------atg---------------
---a-------c----------------------------------aaat-------cac
at-------------t------atttatttagt-----------------------attg
caac-aaaac-a------------taataaacag-a----------at--a---------
at-------------------cttt---a----------c--------------------
-------aaa------ta------------tagt----------ta-------a------
-----------------tt---------ct---------c-gc------taa--------
-----------------g--g---------ga----atat-----a-----------gtt
---------------------aa---att-------aatat-a-----------------
--------------------------------gt-aa-----------------------
------------------------------------------------------------
------------------------------------------------------------
------------------------------------------------------------
------------------------------------------------------------
------------------------------------------------------------
------------------------------------------------------------
------------------------------------------------------------
------------------------------------------------------------
------------------------------------------------------------
------------------------------------------------------------
--------
>DNA-3-3_DR|91513
------------------------------------------------------------
------------------------------------------------------------
------------------------------------------------------------
------------------------------------------------------------
------------------------------------------------------------
------------------------------------------------------------
------------------------------------------------------------
----------------aggtgcgttcgac-ttgaaccatggctacagctggtgatcaaag
agattagctgagcataggcaggg-gcagagttg-aaaa-t-g-aagctatcaagcatgac
a--gttgg-tcactt-c-ggggc---tc--aaagt-ta-----agtca-tgat-ga-c-t
g--a-ttacat--g-g--cgtcat---c----atc-----------------att--tta
aa------------ggtttt-att-----tat-----------aacaacaaaagattt--
acag-taca--aataaa--acagaat--acc-gtc-tctacaaact-----agtt----c
ctttttaaacatta-aggg-a---at--tatgaat-------taagta----ta---taa
caaatgc-----atga----gagaaa-a--aagggg-aa-acgagagggt----------
----------------------aat---gaataggcctattaaatacaaagcaata-agc
acaaa-t-tttaggagtttaaacatc-act---ctttag---------------------
-act----------------------aatac-----------ttgtttgaatatg-ct--
--aaaaag-ggg------------------------------------------------
------------------------------------------------------------
-------------------------------------ttttc-------------attta
atttaat-tt-a-aatat-------------------------------------ataaa
taagtgagcta-cactttaagtagaagt-ttccc-agaaagagc-agg-tac-gtcaatg
t--taaaacttg--------tgcatgaatggcta--gacaggaatcaaaa----------
-----------------tata------ta----------------ttt-------tat-a
-atcat--ataaatc-atttt-ataat-t--atttaatgaa-aatagtta-ttta-actt
aatttg-tta-agaaac-ctt--ta---ggg-tgtcaggatcaatgatgataatt-attt
tattt--caagtctgtaagac-tt--atttgagttaatatttagg-ttatgcactaaaa-
-------t-aat---atata-tcatt--ta--aa-tcgtt-catgaagctg---aatgca
gt-aaat-agtctgcgt----aaa--aaagg--tt---g--aaaataaac-ctgt-tcaa
aaaatctagcccttataaccaaatt-atttaac-aaaa--aa--tga------tt-actg
gcgt-aaaat-atttgtagtattttaatgagcatgatgtgtacaagat--ag-agagggt
atgaaaagtg-aattgtttg-ttttaaaatttgtgaat-c-agactttgtc-ca-aaaac
aaacccgaaacacatgtggttgttgtcacgtggtgaactc-ggccaatcgtgta-atatc
agtgtcgtcatggcagctccagcagttgctctttagatgctgcacaggctgaatcagtcg
tctgatctcgtagtgctttcactgtactttgatgccacgtgtgacactcaca-tggcgtc
tgcgcagcatcaatccggataaa---atttcttactagcat-gcagcac--tttaaga-c
-tgatttta--atcgatc-tgcacagcgctgcatgaagtcgaacgcacc-----------
------------------------------------------------------------
------------------------------------------------------------
------------------------------------------------------------
------------------------------------------------------------
------------------------------------------------------------
------------------------------------------------------------
------------------------------------------------------------
------------------------------------------------------------
------------------------------------------------------------
------------------------------------------------------------
--------
>DNA-3-3_DR|91514
------------------------------------------------------------
------------------------------------------------------------
---ttgga----------------------------------------------------
------------------------------------------------------------
------------------------------------------------------------
------------------------------------------------------------
------------------------------------------------------------
------------------------------------------------------------
------------------------------------------------------------
----------cactt-c-agggc---tc--aaagt-tgc-ggcagtca-tgat-ga-tac
--ca-tcacat--g-g--catcat---ca-tcat--------------------------
--------------ttattt-att----------------tataatgactaaaaatgt--
tgag-aaca--aataaa--acagaat--gca-gac-tct---------------------
------------------------------------------------------------
------------------------------------------------------------
------------------------------------------------------------
------t-attgcagttccagcagtc-gct---ctttag---------------------
----------------------------------------------------atg-ctgc
------ac-ggtctg-attcggt------catctgatcttg-aa----------------
------------------------------------------gcgctggtcgtagcggca
gcg-----cagcatcaatccggacaac--------a-tttct----aaccagcagcacca
ctttaa-------aacag-a-tt----------t--------------------c-gatc
gaactgcgcag-cgctgc---------------------------------------atg
---a-agtttatt--acctaggtacgttcgacat--ga----------------------
------------------------------------------------------------
------------------------------------------------------a-gcgc
agctcc------gccag-t-------------------gatcaacgaga-----------
------------------------------------------------------------
--------------------------------------------gaagccg---agcaca
gg-cggg-g---------------------------------------------------
--------ggagttgaaaacggagc-cgtcaac-cgga--aa------------------
--gc--------------------------------------------------------
------------------------------------------------------------
------------------------------------------------------------
------------------------------------------------------------
------------------------------------------------------------
------------------------------------------------------------
------------------------------------------------------------
------------------------------------------------------------
------------------------------------------------------------
------------------------------------------------------------
------------------------------------------------------------
------------------------------------------------------------
------------------------------------------------------------
------------------------------------------------------------
------------------------------------------------------------
------------------------------------------------------------
------------------------------------------------------------
--------
>DNA-3-3_DR|91515
------------------------------------------------------------
------------------------------------------------------------
------------------------------------------------------------
------------------------------------------------------------
------------------------------------------------------------
------------------------------------------------------------
------------------------------------------------------------
----------------aggtgcgttcgac-atgaagctcagctgcagccggtgatcaacg
agattagccgagcgcaggcgggg-gaggagttg-aaaa-c-g-gagccgtcaagacggac
a--gctgg-acactt-c-gggac---tc--aaagt-tgc-tgcagtca-tgat-ga-c-t
g--a-ttacat--g-g--cgtcat---c----ata-----------------att--tt-
-----tttgtta---tttta-att-----tat-----------aacaacaaaacattt--
ac------a--aataaa--acagaat--aca-gtt-tctacaaact---gttgtt----c
ctttttaaacaata-agag-aga-at--tatgaat-a------aaata----ta---taa
caaatgc-----atga----gagaaa-t--aagagg-aa-atgagaggt----ta-atat
---aaac------ataaa----aac---gaacaggtctattaaatacaaagcaata-cgc
ataaa-t-tctaggag-ttaaacatc-aac---ctttag---------------------
-gct----------------------aatact--------tcttgtttgaatatg-ct--
--aaaaaa-ggg-tt--tacata------tatgtacatttat-agatat-a-aaaatttc
c-a-----------------atgtaaaa-agcaaaacaaggtgttttgattaggtcttaa
----taaatgacatcattttggataatgaat--gaa-ttttc----aaa-----aaagca
ttttaat-cc-a-aaaag-a-ttgtgttgaaaaca-aca-aaa-gg---------taaaa
taagtgagcta-tg-------tagaagt-ttcca-agaaagagc-agg------------
---t-agcctt-------------taaactgcta--gacaggaaataaaa----------
-----------------taga------ta--ttta----------tat-------tat-a
-ataat--a-aaacc-atttt-ataat-t--atttaataa--aatag-------------
------------------------------------------------------------
------------------------------------------------------------
--------------------------------------tt-catggggatg---aatgca
gt-aaat-agtctgtat----aaa--aaa-g--tt---a--aaaataaac-ctgc-gcaa
acaagctaacctttataaccagatt-atttaac-aaaa--ga--tga------tt-actg
cagt-aaaat-atttgtagtcttttaataagcaagatgtgtacaggat--ag-agagggt
gtgaaaagtg-aattgtttg-ttttgaaacttttgaat-c-agaatttgtc-ca-attat
aaacccgaaatacacgtgttttttgtcatgtggtgaactc-ggccaatcgtgta-atatc
ggtgtcgtcatcaaagctcctgcagtcgctcttcagaagctgcacggtctgagtttgccg
tctgatctcggagcgctgtcgcggtactttgatgccacatgtgacagtcacg-tggcgtc
ggcgcagcatcaatccggacaag---atttctaaccagaat-gcaccgc--tttaaga-c
-agatttcg--atcgatc-tgcgcagcgctgcatgaagtcgaacgcacct----------
------------------------------------------------------------
------------------------------------------------------------
------------------------------------------------------------
------------------------------------------------------------
------------------------------------------------------------
------------------------------------------------------------
------------------------------------------------------------
------------------------------------------------------------
------------------------------------------------------------
------------------------------------------------------------
--------
>DNA-3-3_DR|91516
------------------------------------------------------------
------------------------------------------------------------
------------------------------------------------------------
------------------------------------------------------------
------------------------------------------------------------
------------------------------------------------------------
------------------------------------------------------------
----------------aggtgcgttcgac-atgaagctcagctgcagccggtgatcaacg
agattagccaagcggaggtgggg-gcggagttg-aaaa-c-g-gagccgtcaagacgaac
a--gctgg-acactt-c-gggac---tc--aaagt-tgc-tgcagtca-tgat-ga-c-c
g--a-tcacat--g-g--cgtcat---c----atat-------------ttattt--tt-
-----ttagtta---ttttt-att-----tat-----------aacaacaaaacattt--
ac------a--aataaa--acagaat--aca-gtc-tctacaaact---gtagtt----c
ctttttaaacaata-aggg-aga-at--tatgaat-a------aaata----ta---taa
caaatgc-----atga----tagaaa-t--aagagg-aa-atgagatgt----ta-atat
---aaac------acaaa----aac---gaacaggtctattaaatacaaagcaata-agc
ataaa-t-tctaggag-ttaaacatc-act---ctttag---------------------
-gct----------------------aatact--------tcttgtttgaaaatg-ct--
-aaaaaaa-ggg-tt--tacata------tatgtacatttat-agattt-a-aaaatttc
c-a-----------------atgtaaaa-aacaaaacaaggtgttttgattaggtct---
-------atgagattattttggataatgaat--gaa-ttttc----aaa-----aaagca
-tttaat-cc-a-aaaag-a-ttgtgttgaaaaga-aca-aaa-gg---------taaaa
taagtgagcta-tg-------tagaagt-ttccc-agaaagagc-agg------------
---t-agcctt-------------taaactgcta--gacaggaaataaaa----------
-----------------tata------ta--ttta----------tat-------tat-a
-ataat--a-aaacc-atttt-ataat-t--atttaataa--aatagttc-ttta-actt
aatttg-tta-agagag-ctt--ta---ggg-tggcaggatcaatgatgatgatt-agtt
tattt--caagtctgtaagac-tt--atttgagttcatatttagg-ttattcactaaaat
atac-act-aaa---atata-tcatt--ta--aa-tcgtt-catggagatg---aatgca
gt-aaat-agtctgtat----aaaa-aaa-a---t--aa--aaaataaac-ctgt-gcaa
acaagccagtctttataaccagatt-atttaac-aaaa--ga--tga------tt-acta
cagt-aaaat-atttgtagtattttaataagcacgatgtgtacaggat--ag-agagggt
gtgaaaagtg-aattgtttg-ttttgaaacttttgaat-c-ggaatttgtc-ta-attat
aaacccgaaatacacgtgtttgttgtcatgtggtgtactc-ggccaatcgtgta-atatc
ggtgttgtcatcagagctcctgcagtcgctcttcagaagctgcacggtctgaatctgccg
tctgatatcggagcgctgtcgcgttactttgatgccacatgtgacagtcacg-ttgcatc
ggcgcagcatcaatccagacaag---atttctaaccagcat-gcaccgc--tttaaga-c
-agatttcg--atcgatc-tgcgcagcactgcataaagtcgaacgcacct----------
------------------------------------------------------------
------------------------------------------------------------
------------------------------------------------------------
------------------------------------------------------------
------------------------------------------------------------
------------------------------------------------------------
------------------------------------------------------------
------------------------------------------------------------
------------------------------------------------------------
------------------------------------------------------------
--------
>DNA-3-3_DR|91517
------------------------------------------------------------
------------------------------------------------------------
------------------------------------------------------------
------------------------------------------------------------
------------------------------------------------------------
------------------------------------------------------------
------------------------------------------------------------
----------------aagtgcgtttgac-atgaaccacggctgcacccggtgattaacg
agattagccgagcgcaggcgggg-gcagagttg-aaaa-c----agccgtca--------
a--gccga-acatt------------tc--aaagt-tgc-ggcagt-----------c-c
a--a-tcacat--g-a--tgtcatcatc----attta-----------------------
-----ttttttcattttcta-ttt------at-----------aacaacaaaagattt--
acag-taca--aataaa--acagaat--act-gtc-tctacaaact---atagtt----c
atatttaaacaata-aggg-a---at--tataaattaa-----a--------tata-taa
caaacgc-----atga----gagaa-at--aagggg-aa-acgagaggg----ta-attt
---aaac------ataaa----aac---aaataggtctattaaatacaaagcaata-aac
acaat-g-tttaggagtttaaacctc---c---atctag---------------------
-gct----------------------aatact--------tcttt-----ttatg-ct--
--aaaaag-gag-tt--tacatt------tatttaaatttgt-agatat-a-aaacttta
c-a---------------------------------------------------------
----------atattaatatatattatatat--ata----------tat-----a-----
-----------g-gaaagta-tt----------ta-tga-atg-ta-------aataaag
tgtataacttaatgattctaatataagttttcagtagaaagagc-agg-ca---------
----------catcaacttctgtataaacagcct--gacaggagggaaaa----------
-----------------aaaactt---tatttttat------ttttata------tat-a
-atcat--ataaata-atttt-ataat-t--atttaataa--aatagttc-ttt-----t
aatttg-tta-agaaag-ctt--ta---ggg-tggcaggatcaatgatgatattt-attt
tatta--ccagtctgtaagac-tt--atttgagttaatatttagg-atattcac------
----t----aaa---atata-tcttt--ta--aa-tcgtt-tatggagctg---aatgca
gt-aaat-agtctgtaa----aaa--caagg--tc---g--aaaataaac-ctct-gtga
acaatctagcctttataaacaaatt-atttaac-acaa--aa--tga--------tactg
cagt-aaaat-atttgtagtcttttaataagcatgatatataaatgat--ag-agatggc
ataaaaaatt-aattgattg-ttttgaaatttgtgaat-g-gaaatttgtc-ta-ataat
aaacccgaaacacacgtggttgttgtcatgtggtgaacac-agccaattgtgta-atatc
agtgtcgtcattgtagctccagcagtcgctctttagacactgtacaggctgaatcagtcg
tctgatctcagagcgctgtcacggtactttgatgcgtcaagccaaatt----------tc
taaccagcatgcacc-----------a-----------------------ctttaaaa-c
-aaatttcc--atcggcc-tgcgcagcactgcatgaagtcaaacacacct----------
------------------------------------------------------------
------------------------------------------------------------
------------------------------------------------------------
------------------------------------------------------------
------------------------------------------------------------
------------------------------------------------------------
------------------------------------------------------------
------------------------------------------------------------
------------------------------------------------------------
------------------------------------------------------------
--------
>DNA-3-3_DR|91518
------------------------------------------------------------
------------------------------------------------------------
------------------------------------------------------------
------------------------------------------------------------
------------------------------------------------------------
------------------------------------------------------------
------------------------------------------------------------
----------------aggtgcgttcgac-atgaagctcagctgcagccggtgatcaacg
agattagccgagcgcaggc-ggg-gcggagttg-aaaa-c-g-gagccgtcaagacggac
a--gctgg-acactt-c-gggac---tc--aaagt-tgc-tgcagtca-tgat-ga-c-c
g--a-ttacat--g-g--cgtcat---c----at------------------att--tt-
-----tttgtta---ttttt-att-----tat-----------aacaacaaaacattt--
ac------a--aataaa--acagaat--aca-gtt-tctacaaact---gtagtt----c
ctttttaaacaata-agag-aga-at--tatgaat-a------aaaga----ca---taa
caaatgc-----atga----gagaaa-t--aagagg-aa-atgagaggt----ta-atat
---aaac------ataaa----aac---gaacaggtctattaaatacaaagcaata-agc
ataaa-t-tctaggag-ttaaacatc-aac---ctttag---------------------
-gct----------------------aatact--------tcttgtttgaatatg-ct--
--aaaaaa-ggg-tt--tacata------tatgtacatttat-agatag-a-aaaatttc
c-a-----------------atgtaaaa-agtaaaacaaggtgttttgattagggcttaa
----taaatgacatcattttggataatgaat--gaa-atttc----aaa-----aaagca
ttttaat-tc-a-aaaag-a-ttgtgttgaaaaca-aca-aaa-gg---------taaaa
taagtgagcta-tg-------tagaagt-ttcca-agaaagagc-agg------------
---t-agcctt-------------taaactgcta--gacaggaaataaaa----------
-----------------taga------ta--ttta----------tat-------tat-a
-ataat--a-aaacc-atttt-ataat-t--atttaataa--aatag-------------
------------------------------------------------------------
------------------------------------------------------------
--------------------------------------tt-catggggatg---aatgca
gt-aaat-agtctgtat----aaa--aaa-g--tt---a--aaaataaac-ctgc-gcaa
acaagctaacctttataaccagatt-atttaac-aaaa--ga--tga------tt-actg
cagt-aaaat-atttgtagtcttttaataagcaagatgtgtacaggat--ag-agagggt
gtgaaaagtg-aattgtttg-ttttgaaacttttgaat-c-ggaatttgtc-ca-attat
aaacctgaaatacacgtgtttgttgtcatgtggtaaactc-ggccaatcgtgta-atatc
ggtgtcgtcatcaaagctcctgcagtcgctcttcagaagctgcacggtctgagtttgccg
tctgatctcggagcgctgtcgcggtactttgatgccacatgtgacagtcacg-tggcgtc
ggcgcagcatcaatccggacaag---atttctaaccagaat-gcaccgc--tttaaga-c
-agatttcg--atcgatc-tgcgcagcgctgcatgaagtcgaacgcacct----------
------------------------------------------------------------
------------------------------------------------------------
------------------------------------------------------------
------------------------------------------------------------
------------------------------------------------------------
------------------------------------------------------------
------------------------------------------------------------
------------------------------------------------------------
------------------------------------------------------------
------------------------------------------------------------
--------
>DNA-3-3_DR|91519
------------------------------------------------------------
------------------------------------------------------------
------------------------------------------------------------
------------------------------------------------------------
------------------------------------------------------------
------------------------------------------------------------
------------------------------------------------------------
------------------------------------------------------------
------------------------------------------------------------
------------------------------------------------------------
------------------------------------------------------------
------------------------------------------------------------
------------------------------------------------------------
------------------------------------------------------------
------------------------------------------------------------
------------------------------------------------------------
------------------------------------------------------------
------------------------------------------------------------
------------------------------------------------------------
------------------------------------------------------------
----------------------------------------tt----aaa-----aaagca
ctttaaatcca--aaaag-a-tt----------aa-aca-aaa-gg-------acctccc
caaaataagta-agctat-----taatt-tctta-agaaaccttta--------------
------------------------------------------------------------
------------------------------------------------------------
------------------------------------------------------------
--------------------------tggggatggcaggatcaatgatgataatt-gttt
tgttc--caagtctgtaagac-tt--attttagttaatatttggg-ttatttac------
-------c-aata-tatata-taatt--ta--ta-ttgtt-tatggagctg---agaggt
ta-aagc-cgtatctat----aaa--aacggt-----ca--aaaataaat-ctat-gcaa
actatcttg-ctttataaacaaaat-atttaac-ataa--aa--agatga---tt-actc
tagt-aaaat-atttttgaatctttaataagtatgatgtgtacaagat--aa-agatggc
agaaaaagt--tattgtttg-tttcgaaatttgtaga--t-ggaagttgta-ca-ataat
aatc---------------------------------ctg-agccaatcatgtt-acatc
ggtgtcatcatcgctgctcctgcacttgctcttcagttgtggcacag-------------
------------------------------------------------------------
-------cgtcaagtcggacaa----atttctaaccggcat-acaccgc--tttaaga-c
-agatttcg--attggtc-tgcgcagcactgcatgaagttgaatgcacct----------
------------------------------------------------------------
------------------------------------------------------------
------------------------------------------------------------
------------------------------------------------------------
------------------------------------------------------------
------------------------------------------------------------
------------------------------------------------------------
------------------------------------------------------------
------------------------------------------------------------
------------------------------------------------------------
--------
>DNA-3-3_DR|91520
------------------------------------------------------------
------------------------------------------------------------
------------------------------------------------------------
------------------------------------------------------------
------------------------------------------------------------
------------------------------------------------------------
------------------------------------------------------------
------------------------------------------------------------
-----agctgaatacagtacagg-gt----------------------------------
--------------------------------------c-tgta-----tgaa-ac-t-g
g--t-ccaaa------------atgaac--------------------------------
--------------ctttgc-ac-------------------------------------
------------------------------------------------------------
------------------------------------------------------------
------------------------------------------------------------
------------------------------------------------------------
------------------------------------------------------------
------------------------------------------------------------
------------------------------------------------------------
------------------------------------------------------------
------------------------------------------------------------
--------------------------------------------------------aaaa
ttaataaatt--gtcattaaacagaaat-gtggt-gcagtaaaa----------------
--------------------------------------------a--taac---------
---------------------------tca-tctctt------------------agt-g
-------aaca-----------------t--gatttatgg--gatgg-------------
----------------------------gga-tggcacaa---------a----t-----
------------------------------------------------------------
-----------------------------------------------actg---aatg--
------------------------------------------------------------
------------------------------------------------------------
------------------------------------------------------------
----------------ttta-ttttgaaa-------------------------------
------------------------------------------------------------
------------------------------------------------------------
------------------------------------------------------------
------------------------------------------------------------
------------------------------------------------------------
------------------------------------------------------------
------------------------------------------------------------
------------------------------------------------------------
------------------------------------------------------------
------------------------------------------------------------
------------------------------------------------------------
------------------------------------------------------------
------------------------------------------------------------
------------------------------------------------------------
------------------------------------------------------------
--------
>DNA-3-3_DR|91521
------------------------------------------------------------
------------------------------------------------------------
------------------------------------------------------------
------------------------------------------------------------
------------------------------------------------------------
------------------------------------------------------------
------------------------------------------------------------
-----------------aaagtatataactt-----------------------------
-aaatggctcaattcagtaaatg-at----------------------------------
--------------------------------------c-tgta-----tgaa-ca-c-a
g--t-tt------------------aac--------------------------------
--------------ctgtgc-ac-------------------------------------
------------------------------------------------------------
------------------------------------------------------------
------------------------------------------------------------
------------------------------------------------------------
------------------------------------------------------------
------------------------------------------------------------
------------------------------------------------------------
------------------------------------------------------------
------------------------------------------------------------
--------------------------------------------------------acaa
ctaataaatta-atgaattaccagatat-atgat-gcagtaaaa----------------
--------------------------------------------a--taac---------
---------------------------tca-tctctt------------------agt-g
-------aaca-----------------t--gatttatgg--gatgg-------------
----------------------------gga-tggcacaa---------a----t-----
------------------------------------------------------------
-----------------------------------------------gctg---aatg--
------------------------------------------------------------
------------------------------------------------------------
------------------------------------------------------------
---------------ttttg-ttttgaaa-------------------------------
------------------------------------------------------------
------------------------------------------------------------
------------------------------------------------------------
------------------------------------------------------------
------------------------------------------------------------
------------------------------------------------------------
------------------------------------------------------------
------------------------------------------------------------
------------------------------------------------------------
------------------------------------------------------------
------------------------------------------------------------
------------------------------------------------------------
------------------------------------------------------------
------------------------------------------------------------
------------------------------------------------------------
--------
>DNA-3-3_DR|91522
------------------------------------------------------------
------------------------------------------------------------
------------------------------------------------------------
------------------------------------------------------------
------------------------------------------------------------
------------------------------------------------------------
------------------------------------------------------------
----------------------gtccgac-atgaagcacggctacagctggtggtcaacg
agatttgcagagcgacggcgggg-atgaagttg-aaaa-t-g-gagccgttagg-cgg--
---------acacttc--agggc---tc--aaagc-tac-tttagtca-tgac-ca-a-t
g-----------------------------------------------------------
----------ttattgcaat-aacaa---aa------------------aaaagtttt--
acag-taca--aataaa--acagaaa--aca-gtc-tttacaaact---gtaggt----t
atttttaaacaatg-a-ga-t---at--taaaatttaaa-tttgagtagcc-tata-taa
caaacgc-----atga----gaaata-t--agggga-aa-acaagagg------------
------------------------------------------------------------
------------------------------------------------------------
------------------------------------------------------------
------------------------------------------------------------
------------------------------------------------------------
-------------ttattttggataataaaa--gca-ttttt----aaa-----aaagca
ttttaat-cc-g-aaaag-t-tt----------ga-aca-aaa-gga-------gctaaa
taaatgagata-aactttaagtagaaat-ttccc-agaaagagc-agg-t----------
------------------------------------------------------------
------------------------------------------------------------
---------------------------------------------------------att
aatttg-tta-agaaac-ctt--tatagggg-tgtcagaatcaatgatgacaatt-attt
tatat--caagtctgtaagac-tt--atttaagttaatatatagg-atatttac------
-------g-aaa---ataca-taact--ta--aa-taatt-tatgtaatta---att--a
ag----------taaat----aaa--tagct----------ataataaat-ctgt-gaaa
acaatcgagtctttatgaacaaaat-attttac-aaaa--ga--gga-------t-cctg
cagt-aaaac-atttgtacttttttaataagcatgatgtgtacaagat--ag-agatggt
ataaaaagt---------------------------------------------------
------------------------------------------------------------
-----------------------------------------------------taagtta
cctgtt------------------------------------------------------
------------------------------------------------------------
------------------------------------------------------------
------------------------------------------------------------
------------------------------------------------------------
------------------------------------------------------------
------------------------------------------------------------
------------------------------------------------------------
------------------------------------------------------------
------------------------------------------------------------
------------------------------------------------------------
------------------------------------------------------------
------------------------------------------------------------
--------
>DNA-3-3_DR|91523
------------------------------------------------------------
------------------------------------------------------------
------------------------------------------------------------
------------------------------------------------------------
------------------------------------------------------------
------------------------------------------------------------
------------------------------------------------------------
----------------aggtgcattcgac-ctaaa-catggctgcagccgttgatcaggc
-------------------------------------------------------cggta
-----------actt-c-agtgc---t--aaaagt-tgc-ggcagtca-tgat-ga-c-t
gt---tcacat--g-g--cgtcat---ca-tcat-------------------tt-----
-------aaaaaataataatagtt-----tata-----------acaacaaaagattt--
acag-taca--aataaaacacagaat--aca-gtc-tctacaaac---------------
--ttttaaacaata-agag-a---at--tatgaataaaa-t------------ata-taa
------------------------------------------------------------
------------------------------------------------------------
------------------------------------------------------------
------------------------------------------------------------
------------------------------------------------------------
------------------------------------------------------------
------------------------------------------------------------
------------------------------------------------------------
------------------------------------------------------------
------------------------------------------------------------
------------------------------------------------------------
------------------------------------------------------------
------------------------------------------------------------
------------------------------------------------------------
------------------------------------------------------------
------------------------------------------------------------
------------------------------------------------------------
------------------------------------------------------------
------------------------------------------------------------
------------------------------------------------------------
------------------------------------------------------------
------------------------------------------------------------
------------------------------------------------------------
------------------------------------------------------------
------------------------------------------------------------
------------------------------------------------------------
------------------------------------------------------------
------------------------------------------------------------
------------------------------------------------------------
------------------------------------------------------------
------------------------------------------------------------
------------------------------------------------------------
------------------------------------------------------------
------------------------------------------------------------
--------
>DNA-3-3_DR|91524
------------------------------------------------------------
------------------------------------------------------------
------------------------------------------------------------
------------------------------------------------------------
------------------------------------------------------------
------------------------------------------------------------
------------------------------------------------------------
----------------aggtgcgttcgac-atgaagctcagctgcagccggtgatcaaca
agattagccgagcgcaggcgggg-gcggagttg-aaaa-c-g-gagccgtcaagacggac
a--gctgg-acactt-c-gggac---tc--aaagt-tgc-tgcagtta-tgat-ga-c-c
g--a-tcacat--g-g--cgtcat---c----atat--------------ttatt--tt-
-----tttgtta---ttttt-att-----tat-----------aac---aaaacattt--
ac------t--aataaa--acagaat--aca-gtt-tctacaaact---gtagtt----c
ctttataaacaata-aggg-aga-at--tatgaat-a------aaata----ta---taa
caaatga-----atga----gagaaa-t--aagagg-aa-atgagaggt----ta-atat
---aaac------ataaa----aac---gaacaggtctattaaatacaaagcaata-agc
ataaa-t-tctaggag-ttaaacatc-aat---ctttag---------------------
-gct----------------------aatact--------tcttgtttgaatatg-ct--
--aaaaat-ggg-tt--taaa--------tatgtacatttat-agatat-a-aaaatttc
c-a-----------------atgtaaaa-agcaaaacaaggtgttttgattgggtcttaa
----taaatgagattattttggataatgaat--gaa-ttttc----aaa-----aaagca
ttttaat-cc-a-aaaag-a-ttgtgttgaaaaga-aca-aaa-gg---------taaaa
taagtgagcga-tg-------tagaagt-ttccc-agaaagagc-agg------------
---t-agcctt-------------taaactgcta--gacagaaaataaaa----------
-----------------tata------ta--ttta----------tat-------tat-a
-ataat--a-aaacc-atttt-ataat-t--atttaataa--aatagttc-ttta-cttt
aatttg-tta-agagag-ctt--ta---ggg-tggcaggatcaatgat---gatt-ttct
tattt--caagtctgtaagac-t--------------tatttagg-ttattcactaaaat
atac-act-aaa---atata-tcatt--ta--aa-tcgtt-catggagatg---aatgca
gt-aaat-agcctgtat----aaa--aaa-g--ta---a--aaaataaac-ctgt-gcaa
acaagctaacctttataaccagatt-atttaac-aaaa--ga--tga------t--actg
cagt-aaaat-atttgtagtcttttaataagcaagatgtat--aggat--ag-agagggt
gtgaaaagtg-aattgtttg-ttttgaaacttttgaat-c-ggaatttgtc-ca-attat
aaacccgaaatacacctgtttgttgtcatgtggtgaactc-ggccaatcgtgta-atatc
ggtgtcgtcatcaaagctcctgcagtcgctcttcagaagctgcacggtctgagtctgccg
tctgatctcggagcgctgtcgcggtactttgatgccacatgtgacagtcacg-tagcgtc
ggcgcagcatcaatccggacaag---atttctaaccagcat-gcaccgc--tttaaga-c
-agatttcg--atcgatc-tgtgcagcgctgcatgaagtcgaacgcacct----------
------------------------------------------------------------
------------------------------------------------------------
------------------------------------------------------------
------------------------------------------------------------
------------------------------------------------------------
------------------------------------------------------------
------------------------------------------------------------
------------------------------------------------------------
------------------------------------------------------------
------------------------------------------------------------
--------
>DNA-3-3_DR|91525
------------------------------------------------------------
------------------------------------------------------------
------------------------------------------------------------
------------------------------------------------------------
------------------------------------------------------------
------------------------------------------------------------
------------------------------------------------------------
----------------aggtgcgttcgac-attaagctcagctgcagccggtgatcaacg
agaatagccgagcgaaggcgggg-gcggagttg-aaaa-c-g-gagccgtcaagacggac
a--gctgg-acactt-c-gggac---tc---------gc-tgcagtca-tgat-ga-c-c
g--a-tcacat--g-g--cgtcat---c----atatatat---------atgtat--at-
-----tttgtta---ttttt-att-----tat-----------aacaacaaaacattt--
ac------a--aataaa--acagaat--aca-g---tctacaaact---gtagtt----c
ctttataaacaata-aggg-aga-at--tatgaat-a------aaata----t-----ta
caaatgc-----atga----gagaaa-t--aagagg-aa-ataagaggt----ta-atat
---aaac------ataaa----aac---gaacaggtctattaaatacaaagcaata-agc
ataaa-t-tctaggag-ttaaacatc-aat---ctttag---------------------
-gct----------------------aatact--------tcttgtttgaatatg-ct--
-aaaaaaa-ggg-tt--tacata------tatgtacaattat-agatat-a-aaaatttc
c-a-----------------atgtaaaa-agccaaacaaggtgttttgattaggtcttaa
----taaatgagattattttggataatgaat--gaa-ttttc----aaa-----aaagca
ttttaat-cc-a-aaaag-a-ttgtgttgaaaaga-aca-aaa-gg---------taaaa
taagtgagcta-tg-------tagaagt-ttccc-agaaagagc-agg------------
---taagcctt-------------taaactgcta--gacaggaaataaaa----------
-----------------tata------ta--ttta----------tat-------tat-a
-ataat--a-aaacc-atttt-ataat-t--atttaataa--aatagttc-ttta-actt
aatttg-tta-agagag-ctt--ta---gtg-tggcaggatcaatgatgatgaat-agtt
tattt--caattctgtaagat-tt--ttttgagttcatatttagg-ttattcactaaaat
atac-act-aaa---atgta-tcatt--ta--aa-tcgtt-catggagatg---aatgca
gt-aaat-agtctgtat-----aa--aaa-g--tt---a--aaaataaac-ctgt-gcaa
acaagctaacctttataaccagatt-attaagc-aaaa--ga--tga------t--actg
cagt-caaat-atttgtagtcttttaataagtaagatgtgtacaggat--ag-agagggt
gtgaaaagtg-aat--tttg-ttttgaaacttttgaat-c-ggaatttgtc-ca-attat
aaacccgaaatacacgtgtttgttgtcatgtggtgaactc-ggccaatcgtgta-atatc
ggtgtcgtcatcagagctcctgcagtcgctcttcagaagctgcacggtctgagtctgccg
tctgatctcggagcgctgtcgcggtactttgatgccacatgtgacagtcacg-tggcgtc
ggcgcagcatcaatccggacaag---atttctaaccagcat-gcaccgc--tttaaga-c
-agatttcg--accgatc-tgcgcagcgctgcatgaagtcgaacacac------------
------------------------------------------------------------
------------------------------------------------------------
------------------------------------------------------------
------------------------------------------------------------
------------------------------------------------------------
------------------------------------------------------------
------------------------------------------------------------
------------------------------------------------------------
------------------------------------------------------------
------------------------------------------------------------
--------
>DNA-3-3_DR|163167
------------------------------------------------------------
------------------------------------------------------------
------------------------------------------------------------
------------------------------------------------------------
------------------------------------------------------------
------------------------------------------------------------
------------------------------------------------------------
----------------aggtgcgttcgac-atgaagcacagctgtagccggtgatcaact
agattagccgagcgcaggc-ggg-gcggagttg-aaaa-c-g-gagccgtcaagctaaac
a--gctgg-acactt-c-ggggc---tc--aaagt-tcc-tgcagtca-tgat-ga-c-t
g--a-tcaaat--g-g--cgtcat---c----atc-----------------att--tt-
-----ttattta---ttttt-att-----tat-----------aacaacaaaagattt--
ac------a--aataaa--acagaat--cca-gtc-tctacacact---a---tt----c
atttttaaacaaaa-aggg-a-g-aa--tatgaat-a------aa--a----ta---taa
caaatgc-----acaa----gagaaa-t--aagagg-aa-atgagagg------------
------c------ataaa----aat---gaacaggtctattaaatacaaattaata-agc
acaag-t-tctaagagtttgaacatc-act---ctttgg---------------------
-gct----------------------aataat--------ttttgtttgaatatg-ct--
--aaaaa--ggg-tt--tatatt------tatgtacatttat-aattat-a-aaactttc
c-a-----------------atgtaaaa-cgcaaaacaaggtgttttgattaagtcttaa
----taaataagattattttggacaatgaaa--gca-ttttc---aaaa-----aaaa--
------------------------------------------------------------
-------------------------------ccc-acaaagacc-agg------------
---t-a------------------taaacggcta--gacaggaaataaaa----------
-----------------tata------ta--ctta----------tat-------tat-a
-atcat--a-aaatc-atttt-ataat-t--atttattaa--aatagttc-ttt--actt
aatttg-tta-agaaag-ctt--ta---ggt-tggcaggatcaatgatgataatt-attt
tattt--atagtcagtaagac-at--atttgagttcata---ggt-t--tttac------
-------t-aaa---atata-tcatt--ta--aa-tcatt-cgtggagctg---gatgca
gt-aaat-agtctgtat----aaa--aaa-g--tc---g--aaaataaac-ctgt-gcaa
acaagccagcatttataaccagatt-atttaac-aaaa--ga--tga-------t-actg
cagt-aaaat-attggtagtcttttaataagcaacatgtgtacaggat--ag-agagggt
gtgaaaagtg-aattgtttg-ttttgaaacttttgaat-c-ggaatttgtc-ca-ataat
aaacccgaaatacacgtgtttgttgtcatgtggtgaactc-ggccaatcatgta-atatc
ggtgtcgtcaacagagcttctgcagtcgctcttcagaagctgcacggtctgaatcagccg
tttgatctcggagcgctgtcgtggtactttgatgccacatgtgacagtcatg-tggcgtc
ggcgcagcaccaatccggacaaa---atttctaaccagcat-gcaccgc--tttaaga-c
-agatttcg--atcgatc-tgcgcagcgctgcatgaaatcgaacgcacct----------
------------------------------------------------------------
------------------------------------------------------------
------------------------------------------------------------
------------------------------------------------------------
------------------------------------------------------------
------------------------------------------------------------
------------------------------------------------------------
------------------------------------------------------------
------------------------------------------------------------
------------------------------------------------------------
--------
>DNA-3-3_DR|163168
------------------------------------------------------------
------------------------------------------------------------
------------------------------------------------------------
------------------------------------------------------------
------------------------------------------------------------
------------------------------------------------------------
------------------------------------------------------------
----------------aggtgcattcgac-ttgaaccacggtagccgccggtgatcaatg
agattagcggagggcaggtgggg-gcggagttg-aaaa-c-g-gagccatcaagctgga-
----------cactg-a-ggtac---tc--aaagt-tac-agcagtct-tgat-aa-t-c
g--a-tcgcat--g-g--catcat---catttat-------------------tt-att-
---tatttatttatttattt-att-----taata-----c------aacaaaggattt--
acag-taca--aataaa--acagaat--aca-atc-tctacaaac---------------
------------------------------------------------------------
------------------------------------------------------------
------------------------------------------------------------
------------------------------------------------------------
------------------------------------------------------------
------------------------------------------------------------
------------------------------------------------------------
------------------------------------------------------------
------------------------------------------------------------
------------------------------------------------------------
------------------------------------------------------------
------------------------------------------------------------
------------------------------------------------------------
------------------------------------------------------------
------------------------------------------------------------
------------------------------------------------------------
------------------------------------------------------------
------------------------------------------------------------
------------------------------------------------------------
------------------------------------------------------------
------------------------------------------------------------
------------------------------------------------------------
------------------------------------------------------------
------------------------------------------------------------
------------------------------------------------------------
------------------------------------------------------------
------------------------------------------------------------
------------------------------------------------------------
------------------------------------------------------------
------------------------------------------------------------
------------------------------------------------------------
------------------------------------------------------------
------------------------------------------------------------
------------------------------------------------------------
------------------------------------------------------------
--------
>DNA-3-3_DR|163169
------------------------------------------------------------
------------------------------------------------------------
------------------------------------------------------------
------------------------------------------------------------
------------------------------------------------------------
------------------------------------------------------------
------------------------------------------------------------
------------------------------------------------------------
------------------------------------------------------------
------------------------------------------------------------
------------------------------------------------------------
------------------------------------------------------------
------------------------------------------------------------
------------------------------------------------------------
------------------------------------------------------------
------------------------------------------------------------
------------------------------------------------------------
------------------------------------------------------------
------------------------------------------------------------
---------------------tgtaaaa-cccaaaacaatgtattttgattaagtcttaa
acaatgagtaagaatattttggttaattaaa--gca-tttaa-----aa-a---attgca
ctttaat-cc-a-aaaag-a-tt----------ag-acc-aaa-ggacattc-ca-aaaa
taagcgagcta-cactttaactagaaat-ttccc-agaaagagc-a--------------
------------------------------------------------------------
------------------------------------------------------------
------------------------------------------------------------
------------------------------------------------------------
------------------------------------------------------------
------------------------------------------------------------
------------------------------------------------------------
------------------------------------------------------------
------------------------------------------------------------
------------------------------------------------------------
------------------------------------------------------------
------------------------------------------------------------
------------------------------------------------------------
------------------------------------------------------------
------------------------------------------------------------
------------------------------------------------------------
------------------------------------------------------------
------------------------------------------------------------
------------------------------------------------------------
------------------------------------------------------------
------------------------------------------------------------
------------------------------------------------------------
------------------------------------------------------------
------------------------------------------------------------
------------------------------------------------------------
--------
>DNA-3-3_DR|163170
------------------------------------------------------------
------------------------------------------------------------
------------------------------------------------------------
------------------------------------------------------------
------------------------------------------------------------
------------------------------------------------------------
------------------------------------------------------------
------------------------ttgac-atgaagcacagctgcagccggtgatcaacg
agattagccgagcaca------g-gcggagttg-aaag-c-g-gagcattcaagccaga-
-cagctgg-acactt-c-ggggc---tc--aaaat-tgc-tgcagtca-tgat-aa-c-c
g--a-tcacat--g-g--ggtcat---ca-tcaa-------------------ta-t---
--------cttatttaattt-ttt-----tata-----------acaacaaaagatt---
-----taca--aataaa--acagaat--aca-gtc-tctacaaact---atagtt----c
gtttttaaacaata-ggag-a---at--tatgaatgaaa-t------------cta-tca
caaatgc-----atga----aagaaa-t--aagggg-aa-acgagagggt----a-atat
---aaac-----a-taaa----aat---aaataggcctattaaatacagagcaata-agc
ataca-t-tctagcagtttatacatc-act---c--caa---------------------
-ggt----------------------aatac--------ttcttgattgaatatg-ct--
--aaaaag-ggc-tt--tacatt------tatttacaattat-agatat-a-agactttc
c-aata------aatat-tagtgaaaaa-cccaaaataaggtgttttgattaagtattaa
acaatgatgaagattattttggataatgaaa--gca-ttttc-----aa-a---aaagca
gtttatt-aa-a-aaaag-a-tt----------ga-aca-aaa-ggacatta-ca-gaaa
taagtgaacaa-------------------------------------------------
---------------------------------------------cac------------
--------------------t------tt----------------tatt-----ttat-a
-atcct--aaaaatc-atttt-ataat-t--atttaataa--aatagttc-ttta-actt
aatttg-ttg-agaaac-ctt--ta---ggg-tgtcaggatcaatgatgaaaatt-attt
t--------------taagac-tt--atttgagttaatatttagg-ttatttac------
-------t-aaa---atatg-caatt--ta--aa-ttgt---------------------
------------------------------------------------------------
-------------------------------------a--gc-at---------------
------------------------------------------------------------
------------------------------------------------------------
------------------------------------------------------------
------------------------------------------------------------
------------------------------------------------------------
------------------------------------------------------------
------------------------------------------------------------
------------------------------------------------------------
------------------------------------------------------------
------------------------------------------------------------
------------------------------------------------------------
------------------------------------------------------------
------------------------------------------------------------
------------------------------------------------------------
------------------------------------------------------------
------------------------------------------------------------
------------------------------------------------------------
--------
>DNA-3-3_DR|163171
------------------------------------------------------------
------------------------------------------------------------
----------------------aagttgtccaataataaacccaaaacacacgtggttgt
tgtcatgctgtgagctcagccaatcatgtaatatcggtgtcgtcatcgcagctcctgcag
tcactcctcagatgctgcaccggct-----------------------------------
------------------------------------------------------------
------------------------------------------------------------
----------------aggtgcgttcgtc-ttaaaccgtggctgcagctggtggtcaaca
agcttagccgagcgcaggcgggg-acggagttg-aaaa-c-a-gagctgtcaagccaga-
-cagccgg-tcactt-t-ggggc---tc--aaagt-tgc-ggcagtca-tgat-ga-c-c
g--a-tcacat--g-g--catcat---ca-tcatactt-----------tatttt-tatt
a---ttatt-------tttt-att-----cata-----------ataacaaaaggttt--
actg-tata--aatgaa--acagaat--aca-gtc-tctacaaact---attgtt----c
atttttaaacaata-aggg-a---at--tatgtattaaatt------------ata-taa
caaacac-----atga----gagaaa----aagggg-aa-acaagaaggt----a-a---
-----ac-----a-taaa----tac---gaaaaggcctattaaatgcaaagcaata-agc
acaaa-t-tctaggcatttaaacatc-act---cttaag---------------------
-gct----------------------aacac--------ttcttgtttgaataag-ct--
--aaaaat-tgg-gt--tacatt------tatttacatttat-agatat-a-aaactttc
c-aata------tttat-ttgtgtaaac-accaaaacaa-gggttttaattaagtcttaa
acaatgattaagattattttagatggtgaaa--gca-ttttt------a-a---aaagca
ctttaat-cc-a-aaaag-a-tt----------aa-aca-aaa-gga------cc-aaaa
taaatgagcta-cactt----tagaagt-ttccc-agaatgagc-agg-taa-atccatg
---t-cacgtttaaattttctgcataaacggcta--gacagaaaaaaaaa----------
------------------------------------------------------tta---
---taa--tcatata-tttta-ata-------tttaataa--aatatttg-ttta-actt
tatttg-tta-agaagc-ctt--tgtaaggg-tgtcaggatcagtggtgataatt-agtc
tgca--ataagtctgcaagac-tt--act--aattaatatttagg-ttatttac------
-------t-aaa---actt------------gaa-tcatt-tatggagcta---aatgca
gt-aaat-agtctgta----------aaaaaa-atc-----agaaaaggc-ctac-acaa
a------------------caaatt-atttcac--aaa--at-atga-------t-actg
aagt-aaaat-atttgttgtattttaataagcatgatatatacacgag--ag-agatagt
ataaaaagtt-aattgtttg-ttttgaaatttgtga------------------------
------------------------------------------------------------
------------------------------------------------------------
------------------------------------------------------------
------------------------------------------------------------
------------------------------------------------------------
------------------------------------------------------------
------------------------------------------------------------
------------------------------------------------------------
------------------------------------------------------------
------------------------------------------------------------
------------------------------------------------------------
------------------------------------------------------------
------------------------------------------------------------
------------------------------------------------------------
------------------------------------------------------------
--------
>DNA-3-3_DR|163172
------------------------------------------------------------
------------------------------------------------------------
------------------------------------------------------------
------------------------------------------------------------
---------------------------------cgtctgatctcggtgaactgtcgcttt
actttgatgccacatgtgacagtcgcgtggcgtctatgcagcatcaatccggacaaaata
cctaaccaacatgcactgcttaaagac---------------------------------
---------------agatttcgatcgat-ctgcaaaatgtttgtagtcttttaataagc
a------------atatgtaaag-atagaaatgtaaaa---gttaattttttgttttgaa
-----------attt-g-tgaga---c--gaaagtttgt-ggttgttg-tcatcga-c-t
tc---agatgt--t-g--caccat---ca-taat-------------------tt-ttt-
-----tatttaaattttttttatt-----cata-----------acaacaaaagattt--
acag-aaca--aataaa--acagaat--aca-gtc-tctacaaact-----agtt----c
a-ttttaaacaata-agag-a---at--tatgaattaaa-t------------ata-taa
caaacat-----atga----cagaaa-t--aaggag-aa-acgagagggt----a-atgt
------------aatata---aaat---gaataggcctaataaatacaaagcaata-agc
acaaa-t-tctagtagtttaaacatc-agt---ctttag---------------------
-gct----------------------aatac--------ttcttgtttgaatatg-ctat
gtaaaaat-ggg-tt--tacagt------aacttacatttat-agatat-a-aaactttc
c-----------------tagtgtaaat-cccaaaacaatgtgttttgattaag------
--gaggctcaaat----------ttgcg-----gc-------------------------
-----aa-tc-a---------tt----------ga-ccacaca-tggc--------atca
taggtgcgtt--cgactt----------------------gaaccatggc----------
------------------------------------------------------------
---------------------------------------------------------t--
--------------------------------------------------------gc--
-------------------------------------------ccgatgatca-------
------------------------------------------------------------
------------------------------------------------------------
--------a---------------------------------------------------
------------------------------------------------------------
------------------------------------------cgaga-------------
------------------------------------------------------------
------------------------------------------------------------
------------------------------------------------------------
------------------------------------------------------------
------------------------------------------------------------
------------------------------------------------------------
------------------------------------------------------------
------------------------------------------------------------
------------------------------------------------------------
------------------------------------------------------------
------------------------------------------------------------
------------------------------------------------------------
------------------------------------------------------------
------------------------------------------------------------
------------------------------------------------------------
------------------------------------------------------------
--------
>DNA-3-3_DR|163173
------------------------------------------------------------
------------------------------------------------------------
------------------------------------------------------------
------------------------------------------------------------
------------------------------------------------------------
------------------------------------------------------------
------------------------------------------------------------
----------------aggtgcgttcgac-atgaagctcagctgcagccggtgatcaacg
agattagccgagcgcaggc-ggg-gcggagttg-aaaa-c-g-gagccgtcaagacggac
a--gctgg-acactt-c-gggac---tc--aaagt-tgc-tgcagtca-tgat-ga-c-c
g--a-tcacat--g-g--cgtcat---c----ata------------------tt--tt-
-----tttgtta---ttttt-att-----tat-----------aacaacaaaacattt--
ac------a--aataaa--acagaat--aca-ggc-tctttaaact---gtagtt----c
ctttttaaacaata-agag-aga-at--tatgaat-a------acata----taggctaa
caaatgc-----atga----gagaaa-t--aagagg-aa-atgagaggt----ta-atat
---aaac------ataaa----aac---gaacaggtctattaaatacaaagcaata-agc
ataaa-t-tctaggag-ttaaacatc-aat---ctttagt----taaacatcaa-----t
cttt----------------------aatact--------tcttgtttgaatctg-ct--
--aaaaaa-ggg-tt--tacata------tatgtacatttat-agatat-a-aaaatttc
c-c-----------------atgtaaaa-agcaaaacaaggtgttttgattaggtcttaa
----taaatgacattattttggatgatgaat--gaa-ttttc----aaa-----aaagca
ttttaat-cc-a-aaaag-t-ttgtgttgaaaaga-aca-aaa-gg---------taaaa
taagtgagcta-tg-------tagaagt-ttccc-agaaagagc-agg------------
---t-agcctt-------------taaactgcta--gacagaaaataaaa----------
-----------------tata------ta--ttta----------tat-------tat-a
-ataat--a-aagcc-atttt-ataat-t--atttaataa--aatagttc-ttta-cttt
aatttg-tta-agagag-ctt--ta---ggg-gggcaggatcaatgatgatgatt-ttct
tattt--caagtctgtaagac-tt--atttgagttcatatttagg-ttattcactaaaat
atac-act-aaa---atata-tcatt--ta--aa-tcgtt-catggagatg---aatgca
gt-aaat-agtctgtat----aaa--aaa-g--tt--aa--aaaataaac-ctgt-gcaa
acaagctaacctttataaccagatt-atttaac-aaaa--ga--tga------t--actg
cagt-aaaat-atttgtagtcttttaataagcaagatgtgtacaggat--ag-agagggt
gtgaaaagtg-aattgtttg-ttttgaaacttttgaat-c-ggaatttgtc-ca-attat
aaacccgaaatacacgtgtttgttgtcatgtggtgaactt-ggccaatcgtgta-atatc
ggtgtcgtcatcaaagctcctgcagtcgctcttcagaagctgcacggtctgagtttgtcg
tctgatctcggagcgctgtcgcggtactttgatgccacatgtgacagtcacg-tggtgtc
ggcgcagcatcaatccggacaag---atttctaaccagaat-gcaccgc--tttaaga-c
-agatttcg--atcgatc-tgcgcagcgccgcatgaagtcgaacgcacct----------
------------------------------------------------------------
------------------------------------------------------------
------------------------------------------------------------
------------------------------------------------------------
------------------------------------------------------------
------------------------------------------------------------
------------------------------------------------------------
------------------------------------------------------------
------------------------------------------------------------
------------------------------------------------------------
--------
>DNA-3-3_DR|163174
------------------------------------------------------------
------------------------------------------------------------
------------------------------------------------------------
------------------------------------------------------------
------------------------------------------------------------
------------------------------------------------------------
------------------------------------------------------------
------------------------------------------------------------
------------------------------------------------------------
------------------------------------------------------------
------------------------------------------------------------
------------------------------------------------------------
------------------------------------------------------------
------------------------------------------------------------
------------------------------------------------------------
------------------------------------------------------------
------------------------------------------------------------
------------------------------------------------------------
------------------------------------------------------------
------------------------------------------------------------
------------------------------------------------------------
------------------------------------------------------------
------------------------------------------------------------
------------------------------------------------------------
------------------------------------------------------------
------------------------------------------------------------
------------------------------------------------------------
------------------------------------------------------------
------------------------------------------------------------
------------------------------------------------------------
------------------------------------------------------------
------------------------------------------------------------
---------------------------------------------gccttc-c-------
------------------------------------------------------------
------------------------------------------------------------
----atatcggagcgctgtcgcggtactttgatgccacatgtgacagtcacg-tggcgtc
ggcgcagcatcaatccggacaag---atttctaaccagcat-gcaccgc--tttaaga-c
-agatttcg--atcgatt-tg---------------------------------------
------------------------------------------------------------
------------------------------------------------------------
------------------------------------------------------------
------------------------------------------------------------
------------------------------------------------------------
------------------------------------------------------------
------------------------------------------------------------
------------------------------------------------------------
------------------------------------------------------------
------------------------------------------------------------
--------
>DNA-3-3_DR|163175
aaatttgtgcaaacaatctcctttgtaaacaaatgatttaacaaaatgcagtaaaatatt
tgtagtcctttaaaaagcatgatatatacaagatagatttggcacaaaaagt--------
-----------ttgtgagacggaagttgtccattaataagcctaaaacacacatggttgt
tgtcatgcagtgaatccagccaaccgtgtaatattggtgtcgtcctcgctgctcttgcag
tagctcttcagatgctgcaacggctgagtttaccatctgatctcggagtgctgttgcagt
actttgatgccacatttgccagtcaca-------------------------acaaaatt
tctaacccttatgc-------taagacagattttaatcggtttacatagtgctgcatgaa
gttgaaggcagct---aggtgcgtttgac-ttcagccatggctgcagccgatgatcaacg
agattagccgagcacaggcaggg-gtggagttg-aaaa-c-g-gagccgtcaagccaga-
----------cacct-t-gggac---tc--aaagt-agc-gtcagtca-tgat-ga-c-c
g--a-ttgcat--g-g--cgtcat---ca-------------------------------
-------------ttcattt-att-----t------------------------------
------------------------------------------------------------
------------------------------------------------------------
------------------------------------------------------------
------------------------------------------------------------
------------------------------------------------------------
------------------------------------------------------------
------------------------------------------------------------
------------------------------------------------------------
------------------------------------------------------------
------------------------------------------------------------
------------------------------------------------------------
------------------------------------------------------------
------------------------------------------------------------
------------------------------------------------------------
------------------------------------------------------------
------------------------------------------------------------
------------------------------------------------------------
------------------------------------------------------------
------------------------------------------------------------
------------------------------------------------------------
------------------------------------------------------------
------------------------------------------------------------
------------------------------------------------------------
------------------------------------------------------------
------------------------------------------------------------
------------------------------------------------------------
------------------------------------------------------------
------------------------------------------------------------
------------------------------------------------------------
------------------------------------------------------------
------------------------------------------------------------
------------------------------------------------------------
------------------------------------------------------------
------------------------------------------------------------
------------------------------------------------------------
------------------------------------------------------------
--------
>DNA-3-3_DR|163176
------------------------------------------------------------
------------------------------------------------------------
------------------------------------------------------------
------------------------------------------------------------
------------------------------------------------------------
------------------------------------------------------------
------------------------------------------------------------
----------------aggtgtgttcgac-atgaagcacggctgaagccggtgatcaacg
agattagccgatcgcaaacgggg-gcggagttg-aaaa-t-g-gagccatca--------
g--gccgg-acactt-c-gggac---tc--aatgt-tgc-tgcagtca-tgac----c-g
a--a-tcacat--g-g--tttcat---c----atc---------------------att-
---------------aattt-att-----tat-----------aacaataaaagattt--
gccg-taca--aataaa--acagaat--aca-gtc-tctccaaact---atagtt----a
ataatataattat--atat-a---at--tagaaataa-a-tttaagtagcc-tata---a
caaacgc-----atga----gaaata-t--aggggg-aa-acgagagg------------
----------------------------------------------------------gc
aca---------------------------------------------------------
---------------------------------------------------------t--
----aaaa-aggaaa--taaatc------a------------------------------
------------------------------------------------------------
-ccacgaattgggatattttggacaaaaaaa--gca-ttttt----aaa-----agagta
ctttaat-cc-a-aaaataa-tt----------ga-aca-aga-gga-------gcaaaa
taaatgattta-cactttaagtagaaatct--ca-aca----------------------
---t-ttctgc------------aaaaacggcta--gacaggaaataaa-----------
------------------ata------------------------ttt-------ttt-g
-atac---------a-ttttt-tttta-t--atttaataa--aatatttt-tttt-actt
aatttg-tta-tgaaat-ttt--t-----------caagattaatgatgataatt-attt
aatta--caagtctttaatac-ct--atttgagttaatatatagg-ctaattac------
-------t-aaa---atgta-ttatt--ta--aa-taatt-tatggagctg---aataca
gt-gaat-agtctgcat----aaa--aag----ct------agaataaac-ctgt-gtaa
acaatctagtctttatgaacaaatt-attgaac-aaaa--ga--tga-------t-actg
cagt-gaaat-atttttagtc--ttaataagcatgatgtgtacaagat--ag-agattgt
ataaaaagtt-aaatgtttg-ttttgaattttgtgaga-g-ggagtttgtc-ca-ataat
aaacccaaaacacatgtggtttttgtcatgcggtgaactc-ggccaatcgtgta-atatc
cgtgtcgtcatcgcagatccagcagttgctcttcagatgctgcactggctgagtctgccg
tctgatctcggagcgctgtcgtgctactttgatgccacatgtgacagtcaca-tggtatc
agcgcagcatcaatccggacaaa---atttctaaccatcgt-gcaccgg--tttaaga-c
-agattttg--atcggtt-tgcgcagcgctacataaattcgaacgcacct----------
------------------------------------------------------------
------------------------------------------------------------
------------------------------------------------------------
------------------------------------------------------------
------------------------------------------------------------
------------------------------------------------------------
------------------------------------------------------------
------------------------------------------------------------
------------------------------------------------------------
------------------------------------------------------------
--------
>DNA-3-3_DR|163177
------------------------------------------------------------
------------------------------------------------------------
------------------------------------------------------------
------------------------------------------------------------
------------------------------------------------------------
------------------------------------------------------------
------------------------------------------------------------
------------------------------------------------------------
------------------------------------------------------------
---gctag-aca------------------------------------------------
------------------------------------------------------------
------------------------------------------------------------
-------g---aataaa--ac---------------------------------------
----------------------------------------t------------aat-tta
taaattt-----at----------------------------------------------
------------------------------------------------------------
------------------------------------------------------------
------------------------------------------------------------
------------------------------------------------------------
------------------------------------------------------------
----------aaattattttag-------aa--cta-tttta----aaa-----agaata
attc--------------------------------------------------------
------------------------------------------------------------
------------------------------------------------------------
------------------------------------------------------------
---------------------------------------------------ttta-tctt
agtttg-tta-agaaaa-tgc--ta---tgg-gtgtggcatgatcaatgatgact-atac
tatt--acaagtctttaagac-ttatatttgagttgatatttggg-tattcact------
-------a-aaa---atata-ttatt--ga--aa-ttgta-tatggagctgtataatgca
gt-aaag-ggtctgtat----gga--aaatga-tca-----aaaataaac-ctat-gcaa
acaatctagcctttataaacaaatg-atttgac-agaa--aagttgatttggcct-actg
cagt-aaaat-atttgaagtcttttaataagcatgatgtgtacaagat--ag-agatggc
ataaaaaggt-aa----ttg-tttggaagtttgtgattgg-gcaatccagc-ca-atcgt
---------------------------------------------------gta-atatc
agtgttgtcatcgcagctcctgcagtcccttttcagatgctgcaccggctaaatcaatca
tctgatcttggagcactgttgtggtactttgatgccacatgtgacagtcacg-ttgcgtc
agcacagcagcaagacggataaa---atttctaaccggtat-gcactgc--tttaga---
cagatttgg--atcgatc-tgcgcagcgctgcatgaagtcaaacgcacct----------
------------------------------------------------------------
------------------------------------------------------------
------------------------------------------------------------
------------------------------------------------------------
------------------------------------------------------------
------------------------------------------------------------
------------------------------------------------------------
------------------------------------------------------------
------------------------------------------------------------
------------------------------------------------------------
--------
>DNA-3-3_DR|163178
------------------------------------------------------------
------------------------------------------------------------
------------------------------------------------------------
------------------------------------------------------------
------------------------------------------------------------
------------------------------------------------------------
------------------------------------------------------------
----------------aggtgcgttcaac-ttgaaccacggctgcagccggtgatcaaga
taagtcg---agcgcaggcaggg-gcggagtt----------------------------
----------------c-agggc---tt--aaagt-tgc-agcagtta-taat-ga-c-t
a--a-tcacag--g-g--cgtcat---c---------------------------attta
t----tttatta-ttttttt-att-----tat-----------aacaacaaaagatgt--
actgttata--tataaa--aaagaat--aca-gtc-tctacaaact---atagttca---
--ttttaaactaca-agtg-g---at--tctgaat-------taaatat-----------
--------------------gaatta----------------------------------
------------aat---------------------------------------------
-----at--------------------a--------------------------------
------------------------------------------------------------
------------tat--tatatt------tatttacatttat-agatat-a-atactttt
c-aatacat-tag--------tgtaaaa-cctaaacgaaggtgtttttattgggtcttaa
acaatgattaagtttattttggataatgaaa--gca-ttttc----aaa-----aaagca
ctttaat-tc-a-aaaag-a-tt----------ga-aca-aaa-ggacagtt--ctaaaa
taagtgagcta-cactttaagtaga----------agaaagagc-agg-tac-atcaat-
---tcaacttttaaagtttgtgcataaacggctt--gacaggaat---------------
---------------------------tat---------------ttt-------tat-a
-atcat--a-----------------------tttaataa--aatagttc-ttta-a---
-------ttgttgaaac-ctt--ta---agggcgtcatgatcaatggtgatgatt-attt
tatta--caagtctgtaagac-tt--atttgagttaatagttagg-ttattcac------
-------t-aaa---atata-taatt--ta--aa-tgaat-tcagtaaatg---g-----
-----------ctgtat----aaa--gag----tct-----aaaataaac-ctat-gc-a
tcaatctatcatttataaacaaatt-atttaac-aaaa----------------------
-----atgat-acttgtagtcttttaataagcatgatgtaaacaagac--ag-agatggc
ataaaaagtt-aattgtttg-ttttaaaatttgtgaaa-t-ggaatcca-----------
-------------atatggttgttgccatgagctgaactca-gccaatcgttt-attatc
ggtgtcatcatcgcagctcctgcagtcgctcttcagatgctgcactgactaagtctgctg
tcagatctcggagcgctgtcgcgatgctttgatgccacatgtgacagtcata-tggtgtc
tgcat-------agccggataag-----ttctaaccagcat-gcactgc--tttaaga-c
-agatttcg--attggtc-tgcgcagcactgcatgaagttgaacgcacct----------
------------------------------------------------------------
------------------------------------------------------------
------------------------------------------------------------
------------------------------------------------------------
------------------------------------------------------------
------------------------------------------------------------
------------------------------------------------------------
------------------------------------------------------------
------------------------------------------------------------
------------------------------------------------------------
--------
>DNA-3-3_DR|163179
------------------------------------------------------------
------------------------------------------------------------
------------------------------------------------------------
------------------------------------------------------------
------------------------------------------------------------
------------------------------------------------------------
------------------------------------------------------------
------------------------------------------------------------
------------------------------------------------------------
------------------------------------------------------------
------------------------------------------------------------
------------------------------------------------------------
------------------------------------------------------------
------------------------------------------------------------
------------------------------------------------------------
------------------------------------------------------------
------------------------------------------------------------
------------------------------------------------------------
------------------------------------------------------------
------------------------------------------------------------
------------------------------------------------------------
------------------------------------------------------------
------------------------------------------------------------
------------------------------------------------------------
------------------------------------------------------------
------------------------------------------------------------
------------------------------------------------------------
------------------------------------------------------------
------------------------------------------------------------
------------------------------------------------------------
------------------------------------------------------------
-----------------------------------atatatacaaaat--ag-agatcac
ataaaaaatt-aattgtttg-ttttgaaatttgtgaga-c-agaatttttc-ca-gtaaa
aaacctgaaacatacgtggttgttgttatgcggtgaatcc-agctaattgtgta-atgtc
ggtgtcatcatcgcagctccaacagtcgctcttca-acactgcacgggctgaatcaatcg
tttgatctcggagtgatgtcgcagtcctttgatgtcacatgtgacagtcatg-tggcttc
tttgcagcgtcaagccggacaaa---atttctacccgacat-gcaccgc--tttaaga-c
-agatttcg--at-------------cgctgcatgaagttaaa-----------------
------------------------------------------------------------
------------------------------------------------------------
------------------------------------------------------------
------------------------------------------------------------
------------------------------------------------------------
------------------------------------------------------------
------------------------------------------------------------
------------------------------------------------------------
------------------------------------------------------------
------------------------------------------------------------
--------
>DNA-3-3_DR|163180
------------------------------------------------------------
------------------------------------------------------------
------------------------------------------------------------
------------------------------------------------------------
------------------------------------------------------------
------------------------------------------------------------
------------------------------------------------------------
------------------------------------------------------------
------------------------------------------------------------
------------------------------------------------------------
------------------------------------------------------------
------------------------------------------------------------
------------------------------------------------------------
------------------------------------------------------------
------------------------------------------------------------
------------------------------------------------------------
------------------------------------------------------------
------------------------------------------------------------
------------------------------------------------------------
------------------------------------------------------------
------------------------------------------------------------
------------------------------------------------------------
------------------------------------------------------------
------------------------------------------------------------
------------------------------------------------------------
------------------------------------------------------------
------------------------------------------------------------
------------------------------------------------------------
------------------------------------------------------------
------------------------------------------------------------
------------------------------------------------------------
------------------------------------------------------------
------------------------------------------------------------
------------------------------------------------------------
------------------------------------------------------------
----------------------ggaactttgatgccac--gtgacagtcacg-tgacatt
ggcgcagtgtcaagcccgacaac---atttctaaccagcat-gcaccgc--ttaagga-c
-agttttcg--atcgatc-tgcgcagcaatgcataaagtcgaatgcacctt---------
------------------------------------------------------------
------------------------------------------------------------
----------------------------------------tttatata------------
-----------------------------------------------atttttaaata--
------------------------------------------------------------
------------------------------------------------------------
------------------------------------------------------------
-----------------------------taaaactgtccaatataaaccccaaaacaag
gtgttttgattaattct-------------------------------------------
------------------------------------------------------------
-----taa
>DNA-3-3_DR|163181
------------------------------------------------------------
------------------------------------------------------------
------------------------------------------------------------
------------------------------------------------------------
------------------------------------------------------------
------------------------------------------------------------
------------------------------------------------------------
-----------------ggtgcgttcgac-ttgaagcacggctgcagccggtgaccagca
agattagccgagcgcaggtgggg-gtggagtta-aaaa-c-a-gagctgtta--------
a--gccag-acactt-c-ggtac---tc--aaagtaggc-agtcata----at-ga-c-c
g--a-tcacat--g-t--catggc-atc----at---------------------catca
-----tttattg-tttattt-atttt-----t-----------aacaacaaaagattt--
acag-taca--aataaa--acagaat--aca-gtc-tctacaaact---atagtt-----
--cattaaagaaaa-aggg-a---at--caggaattaaa-tgtaagtagcc-tata-taa
caaattc-----atga----gagaaa-t--aagact-aa-ttgagagg------------
------------------------------------------------------------
------------------------------------------------------------
------------------------------------------------------------
------------------------------------------------------------
------------------------------------------------------------
-------------gtaatatatacaataaaa--gga-a----------------------
-----------a-taaat-a-tc----------ca-cta-ata-ggtctactaatacaaa
gcaatgagcac-------aaataggagt-ttatc-atcatcatc-atg-c---------t
---t-tagtctaatacttcttgtttaaatatgcc--aaaaaggagtt-------------
---------------------------------------------------------t-a
cattta----------------------taaatctaaaa--------ctt-ttca-atat
atatta-gtg-taaaac-cct--aaacaagg-tgttttgattaag---------------
--------------------------tcttaaactatgattaaga-ttattttggat---
-----aat-gaa---agcat-ttaaa--aa--aa-cattt-aatccaacaa---gattga
ac-aaaa-ggacatttc---------caa---------aa-taagtgagc-t--------
acaatctagcctttataaaccagtt-at-ttac-aaaa--ga--tga-------t-actg
cagt-aaaat-atttgtaatcttttaaaaagcatgatgtatacaaact--ag-agatggt
atgaaaagtt-aat--tgtg-tttggaaatttgtgaga-t-ggaatttgtc-ca-ataat
aaacctgaaacacatgtggttgttgtc-----atgaatcc-agccaatggtgta-atatc
agtgtagtaatcgcagctcctgtagactctcttcacatgttgcaccggctgaatcaatcg
tctgatctcagagcactgtcgcggtactttgatgccacatgtga----------gacatc
ag--cagtgtcaagctggacaaa---atttctaactggcat-gcaccac--tttacgg-t
-----------------------ctgcacagcatgaagttgaacgcacct----------
------------------------------------------------------------
------------------------------------------------------------
------------------------------------------------------------
------------------------------------------------------------
------------------------------------------------------------
------------------------------------------------------------
------------------------------------------------------------
------------------------------------------------------------
------------------------------------------------------------
------------------------------------------------------------
--------
>DNA-3-3_DR|163182
------------------------------------------------------------
------------------------------------------------------------
------------------------------------------------------------
------------------------------------------------------------
------------------------------------------------------------
------------------------------------------------------------
---------cacgca---------------------------------------------
-------------tacaaatgcaatcgag-ttgagccacggctgcagcctctggtcagtg
agattagctgagcacaagccgg--gcaaagtct-aaaa-c-a-gaatcctagattca---
--------gaca-----------ag-tt--gtagttttc---------------------
------------------------------------------------------------
------------------------------------------------------------
------------------------------------------------------------
------------------------------------------------------------
------------------------------------------------------------
------------------------------------------------------------
------------------------------------------------------------
------------------------------------------------------------
------------------------------------------------------------
------------------------------------------------------------
------------------------------------------------------------
------------------------------------------------------------
------------------------------------------------------------
------------------------------------------------------------
------------------------------------------------------------
------------------------------------------------------------
------------------------------------------------------------
------------------------------------------------------------
------------------------------------------------------------
------------------------------------------------------------
------------------------------------------------------------
------------------------------------------------------------
------------------------------------------------------------
------------------------------------------------------------
------------------------------------------------------------
------------------------------------------------------------
------------------------------------------------------------
------------------------------------------------------------
------------------------------------------------------------
------------------------------------------------------------
------------------------------------------------------------
------------------------------------------------------------
------------------------------------------------------------
------------------------------------------------------------
------------------------------------------------------------
------------------------------------------------------------
------------------------------------------------------------
------------------------------------------------------------
--------
>DNA-3-3_DR|163183
------------------------------------------------------------
------------------------------------------------------------
------------------------------------------------------------
------------------------------------------------------------
------------------------------------------------------------
------------------------------------------------------------
------------------------------------------------------------
----------------aggtgcgttcgac-atgaagcacagctgcagccgctgatcaacg
agattagccgagcccatgcaggg-gcggagtag-aaaa-c-t-gacctgtcaagcca---
------------------------------gaagt-tgc-tgcagtta-tgat-ga-c-c
g--a-tcacat--g-g--cgtcat---c----atcat-----------------------
-----tttttta---atttc-atttttt-taaa----------aacaacaaaaggttt--
ac------a--aataaa--acagaat--aca-gtc-tctacaaact---acagtt----c
atttttaaacaata-agga-aa-------------------ttaagta----ta---ttt
caattgt-----atga----gagaaa-a--aagggg-aa-acgagaggg----ta-atat
---taac------at---------------------------------------------
------------------------------------------------------------
------------------------------------------------------------
--aa----------------------------------------------a---------
------------------------------------------------------------
------------------------aatgaat-----------------------------
---------------------------------ag-gc----------------------
------------tg----------------------------------------------
---t--------------------------------------------------------
---------------------------------------------tat------------
----------------------------t-------------------------------
-----------acaaag------ca---------------------at------------
------------------------------------------------------------
---------aagc--acaaa-tcgtt--ta--aa-ccgtt-catggagctg---aatgca
gt-aaat-agtctgtat----aaa--aaaag--tt---g--aaaataaac-ctgt-gcaa
acaagccagcctttataaccagatt-gttttac-aaaa-------ga------tt-actg
cagt-aaact-atgtgtagtt-tttaataggcatgctatataaaagat--ag-agagggt
atgaatattg--aaggtttg-ttttgaaacttttgaat-c-ggaatttgtc-ca-ataat
aaacccgaatcacacgtgcttggtgttatgcggtgaactt-ggccaatcgtgta-atatc
ggtgtcatcatcagagctcgtgcagccgctcttcagatgctgc------cgg--------
-------------------------tctttgatgccgcatgtgacagtcacg-tggcgtt
ggcgcagcatcaatccagacaaa---atttctaacctgtat-gcaccgc--tttaaga-c
-agatgtca--atcgatc-tgcgcagcgctgcatgaagtcgaacgcacct----------
------------------------------------------------------------
------------------------------------------------------------
------------------------------------------------------------
------------------------------------------------------------
------------------------------------------------------------
------------------------------------------------------------
------------------------------------------------------------
------------------------------------------------------------
------------------------------------------------------------
------------------------------------------------------------
--------
>DNA-3-3_DR|163184
------------------------------------------------------------
------------------------------------------------------------
------------------------------------------------------------
------------------------------------------------------------
------------------------------------------------------------
------------------------------------------------------------
------------------------------------------------------------
------------------------------------------------------------
----------------------g-tcaagtgtc-agac----------------------
-----cgg-acactt-c-ggggc---tc------------tgcagtca-t----ga-c-c
g--a-tcacat--a-g--cgtgat---c----actt----------------at------
----------ttatttattt-attaa---caa-----------tacaacaaaagattt--
acag-taca--aa-aaa--acagagt--ata-gtc-tctataaact---ttagtt----c
attttttaacaata-cagg---a-at--tataaat-------taaatt----taat----
--aacct-----atat----aacaaa-c--------------------------------
-----------------------------acatgagaaataagggggaaacgagag-ggc
aca---------------------------------------------------------
------------------------------------------------------------
-taaaaag-gaa-tt---------------------------------------------
---gtt------ttgga-taata---------aaagcatt--------------------
------------------tttaa------------------------aa-----aaagca
ctttaat-cc-a-aaaag-a-tt----------ga-aca-aaa-gg-------accaaaa
taaatgaacta-caatttaagtagaatt-ttccc-agaaagagc-agg-tac-atcaatg
---t-cacttttaacatttctgcacaaacggctt--gacaggaaatataa----------
---------------------------tat-ttta----------tat-------cat-a
tgtttt--------------t-atatt-t--aataaaata-------ttt-tttt-tctt
aatttg-tta-agaaa-tttt-ata---ggagcgtcagaatcaataatgataatt-attt
tatta--cacgtctgttagac-tt--actcgagttaatattcagg-ctatttac------
-------t-aaa---atata-taatt--ta--aa-tcatt-tatggagctg---aataca
at-aaat-agtctgttt----aa---aaagg--tc---g----aataaac-ctgt-gcaa
acaatctagtcattatgaacaaatt-atttaac-aaaa--ga--tg-at-------actg
cagt-aaaat-atttgaagt-ctttaataagcacgatctgtacaagaa--ag-agagggt
ataaaaagtt-tattgtttg-tttttaaatttgtaaga-c-agaatttgtc-ca-ataat
aaactcaaaacacacgtggttgttgccatgcggtaaactc-ggccaatcgtgta-atatt
agtg---tcatcgcaggttctgcagtcgctcgtcagatgctgcaccggctgaatcaatcg
tctgatctcgaagcgctgtcactgtactttgatgccacatgtgaaagtcatg-tggcgtc
cgtgcagcatcaatc--------------tttttgcagcat-cagc--------------
---attttg--atcaatc-tgcacagccctgcatgaagtcaaacgcactt----------
------------------------------------------------------------
------------------------------------------------------------
------------------------------------------------------------
------------------------------------------------------------
------------------------------------------------------------
------------------------------------------------------------
------------------------------------------------------------
------------------------------------------------------------
------------------------------------------------------------
------------------------------------------------------------
--------
>DNA-3-3_DR|163185
------------------------------------------------------------
------------------------------------------------------------
------------------------------------------------------------
------------------------------------------------------------
------------------------------------------------------------
------------------------------------------------------------
------------------------------------------------------------
----------------aggtacgttcgac-atgaagctcagctgc------cgatcaacg
agattagccgagcgcaggcgggg-gcggagttg-ataa-c-g-gagccgtcaagacggac
a--gctgg-acactt-c-gggac---tc--aaagt-tgc-tgcagtca-tgat-ga-c-c
g--a-tcacat--g-g--cgtcat---c----ata----------------tttttttt-
-----tttgtta---ttttt-att-----tat-----------aacaacaaaacattt--
ac------a--aataaa--acagaat--aca-gtc-tctataaacc---atagtt----c
ctttttaaacaata-aggg-aga-at--tatgaat-a------aaata----ta---taa
caaatgc-----atga----gagaaa-t--aaaagg-aa-atgagaggc----ta-atat
---aaac------ataaa----aac---gaacaggtctattaaatacaaagcaata-agc
ataaa-t-tctaggag-ttaaacatc-aat---ctttag---------------------
-gct----------------------aatact--------tcttgtttgaatatg-ct--
--aaaaaa-gg------tacata------tatgtacaattat-agatat-a-aaaatttg
c-a-----------------atgtaaaa-agcaaaacaaggtgttttgattaggtcttaa
----taaatgagattattttggataatgaaa--gca-ttttc----aaa-----aaagca
ttttaat-cc-a-aaaaa-a-ttgtgttgaaaaga-aca-aaa-gg---------taaaa
taagtgagctt-tg-------ttgaagt-ttccc-agaaagaac-agg------------
---t-aacctt-------------taaactgcta--gacaggaaataatatatatataat
atatatatatattata-tata------ta--tatatatatat---tat-------tgt-a
-ataat--a-aaacc-atttt-ataat-t--atttaataa--aatagtta-ttta-actt
aattta-tta-agagag-ctt--ta---agg-tggcaggatcaatgatgatgatt-attt
tctt------------------tt--atttcaa---------------------------
------------------------------------------------------------
------------------------------------------------------------
------------------------------------------------------------
------------------------------------------------------------
------------------------------------------------------------
------------------------------------------------------------
------------------------------------------------------------
------------------------------------------------------------
------------------------------------------------------------
------------------------------------------------------------
------------------------------------------------------------
------------------------------------------------------------
------------------------------------------------------------
------------------------------------------------------------
------------------------------------------------------------
------------------------------------------------------------
------------------------------------------------------------
------------------------------------------------------------
------------------------------------------------------------
------------------------------------------------------------
--------
>DNA-3-3_DR|163186
------------------------------------------------------------
------------------------------------------------------------
------------------------------------------------------------
------------------------------------------------------------
------------------------------------------------------------
------------------------------------------------------------
------------------------------------------------------------
------------------------------------------------------------
------------------------------------------------------------
------------------------------------------------------------
------------------------------------------------------------
------------------------------------------------------------
------------------------------------------------------------
------------------------------------------------------------
------------------------------------------------------------
------------------------------------------------------------
------------------------------------------------------------
------------------------------------------------------------
------------------------------------------------------------
------------------------------------------------------------
------------------------------------------------------------
------------------------------------------------------------
------------------------------------------------------------
------------------------------------------------------------
------------------------------------------------------------
------------------------------------------------------------
------------------------------------------------------------
------------------------------------------------------------
------------------------------------------------------------
------------------------------------------------------------
------------------------------------------------------------
-------------------------aatatgcatgatgtgtacaaaat--gg-agatggc
ataaaaagat-aactgcttg-ttttgaaatttgtggga-c-ggaatttgtc-ca-ataat
aaacggaaaacacacgtggttgttgtcatgcgttgaactt-agccaatcgtata-atatc
ggtgtcgtcatcgcagctcttgcagtcactcctcagatgctgcaccagctgaatcagtcg
tctgatctcggagcactgttgcagtactttgatgcctcatgtgacagtcacg-taacgtc
cacgcagtatcaatccggactat---atttctaaccggcat-gcactgc--tttaaaa-c
-agatttca--atcgatc-tgtgcagcactgcatgaagttgaacacatct----------
------------------------------------------------------------
------------------------------------------------------------
------------------------------------------------------------
------------------------------------------------------------
------------------------------------------------------------
------------------------------------------------------------
------------------------------------------------------------
------------------------------------------------------------
------------------------------------------------------------
------------------------------------------------------------
--------
>DNA-3-3_DR|163187
------------------------------------------------------------
------------------------------------------------------------
------------------------------------------------------------
------------------------------------------------------------
------------------------------------------------------------
------------------------------------------------------------
------------------------------------------------------------
------------------------------------------------------------
------------------------------------------------------------
------------------------------------------------------------
------------------------------------------------------------
------------------------------------------------------------
------------------------------------------------------------
------------------------------------------------------------
------------------------------------------------------------
------------------------------------------------------------
------------------------------------------------------------
------------------------------------------------------------
------------------------------------------------------------
------------------------------------------------------------
------------------------------------------------------------
------------------------------------------------------------
------------------------------------------------------------
------------------------------------------------------------
------------------------------------------------------------
------------------------------------------------------------
------------------------------------------------------------
------------------------------------------------------------
------------------------------------------------------------
-----------------------------------------aaaataaaa-ctgt-gcaa
acaatctagcctttataaacaaatt-atttaac-aaag---a--tga------tt-actg
cagt-aaaat-atttgtagtcttttaataagcatgatatatacaagat--ag-agagggt
at-aaaagtg-aattgtttg-ttttgaattttgtgaat-g-ggaatttgtc-ca-aaaat
aaacccgtggtt---------gttgtcatgcagtgaactt-ggccaatcgtgta-ccatt
ggtgtcgtcatcgcagctccagcagttgctctggcaactctgcaccggctgaatcagtcg
tctgatctcagagtgctgtcgcgatactttgatgccacatgtgacagtcacg-tggcgtc
ggcgcagcttctatacggacaaa---ctttctaacctgcat-gcatcgc--tttaaaa-c
-agctttcg--attgatc-tgtgcagcgctgcatgaagtcaaacgcacc-----------
------------------------------------------------------------
------------------------------------------------------------
------------------------------ttttaaattattaaataa------------
----------------------------------------atggttaatttgttaagaaa
ggtggcaggatcaatgataatagttattttatttcaagtctgtaagg-------------
------------------------------------------------------------
------------------------cttatttgagttgatacttatgttattcactaaata
tatc----------------------atttaaatcgttc---------------------
--------attgagctgaatgcagtaaatag-----------------------------
----------tctgtttaaaaaggtcgaaaataaa-------------------------
--------
>DNA-3-3_DR|236040
------------------------------------------------------------
------------------------------------------------------------
------------------------------------------------------------
------------------------------------------------------------
------------------------------------------------------------
------------------------------------------------------------
------------------------------------------------------------
----------------aggtgcgttcgac-aacaagcacagctgcagccggtaatcaacg
agattagccggg------cgggg-gcggagttg-aaaa-c-g-gagccgtcaaggcgga-
-cagcagg-acactt-c-ggggc---tcataaagt-tgc-tgcagtca-tgat-ga-t-c
g--a-tcacat--g-g--cgtcat---ca-tcat-------------------tt-tta-
---a--aaaaaatgtatttt-att-----tatt-----------acaacaaaagatt---
-----taca--aataaa--acagaat--aca-gtc-tctacaaact---gcagtt----c
atttttaaacaata-aggg-a---at--tatgaattaaa-t------------ata-tta
caaatgc-----atga----gagaaa-t--aagggg-aa-acgagag------------t
---aaac-----a-taaa----agc---aaacaggtctattaaacacaaagc---a-agc
acaaa-t-tctaagagtttaaacatc-act---c--gag---------------------
-gcc----------------------aatac--------ttcttgtttgaatatg-ct--
---aaaag-ggc-tt--tacatt------tatttacatttat-agatgt-a-aaatttta
c-g--a------tatat-taatgtaaaa-cccaaaacaaggtgtttagattaagtcttaa
acaatgattaagattattttggataatgaaa--gca-ttttt-----aa-a---aaagca
ctttaat-ct-g-aaaag-a-tt----------ga-aca-aaa-ggacattc-ct-aaaa
taagcgagctaccactttaagtagaagt-ttccc-acaaagacc-ag-------------
---------------------gtataaacagctttagacaggacatat------------
--------------------t------tt----------------tatt-----ttat-a
-atcct--aaaaata-atttt-ataat-t--atttaataa--aatagttc-ttta-actt
aatttg-tta-agaaat-ctt--ca---ggg-tgtcaggatcaatgatgataatt-attt
tatt--tcaagtctgtaagat-tt--agttgagttaatatttagg-ttatttac------
-------t-aaa---ttata-tcatt--ta--aa-tcgtt-tatagagctg---aataaa
gt-aaat-agtctgtat----a-a--aaaagg-ttg-----aaaataaac-ctaa-gcaa
acaagccagcctttataaccagatt-atttaac-aata--aa-atgat------t-actg
cagt-aaaat-atttgtagtgtttttataagcatcatgtgtacaagat--ag-agagggt
atgaaaagtg-aattgtttg-ttttgaaatttgtgaga-t-ggaagtt------------
------------------------------------------------------------
------------------------------------------------------------
------------------------------------------------------------
------------------------------------------------------------
------------------------------------------------------------
------------------------------------------------------------
------------------------------------------------------------
------------------------------------------------------------
------------------------------------------------------------
------------------------------------------------------------
------------------------------------------------------------
------------------------------------------------------------
------------------------------------------------------------
------------------------------------------------------------
------------------------------------------------------------
--------
>DNA-3-3_DR|236041
------------------------------------------------------------
------------------------------------------------------------
------------------------------------------------------------
------------------------------------------------------------
------------------------------------------------------------
------------------------------------------------------------
------------------------------------------------------------
------------------------------------------------------------
------------------------------------------------------------
------------------------------------------------------------
------------------------------------------------------------
------------------------------------------------------------
------------------------------------------------------------
------------------------------------------------------------
------------------------------------------------------------
------------------------------------------------------------
------------------------------------------------------------
------------------------------------------------------------
------------------------------------------------------------
------------------------------------------------------------
------------------------------------------------------------
------------------------------------------------------------
------------------------------------------------------------
------------------------------------------------------------
------------------------------------------------------------
------------------------------------------------------------
------------------------------------------------------------
------------------------------------------------------------
------------------------------------------------------------
------------------------------------------------------------
------------------------------------------------------------
------------------------------------------------------------
-----------------------------------------ggaagttgtc-ca-ataat
aaacctgaaacacaagtggttgttgtcatgcgttgaactc-agccaatcgtgta-atatc
gatgtcgtcctcagagcttgtgtagtcactcttcagatgctgcactggctgaatcagtca
tctgatctcag-----------tgcagttttatgccacttgtgaaagtagca-taaatcc
ggcgcagcatcaatcctaacaaa---atatctaaccagcat-ttagaag-gaccaacc-t
-ttaagacg--atcgatc-tgtgcagctctgcatgaagtcgaacgcacc-----------
------------------------------------------------------------
------------------------------------------------------------
------------------------------------------------------------
------------------------------------------------------------
------------------------------------------------------------
------------------------------------------------------------
------------------------------------------------------------
------------------------------------------------------------
------------------------------------------------------------
------------------------------------------------------------
--------
>DNA-3-3_DR|236042
------------------------------------------------------------
------------------------------------------------------------
------------------------------------------------------------
------------------------------------------------------------
------------------------------------------------------------
------------------------------------------------------------
------------------------------------------------------------
----------------aggtgcgctcgac-atgaagctcagctgcagccggtgatcaacg
agattagctgagcacaggcgggg-gcggagttg-aaaa-c-g-gagccgtcaagacggac
a--gctga-acactt-c-gggac---tc--aaagt-tgc-tgcagtca-tgat-ga-c-c
g--a-tcacaa--g-g--cgtcat---c----atat--------------atatt--tt-
-----tttgtta---ttttt-att-----tat-----------aacaacaaaatattt--
ac------a--aataaa--acagaat--gca-gtc-tctacaaact---atagtt----c
ctttttaaacaata-aggg-aga-at--tatgaat-a------aaata----ta---taa
caaatgc-----atga----gagaaa-t--aagagg-aa-atgagaggt----ta-atat
---aaac------ataaa----aac---gaacaggtctattaaatacaaagcaata-agc
acaaa-t-tctaggag-ttaaacatc-aat---ctttac---------------------
-gct----------------------aatact--------tcttgtttaaatatg-ct--
--aaaaat-ggg-tt--tacata------tgtgtacatttat-agatat-a-aaaatttc
c-a-----------------atgtaaaa-agcaaaacaaggtgttttgattaggtcttaa
----taaatgagattattttggatgatgaat--gca-ttttc-----aa-----aaagca
ttttaat-cc-a-aaaag-a-ttgtgttgagaaga-aca-taa-gg---------ttaaa
taagtgagcta-tg-------tagaagt-ttccc-agaaagagc-agg-t----------
--at-agcctt-------------taaactgcta--gacaggaaataaaa----------
-----------------tata------ta--ttta----------tat-------tat-a
-atcat--a-aaacc-atttg-ataat-t--atttaataa--aatagttc-ttta-actt
aatttg-tta-agagag-ctt--ta---ggg-tggcaggatcaatgatgatgatt-ttct
tattt--caagtctgtaagac-tt--atttgagttcatatttagg-ttattcactaaaat
ttac-act-aaa---atata-tcatt--ta--aa-tcgtt-catggagctg---aatgca
gt-aaat-agtctgtat----aaa--taa-g--tt---g--aaaataaac-ctgt-gcaa
acaagctaacctttataaccagatt-atttaac-aaaa--ga--tga-------t-actg
cagt-aaaat-atttgtagtcttttaataaacaagatgtgtacaggat--ag-agagggt
gtgaaaagtg-aattgtttg-ttttgaaactttcgaat-c-ggaatttgtc-ca-attac
aaacccgaaatacacgagtttgttgtcatgtggtgaactc-ggccaatcgtgta-atatc
ggtgtcgtcatcagagctcctgcagtcgctctccagaagctgcacggtctgagtttgccg
tctgatctcggagcgctgtcgcggtactttgatgccacatgtgacagtcacg-tggcgtc
ggcgcagcatcaatccggacaag---atttctaaccagcat-gcaccgc--tttaaga-c
-agatttcg--atcgatc-tgcgcagcgctgcataaagtcgaacgcacct----------
------------------------------------------------------------
------------------------------------------------------------
------------------------------------------------------------
------------------------------------------------------------
------------------------------------------------------------
------------------------------------------------------------
------------------------------------------------------------
------------------------------------------------------------
------------------------------------------------------------
------------------------------------------------------------
--------
>DNA-3-3_DR|236043
------------------------------------------------------------
------------------------------------------------------------
------------------------------------------------------------
------------------------------------------------------------
------------------------------------------------------------
------------------------------------------------------------
------------------------------------------------------------
------------------------------------------------------------
------------------------------------------------------------
------------------------------------------------------------
------------------------------------------------------------
------------------------------------------------------------
------------------------------------------------------------
------------------------------------------------------------
------------------------------------------------------------
----------------aa----aat---a-------------------------------
------------------------------------------------------------
------------------------------------------------------------
-----------------taca----------------tttat------------------
------------------------------------------------------------
------------------------------------------------------------
------------------------------------------------------------
------------------------------------------------------------
------------------------------------------------------------
----------------------------------------------at-------tat-a
-atcat--at-aatc-atttt-ataat-t--atttaataa--aatagtta-tttt-acat
aatttg-tta-agaaac-ctt--ta---ggg-tgtcaggttcaatgatggtaatt-attt
tattt--caagtctataagac-tt--atttgagtt-atatttagg-ttaattac------
-------t-aaa---atatg-tcatt--ta--ag-tcgtt-catggagctg---aatgca
gt-aaat-agtctgtat----aaa--aaa-ag-tt---g--aaactaaac-ccat-gcaa
acatgtcagcctttataaccagatt-attttac-aaaa--ca--tga------tt-actg
cagt-aaaat-atttgtagccttttagtaagcatgatgtgtaaaagtt--ag-agatggt
atgaaaagtg-aattgtttg-ttttgaaacttttgaat-c-ggaa---------------
---------------------tttgtcatgtggtgaactc-ggccattcgtgta-atatc
tgtgtcttcatcagagctcatgcagccgctcttcagatgctgcacagtctgatt------
--------------------------------------------cagtcaca-tggcgtt
ggcgcagcatcaatccggacaaa---atttttattcagcat-gcacctc--tttaaga-c
-ggatttcg--attgatc-tgtgcagcgctgcatgaagttgaacgcacctg--tgcattc
gacataaagcacagctgcagcctgtgatcagctaagttagccgagcgcaggcgggggcgg
agttgaaaacagagccgtcaagccagctggacacttcggggctcaaagtagctgcagtca
tgatgaccgatcacatggcgtcatcataaatttttttttatttat---agcaacaaaaga
tt-----tacaaataaaacagaatacagtctctacaa---atagttcatttttaaaca--
-acaagggaattatgaat-----taaatatctaacaaattcatgagagacataaggggac
acgagagggtaatataaacagaa--ataaacaggcctattaaatacaaagcaataagcac
aaattctaggagtttaaacatcatcttggctaattacttcttgttagaatatgctaaaaa
ggctttac----------atttatagatataaaactttccaatatgaaacccaaaacaag
ctgttttgattaggtcttaaacaataattaagattattttggataatgaaagcattttca
aataagcattttaatccaaaaagattgaacaaaaggtaaaataagtgagctacaatataa
acgactaa
>DNA-3-3_DR|236044
------------------------------------------------------------
------------------------------------------------------------
------------------------------------------------------------
------------------------------------------------------------
------------------------------------------------------------
------------------------------------------------------------
------------------------------------------------------------
------------------------------------------------------------
-------------------------------------------------tta--------
--------tatattt---------------a-----------------------tat---
---a-ttatat-------------------------------------------------
-----------------------------tat----------------------------
------------------------------------------------------------
----------------------------------------------------tata----
------------------------------------------------------------
------------tat---------------------------------------------
---------------------------a--------------------------------
------------------------------------------------------------
-------------------------------------tttg-----tgt-----------
------------------------aaaa-cccaaaacaaggtgttttgattaagtcttaa
acaataattaagat--ttgtggataatgaaa--gca-ttttc----aat-----taagca
cttcaat-cc-a-aaaag-a-tt----------ga-aca-aag-ggacattt-ctaaaaa
taagtgagcca-caatttaggtagaagt-ttccc-agaaagagc-agg-tac-atcaatg
---t-cacttttaaaacat--acataaatggc------taggaaaaacaa----------
-----------------tata------tacgttta-------------------------
-ataattaattaaaa-atttt-gtaat-t--atttaataa--aattgtta-ttta-actt
aatttg-tta-agaaac-ctt--ta---ggg-tggcaggatcaatgttgataatt-attg
tatta--caaatctgtatgac-tt--atttgagttaatatttagg-gcatgcac------
-------taaaa-aaatgca-ttatt--ta--at----------a---------aatgca
atta--------tatat----aaa--aaaggc---------agaattaac-cttt-acaa
acaatctagctatgctgaacaaatt-atttaac-aaaa--ga--tga------tt-actg
aagt-aaaat-atttctaatcttttaataagcatgatgtgtaaaagac--aa-agagggt
atgaaaagtt-aatcgtttg-ttttgaaaattgttaat-t-ggaatttgtc-ca-ataat
aaatgcgaaacacacatggttgctgtcatgcggtgaactc-agccaaccgagtaaatatc
agtgttgtcatcacagctcctgcagtcgttcttcagatgctgcaccagctgaatcaatcg
tctcatctcagattactgtcgcggtacttcgatgccacatgtg----------tag----
--------------------------atc-------------------------------
-------------------tgcgcagcgctgcattaagtcgaac----------------
------------------------------------------------------------
------------------------------------------------------------
------------------------------------------------------------
------------------------------------------------------------
------------------------------------------------------------
------------------------------------------------------------
------------------------------------------------------------
------------------------------------------------------------
------------------------------------------------------------
------------------------------------------------------------
--------
>DNA-3-3_DR|236045
------------------------------------------------------------
------------------------------------------------------------
------------------------------------------------------------
------------------------------------------------------------
------------------------------------------------------------
------------------------------------------------------------
------------------------------------------------------------
------------------------------------------------------------
------------------------------------------------------------
------------------------------------------------------------
------------------------------------------------------------
------------------------------------------------------------
------------------------------------------------------------
------------------------------------------------------------
------------------------------------------------------------
------------------------------------------------------------
------------------------------------------------------------
------------------------------------------------------------
------------------------------------------------------------
------------------------------------------------------------
------------------------------------------------------------
------------------------------------------------------------
------------------------------------------------------------
------------------------------------------------------------
------------------------------------------------------------
------------------------------------------------------------
------------------------------------------------------------
------------------------------------------------------------
----------------------------------------------------------ca
gt-aaag-agtctgtat----gaa--aaatg--tca-----aaaataaac-ctat-gcaa
acaattaag------aaaaaagatc-at--------aa--aa----------------tg
cagt-aaaat-attttaagtcttttaataagcatgatgtgtaaaaggt--ag-acatggc
ataaaacgct-aattgtttg-tttgga---------------------------------
------------------------------------------------------------
------------------------------------------------------------
------------------------------------------------------------
------------------------------------------------------------
------------------------------------------------------------
------------------------------------------------------------
------------------------------------------------------------
------------------------------------------------------------
------------------------------------------------------------
------------------------------------------------------------
------------------------------------------------------------
------------------------------------------------------------
------------------------------------------------------------
------------------------------------------------------------
------------------------------------------------------------
--------
>DNA-3-3_DR|236046
------------------------------------------------------------
------------------------------------------------------------
------------------------------------------------------------
------------------------------------------------------------
------------------------------------------------------------
------------------------------------------------------------
------------------------------------------------------------
------------------------------------------------------------
--------------------ggg-gcggagtta-aaaa-c-g-gagccgtcaagccaga-
-cagctgg-acactg-c-ggggc---tc--aaagt-tgct-gcagtca-tgat-ga-c-c
g--a-tcacat--a-g--catcat---ca-taat-------------------ta-tttc
at-----------tatttat-att-----tata-----------acaacaaaacattt--
acaa--aaa--aaaaaa--aaacaat--aca-gtc-tctacaaact---atagtt----c
ggttttaaaaaata-agggga---at--tatgaataaaa-t------------ata-taa
caaatgc-----atga----gagaaa-t--aagggg-aa-atgagaggtt----a-----
---------------aaa----aat---ggacaggtcaattaaatacaaagcaata-agg
acaaa-t-tctagtagtttaaacata-act---ctttag---------------------
-gct----------------------aatac--------tttttgtttgaatatg-tt--
--aaaaag-ggt-tt--taaatt------tatgtgcatatat-agatat-a-aaactttc
c------------------aatgtaaaa-cccacaacaaggttttttgattaagtctt--
--aataaacaagattattttggataatgaaa--gca-ttttc----aaa-----aaagca
ctttaat-cc-a-aaaag-a-tt----------ga-aca-aag-gg--------t-aaaa
taagtgagcta-cactttaagc---tgt-ttccc-agaaagaca-cgg------------
----------------------tataaatggcta--gacaggaaata-------------
----------------aaata------tg----------------tatttata-ttat-a
-atcat--a-aaatc-atttt-ataat-t--atttaataa--aatagttc-ttta-actt
aatttg-tta-aa---g-ttt--t---agtg-tggcagtatcaataatgatgatt-attt
tatt--tgaagtctgtaagac-tt--atttgaattcatatttaag-ttactcac------
-------t-aaa---atata-tcatt--ta--aa-tcgtt-cgtggtgctg---gatgca
gt-agtc-tgtac--------aaa--aaaaag-ttg-----aaaataaac-caat-gcaa
ccaagccagcctttataaccagatt-acttaac-aaaa--ta--tgat------t-actg
cagt-aaatt-atttgatgttttttaataagcaagatgtgtacaagat--ag-agagggt
atacaaagtg-aattgtttg-ttttgaaacttttgaa-----------------------
------------------------------------------------------------
-------------------------------------------------------tgcca
tctgatttgggagcgctgtcgcggtactttgatgccacatgtgacagtcacg-tgaca--
--------gtcaatccggacaag---atttctaaccagcat-ttaccgc--tttaaaa-c
-agatttag--atcgatc-tgcgcagcactgcatgaagtcgaacgcacct----------
------------------------------------------------------------
------------------------------------------------------------
------------------------------------------------------------
------------------------------------------------------------
------------------------------------------------------------
------------------------------------------------------------
------------------------------------------------------------
------------------------------------------------------------
------------------------------------------------------------
------------------------------------------------------------
--------
>DNA-3-3_DR|236047
------------------------------------------------------------
------------------------------------------------------------
------------------------------------------------------------
------------------------------------------------------------
------------------------------------------------------------
------------------------------------------------------------
------------------------------------------------------------
----------------aggtgcgttcgac-atgaagctcagctgcagccggtgatcaacg
agattagccgagcgcaggc-ggg-gcggagttg-aaaa-c-g-gagccgtcaagacggac
a--gctgg-acactt-c-gggac---tc--aaagt-tgc-tgcagtca-tgat-ga-c-c
g--a-tcacat--g-g--cgtcat---c----atat-----------------tt--tt-
-----tttgtta---ttttt-att-----tat-----------aacaacaaaacattt--
ac------a--aataaa--acagaat--aca-gtc-tctacaaact---gtagtt----c
ctttttaaacaata-agag-aga-at--tatgaat-a------aaata----ta---taa
caaatgc-----atga----gagaaa-t--aagagg-aa-atgagaggt----ta-atat
---aaac------ataaa----aac---gaacaggtctattaaatacaaagcaata-agc
ataaa-t-tctaggag-ttaaacatc-aac---ctttag---------------------
-gct----------------------aatact--------tcttgtttgaatctg-ct--
--aaaaaa-ggg-tt--tacata------tatgtacatttat-agatat-a-aaaatttc
c-c-----------------atgtaaaa-agcaaaacaaggtgttttgattaggtcttaa
----taaatgacattattttggatgatgaat--gaa-ttttt----aaa-----aaagca
ttttaat-cc-a-aaaag-a-ttgtgttgaaaaga-aca-aaa-gg---------taaaa
taagtgagcta-tg-------tagaagt-ttccc-agaaagagc-agg-t----------
--at-agcctt-------------taaactgcta--gacagaaaataaaa----------
-----------------tata------ta--ttta----------tat-------tat-a
-ataat--a-aagcc-atttt-ataat-t--atttaatga--aatagttc-ttta-cttt
aatttg-tta-agagag-ctt--ta---ggg-tggcaggatcaatgatgatgatt-ttct
tattt--caagtctgtaagac-tt--atttgagttcatatttagg-ttattcactaaaat
atac-act-aaa---atata-tcatt--ta--aa-tagtt-tatggagatg---aatgca
gt-aaat-agtctgtat----aaa--aaa-g--ta--aa--aaaataaac-ctgt-gcaa
acaagctaacctttataaccagatt-atttaac-aaaa--ga--tga------t--actg
cagt-aaaat-atttgtagtcttttaataagcaagatgtgtacaggat--ag-agagggt
gtgaaaagtg-aattgtttg-ttttgaaacttttgaat-c-agaatttgtc-ca-attat
aaacccgaaatacacgtgtttgttgtcatgtggtgaactt-ggccaatcgtgta-atatc
ggtgtcgtcatcaaagctcctgcagtcgctcttcagaagctgcatggtctgagtttgccg
tctgatctcggagcgctgtcgcggtactttgatgccacatgtgacagtcacg-tggcgtc
ggcgcagcatcaatccggacaag---atttctaaccagaat-gcactgc--tttaaga-c
-agatttcg--atcgatc-tgcgcagcgctgcatgaagtcgaacgcacct----------
------------------------------------------------------------
------------------------------------------------------------
------------------------------------------------------------
------------------------------------------------------------
------------------------------------------------------------
------------------------------------------------------------
------------------------------------------------------------
------------------------------------------------------------
------------------------------------------------------------
------------------------------------------------------------
--------
>DNA-3-3_DR|236048
------------------------------------------------------------
------------------------------------------------------------
------------------------------------------------------------
------------------------------------------------------------
------------------------------------------------------------
------------------------------------------------------------
------------------------------------------------------------
------------------------------------------------------------
------------------------------------------------------------
------------------------------------------------------------
------------------------------------------------------------
------------------------------------------------------------
------------------------------------------------------------
------------------------------------------------------------
------------------------------------------------------------
------------------------------------------------------------
------------------------------------------------------------
------------------------------------------------------------
------------------------------------------------------------
------------------------------------------------------------
------------------------------------------------------------
------------------------------------------------------------
------------------------------------------------------------
------------------------------------------------------------
------------------------------------------------------------
----------aaatt-acttt-agaac-t--attttatat--aataatcattctc-aatt
tatt------aaaaaat-cgt--tatggggg--gccaagattaatgatga------ctta
tatta--caagtcagtaaaa-ttt--atctgagttgatatttggt-tattcact------
-------t-aaa---atata-taatt--ta--aa-tcata-tatgcagctg---tacacg
gt-aaag-ggcctgta-----ata--aaatgg-tca-----aaaataaac-ctat-gcaa
acaatctagcctttataaacaaatg-atataac-aaaa--ga--cag--------gattg
cagt-aaaat-atttgtagttatttaataggcataacgtgtacaagat--ag-agatggc
ataaaaagtt-aattgtttg-tttggtagtttgtaaga-t-ggaatttgtc-ta-ataat
aaacgtgaaacgcatgtggtttttgtcatgcgatg------agctaattgtgta-atatc
ggtgtcgtcatcgcagctcctgcagttgttctttagatgctgcaccagctaaatcaatcg
tctaacct--------tgtcttggtactttgatgccacacatgtgg----------tgtc
tgcgcagcgtcaagccggaaaaa---atttctaacctgcat-gcaccac--tttaaca--
tagatttcg--actgatc-tgcgcatcgctgcatgaagttgaatgcacct-ggtgcgttt
aaattgaaccacggatgcagccagcactcaatgagattagcagagcgcaggcgggggcga
agctg-------------------------------------------------------
------------------------------------------------------------
-------------caaatgaggctgtcaggtaggaaacctcgggtttgtattttg-----
--------------------------------------tgcatgaagaca----------
-----------------------aatcacatgg---------------------------
---------------caacatta-------------------------------------
------------------------------------------------------------
------------------------------------------------------------
------------------------------------------------------------
--------
>DNA-3-3_DR|236049
------------------------------------------------------------
------------------------------------------------------------
------------------------------------------------------------
------------------------------------------------------------
------------------------------------------------------------
------------------------------------------------------------
------------------------------------------------------------
------------------------------------------------------------
------------------------------------------------------------
------------------------------------------------------------
------------------------------------------------------------
------------------------------------------------------------
------------------------------------------------------------
------------------------------------------------------------
------------------------aa-t--aagggc-aa-acgacagggt----g-atat
---aa-------a-gaaa----aat---gaatagacgtaataaatacgaagcaata-agc
acaaa-t-tttgggagtttaaatatc-cct---ctttag---------------------
-gct----------------------aatac--------ttcttgtttaaatact-ct--
--aaaa---acg-tt--tacatt------tatttacatttat-agatat-g-ttaatt--
-gaatatatagatacat-ta----aaaa-ccaaaa-caaggtgttttgattaagtcttaa
acaatgattaaggttattttggataatgaaa--gca-tttt-----caa-a---agagca
-------------aaaag-a-tt----------ga-aca-aaa-tggcattc-ct-gaaa
taagtgagcta-aactttaagtagaagt-ttcct-agaaagagc-agg-cac-atcaatg
---t-cacctttaaaacttgtacattaacggcta--gacaggaa----------------
--------------acaaata------ta----------------tatt-----ttat-c
-atcgt--ataaatc-atttc-ataat-t--attcaataa--aatagttc-ttta-actt
aattag-tta-agaaac-ctt--ta---ggg-tgtcaggatcagtgat------------
------------------------------------------------------------
------------------------------------------------------------
------------------------------------------------------------
------------------------------------------------------------
------------------------------------------------------------
------------------------------------------------------------
------------------------------------------------------------
------------------------------------------------------------
------------------------------------------------------------
------------------------------------------------------------
------------------------------------------------------------
------------------------------------------------------------
------------------------------------------------------------
------------------------------------------------------------
------------------------------------------------------------
------------------------------------------------------------
------------------------------------------------------------
------------------------------------------------------------
------------------------------------------------------------
------------------------------------------------------------
------------------------------------------------------------
--------
>DNA-3-3_DR|236050
------------------------------------------------------------
------------------------------------------------------------
------------------------------------------------------------
------------------------------------------------------------
------------------------------------------------------------
------------------------------------------------------------
------------------------------------------------------------
----------------aggtgcgttcgac-atgaagcacagctgcagccggtgatcaacg
agattagccgagcgcaggt-ggg-gcggagttg-aaaa-c-g-aagccgtcaagccggac
a--gctgg-acactt-c-ggggc---tc--aaagt-tgc-tgcagtca-tgat-ga-c-c
g--a-tcaaat--g-g--cgtcat---c----atc-----------------att--tt-
-----ttattta---ttttt-att-----tat-----------aacaacaaaagattt--
ac------a--aacaaa--acagaat--cca-gtc-tctacacact---a---tt----c
atttttaaacaata-aggg-a-g-aa--tatgaat-a------aa--a----ta---taa
caaatgc-----acaa----gagaaa-t--aagagg-aa-atgagagg------------
------c------ataaa----aat---gaacaggtctattaaatacaaatt-atc-agc
acaag-t-tctaagagtttgaac--c-act---ctttgg---------------------
-gct----------------------aatact--------ttttgtttgaatatg-ct--
--aaaaa--ggg-tt--tatatt------tatgtacatttat-aattat-a-aaactttc
c-a-----------------atgtaaaa-cgcaaaacaatgtgttttgattaagtcttaa
----taaatgagattattttggacaatgaaa--gca-ttttc---aaaa-----aaaa--
------------------------------------------------------------
-------------------------------acc-acaatgacc-agg------------
---t-a------------------taaacagcta--gacaggaaataaaa----------
--------------------a------ga--ctta----------tat-------tac-a
-atcat--a-aaatc-atttt-ataat-t--atttaataa--aatagttc-ttt--actt
aatttg-tta-agaaag-ctt--ta---ggt-tggcaggatcaatgatgataatt-attt
tattt--atagtctgtaagac-at--atttgagttcatatatagg-t--ttcac------
-------t-aaa---atata-tcatt--aa--aa-tcgtt-cgtggagctg---gatgca
gt-aact-agtctgtat----aaa--aaa-g--gt---g--aaaataaac-ctgt-gcaa
acaagccagcatttataaccagatt-atttaac-aaaa--ta--tga------tt-actg
ccgt-aaaat-attggtagtcttttaataagcaagatgtgtacaggat--ag-agagggt
gtgaaaagtg-aattgtttg-ttttaaaacttttgaat-c-ggaatttgtc-ca-ataat
aaacccgaaatacacgtgtttgttgtcatgtggtgaactc-ggccaatagtgta-atatc
ggtgtcatcatcagagctcctgcagtcgctcttcagaagctgcacggtctgaatcagccg
tctgatctcggagcgctgtcgtggtactttgatgccacatgtgacagtcacg-tggcgtc
gactcagcatcaatccggacaag---atttctaaccagcat-gcaccgc--tttaaga-c
-agatttcg--atcgatc-tgcgcagcgctgcatgaagtcgatcgcacct----------
------------------------------------------------------------
------------------------------------------------------------
------------------------------------------------------------
------------------------------------------------------------
------------------------------------------------------------
------------------------------------------------------------
------------------------------------------------------------
------------------------------------------------------------
------------------------------------------------------------
------------------------------------------------------------
--------
>DNA-3-3_DR|236051
------------------------------------------------------------
------------------------------------------------------------
------------------------------------------------------------
------------------------------------------------------------
------------------------------------------------------------
------------------------------------------------------------
------------------------------------------------------------
----------------aggtgcgttcgac-atgaagctcagctgcagccggtgatcaacg
agattagccgagcgcaggc-ggg-gcggagttg-aaaa-c-g-gagccgtcaagacggac
a--gctgg-acactt-c-gggac---tc--aaagt-tgc-tgcagtca-tgat-ga-c-c
g--a-tcacat--g-g--cgtcat---c----atatata------------tatt--tt-
-----tttattt---ttttt-att-----tat-----------aacaacaaaacattt--
ac------a--aataaa--acagaat--aca-ggc-tcttcaaact---gtagtt----c
ctttttaaacaata-agag-aga-at--tatgaat-a------aaata----ta---taa
caaatgc-----atga----gagaaa-t--aagagg-aa-atgagaggt----ta-atat
---aaac------ataaa----aac---gaacaggtctattaaatacaaagcaata-agc
ataaa-t-tctaggag-tt-aacatc-aat---ctttag---------------------
-gct----------------------aatact--------tcttgtttgaatctg-ct--
--aaaaaa-ggg-tt--tacata------tatgtacatttat-agatat-a-aaaatttc
c-c-----------------atgtaaaa-agcaaaacaaggtgttttgattaggtcttaa
----taaatgacattattttggatgataaat--gaa-ttttc----aaa-----aaagca
ttttaat-cc-a-aaaag-a-ttgtgttgaaaaga-aca-aaa-gg---------taaaa
taagtgagcta-tg-------tagaagt-ttccc-agaaagagc-agg------------
---t-agcctt-------------taaactgcta--gacagaaaataaaa----------
-----------------tata------ta--ttta----------tat-------tat-a
-ataat--a-aagcc-atttt-ataat-t--atttaataa--aatagttc-ttta-cttt
aatttg-tta-agagag-ctt--ta---ggg-tggcaggatcaatgatgatgatt-ttct
tattt--caagtctgtaagac-tt--atttgagttcatatttagg-ttattcactaaaat
atac-act-aaa---atata-tcatt--ta--aa-tcgtt-catggagata---aatgca
gt-aaat-agtctgtat----aaa--aaa-g--tt--aa--aaaataaac-ctgt-gcaa
acaagctaacctttataaccagatt-atttaac-aaaa--ga--tga------t--actg
cagt-aaaat-atttgtagtcttttaataagcaagatgtgtacaggat--ag-agagggt
gtgaaaagtg-aattgtttg-ttttgaaacttttgaat-c-ggaatttgtc-ca-attat
aaacccgaaatacacgtgtttgttgtcatgtggtgaactc-ggccaatcgtgta-atatc
ggtgtcgtcatcaaagctcctgcagtcgctcttcagaagctgcacggtctgagtttgccg
tctgatctcggagcgctgtcgcggtactttgatgccacatgtgacagtcacg-tggcgtc
ggcgcagcatcaatccggacaag---atttctaaccagaat-gcaccgc--tttaaga-c
-agatttcg--atcgatc-tgcgcagcgctgcatgaagtcgaacgcacct----------
------------------------------------------------------------
------------------------------------------------------------
------------------------------------------------------------
------------------------------------------------------------
------------------------------------------------------------
------------------------------------------------------------
------------------------------------------------------------
------------------------------------------------------------
------------------------------------------------------------
------------------------------------------------------------
--------
>DNA-3-3_DR|236052
------------------------------------------------------------
------------------------------------------------------------
------------------------------------------------------------
------------------------------------------------------------
------------------------------------------------------------
------------------------------------------------------------
------------------------------------------------------------
----------------aggtgcgttcgac-atgaagctcagctgcagccggtgatcaacg
agattagccgagcgcaggc-ggg-gcggagttg-aaaa-c-g-gagccgtcaagacggac
a--gctgg-acactt-c-gggac---tc--aaagt-tgc-tgcagtca-tgat-ga-c-c
g--a-tcacat--g-g--cgtcat---c----ata------------------tt--tt-
-----tttgtta---ttttt-att-----tat-----------aacaacaaaacattt--
ac------a--aataaa--acagaat--aca-ggc-tcttcaaact---gtagtt----c
ctttttaaacaata-agag-aga-at--tatgaat-a------aaata----ta---taa
caaatgc-----atga----gagaaa-t--aagagg-aa-atgagaggt----ta-atat
---aaac------ataaa----aac---gaacaggtctattaaatacaaagcaata-aac
ataaa-t-tctaggag-ttaaacatc-aat---ctttag---------------------
-gct----------------------aatact--------tcttgtttgaatctg-ct--
--aaaaaa-ggg-tt--tacata------tatgtccatttat-agatat-a-aaaatttc
c-c-----------------atgtaaaa-agcaaaacaaggtgttttgattaggtcttaa
----taaatgacattattttggatgatgaat--gaa-ttttc----aaa-----aaagca
ttttaat-cc-a-aaaag-a-ttgtgttcaaaaga-gca-aaa-gg---------taaaa
taagtgagcta-tg-------tagaagt-ttccc-agaaacagc-agg------------
---t-agcctt-------------taaactgcta--gacagaaaataaaa----------
-----------------tata------ta--ttta----------tat-------tat-a
-ataat--a-aagcc-atttt-ataat-t--atttaataa--aatagttc-ttta-cttt
aatttg-tta-agagag-ctt--ta---ggg-gggcaggatcaatgatgatgatt-ttct
tattt--caagtctgtaagac-tt--atttgagttcatatttagg-ttattcactaaaat
atac-act-aaa---atata-tcatt--ta--aa-tcgtt-catggagatg---aatgca
gt-aaat-agtctgtat----aaa--aaa-g--tt--aa--aaaataaac-ctgt-gcaa
acaagctaacctttataaccagatt-atttaac-aaaa--ga--tga------t--actg
cagt-aaaat-atttgtagtcttttaataagcaaaatgtgtagaggat--ag-agaggat
gtgaaaagtg-aattgtttg-ttttgaaacttttgaat-c-ggaatttgtc-ca-attat
aaacccgaaatacacgtgtttgttgtcatgtggtgaactc-ggccaatcgtgta-atatc
ggtgtcgtcatcaaagctcctgcagtcgctcttcagaagctgcatggtctgagtttgccg
tctgatctcggagcgctgtcgcggtactttgatgccacatgtgacagtcacg-tggcgtc
ggcgcagcatcaatccggacaag---atttctaaccagaat-gcaccgc--tttaaga-c
-agatttcg--atcgatc-tgcgcagcgctgcatgaagtcgaacgcacct----------
------------------------------------------------------------
------------------------------------------------------------
------------------------------------------------------------
------------------------------------------------------------
------------------------------------------------------------
------------------------------------------------------------
------------------------------------------------------------
------------------------------------------------------------
------------------------------------------------------------
------------------------------------------------------------
--------
>DNA-3-3_DR|236053
------------------------------------------------------------
------------------------------------------------------------
------------------------------------------------------------
------------------------------------------------------------
------------------------------------------------------------
------------------------------------------------------------
------------------------------------------------------------
------------------------------------------------------------
------------------------------------------------------------
------------------------------------------------------------
------------------------------------------------------------
-------------------t-att------------------------------------
------------------------------------------------------------
----------------------------------------------------ta------
------------------------------------------------------------
-------------at---------------------------------------------
------------------------------------------------------------
------------------------------------------------------------
--------------------------------------------------a---------
------------------------------------------------------------
----------------------------------------------aaa-----a-----
-------------------a-tt-------------------------------------
------------------------------------------------------------
------------------------------------------------------------
------------------------------------------------------------
----------------------------t----------------------ttta-aact
tatttg-tta-agaaat-ctttata---ggggtgtcaggatcaatgatgataatt-attt
tatta--caa---tatgagac-tt--aattgagttaatatttagg---------------
--gt-actaaaa---atata-tcatt--ta--aa-taatt-gatggatctg---aataca
gt-a-----gtctgtatgctataa--aaaggc---------agaataaat-ctat-gcaa
acaatctagtcattatgaacaaatt-atttaac-aaaa--ga--tga-------t-atgg
cagt-aaaat-atttgtactcttttaataagcatgatgtgtacaagat--ag-agatgcc
atcaaaagt--aattgtttg-ttttgaaatttgtgaga-t-ggaatttgtc-ca-ataat
aaaagcgaaaagcatgttgttgttgttatgtggtgaactc-ggccaatcgtgta-atatc
agtgtcgtcatcgcagcttccgcagtcgctcttcagatgctgcaccggctgaataaattg
tctgatctcggagctctgtcgcggtgctttgattccgcatgtgacagtcaca-tggcgtc
ggtgtagcatccatcccaacaac---atttccaactggcat-gcaccgc--tttaaga-c
-agatttcg--atcaatc-tgcacattgctgcatgaagtcgaacacatct-ggttcgttc
gacttgaaccatggctgcagccggtgatcaaccaaattagacgagtgtaggtgggggcgg
agttaaaaaacgaaccatca----agccggacacttcgggactcaaagttgcggcagtta
tgatgatcaatcacatggcgtgacattta-----tatttaattattaaaacaacaaaaga
tatatagtataaa-----------------------------------------------
------------------------------------------------------------
------------------------------------------------------------
------------------------------------------------------------
------------------------------------------------------------
------------------------------------------------------------
------------------------------------------------------------
--------
>DNA-3-3_DR|236054
------------------------------------------------------------
------------------------------------------------------------
------------------------------------------------------------
------------------------------------------------------------
------------------------------------------------------------
------------------------------------------------------------
------------------------------------------------------------
----------------aggtgcattcgat-ttgaaccatggctgcagctggtgataaaca
agattagccgagcgctggtgggg-gtggagttg-gaaa-t-g-gagccatcaagcc----
------gg-acactt-c-ggggc---tc--aaagt-tgtg-gcagtta-tgat-ga-c-c
g--a-tcacag--g-g--cgtcat---ca-tcat-------------------tt-attt
tt----------------tt-att-----tata-----------acaacaaaatattt--
acag-gaca--aataaa--acagaat--gca-atc-tctacaaact---atggtt----c
atttttaaacaaca-aggg-a---at--tataaattaaa-t------------tta-taa
caaactc-----aaga----gaaaaa----aaaggg-aa-atgagagggt----t-atat
---aaac-----a-taaa----aac---taataggcctattaaatacaacgcaata-agc
actaa-t-tctaggtgtttaaacatc-tct---ctgttg---------------------
-gct----------------------aatac--------ttcttgtttgaatatg-ct--
--aaaaag-ggg-tt--tacagt------tatttacatttat-agatat-a-aaactgtc
c-aata------gatat-tagtgtaaaaccccccaaaaaagtgttttgattaagtcttaa
acaatgattaagattattttggataatgaaa--gcatttttt----ttt-----aaagca
cttcaat-cc-g-aaaaa-a-tt----------ga-ac--aaa-ggactttc-ac-aaaa
gaagtgagcta-tactttaagtagaaat-ttccc-aggaagagcaagg-tac-atcaatg
---t-cacttttaaaatttgtgca-aaacagctt--cagaagacata-------------
----------------------------------------------aagtatt-ttat-a
-atcat--attaata-atttt-atatt-t--atttaataa--aatagctt-ttta-acat
aatttg-ttt-agaaat-ctt--tatagggg-tgtcagggtcaatgatgataatt-attt
tatt----aattctgtaagat-tt--ctttgagttaaaatttagg-ttattcac------
-------t-aaa---atata-taatt--ta--aa-tcgtt-tatggagctg---aataca
g-----t-agtctgtat----aaa--aaagga--cg-----aaattaaac-ctat-gcaa
gcaatctagtcttcataaacaaatt-atttcaa-agaa--g-----a-------t-actg
cagt-aaaat-atctgtagtgttttaataagtataatatatacaagat--ag-agattgt
ataaaaagta-aactctttg-tttcgaagtttgtgaga-c-ggaagttgtc-ca-acaat
aatctcaaaacacatgtggttgttgtcatgcagtaaactc-aaccattcgtgta-atatc
attgtcgtcatcgcagctcctgctgtcgctctttagacgctgcagcggctgagtccacct
tttgttctcgtagggctgttgcggaactttgatgccacatgtgacagtcacg-tggcgtc
tgcgcagtgtcaagccggacaaa---atttctaaccttc---------------------
-----------------a-tgcaccgcttt------------------------------
------------------------------------------------------------
------------------------------------------------------------
------------------------------------------------------------
------------------------------------------------------------
------------------------------------------------------------
------------------------------------------------------------
------------------------------------------------------------
------------------------------------------------------------
------------------------------------------------------------
------------------------------------------------------------
--------
>DNA-3-3_DR|236055
------------------------------------------------------------
------------------------------------------------------------
------------------------------------------------------------
------------------------------------------------------------
------------------------------------------------------------
------------------------------------------------------------
------------------------------------------------------------
----------------aggtacgttcgac-atgaagcacagctgcagccggtgatcaacg
agattagccgagcgcatgctatg-gcggagttg-aaaa-c-g-gagccgtcaagccggac
a--gctgg-acactt-c-gggcc---cggcaaagt-tgc-tgcagtca-tgat-ga-c-c
g--a-tcacat--g-g--cgttaa---c----ata---------a---------------
-----tttattat-tttttt-att-----tat-----------tcaaacaaaagattt--
aca---caa--aataaa--acagaat--aca-gtc-tctacaaact---atagtt----c
ctttttaaacaata-aggg-aga-at--tatgaat-a------aaata----ta---taa
caaatgc-----atga----gagaca-t--aagggg-aa-atgagaggt----ta-atat
---ataaac----agaaa----aac---ggccaggtctattaaatacaaagcaata-agc
acaaa-t-tctagcagtttaaacatc-act---ctttag---------------------
-gct----------------------aatact--------ttttgtttgaatacg-ct--
--aaaaag-gggggt--tacatt------tatgtatatttat-agataa---aaactttc
c-a-----------------atgtaaaa-cgcaaaacaaggtgttttgatttactcttta
----taaataagattattctggataatgaaa--gca-ttttc----aaa-----aaagca
ctttaat-cc-a-aaaag-a-tt----------ga-aca-aag-gg---------caaaa
taagtgagctg-cactttaagcagaagt-ttccc-agaaagacc-agg------------
---t-a------------------taaacgct--------agaaataaaa----------
-----------------tata------ta--ttta----------tat-------tat-a
-atcat--a-taatc-atttt-ataat-t--atttattaa--aatagttc-ttta-gctt
aatttg-tta-agaaag-ctt--ta---ggg-tgtcaggatcaatgatgatgatt-attt
tattt--caagtctgtaagac-tt--atttgagttcatatttagg-tttt----------
---c-act-aaa---atata-taact--ta--aa-ttgtt-cgtggagctg---gatgca
gt-aaat-aatctgtac---aaaaa-aaa-g--tt---g--aagataaac-ctat-gcaa
acaagccagcctttatgaccagatt-atttaac-aaaa--ga--tga-------t-actg
cagt-aaaat-atttgtagttttttaataagcaagatgtgtacaggct--a---gagggt
ataaaaagtg-aattgtttg-ttttgaaacttttgaat-c-agaatttgtc-ca-ataat
aaacccgaaatacacatgtttgttgtcatgtggtgaactc-ggccaatcgtgta-atatc
agtatcgtcatcagagctcctgcagccgctcttcagatgctgcacggtctgacacggtcg
tctgttctcggagcgctgtcgcgggactttgttgccacatgtgacagtcacg-tagcgtt
ggcacagcatcaatccggacaag---atttctaaccagcat-gcactgc--tttaaga-c
-agatttcg--attgatc-ggcgcagcgctgcatgaagtcgaacgcacct----------
------------------------------------------------------------
------------------------------------------------------------
------------------------------------------------------------
------------------------------------------------------------
------------------------------------------------------------
------------------------------------------------------------
------------------------------------------------------------
------------------------------------------------------------
------------------------------------------------------------
------------------------------------------------------------
--------
>DNA-3-3_DR|236056
------------------------------------------------------------
------------------------------------------------------------
------------------------------------------------------------
------------------------------------------------------------
------------------------------------------------------------
------------------------------------------------------------
------------------------------------------------------------
----------------aggtgcgttcgac-ctaaaccatggcagcagcccgtgatcaatg
agattagccaagcgcaggcggag-gcagagttg-aaaa-c-a-gagctgcca--------
a--gccag-acactt-c-cgggc---tc--aaagt-tgc-agcagtca-tgat-ga-c-c
a--a-tcacaa--g-t--cgtcat---c----ata-------------------------
-----atttttagatttttt-att-----tat-----------aac---aaaagattt--
atag-taca--aataaa--gcagaat--aaa-gtc-tctacaaact---atagtt----c
atttttaaacaaaa-agga-a---at--tatgaat-------tacata----ta------
-----gc-----atga----gagcaa-t--aaggag-aa-acaagaggg----ca-gtat
---gaac------atcaa----aat---aaataggcctattaaatacaaagcaata-agc
acaaa-tctttacgagtttaaacatt-act---atttag---------------------
-gct----------------------aatatt--------tcttgtttgaatgtg-tt--
--aaaaag-ggg-tt--tgcatt------tatttacatttat-agatat-a-aaactttc
c-aata------taaat-taatgtaaaa-cccaaaacaaggtgttttgattaagtcttaa
acaatgattaagaataatttggataataaaa--gcatttttt--tttaa-----aaagga
ttttaat-cc-a-aaaag-a-tt----------ga-aca-aaa-ggacattc--ctaaaa
taagtgagcta-cattttaagtagaagt-tttcc-agaaagagc-agg------------
-catcaacgtt------actttaaaaaattgtta--gccaggaaaaaaaa----------
---------------------------------------------aat-------tgt-a
-atcat--ataaata-atttt-ataat-t--atttaataa--aatagtta-ttta-actt
aatttg-tta-agaaac-ctt--ta---gga-tagcaggagcaatgttgataatt-attt
aatat--caagtctgaaacac-tt--atttgagttaatatttagg-ttattcac------
-------t-aaa---acata-tcatt--ta--aa-tcgat-catgaagctg---aatgca
gt-aaat-agtctgtat----aaa--aaaggc---------agaatacac-atat-gcaa
acaatctagcctttataatcaaaca-atttaac-aaag--ga--tga-------t-actg
cagt-aaaat-atttgcagttttttaataagcatgatatatacaagat--ag-agagggt
acaaaaagtt-aattgcttg-ttttgaaatttgtgaga-c-ggaatttgtc-ta-ataat
aaatctgaaacacacgtggttgttgtcatgcggtgaactc-gacaaatcgtgta-aaatt
ggcatcgtcgttgcatctccagcagttgctcttcagatgcagcaccgactgaatccatca
tatgatctcggcgtactgtcgcagtactttgatgccacatgtgatattcact-tggcgtt
tgcgcagggtcaattcggacaaa---atttctaaccggcac-gcactgc--tttgaga-c
-agatttct--attgttc-tgcgcagcactgcatgaagtagaacgcacct----------
------------------------------------------------------------
------------------------------------------------------------
------------------------------------------------------------
------------------------------------------------------------
------------------------------------------------------------
------------------------------------------------------------
------------------------------------------------------------
------------------------------------------------------------
------------------------------------------------------------
------------------------------------------------------------
--------
>DNA-3-3_DR|236057
------------------------------------------------------------
------------------------------------------------------------
------------------------------------------------------------
------------------------------------------------------------
------------------------------------------------------------
------------------------------------------------------------
------------------------------------------------------------
------------------------------------------------------------
-------------gc---------------------------------------------
------------------------------------------------------------
---------------------------t-----------------------------tt-
------------------------------------------------------------
------------------------------------------------------------
------------------------------------------------------------
------------------------------------------------------------
-------------at---------------------------------------------
------------------------------------------------------------
------------------------------------------------------------
---------ggg--------------------------------------g---------
------------------------------------------------------------
------------------------------------------------------------
------------------------------------------------------------
------------------------------------------------------------
------------------------------------------------------------
------------------------------------------------------------
------------------------------------------------------------
--------------------------------tgg-----------atgactatt--tta
tatta--caagtctgtaatac-tt--atttgagttgatattt-gg-ttattcac------
------ta-aaa---atata-tcatt--ta--aa-tcata-tatggagctg---tataca
tt-atag-gttatgtat--------taatgg--tt---a--aaaataaat-aaat-acaa
acaatcaagcctttataaacaatta-attttacaaaaa-aga--ttatc----ct-actg
cagt-aaaat-atttgtagtcttttaaaaagcatgatatgtacaagat--ag-agattcc
atacaaagtt-aattgtttg-tttagaaatttgtggga-t-ggaagttgtc-ca-ataat
aaacccgagtcactcgtgagtgttgtcatgcggtgaactt-ggccaatcgtgta-atatc
ggtgtcgtcattgcagctcctgcagtccctcttcagaagctgcatcggttgaatcaatcg
tctgatctcggagagctgtctctgtacttttatgccacacgtgatagtcatg-tggcgtc
ggtgcagcatcaagctgaacaaa---atttctaactcacat-gcactgc--tttaaga-c
-agatttcg--attgatc-tgcgcaggcctgcatgaagtcgaatgcacct-ggtgtgttt
gacttgaaccatggctgcagccagcaatcaatgagatttgcagagtgcagg-tggggtgg
agctgcaaatgaggctgtca----ggttggacacttcagggctcgtagtttac---tgca
tgatgataaatcacatggtgagatcaat------tatttattaat---tat---------
---------------------------ttatttatttat---------------------
------------------------------------------------------------
------------------------------------------------------------
------------------------------------------------------------
------------------------------------------------------------
------------------------------------------------------------
------------------------------------------------------------
--------
>DNA-3-3_DR|236058
------------------------------------------------------------
------------------------------------------------------------
------------------------------------------------------------
------------------------------------------------------------
------------------------------------------------------------
------------------------------------------------------------
------------------------------------------------------------
----------------aggtgcgttcgac-atgaagctcagctgcagccggtgatcaacg
agattagccgagcgcaggcgggg-gcggagttg-aaaa-c-g-gatccgtcaagacggac
a--gctgg-acactt-c-gggac---tc--aaagt-tac-tgcagtca-tgat-ga-c-c
g--a-tcacat--g-a--cgtcat---t----ata------------------tt--tt-
-----tttttaa---ttttt-att-----tat-----------aacaacaaaacattt--
ac------a--aa-aaa--acagaat--aca-gtt-tctacaaact---gtggtt----c
ctttttaaacaata-agag-aga-at--tatgaat-a------aaata----ta---taa
caaatgc-----atga----gagaaa-t--aagagg-aa-atgagaggt----ta-atat
---aaac------ataac----aac---gaacaggtctattaaatacaaagcaata-tgc
ataaa-t-tctaggag-gtaaacatc-aac---ctttag---------------------
-gct----------------------aatact--------tcttgtttgaatatg-ct--
--aaaaat-ggg-tt--tacata------tatgtacatttat-agatat-a-aaaatttc
c-a-----------------atgtaaaa-agcaaaacaagatgttttgattaggtcttaa
----taaatgagattattttggataatgaat--gaa-ttttc----aaa-----aaagca
ttttaat-cc-a-aaaag-a-ttgtgttgaaaaga-aca-aaa-gg---------taaaa
taagtgagcta-tg-------tagaagt-ttccc-agaaagagc-agg------------
---t-agcctt-------------taaactgcta--gacaggaaataaaa----------
-----------------taaa------ta--ttta----------tat-------tat-a
-ataat--a-aaacc-atttt-gtaat-t--atttaataa--aatagtta-ttta-cttt
aatttg-tta-agagag-ctt--ta---ggg-tggcaggatcaatgatgatgatt-ttct
tattt--caagtctgtaagac-t--------------tatttagg-ttattcactaaaat
atac-act-aaa---atata-tcatt--ta--aa-tcgtt-catggagatg---aatgca
gt-aaat-agtctgtat----aaa--aaa-g--tt---a--aaaataaac-ctgt-gcaa
acaagctaacttttataaccaga-----ttaac-aaaa--ga--tga------tt-actg
cagt-aaaat-atttgtaatcttttaataagcaagatgtgtacaggat--ag-agaggtt
gtgaaaagtg-aattgtttg-ttttgaaacttttgaat-c-ggaatttgtc-ca-attat
aaacccgaaatacacgtgtttgttgtcatgtggtgaactc-ggccaatcgtgta-atatc
ggtgtcgtcatcaaagctcctgcagtcactcttcagaagctgcatggtctgagtttgccg
tctgatctcggagcgctgtcgcggtactttgatgccacatgtgacagtcttg-tggcgtc
ggcgcagcatcaatccggacaag---atttctaaccagaat-gcaccgc--tttaaga-c
-agatttcg--atcgatc-tgcgcagcgctgcatgaagtcgaccgcacct----------
------------------------------------------------------------
------------------------------------------------------------
------------------------------------------------------------
------------------------------------------------------------
------------------------------------------------------------
------------------------------------------------------------
------------------------------------------------------------
------------------------------------------------------------
------------------------------------------------------------
------------------------------------------------------------
--------
>DNA-3-3_DR|236059
------------------------------------------------------------
------------------------------------------------------------
------------------------------------------------------------
------------------------------------------------------------
------------------------------------------------------------
------------------------------------------------------------
------------------------------------------------------------
----------------aagtgcgtttgac-atgaagcacagctgcagccggtgatcaacg
agattagccgagcgcaggc-ggg-gcagagtgg-aaaa-c-g-gagccatca--------
g--gc-----------------------------------tgcaatc----at-ga-c-c
g--a-tcccat--g-g--c-----------------------------------------
----------------attt-attgc---aaa-----------aacaacaaaagttat--
acag-aaca--aataaa--atagaat--aca-gtc-tctaca------------------
--ttttaaacaata-cagg-a---at--tatacatcaaa-tataagtagccttata-taa
caaacac-----atga----gaaata----agggga-aa-acgagagg------------
------------------------------------------------------------
------------------------------------------------------------
------------------------------------------------------------
------------------------------------------------------------
------------------------------------------------------------
-------------ttattttggataataaaa--gca----tt---taaa-----aaaaca
ctttatt-cc-a-aaaag-a-tt----------ga-ata-aaa-gg-------agcaaaa
taagtgagcta-cactt--agcaaacat-ttccc-agaaagagc-agg-tac-atcaatg
---t-cactttaaaaatttctgcataaacgacc---------------------------
----------------------------------------------at-------cac-a
tatttt----------------------t-tatttaaga---------------------
-------------aaag-ctt--tatagagg-tgtcaggatcaatgatgattatt-attt
tatta--caagtctgta---------atttgagttaatatttagg-ttatttactataat
atattact-aaa---atcta-tcgtg--ta--aa-tcgtt-catggagctg---aatgca
gt-aaat-agtctgtgt----aaa--aag---------gc-ggaatgaac-ctgt-gcaa
acaatctagtctttatgaacaaatt-atctaac-ataa--ga--tga-------t-----
-------aac-atttgaagtcttttaataagcatgatgtgtacgagat--ag-agatggt
ataaaaagtt-a-----ttg-ttttgaaatttgtgaga-c-agaagttgtc-ca-ataat
aaacccgaaacacacgtggttgttgtcatgcggtgacctc-ggccaattgtgta-atatc
ggtgtcgtcattagagttcaagcagtcgctctttaga---tgcaccggctgaatcagttg
tctgatcttggagcgcagtcgtgatactttgatgccacatgtgacagtcacg-tggcgtc
cgtgcaacatcaatccagaccaa---atttctaaccagcat-gcactgc-----------
------------------------------------------------------------
------------------------------------------------------------
------------------------------------------------------------
------------------------------------------------------------
------------------------------------------------------------
------------------------------------------------------------
------------------------------------------------------------
------------------------------------------------------------
------------------------------------------------------------
------------------------------------------------------------
------------------------------------------------------------
--------
>DNA-3-3_DR|236060
------------------------------------------------------------
------------------------------------------------------------
------------------------------------------------------------
------------------------------------------------------------
------------------------------------------------------------
------------------------------------------------------------
------------------------------------------------------------
------------------------------------------------------------
------------------------------------------------------------
------------------------------------------------------------
------------------------------------------------------------
------------------------------------------------------------
------------------------------------------------------------
------------------------------------------------------------
------------------------------------------------------------
------------------------------------------------------------
------------------------------------------------------------
------------------------------------------------------------
------------------------------------------------------------
---------------------tgtaaaa-cccaaaacaaggtgttttgataaagtcttaa
acaaggattaagactattttggataatgaaa--gca-ttttc-----aa-a---aaagca
ctttaat-cc-a-aatag-a-tt----------g-------aa-ggtcattc-ct-aaaa
taagtgagcta-cacttaaactagaagt-ttccc-agaaagagc-agg-tac-atcaatg
---t-ccatttttaaacttgtgtataaacggcct--gacaagaaatatat----------
------------------ata------ta----------------tatatataattat-a
-atcat--ataaatc-a-ttttagaat-a--atttaataa--aatagttc-ttta-actt
actttg-tta-agaaag-ctt--ta---ggg-tgtcaggatcaatgatgataatt-attt
tatt--acaagtctgtaagac-tt------------------------------------
------------------------------------------------------------
------------------------------------------------------------
------------------------------------------------------------
------------------------------------------------------------
------------------------------------------------------------
---------------------------------tgggctc-tattt--------------
------------------------------------------------------------
------------------------------------------------------------
------------------------------------------------------------
------------------------------------------------------------
------------------------------------------------------------
------------------------------------------------------------
------------------------------------------------------------
------------------------------------------------------------
------------------------------------------------------------
------------------------------------------------------------
------------------------------------------------------------
------------------------------------------------------------
------------------------------------------------------------
------------------------------------------------------------
--------
>DNA-3-3_DR|236061
------------------------------------------------------------
------------------------------------------------------------
------------------------------------------------------------
------------------------------------------------------------
------------------------------------------------------------
------------------------------------------attattttggataa----
---------------------------aaatttttttttaaatgctgaa-----------
--caaaaggaccaaataaatgagctacac-tt--agcaaaactgcagccaatgatcaaca
agattagccgagcgcaggcggag-gcagagttg-aaaacc---gagacatcaagccagac
-----------actt-cggggac---tc--aaagt-tgc-tgcagtca-aaat-ga-c-c
g--a-tcacat--g-g--cgtcat---cattcat--------------------------
-------ttattatttattt-att-----tatt-----gcaataacaacgaa--atatat
acag-taca--aataaa--tcagaat--aca-gtc-tctacaaact---atagtt----a
atttttaaacaaaa-a--------------------------------------------
------------------------------------------------------------
------------------------------------------------------------
------------------------------------------------------------
------------------------------------------------------------
------------------------------------------------------------
------------------------------------------------------------
------------------------------------------------------------
------------------------------------------------------------
------------------------------------------------------------
------------------------------------------------------------
------------------------------------------------------------
------------------------------------------------------------
------------------------------------------------------------
------------------------------------------------------------
------------------------------------------------------------
------------------------------------------------------------
------------------------------------------------------------
------------------------------------------------------------
------------------------------------------------------------
------------------------------------------------------------
------------------------------------------------------------
------------------------------------------------------------
------------------------------------------------------------
------------------------------------------------------------
------------------------------------------------------------
------------------------------------------------------------
------------------------------------------------------------
------------------------------------------------------------
------------------------------------------------------------
------------------------------------------------------------
------------------------------------------------------------
------------------------------------------------------------
------------------------------------------------------------
------------------------------------------------------------
--------
>DNA-3-3_DR|236062
------------------------------------------------------------
------------------------------------------------------------
------------------------------------------------------------
------------------------------------------------------------
------------------------------------------------------------
------------------------------------------------------------
------------------------------------------------------------
-------------------------------------at---------------------
------------------------gtggcgttg--------gtg------ca--------
-----------a--------------tc---aagtt------------------------
---a---------g-g-----------ca-------------------------------
------------------------------------------------------a-----
-------------t--a-------------------t-----------------------
--tt--------------------------------------------------------
------------------------------------------------------------
------------------------------------------------------------
-------------------------c----------------------------------
------------------------------------------------------------
------------------------------------------------------------
------------------------------------------------------------
--------------ta-------------------a------------------------
--------cc---------a----------------gc----------------------
---gtg------ca----------------------------------------------
------------------------------------------------------------
------------------------------------------------------------
------------------------------------------------------------
------------------------------------------------------------
----------g----------------------------------------cac------
-------t-----------------t--ta-----------c------------------
---------------------------------------------------ctat-gcac
acaatcaagccttcatgaactgatt-attcaac-aaca--gg--tgatg-------attg
cagt-gaaat-at----agtcttttaataaacttgatatgta---g---gag--------
atg----------------------gag------------------------------at
-----------------g-----------g--------------ca--------------
----------------------------------------t---------aa--------
------------------------------aa----a--------------------gt-
---------------------a--------------------------------------
-----------------------------------aa-----------------------
------------------------------------------------------------
------------------------------------------------------------
------------------------------------------------------------
------------------------------------------------------------
------------------------------------------------------------
------------------------------------------------------------
------------------------------------------------------------
------------------------------------------------------------
------------------------------------------------------------
------------------------------------------------------------
--------
>DNA-3-3_DR|236063
------------------------------------------------------------
------------------------------------------------------------
------------------------------------------------------------
------------------------------------------------------------
------------------------------------------------------------
------------------------------------------------------------
------------------------------------------------------------
------------------------------------------------------------
------------------------------------------------------------
------------------------------------------------------------
------------------------------------------------------------
------------------------------------------------------------
------------------------------------------------------------
------------------------------------------------------------
------------------------------------------------------------
------------------------------------------------------------
------------------------------------------------------------
------------------------------------------------------------
------------------------------------------------------------
------------------------------------------------------------
------------------------------------------------------------
------------------------------------------------------------
------------------------------------------------------------
------------------------------------------------------------
------------------------------------------------------------
------------------------------------------------------------
------------------------------------------------------------
------------------------------------------------------------
------------------------------------------------------------
------------------------------------------------------------
------------------------------------------------------------
------------------------------------------------------------
------------------------------ctttga------------------------
------------------------------------------------------------
------------------------------------------------------------
--------------------------------tgccacatgtgacagtcacg-tggcgtc
ggcgcagcatcaatccggacaac---atttctaaccagcat-gcaccgc--tt-------
------------------------------------------------------------
------------------------------------------------------------
------------------------------------------------------------
------------------------------------------------------------
-------------taagacagatttcgatcgctt--------------------------
------------------------------------------------------------
------------------tatgaagtcgaatgcacct-----------------------
-------------ttaaacatcactttagactaatacttcttgtttgaatatgctaaaag
gggtttacatatatgtgcatttatagatataaaactttccaacgtaaaaga---------
------------------------------------------------------------
----------------tgaaaagattgaacaaaaggtaaattaagtgagctacactataa
acggctaa
>DNA-3-3_DR|236064
------------------------------------------------------------
------------------------------------------------------------
------------aataaagcagaaactgtctataaacta--------------------t
agttcatttttaaaaa--gggaattatgcattaaatgtct--------------------
------------------------------------------------------------
-------aacaaagtgtgaga------------------------------gaaataaag
ggaaacaaacgaacaccgattaaatacagg------------------------------
-------------acaaggtgcgttctac-ttgaaccatggcttcagccagtgatcaaca
agattagctgagcgcaggcaggg-gtggagttg-aaaa-c-a-gagctgtcatgccggac
-----------actt-c-aggcc---tc--aaagttg-c-ggcagtca-tgat-ga-c-c
a--a-tcacat--g-g--c-----------------------------------------
------------------------------------------------------------
------------------------------------------------------------
------------------------------------------------------------
------------------------------------------------------------
------------------------------------------------------------
------------------------------------------------------------
------------------------------------------------------------
------------------------------------------------------------
------------------------------------------------------------
------------------------------------------------------------
------------------------------------------------------------
------------------------------------------------------------
------------------------------------------------------------
------------------------------------------------------------
------------------------------------------------------------
------------------------------------------------------------
------------------------------------------------------------
------------------------------------------------------------
------------------------------------------------------------
------------------------------------------------------------
------------------------------------------------------------
------------------------------------------------------------
------------------------------------------------------------
------------------------------------------------------------
------------------------------------------------------------
------------------------------------------------------------
------------------------------------------------------------
------------------------------------------------------------
------------------------------------------------------------
------------------------------------------------------------
------------------------------------------------------------
------------------------------------------------------------
------------------------------------------------------------
------------------------------------------------------------
------------------------------------------------------------
------------------------------------------------------------
------------------------------------------------------------
--------
>DNA-3-3_DR|313377
------------------------------------------------------------
------------------------------------------------------------
------------------------------------------------------------
------------------------------------------------------------
------------------------------------------------------------
------------------------------------------------------------
------------------------------------------------------------
----------------aggtgcgttcgac-atgaagctcagctgcagccggtgatcaacg
agattagccgagcgcaggc-ggg-gcggagttg-ataa-c-a-gagccgtcaagacggac
a--gctgg-acactt-c-gggac---tc--aaagt-tgc-tgcagtca-tgat-ga-c-c
g--a-tcacat--g-g--cgtcat---c----at------------------att--tt-
-----tttgtta---ttttt-att-----tat-----------aacagcaaaacattt--
ac------a--aataaa--acagaat--aca-gtt-tctacaaact---gtaatt----c
ctttttaaacaata-agag-aga-at--tatgaat-a------aaata----ta---taa
caaatgc-----atga----gagaaa-t--aagagg-aa-atgagaggt----ta-atat
---aaac------ataaa----aac---gaacaggtctattaaatacaaagcaata-agc
ataaa-t-tctaggag-ttaaacatc-aat---ctttag---------------------
-gct----------------------aatact--------tcttgtttaaatatg-ct--
--aaaaaa-ggg-tt--tacata------tatgtacatttat-agatat-a-aaaatttc
c-a-----------------atgtaaaa-agcaaaacaaggtgttttgattaggtcttaa
----taaatgacattattttggataatgaat--gaa-ttttc----aaa-----aaagca
ttttaat-cc-a-aaaag-a-ttgtgttgaaaaga-aca-aaa-gg---------taaaa
taagtgagcga-tg-------tagaagt-tttct-agaaagagc-agg------------
---t-agtcta-------------taaactgcta--gacaggaaataaaa----------
-----------------taga------ta--ttta----------tat-------tat-a
-ataat--a-aaacc-atttt-ataat-t--attaaataa--aatag-------------
------------------------------------------------------------
------------------------------------------------------------
--------------------------------------tt-catggagatg---aatgca
gt-aaat-agtctgtat-aaaaaa--aaa-g--tt---a--aaaataaac-ctgc-gcaa
acaagctaacttttataaccagatt-atttaac-taaa--ga--tga------tt-actg
cagt-aaaat-atttgtagtcttttaataagcaagatgtgtacaggat--ag-agagggt
gtaaaaagtg-aattgtttg-ttttgaaacttttgaat-c-ggaatttgtc-ca-attat
aaacctgaaatacacgtgtttgttgtcatgaggtgaactc-ggccaatcgtgta-atatc
ggtgtcgtcatcaaagctcctgcagtcgctcttcagaagctgcacggtctgagtttgccg
tctgatctcggagcgctgtcgcggtactttgatgccacatgtgacagtcacg-tggcgtc
ggcgcagcatcaatccggacaag---atttctaaccagaat-gcaccgc--tttaaga-c
-agatttcg--atcgatc-tgcgcagcgctgcatgaagtcgaacgcacct----------
------------------------------------------------------------
------------------------------------------------------------
------------------------------------------------------------
------------------------------------------------------------
------------------------------------------------------------
------------------------------------------------------------
------------------------------------------------------------
------------------------------------------------------------
------------------------------------------------------------
------------------------------------------------------------
--------
>DNA-3-3_DR|313378
------------------------------------------------------------
------------------------------------------------------------
------------------------------------------------------------
------------------------------------------------------------
------------------------------------------------------------
------------------------------------------------------------
------------------------------------------------------------
----------------aggtgcgttcgac-atgaagctcagctgcagccggtgatcaacg
-----agccgagtgcaggcgggg-gcggagttg-aaaa-c-g-gagccgtcaagacgaac
a--gctgg-gcactt-c-gggac---tc--atagt-tgc-tgcagtca-tgat-ga-c-c
g--a-tcacat--g-g--cgtcat---c----ata-----------------ttt--tt-
-----tttgtta---ttttt-att-----tat-----------aacaacaaaacattt--
ac------a--aataaa--acagaat--aca-gtc-tctacgaac---------------
-----taaacaata-aggg-aga-at--tatgaat-a------aaata----ta---taa
caaatgc-----atga----gagaaa-t--aagagg-aa-atgagaggt----ta-atat
---aaac------ataaa----aac---gagcaggtctattaaatacaaagcaata-agc
ataaa-t-tccaggag-ttaaacatc-aat---ctttag---------------------
-gct----------------------aatact--------tcttgtttgaatatg-ct--
--aaaaaa-ggg-tt--tacata----tatg--cacattaat-agatat-a-aaaat-tc
c-a-----------------atgtaaaa-aggaaaacaaggtgttttgattgagtct---
-------atgagattattttggataatgaaa--gga-ttttc----aaa-----taaaca
tattaat-cc-a-aaaag-a-ttgtgttgaaaaga-aca-aaa-gg---------taaaa
taagcgagcga-tg-------tagaagt-ttccc-agaaagagc-agg------------
---t-tgcctt-------------taaactgcta--gacaggaaataaaa----------
-----------------tata------ta--ttta----------tat-------tat-a
-ataat--a-aaacc-atttt-ataat-t--atttaataa--aatagttc-ttta-actt
aatttg-tta-agagag-ctt--ta---ggg-tggcaggatcaatgatgatgatt-attt
tattt--caagtc----------t--gtaagagttaatatttcgg-ttattcacaaaaat
attc-act-aaa---ataca-t-att--ta--aa-tcatt-aatggagata---aatgca
gt-aaat-agtctgtat----aaa--aaa-g--tt---a--aaaataatc-ctgt-gca-
--------acctttataaccagatt-atataac-aaaa--ga--tga------t--actg
cagt-aaaat-attggtagtcttttaataagcaagatgtgtacaggat--ag-agagggt
gtgaaaagtg-aattgtttg-ttttgaaacttttgaat-c-ggattttgtc-ca-attat
aaacccgaaatacacgtgtttgttgtcatgcggtgaactc-ggccattcgtgta-atatc
agtgtcgtcatcagagctcctgcagtcgctcttcagaagctgcacggtctgagtctgcca
tctgatctcggagcgctgtcgcgctattttgatgccacatgtgacagtcacg-tggcgtc
ggcgcagcatcaatcgggacaag---atttctaaccagcat-gcaccgc--tttaaga-c
-agatttcg--atcgatc-tgcgcagcgctgcatgaagtcgaacgcacct----------
------------------------------------------------------------
------------------------------------------------------------
------------------------------------------------------------
------------------------------------------------------------
------------------------------------------------------------
------------------------------------------------------------
------------------------------------------------------------
------------------------------------------------------------
------------------------------------------------------------
------------------------------------------------------------
--------
>DNA-3-3_DR|313379
------------------------------------------------------------
------------------------------------------------------------
------------------------------------------------------------
------------------------------------------------------------
------------------------------------------------------------
------------------------------------------------------------
------------------------------------------------------------
-----------------------ct--------------g-------------atcag--
a-----------------cg----tcagatct-tagag-c---g--ctgtcg--------
--------gatactt-t-gatgc---cc--a-----tgt-gacaatca------ag-tg-
g--a-----gt-cg-gcgcagcgt---ca-------------------------------
---------------------atccgg-----------------acaaa-----attt--
-------------taa---acagcat--gcacgct--ttaa--------acagtt-----
-ttcat------cg----------atcgcgcggattaa-----------------gccga
aaaatgc-----atgt----gagaaa-t---agggg-aa-atgagagggt------atat
---aaac--------aat----aat---aaataggccaattaaatacaaagaaata-agc
acaaa-t-tctaa-acat-------c-acg---ctt------------------------
---t----------------------aatac--------ttcttgtttgagcata-ct--
-aaaaagacagagtttttacatt------tgtttacatttat-agatat-a-aaccttta
c-aata------tatat-taatgtaaaa-cccaaaacaaagcgttttgac--agtcttaa
acaatgattaagatttttttggataattaaata--a-ttttc----aaa-----aaagca
cttaaat-cc-a-aaaag-a-tt----------aa-aca-aaa-gaacattc---taaaa
taagtaagctt-ccc---------------------------------------------
------------------------------------------------------------
------------------------------------------------------------
------------------------------------------------------------
------------------------------------------------------------
------------------------------------------------------------
------------------------------------------------------------
------------------------------------------------------------
-------a-------g----------a-------aaga---------------------g
c------a-------------------------------------g-----g--------
-----------------------ta-----------------------------------
------------------------------------------------------------
------------------------------------------------------------
------------------------------------------------------------
------------------------------------------------------------
------------------------------------------------------------
------------------------------------------------------------
------------------------------------------------------------
------------------------------------------------------------
------------------------------------------------------------
------------------------------------------------------------
------------------------------------------------------------
------------------------------------------------------------
------------------------------------------------------------
------------------------------------------------------------
------------------------------------------------------------
--------
>DNA-3-3_DR|313380
------------------------------------------------------------
------------------------------------------------------------
------------------------------------------------------------
------------------------------------------------------------
------------------------------------------------------------
------------------------------------------------------------
------------------------------------------------------------
----------------aggtgcgttcgac-atgaagctcagctgcagccggtgatcaacg
agattagccgagtgcaggcgggg-gcggagttg-aaaa-c-g-gagccgtcaagccggac
a--gctgg-acactt-c-gggac---tc--aaagt-tgc-tgcagtca-tgat-ga-c-c
g--a-tcacat--g-g--cgtcat---c----at--------------------------
---------------cattt-att-----tat-----------tacaacaaaacattt--
ac------a--aataaa--acagaat--aca-gtc-tctacaaact---atagtt----c
ctttttaaacaata-aggg-aga-at--tatgaat-aa--------------ca---tat
caaatgc-----atga----gagaaa-t--aagaga-aa-atgagaggt----ta-atat
---aaac------ataaa----aac---gaacaggtctattaaatacaaagcaata-agc
ataaa-t-tctaggag-ttaaacatc-aat---ctttag---------------------
-gct----------------------aatact--------tcttgtttgaatatg-ct--
--aaaaaa-ggg-tt--tacata------tatgtacatttat-agatat-a-aaaatttc
c-a-----------------atgtaaaa-agcaaaacaatgcgttttgatcaggtcttaa
----taaatgagattattttggataatgaat--gca-ttttc----aaa-----aaagca
ttttaat-cc-a-aaaag-a-tcatgttgaaaaga-aca-aaa-gg---------taaaa
taagtgagcta-tgt------tagaagt-ttccc-agaaagagc-agg------------
---t-agcctt-------------taaactgcta--gacaggaaataaaa----------
-----------------tata------ta--ttta----------tat-------tat-a
-ataat--a-aaacc-atttt-ataat-t--atttaataa--aatagttc-ttta-actt
aatttg-tta-agagag-ctt--ta---gggctggcaggatcaatgatgatgatt-attt
tattt--caagtctgtaagac-tt--atttgagttcacatttagg-ttattcactaaaat
atac-act-aaa---atata-t-att--ta--aa-tcgtt-catagagatg---aatgca
gt-aaat-agtctgtat----aaaa-aaa-g--tt---a--aaaataaac-ctgt-gcaa
acaagctaacctttataaccagatt-atttaac-aaaa--ga--tga-------t-actg
cagt-aaaat-atttgtggtcttttaataagcaagatgtgtacaggat--ag-agagggt
gtgaaaagtg-aattgtttg-ttttgaaacttttgaat-c-ggaatttgtc-ca-tgtat
aaacccaaaatacacgtgtttgttgtcatgcggtgaactc-ggccaatcgtgta-atatc
ggtgtcgtcatctgagctcctgcagtcgctcttcagaagctgcacggtctgagtcggccg
tctgatctcggagcgctgtcgcggtactttgatgccacatgtgacagtcaca-tggcgtc
ggcgcagcatcaatccggacaag---atttctaaccagcat-gcaccga--tttaaga-c
-agatatcg--atcgatc-tgcgcagcgctgcatgaagtcgaacgcacct----------
------------------------------------------------------------
------------------------------------------------------------
------------------------------------------------------------
------------------------------------------------------------
------------------------------------------------------------
------------------------------------------------------------
------------------------------------------------------------
------------------------------------------------------------
------------------------------------------------------------
------------------------------------------------------------
--------
>DNA-3-3_DR|313381
------------------------------------------------------------
------------------------------------------------------------
------------------------------------------------------------
------------------------------------------------------------
------------------------------------------------------------
------------------------------------------------------------
------------------------------------------------------------
------------------------------------------------------------
-----------------------------------aatatcaga--tattca--------
--------------------------tc--aaagc----------------------c--
------------------------------------------------------------
-------------------------------------------------------ttt--
-------------c--------------gca------ccaa-------------------
--ttctgagcaa------------------------------------------------
------------------------------------------------------------
------------------------------------------------------------
-------------------------c----------------------------------
------------------------------------------------------------
------------------------------------------------------------
------------------------------------------------------------
-------------t-------------------gc-------------------------
-------------------a----------------gc----------------------
------ggct-------------------------------------g------------
------------------------------------------------------------
------------------------------------------------------------
------------------------------------------------------------
-----------a------c----------------------------t---------t--
----------gcctt------------------------------------ctc------
---------------------tcatt--------------tt------------------
------g--ctc---------------------------------------ctgtgg---
---------------t----------a------------------------------ct-
----------------------tt---------------------gat--gga-------
gc-a-------------------------------------------tgtg-------a-
------------------------------------------------------------
------------------------------------------------------------
------------------------------------------------------------
------------------------------------------------------------
------------------------------------------------------------
------------------------------------------------------------
------------------------------------------------------------
------------------------------------------------------------
------------------------------------------------------------
------------------------------------------------------------
------------------------------------------------------------
------------------------------------------------------------
------------------------------------------------------------
------------------------------------------------------------
------------------------------------------------------------
--------
>DNA-3-3_DR|313382
------------------------------------------------------------
------------------------------------------------------------
------------------------------------------------------------
------------------------------------------------------------
------------------------------------------------------------
------------------------------------------------------------
------------------------------------------------------------
------------------------------------------------------------
------------------------------------------------------------
------------------------------------------------------------
------------------------------------------------------------
-------------------------------t-----------ataaacaaaa-------
---------------------------------------acgaatag-----------gc
ct----------------------------------------------------------
------------------------------------------------------------
-------------a-------------------------ttaaatacaaagcaatt-agc
acaaa-t-gttaggagtttaaacatc-act---ctttag---------------------
-gct----------------------aatact--------tattgtttgaatatg-ct--
----aaaaggggctt--tacatt------tattaacccttat-agatat-a-aaacttat
c-aata------catgt-tagtttaaaa-cccaaaacaaggtgttttgattaagtctt--
--aataattacgattattttggaaaatgaaa--gca-tttt-----aaa-----aaatga
atttaat-cc-a-aaaag-a-tt----------ga-aca-aaa-gga-------gcaaaa
taaatgagcta-cacttag--tagaaat-atcct-agaaagagc------ac-atcaatg
---t-cacttttaacattactgcataaacggctt--gacaggaaataaaa----------
---------------------------ta----------------ttt-------tat-a
-atcat--a--------tatt-ttta--t--agttcatac--aatataca-tttaaactt
aatctg-tta-agaaat-ctt--tataggga-tgtcaggatcaataatgacaatt-attt
tatta--caagtctgtaagac-tt--atttgaggtaatatttagg-ctattcac------
-------t-aaa---atata-ttatt--ca--aa-ccatt-catggagctg---aatgca
gt-aaat-agtctgtat----aaa--aaagg---c------caaataaac-ctat-gcaa
acaatctagcctttataaacaaatt-atttaac-aaaa--ga--tga------tt-actg
cagt-aaaat-agttg-agccttttaataagcatgatgtatacaagat--ag-agaggat
atgaatagta-aaatgtttg-ttttgaaatttg----a-t-ggaaattgtc-ta-ataat
aaacccgaaacacacgtggttgttgtcatgcggtgaatcc-agccaatcgtcta-atgtc
ggtgtcgtcatcgtaggtcctgcagtcgcttctcagatgctgcaccggctgaatcagtcg
tctgatctcagagcactattgcagta----------------------catg-tggcatc
tgcgcagcatcaatccggacaaa---atttcgaaccggcat-gcactgc--tttaaga-c
-ctattt-----------------------------------------------------
------------------------------------------------------------
------------------------------------------------------------
------------------------------------------------------------
------------------------------------------------------------
------------------------------------------------------------
------------------------------------------------------------
------------------------------------------------------------
------------------------------------------------------------
------------------------------------------------------------
------------------------------------------------------------
--------
>DNA-3-3_DR|313383
------------------------------------------------------------
------------------------------------------------------------
------------------------------------------------------------
------------------------------------------------------------
------------------------------------------------------------
------------------------------------------------------------
------------------------------------------------------------
------------------------------------------------------------
------------------------------------------------------------
------------------------------------------------------------
------------------------------------------------------------
------------------------------------------------------------
------------------------------------------------------------
------------------------------------------------------------
------------------------------------------------------------
------------------------------------------------------------
------------------------------------------------------------
------------------------------------------------------------
------------------------------------------------------------
------------------------------------------------------------
------------------------------------------------------------
------------------------------------------------------------
------------------------------------------------------------
------------------------------------------------------------
------------------------------------------------------------
------------------------------------------------------------
------------------------------------------------------------
------------------------------------------------------------
------------------------------------------------------------
------------------------------------------------------------
------------------------------------------------------------
------------------------------------------------------------
------------------------------------------------------------
------------------------------------------------------------
------------------------------------------------------------
--------------------------ctttgatgccacatg------------tggcatc
tgtgcagcgtcaagccggaca-----atttctaacccgcat-gcaccac--tttaaga-c
-agatttcg--atcggtc-tgctaatcgctgcatgaagtcgaacgcacct----------
------------------------------------------------------------
------------------------------------------------------------
------------------------------------------------------------
------------------------------------------------------------
------------------------------------------------------------
------------------------------------------------------------
------------------------------------------------------------
------------------------------------------------------------
------------------------------------------------------------
------------------------------------------------------------
--------
>DNA-3-3_DR|313384
------------------------------------------------------------
------------------------------------------------------------
------------------------------------------------------------
------------------gccattcgtgtaatgtcgatgttgtccttagagcttgtgcag
tcgctcttcagatgctgcatgggctaagtcagtggtttgatctcggagcactgtcgcgat
actttgatgccacatgtgaaagtcacgtggcatcaacgcagcaacaatccggacaaaatt
tctaaccagcatgcacc--------gcagattttgatcgatctgcgcagcactgcatgaa
ctcaaaagcacct---aggtgcgttcgac-atgaagcatggcggcagctggtgatcaacg
agattagccgagtgcaggcggag-gtggagttg-aaaa-c-g-gacctgtcaagccgga-
-cagctgg-acactt-c-ggggc---tc--aatgt-tgc-tgcagtca-taat-ga-c-c
g--a-tcacat--g-g--cgtcaa---ca-acat-------------------tt-ttta
---atttttaacattttttt-att-----tata-----------acaacaaaagatt---
-----taca--aataaa--acaaaat----a-gtc-tctacaaact---ataggt----t
atttgtaaacaatg-aggg-a---at--tatgaattaaa-t------------ata-taa
caaatgc-----atcg----------------agag-ca-acgagaggat----a-atat
---aaaa-----a-taaa----agc---gaacaggcctattaaaaacaaagcaaaa-agc
acaaa-t-tgtaggagtttaaacatc-actc-----tag---------------------
-gct----------------------agtac--------ttcttgtttaaatgtg-ct--
--tacaag-gag-tt--tacatt------tatttacatttat-agatat-a-aagccttc
c-aata------tatat-taatgtaaaa-cccaaaacaagatgtttagattaaatctgaa
acaatgattaagattattttggataatgaaa--gca-ttttc-----aa-a---aaagca
ccttaat-cc-a-aaaag-a-tg----------ga-aca-aaa-ggacttat-ct-aaaa
taagtgagcta-g--------------t-ttccc-agaaa--------------------
------------------------------------------------------------
------------------------------------------------------------
------------------------------------------------------------
------------------------------------------------------------
------------------------------------------------------------
------------------------------------------------------------
------------------------------------------------------------
------------------------------------------------------------
------------------------------------------------------------
------------------------------------------------------------
------------------------------------------------------------
------------------------------------------------------------
------------------------------------------------------------
------------------------------------------------------------
------------------------------------------------------------
------------------------------------------------------------
------------------------------------------------------------
------------------------------------------------------------
------------------------------------------------------------
------------------------------------------------------------
------------------------------------------------------------
------------------------------------------------------------
------------------------------------------------------------
------------------------------------------------------------
------------------------------------------------------------
--------
>DNA-3-3_DR|313385
------------------------------------------------------------
------------------------------------------------------------
------------------------------------------------------------
------------------------------------------------------------
------------------------------------------------------------
------------------------------------------------------------
------------------------------------------------------------
----------------aggtgcgttcgac-aagaagctcagctgcagccggtgatcaacg
agattagccgaacgcaggcgggg-gcggagttg-aaaa-c-g-gagccgtcaagacggac
a--gctgg-acactt-c-gggac---tc--aaagt-tgc-tgctgtca-tgat-ga-c-c
g--a-tcacat--g-g--cgtcat---c----atat---------------tgtt-ttt-
-----tttgtta---ttttt-att-----tat-----------aacaacaaaacattt--
ac------a--aataaa--acataat--aca-gtc-tctacaaact---atagtt----c
atttttaaacaata-aggg-aca-at--tatgaat-a------aaata----ta---taa
caaatga-----atga----gagcga-t--aagggg-aa-atgagaggt----ta-atat
---aaacata---gtaga----aac---aaacaggtctactaaatacaaagcaata-agc
ataaa-t-tctaggag-ttaaaaatc-aat---cttttg---------------------
-gct----------------------aatact--------tcttgtttgaatatg-ct--
--aaaaaa-ggg-tt--tacata------tatgtacatttat-agatat-a---------
-----------------------------------------------------------a
----taaatgagactattatggataatgaat--gca-ttttc---aaaa-----aaaaca
ttttaat-cc-a-aaaag-a-ttgtgttgaaaaga-aca-aaa-gt---------taaaa
taagtgagcta-tg-------tagaagt-ttccc-agaaagagc-agg------------
---t-agcctt-------------taaactgcta--gacaggaaataaaa----------
-----------------tata------ta--ttta----------tat-------tat-a
-ataat--g-aaacc-atttt-ataat-g--atttaatag--aatagttc-ttta-actt
aatttg-tta-agagag-ctt--ta---ggg-tgtcaggatcaacgatgatgatt-attt
tattt--caagtctgtaagac-tt--atgtgagttcatattt----ttattcactaaaat
atac-act-aaa---atata-tcatt--ta--aa-tcgtt-catggagatg---aatgca
gt-aaat-agtctgtat----aaa--aaa-g--tt---a--aaaataaac-ctgt-gcaa
acaagctaacctttataaccagatt-atttaac-aaaa--ga--tga------tt-actg
cagt-aaaat-atttgtagtcttttaataagcatgatgtgtgcaagat--ag-agagggt
gtgaaaagtg-aattgtttg-ttttgaaacttttcaat-c-ggaatttgtc-ca-attat
aaacccgaaatacacgtgtttgttgtcatgtggtgaactc-ggccaatcgtgta-atatc
agtgtcgtcatcagagctcctgcagtccctcttcagaagctgcacggtctgagtctgccg
tctgatctcagagcgctgtcgcggtactttgatgccacatgtgacagtcaca-tggcgtc
ggcgcagtattaatccgcacaag---atttctaaccagcat-gcaccgc--ttta-----
-agatttcg--atcgatc-tgcgctgtgctgcatgaagttgaacacacct----------
------------------------------------------------------------
------------------------------------------------------------
------------------------------------------------------------
------------------------------------------------------------
------------------------------------------------------------
------------------------------------------------------------
------------------------------------------------------------
------------------------------------------------------------
------------------------------------------------------------
------------------------------------------------------------
--------
>DNA-3-3_DR|313386
------------------------------------------------------------
------------------------------------------------------------
------------------------------------------------------------
------------------------------------------------------------
------------------------------------------------------------
------------------------------------------------------------
------------------------------------------------------------
----------------aggtgcgttcgac-atgaagctcagctgcagccggtgatcaacg
agattagccgagcgcaggtgggg-gcggagttg-ataa-c-g-gagccgtcaagacggac
a--gctgg-acactt-c-gggac---tc--aaagt-tgc-tgcagtca-tgat-ga-c-c
g--a-tcacat--g-g--ggtcat---c----atatatatatat----------------
------ttgtta---ttttt-att-----tat-----------aacaacaaaacattt--
ac------a--aataaa--acagaat--aca-gtc-tctacaaact---gtagtt----c
ctttttaaacaata-agag-aga-at--tgtgaat-a------aaata----ta---aaa
caaatgc-----atga----gagaaa-t--aagagg-aa-ataagaggt----ta-atat
---aaac------ataaa----aat---gaacaggtctattaaatacaaagcaata-agc
ataaa-t-tctaggag-ttaaacatc-aat---ctttag---------------------
-gct----------------------aatact--------ttttgtttaaatatg-ct--
-aaaaaaa-ggg-tt--tacata------tatgtacatttat-agatat-a-aacatttc
c-a-----------------atgtaaaa-agcaaaacaaggtgctttgattaggtcttaa
----taaatgagattattttggataatgaat--gaa-ttttc----aaa-----aaagca
ttttaat-cc-a-aaaag-a-ttgtgttgaaaaga-aca-aaa-gg---------taaaa
taagtgagcta-tg-------tagaagt-ttccc-ataaagagc-agg------------
---t-agcctt-------------taaactgcta--gacaggaaataaaa----------
-----------------tata------ta--ttta----------tat-------cat-a
-ataat--a-aaacc-atttt-ataat-t--atttaataa--aaaagtta-ttta-gctt
aatttg-tta-agagag-ctt--ta---ggg-tggcaggatcaatgatgatgatt-attt
tattt--aaagtctgtaagac-ct--atttgagttcatatttagg-ttattcactaaaat
atac-act-aaa---atata-tcatt--ta--aa-tcgtt-catggagatg---aatgca
gt-aaat-agtctgtat----aaa--aag-g--tt---g--aaaataaac-ctgt-gcaa
acaagctaacctttataaccggatt-atttaaa-aaaa--ga--tga-------t-actg
cagt-aaaat-atttgtagtcttttaataagcaagatgtgtacaggat--ag-agagggt
gtgaaaagtt-aattgtttg-ttttgaaacttttgaat-c-ggaatttgtc-ca-attat
aaacccgaaatacacgtgtttgttgtcatgtggtgaactc-ggccaatcgtgta-atatc
ggtgtcgtcatcagagctcctgcagtcgctcttcagaagctgcacggtctgagtttgccg
tctgatctcggagagctgtcgcggtactttgatgccacatgtgacagtcaca-tggcttc
ggcggagcatcaatccggacaag---atttctaaccagcat-gcaccgc--tttaaga-c
-agatttcg--atcgatc-tgcgcagcgctgcatgaagtcgaacgcacct----------
------------------------------------------------------------
------------------------------------------------------------
------------------------------------------------------------
------------------------------------------------------------
------------------------------------------------------------
------------------------------------------------------------
------------------------------------------------------------
------------------------------------------------------------
------------------------------------------------------------
------------------------------------------------------------
--------
>DNA-3-3_DR|313387
------------------------------------------------------------
------------------------------------------------------------
------------------------------------------------------------
------------------------------------------------------------
------------------------------------------------------------
------------------------------------------------------------
------------------------------------------------------------
----------------aggtgcgttcgac-atgaagctcagctgcagccggtgatcaacg
agattagccgagcgcaggc-ggg-gcggagttg-aaaa-c-g-gagccgtcaagacggac
a--gctgg-acactt-c-gggac---tc--aaagt-tgt-tgcagtca-tgat-ga-t-t
g--a-tcacat--g-g--cgtcat---c----ata------------------tt--tt-
-----tttgtta---ttttt-att-----tat-----------aacaacaaaacattt--
ac------a--aataaa--acagaat--aca-ggc-tcttcaaact---gtagtt----c
ctttttaaacaata-agag-aga-at--tatgaat-a------aaata----ta---taa
caaatgc-----atga----gagaaa-t--aagagg-aa-atgagaggt----ta-atat
---aaac------ataaa----aac---gaacaggtctattaaatacaaagcaata-agc
ataaa-t-tctaggag-ttaaacatc-aat---ctttag---------------------
-gct----------------------aatact--------tcttgtttacatctg-ct--
--aaaaaa-ggg-tt--tacata------tatgtacatttat-agatat-a-gaaatttc
c-c-----------------atgtaaaa-agcaaaacaaggtgttttgattaggtcttaa
----taaatgacattattttggataatgaat--gaa-ttttc----aaa-----aaagca
ttttaat-cc-a-aaaag-a-ttgtgttgaaaaga-aca-aaa-gg---------taaaa
taagtgagcga-tg-------taggagt-ttccc-agaaagagc-agg------------
---t-agcctt-------------taaactgcta--gacagaaaataaaa----------
-----------------tata------ta--ttta----------tat-------tat-a
-ataat--a-aagcc-atttt-ataat-t--atttaataa--aatagttc-ttta-actt
aatttg-tta-agagag-ctt--ta---ggg-tggcaggatcaatgatgatgatt-ttct
tattt--caagtctgtaagac-tt--atttgagttcatatttagg-ttattcactaaaat
atac-act-aaa---atata-tcatt--ta--aa-tcgtt-catggagatg---aatgca
gt-aaat-agtctgtat----aaa--aaa-g--tt--aa--aaaataaac-ctgt-gcaa
acaagctaacctttataaccagatt-atttaac-aaaa--ga--tga------t--actg
cagt-aaaat-atttgtagtcttttaataagcaagatgtgtacaggat--ag-agaggat
gtgaaaagtg-aattgtttg-ttttgaaacttttgaat-c-ggaatttgtc-ca-attat
aaacccgaaatacacgtgtttgttgtcatgtggtgaactc-ggccaatcgtgta-atatc
ggtgtcgtcatcaaagctcctgcagtcgctcttcagaagctgcatggtctgagtttgccg
tctgatctcggagcgctgtcgcggtactttgatgccacatgtgacagtcacg-tggcgtc
ggcgcagcatcaatccggacaag---atttctaaccagaat-gcaccgc--tttaaga-c
-agatttcg--atcgatc-tgcgcagcgctgcatgaagtcgaacgcacct----------
------------------------------------------------------------
------------------------------------------------------------
------------------------------------------------------------
------------------------------------------------------------
------------------------------------------------------------
------------------------------------------------------------
------------------------------------------------------------
------------------------------------------------------------
------------------------------------------------------------
------------------------------------------------------------
--------
>DNA-3-3_DR|313388
------------------------------------------------------------
------------------------------------------------------------
------------------------------------------------------------
------------------------------------------------------------
------------------------------------------------------------
------------------------------------------------------------
------------------------------------------------------------
------------------------------------------------------------
------------------------------------------------------------
------------------------------------------------------------
------------------------------------------------------------
------------------------------------------------------------
------------------------------------------------------------
------------------------------------------------------------
------------------------------------------------------------
------------------------------------------------------------
------------------------------------------------------------
------------------------------------------------------------
------------------------------------------------------------
------------------------------------------------------------
------------------------------------------------------------
------------------------------------------------------------
------------------------------------------------------------
------------------------------------------------------------
------------------------------------------------------------
---------aaaatc-atttt-ataat-t--atttgataa--aatagttc-ttta-actt
aatttg-tta-agaaac-ctt--ta---tgg-tggcaggatcaatgatgatgatt-at--
--------aagtctggaagac-tt--atttgagttaatatttagg-ttatttac------
-------t-aaa---atata-taatt--ta--aa-tcatt-aatggagctg---aataca
gc-agca-tgattac---------------------------------------------
------------------------------------tg--ca--tgat------t-actg
cagt-aaaat-atct---gtcttttaata---atgatgtgtacaagat--gt-agatggt
ataaaaagtt-aattg------ttttaaacttttgaga-c-agaagttgtc-ca------
------------------------------------------------------------
------------------------------------------------------------
------------------------------------------------------------
------------------------------------------------------------
------------------------------------------------------------
------------------------------------------------------------
------------------------------------------------------------
------------------------------------------------------------
------------------------------------------------------------
------------------------------------------------------------
------------------------------------------------------------
------------------------------------------------------------
------------------------------------------------------------
------------------------------------------------------------
------------------------------------------------------------
--------
>DNA-3-3_DR|313389
------------------------------------------------------------
------------------------------------------------------------
------------------------------------------------------------
------------------------------------------------------------
------------------------------------------------------------
------------------------------------------------------------
------------------------------------------------------------
------------------------------------------------------------
------------------------------------------------------------
------------------------------------------------------------
------------------------------------------------------------
------------------------------------------------------------
------------------------------------------------------------
------------------------------------------------------------
------------------------------------------------------------
------------------------------------------------------------
------------------------------------------------------------
------------------------------------------------------------
------------------------------------------------------------
------------------------------------------------------------
------------------------------------------------------------
------------------------------------------------------------
------------------------------------------------------------
------------------------------------------------------------
------------------------------------------------------------
---------------------------------tgaatga--agt---------------
------------------------------------------------------------
------------------------------------------------------------
------------------------------------------------------------
------------------------------------------------------------
------------------------------------------------------------
------------------------------------------------------------
-----------------------------------------------tgtc-cg-aaaat
aaacccgaactacacgtggttggtgttat---------tc-cgccaatcgtgtt-atatc
agtgtcgccatc---------------gctcttcagatgctgcacggtctgaatcagtcg
tctgatctcaaagcaccgtcacagtactttgatgccacatgcgacagtcacg-tggcgtc
agcgcagcatcaatccggacgaa---attcctaaccagcat-gcaccga--tttaaga-c
-aaatgttg--attgttt-tgcgca-----------------------------------
------------------------------------------------------------
------------------------------------------------------------
------------------------------------------------------------
------------------------------------------------------------
------------------------------------------------------------
------------------------------------------------------------
------------------------------------------------------------
------------------------------------------------------------
------------------------------------------------------------
------------------------------------------------------------
--------
>DNA-3-3_DR|313390
------------------------------------------------------------
------------------------------------------------------------
------------------------------------------------------------
------------------------------------------------------------
------------------------------------------------------------
------------------------------------------------------------
------------------------------------------------------------
------------------------------------------------------------
------------------------------------------------------------
------------------------------------------------------------
------------------------------------------------------------
------------------------------------------------------------
---------------aa--ataaaat--ata-----------------------------
------------------------------------------------------------
------------------------------------------------------------
------------------------------------------------------------
------------------------------------------------------------
------------------------------------------------------------
----------------------------------------------tat-----------
------------------------------------------------------------
------------------------------------------------------------
-------------------g-tt-------------------------------------
------------------------------------------------------------
---t--------------------------------------------------------
-------------------------------------------------------tat-a
-atcataaaaaaatc-atttt-ataat-t--atttaatac--aatag---tttga-actt
aatttg-t--aagaaac-ctt--ta---gag-tgtcaagatcaatgatgataatt-attt
tattt--caagtctgtaaga-ctt--atttgagttaatatttaaa--tatttac------
-------t-aaa---atata-tcatt--ta--aa-tcatt-tatggagctg---aatgca
gt-aaat-agtctgaat-----aa--aaaagg-ttg-----aaaataaac-ctgt-gcaa
acaaggcagcctttataaccaaatt-attttac-aaaa--ga--tga--------tactg
cagtaaaaaa-aattgtaatcttttaataagcatgatg--taaaaaat--ag-agagggt
atgaaaagtg-aattgtttg-tttcgaaatttgtaaat-c-ggaatttgtc-ca-acaat
aaacccgaaacacaggtggttgttgtcatgcagtgaactc-ggccaatcgtgta-atatt
ggtgtcgtcatcagagctcgagcagccgctcttcagatgccgcacagtctgaatcaatcg
tctgatctcggaacgctgtcgcggtactttgatgacaggtgtgccagccat---------
------------------------------------------------------------
------------------------------------------------------------
------------------------------------------------------------
------------------------------------------------------------
------------------------------------------------------------
------------------------------------------------------------
------------------------------------------------------------
-----------------------------------------------------tgtgcac
------------------------------------------------------------
----------------------------------------------aacatcaaaacagg
gtgttttgattaagtctgcaacaatgattaagataattttggataatgaaagcattttca
aaaaagcactttaatccaaaaagattcaacaaaaggtaaaataagtgaccaacagtatag
ccggctaa
>DNA-3-3_DR|313391
------------------------------------------------------------
------------------------------------------------------------
------------------------------------------------------------
------------------------------------------------------------
------------------------------------------------------------
------------------------------------------------------------
------------------------------------------------------------
----------------aggtgcgttcgac-attaagcacagctgcagccgattataaacg
agattagccgagcgcaggcgggg-gcggagttg-aaaa-c-g-gagcctcaaa-ccgga-
-cagctgg-ac-------------------------------------------------
---a-tcacat--g-g--cgtcat---ca-tcat--------------------------
----------ttatttatat-att-----tata-----------acaacaaaagattt--
acag-taca--accaaa--acagaat--aca-gtc-tctacaaact---atattt----a
atttttaaagaata----------at--tatgaattaaatt------------at-----
-----------------------gaa-t--aagggg-aa-gcgatagggt----a-atat
---aaac-----a-taca----aat---aaacaggtctattaaatacaaggcaata-agc
acaaa-t-tctagaagtttaaacatc-acc---ctttag---------------------
-gct----------------------aatac--------ttgttgtttgaatatg-cta-
------aa-gagatt--gacatt------tatttacattttt-agatat-t-aaactttt
c-aata------tgtat-tagtgtaaaa-ccaaaaacaaggtgttttgattaagtcttaa
acaatgattaagatttttttggataatgaaa--gca-ttttc----aaa-----gaagca
ttttaat-cc-a-aagag-g-tt----------ga-ac------atacattc-ct-aaaa
taagtgagtta-cactttaaatataaat-ttccc-agaaagagcaaag-tac-atcaatg
---t-cacttttaaaacttttttataaacggcct--tacaggaaaaaataat--------
-------------------ta------ta----------------tata--------t-a
-attat--ataaatc-atttt-ataat-t--atttaataa--aatagtta-ttta-actt
attttt-tta-agaacg-ctt--ca------------ggatcagtgatgataatt-attt
tatt--tcaagtctgtaagag-aa--atttgagttaatatttagg-ttattcgc------
-------t-a--------------------------------------------------
------------------------------------------------------------
------------------------------------------------------------
------------------------------------------------------------
------------------------------------------------------------
------------------------------------------------------------
------------------------------------------------------------
------------------------------------------------------------
------------------------------------------------------------
------------------------------------------------------------
------------------------------------------------------------
------------------------------------------------------------
------------------------------------------------------------
------------------------------------------------------------
------------------------------------------------------------
------------------------------------------------------------
------------------------------------------------------------
------------------------------------------------------------
------------------------------------------------------------
------------------------------------------------------------
--------
>DNA-3-3_DR|313392
actttaatccaaaaagatt-------gaacaaaaggaccaacacaa------gagctact
agaaatttcccagaaagagcactgcataaatggcagataaaatatataaaataatttgtt
tgttttgaaatttgtgagatggaatttgtccaataataaaccccaaaaacacgtggtcgt
tgtcatgatgtgaactc-gccaattgtctaatattcgtgttgttatctcagctccagcag
tcacacttaagatgctgcacaggctgaaacagttgtctgatttcggagcactgttgcggt
actttgatgccacatgtgacagtcatgtggcatcggtgaatcatcaatccagacaaaatt
tctaaccagcgtgcactgctacaagacatattttgatggatctgcgcag-----------
---------------caggtgcgttcaac-atgaagcaaagctacagccggttgtcaatg
agattagccgagcgcaggtggga-gtggagttg-aaaa-t-g-gagccttcaggccaaa-
-caa----------t-tcggggc---tc--aaatt-tgt-gggagtca-tgat-ga-c-c
g--a-tcacat--g-g--cgtgat---catgtat--------------------------
----------ttatttattt-att-----tattc-----caataacaacaaag-attt--
acag-taca--aataaa--acataat--gca-gtc-tctaca---------agtt----c
atttttaaacaata-tggg-a---at--tataaattaat-tttaagtagc-ctaca-taa
caaacac-----atga----gaa-----ataagggggaa-acaagagaga----aca---
--------------taaa----aag-----------------------------------
------------------------------------------------------------
------------------------------------------------------------
--gaa-------------------------------------------------------
------------------------------------------------------------
------------------------------------------------------------
------------------------------------------------------------
------------------------------------------------------------
------------------------------------------------------------
------------------------------------------------------------
------------------------------------------------------------
------------------------------------------------------------
------------------------------------------------------------
------------------------------------------------------------
------------------------------------------------------------
------------------------------------------------------------
------------------------------------------------------------
------------------------------------------------------------
------------------------------------------------------------
------------------------------------------------------------
------------------------------------------------------------
------------------------------------------------------------
------------------------------------------------------------
------------------------------------------------------------
------------------------------------------------------------
------------------------------------------------------------
------------------------------------------------------------
------------------------------------------------------------
------------------------------------------------------------
------------------------------------------------------------
------------------------------------------------------------
------------------------------------------------------------
------------------------------------------------------------
--------
>DNA-3-3_DR|313393
------------------------------------------------------------
------------------------------------------------------------
------------------------------------------------------------
------------------------------------------------------------
------------------------------------------------------------
------------------------------------------------------------
------------------------------------------------------------
------------------------------------------------------------
------------------------------------------------------------
------------------------------------------------------------
------------------------------------------------------------
------------------------------------------------------------
------------------------------------------------------------
------------------------------------------------------------
------------------------------------------------------------
------------------------------------------------------------
------------------------------------------------------------
------------------------------------------------------------
------------------------------------------------------------
------------------------------------------------------------
------------------------------------------------------------
------------------------------------------------------------
------------------------------------------------------------
------------------------------------------------------------
------------------------------------------------------------
------------------------------------------------------------
------------------------------------------------------------
------------------------------------------------------------
------------------------------------------------------------
------------------------------------------------------------
------------------------------------------------------------
-----------------------------------atatgtat---at--ag-aaggggt
atgaaaagtt-cacagtttg-ttgtaaaaattgtgaga-c-ggaagttgcc-ca-ataat
aaacgcgaaa---------------------ggtgaactc-ggccaattgtgta-atatc
cgtatcgtcatcgccgctccagca----ttgctcagacgctgcac--gctgcatcaatcg
tctgatctcggagcgctttcgcggtactttgatgccacgtgtgacagtcacg-tggcgtc
cgcgcagcgtcaatccgg---a---catttctaacccgcat-gcatagtc-tataaaa--
-agac------ataagcc-tgtgcaacactgcgtaaaataaaaagca-------------
------------------------------------------------------------
------------------------------------------------------------
------------------------------------------------------------
------------------------------------------------------------
------------------------------------------------------------
------------------------------------------------------------
------------------------------------------------------------
------------------------------------------------------------
------------------------------------------------------------
------------------------------------------------------------
--------
>DNA-3-3_DR|313394
------------------------------------------------------------
------------------------------------------------------------
------------------------------------------------------------
------------------------------------------------------------
------------------------------------------------------------
------------------------------------------------------------
------------------------------------------------------------
------------------------------------------------------------
------------------------------------------------------------
------------------------------------tgc-tgcagtcaatcat-gg-c-a
g--a-tcacat--g-g--tgtga----catttattca-----------atgtattattta
----atttattttattaata-attattt-tatt-----gcaataacaacaaaagggtt--
acag-taca--aataca--ac------------tc-tctacaaact---atagttca---
--ttttcaacaaca-ag-------------------------------------------
------------------------------------------------------------
------------------------------------------------------------
------------------------------------------------------------
------------------------------------------------------------
------------------------------------------------------------
------------------------------------------------------------
------------------------------------------------------------
------------------------------------------------------------
------------------------------------------------------------
------------------------------------------------------------
------------------------------------------------------------
------------------------------------------------------------
------------------------------------------------------------
------------------------------------------------------------
------------------------------------------------------------
------------------------------------------------------------
------------------------------------------------------------
------------------------------------------------------------
------------------------------------------------------------
------------------------------------------------------------
------------------------------------------------------------
------------------------------------------------------------
------------------------------------------------------------
------------------------------------------------------------
------------------------------------------------------------
------------------------------------------------------------
------------------------------------------------------------
------------------------------------------------------------
------------------------------------------------------------
------------------------------------------------------------
------------------------------------------------------------
------------------------------------------------------------
------------------------------------------------------------
------------------------------------------------------------
--------
>DNA-3-3_DR|313395
------------------------------------------------------------
------------------------------------------------------------
------------------------------------------------------------
------------------------------------------------------------
------------------------------------------------------------
------------------------------------------------------------
------------------------------------------------------------
----------------aggtgcgttcgac-atgaagctcagctgcagccggtgatcaacg
agattagccgagcgcaggc-ggg-gcggagttg-aaaa-c-g-gagccgtcaagacggac
a--gctgg-acactt-c-gggac---tc--aaagt-tgc-tgcagtca-tgat-ga-c-c
g--a-tcacat--g-g--cgtcat---c----ata------------------tt--tt-
-----tttgtta---ttttt-att-----tat-----------aaaaacaaaacattt--
ac------a--aataaa--acagaac--aca-gtc-tctacaaact---atagtt----c
ctttttaaacaata-agag-aga-at--tatgaat-a------aaata----ta---taa
caaatgc-----atga----gagaaa-t--aagagg-aa-atgagaggt----ta-atat
---aaac------ataaa----aac---gaacaggtctattaaatacaaagcaata-agc
ataaa-t-tctaggag-ttaaacatc-aat---ctttag---------------------
-gct----------------------aatact--------tcttgtttgaatctg-ct--
--aaaaaa-ggg-tt--tacata------tatgtacatttat-agacat-a-taaatttc
c-c-----------------atgtaaaa-agcaaaacaaggtgttttgattaagtcttaa
----taaatgacattattttggatgatgaat--gaa-ttttc----aaa-----aaagca
ttttaat-cc-a-aaaag-a-ttgtgttgaaaaga-aca-aaa-gg---------taaaa
taagtgagcta-tg-------tagaagt-ttccc-agaaagagc-agg------------
---t-cgcctt-------------taaactgcta--gacagaaaataaaa----------
-----------------tata------ta--ttta----------tat-------tat-a
-ataat--a-aagcc-atttt-ataat-t--atttaataa--aatagttc-ttta-cttt
aatttg-tca-agagag-ctt--ta---ggg-gggcaggatcaatgatgatgatt-ttct
tattt--taagtctgtaaacc-tt--atttgagttcatatttagg-ttattcactaaaat
atac-act-aaa---atata-tcatt--ta--aa-tcgtt-cgtggagatg---aatgca
gt-aaat-agtctgtat----aaa--aaa-g--tt---a--aaaataaac-ctgt-gcaa
acaagctaacctttataaccagatt-atttaac-aaaa--ga--tga------t--actg
cagt-aaaat-atttgtagtcttttaataagcaagatgtgtacaggat--ag-agagggt
gtgaaaagtg-aattgtttg-ttttgaaacttttgaat-c-ggaacttgcc-ca-attat
aaacccgaaatacacgtgtttgttgtcatgtggtgaactt-ggccaatcgtgta-atatc
ggtgtcgtcatcaaagctcctgcagtcgctcttcagaagctgcacggtctgagtttgccg
tctgatctcggagcgctgtcgcggtactttgatgccacatgtgacagtcacg-tggcgtc
ggcgcagcatcaatccggacaag---atttctaaccagaat-gcaccgc--tttaaga-c
-agatttcg--atcgatc-tgcgcagcgctgcatgaagtcgaacgcacct----------
------------------------------------------------------------
------------------------------------------------------------
------------------------------------------------------------
------------------------------------------------------------
------------------------------------------------------------
------------------------------------------------------------
------------------------------------------------------------
------------------------------------------------------------
------------------------------------------------------------
------------------------------------------------------------
--------
>DNA-3-3_DR|313396
------------------------------------------------------------
------------------------------------------------------------
------------------------------------------------------------
------------------------------------------------------------
------------------------------------------------------------
------------------------------------------------------------
------------------------------------------------------------
-------------------------aaac-atgaaaaac---------------------
a-----------------cg-------------------t-t-a--tcgt----------
--------------------tgc---c---------------------------gg-c-c
---attcat------g-----------aa-------------------------------
--------------------------------------------atagc------tgtct
-----taca----t------caga----gct-----------------------------
------------------------------------------------------------
--catgc------------------------a---g------------------------
---------------------------------------cc----gc-------------
--------t----------------c----------------------------------
------------------------------------------------------------
-------------------------------------t-----gga----a---------
---------------------------------aagc-----------------------
-------------t-------------------gca------------------------
-----ctgac-----------tg-------------------------------------
------agctg----------ta------ct----------------g------------
------------------------------------------------------------
------------------------------------------------------------
------------------------------------------------------------
-----------a-----------------------cagagttg----------ct-attc
aa---------a-------------------------------gg---------------
-------c-------atacg-tcac----------------------------------a
gtaacgt--ggc--------------a---------------------------------
---------------c--------------------------------------------
---t-------------gg-----t--------------------g--------------
---------------------tg-----gt------------------------------
------------------------------------------------------------
------------------------------------------c-----------------
------------------tt----------------a--------t-----------gtc
----------------acacac----atttctagctgacat-gcactgc--ttcaag-tc
-cgat-------------------------------------------------------
------------------------------------------------------------
------------------------------------------------------------
------------------------------------------------------------
------------------------------------------------------------
------------------------------------------------------------
------------------------------------------------------------
------------------------------------------------------------
------------------------------------------------------------
------------------------------------------------------------
------------------------------------------------------------
--------
>DNA-3-3_DR|313397
------------------------------------------------------------
------------------------------------------------------------
------------------------------------------------------------
------------------------------------------------------------
------------------------------------------------------------
------------------------------------------------------------
------------------------------------------------------------
----------------aggtgcgttcgac-atgaaacatggctgcagccagtgatcagcg
agattagccgagagcaggcaggg-gcggaattg-aaaa-c-g-gagccgtcaagctgga-
-cagctgg-actctt-c-tgtgc---tc--aaagt-tg--ggcagtca-tgat-ga-c-c
g--a-tcacac--a-g--cgtctt---ca-tcat--------------------------
-------------ttttttt-att-----taaa-----------acaacaaaagattt--
atag-cata--aatgaa--acagaac--gct-gtc-tctacaaact---atagtt----c
ttttttaagcaata-aggg-a---at--tatgaat-------------------------
-------------aat----tatgaa-t--aagggg-aa-acgagagggt----a-atat
---gaac-----a-taca----aat---gaataggcctttcaaatacaaggcaata-agc
acaac-t-tttaggagtttaagcatc-act---ctttag---------------------
-gct----------------------aatac--------ttcttgtttgaatatg-ct--
--aaaa-g-ggc-tt--tacata------tatttagatttat-agaaat-a-aaactttt
c-atta------tatat-tagtgtaaaagcccaaaacaaggtgttttgattaagtcttcc
acaatgattaagattattttgaataatgaaa--gca-tttta----aaa-a---a--gca
cgttaat-cc-a-aagag-a-tt----------ga-aca-aaa-ggacattc-ct-aaaa
taagtgagcta-cactttaagtacaagt-ttccc-agaaagagc-agg------ttattg
---t-tactttta-aaactgtgtacaaatggtct--gacagggaaaaaaaaaaaaaaaat
atatatatatatatatatata------ca----------------tatt-----tcataa
-atcgt--atacatc-ctttt-ataat-t--atttaataa--aatagttg-ttta-actg
aatttg-ttc-agaaag-att--ta---ggg-tgtcagaatcaatgatgataagt-attt
tatt--tcgagtctgtaagac-tt--atttgagttaatatttagg-ttatttac------
-------t-aaa---atata-tcatt--ta--aa-tcgtt-cat-tagctg---aataca
gt-aaat-agtctgtat----ata--aaaagg-tag-----aaaataaac-atgt-gcaa
acaatctagcctttataacaaaatt-atttaac-aaaa--a---tgat------t-tctg
cagt-aaaat-atttgtagtcttttaataagcatgatgtgtacaagat--ag-agagggt
atg-aaactg-aattgtttg-tattaaaccttttgaat-a-ggaagttgtt-ca-atgat
aaaccccaaacatacatggttgttgtcatacggtaacctc-ggccaattgtgta-atatc
tttgtcgtcatcgcagttccatcagtcgcttttcagatgctgcactggctgagtctgctg
tctgatcttggagtgctgttgtggtactttgatgccacatgtgacagtcatg-tggcttt
ggtgcatcgccaatccggacaaa---atttctaaccagcat-gcaccgc--tttaaga-g
-aaatttct--aacaatc-tgcgcagcgctgcatgatgtcgaacgcgc------------
------------------------------------------------------------
------------------------------------------------------------
------------------------------------------------------------
------------------------------------------------------------
------------------------------------------------------------
------------------------------------------------------------
------------------------------------------------------------
------------------------------------------------------------
------------------------------------------------------------
------------------------------------------------------------
--------
>DNA-3-3_DR|313398
------------------------------------------------------------
------------------------------------------------------------
------------------------------------------------------------
------------------------------------------------------------
------------------------------------------------------------
------------------------------------------------------------
------------------------------------------------------------
------------------------------------------------------------
------------------------------------------------------------
------------------------------------------------------------
------tatat---------------------ata-------------------------
-----------------------------tata---------------------------
-----tata--tat------------------ata-tatataacct--------------
--tt-----------------------------------------------------cag
ta----------------------------------------------------------
------------------------------------------------------------
------t--------------------a--------------------------------
------------------------------------------------------------
----------------------------------------------tatta---------
--------------------gtgtaaaa-cccaaaacaaggtgttttgattaagtcttaa
acaatgattaagattattttggatgatgaaa--gca-ttttt----ata-----aaagca
ctttaat-cc--------ga-tt----------ga-aca-aaa-gtacattc--cgaaaa
taagtgagcta-cactgtaaatagaaattttccc-agaaagagc-agg-aac-atcaatg
---t-cacttgtaaaatttgtgcataaatggctt--gacagagacaaaaa----------
-------------------------------------------------------tat-a
-atcat--ataaata-atttt-gtaat-t--attgaataa--aatatttt-tata-actt
aatttg-tta-agaaac-att--ta---ggg-tgtcaggatcaatgataatttttt--tt
tatta--caagtctgtaaaatt----atttgaatttatattta--gatattcac------
-------taaaa---atatc---att--ta--aa-ttgtt-catggagctg---aatgca
gt-aagt-agtctgtat----aaa--aaaggt---------agaataaac-ctat-gcaa
acaatctagcctttattaacaaatt-atttaat-gaaa--ga--tga---------tatg
taat-aga---atttgtagtattttaataagcataa---gtacaagat--ag-agagggc
ataaaaagtt-aattgtttg-ttttaaagtttgtgagc-c-ggaagttgtc-ca-ataat
aaaccc-aaccacacgtggttgttgtcatgtgtgcaactca-cacaatcgttta-ttatc
ggtgtcgtcatcgcagctcccgcagtcactcttcagatgccacactgactgaatcaatcg
tccgatctttgaacactgtcgtggtactttgatgcaa--------tgttacggtgacgtc
tgcacaacgccaagccagacaaa---atttctaactgtcat-gcaatgc--tttaaga-c
-aaatttcg--atcg---ctgcgcagcactgcataaagttaaacacacct----------
------------------------------------------------------------
------------------------------------------------------------
------------------------------------------------------------
------------------------------------------------------------
------------------------------------------------------------
------------------------------------------------------------
------------------------------------------------------------
------------------------------------------------------------
------------------------------------------------------------
------------------------------------------------------------
--------
>DNA-3-3_DR|313399
------------------------------------------------------------
------------------------------------------------------------
------------------------------------------------------------
------------------------------------------------------------
------------------------------------------------------------
------------------------------------------------------------
------------------------------------------------------------
------------------------------------------------------------
------------------------------------------------------------
------------------------------------------------------------
------------------------------------------------------------
------------------------------------------------------------
------------------------------------------------------------
------------------------------------------------------------
------------------------------------------------------------
------------------------------------------------------------
------------------------------------------------------------
------------------------------------------------------------
------------------------------------------------------------
------------------------------------------------------------
------------------------------------------------------------
------------------------------------------------------------
------------------------------------------------------------
------------------------------------------------------------
------------------------------------------------------------
------------------------------------------------------------
------------------------------------------------------------
------------------------------------------------------------
------------------------------------------------------------
------------------------------------------------------------
------------------------------------------------------------
------------------------------------------------------------
------------------------------------------------------------
------------------------------------------------------------
-------------------------------ttcagaagctgcatggtctgagtttgccg
tctgatctcggagcgctgtcgcggtactttgatgccacatgtgacagtcacg-tggcgtc
ggcgcagcatcaatccggacaag---atttctaaccagaat-gcaccgc--tttaaga-c
-agatttcg--atcgatc-tgcgcagcgctgcatgaagtcgaacgcacct----------
------------------------------------------------------------
------------------------------------------------------------
------------------------------------------------------------
------------------------------------------------------------
------------------------------------------------------------
------------------------------------------------------------
------------------------------------------------------------
------------------------------------------------------------
------------------------------------------------------------
------------------------------------------------------------
--------
>DNA-3-3_DR|313400
------------------------------------------------------------
------------------------------------------------------------
------------------------------------------------------------
------------------------------------------------------------
------------------------------------------------------------
------------------------------------------------------------
------------------------------------------------------------
----------------aggtgcgttcgac-atgaagctcagctgcagccggtgatcaacg
agattagccgagcgcaggtgggg-gcggagttg-ataa-c-g-gagccgtcaagacggac
a--gctgg-acactt-c-gggac---tc----agt-tgc-tgcagtca-tgat-ga-c-c
g--a-tcacat--g-g--cgtcat---c----ata------------------tt--tt-
-----tttgtta---ttttt-att-----tat-----------agcaacaaaacattt--
ac------a--aataaa--acagaat--aca-ggc-tcttcaaact---gtagtt----c
ctttttaaacaata-agag-aga-at--tatgaat-a------aaata----tatactaa
caaatgc-----atga----gagaaa-t--aagagg-aa-ataagaggt----ta-atat
---aaac------ataaa----agc---gaacaggtctattaaatacaaagcaata-agc
ataaa-t-tctaggag-ttaaacatc-aat---ctttag---------------------
-gct----------------------aatact--------tcttgtttgaatctg-ct--
--aaaaaa-ggg-tt--tacata------tatgtacatttat-agatat-a-aaaatttc
c-a-----------------atgtaaaa-agcaaaacaaggtgttttgattaggtcttaa
----taaatgacattattttggatgatgaat--gaa-ttttc----aaa-----aaagca
ttttaat-cc-a-aaaag-a-ttgtgttgaaaaga-aca-aaa-gg---------taaaa
taagtgagcta-tg-------tagaagt-ttccc-agaaagagc-agg------------
---t-agcctt-------------taaactgcta--gacaggaaataaaa----------
-----------------tata------ta--ttta----------tat-------tat-a
-ataat--a-aagcc-atttt-ataat-t--atttaataa--aatagttc-ttta-cttt
aatttg-tta-agagag-ctt--ta---ggg-tggcaggatcaatgatgatgatt-ttct
tattt--caagtctgtaagac-tt--atttgagttcatatttagg-ttattcactaaaat
atac-act-aaa---atata-taatt--ta--aa-tcgtt-catggagatg---aatgca
gt-aaat-agtctgtat----aaa--aaa-g--tt--aa--aaaataaac-ctgt-gcaa
acaagctaacctttataaccagatt-atttaac-aaaa--ga--tga------t--actg
cagt-aaaat-attggtagtcttttaataagcaagatgtgtacaggat--ag-agagggt
gtgaaaagtg-aattgtttg-ttttgaaac--ttgaat-c-ggaatttgtc-ca-attat
aaaccc------------------------------------------------------
------------------------------------------------------------
------------------------------------------------------------
------------------------------------------------------------
------------------------------------------------------------
------------------------------------------------------------
------------------------------------------------------------
------------------------------------------------------------
------------------------------------------------------------
------------------------------------------------------------
------------------------------------------------------------
------------------------------------------------------------
------------------------------------------------------------
------------------------------------------------------------
------------------------------------------------------------
--------
>DNA-3-3_DR|313401
------------------------------------------------------------
------------------------------------------------------------
------------------------------------------------------------
------------------------------------------------------------
------------------------------------------------------------
------------------------------------------------------------
------------------------------------------------------------
------------------------------------------------------------
------------------------------------------------------------
------------------------------------------------------------
------------------------------------------------------------
------------------------------------------------------------
------------------------------------------------------------
------------------------------------------------------------
------------------------------------------------------------
------------------------------------------------------------
------------------------------------------------------------
------------------------------------------------------------
------------------------------------------------------------
------------------------------------------------------------
------------------------------------------------------------
------------------------------------------------------------
------------------------------------------------------------
------------------------------------------------------------
------------------------------------------------------------
------------------------------------------------------------
------------------------------------------------------------
------------------------------------------------------------
------------------------------------------------------------
------------------------------------------------------------
------------------------------------------------------------
------------------------------------------------------------
------------------------------------------------------------
-----cgaaatacacgtgtttgttgtcatgtggtgaactc-ggccaatcgtgta-atatc
ggtgtcgtcatcaaagctcctgcagtcgctcttcagaagctgcacggtctgagtttgccg
tctgatctcggagcgctgtcgcggtactttgatgccacatgtgacagtcacg-tggcgtc
ggcgcagcatcaatccggacaag---atttctaaccagaat-gcaccgc--tttaaga-c
-agatttcg--atcgatc-tgcgcagcgctgcatgaagtcgaacgcacct----------
------------------------------------------------------------
------------------------------------------------------------
------------------------------------------------------------
------------------------------------------------------------
------------------------------------------------------------
------------------------------------------------------------
------------------------------------------------------------
------------------------------------------------------------
------------------------------------------------------------
------------------------------------------------------------
--------
>DNA-3-3_DR|313402
------------------------------------------------------------
------------------------------------------------------------
------------------------------------------------------------
------------------------------------------------------------
------------------------------------------------------------
------------------------------------------------------------
------------------------------------------------------------
------------------------------------------------------------
------------------------------------------------------------
------------------------------------------------------------
------------------------------------------------------------
------------------------------------------------------------
------------------------------------------------------------
------------------------------------------------------------
------------------------------------------------------------
------------------------------------------------------------
------------------------------------------------------------
------------------------------------------------------------
--------------------ata------tatgtacatttat-agatat-a-aaaatttc
c-c-----------------atgtaaaa-agcaaaacaaggtgttttgattaggtcttaa
----taaatgacattattttggataatgaat--gaa-ttttc----aaa-----aaagca
ttttaat-cc-a-aaaag-a-ttgtgttgaaaaga-aca-aaa-gg---------taaaa
taagtgagcta-tg-------tagaagt-ttccc-agaaagagc-agg------------
---t-agcctt-------------taaactgcta--gatagaaaataaaa----------
-----------------tata------ta--ttta----------tat-------tat-a
-ataat--a-aagcc-atttt-ataat-t--atttaataa--aatagttc-ttta-cttt
aatttg-tta-agagag-ctt--ta---ggg-gggcaggatcaatgatgatgatt-ttct
tattt--caagtctgtaagac-tt--atttgagttcatatttagg-ttattcactaaaat
atac-act-aaa---atata-tcatt--ta--aa-tcgtt-catggagatg---aatgca
gt-aaat-agtctgtat---aaaa--aaa-g--tt--aa--aaaataaac-ctgt-gcaa
acaagctaacctttataaccagatt-atttaac-aaaa--ga--tga------t--actg
cagt-aaaat-atttgtagtcttttaataagcaagatgtgtacaggat--ag-agagggt
gtgaaaagtg-aattgtttg-ttttgaaacttttgaat-c-ggaatttgtc-ca-attat
aaacccgaaatacacgtgtttgttgtcatgtggtgaactt-ggccaatcgtgta-atatc
ggtgtcgtcatcaaagctcctgcagtcgctcttcagaagc--------------------
------------------------------------------------------------
------------------------------------------------------------
------------------------------------------------------------
------------------------------------------------------------
------------------------------------------------------------
------------------------------------------------------------
------------------------------------------------------------
------------------------------------------------------------
------------------------------------------------------------
------------------------------------------------------------
------------------------------------------------------------
------------------------------------------------------------
------------------------------------------------------------
--------
>DNA-3-3_DR|313403
------------------------------------------------------------
------------------------------------------------------------
------------------------------------------------------------
------------------------------------------------------------
------------------------------------------------------------
------------------------------------------------------------
------------------------------------------------------------
----------------aggtgcgttcgac-atgaagctcagctgcagccggtgatcaacg
agattagccgagcgcaggt-ggg-gcggagttg-aaaa-c-g-gagccgtcaagacggac
a--gctgg-acactt-c-gggac---tc--aaagt-tgc-tgcagtca-tgat-ga-c-c
g--a-ttacat--g-g--cgtcat---c----ata------------------tt--tt-
-----tttgtta---ttttt-att-----tat-----------aacaacaaaacattt--
ac------a--aataaa--acagaat--aca-ggc-tcttcaaact---gtagtt----c
ctttttaaacaatg-agag-aga-at--tatgaat-a------aaata----ta---taa
caaatgc-----atga----gagaaa-t--aagagg-aa-atgagaggt----ta-atat
---aaac------ataaa----aac---gaacaggtctattaaatacaaagcaata-agc
ataaa-t-tctaggag-ttaaacatc-aat---ctttag---------------------
-gct----------------------aatact--------tcttgtttgaatctg-ct--
--aaaaaa-ggg-tt--tacat--------------------------------------
------------------------------------------------------------
------------------------------------------------------------
------------------------------------------------------------
------------------------------------------------------------
------------------------------------------------------------
------------------------------------------------------------
------------------------------------------------------------
------------------------------------------------------------
------------------------------------------------------------
------------------------------------------------------------
------------------------------------------------------------
------------------------------------------------------------
------------------------------------------------------------
------------------------------------------------------------
------------------------------------------------------------
------------------------------------------------------------
------------------------------------------------------------
------------------------------------------------------------
------------------------------------------------------------
------------------------------------------------------------
------------------------------------------------------------
------------------------------------------------------------
------------------------------------------------------------
------------------------------------------------------------
------------------------------------------------------------
------------------------------------------------------------
------------------------------------------------------------
------------------------------------------------------------
------------------------------------------------------------
--------
>DNA-3-3_DR|313404
------------------------------------------------------------
------------------------------------------------------------
------------------------------------------------------------
------------------------------------------------------------
------------------------------------------------------------
------------------------------------------------------------
------------------------------------------------------------
----------------aggtgcgttcgac-atgaagctcagctgcagccggtgatcaacg
agattagccgagcgcaggc-ggg-gcggagttg-aaaa-c-g-gagccgtcaagacggac
a--gctgg-acactt-c-gggac---tc--aaagt-tgc-tgcagtca-tgat-ga-c-c
g--a-tcacat--g-g--cgtcat---c----ata------------------at--tt-
-----tttgtta---ttttt-att-----tat-----------agcaacaaaacattt--
ac------a--aataaa--acagaat--aca-gtc-tctacaaact---gtagtt----c
ctttttaaacaata-agag-aga-at--tatgaat-a------aaata----ta---taa
caaatgc-----atga----gagaaa-t--aagagg-aa-atgagaggt----ta-aaat
---aaac------ataaa----aac---gaacaggtctattaaatacaaagcaata-agc
ataaa-t-tctaggag-ttaaacatc-aat---ctttgg---------------------
-gct----------------------aataat--------tcttgtttgaatctg-ct--
--aaaaaa-ggg-tt--tacata------tatgtacatttat-agatat-a-aaaatttc
c-c-----------------atgtaaaa-agcaaaacaaggtgttttgattaggtcttaa
----taaatgacattattttggatgatgaat--gaa-ttttc----aga-----aaagca
ttttaat-cc-a-aaaag-a-ttgtgttgaaaaga-aca-aaa-gg---------taaaa
taagtgagcta-tg-------tagaagt-ttccc-agaaagagc-agg------------
---t-agcctt-------------taaactgcta--gacaggaaataaaa----------
-----------------tata------ta--ttta----------tat-------tat-g
-ataat--a-aagcc-atttt-ataat-t--atttaataa--aatagttc-ttta-cttt
aatttg-tta-agagag-ctt--ta---ggg-gggcaggatcaatgatgatgatt-ttct
tattt--caagtctgtaagac-tt--atttgagttcatatttagg-ttattcactaaaat
atac-act-aaa---ttata-tcatt--ta--aa-tcgtt-c------atg---aatgca
gt-aaat-agtctgtat----aaa--aaa-g--tt---a--aaaataaac-ctgt-gcaa
acaagctaacctttataaccagatt-atttaac-aaaa--ga--tga------t--actg
cagt-aaaat-atttgtagtcttttaataagcaagatgtgtacatgat--ag-agagggt
gtgaaaagtg-aattgtttg-ttttgaaacttttgaat-c-ggaatttgtc-ca-attat
aaacccgaaatacacgtgtttgttgtcatgtggtgaactc-ggccaatcgtgta-atatc
ggtgtcgtcatcaaagctcctgcagtcgctcttcagaagctgcatggtctgagtttgccg
tctgatctcggagcgctgtcgcggtactttgatgccacatgtgacagtcacg-tggcgtc
ggcgcagcatcaatccggacaag---atttctaaccagaat-gcaccgc--tttaaga-c
-agatttcg--atcgatc-tgcgcagcgctgcatgaagtcgaacgcacct----------
------------------------------------------------------------
------------------------------------------------------------
------------------------------------------------------------
------------------------------------------------------------
------------------------------------------------------------
------------------------------------------------------------
------------------------------------------------------------
------------------------------------------------------------
------------------------------------------------------------
------------------------------------------------------------
--------
>DNA-3-3_DR|313405
------------------------------------------------------------
------------------------------------------------------------
------------------------------------------------------------
------------------------------------------------------------
------------------------------------------------------------
------------------------------------------------------------
------------------------------------------------------------
------------------------------------------------tagaagtttccc
agacatt-----------------------------------------------------
------------------------------------------------------------
------------------------------------------------------------
------------------------------------------------------------
------------------------------------------------------------
------------------------------------------------------------
------------------------------------------------------------
------------------------------------------------------------
------------------------------------------------------------
------------------------------------------------------------
-----------g-----------------------------c-aggtac-a---------
------------------caatg-------------------------------------
-------------tca---------------------ctttt----aaa-----a-----
------------------------------------------------------------
------------cg----------------------------------------------
---t-----------------gcataaacagcta--ggaaggaaagaa-a----------
-----------------tatt------tat-ttta----------taat----catgt--
----------taatc-atttt-ataat-t--attccataa--aattgttc-ttta-actt
aatttg-tta-agaaag-ctt--ta---ggg-cggcaggatcaaagatgataatt-attt
tattt--caagtctgtaagac-ct--ttttgagttaatatttagg-ttattcac------
----a----aaa---atatg-caatt--ta--aa-ttgtt-catgggactg---aatgca
gt-aaat-agtctgtat-----aa--aaagg--tt---g--aaaataaac-ctgt-gcaa
acaatccagctgttataaccaactt-atttaag-aaca--ga--tga------t--acta
catt-aaaat-atttctagtcttttaataagcatgttgtgtacaagat--ag-agatggt
atgaaaagtg-aattgtttg-tttttaaattagtgaat-c-ggaatttgtc-ca-ataat
aaacctgaaacacacgtggttgttgtcatactgtgaactc-agccaattgtgta-ataac
ggtgtcgtcatctcagcacctctagttgctcttcagacgctgctccggctgaataatatg
tctgatctc--ggcgctgtcgcggtacattgatgccacatgtgacagtcacg-tgg-gtt
ggtggagcatcaattcgaacaaa---aatc--------cat-gcacctc--tttaaga-t
-agattttg--atcaatc-tgcgctgcgctacattaagtcgaacgcacc-----------
------------------------------------------------------------
------------------------------------------------------------
------------------------------------------------------------
------------------------------------------------------------
------------------------------------------------------------
------------------------------------------------------------
------------------------------------------------------------
------------------------------------------------------------
------------------------------------------------------------
------------------------------------------------------------
--------
>DNA-3-3_DR|313406
------------------------------------------------------------
------------------------------------------------------------
------------------------------------------------------------
------------------------------------------------------------
------------------------------------------------------------
------------------------------------------------------------
------------------------------------------------------------
----------------aggtgcgttcgac-atgaagctcagctgcagtcggtgatcaacg
agattagccgagcgcaggcgggg-gcggagttg-aaaa-c-g-gagccgtcaagacggac
a--gctgg-acactt-c-gggac---tc--aaagt-tgc-tgcagtca-tgat-ga-c-c
g--a-tcacat--g-g--cgtcat---c----ata-------------------t--tt-
-----tttgtta---ttttt-att-----tat-----------aacaacaaaacattt--
aa------g--aaaaaa--acagaat--aca-gtc-tctacaaact---atagtt----c
ctttttaaacaata-agag-aga-at--tatgaat-a------acata----ta---taa
caaatgc-----atga----gagaaa-t--aagagg-aa-ataagaggt----ta-atat
---aaac------ataaa----aac---aaacaggtctattaaatacaaagcaata-agc
ataaa-t-tctaggag-ttaaacatt-aat---ctttag---------------------
-gct----------------------aatact--------tcttgtttgaatatg-ct--
--aaaann-nnn-nn--nnnnnnnnnnnnnnngtacatttat-agatat-a-aaaatttc
c-c-----------------atgtaaaa-agcaaaacaagttgttttgattaggtcttaa
----taaatgagattattttggataatgaat--gaa-ttttc----aaa-----aaagca
ttttaat-cc-a-aaaag-a-ttgtgttgaaaaga-aca-aaa-gg---------taaaa
taagtgagcta-tg-------tagaagt-ttccc-agaaagagc-agg------------
---t-agcctt-------------taaactgcta--gacaggaaataaaa----------
-----------------tata------ta--ttta----------tat-------tat-a
-ataat--a-aaacc-atttt-ataat-t--atttaataa--aacagttc-ttta-cttt
aatttg-taa-agagag-ctt--ta---ggg-tggcaggatcaatgatgatgatt-attt
tatta--caagtctgtaagac-t--------------tatttagg-ttattcactaaaat
atac-act-aaa---atata-tcatt--ta--aa-tcgtt-catggagatg---aatgca
gt-aaat-tatctgtaa-aaaaaa--aaa-g--tt---a--aaaataaac-ctgt-gcaa
acaagctaacctttataaccagatt-atttaac-aaaa--ga--tga------tt-actg
cagt-aaaat-attggtagtcttttaataagcaagatgtgtacaggat-----agagggt
gtgaaaagtg-aattgtttg-ttttgaaacttttgaat-c-ggaatttgtc-ca-attat
aaacccgaaatacacgtgtttgttgtcatgtggtgaactc-ggccaatcgtgta-atatc
ggtgtcgtcatcaaagctcctgcagtcgctcttcagaagctgcacggtctgagtttgccg
tctgatctcggagcgctgtcgcggtactttgatgccacatgtgacagtcacg-cggcgtc
ggcgcagcatcaatccggacaag---atttccaaccagaat-gcaccgc--tttaaga-c
-agatttcg--atcgatc-tgcgcagcgctgcatgaagtcgaacgcacct----------
------------------------------------------------------------
------------------------------------------------------------
------------------------------------------------------------
------------------------------------------------------------
------------------------------------------------------------
------------------------------------------------------------
------------------------------------------------------------
------------------------------------------------------------
------------------------------------------------------------
------------------------------------------------------------
--------
>DNA-3-3_DR|313407
------------------------------------------------------------
------------------------------------------------------------
------------------------------------------------------------
------------------------------------------------------------
------------------------------------------------------------
------------------------------------------------------------
------------------------------------------------------------
----------------aggtgcgttcaac-ttgaaccatggctgcagccggtgatcgggg
tggctaa-taacaacaggcgggg-gcggagtt--gtaacc-g---------gagccggac
-----------actt-c-agggt---tc--aaagt-tgt-ggcagtca-tgat-ga-c-c
g--a-tcacat--g-g--cgtcat---ca-tcat--------------------------
--------------ttattt-att-----tata-----------acaataaaagattt--
actg-taca--aataaa--agaagac-taca-gtcttctacaaact---atagct----c
attagtaaagaata-aggg-g---at--tatga----aa---------------------
------------atga---tgaggaa-t--aagggg-ac-acgagagggt------a---
--------------------------------------atcaaacataaaacaaca----
------------------------------------------------------------
------------------------------------------------------------
------------------------------------------------------------
------------------------------------------------------------
------------------------------------------------------------
------------------------------------------------------------
------------------------------------------------------------
------------------------------------------------------------
------------------------------------------------------------
------------------------------------------------------------
------------------------------------------------------------
------------------------------------------------------------
------------------------------------------------------------
------------------------------------------------------------
------------------------------------------------------------
------------------------------------------------------------
------------------------------------------------------------
------------------------------------------------------------
------------------------------------------------------------
------------------------------------------------------------
------------------------------------------------------------
------------------------------------------------------------
------------------------------------------------------------
------------------------------------------------------------
------------------------------------------------------------
------------------------------------------------------------
------------------------------------------------------------
------------------------------------------------------------
------------------------------------------------------------
------------------------------------------------------------
------------------------------------------------------------
------------------------------------------------------------
--------
>DNA-3-3_DR|313408
------------------------------------------------------------
------------------------------------------------------------
------------------------------------------------------------
------------------------------------------------------------
------------------------------------------------------------
------------------------------------------------------------
------------------------------------------------------------
-----------------------------------------------------gttaa--
--------------------------------------------------ca--------
--------------------------tc--g-----------------------------
---------------------------c--------------------------------
------------------------------------------------------------
------------------------------------tctttaggctg--atacttc----
--tt--------------------gt------------------------------ttaa
ta----------------------------------------------------------
------------------------------------------------------------
------tgcttaaagg-----------gct---ttccag---------------------
------------------------------------------------------------
-----------------tacatt------tatttacatttat-agatat---aaactctc
c-aata------tatat-tagtgtaaaa-cccaaaacagggagttttgattaagtctgaa
actgtgatgaagattattttggatcatgaaa--aca-ttttc----aga-----aaagca
cttcaat-cc-a-aaaag------------------------------------atgaaa
taagtgagcta-cactttcagtagacgt-tcccc-agaaagagc-agg-tac-atcaatg
c----cactttaaaaacgtgtgcataaacggcct--gacagcaag--aca----------
-----------------tgta------------------------tattt-----tat-a
-atcat--ataaatc-atttt-ctaat-c--atttaataa--aacagttc-----aactt
attctg-tta-agaaag-ctt--ta---ggg-tgt------cagtgatgacgatt-attt
tatta--taagcctgtaagac-tt--atttgagttcatattcagg-ttattcac------
-------t-aaa---atatt-taat-------------------gaaattg---aataca
gtt-aat-agtctgaat----aaa--aaaggc---------agaataaac-ctgt-gcaa
acagtctagtcatcatgaccagatt-attgaac-aaaa--ga--gga--------tgctg
cagt-aa-at-a--tgtggtcttctaataagcatgatgtgtgcaggat--ag-agagggt
gtgaaaagtg-aaaagtttg-ttttgaagtttgtgaga-c-ggaatctgtc-ca-ataat
aaacctaaaacacacatatttgttgtcatgcggtgaactc-ggctaatcgtgta-atatc
ggtgtcgtc----cagctccagcagtcgctcttcagatgctgcaccggctgaatcagtcg
tctgatctcg-------g------tactttgatgccacatgtgacagtcaca-tgccgtc
agtgcagcgtcagtccagacga---catttataaacggcat-gcagcac--ttcaagagc
gtaattttataatgaatcatatataacaacgcatgaagtggaacacacat----------
------------------------------------------------------------
------------------------------------------------------------
----------------ggcgtcatcat---------------------------------
------------------------------------------------------------
------------------------------------------------------------
------------------------------------------------------------
------------------------------------------------------------
------------------------------------------------------------
------------------------------------------------------------
------------------------------------------------------------
--------
>DNA-3-3_DR|395977
------------------------------------------------------------
------------------------------------------------------------
------------------------------------------------------------
------------------------------------------------------------
------------------------------------------------------------
------------------------------------------------------------
------------------------------------------------------------
------------------gtgcgttcgac-ttaaactacggctgcagccggcgatccaca
agattagctgagcccaggcggggggcggagttg-aaaa-c-g-gagctgtcaagcc----
-------gaacactt-c-agtgc---tc--aaaat-tgc---------------------
g--a-tcacat--g-g--catcat---c----atcg------------------------
---------------tttat-ttttg---att--------tttaactacaatagattt--
acag-tact--aataaa--acagaat--aca-gtc-tctacaaact---atag-------
-cttttaaacaaca-agga-a---at--aatttattaaa-tttaagtagcc-tgta-taa
caagtgc-----atga----gagaag-t--aagggg-aa-acgagaggg----ta-atag
---aaac------attaatatcaac---gaataggtctattaaatacaaagcaata-agc
acaaa-t-tataggagttca-----c-t-----ttttag---------------------
-gct----------------------aatact--------tcttctttgagtttg-ct--
--aaaaag-gag-tt--tatgtt------tttttacaatgtt-aaatat-a-aagctttc
c-aata------tatat-taatgtaaaa-c------------------------------
--------taagattacttttgataatgaaa--gca-tttt-----aaa-----aaagaa
ctttaat-cc-a-aaaag-a-tt----------ga-aca-aat-ggacattc--ccaaaa
taagtg------------------------------------------------------
------------------------------------------------------------
------------------------------------------------------------
------------------------------------------------------------
------------------------------------------------------------
------------------------------------------------------------
------------------------------------------------------------
------------------------------------------------------------
---agctaacccttataaacgcatt-atttaac-gaaa--ga--tg-------ct-actg
cagt-aaaat-atttgtaatcttttaataagtatgatgtatacaaaat--ag-agatggc
ataaaaagtt-aattgtttg-ttttgaaatttttgaga-c-ggaagttgtt-ca-ataaa
aaacacgaaacgcgcgtggttgttgtcaagcggtgaatcc-agccaatcgttta-acatc
ggtgtcatcatcgcagctcctgca------------------------------------
------------------------------------------------------------
------------------------------------------------------------
------------------------------------------------------------
------------------------------------------------------------
------------------------------------------------------------
------------------------------------------------------------
------------------------------------------------------------
------------------------------------------------------------
------------------------------------------------------------
------------------------------------------------------------
------------------------------------------------------------
------------------------------------------------------------
------------------------------------------------------------
--------
>DNA-3-3_DR|395978
------------------------------------------------------------
------------------------------------------------------------
------------------------------------------------------------
------------------------------------------------------------
------------------------------------------------------------
------------------------------------------------------------
------------------------------------------------------------
----------------aggtgcgttcaac-atgaagcacagctgcagtcggtaatcaatg
agattagccagtcacaggcgggg-gcagagttg-aaaa-c-g-tggccgtcaagccaga-
-cagccgg-acactt-c-ggggc---tc--aaagt-tgc-tgcagtca-tgat-ga-c-c
g--a-tcacat--g-a--cgtcct---ca-tcct-------------------tt-tttt
tt-----------------a-ttt-----tatg-----------acaacaaaagttt---
-----taca--aacaca--acagaat--aca-gtc-ttta--------------------
------------------------------------------------------------
------------------------------------------------------------
------------------------------------------------------------
------------------------------------------------------------
------------------------------------------------------------
------------------------------------------------------------
------------------------------------------------------------
------------------------------------------------------------
------------------------------------------------------------
------------------------------------------------------------
------------------------------------------------------------
------------------------------------------------------------
------------------------------------------------------------
------------------------------------------------------------
------------------------------------------------------------
------------------------------------------------------------
------------------------------------------------------------
------------------------------------------------------------
------------------------------------------------------------
------------------------------------------------------------
------------------------------------------------------------
------------------------------------------------------------
------------------------------------------------------------
------------------------------------------------------------
------------------------------------------------------------
------------------------------------------------------------
------------------------------------------------------------
------------------------------------------------------------
------------------------------------------------------------
------------------------------------------------------------
------------------------------------------------------------
------------------------------------------------------------
------------------------------------------------------------
------------------------------------------------------------
------------------------------------------------------------
--------
>DNA-3-3_DR|395979
------------------------------------------------------------
------------------------------------------------------------
------------------------------------------------------------
------------------------------------------------------------
------------------------------------------------------------
------------------------------------------------------------
------------------------------------------------------------
------------------------------------------------------------
------------------------------------------------------------
------------------------------------------------------------
------------------------------------------------------------
------------------------------------------------------------
------------------------------------------------------------
------------------------------------------------------------
------------------------------------------------------------
------------------------------------------------------------
------------------------------------------------------------
------------------------------------------------------------
------------------------------------------------------------
-------------------------------caaaacaaggtgttttgattaagtcttaa
acaatgattacgattatattggataatgaaa--gca-ttttc----aaa-----aaagca
ctttaat-cc-a-aaaag-a-tt----------ga-aca-aaa-gg--------------
------cactc-cactttaagtaaaagt-ttccc-agaaacagc-aag-gtacatcaatg
taat-aacattcatatgttatgcataaacagctg--gaaaaaaaa---------------
---------------actata------------------------ttt-------tat-a
-atcat--ataa----atttc-ataat-t--atttaataaa----agtta-ttta-actt
aatttg-cta-agaaac-att--ta---gga-tggcaggattaatgatgataattaattt
taatt--aaagtctgtaagac-tta----tgagttaatatttagg-ttatttgc------
-------t-aaa---atata-ttatt--ta--aa-tcgtt-catggagctg---aatgca
gt-aaat-agtctat------aaa--aaagg--tc---a--aaaataaac-ctgt-acaa
acaatctagccttaataaccaaatt-atttaac-aaaa--ga--tga-------t-actg
cagt-aaaat-atttgtagtcttttaataagcgtgatatatata-----tag-aagggct
atgaaaagtt-aattgtttg-atttgaaattttttaga-c-ggaatttgtc-ca-ataat
aaacgtg--aaacgcgtggttgttgtcttgcggtgaactc-ggccaatcgtgta-atatc
agtaccgtcatcgcagttccagcagacgctcttcagacactgcaccggctgaatcagtca
actgatctcagagcgctgtcgcagtactttgatgc--cacgtgacaatca--gtggcgcc
cgcgcagcgtcaatctgggcaac---atttcttaacagcat-acaccac--tttaaaa-c
-agatttcg--attgatc-tgcgcagcgctgtatgaagtcgaacgcacct----------
------------------------------------------------------------
------------------------------------------------------------
------------------------------------------------------------
------------------------------------------------------------
------------------------------------------------------------
------------------------------------------------------------
------------------------------------------------------------
------------------------------------------------------------
------------------------------------------------------------
------------------------------------------------------------
--------
>DNA-3-3_DR|395980
------------------------------------------------------------
------------------------------------------------------------
------------------------------------------------------------
------------------------------------------------------------
------------------------------------------------------------
------------------------------------------------------------
------------------------------------------------------------
----------------agctgccttcgac-atgaagcacggctgcagctggcaatcaaca
agattagctgagtgcaggcgggg-gcggagttg-aaaa-c-g--ggccatcaggttgg--
-----------acac-t-ggggc---tt--gtagt-tgc-tgcagtca-tgac-a-----
g--a-tcacat--g-g--tt----------------------------------------
-------------------------------t-----tgcaataacaacaaaagactt--
acag-taca--aataaa--actgaat--ata-atc-tctacaaact---atagtt----c
atttttc-acaaca-aggg-a---at--tattaataaaa-tgtaagtagcc---ta-taa
caaaagt-----ataatgagaaaaaa-a--atggggaaa-cgaaaagggc----acatga
---aaagg---aaataaa---cataaataaataggctaattaa--acaaagcaata-agc
acaaa-t-tctaggagtttaaa---c-cac---tcttga---------------------
-gcttctagatgttgaatggtatgatactactgttccagttcttgtttgaatatg-ct--
--aaaaag-ggg-ttt--acatt------tatttgcat----------------------
------------------------------------------------------------
------------------------------------------------------------
------------------------------------------------------------
------------------------------------------------------------
------------------------------------------------------------
------------------------------------------------------------
------------------------------------------------------------
------------------------------------------------------------
------------------------------------------------------------
------------------------------------------------------------
------------------------------------------------------------
------------------------------------------------------------
------------------------------------------------------------
------------------------------------------------------------
------------------------------------------------------------
------------------------------------------------------------
------------------------------------------------------------
------------------------------------------------------------
------------------------------------------------------------
------------------------------------------------------------
------------------------------------------------------------
------------------------------------------------------------
------------------------------------------------------------
------------------------------------------------------------
------------------------------------------------------------
------------------------------------------------------------
------------------------------------------------------------
------------------------------------------------------------
------------------------------------------------------------
--------
>DNA-3-3_DR|395981
------------------------------------------------------------
------------------------------------------------------------
------------------------------------------------------------
------------------------------------------------------------
------------------------------------------------------------
------------------------------------------------------------
------------------------------------------------------------
----------------aggtgcgttcgac-atgaagctcagctgcagccagtaatcaacg
agattagccgagcgcaggcgggg-gcggagttg-aaaa-c-g-gagccgtcaagacggac
a--gctgg-acactt-c-gggac---tc--aaagt-tgc-tgcagtca-tgat-ga-c-c
g--a-tcacat--g-g--cgtcat---c----ata------------------tt--tt-
-----tttgtta---ttttt-att-----tat-----------aac---aaaacattt--
ac------a--aataaa--acagaat--aca-atc-tctacaaact---atagtt----c
ctttttaaacaata-agag-aga-at--tatgaat-a------aaata----ta---taa
caaatgc-----atga----gaaaaa-t--aagagg-aa-atgagagat----ta-at--
---------------ata----aac---gaacaggtctattaaatacaaagcaata-agc
ataaa-t-tctaggag-ttaaacatc-aat---ctttag---------------------
-gct----------------------aataat--------tcttgtttgaatctc-ct--
--aaaaaa-ggg-tt--tacata------tatgtacatttat-tgatat-a-aaaatttc
c-c-----------------atgtaaaa-agcaaaacaaggtgttttgattaggtcttaa
----taaatgagattattttggataatgaat--taa-ttttc----aaa-----aaagca
ttttaat-cc-a-aaaag-a-ttgtgttgaaaaga-aca-aaa-gg---------taaaa
taagtgagcta-tg-------tagaagt-ttccc-agaaagagc-agg------------
---t-agcctt-------------taaactgctt--gacaggaaataaaa----------
-----------------taca------ta--ttta----------tat-------tat-a
-ataat--a-aaacc-atttt-ataat-t--atttaataa--aatagttc-ttta-cttt
aatttg-tta-agagag-ctt--ta---ggg-tggcaggatcaatgat---gatt-ttct
tattt--caagtctgtaagat-c--------------tatttagg-ttattcactaaaat
atac-act-aaa---atata-tcatt--ta--aa-tcgtt-catggagatg---aatgca
gt-aaat-agtctgtat----aaa--aaa-g--ta---a--aaaataaac-ctgt-gcaa
acaagctaacttttataaccagatt-atttaac-aaaa--ga--tga------t--actg
cagt-aaaat-atttgtagtcttttaataagcaagatgtgtacaggat--ag-agagggt
gtgaaaagtg-aattgtttg-ttttgaaacttttgaat-c-ggaatttgtc-ca-attat
aaacccgaaatacacgtgtttgttgtcatgtggtgaactc-ggccaatcgtgta-atatc
ggtgtcatcatcaaagctcctgcagtcgctcttcagaagctgcacggtctgagtttgccg
tctgatctcggagcgctgtcgcggtactttgatgccacatgtaacagtcacg-tggcgtc
agcgcagcatcaatccggacaag---atttctaaccagaat-gcaccgc--tttaaga-c
-agatttcg--atcgatc-tgcgcagcgctgcatgaagtcgaacgcacct----------
------------------------------------------------------------
------------------------------------------------------------
------------------------------------------------------------
------------------------------------------------------------
------------------------------------------------------------
------------------------------------------------------------
------------------------------------------------------------
------------------------------------------------------------
------------------------------------------------------------
------------------------------------------------------------
--------
>DNA-3-3_DR|395982
------------------------------------------------------------
------------------------------------------------------------
------------------------------------------------------------
------------------------------------------------------------
------------------------------------------------------------
------------------------------------------------------------
------------------------------------------------------------
----------------aggtggatttgac-atgaagcacagctgcagccggtgatgaatg
agattagccgagcgcaggtgggg-gcggagttg-aaaa-c-g-gacctgtcaagccaga-
-cagctgg-acactt-c-gggac---tc--aaagt-tgc-tgcagtca-tgat-ga-c-t
g--a-tcacat--g-g--tgtaat---cc-tttt-------------------tt-----
--------actttttttttt-att-----tata-----------acaacaaaagatt---
-----taca--aataaa--acagaat--aca-gtc-tctacaaact---atagtt----c
aattttaaacaata-aggg-a---aa--tataaattaaa-t------------ata-taa
caatagc-----atga----gagaaa-t--aagggg-aa-acgagagggt----a-atat
---aaaca----a-aaaa----aac---gaataggcctattaaatacaaagcaata-agc
acaaa-t-tctaggagtataaacatc-act---c--ttg---------------------
-gct----------------------aatac--------gtcttgttaagatatg-ct--
--aaaaag-ggg-tt--tacatt------tttttacatttat-agatat-a-aaactttc
c-aata------aatat-tagtgtaaaa-ctcaaaacaaggtgtt--gattaagtcttaa
acaatgattaatattattttttataatgaaa--gca-t----------------------
------t-cc-a-aaaag-a-tt----------ga-aca-aga-cgacattc-ct-aaaa
taagtgagcta-cattttcagtagaagt-ttacc-agaaagacc-tg-------------
---------------------gtataaac-------gacaggaaata-------------
---------------------------ta----------------tatt-----ttat-a
-atcct--aaaaatc-atttt-ataat-t--atttagtaa--aatagtta-ttta-actt
aatttg-tta-aggaac-ctt--ta---tgg-tgataggatcaatgatgataatt-attt
tgct--acaagactgtaagac-tt--atttgatttaatatttagg-ttatttac------
-------t-aaa---gtata-taatt--ta--aa-tcgtt-catggagctg---aatgca
gt-aaat-agtctgtat------a--aaaaga-tca-----aaaataaac-ctgt-gcaa
acaagccagcctttataatcagaat-ttttaac-aa-a--ac-atgat------t-actg
cagt-aagat-atttgtagtcttttaataaacatgatgtgtgcaaggt--ag-agaggat
ataaaaagtt-aattgtttg-ttttgaaatttatgaat-t-agaagttgtcaaa-aaaat
taacccaaa--aaacgtggttgttgtcatgtggtgaacct-ggctaatcgtgta-atatc
ggtgtcatcatcagagctcgtgcagtcgctcttcagatgctgcatggtctgaatccatcg
tctgatctcggagcactcttgtggtactttgatgccacatgtgacagtcaca-tggcatc
agcgcagcatcaatctggataaa---atttctaaccagcat-gctccgc--tttaaaa-c
-agatttcg--gttgatt-tgcgcaacgctgcatgaagtcgaacgcagct----------
------------------------------------------------------------
------------------------------------------------------------
------------------------------------------------------------
------------------------------------------------------------
------------------------------------------------------------
------------------------------------------------------------
------------------------------------------------------------
------------------------------------------------------------
------------------------------------------------------------
------------------------------------------------------------
--------
>DNA-3-3_DR|395983
------------------------------------------------------------
------------------------------------------------------------
------------------------------------------------------------
------------------------------------------------------------
------------------------------------------------------------
------------------------------------------------------------
------------------------------------------------------------
------------------------------------------------------------
------------------------------------------------------------
------------------------------------------------------------
------------------------------------------------------------
------------------------------------------------------------
------------------------------------------------------------
------------------------------------------------------------
------------------------------------------------------------
------------------------------------------------------------
------------------------------------------------------------
------------------------------------------------------------
------------------------------------------------------------
------------------------------------------------------------
------------------------------------------------------------
------------------------------------------------------------
------------------------------------------------------------
------------------------------------------------------------
------------------------------------------------------------
--------------------------------------------------------cttt
aatttg-tta-agagag-ctt--ta---ggg-tggcaggatcaatgatgatgatt-ttct
tattt--caagtctgtaagac-tt--att------------tagg-ttattcactaaaat
atac-act-aaa---atata-tcatt--ta--aa-tcgtt-catggagatg---aatgca
gt-aaat-agtctgtat----aaa--aaa-g--tt--aa--aaaataaac-ctgt-gcaa
acaagctaacttttataaccagatt-atttaac-aaaa--ga--tga------tt-actg
cagt-aaaat-atttgtagtcttttaataaacaagatgtgtacaggat--ag-agagggt
gtgaaaagtg-aattgtttg-ttttgaaacttttgaat-c-ggaatttgtc-ca-attat
aaacccgaaatacacgtgtttgttgtcatgtggtgaactc-ggccaatcgtgtt-atatc
ggtgttgtcatcaaagctcctgcagtcgctcttcagaagctgcacggtctgagtttgccg
tctgatctcggagtgctgtcgcggtactttgatgccacatgtgacagtcacg-tggcgtc
ggcgcagcatcaatccggacaag---atttctaaccagaat-gcaccgc--tttaaga-c
-agatttcg--atcgatc-tgcgcagcgctgcatgaagtcgaacgcacct----------
------------------------------------------------------------
------------------------------------------------------------
------------------------------------------------------------
------------------------------------------------------------
------------------------------------------------------------
------------------------------------------------------------
------------------------------------------------------------
------------------------------------------------------------
------------------------------------------------------------
------------------------------------------------------------
--------
>DNA-3-3_DR|395984
------------------------------------------------------------
------------------------------------------------------------
------------------------------------------------------------
------------------------------------------------------------
------------------------------------------------------------
------------------------------------------------------------
------------------------------------------------------------
------------------------------------------------------------
------------------------------------------------------------
------------------------------------------------------------
------------------------------------------------------------
------------------------------------------------------------
ttaa-tgca--gataaa--aa-----------------------ct---gtgtagga---
--ttttaataagca-tgat-a---------------------------------------
------------------------------------------------------------
------------------------------------------------------------
------------------------------------------------------------
------------------------------------------------------------
---------------------------------------tg-----tac-----------
------------------------aaga--------------------------------
--------------ta--------tgttaag------------------------aaact
tcatag------------------------------------------------------
------------------------------------------------------------
------------------------------------------------------------
------------------------------------------------------------
------------------------------------------------------------
----------------------------ggg-tggcatgaccaatgatgataaat-attg
tatga--caagtat---aaga-tt--atttgagttgatatttggg------ttt------
--------------aatatt-ttatt--ta--aa-tagtt-tttagagctg---aataca
gt-aatt-agtctttat----aaa--aaagg--tca-----aaaataaac-ctat-gtat
acaatctagcctttaaaaacaattt-atttaac-aaaaaaaa--t---------------
------------------------------------------------------------
------------------------------------------------------------
---------------atgattact------------------------------------
------------------------------------------------------------
------------------------------------------------------------
------------------------------------------------------------
------------------------------------------------------------
------------------------------------------------------------
------------------------------------------------------------
------------------------------------------------------------
------------------------------------------------------------
------------------------------------------------------------
------------------------------------------------------------
------------------------------------------------------------
------------------------------------------------------------
------------------------------------------------------------
------------------------------------------------------------
--------
>DNA-3-3_DR|395985
------------------------------------------------------------
------------------------------------------------------------
------------------------------------------------------------
------------------------------------------------------------
------------------------------------------------------------
------------------------------------------------------------
------------------------------------------------------------
------------------------------------------------------------
------------------------------------------------------------
------------------------------------------------------------
------------------------------------------------------------
------------------------------------------------------------
------------------------------------------------------------
----------------------------------------------------tata-taa
caaacat-----atag----gaccca-t--aatggg-aa-aacaagaggacaagg-acat
---agata------tcaa----tga---atataggcctattaaacacaaagcgata-aac
acaaa-t-tccaggggtttaaacatt-agt---ctttaa---------------------
-gct----------------------actag--------acgttg---------------
--aatggt-agg-tt--tatact------tttata-------------------------
--------------------atgtaaaa-cccaaaacaaggtgtct-------gttaata
taaatgattaaaactattttgtaaaattaaa--gca-ttaaa----a---------aaca
ctttaat-cc-t-aaaag-a-------------------------------t-tt-----
-----------------------aaagt-ct-----------------------------
------------------------------------------------------------
------------------------------------------------------------
------------------------------------------------------------
------------------------------------------------------------
-----------------------------------------------------c------
-------t-aca---aacta-tcgtt--ca--tt-ttcaa-ca-----------------
---------------at----a-a--gggaat-tat-----gaattaaat-ttat-----
------------------------------------------------------------
------------------------------------------------------------
------------------------------------------------------------
------------------------------------------------------------
------------------------------------------------------------
------------------------------------------------------------
------------------------------------------------------------
------------------------------------------------------------
------------------------------------------------------------
------------------------------------------------------------
------------------------------------------------------------
------------------------------------------------------------
------------------------------------------------------------
------------------------------------------------------------
------------------------------------------------------------
------------------------------------------------------------
------------------------------------------------------------
------------------------------------------------------------
--------
>DNA-3-3_DR|395986
------------------------------------------------------------
------------------------------------------------------------
------------------------------------------------------------
------------------------------------------------------------
------------------------------------------------------------
------------------------------------------------------------
------------------------------------------------------------
----------------aggtgcgttcgac-atgaagctcagctgcagccgatgatcaacg
agattagctgagcgcaggcgggg-gcggagttg-aaaa-c-g-gagccgtcaagacggac
a--gctgg-acactt-c-gggac---tc--gaagt-tgc-tgcagtca-tgat-ga-c-c
g--a-tcacat--g-g--cgtcat---c----ata-----------------att-ttt-
-----tttgtta---ttttt-att-----tat-----------aacaacaaaacattt--
ac------a--aataaa--acagaat--aca-gtt-tctacaaact---gtagtt----c
ctttttaaacaatt-aggg-aga-at--tatgaat-a------aca------------ta
caaatgc-----atga----gagaaa-t--aagagg-aa-atgggaggt----ta-atat
---aaac------ataaa----aac---gaacaggtctattaaatacaaagcaata-agc
[truncated: 2,260,824 more chars]
