# Supplementary material for: Zebrafish transposable elements show extensive diversification in age, genomic distribution, and developmental expression
Source: Genome Res. 2022 Jul;32(7):1408–23. doi: 10.1101/gr.275655.121 (PMC9341512; doi:10.1101/gr.275655.121)
Supplement: Supplemental Material [file supp_gr.275655.121_Supplementary_data_2.tar.gz › supp-data-2/BEL19.mafft.fa]

>BEL19|162202
--tacaaaagattgtttaattattctgttttcgaactgtacatttattctttacc-----
tgttatgttattatgtgggcgtggtt-agaggtccgctcgcgagttcaatgaat------
---gtatttgacacagtaagggaagaggaacagaggaaaaggcaagtgcacatcgcgatg
cttagtcgacagtttaaagaattatagccaacaa--------gatta-caaccacaccat
tccaagagcaagcagtttgactgaatcttatcagatgagaagaagatgtggtgtgatttg
cttcggagtttgacataactttat------------------------------------
------------------------------------------------------------
------------------------------------------------------------
------------------------------------------------------------
----------------------------aaccacac----acatacacaatcacctgcaa
ctgcataaaaaattacagcaacatttaacttcatctgat---------------------
----------------------------------aacttgttttaacacaataactcctc
attttacat--tatacgttcatggcatatgaaaa------tacgatcccggcaaatattg
cata-------atggcatcacttccacggatcgtctgctgaagtgatcgctggacctcct
gtttataaggtggactt-------------------------------------------
--------------------------ctctaaaacta-tgggacttgtttcatcactata
ttaca---------------acttctcagtattaaaattattgtcattcttatgtgataa
ttgtttaccctttacgt--------gggccaatgctattttg--------------tttg
atttgtattgtgatg-attatgtttacacatt------------------aatcataaag
aaattaatacattgtttaaacataataacttgtgtctgacct--ctttactcttcttcta
ttctttggacatc--------aatatatcctttaaggtggtat----agacccgtacagt
tatcagtgcattcatacaggcttcaatata------------------------------
------------------------------------------------------------
------------------------------------------------------------
------------------------------------------------------------
------------------------------------------------------------
------------------------------------------------------------
------------------------------------------------------------
------------------------------------------------------------
------------------------------------------------------------
------------------------------------------------------------
------------------------------------------------------------
------------------------------------------------------------
------------------------------------------------------------
------------------------------------------------------------
------------------------------------------------------------
------------------------------------------------------------
------------------------------------------------------------
------------------------------------------------------------
------------------------------------------------------------
------------------------------------------------------------
------------------------------------------------------------
------------------------------------------------------------
------------------------------------------------------------
------------------------------------------------------------
------------------------------------------------------------
------------------------------------------------------------
------------------------------------------------------------
------------------------------------------------------------
------------------------------------------------------------
------------------------------------------------------------
------------------------------------------------------------
------------------------------------------------------------
------------------------------------------------------------
------------------------------------------------------------
------------------------------------------------------------
------------------------------------------------------------
------------------------------------------------------------
------------------------------------------------------------
------------------------------------------------------------
------------------------------------------------------------
------------------------------------------------------------
------------------------------------------------------------
------------------------------------------------------------
------------------------------------------------------------
------------------------------------------------------------
------------------------------------------------------------
------------------------------------------------------------
------------------------------------------------------------
------------------------------------------------------------
------------------------------------------------------------
------------------------------------------------------------
------------------------------------------------------------
------------------------------------------------------------
------------------------------------------------------------
------------------------------------------------------------
------------------------------------------------------------
------------------------------------------------------------
------------------------------------------------------------
------------------------------------------------------------
------------------------------------------------------------
------------------------------------------------------------
------------------------------------------------------------
------------------------------------------------------------
------------------------------------------------------------
------------------------------------------------------------
------------------------------------------------------------
------------------------------------------------------------
------------------------------------------------------------
------------------------------------------------------------
------------------------------------------------------------
------------------------------------------------------------
------------------------------------------------------------
------------------------------------------------------------
------------------------------------------------------------
------------------------------------------------------------
------------------------------------------------------------
------------------------------------------------------------
------------------------------------------------------------
------------------------------------------------------------
------------------------------------------------------------
------------------------------------------------------------
------------------------------------------------------------
------------------------------------------------------------
------------------------------------------------------------
------------------------------------------------------------
------------------------------------------------------------
------------------------------------------------------------
------------------------------------------------------------
------------------------------------------------------------
------------------------------------------------------------
------------------------------------------------------------
------------------------------------------------------------
------------------------------------------------------------
------------------------------------------------------------
------------------------------------------------------------
------------------------------------------------------------
------------------------------------------------------------
------------------------------------------------------------
------------------------------------------------------------
------------------------------------------------------------
------------------------------------------------------------
------------------------------------------------------------
------------------------------------------------------------
------------------------------------------------------------
------------------------------------------------------------
------------------------------------------------------------
------------------------------------------------------------
------------------------------------------------------------
------------------------------------------------------------
------------------------------------------------------------
------------------------------------------------------------
------------------------------------------------------------
------------------------------------------------------------
------------------------------------------------------------
------------------------------------------------------------
------------------------------------------------------------
------------------------------------------------------------
-------------------------------------------------------
>BEL19|235023
--tacaaaagattgattaattattctgttttcgaactgtacatttattctttacc-----
tgttatgttattatgtgggcgtggtt-agaggtccgctcgcgagttcaatgaat------
---gtatttgacacagtaacggaagaggaacagaggaaaaggcaagtgcacatcgcgatg
cttagtcgacagtttaaagaattatagccaacaa--------gatta-caaccacaccat
tccaagagcaagcagtttgactgaatcttatcagatgagaagaagatgtggtgtgatttg
cttcggagtttgacataactttat------------------------------------
------------------------------------------------------------
------------------------------------------------------------
------------------------------------------------------------
----------------------------aaccacac----acatacacaatcacctgcaa
ctgcataaaaatttacagcaacatttaacttcatctgat---------------------
----------------------------------aacttgttttaacacaataactcctc
attttacat--tatacgttcatggaatatgaaaa------tacgatcccggcaaatgttg
cata-------atggcataacttccacggatcgtctgctgaagtgatcgc----------
--ttataagg-----tt-------------------------------------------
-----------------------attctctaaaacta-tgggacttgtttcatcactata
ttaca---------------acttctcagtattaaaattattgtcattcttatgtgataa
ttgtttaccatttacgt--------gggcctatgctattttg--------------tttg
atttgtattgtgatg-attatgtttacacatt------------------aatcataaag
aaattaatacattgtttaaacataataacttgtgtctgacct--ctttactcttcttcta
ttctttggacatc--------aatatatcctttaaggtggtat----agaaccgtacagt
tatcagtgcattcatacaggcttcaataca------------------------------
------------------------------------------------------------
------------------------------------------------------------
------------------------------------------------------------
------------------------------------------------------------
------------------------------------------------------------
------------------------------------------------------------
------------------------------------------------------------
------------------------------------------------------------
------------------------------------------------------------
------------------------------------------------------------
------------------------------------------------------------
------------------------------------------------------------
------------------------------------------------------------
------------------------------------------------------------
------------------------------------------------------------
------------------------------------------------------------
------------------------------------------------------------
------------------------------------------------------------
------------------------------------------------------------
------------------------------------------------------------
------------------------------------------------------------
------------------------------------------------------------
------------------------------------------------------------
------------------------------------------------------------
------------------------------------------------------------
------------------------------------------------------------
------------------------------------------------------------
------------------------------------------------------------
------------------------------------------------------------
------------------------------------------------------------
------------------------------------------------------------
------------------------------------------------------------
------------------------------------------------------------
------------------------------------------------------------
------------------------------------------------------------
------------------------------------------------------------
------------------------------------------------------------
------------------------------------------------------------
------------------------------------------------------------
------------------------------------------------------------
------------------------------------------------------------
------------------------------------------------------------
------------------------------------------------------------
------------------------------------------------------------
------------------------------------------------------------
------------------------------------------------------------
------------------------------------------------------------
------------------------------------------------------------
------------------------------------------------------------
------------------------------------------------------------
------------------------------------------------------------
------------------------------------------------------------
------------------------------------------------------------
------------------------------------------------------------
------------------------------------------------------------
------------------------------------------------------------
------------------------------------------------------------
------------------------------------------------------------
------------------------------------------------------------
------------------------------------------------------------
------------------------------------------------------------
------------------------------------------------------------
------------------------------------------------------------
------------------------------------------------------------
------------------------------------------------------------
------------------------------------------------------------
------------------------------------------------------------
------------------------------------------------------------
------------------------------------------------------------
------------------------------------------------------------
------------------------------------------------------------
------------------------------------------------------------
------------------------------------------------------------
------------------------------------------------------------
------------------------------------------------------------
------------------------------------------------------------
------------------------------------------------------------
------------------------------------------------------------
------------------------------------------------------------
------------------------------------------------------------
------------------------------------------------------------
------------------------------------------------------------
------------------------------------------------------------
------------------------------------------------------------
------------------------------------------------------------
------------------------------------------------------------
------------------------------------------------------------
------------------------------------------------------------
------------------------------------------------------------
------------------------------------------------------------
------------------------------------------------------------
------------------------------------------------------------
------------------------------------------------------------
------------------------------------------------------------
------------------------------------------------------------
------------------------------------------------------------
------------------------------------------------------------
------------------------------------------------------------
------------------------------------------------------------
------------------------------------------------------------
------------------------------------------------------------
------------------------------------------------------------
------------------------------------------------------------
------------------------------------------------------------
------------------------------------------------------------
------------------------------------------------------------
------------------------------------------------------------
------------------------------------------------------------
------------------------------------------------------------
------------------------------------------------------------
------------------------------------------------------------
------------------------------------------------------------
------------------------------------------------------------
------------------------------------------------------------
------------------------------------------------------------
------------------------------------------------------------
-------------------------------------------------------
>BEL19|235024
--tacaaaagattgtttaattattctgttttcgaactgtacatttattctttacc-----
tgttatgttattatgtgggcgtggtt-agaggtccgctcgcgagttcaatgaat------
---gtatttgacacagtaacggaagaggaacagaggaaaagacaagtgcacatcgcgatg
cttagtcgacagtttaaagaattatagccaacaa--------gatta-caaccacaccat
tccaagagcaagcagtttgactgaatcttatcagatgagaagaagatgtggtgtgatttg
cttcggagtttgacataactttat------------------------------------
------------------------------------------------------------
------------------------------------------------------------
------------------------------------------------------------
----------------------------aaccacac----acatacacaatcacctgcaa
ctgcataaaaatttacagcaacatttaacttcatctgat---------------------
----------------------------------aacttgttttaacacaataactcctc
attttacat--tatacgttcatggcatatgaaaatatagctacgatcccggcaaatgttg
cata-------atg--------tccacggatcgtctgctgaagtgatcgctggacctcct
gtttataaggtggactt-------------------------------------------
-----------------------attctctaaaacta-tgggacttgtttcatcactata
ttaca---------------acttctcagtattaaaattattgtcattcttatgtgataa
ttgtttaccatttacgt--------gggcctatgctattttg--------------tttg
atttgtattgtgatg-attatgtttacacatt------------------aatcataaag
aaattaatacattgtttaaacataataacttgtgtctgacct--ttttactcttcttcta
ttctttggacatc--------aatatatcatttaaggtggtat----agaaccgtacagt
tatcagtgcattcatacaggcttcaataca------------------------------
------------------------------------------------------------
------------------------------------------------------------
------------------------------------------------------------
------------------------------------------------------------
------------------------------------------------------------
------------------------------------------------------------
------------------------------------------------------------
------------------------------------------------------------
------------------------------------------------------------
------------------------------------------------------------
------------------------------------------------------------
------------------------------------------------------------
------------------------------------------------------------
------------------------------------------------------------
------------------------------------------------------------
------------------------------------------------------------
------------------------------------------------------------
------------------------------------------------------------
------------------------------------------------------------
------------------------------------------------------------
------------------------------------------------------------
------------------------------------------------------------
------------------------------------------------------------
------------------------------------------------------------
------------------------------------------------------------
------------------------------------------------------------
------------------------------------------------------------
------------------------------------------------------------
------------------------------------------------------------
------------------------------------------------------------
------------------------------------------------------------
------------------------------------------------------------
------------------------------------------------------------
------------------------------------------------------------
------------------------------------------------------------
------------------------------------------------------------
------------------------------------------------------------
------------------------------------------------------------
------------------------------------------------------------
------------------------------------------------------------
------------------------------------------------------------
------------------------------------------------------------
------------------------------------------------------------
------------------------------------------------------------
------------------------------------------------------------
------------------------------------------------------------
------------------------------------------------------------
------------------------------------------------------------
------------------------------------------------------------
------------------------------------------------------------
------------------------------------------------------------
------------------------------------------------------------
------------------------------------------------------------
------------------------------------------------------------
------------------------------------------------------------
------------------------------------------------------------
------------------------------------------------------------
------------------------------------------------------------
------------------------------------------------------------
------------------------------------------------------------
------------------------------------------------------------
------------------------------------------------------------
------------------------------------------------------------
------------------------------------------------------------
------------------------------------------------------------
------------------------------------------------------------
------------------------------------------------------------
------------------------------------------------------------
------------------------------------------------------------
------------------------------------------------------------
------------------------------------------------------------
------------------------------------------------------------
------------------------------------------------------------
------------------------------------------------------------
------------------------------------------------------------
------------------------------------------------------------
------------------------------------------------------------
------------------------------------------------------------
------------------------------------------------------------
------------------------------------------------------------
------------------------------------------------------------
------------------------------------------------------------
------------------------------------------------------------
------------------------------------------------------------
------------------------------------------------------------
------------------------------------------------------------
------------------------------------------------------------
------------------------------------------------------------
------------------------------------------------------------
------------------------------------------------------------
------------------------------------------------------------
------------------------------------------------------------
------------------------------------------------------------
------------------------------------------------------------
------------------------------------------------------------
------------------------------------------------------------
------------------------------------------------------------
------------------------------------------------------------
------------------------------------------------------------
------------------------------------------------------------
------------------------------------------------------------
------------------------------------------------------------
------------------------------------------------------------
------------------------------------------------------------
------------------------------------------------------------
------------------------------------------------------------
------------------------------------------------------------
------------------------------------------------------------
------------------------------------------------------------
------------------------------------------------------------
------------------------------------------------------------
------------------------------------------------------------
------------------------------------------------------------
------------------------------------------------------------
------------------------------------------------------------
------------------------------------------------------------
-------------------------------------------------------
>BEL19|312252
--tacaaaagattgtttaattattctgttatcgaactgtacatttattctttacc-----
tgttatgttattatgtgggcgtggtt-agaggtccgctcgcgagttcaatgaat------
---gtatttgacacagtaacggaagaggaacagaggaaaaggcaagtgcacatcgcgatg
cttagtcgacagtttaaagaattatacccaacaa--------gatta-caaccacaccat
tccaagagcaagcagtttgactgaatcttatcagatgagaagaagatgtggtgtgatttg
cttcggagtttgacataactttat------------------------------------
------------------------------------------------------------
------------------------------------------------------------
------------------------------------------------------------
----------------------------aaccacacac--acatacacaatcacatgcaa
ctgcataaaaatttacagcaacatttaacttcatctgat---------------------
----------------------------------aacttgttttaacacaataactcctc
attttacat--tatacgttcatggcatatgaaaatatagctacgatcccggcaaatgttg
cata-------atg--------tccacggatcgtctgctgaagtgatcgctggacctcct
gtttataaggtggactt-------------------------------------------
-----------------------attctctaaaacta-tgggacttgtttcatcactata
ttaca---------------acttctcagtattaaaattattgtcattcttatgtgataa
ttgtttaccatttacgt--------gggcctatgctattttg--------------tttg
atttgtattgtgatg-attatgtttacacatt------------------aatcataaag
aaattaatacattgtttaaacataataacttgtgtctgtcct--ctttactcttcttcta
ttctttggacatc--------aaaatatcctttaaggtggtat----agaaccgtacagt
tatcagtgcattcacacaggcttcaataca------------------------------
------------------------------------------------------------
------------------------------------------------------------
------------------------------------------------------------
------------------------------------------------------------
------------------------------------------------------------
------------------------------------------------------------
------------------------------------------------------------
------------------------------------------------------------
------------------------------------------------------------
------------------------------------------------------------
------------------------------------------------------------
------------------------------------------------------------
------------------------------------------------------------
------------------------------------------------------------
------------------------------------------------------------
------------------------------------------------------------
------------------------------------------------------------
------------------------------------------------------------
------------------------------------------------------------
------------------------------------------------------------
------------------------------------------------------------
------------------------------------------------------------
------------------------------------------------------------
------------------------------------------------------------
------------------------------------------------------------
------------------------------------------------------------
------------------------------------------------------------
------------------------------------------------------------
------------------------------------------------------------
------------------------------------------------------------
------------------------------------------------------------
------------------------------------------------------------
------------------------------------------------------------
------------------------------------------------------------
------------------------------------------------------------
------------------------------------------------------------
------------------------------------------------------------
------------------------------------------------------------
------------------------------------------------------------
------------------------------------------------------------
------------------------------------------------------------
------------------------------------------------------------
------------------------------------------------------------
------------------------------------------------------------
------------------------------------------------------------
------------------------------------------------------------
------------------------------------------------------------
------------------------------------------------------------
------------------------------------------------------------
------------------------------------------------------------
------------------------------------------------------------
------------------------------------------------------------
------------------------------------------------------------
------------------------------------------------------------
------------------------------------------------------------
------------------------------------------------------------
------------------------------------------------------------
------------------------------------------------------------
------------------------------------------------------------
------------------------------------------------------------
------------------------------------------------------------
------------------------------------------------------------
------------------------------------------------------------
------------------------------------------------------------
------------------------------------------------------------
------------------------------------------------------------
------------------------------------------------------------
------------------------------------------------------------
------------------------------------------------------------
------------------------------------------------------------
------------------------------------------------------------
------------------------------------------------------------
------------------------------------------------------------
------------------------------------------------------------
------------------------------------------------------------
------------------------------------------------------------
------------------------------------------------------------
------------------------------------------------------------
------------------------------------------------------------
------------------------------------------------------------
------------------------------------------------------------
------------------------------------------------------------
------------------------------------------------------------
------------------------------------------------------------
------------------------------------------------------------
------------------------------------------------------------
------------------------------------------------------------
------------------------------------------------------------
------------------------------------------------------------
------------------------------------------------------------
------------------------------------------------------------
------------------------------------------------------------
------------------------------------------------------------
------------------------------------------------------------
------------------------------------------------------------
------------------------------------------------------------
------------------------------------------------------------
------------------------------------------------------------
------------------------------------------------------------
------------------------------------------------------------
------------------------------------------------------------
------------------------------------------------------------
------------------------------------------------------------
------------------------------------------------------------
------------------------------------------------------------
------------------------------------------------------------
------------------------------------------------------------
------------------------------------------------------------
------------------------------------------------------------
------------------------------------------------------------
------------------------------------------------------------
------------------------------------------------------------
------------------------------------------------------------
------------------------------------------------------------
------------------------------------------------------------
------------------------------------------------------------
-------------------------------------------------------
>BEL19|394844
tgtacaaaagattgtttaattattttgttttctaactgtacatttagtctttacc-----
tgttttgttattatgtgggcgtggttaaaaggtccgctcgcgagtttaatgaataaagtg
aaagtgttcgacacagtaatgaaagaggaacagagagaaaggcaggtgcgcatcgtgatg
ctcagtcgccagtttcgagagttaaagccaacaaactgttaggattg-caatcacagcat
cctcagagaaggcagtttgactgaatcctatcagatgacaggaagatgtggtgtga-tta
cttcagagtttgacagaactttatgatgtgcgtcattgaagaaacgtgagtgttcatagt
tcattattaaaaactttaattatcattcgatgtatatatacatgcatctatacgcatatt
tatagtttgcaactgtattagaacgacacgtttattatattatgtgttcgtgatctttca
cgtgtttattcacgtgtagtaataatgacgcagcatttttccgtgagtagtttgaggact
aattaaaccttttttttctttattatagaaccacacacatacatacaaaatcacacgcta
ctgcatgaacatttacagcaacatttaacttaatctgat---------------------
----------------------------------cacttgcttttacacaatca---ctc
attatacat--tatacattcattgcaaatgaaga-----------tcccggcaaatgttg
cacactggctgatgacatcactactattgatcgactgctgaagtgatcgctggaccttct
gtttatgaggtggatttttctgtgaaactattgggacttatttcaccatattacaagtga
tcgctggacctttctgtttataagtcctctgaaactattgggatttatttccccactata
ttaca---------------accttacagtactgtaattattgtcat-cttatatgataa
ttgttt-tcatttacgt--------gggcctacgctatttta--------------tttg
atttgtattgtgatg-attatgtttacacact------------------aatcataaag
aaattgatacattgtttgaacaaaataatttgtgtatgacct--ctttactcttctccta
ttctttggacatcaattggataatatctcctttaaggtggtat----agaaccgtatagt
aatcagtgctttcatacaggcttcaatacatttaatggtccttcgagccggatatttatt
actaccttaacaatgatgtccaggaataggacaggagtttcagagccagatgttatacgt
cagcgtagaattactagaccaccagcatatctacgtgattatgaagtaggttacactagc
aaacatcttacatttgcagatgagcggtcggaaatgcttacatgtatacgtgaaatgagg
gaagagaatatgcagttgaggcaggaggtgagacgtatatcagatgtgattgctaattct
ccagttttagcttctcaggatccagtagctgtgcagcagtctagagttaaagaggcagga
gtgtcatctacaccaaagtctacaggtatgctggtgtcatttcaggattatgagaatcct
cgccagatagaacatacccctttggtgccacccagagatgaatccctcctcgcagtgtcg
caggatcgtgaccgagagcttattgaggagctaacagagagtctaaagagagtaggcagg
ttaagtgatagtccgtctggttcaggtatatcaacaccctcttatcatgaccctcataat
agcaatagcaattcacctccacgtaataacgctagtgatgctaatatccctgttcgacaa
cataatctgactagattccattattgtaatactgatgattctccagtgttgcagtccagc
ataccaccttctgatgcttatcgcacaacaactgatccttactatcattgtgtgaatgac
aggacgcattacttatcaaagaatgccagagatcatcttgactacttttcatttgatggg
aagcaagagtataatagagagaatagacatttcc--tatcacctggtagtgcatacaatc
catactctgtgcctccacatgctttatatactcaacctgtacaatatcgtggccctactc
ctaccattccgaattttagtagagatgacccccgcgagtttgctcatcttaaacttgcat
tagacaatgttcttccctatgatgcttcagaggcattcaagtttcaaatacttgttgacc
atcttaagctggaagatgctttgcttgtagctgactcctatagtcacagccgtactccat
tcagcgacacaatgagagcgcttactgatatgtatgggcagccacatcaattagccttgc
aaaggattacaaatttgatggaagggccaaacattaggagcggagacgttaagtcattta
aatcatttgctctacgtgtccgagcattggttggaatgttaaaccagttaggtagcacag
gttggacggaactaaaatgtggttcacatgtatctcgactcttagccaagttgccacacg
acctaagagctaacttcaagagatttattaaccccattcagacaccgattccaactctgc
ttgagtttgctgactggttggagtatgaagtgcgtgtgcaagtagatggaaatcagtatg
gatcataccccgaatatgaaaaacatgttccacgtaaagacaagcggcccagttttatgc
ctcggaagttgactacagtgctacatggaggagaacaaaaggaagtagcagttgagaata
taaagaaggagcatgctcatgtggaacggccacaggacaagccaaaaaagtactgtcctt
tctgtgattcattccagcactatatgaatcaatgttctaatttcaaacttctctccaagg
agcaggtagaaagttggattaaagcaggcaatagatgctggcgttgtggacgaggacatt
tatcgtcaaaatgtacgttgaaagccaagtgcaagcgatgcgacagaaggcatcttgatg
tcctacatgaggtgaatgctagtgcatacacaatgattaaaagtaatcagaagattcctc
aaaaaagtacagattcagaagggcctacctctcagacattatacttggatcgccctactt
gtggtaaacaagtgctgttaaaactgagccgagttattattcagagtggtattaagtcac
tagagacatatgcagttcttgacgacgggtcagaacgtactattctaatgtatgaagccg
ctcaacgtctaggtcttcaaggagacagggaagacctggctcttcggactgtgaaacagg
aggctcagaccatacagggaaaagttgtttccttttccattgttcccttttcattccctg
atcgatcttatcaaattaagggtgccttcacagccaaagaactcgcattggtccagcata
catacccaatttctgacctccagaaaaaataccgacatctacgtgacttacccttgcatg
agatcaacaaagctcagcctcttgttcttattgggtcagactatccgcacttgattaccc
cattggagcccgtacgtttggggccccctggaggtcctgcggctgtccataccaagcttg
gctggactttacaaggtccttcaagtcttctcaaatcttgtttacgtcctcaggaatgtc
tcttcatttcttgcctttctcctgaagctgaattattgcgacaggttgaaaatctttgga
agttggatatccttccttaccgctcagagaagattatcagccgatctcgtcaggatgcag
aagcaattcgtatcttagaagaaaaaacaatcaggatcgaggtacaggatgtaaagagat
atgccacccctttactctggaagcagtta-cccccccctttgaatgcacctcaggaagcg
gtcatgggtctgttatgtagcactgaacgaaaactgtctaaagagccagagaaagctgaa
tcctatgatttcgagattcagaaactactgcagtcgggttatgtcactcagctgacacct
gcagaaagtgaatcaagtgcacagtcgtggtacataccacaccacatggttcaacataac
ggaaagaaccgtattgttttcaattgctcctttgaatacaagggtcaatccttgaacgaa
tatcttctgcctggccctactttaggctcaagtctcttaggagtccttcttcgctttcgt
gaatatcccgtagctatctgtagtgacgtgaagggcatgttccaccaggtccgcctgctt
gatgaggacaagccatttttacgattcctgtggcgacagggaaaaacatctgagatgcca
gtcgtgcatcaatgggaagtcctgccatttggcactgcttgcagtccctgttgtgcagtt
tttgcactccaatctcatgtaaagggggatcttgatcctactgatgaggtgcgtcaaaca
gtcgagcgaaatttctatgtagacaattgtctaagcagtgttccaactgaatctcaagcc
aaaaatctagtgaaccgactgcaatgtcatcttatggatggtggatttgagctcagacag
tgggcatgtaacatccctgaggtgattcagcaccttcctaatgacttaaagtccaagagt
ggggagatatggctcagtcagggaatagataacccacaggaaaatgcccttggattgata
tggcattgcaaaacggacaacttagtttacaaaccttaccagcgagaagatggtgagatt
actatgcgaaaaatctatcgcactttggccaagctctatgatccgctaggatatctcata
ccatatactacaagagctaaaactgttgtgcagttgttgtgggataagaaacgtgaatgg
gatgatcccaatctccctgaagatctgctggccatttggcatcagtgggaaaatgaactc
ccaaacctgtctcaagtattcttgccaagatgttacacttctcacattcaatgtacagtc
aaacatcgctgtgtacatgtattttgtgatgcttctgaaagagcctatggttctgttgca
tacttgtgctctgaagacgaacaagacaatagacatgtatctttcattgcggcaagatca
cgggttgccccccgaaaacagatctcaatccctcgtttagagctatgtgctgcactaacg
ggagcacagcttggagatgttctaaaacgagagctgaccctaaacatcaatcaatttgtt
tattggtcagattccactaccgtccttaactggctacagtctgattcgtgtagataccga
gtgttcgtaggagtgagagtgacagaaattcaggaactttctgaccctggctcttggcgc
tacattgattcagccacaaaccctgctgatgatgtaactcgtgggttgtcactaattcag
ctagctgaaaattcaagatggaaacttggtccagacttcttgaggcagcctagtagctgt
tggccaaaattaccagtaggtcccgcttctgaagaagttcaggagcttaagaaatccatc
ttttgtggattagtggatgacattaaagagcaagatgagcctgatgtccatcagttcagt
agctattctgagttcttagaggctactgcacgatcccttcacggggcggccgatagcaca
ttttcaccaagtgcagatgatttcagacaagcagaactgtctatcctcagacaatgtcag
aaacatgacttcccagaagaatatgctttgctcagagaaggtaaagccattcccacacgt
agtcgaatacttaaacttgctcccgaatatgacagagacttggatttgatcagagttggg
ggacgacttcgtagatgcccttacttgaatgaagaagtattacaccctatagttctggcc
ccagaccatcccgtcgtcaagcttctaattaaacattatgatgcacaattgcatcacccg
ggagctggaagagtcttggctgagatacaacgaaagtattggattttgcgtggaagagag
gcgatcaaacggcatcagcacaactgccttgactgccggaaatggagaggcaagccagtt
gtcccaaaattatcagacctaccaccatcaagtctaagattattcaaacctcccttctac
tctactggagtagattgttttgggccactgatggtgaaaattggacgccgcatagaaaaa
aggtggggcatcatctacaagtgcctcaccacacgagctgtgcatcttgatctgctgtat
cacatggacagtgattcatttttgatgtctctgaggcgcttcattgctcggagagggaag
cctcacgaactcctttccgatcaaggaacaaattttaagggtggtgctaatgagttagaa
gacaccttcaatcagattcagcccatccttcgagacatgttggccaaggatcaaatcagg
ttccaattcaaccctcccagtgcccctcattttggagggtcatgggaaagagaggtgagg
tcggtcaagactgctttaagaagcactttgggtgcgcagactgttaccgaagaggtatta
aggacaattttgactgaggtcgaaaacattctaaactccagacctctcggttacgtctcg
agcgatatagcagatcccgacccagtaactccgaactccttactaatggggagacctgac
tcatctttgcctcaggttgtttattcagattctgaattgctcagtaagaaaagatggcga
cacagccaggtccttagtgaccatttttggaagcattttattcatgactttctgccatcc
ttacagtcaagacaaaagtggcacagtgaaaggcagaacattgtggttggtacagtagta
ctcattgttgatgaacagcttccaagagcatgctggaaagttggtacagtttcgtccgtc
attcccagtgcagatggtagggtcagaacggtgacggtcaaagtgaaagatcagacatac
actagaccagttgtgaaactaattgaactgccatctttacctgaagacctggagaattca
tcctaaactcaataatggcaaatttgcttagcaaatttgagggcggctgtacaaaagatt
gtttaattattttgttttctaactgtacatttagtctttacctgttttgttattatgtgg
gcgtggttaaaaggtccgctcgcgagtttaatgaataaagtgaaagtgttcgacacagta
atgaaagaggaacagagagaaaggcaggtgcgcatcgtgatgctcagtcgccagtttcga
gagttaaagccaacaaactgttaggattgcaatcacagcatcctcagagaaggcagtttg
actgaatcctatcagatgacaggaagatgtggtgtgattacttcagagtttgacagaact
ttatgatgtgcgtcattgaagaaacgtgagtgttcatagttcattattaaaaactttaat
tatcattcgatgtatatatacatgcatctatacgcatatttatagtttgcaactgtatta
gaacgacacgtttattatattatgtgttcgtgatctttcacgtgtttattcacgtgtagt
aataatgacgcagcatttttccgtgagtagtttgaggactaattaaaccttttttttctt
tattatagaaccacacacatacatacaaaatcacacgctactgcatgaacatttacagca
acatttaacttaatctgatcacttgcttttacacaatcactcattatacattatacattc
attgcaaatgaagatcccggcaaatgttgcacactggctgatgacatcactactattgat
cgactgctgaagtgatcgctggaccttctgtttatgaggtggatttttctgtgaaactat
tgggacttatttcaccatattacaagtgatcgctggacctttctgtttataagtcctctg
aaactattgggatttatttccccactatattacaaccttacagtactgtaattattgtca
tcttatatgataattgttttcatttacgtgggcctacgctattttatttgatttgtattg
tgatgattatgtttacacactaatcataaagaaattgatacattgtttgaacaaaataat
ttgtgtatgacctctttactcttctcctattctttggacatcaattggataatatctcct
ttaaggtggtatagaaccgtatagtaatcagtgctttcatacaggcttcaataca
>BEL19|394845
tgtttaaaagattgtttaattattctgttttctaaatgtacattagttctttaac-----
tgttacattattatgtgggcatggttaagcagccttctagcgagttcaacgaataacgtg
agattataag--acagtaatggtggataaacagaggaaagaaatgg--------------
----------aatttagagaattatagccaacaaactgctaggatcc-caactacagcat
tcaaagagcgagcaggttgactgaatcttatcagatgggttgtagatgtgat-----ttg
cttcaaaggtcatcaaaactttatggtgtgtgtcattgcagaac----------------
------------------------------------------------------------
------------------------------------------------------------
------------------------------------------------------------
----------------------------aaccacac----------acaatcactggcaa
ccacatgcacatatacacaaacatttaactctgacacacacacacacacacacacacaca
cacacacacacacacacacacacacacacacacacacacacacacacacacacacacctc
atcatacattatatacatttacaacatacgaagata-------agacccggataatgttg
catgctgctggatgacatcacttctaaagattgactgttaaagtaatcactgcacctcct
gtttataaagtggactt-------------------------------------------
-----------------------aatctgtgaaacta------tatattttatcactatt
ttact---------------acctctcagtgctgtaattattgtcattcttatatgataa
tagtttgttatttacac------------------tatttta----------tttatttt
attcgtattgtgactttttatgtttacacttt------------------aatcataaag
aaatgaatatattttttgagc---aaattttgagtctgactt--ctttactcttctccta
ttctttggaaatcaattagataatctgtcctctaaggtggtat----agagctgtacagt
aataagtgcatttatacagtcttcaataca------------------------------
------------------------------------------------------------
------------------------------------------------------------
------------------------------------------------------------
------------------------------------------------------------
------------------------------------------------------------
------------------------------------------------------------
------------------------------------------------------------
------------------------------------------------------------
------------------------------------------------------------
------------------------------------------------------------
------------------------------------------------------------
------------------------------------------------------------
------------------------------------------------------------
------------------------------------------------------------
------------------------------------------------------------
------------------------------------------------------------
------------------------------------------------------------
------------------------------------------------------------
------------------------------------------------------------
------------------------------------------------------------
------------------------------------------------------------
------------------------------------------------------------
------------------------------------------------------------
------------------------------------------------------------
------------------------------------------------------------
------------------------------------------------------------
------------------------------------------------------------
------------------------------------------------------------
------------------------------------------------------------
------------------------------------------------------------
------------------------------------------------------------
------------------------------------------------------------
------------------------------------------------------------
------------------------------------------------------------
------------------------------------------------------------
------------------------------------------------------------
------------------------------------------------------------
------------------------------------------------------------
------------------------------------------------------------
------------------------------------------------------------
------------------------------------------------------------
------------------------------------------------------------
------------------------------------------------------------
------------------------------------------------------------
------------------------------------------------------------
------------------------------------------------------------
------------------------------------------------------------
------------------------------------------------------------
------------------------------------------------------------
------------------------------------------------------------
------------------------------------------------------------
------------------------------------------------------------
------------------------------------------------------------
------------------------------------------------------------
------------------------------------------------------------
------------------------------------------------------------
------------------------------------------------------------
------------------------------------------------------------
------------------------------------------------------------
------------------------------------------------------------
------------------------------------------------------------
------------------------------------------------------------
------------------------------------------------------------
------------------------------------------------------------
------------------------------------------------------------
------------------------------------------------------------
------------------------------------------------------------
------------------------------------------------------------
------------------------------------------------------------
------------------------------------------------------------
------------------------------------------------------------
------------------------------------------------------------
------------------------------------------------------------
------------------------------------------------------------
------------------------------------------------------------
------------------------------------------------------------
------------------------------------------------------------
------------------------------------------------------------
------------------------------------------------------------
------------------------------------------------------------
------------------------------------------------------------
------------------------------------------------------------
------------------------------------------------------------
------------------------------------------------------------
------------------------------------------------------------
------------------------------------------------------------
------------------------------------------------------------
------------------------------------------------------------
------------------------------------------------------------
------------------------------------------------------------
------------------------------------------------------------
------------------------------------------------------------
------------------------------------------------------------
------------------------------------------------------------
------------------------------------------------------------
------------------------------------------------------------
------------------------------------------------------------
------------------------------------------------------------
------------------------------------------------------------
------------------------------------------------------------
------------------------------------------------------------
------------------------------------------------------------
------------------------------------------------------------
------------------------------------------------------------
------------------------------------------------------------
------------------------------------------------------------
------------------------------------------------------------
------------------------------------------------------------
------------------------------------------------------------
------------------------------------------------------------
------------------------------------------------------------
------------------------------------------------------------
------------------------------------------------------------
------------------------------------------------------------
------------------------------------------------------------
------------------------------------------------------------
-------------------------------------------------------
>BEL19|478181
--tacaaaagattgtttaattactctgttttcgaactgtacatttattctttacc-----
tgttatgttattatgtgggcgtggtt-agaggtccgctcgcgagttcaatgaat------
---gtatttgacacagtaacggaagaggaacagaggaaaaggcaagtgcacatcgcgatg
cttagtcgacagtttaaagaattatagccaacaa--------gattattaaccacaccat
tctaagagcaagcagtttgactgaatcttatcagatgagaagaagatgtggtgtgatttg
cttcggagtttgacataactttat------------------------------------
------------------------------------------------------------
------------------------------------------------------------
------------------------------------------------------------
----------------------------aaccacac----acatacacaatcacctgcaa
ctgcataaaaatttacagcaacatttaacttcatctgat---------------------
----------------------------------aacttgttttaacacaataactcctc
attttacat--tatacgttcatggcatatgaaaa------tacgatcccggcaaatgttg
cata-------atggcatcacttccacggatcgtctgctgaagtgatcgctggacctcct
gtttataaggtggactt-------------------------------------------
-----------------------attctctaaaacta-tgggacttgtttcatcactata
ttaca---------------acttctcagtattaaaattattgtcattcttatgtgataa
ttgtttaccatttacgt--------gggcctatgctattttg--------------tttg
atttgtattgtgatg-attatgtttacacatt------------------aatcataaag
aaattaatacattgtttaaacataataacttgtgtctgacct--ctttactcttcttcta
ttctttggacatc--------aatatatcctttaaggtggtat----agaaccgtacagt
tatcagtgcattcatacaggcttcaataca------------------------------
------------------------------------------------------------
------------------------------------------------------------
------------------------------------------------------------
------------------------------------------------------------
------------------------------------------------------------
------------------------------------------------------------
------------------------------------------------------------
------------------------------------------------------------
------------------------------------------------------------
------------------------------------------------------------
------------------------------------------------------------
------------------------------------------------------------
------------------------------------------------------------
------------------------------------------------------------
------------------------------------------------------------
------------------------------------------------------------
------------------------------------------------------------
------------------------------------------------------------
------------------------------------------------------------
------------------------------------------------------------
------------------------------------------------------------
------------------------------------------------------------
------------------------------------------------------------
------------------------------------------------------------
------------------------------------------------------------
------------------------------------------------------------
------------------------------------------------------------
------------------------------------------------------------
------------------------------------------------------------
------------------------------------------------------------
------------------------------------------------------------
------------------------------------------------------------
------------------------------------------------------------
------------------------------------------------------------
------------------------------------------------------------
------------------------------------------------------------
------------------------------------------------------------
------------------------------------------------------------
------------------------------------------------------------
------------------------------------------------------------
------------------------------------------------------------
------------------------------------------------------------
------------------------------------------------------------
------------------------------------------------------------
------------------------------------------------------------
------------------------------------------------------------
------------------------------------------------------------
------------------------------------------------------------
------------------------------------------------------------
------------------------------------------------------------
------------------------------------------------------------
------------------------------------------------------------
------------------------------------------------------------
------------------------------------------------------------
------------------------------------------------------------
------------------------------------------------------------
------------------------------------------------------------
------------------------------------------------------------
------------------------------------------------------------
------------------------------------------------------------
------------------------------------------------------------
------------------------------------------------------------
------------------------------------------------------------
------------------------------------------------------------
------------------------------------------------------------
------------------------------------------------------------
------------------------------------------------------------
------------------------------------------------------------
------------------------------------------------------------
------------------------------------------------------------
------------------------------------------------------------
------------------------------------------------------------
------------------------------------------------------------
------------------------------------------------------------
------------------------------------------------------------
------------------------------------------------------------
------------------------------------------------------------
------------------------------------------------------------
------------------------------------------------------------
------------------------------------------------------------
------------------------------------------------------------
------------------------------------------------------------
------------------------------------------------------------
------------------------------------------------------------
------------------------------------------------------------
------------------------------------------------------------
------------------------------------------------------------
------------------------------------------------------------
------------------------------------------------------------
------------------------------------------------------------
------------------------------------------------------------
------------------------------------------------------------
------------------------------------------------------------
------------------------------------------------------------
------------------------------------------------------------
------------------------------------------------------------
------------------------------------------------------------
------------------------------------------------------------
------------------------------------------------------------
------------------------------------------------------------
------------------------------------------------------------
------------------------------------------------------------
------------------------------------------------------------
------------------------------------------------------------
------------------------------------------------------------
------------------------------------------------------------
------------------------------------------------------------
------------------------------------------------------------
------------------------------------------------------------
------------------------------------------------------------
------------------------------------------------------------
------------------------------------------------------------
------------------------------------------------------------
------------------------------------------------------------
------------------------------------------------------------
------------------------------------------------------------
-------------------------------------------------------
>BEL19|478182
------------------------------------------------------------
------------------------------------------------------------
------------------------------------------------------------
------------------------------------------------------------
----------------------------------atgagaggaagatgtggtgtgatttg
cttcggagtttgacataactttat------------------------------------
------------------------------------------------------------
------------------------------------------------------------
------------------------------------------------------------
----------------------------aaccacacacatacatacacaatcacctgcaa
ctgcataaaaaattacagcaacatttaactttacctgat---------------------
----------------------------------aacttgttttaacacaataactcctc
attttacat--tatacattcatggcatatgaaaa------taccatcccggcaaatgttg
cata-------atggcatcacttccacggatcgtctgctgaagtgatcgctggacctcct
gtttataaggtggactt-------------------------------------------
-----------------------attctctgaaacta-tgggacttgtttcattactata
ttaca---------------acttctcagtattaaaattattgtcattcttatatgataa
ttgtttaccatttacgtgggcctacgggcctatgctattttg--------------tttg
atttgtattgtgatg-attatgtttacacatt------------------aatcataaag
aaattaatacattgtttaaacataataacttttgtctgacct--ctttactcttcttcta
ttctttggacatc--------aatatatcctttaaggtggtat----agaaccgtacagt
aatcagtgcattcatacaggcttcaataca------------------------------
------------------------------------------------------------
------------------------------------------------------------
------------------------------------------------------------
------------------------------------------------------------
------------------------------------------------------------
------------------------------------------------------------
------------------------------------------------------------
------------------------------------------------------------
------------------------------------------------------------
------------------------------------------------------------
------------------------------------------------------------
------------------------------------------------------------
------------------------------------------------------------
------------------------------------------------------------
------------------------------------------------------------
------------------------------------------------------------
------------------------------------------------------------
------------------------------------------------------------
------------------------------------------------------------
------------------------------------------------------------
------------------------------------------------------------
------------------------------------------------------------
------------------------------------------------------------
------------------------------------------------------------
------------------------------------------------------------
------------------------------------------------------------
------------------------------------------------------------
------------------------------------------------------------
------------------------------------------------------------
------------------------------------------------------------
------------------------------------------------------------
------------------------------------------------------------
------------------------------------------------------------
------------------------------------------------------------
------------------------------------------------------------
------------------------------------------------------------
------------------------------------------------------------
------------------------------------------------------------
------------------------------------------------------------
------------------------------------------------------------
------------------------------------------------------------
------------------------------------------------------------
------------------------------------------------------------
------------------------------------------------------------
------------------------------------------------------------
------------------------------------------------------------
------------------------------------------------------------
------------------------------------------------------------
------------------------------------------------------------
------------------------------------------------------------
------------------------------------------------------------
------------------------------------------------------------
------------------------------------------------------------
------------------------------------------------------------
------------------------------------------------------------
------------------------------------------------------------
------------------------------------------------------------
------------------------------------------------------------
------------------------------------------------------------
------------------------------------------------------------
------------------------------------------------------------
------------------------------------------------------------
------------------------------------------------------------
------------------------------------------------------------
------------------------------------------------------------
------------------------------------------------------------
------------------------------------------------------------
------------------------------------------------------------
------------------------------------------------------------
------------------------------------------------------------
------------------------------------------------------------
------------------------------------------------------------
------------------------------------------------------------
------------------------------------------------------------
------------------------------------------------------------
------------------------------------------------------------
------------------------------------------------------------
------------------------------------------------------------
------------------------------------------------------------
------------------------------------------------------------
------------------------------------------------------------
------------------------------------------------------------
------------------------------------------------------------
------------------------------------------------------------
------------------------------------------------------------
------------------------------------------------------------
------------------------------------------------------------
------------------------------------------------------------
------------------------------------------------------------
------------------------------------------------------------
------------------------------------------------------------
------------------------------------------------------------
------------------------------------------------------------
------------------------------------------------------------
------------------------------------------------------------
------------------------------------------------------------
------------------------------------------------------------
------------------------------------------------------------
------------------------------------------------------------
------------------------------------------------------------
------------------------------------------------------------
------------------------------------------------------------
------------------------------------------------------------
------------------------------------------------------------
------------------------------------------------------------
------------------------------------------------------------
------------------------------------------------------------
------------------------------------------------------------
------------------------------------------------------------
------------------------------------------------------------
------------------------------------------------------------
------------------------------------------------------------
------------------------------------------------------------
------------------------------------------------------------
------------------------------------------------------------
------------------------------------------------------------
-------------------------------------------------------
>BEL19|478183
------------------------------------------------------------
------------------------------------------------------------
------------------------------------------------------------
------------------------------------------------------------
----------------------------------atgagaggaagatgtggtgtgatttg
cttcggagtttgacataactttat------------------------------------
------------------------------------------------------------
------------------------------------------------------------
------------------------------------------------------------
----------------------------aaccacacacatacatacacaatcacctgcaa
ctgcataaaaaattacagcaacatttaactttacctgat---------------------
----------------------------------aacttgttttaacacaataactcctc
attttacat--tatacattcatggcatatgaaaa------taccatcccggcaaatgttg
cata-------atggcatcacttccacggatcgtctgctgaagtgatcgctggacctcct
gtttataaggtggactt-------------------------------------------
-----------------------attctctgaaacta-tgggacttgtttcattactata
ttaca---------------acttctcagtattaaaattattgtcattcttatatgataa
ttgtttaccatttacgtgggcctacgggcctatgctattttg--------------tttg
atttgtattgtgatg-attatgtttacacatt------------------aatcataaag
aaattaatacattgtttaaacataataacttttgtctgacct--ctttactcttcttcta
ttctttggacatc--------aatatatcctttaaggtggtat----agaaccgtacagt
aatcagtgcattcatacaggcttcaataca------------------------------
------------------------------------------------------------
------------------------------------------------------------
------------------------------------------------------------
------------------------------------------------------------
------------------------------------------------------------
------------------------------------------------------------
------------------------------------------------------------
------------------------------------------------------------
------------------------------------------------------------
------------------------------------------------------------
------------------------------------------------------------
------------------------------------------------------------
------------------------------------------------------------
------------------------------------------------------------
------------------------------------------------------------
------------------------------------------------------------
------------------------------------------------------------
------------------------------------------------------------
------------------------------------------------------------
------------------------------------------------------------
------------------------------------------------------------
------------------------------------------------------------
------------------------------------------------------------
------------------------------------------------------------
------------------------------------------------------------
------------------------------------------------------------
------------------------------------------------------------
------------------------------------------------------------
------------------------------------------------------------
------------------------------------------------------------
------------------------------------------------------------
------------------------------------------------------------
------------------------------------------------------------
------------------------------------------------------------
------------------------------------------------------------
------------------------------------------------------------
------------------------------------------------------------
------------------------------------------------------------
------------------------------------------------------------
------------------------------------------------------------
------------------------------------------------------------
------------------------------------------------------------
------------------------------------------------------------
------------------------------------------------------------
------------------------------------------------------------
------------------------------------------------------------
------------------------------------------------------------
------------------------------------------------------------
------------------------------------------------------------
------------------------------------------------------------
------------------------------------------------------------
------------------------------------------------------------
------------------------------------------------------------
------------------------------------------------------------
------------------------------------------------------------
------------------------------------------------------------
------------------------------------------------------------
------------------------------------------------------------
------------------------------------------------------------
------------------------------------------------------------
------------------------------------------------------------
------------------------------------------------------------
------------------------------------------------------------
------------------------------------------------------------
------------------------------------------------------------
------------------------------------------------------------
------------------------------------------------------------
------------------------------------------------------------
------------------------------------------------------------
------------------------------------------------------------
------------------------------------------------------------
------------------------------------------------------------
------------------------------------------------------------
------------------------------------------------------------
------------------------------------------------------------
------------------------------------------------------------
------------------------------------------------------------
------------------------------------------------------------
------------------------------------------------------------
------------------------------------------------------------
------------------------------------------------------------
------------------------------------------------------------
------------------------------------------------------------
------------------------------------------------------------
------------------------------------------------------------
------------------------------------------------------------
------------------------------------------------------------
------------------------------------------------------------
------------------------------------------------------------
------------------------------------------------------------
------------------------------------------------------------
------------------------------------------------------------
------------------------------------------------------------
------------------------------------------------------------
------------------------------------------------------------
------------------------------------------------------------
------------------------------------------------------------
------------------------------------------------------------
------------------------------------------------------------
------------------------------------------------------------
------------------------------------------------------------
------------------------------------------------------------
------------------------------------------------------------
------------------------------------------------------------
------------------------------------------------------------
------------------------------------------------------------
------------------------------------------------------------
------------------------------------------------------------
------------------------------------------------------------
------------------------------------------------------------
------------------------------------------------------------
------------------------------------------------------------
------------------------------------------------------------
------------------------------------------------------------
------------------------------------------------------------
------------------------------------------------------------
-------------------------------------------------------
>BEL19|553394
------------------------------------------------------------
------------------------------------------------------------
------------------------------------------------------------
------------------------------------------------------------
------------------------------------------------------------
------------------------------------------------------------
------------------------------------------------------------
------------------------------------------------------------
------------------------------------------------------------
------------------------------------------------------------
------------------------------------------------------------
------------------------------------------------------------
------------------------------------------------------------
------------------------------------------------------------
------------------------------------------------------------
------------------------------------------------------------
------------------------------------------------------------
--------------------------------cgctatttta--------------tttg
atttgtattgtgacgatttacgtttacacatt------------------aatcataaag
aaatgaatgccttgactgaacataatattctgtgtaaggctt--ctttactcttctccta
ttctttggagatcaattggataatctgtcctttagggtggtat----agaacggtatagt
aatcagtgcattcatacagtcttcaata--------------------------------
------------------------------------------------------------
------------------------------------------------------------
------------------------------------------------------------
------------------------------------------------------------
------------------------------------------------------------
------------------------------------------------------------
------------------------------------------------------------
------------------------------------------------------------
------------------------------------------------------------
------------------------------------------------------------
------------------------------------------------------------
------------------------------------------------------------
------------------------------------------------------------
------------------------------------------------------------
------------------------------------------------------------
------------------------------------------------------------
------------------------------------------------------------
------------------------------------------------------------
------------------------------------------------------------
------------------------------------------------------------
------------------------------------------------------------
------------------------------------------------------------
------------------------------------------------------------
------------------------------------------------------------
------------------------------------------------------------
------------------------------------------------------------
------------------------------------------------------------
------------------------------------------------------------
------------------------------------------------------------
------------------------------------------------------------
------------------------------------------------------------
------------------------------------------------------------
------------------------------------------------------------
------------------------------------------------------------
------------------------------------------------------------
------------------------------------------------------------
------------------------------------------------------------
------------------------------------------------------------
------------------------------------------------------------
------------------------------------------------------------
------------------------------------------------------------
------------------------------------------------------------
------------------------------------------------------------
------------------------------------------------------------
------------------------------------------------------------
------------------------------------------------------------
------------------------------------------------------------
------------------------------------------------------------
------------------------------------------------------------
------------------------------------------------------------
------------------------------------------------------------
------------------------------------------------------------
------------------------------------------------------------
------------------------------------------------------------
------------------------------------------------------------
------------------------------------------------------------
------------------------------------------------------------
------------------------------------------------------------
------------------------------------------------------------
------------------------------------------------------------
------------------------------------------------------------
------------------------------------------------------------
------------------------------------------------------------
------------------------------------------------------------
------------------------------------------------------------
------------------------------------------------------------
------------------------------------------------------------
------------------------------------------------------------
------------------------------------------------------------
------------------------------------------------------------
------------------------------------------------------------
------------------------------------------------------------
------------------------------------------------------------
------------------------------------------------------------
------------------------------------------------------------
------------------------------------------------------------
------------------------------------------------------------
------------------------------------------------------------
------------------------------------------------------------
------------------------------------------------------------
------------------------------------------------------------
------------------------------------------------------------
------------------------------------------------------------
------------------------------------------------------------
------------------------------------------------------------
------------------------------------------------------------
------------------------------------------------------------
------------------------------------------------------------
------------------------------------------------------------
------------------------------------------------------------
------------------------------------------------------------
------------------------------------------------------------
------------------------------------------------------------
------------------------------------------------------------
------------------------------------------------------------
------------------------------------------------------------
------------------------------------------------------------
------------------------------------------------------------
------------------------------------------------------------
------------------------------------------------------------
------------------------------------------------------------
------------------------------------------------------------
------------------------------------------------------------
------------------------------------------------------------
------------------------------------------------------------
------------------------------------------------------------
------------------------------------------------------------
------------------------------------------------------------
------------------------------------------------------------
------------------------------------------------------------
------------------------------------------------------------
------------------------------------------------------------
------------------------------------------------------------
------------------------------------------------------------
------------------------------------------------------------
------------------------------------------------------------
-------------------------------------------------------
>BEL19|641004
tgtacaaaagattgtttaattattctgttttctaacggtacattcattctttacc-----
tgttacgttattatgtgggcatggttaagaggtctgctcgcgagttcaatgaaaaacgtg
agagtatttg--acagtaatggaagatgaacagagaaaaaggcaggtgcgcatcatgatg
ctcagtcgccag--aagagaattatagccaacaaactgttaggatag-caactacagtat
tcccagtgcaagcagtttgactaaatcttatcagatgagatgtagatgtggtgtgatttg
cttcggagtttgac----------------------------------------------
------------------------------------------------------------
------------------------------------------------------------
------------------------------------------------------------
------------------------------------------------------------
------------------------------------------------------------
------------------------------------------------------------
------------------------------------------------------------
------------------------------------------------------------
------------------------------------------------------------
------------------------------------------------------------
------------------------------------------------------------
------------------------------------------------------------
------------------------------------------------------------
------------------------------------------------------------
-----------------------------------------------agaacttta----
------------------------------------------------------------
------------------------------------------------------------
------------------------------------------------------------
------------------------------------------------------------
------------------------------------------------------------
------------------------------------------------------------
------------------------------------------------------------
------------------------------------------------------------
------------------------------------------------------------
------------------------------------------------------------
------------------------------------------------------------
------------------------------------------------------------
------------------------------------------------------------
------------------------------------------------------------
------------------------------------------------------------
------------------------------------------------------------
------------------------------------------------------------
------------------------------------------------------------
------------------------------------------------------------
------------------------------------------------------------
------------------------------------------------------------
------------------------------------------------------------
------------------------------------------------------------
------------------------------------------------------------
------------------------------------------------------------
------------------------------------------------------------
------------------------------------------------------------
------------------------------------------------------------
------------------------------------------------------------
------------------------------------------------------------
------------------------------------------------------------
------------------------------------------------------------
------------------------------------------------------------
------------------------------------------------------------
------------------------------------------------------------
------------------------------------------------------------
------------------------------------------------------------
------------------------------------------------------------
------------------------------------------------------------
------------------------------------------------------------
------------------------------------------------------------
------------------------------------------------------------
------------------------------------------------------------
------------------------------------------------------------
------------------------------------------------------------
------------------------------------------------------------
------------------------------------------------------------
------------------------------------------------------------
------------------------------------------------------------
------------------------------------------------------------
------------------------------------------------------------
------------------------------------------------------------
------------------------------------------------------------
------------------------------------------------------------
------------------------------------------------------------
------------------------------------------------------------
------------------------------------------------------------
------------------------------------------------------------
------------------------------------------------------------
------------------------------------------------------------
------------------------------------------------------------
------------------------------------------------------------
------------------------------------------------------------
------------------------------------------------------------
------------------------------------------------------------
------------------------------------------------------------
------------------------------------------------------------
------------------------------------------------------------
------------------------------------------------------------
------------------------------------------------------------
------------------------------------------------------------
------------------------------------------------------------
------------------------------------------------------------
------------------------------------------------------------
------------------------------------------------------------
------------------------------------------------------------
------------------------------------------------------------
------------------------------------------------------------
------------------------------------------------------------
------------------------------------------------------------
------------------------------------------------------------
------------------------------------------------------------
------------------------------------------------------------
------------------------------------------------------------
------------------------------------------------------------
------------------------------------------------------------
------------------------------------------------------------
------------------------------------------------------------
------------------------------------------------------------
------------------------------------------------------------
------------------------------------------------------------
------------------------------------------------------------
------------------------------------------------------------
------------------------------------------------------------
------------------------------------------------------------
------------------------------------------------------------
------------------------------------------------------------
------------------------------------------------------------
------------------------------------------------------------
------------------------------------------------------------
------------------------------------------------------------
------------------------------------------------------------
------------------------------------------------------------
------------------------------------------------------------
------------------------------------------------------------
------------------------------------------------------------
------------------------------------------------------------
------------------------------------------------------------
------------------------------------------------------------
------------------------------------------------------------
------------------------------------------------------------
------------------------------------------------------------
------------------------------------------------------------
------------------------------------------------------------
------------------------------------------------------------
------------------------------------------------------------
------------------------------------------------------------
-------------------------------------------------------
>BEL19|641005
--tacaaaagattgtttaattattctgttttcgaactgtacatttattctttacc-----
tgttatgttattatgtaggcgtggtt-agaggtccgctcgcgagttcaatgaat------
---gtatttgacacagtaacggaagaggaacagaggaaaaggcaagtgcacatcgcgatg
cttagtcgacagtttaaagaattatagccaacaa--------gatta-caaccacaccat
tccaatagcaagcagtttaactgagtcttatcagatgagaagacgatgtggtgtgatttg
cttcggagtttgacataactttat------------------------------------
------------------------------------------------------------
------------------------------------------------------------
------------------------------------------------------------
----------------------------aaccacac----acatgcacaatcacctgcaa
ctgcataaaaatttacagcaacatttaacttcatctgat---------------------
----------------------------------aacttgttttaacacaataactcctc
attttacat--tatacgttcatggcatatgaaaa------tacgatcccggcaaatgttg
ca---------atggcatcacttccacggatcgtctgctgaagtgatcgctggacctcct
gtttataaggtggactt-------------------------------------------
-----------------------attctctaaaacta-tgggacttgtttcatcacaata
ttaca---------------acttctcagtattaaaattattgtcattcttatgtgataa
ttgtttaccatttacgt--------gggcctatgctattttg--------------tttg
atttgtattgtgatg-attatgtttacacatt------------------aatcataaag
aaattaatacattgtttaaacataataacttgtgtctgacct--ctttactcttcttcca
ttctttggacatc--------aatatatcttttaaggtggtat----agaaccgtacagt
tatcagtgcattcatacaggcttcaataca------------------------------
------------------------------------------------------------
------------------------------------------------------------
------------------------------------------------------------
------------------------------------------------------------
------------------------------------------------------------
------------------------------------------------------------
------------------------------------------------------------
------------------------------------------------------------
------------------------------------------------------------
------------------------------------------------------------
------------------------------------------------------------
------------------------------------------------------------
------------------------------------------------------------
------------------------------------------------------------
------------------------------------------------------------
------------------------------------------------------------
------------------------------------------------------------
------------------------------------------------------------
------------------------------------------------------------
------------------------------------------------------------
------------------------------------------------------------
------------------------------------------------------------
------------------------------------------------------------
------------------------------------------------------------
------------------------------------------------------------
------------------------------------------------------------
------------------------------------------------------------
------------------------------------------------------------
------------------------------------------------------------
------------------------------------------------------------
------------------------------------------------------------
------------------------------------------------------------
------------------------------------------------------------
------------------------------------------------------------
------------------------------------------------------------
------------------------------------------------------------
------------------------------------------------------------
------------------------------------------------------------
------------------------------------------------------------
------------------------------------------------------------
------------------------------------------------------------
------------------------------------------------------------
------------------------------------------------------------
------------------------------------------------------------
------------------------------------------------------------
------------------------------------------------------------
------------------------------------------------------------
------------------------------------------------------------
------------------------------------------------------------
------------------------------------------------------------
------------------------------------------------------------
------------------------------------------------------------
------------------------------------------------------------
------------------------------------------------------------
------------------------------------------------------------
------------------------------------------------------------
------------------------------------------------------------
------------------------------------------------------------
------------------------------------------------------------
------------------------------------------------------------
------------------------------------------------------------
------------------------------------------------------------
------------------------------------------------------------
------------------------------------------------------------
------------------------------------------------------------
------------------------------------------------------------
------------------------------------------------------------
------------------------------------------------------------
------------------------------------------------------------
------------------------------------------------------------
------------------------------------------------------------
------------------------------------------------------------
------------------------------------------------------------
------------------------------------------------------------
------------------------------------------------------------
------------------------------------------------------------
------------------------------------------------------------
------------------------------------------------------------
------------------------------------------------------------
------------------------------------------------------------
------------------------------------------------------------
------------------------------------------------------------
------------------------------------------------------------
------------------------------------------------------------
------------------------------------------------------------
------------------------------------------------------------
------------------------------------------------------------
------------------------------------------------------------
------------------------------------------------------------
------------------------------------------------------------
------------------------------------------------------------
------------------------------------------------------------
------------------------------------------------------------
------------------------------------------------------------
------------------------------------------------------------
------------------------------------------------------------
------------------------------------------------------------
------------------------------------------------------------
------------------------------------------------------------
------------------------------------------------------------
------------------------------------------------------------
------------------------------------------------------------
------------------------------------------------------------
------------------------------------------------------------
------------------------------------------------------------
------------------------------------------------------------
------------------------------------------------------------
------------------------------------------------------------
------------------------------------------------------------
------------------------------------------------------------
------------------------------------------------------------
------------------------------------------------------------
------------------------------------------------------------
------------------------------------------------------------
------------------------------------------------------------
------------------------------------------------------------
-------------------------------------------------------
>BEL19|883592
--tacaaaagattgtttaattattctgttttcgaactgtacatttattctttacc-----
tgttatgttattatgtgggcgtggtt-agaggtccgctcgcgagttcaatgaat------
---gtatttgacacagtaacggaagaggaacagaggaaaaggcaagtgcacatcgcgatg
cttagtcgacagtttaaagaattatagccaacaa--------gatta-caaccacaccat
tccaagagcaagcagtttgactgaatcttatcagatgagaagaagatgtggtgtgatttg
cttcggagtttgacataactttat------------------------------------
------------------------------------------------------------
------------------------------------------------------------
------------------------------------------------------------
----------------------------aaccacac----acatacacaatcacctgcaa
ctgcataaaaatttacagcaacatttaacttcatctgat---------------------
----------------------------------aacttgttttaacacaataactcctc
attttacat--tatacgttcatggcatatgaaaa------tacgatcccggcaaatgttg
cata-------atggcataacttccacggatcgtctgctgaagtgatcgc----------
--ttataagg-----tt-------------------------------------------
-----------------------attctctaaaacta-tgggacttgtttcatcactata
ttaca---------------acttctcagtattaaaattattgtcattcttatgtgataa
ttgtttaccatttacgt--------gggcctatgctattttg--------------tttg
atttgtattgtgatg-attatgtttacacatt------------------aatcataaag
aaattaatacattgtttaaacataataacttgtgtctgacct--ctttactcttcttcta
ttctttggacatc--------aatatatcctttaaggtggtat----agaaccgtaca-t
tatcagtgcattcatacaggcttcaataca------------------------------
------------------------------------------------------------
------------------------------------------------------------
------------------------------------------------------------
------------------------------------------------------------
------------------------------------------------------------
------------------------------------------------------------
------------------------------------------------------------
------------------------------------------------------------
------------------------------------------------------------
------------------------------------------------------------
------------------------------------------------------------
------------------------------------------------------------
------------------------------------------------------------
------------------------------------------------------------
------------------------------------------------------------
------------------------------------------------------------
------------------------------------------------------------
------------------------------------------------------------
------------------------------------------------------------
------------------------------------------------------------
------------------------------------------------------------
------------------------------------------------------------
------------------------------------------------------------
------------------------------------------------------------
------------------------------------------------------------
------------------------------------------------------------
------------------------------------------------------------
------------------------------------------------------------
------------------------------------------------------------
------------------------------------------------------------
------------------------------------------------------------
------------------------------------------------------------
------------------------------------------------------------
------------------------------------------------------------
------------------------------------------------------------
------------------------------------------------------------
------------------------------------------------------------
------------------------------------------------------------
------------------------------------------------------------
------------------------------------------------------------
------------------------------------------------------------
------------------------------------------------------------
------------------------------------------------------------
------------------------------------------------------------
------------------------------------------------------------
------------------------------------------------------------
------------------------------------------------------------
------------------------------------------------------------
------------------------------------------------------------
------------------------------------------------------------
------------------------------------------------------------
------------------------------------------------------------
------------------------------------------------------------
------------------------------------------------------------
------------------------------------------------------------
------------------------------------------------------------
------------------------------------------------------------
------------------------------------------------------------
------------------------------------------------------------
------------------------------------------------------------
------------------------------------------------------------
------------------------------------------------------------
------------------------------------------------------------
------------------------------------------------------------
------------------------------------------------------------
------------------------------------------------------------
------------------------------------------------------------
------------------------------------------------------------
------------------------------------------------------------
------------------------------------------------------------
------------------------------------------------------------
------------------------------------------------------------
------------------------------------------------------------
------------------------------------------------------------
------------------------------------------------------------
------------------------------------------------------------
------------------------------------------------------------
------------------------------------------------------------
------------------------------------------------------------
------------------------------------------------------------
------------------------------------------------------------
------------------------------------------------------------
------------------------------------------------------------
------------------------------------------------------------
------------------------------------------------------------
------------------------------------------------------------
------------------------------------------------------------
------------------------------------------------------------
------------------------------------------------------------
------------------------------------------------------------
------------------------------------------------------------
------------------------------------------------------------
------------------------------------------------------------
------------------------------------------------------------
------------------------------------------------------------
------------------------------------------------------------
------------------------------------------------------------
------------------------------------------------------------
------------------------------------------------------------
------------------------------------------------------------
------------------------------------------------------------
------------------------------------------------------------
------------------------------------------------------------
------------------------------------------------------------
------------------------------------------------------------
------------------------------------------------------------
------------------------------------------------------------
------------------------------------------------------------
------------------------------------------------------------
------------------------------------------------------------
------------------------------------------------------------
------------------------------------------------------------
------------------------------------------------------------
------------------------------------------------------------
------------------------------------------------------------
------------------------------------------------------------
-------------------------------------------------------
>BEL19|883593
------------------------------------------------------------
------------------------------------------------------------
------------------------------------------------------------
------------------------------------------------------------
----------------------------------atgagaggaagatgtggtgtgatttg
cttcggagtttgacataactttat------------------------------------
------------------------------------------------------------
------------------------------------------------------------
------------------------------------------------------------
----------------------------aaccacac----acatacacaatcacctgcaa
ctgcataaaaaattacagcaacatttaacttcacctgat---------------------
----------------------------------aacttgttttaacacaataactcctc
attttacat--tatacattcatggcatatgaaaa------taccatcccggcaaatgttg
cata-------atggcatcacttccacggatcgtctgctgaagtgatcgctggacctcct
gtttataaggtggactt-------------------------------------------
-----------------------attctctgaaacta-tgggacttgtttcattactata
ttaca---------------acttctcagtattaaaattattgtcattcttatatgataa
ttgtttaccatttacgtgggcctacgggcctatgctattttg--------------tttg
atttgtattgtgatg-attatgtttacacatt------------------aatcataaag
aaattaatacattgtttaaacataataacttgtgtctgacct--ctttactcttcttcta
ttctttggacatc--------aatatatcctttaaggtggtat----agaaccgtacagt
aatcagtgcattcatacaggcttcaataca------------------------------
------------------------------------------------------------
------------------------------------------------------------
------------------------------------------------------------
------------------------------------------------------------
------------------------------------------------------------
------------------------------------------------------------
------------------------------------------------------------
------------------------------------------------------------
------------------------------------------------------------
------------------------------------------------------------
------------------------------------------------------------
------------------------------------------------------------
------------------------------------------------------------
------------------------------------------------------------
------------------------------------------------------------
------------------------------------------------------------
------------------------------------------------------------
------------------------------------------------------------
------------------------------------------------------------
------------------------------------------------------------
------------------------------------------------------------
------------------------------------------------------------
------------------------------------------------------------
------------------------------------------------------------
------------------------------------------------------------
------------------------------------------------------------
------------------------------------------------------------
------------------------------------------------------------
------------------------------------------------------------
------------------------------------------------------------
------------------------------------------------------------
------------------------------------------------------------
------------------------------------------------------------
------------------------------------------------------------
------------------------------------------------------------
------------------------------------------------------------
------------------------------------------------------------
------------------------------------------------------------
------------------------------------------------------------
------------------------------------------------------------
------------------------------------------------------------
------------------------------------------------------------
------------------------------------------------------------
------------------------------------------------------------
------------------------------------------------------------
------------------------------------------------------------
------------------------------------------------------------
------------------------------------------------------------
------------------------------------------------------------
------------------------------------------------------------
------------------------------------------------------------
------------------------------------------------------------
------------------------------------------------------------
------------------------------------------------------------
------------------------------------------------------------
------------------------------------------------------------
------------------------------------------------------------
------------------------------------------------------------
------------------------------------------------------------
------------------------------------------------------------
------------------------------------------------------------
------------------------------------------------------------
------------------------------------------------------------
------------------------------------------------------------
------------------------------------------------------------
------------------------------------------------------------
------------------------------------------------------------
------------------------------------------------------------
------------------------------------------------------------
------------------------------------------------------------
------------------------------------------------------------
------------------------------------------------------------
------------------------------------------------------------
------------------------------------------------------------
------------------------------------------------------------
------------------------------------------------------------
------------------------------------------------------------
------------------------------------------------------------
------------------------------------------------------------
------------------------------------------------------------
------------------------------------------------------------
------------------------------------------------------------
------------------------------------------------------------
------------------------------------------------------------
------------------------------------------------------------
------------------------------------------------------------
------------------------------------------------------------
------------------------------------------------------------
------------------------------------------------------------
------------------------------------------------------------
------------------------------------------------------------
------------------------------------------------------------
------------------------------------------------------------
------------------------------------------------------------
------------------------------------------------------------
------------------------------------------------------------
------------------------------------------------------------
------------------------------------------------------------
------------------------------------------------------------
------------------------------------------------------------
------------------------------------------------------------
------------------------------------------------------------
------------------------------------------------------------
------------------------------------------------------------
------------------------------------------------------------
------------------------------------------------------------
------------------------------------------------------------
------------------------------------------------------------
------------------------------------------------------------
------------------------------------------------------------
------------------------------------------------------------
------------------------------------------------------------
------------------------------------------------------------
------------------------------------------------------------
------------------------------------------------------------
------------------------------------------------------------
-------------------------------------------------------
>BEL19|978478
tgtacaaaagattgtttaattattttgttttctaactgtacatttagtctttacc-----
tgttttgttattatgtgggcgtggttaaaaggtccgctcgcgagtttaatgaataaagtg
aaagtgttcgacacagtaatgaaagaggaacagagagaaaggcaggtgcgcatcgtgatg
ctcagtcgctagtttagagagttaaagccaacaaactgttaggattg-caatcacagcat
cctcagagaaggcagtttgactgaatcctatcagatgacaggaagatgtggtgtga-tta
cttcagagtttgacagaactttatgatgtgcgtcattgaagaaacgtgagtgttcatagt
tcattattaaaaactttaattatcattcgatgtatatatacatgcatctatacgcatatt
tatagtttgcaactgtattagaatgacacgtttattatattatgtgttcgtgatctttca
cgtgtttattcacgtgtagtaataatgacgcagcatttttccgtgagtagtttgaggact
aatt-aaacctttttttctttattatagaaccacacacatacatacaacatcacacgcta
ctgcatgaacatttacagtaacatctaacttaatctgat---------------------
----------------------------------cacttgcttttacacaatca---ctc
attatacat--tatacattcattgcaaatgaaga-----------tcccggcaaatgttg
cacactggctgatgacatcactactattgatcgactgctgaagtgatcgctggaccttct
gtttatgaggtggatttttctgtgaaactattgggacttatttcaccatattacaagtga
tcgctggacctttctgtttataagtcctctgaaactattgggatttatttccccactata
ttaca---------------accttacagtactgtaattattgtcat-cttatatgataa
ttgttt-tcatttacgt--------gggcctacgctatttta--------------tttg
atttgtattgtgatg-attatgtttacacact------------------aatcataaag
aaattgatacattgtttgaacaaaataatttgtgtatgatct--ctttactcttctccta
ttctttggacatcaattggataatatatcctttaaggtggtat----agaaccgtatagt
aatcagtgctttcatacaggcttcaatacatttaatggtccttcgagccggatatttatt
actaccttaacaatgatgtccaggaataggacaggagtttcagagccagatgttatacgt
cagcgtagaattactagaccaccagcatatctacgtgattatgaagtaggttacactagc
aaacatcttacatttgcagatgagcggtcagaaatgcttacatgtatacgtgaaatgagg
gaagagaatatgcagttgaggcaggaggtgagacgtatatcagatgtgattgctaattct
ccagttttagcttctcaggatccagtagctgtgcagcagtctagagttaaagaggcagga
gtgtcatccacaccaaagtctacaggcatgctggtgtcatttcaggattatgagaatcct
cgccagatagaacatacccctttggtgccacccagagatgaatccctcctcgcagt---g
caggatcgtgaccgagagcttattgaggagctaacagagagtctaaagagagtaggcagg
ttaagtgatagtccgcctggttcaggtatatcaacaccctcttatcatgacccacataat
agcaatagcaattcacctcaacgtaataacgctagtgatgctaatatccctgttcgacaa
cataatctgactagattccattattgtaatactgatgattctccagtgttgcagtccagc
ataccaccttctgatgcttatcgcacaacaactgatccttactatcattgtgtgaatgac
aggacgcattacttatcaaagaatgccagagatcatcttgactacttttcatttgatggg
aagcaagagtataatagagagaatagacatttcctatatcacctggtagtgcatacaatc
catactctgtgcctccacatgctttatatactcaacctgtacaatatcgtggccctactc
ctaccattccgaattttagtagagatgacccccgcgagtttgctcatcttaaacttgcat
tagacaatgttcttccctatgatgcttcagaggcattcaagtttcaaatacttgtggacc
atcttaagctggaagatgctttgcttgtagctgactcctatagtcacagccgtactccat
tcagcgacacaatgagagcgcttactgatatgtatgggcagccacatcaattagccttgc
aaaggattacaaatttgatggaagggccaaacattaggagcggagacgttaagtcattta
aatcatttgctctacgtgtccgagcattggttggaatgttaaaccagttaggtagcacag
gttggacggaactaaaatgtggttcacatgtatctcgactcttagccaagttgccacacg
acctaagagctaacttcaagagatttattaaccccattcagacaccgattccaactctgc
ttgagtttgctgactggttggagtatgaagtgcgtgtgcaagtagatggaaatcagtatg
gatcataccccgaatatgaaaaacatgttccacgtaaagacaagcggcccagttttatgc
ctcggaagttgactacagtgctacatggaggagaacaaaaggaagtagcagttgagaata
taaagaaggagcatgctcatgtggaacggccacaggacaagccaaaaaagtactgtcctt
tctgtgattcattccagcactatatgaatcaatgttctaatttcaaacttctctccaagg
agcaggtagaaagttggattaaagcaggcaatagatgctggcgttgtggacgaggacatt
tatcgtcaaaatgtacgttgaaagccaagtgcaagcgatgcgacagaaggcatcttgatg
tcctacatgaggtgaatgctagtgcatacacaatgattaaaagtaatcagaagattcctc
agaaaagtacagattcagaagggcctacctctcagacattatacttggatcgccctactt
gtggtaaacaagtgctgttgaaactgatccgagttattattcagagtggtaataagtcac
tagagacatatgcagttcttgacgacgggtcagaacgcactattctaatgtatgaagcca
ctcaacgtctaggtcttcaaggagacagggaagacctggctcttcggactgtgaaacagg
aggctcagaccatacagggaaaagttgtttccttttccattgctcccttttcattccctg
atcgatcgtatcaaataaagggtgcctttacagccaaagaactcgcattggtccagcata
catacccaatttctgacctccagaaaaaataccgacatctacgtgacttacccttgcatg
agatcaacaaagctcagcctcttgttcttattgggtcagactatccgcacttgattaccc
cattggagcccgtacgtttggggccccctggaggtcctgctgctgtccataccaagcttg
gctggactttacaaggtccttcaagtcttcccaaatcttgtttacgtcctcaggaatgtc
tcttcatttcttgcctttctcctgaagctgaattattgcgacaggttgaaaatctttgga
agttggatatccttccttaccgctcagagaagattatcagccgatctcgtcaggatgcag
aagcaattcgtatcttagaagaaaaaacaatcaggatcgaggtacaggatgtaaagagat
atgccactcctttactctggaagcagttaccccccccctttgaatgcacctcaggaagcg
gtcatgggtctgttatgtagcactgaacgaaaactgtctaaagagccagagaaagctgaa
tcctatgatttcgagattcagaaactactgcagtcgggttatgtcactcagctgacacct
gcagaaagtgaatcaagtgcaaagtcgtggtacataccacaccacatggttcaacataac
agaaagaaccgtattgttttcaattgctcctttgaatacaagggtcaatccttgaacgaa
tatcttctgcctggccctactttaggctcaagtctcttaggagtccttcttcgctttcgt
gaatatcccgtagctatctgtagtgacgtgaagggcatgttccaccaggtccgcctgctt
gatgaggacaagccatttttacgattcctgtggcgacagggaaaaacatctgagatgcca
gtcgtgcatcaatgggaagtcctgccatttggcactgcttgcagtccctgttgtgcagtt
tttgcactccaatctcatgtaaagggggatcttgatcctactgatgaggtgcgtaaaaca
gtcgagcgaaatttctatgtagacaattgtctaagcagtgttccaactgaatctcaagcc
aaaaatctagtgaaccgactgcaatgtcatcttatggatggtggatttgagctcagacag
tgggcatgtaacatccctgaggtgattcagcaccttcctaatgacttaaagtccaagagt
ggggagatatggctcagtcagggaatagataacccacaggaaaatgcccttggattgata
tggcattgcaaaacggacaacttagtatacaaaccttaccagcgagaagatggtgagatt
actatgcgaaaaatctatcgcactttggccaagctctatgatccgctaggatatctcata
ccatatactacaagagctaaaactgttgtgcagttgttgtgggataagaaacgtgaatgg
gatgatcccaatctccctgaagatctgctggccatttggcatcagtgggaaagtgaactc
ccaaacctgtctcaagtattcttgccaagatgttacacttctcacattcaatgtacagtc
aaacatcgctgtgtacatgtattctgtgatgcttctgaaagagcctatggttctgttgca
tacttgtgctctgaagacgaacaagacaatagacatgtgtctttcattgcggcaagatca
cgggttgccccccgaaaacagatctcaatccctcgtttagagctatgtgctgcactaaca
ggcgcacagcttggagatgttctaaaacgagagctgaccctaaacatcaatcaatttgtt
tattggtcagattccactaccgtccttaactggctacagtctgattcgtgtagataccga
gtgttcgtaggagtgagagtgacagaaattcaggaactttctgacccaggctcttggcgc
tacattgattcagccacaaaccctgctgaagatgtaactcgtgggttgtcactaattcag
ctagctgaaaattcaagatggaaacttggtccagacttcttgaggcagcctagtagctgt
tggccaaaattaccagtaggtcccgcttctgaagaagatcaggagcttaagaaatccatc
ttttgtggattagtggatgagattaaagagcaagatgagcctgatgtccatcagttcagt
agctattttgagttcttagaggctactgcacgatcccttcacggggcggccgatagcaca
ttttcaccaagtgcagatgatttcagacaagcagaactgtctatccttagacaatgtcag
aaacatgacttcccagaagaatatgctttgctcagagaaggtaaagccattcccacacgt
agtcgaatacttaaacttgctcccgaatatgacagagacttggatttgatcagagttggg
ggacgacttcgtagatgcccttacttgaatgaagaagtattacaccctatagttctggcc
ccagaccatcccgtcgtcaagcttctaattaaacattatgatgcacaattgcatcacccg
ggagctggaagagtcttggctgagatacaacgaaagtattggattttgcgtggaagagag
gcgatcaaacggcatcagcacaactgccttgactgccggaaatggagaggcaagccagtt
gtcccaaaattatcagacctaccaccatcaagtctaagattattcaaacctcccttctac
tctactggagtagattgttttgggccactgatggtgaaaattggacgccgcatagagaaa
aggtggggcatcatctacaagtgcctcaccacacgagctgtgcatcttgatctgctgtat
cacatggacagtgattcatttttgatgtctctgaggcgcttcattgctcggagagggaag
cctcacgaactcctttccgatcaaggaacaaattttaagggtggtgctaatgagttagaa
gacaccttcaatcagattcagcccatccttcgagacatgttggccaaggaccaaatcagg
ttccaattcaaccctcccagtgcccctcattttggagggtcatgggaaagagaggtgagg
tcggtcaagactgctttaagaagcactttgggtgcgcagactgttaccgaagaggtatta
aggacaattttgactgaggtcgaaaacattcttaactccagacctctcggttacgtctcg
agcgatatagcagatcccgacccagtaactccgaactccttactaatggggagacctgac
tcatctttgcctcaggttgtttattcacattctgaattgctcagtaagaaaagatggcga
cacagccaggtccttagtgaccatttttggaagcattttattcatgactttctgccatcc
ttacagtcaagacaaaagtggcacagtgaaaggcagaacattgtggttggtacagtagta
ctcattgttgatgaacagcttccaagagcatgctggaaagttggtacagtttcgtccgtc
attcccagtgcagatggtagggtcagaacagtgacggtcaaagtgaaagatcagacatac
acaagaccagttgtgaaactaattgaactgccatctttacctgaagacctggagaattca
tcctaaactcaataatggcaaatttaattagcaaatttgagggcggctgtacaaaagatt
gtttaattattttgttttctaactgtacatttagtctttacctgttttgttattatgtgg
gcgtggttaaaaggtccgctcgcgagtttaatgaataaagtgaaagtgttcgacacagta
atgaaagaggaacagagagaaaggcaggtgcgcatcgtgatgctcagtcgctagtttaga
gagttaaagccaacaaactgttaggattgcaatcacagcatcctcagagaaggcagtttg
actgaatcctatcagatgacaggaagatgtggtgtgattacttcagagtttgacagaact
ttatgatgtgcgtcattgaagaaacgtgagtgttcatagttcattattaaaaactttaat
tatcattcgatgtatatatacatgcatctatacgcatatttatagtttgcaactgtatta
gaatgacacgtttattatattatgtgttcgtgatctttcacgtgtttattcacgtgtagt
aataatgacgcagcatttttccgtgagtagtttgaggactaatt-aaacctttttttctt
tattatagaaccacacacatacatacaacatcacacgctactgcatgaacatttacagta
acatctaacttaatctgatcacttgcttttacacaatcactcattatacattatacattc
attgcaaatgaagatcccggcaaatgttgcacactggctgatgacatcactactattgat
cgactgctgaagtgatcgctggaccttctgtttatgaggtggatttttctgtgaaactat
tgggacttatt-------------------------------------------------
------------------------------------------------------------
------------------------------------------------------------
------------------------------------------------------------
------------------------------------------------------------
-------------------------------------------------------
>BEL19|978479
--tacaaaagattgtttaattattctgttttcgaactgtacatttattctttacc-----
tgttatgttattatatgggcgtggtt-agaggtccgctcgcgagttcaatgaat------
---gtatttgacacagtaacggaagaggaacagaggaaaaggcaagtgcacatcgcgatg
cttagtcgacagtttaaagaattatagccaacaa--------gatta-caaccacaccat
tccaagagcaagcagtttgactgaatcttatcagatgagaagaagatgtggtgtgatttg
cttcggagtttgacataactttat------------------------------------
------------------------------------------------------------
------------------------------------------------------------
------------------------------------------------------------
----------------------------aaccacac----acatacacaatcacctgcaa
ctgcataaaaatttacagcaacatttaacttcatctgat---------------------
----------------------------------aacttgttttaacacaataactcctc
attttacat--tatacgttcatggcatatgaaaa------tacgatcccggcaaatgttg
cata-------atggcataacttccacggatcgtctgctgaagtgatcac----------
--ttataagg-----tt-------------------------------------------
-----------------------attctctaaaacta-tgggacttgtttcattactata
ttaca---------------acttctcagtattaaaattattgtcattcttatgtgataa
ttgtttaccatttacgt--------gggcctatgctattttg--------------tttg
atttgtattgtgatg-attatgtttacacatt------------------aatcataaag
aaattaatacattgtttaaacataataacttgtgtctgacct--ctttactcttcttcta
ttctttggacatc--------aatatatcctttaaggtggtat----agaaccgtacagt
tatcagtgcattcatacaggcttcaataca------------------------------
------------------------------------------------------------
------------------------------------------------------------
------------------------------------------------------------
------------------------------------------------------------
------------------------------------------------------------
------------------------------------------------------------
------------------------------------------------------------
------------------------------------------------------------
------------------------------------------------------------
------------------------------------------------------------
------------------------------------------------------------
------------------------------------------------------------
------------------------------------------------------------
------------------------------------------------------------
------------------------------------------------------------
------------------------------------------------------------
------------------------------------------------------------
------------------------------------------------------------
------------------------------------------------------------
------------------------------------------------------------
------------------------------------------------------------
------------------------------------------------------------
------------------------------------------------------------
------------------------------------------------------------
------------------------------------------------------------
------------------------------------------------------------
------------------------------------------------------------
------------------------------------------------------------
------------------------------------------------------------
------------------------------------------------------------
------------------------------------------------------------
------------------------------------------------------------
------------------------------------------------------------
------------------------------------------------------------
------------------------------------------------------------
------------------------------------------------------------
------------------------------------------------------------
------------------------------------------------------------
------------------------------------------------------------
------------------------------------------------------------
------------------------------------------------------------
------------------------------------------------------------
------------------------------------------------------------
------------------------------------------------------------
------------------------------------------------------------
------------------------------------------------------------
------------------------------------------------------------
------------------------------------------------------------
------------------------------------------------------------
------------------------------------------------------------
------------------------------------------------------------
------------------------------------------------------------
------------------------------------------------------------
------------------------------------------------------------
------------------------------------------------------------
------------------------------------------------------------
------------------------------------------------------------
------------------------------------------------------------
------------------------------------------------------------
------------------------------------------------------------
------------------------------------------------------------
------------------------------------------------------------
------------------------------------------------------------
------------------------------------------------------------
------------------------------------------------------------
------------------------------------------------------------
------------------------------------------------------------
------------------------------------------------------------
------------------------------------------------------------
------------------------------------------------------------
------------------------------------------------------------
------------------------------------------------------------
------------------------------------------------------------
------------------------------------------------------------
------------------------------------------------------------
------------------------------------------------------------
------------------------------------------------------------
------------------------------------------------------------
------------------------------------------------------------
------------------------------------------------------------
------------------------------------------------------------
------------------------------------------------------------
------------------------------------------------------------
------------------------------------------------------------
------------------------------------------------------------
------------------------------------------------------------
------------------------------------------------------------
------------------------------------------------------------
------------------------------------------------------------
------------------------------------------------------------
------------------------------------------------------------
------------------------------------------------------------
------------------------------------------------------------
------------------------------------------------------------
------------------------------------------------------------
------------------------------------------------------------
------------------------------------------------------------
------------------------------------------------------------
------------------------------------------------------------
------------------------------------------------------------
------------------------------------------------------------
------------------------------------------------------------
------------------------------------------------------------
------------------------------------------------------------
------------------------------------------------------------
------------------------------------------------------------
------------------------------------------------------------
------------------------------------------------------------
------------------------------------------------------------
------------------------------------------------------------
------------------------------------------------------------
------------------------------------------------------------
------------------------------------------------------------
------------------------------------------------------------
------------------------------------------------------------
------------------------------------------------------------
-------------------------------------------------------
>BEL19|1065904
--tacaaaagattgtttaattattctgttttcgaactgtacatttattctttacc-----
tgttatgttattatgtgggcgtggtt-agaggtccgctcgcgagttcaatga--------
-----atttgacacagtaacggaagaggaacagaggaaaaggcaagtgcacatcgcgatg
cttagtcgacagtttaaagaattatagccaacaa--------gatta-caaccacaccat
tccaagagcaagcagtttgactgaatcttatcagatgagaagaagatgtggtgtgatttg
cttcggagtttgacataactttat------------------------------------
------------------------------------------------------------
------------------------------------------------------------
------------------------------------------------------------
----------------------------aaccacac----acatacacaatcacctgcaa
ctgcataaaaatttacagcaacatttaacttcatctgat---------------------
----------------------------------aacttgttttaacacaataactcctc
attttacat--tatacgttcatggcatatgaaaatatagctacgatcccggcaaatgttg
cata-------atg--------tccacggatcgtctgctgaagtgatcgctggacctcct
gtttataaggtggactt-------------------------------------------
-----------------------attctctaaaacta-tgggacttgtttcatcactata
ttaca---------------acttctcagtattaaaattattgtcattcttatgtgataa
ttgtttaccatttacgt--------gggcctatgctattttg--------------tttg
atttgtattgtgatg-attatgtttacacatt------------------aatcataaag
aaattaatacattgtttaaacataataacttgtgtctgacct--ctttactcttcttcta
ttctttggacatc--------aatatatcatttaaggtggtat----agaaccgtacagt
tatcagtgcattcatacaggcttcaataca------------------------------
------------------------------------------------------------
------------------------------------------------------------
------------------------------------------------------------
------------------------------------------------------------
------------------------------------------------------------
------------------------------------------------------------
------------------------------------------------------------
------------------------------------------------------------
------------------------------------------------------------
------------------------------------------------------------
------------------------------------------------------------
------------------------------------------------------------
------------------------------------------------------------
------------------------------------------------------------
------------------------------------------------------------
------------------------------------------------------------
------------------------------------------------------------
------------------------------------------------------------
------------------------------------------------------------
------------------------------------------------------------
------------------------------------------------------------
------------------------------------------------------------
------------------------------------------------------------
------------------------------------------------------------
------------------------------------------------------------
------------------------------------------------------------
------------------------------------------------------------
------------------------------------------------------------
------------------------------------------------------------
------------------------------------------------------------
------------------------------------------------------------
------------------------------------------------------------
------------------------------------------------------------
------------------------------------------------------------
------------------------------------------------------------
------------------------------------------------------------
------------------------------------------------------------
------------------------------------------------------------
------------------------------------------------------------
------------------------------------------------------------
------------------------------------------------------------
------------------------------------------------------------
------------------------------------------------------------
------------------------------------------------------------
------------------------------------------------------------
------------------------------------------------------------
------------------------------------------------------------
------------------------------------------------------------
------------------------------------------------------------
------------------------------------------------------------
------------------------------------------------------------
------------------------------------------------------------
------------------------------------------------------------
------------------------------------------------------------
------------------------------------------------------------
------------------------------------------------------------
------------------------------------------------------------
------------------------------------------------------------
------------------------------------------------------------
------------------------------------------------------------
------------------------------------------------------------
------------------------------------------------------------
------------------------------------------------------------
------------------------------------------------------------
------------------------------------------------------------
------------------------------------------------------------
------------------------------------------------------------
------------------------------------------------------------
------------------------------------------------------------
------------------------------------------------------------
------------------------------------------------------------
------------------------------------------------------------
------------------------------------------------------------
------------------------------------------------------------
------------------------------------------------------------
------------------------------------------------------------
------------------------------------------------------------
------------------------------------------------------------
------------------------------------------------------------
------------------------------------------------------------
------------------------------------------------------------
------------------------------------------------------------
------------------------------------------------------------
------------------------------------------------------------
------------------------------------------------------------
------------------------------------------------------------
------------------------------------------------------------
------------------------------------------------------------
------------------------------------------------------------
------------------------------------------------------------
------------------------------------------------------------
------------------------------------------------------------
------------------------------------------------------------
------------------------------------------------------------
------------------------------------------------------------
------------------------------------------------------------
------------------------------------------------------------
------------------------------------------------------------
------------------------------------------------------------
------------------------------------------------------------
------------------------------------------------------------
------------------------------------------------------------
------------------------------------------------------------
------------------------------------------------------------
------------------------------------------------------------
------------------------------------------------------------
------------------------------------------------------------
------------------------------------------------------------
------------------------------------------------------------
------------------------------------------------------------
------------------------------------------------------------
------------------------------------------------------------
------------------------------------------------------------
------------------------------------------------------------
------------------------------------------------------------
------------------------------------------------------------
-------------------------------------------------------
>BEL19|1065905
--tacaaaagattgtttaattattctgttttcgaactgtacatttattctttacctgtta
tgttatgttattatgtgggcgtggtt-agaggtccgctcgcgagttcaatgaat------
---gtatttgacacagtaacggaagaggaacagaggaaaaggcaagtgcacatcgcgatg
cttagtcgacagtttaaagaattatagccaacaa--------gatta-caaccacaccat
tccaagagcaagcagtttgactgaatcttatcagatgagaagaagatgtggtgtgatttg
cttcggagtttgacataactttat------------------------------------
------------------------------------------------------------
------------------------------------------------------------
------------------------------------------------------------
----------------------------aaccacac----acatacacaatcacctgcaa
ctgcataaaaatttacagcaacatttaacttcatctgat---------------------
----------------------------------aacttgttttaacacaataactcctc
attttacat--tatacgttcatggcatatgaaaatatagctacgatcccggcaaatgttg
cata-------atg--------tccacggatcgtctgctgaagtgatcgctggacctcct
gtttataaggtggactt-------------------------------------------
-----------------------attctctaaaacta-tgggacttgtttcatcactata
ttaca---------------acttctcagtattaaaattattgtcattcttatgtgataa
ttgtttaccatttacgt--------gggcctatgctattttg--------------tttg
atttgtattgtgatg-attatgtttacacatt------------------aatcataaag
aaattaatacattgtttaaacataataacttgtgtctgacct--ctttactcttcttcta
ttctttggacatc--------aatatatcatttaaggtggtat----agaaccgtacagt
tatcagtgcattcatacaggcttcaataca------------------------------
------------------------------------------------------------
------------------------------------------------------------
------------------------------------------------------------
------------------------------------------------------------
------------------------------------------------------------
------------------------------------------------------------
------------------------------------------------------------
------------------------------------------------------------
------------------------------------------------------------
------------------------------------------------------------
------------------------------------------------------------
------------------------------------------------------------
------------------------------------------------------------
------------------------------------------------------------
------------------------------------------------------------
------------------------------------------------------------
------------------------------------------------------------
------------------------------------------------------------
------------------------------------------------------------
------------------------------------------------------------
------------------------------------------------------------
------------------------------------------------------------
------------------------------------------------------------
------------------------------------------------------------
------------------------------------------------------------
------------------------------------------------------------
------------------------------------------------------------
------------------------------------------------------------
------------------------------------------------------------
------------------------------------------------------------
------------------------------------------------------------
------------------------------------------------------------
------------------------------------------------------------
------------------------------------------------------------
------------------------------------------------------------
------------------------------------------------------------
------------------------------------------------------------
------------------------------------------------------------
------------------------------------------------------------
------------------------------------------------------------
------------------------------------------------------------
------------------------------------------------------------
------------------------------------------------------------
------------------------------------------------------------
------------------------------------------------------------
------------------------------------------------------------
------------------------------------------------------------
------------------------------------------------------------
------------------------------------------------------------
------------------------------------------------------------
------------------------------------------------------------
------------------------------------------------------------
------------------------------------------------------------
------------------------------------------------------------
------------------------------------------------------------
------------------------------------------------------------
------------------------------------------------------------
------------------------------------------------------------
------------------------------------------------------------
------------------------------------------------------------
------------------------------------------------------------
------------------------------------------------------------
------------------------------------------------------------
------------------------------------------------------------
------------------------------------------------------------
------------------------------------------------------------
------------------------------------------------------------
------------------------------------------------------------
------------------------------------------------------------
------------------------------------------------------------
------------------------------------------------------------
------------------------------------------------------------
------------------------------------------------------------
------------------------------------------------------------
------------------------------------------------------------
------------------------------------------------------------
------------------------------------------------------------
------------------------------------------------------------
------------------------------------------------------------
------------------------------------------------------------
------------------------------------------------------------
------------------------------------------------------------
------------------------------------------------------------
------------------------------------------------------------
------------------------------------------------------------
------------------------------------------------------------
------------------------------------------------------------
------------------------------------------------------------
------------------------------------------------------------
------------------------------------------------------------
------------------------------------------------------------
------------------------------------------------------------
------------------------------------------------------------
------------------------------------------------------------
------------------------------------------------------------
------------------------------------------------------------
------------------------------------------------------------
------------------------------------------------------------
------------------------------------------------------------
------------------------------------------------------------
------------------------------------------------------------
------------------------------------------------------------
------------------------------------------------------------
------------------------------------------------------------
------------------------------------------------------------
------------------------------------------------------------
------------------------------------------------------------
------------------------------------------------------------
------------------------------------------------------------
------------------------------------------------------------
------------------------------------------------------------
------------------------------------------------------------
------------------------------------------------------------
------------------------------------------------------------
------------------------------------------------------------
------------------------------------------------------------
-------------------------------------------------------
>BEL19|1197343
--tacaaaagattgtttaattattctgttttcgaagtgtacatttattctttacc-----
tgttatgttattatgtgggcgtggtt-agaggtccgctcgcgagttcaatgaat------
---gtatttgacacagtaacggaagaggaacagaggaaaaggcaagtgcacatcgcgatg
cttagtcgacagtttaaagaattatagccaacaa--------gatta-caaccacaccat
tccaagagcaagcagtttgactgaatcttatcagatgagaagaagatgtggtgtgatttg
cttcggagtttgacataactttat------------------------------------
------------------------------------------------------------
------------------------------------------------------------
------------------------------------------------------------
----------------------------aaccacac----acatacacaatcacctgcaa
ctgcataaaaatttacagcaacatttaacttcatctgat---------------------
----------------------------------aacttgttttaacacaataactcctc
attttacat--tatacgttcatggcatatgaaaatatagctacgatcccggcaaatgttg
cata-------atg--------tccacggatcgtctgctgaagtgatcgctggacctcct
gtttataaggtggactt-------------------------------------------
-----------------------attctctaaaacta-tgggac-tgtttcatcactata
ttaca---------------acttctcagtattaaaattattgtcattcttatgtgataa
ttgtttaccatttacgt--------gggcctatgctattttg--------------tttg
atttgtattgtgatg-attatgtttacacatt------------------aatcataaag
aaattaatacattgtttaaacataataacttgtgtctgacct--ctttactcttcttcta
ttctttggacatc--------aatatatcatttaaggtggtat----agaaccgtacagt
tatcagtgcattcatacaggcttcaataca------------------------------
------------------------------------------------------------
------------------------------------------------------------
------------------------------------------------------------
------------------------------------------------------------
------------------------------------------------------------
------------------------------------------------------------
------------------------------------------------------------
------------------------------------------------------------
------------------------------------------------------------
------------------------------------------------------------
------------------------------------------------------------
------------------------------------------------------------
------------------------------------------------------------
------------------------------------------------------------
------------------------------------------------------------
------------------------------------------------------------
------------------------------------------------------------
------------------------------------------------------------
------------------------------------------------------------
------------------------------------------------------------
------------------------------------------------------------
------------------------------------------------------------
------------------------------------------------------------
------------------------------------------------------------
------------------------------------------------------------
------------------------------------------------------------
------------------------------------------------------------
------------------------------------------------------------
------------------------------------------------------------
------------------------------------------------------------
------------------------------------------------------------
------------------------------------------------------------
------------------------------------------------------------
------------------------------------------------------------
------------------------------------------------------------
------------------------------------------------------------
------------------------------------------------------------
------------------------------------------------------------
------------------------------------------------------------
------------------------------------------------------------
------------------------------------------------------------
------------------------------------------------------------
------------------------------------------------------------
------------------------------------------------------------
------------------------------------------------------------
------------------------------------------------------------
------------------------------------------------------------
------------------------------------------------------------
------------------------------------------------------------
------------------------------------------------------------
------------------------------------------------------------
------------------------------------------------------------
------------------------------------------------------------
------------------------------------------------------------
------------------------------------------------------------
------------------------------------------------------------
------------------------------------------------------------
------------------------------------------------------------
------------------------------------------------------------
------------------------------------------------------------
------------------------------------------------------------
------------------------------------------------------------
------------------------------------------------------------
------------------------------------------------------------
------------------------------------------------------------
------------------------------------------------------------
------------------------------------------------------------
------------------------------------------------------------
------------------------------------------------------------
------------------------------------------------------------
------------------------------------------------------------
------------------------------------------------------------
------------------------------------------------------------
------------------------------------------------------------
------------------------------------------------------------
------------------------------------------------------------
------------------------------------------------------------
------------------------------------------------------------
------------------------------------------------------------
------------------------------------------------------------
------------------------------------------------------------
------------------------------------------------------------
------------------------------------------------------------
------------------------------------------------------------
------------------------------------------------------------
------------------------------------------------------------
------------------------------------------------------------
------------------------------------------------------------
------------------------------------------------------------
------------------------------------------------------------
------------------------------------------------------------
------------------------------------------------------------
------------------------------------------------------------
------------------------------------------------------------
------------------------------------------------------------
------------------------------------------------------------
------------------------------------------------------------
------------------------------------------------------------
------------------------------------------------------------
------------------------------------------------------------
------------------------------------------------------------
------------------------------------------------------------
------------------------------------------------------------
------------------------------------------------------------
------------------------------------------------------------
------------------------------------------------------------
------------------------------------------------------------
------------------------------------------------------------
------------------------------------------------------------
------------------------------------------------------------
------------------------------------------------------------
------------------------------------------------------------
------------------------------------------------------------
------------------------------------------------------------
------------------------------------------------------------
------------------------------------------------------------
-------------------------------------------------------
>BEL19|1197344
------------------------------------------------------------
------------------------------------------------------------
------------------------------------------------------------
------------------------------------------------------------
------------------------------------------------------------
------------------------------------------------------------
------------------------------------------------------------
------------------------------------------------------------
------------------------------------------------------------
------------------------------------------------------------
------------------------------------------------------------
------------------------------------------------------------
------------------------------------------------------------
-------------------------------------------------ctggacctcct
gtttataaggtggactt-------------------------------------------
-----------------------attctctgaaactattgggacttatttcaccactata
ttaca---------------acctcgcagtactgtaaggattttaattcttatatgataa
ttgtttatcatttacgt--------gggcctacgctatttta--------------tttg
atttatattgtgatg-attatgtttacacatt------------------aatcataaag
aaattaatacattgtttgaacataataatttgtgtatgacct--ctttactct-------
----------atcaattggataatatatccttaaaggtggtatagacagaaccgtacagt
aaccagtgcattcatacaggc---------------------------------------
------------------------------------------------------------
------------------------------------------------------------
------------------------------------------------------------
------------------------------------------------------------
------------------------------------------------------------
------------------------------------------------------------
------------------------------------------------------------
------------------------------------------------------------
------------------------------------------------------------
------------------------------------------------------------
------------------------------------------------------------
------------------------------------------------------------
------------------------------------------------------------
------------------------------------------------------------
------------------------------------------------------------
------------------------------------------------------------
------------------------------------------------------------
------------------------------------------------------------
------------------------------------------------------------
------------------------------------------------------------
------------------------------------------------------------
------------------------------------------------------------
------------------------------------------------------------
------------------------------------------------------------
------------------------------------------------------------
------------------------------------------------------------
------------------------------------------------------------
------------------------------------------------------------
------------------------------------------------------------
------------------------------------------------------------
------------------------------------------------------------
------------------------------------------------------------
------------------------------------------------------------
------------------------------------------------------------
------------------------------------------------------------
------------------------------------------------------------
------------------------------------------------------------
------------------------------------------------------------
------------------------------------------------------------
------------------------------------------------------------
------------------------------------------------------------
------------------------------------------------------------
------------------------------------------------------------
------------------------------------------------------------
------------------------------------------------------------
------------------------------------------------------------
------------------------------------------------------------
------------------------------------------------------------
------------------------------------------------------------
------------------------------------------------------------
------------------------------------------------------------
------------------------------------------------------------
------------------------------------------------------------
------------------------------------------------------------
------------------------------------------------------------
------------------------------------------------------------
------------------------------------------------------------
------------------------------------------------------------
------------------------------------------------------------
------------------------------------------------------------
------------------------------------------------------------
------------------------------------------------------------
------------------------------------------------------------
------------------------------------------------------------
------------------------------------------------------------
------------------------------------------------------------
------------------------------------------------------------
------------------------------------------------------------
------------------------------------------------------------
------------------------------------------------------------
------------------------------------------------------------
------------------------------------------------------------
------------------------------------------------------------
------------------------------------------------------------
------------------------------------------------------------
------------------------------------------------------------
------------------------------------------------------------
------------------------------------------------------------
------------------------------------------------------------
------------------------------------------------------------
------------------------------------------------------------
------------------------------------------------------------
------------------------------------------------------------
------------------------------------------------------------
------------------------------------------------------------
------------------------------------------------------------
------------------------------------------------------------
------------------------------------------------------------
------------------------------------------------------------
------------------------------------------------------------
------------------------------------------------------------
------------------------------------------------------------
------------------------------------------------------------
------------------------------------------------------------
------------------------------------------------------------
------------------------------------------------------------
------------------------------------------------------------
------------------------------------------------------------
------------------------------------------------------------
------------------------------------------------------------
------------------------------------------------------------
------------------------------------------------------------
------------------------------------------------------------
------------------------------------------------------------
------------------------------------------------------------
------------------------------------------------------------
------------------------------------------------------------
------------------------------------------------------------
------------------------------------------------------------
------------------------------------------------------------
------------------------------------------------------------
------------------------------------------------------------
------------------------------------------------------------
------------------------------------------------------------
------------------------------------------------------------
------------------------------------------------------------
-------------------------------------------------------
>BEL19|1270923
tgtacaaaagattgtttaattattttgttttctaactgtacatttagtctttacc-----
tgttttgttattatgtgggcgtggttaaaaggtccgctcgcgagtttaatgaataaagtg
aaagtgttcgacacagtaatgaaagaggaacagagagaaaggcaggtgcgcatcgtgatg
ctcagtcgccagtttcgagagttaaagccaacaaactgttaggattg-caatcacagcat
cctcagagaaggcagtttgactgaatcctatcagatgacaggaagatgtgctgtga-tta
cttcagagtttgacagaactttatgatgtgcgtcattgaagaaacgtgagtgttcatagt
tcattattaaaaactttaattatcattcgatgtatatatacatgcatctatacgcatatt
tatagtttgcaactgtattagaacgacacgtttattatattatgggttcgtgatctttca
cgtgtttattcacgtgtagtaataatgacgcagcatttttccgtgagtagtttgaggact
aatt-aaccctttttttctttattatagaaccacacacatacatacaaaatcacacgcta
ctgcatgaacatttacagcaacatttaacttaatctgat---------------------
----------------------------------cacttgcttttacacaatca---ctc
attatacat--tatacattcattgcaaatgaaga-----------tcccggcaaatgttg
cacactggctgatgacatcactactattgatcgactgctgaagtgatcgctggaccttct
gtttatgaggtggatttttctgtgaaactattgggacttatttcaccatattacaagtga
tcgctggacctttctgtttataagtcctctgaaactattgggatttatttccccactata
ttaca---------------accttacagtactgtaattattgtcat-cttatttgataa
ttgttt-tcatttacgt--------gggcctacgctatttta--------------tttg
atttgtattgtgatg-attatgtttacacact------------------aatcataaag
aaattgatacattgtttgaacaaaataatttgtgtatgacct--ctttactcttctccta
ttctttggacatcaattggataatatatcctttaaggtggtat----agaaccgtatagt
aatcagtgctttcatacaggcttcaatacatttaatggtccttcgagccggatatttatt
actaccttaacaatgatgtccaggaataggacaggagtttcagagccagatgttatacgt
cagcgtagaattactagaccaccagcatatctacgtgattatgaagtaggttacactagc
aaacatcttacatttgcagatgagcggtcagaaatgcttacatgtatacgtgaaatgagg
gaagagaatatgcagttgaggcaggaggtgagacgtatatcagatgtgattgctaattct
ccagttttagcttctcaggatccagtagctgtgcagcagtctagagttaaagaggcagga
gtgtcatctacaccaaagtctacaggtatgctggtgtcatttcaggattatgagaatcct
cgccagatagaacatacccctttggtgccacccagagatgaatccctcctcgcagtgtcg
caggatcgtgaccgagagcttattgaggagctaacagagagtctaaagagagtaggcagg
ttaagtgatagtccgcctagttcaggtatatcaacaccctcttatcatgaccctcataat
agcaatagcaattcacctccacgtaataacgctagtgatgctaatatccctgttcgacaa
cataatctgactagattccattattgtaatactgatgattctccagtgttgcagtccagc
ataccaccttctgatgcttatcgcacaacaactgatccttactatcattgtgtgaatgac
aggacgcattacttatcaaagaatgccagagatcatcttgactacttttcatttgatggg
aagcaagagtataatagagagaatagacatttcc--tatcacctggtagtgcatacaatc
catacactgtgcctccacatgctttatatactcaacctgtacaatatcgtggccctactc
ctaccattccgaattttagtagagatgacccccgcgagtttgctcatcttaaacttgcat
tagacaatgttcttccctatgatgcttcagaggcattcaagtttcaaatacttgtggacc
atcttaagctggaagatgctttgcttgtagctgactcctatagtcacagccgtactccat
tcagcgacacaatgagagcgcttactgatatgtatgggcagccacatcaattagccttgc
aaaggattacaaatttgatggaagggccaaacattaggagcggagacgttaagtcattta
aatcatttgctctacgtgtccgagcattggttggaatgttaaaccagttaggtagcacag
gttggacggaactaaaatgtggttcacatgtatctcgactcttagccaagttgccacacg
acctaagagctaacttcaagagatttattaaccccattcagacaccgattccaactctgc
ttgagtttgctgactggttggagtatgaagtgcgtgtgcaagtagatggaaatcagtatg
gatcataccccgaatatgaaaaacatgttccacgtaaagaccagcggcccagttttatgc
ctcggaagttgactacagtgctacatggaggagaacaaaaggaagtagcagttgagaata
taaagaaggagcatgctcatgtggaacggccacaggacaagccaaaaaagtactgtcctt
tctgtgactcattccagcactatatgaatcaatgttctaatttcaaacttctctccaagg
agcaggtagaaagttggattaaagcaggcaatagatgctggcgttgtggacgaggacatt
tatcgtcaaaatgtacgttgaaagccaagtgcaagcgatgcgacagaaggcatcttgatg
tcctacatgaggtgaatgctagtgcatacacaatgattaaaagtaatcagaagattcctc
agaaaagtacagattcagaagggcctacctctcagacattatacttggatcgccctactt
gtggtaaacaagtgctgttaaaactgagccgagttattattcagagtggtaataagtcac
tagagacatatgcagttcttgacgacgggtcagaacgcactattctaatgtatgaagccg
ctcaacgtctaggtcttcaaggagacagggaagacctggctcttcggactgtgaaacagg
aggctcagaccatacagggaaaagttgtttccttttccattgctcccttttcattccctg
atcgatcttatcaaattaagggtgcctttacagccaaagaactcgcattggtccagcata
catacccaatttctgacctccagaaaaaataccgacatctacgtgacttacccttgcatg
agatcaacaaagctcagcctcttgttcttattgggtcagactatccgcacttgattaccc
cattggagcccgtacgtttggggccccctggaggtcctgcggctgtccataccaagcttg
gctggactttacaaggtccttcaagtcttctcaaatcttgtttacgtcctcaggaatgtc
tcttcatttcttgcctttctcctgaagctgaattattgcgacaggttgaaaatctttgga
agttggatatccttccttaccgctcagagaagattatcagccgatctcgtcaggatgcag
aagcaattcgtatcttagaagaaaaaacaatcaggatcgaggtacaggatgtaaagagat
atgccacccctttactctggaagcagtta--ccccccctttgaatgcacctcaggaagcg
gtcatgggtctgttatgtagcactgaacgaaaactgtctaaagagccagagaaagctgaa
tcctatgatttcgagattcagaaactactgcagtcgggttatgtcactcagctgacacct
gcagaaagtgaatcaagtgcaaagtcgtggtacataccacaccacatggttcaacataac
ggaaagaaccgtattgttttcaattgctcctttgaatacaagggtcaatccttgaacgaa
tatcttctgcctggccctactttaggctcaagtctcttaggagtccttcttcgctttcgt
gaatatcccgtagctatctgtagtgacgtgaagggcatgttccaccaggtccgcctgctt
gatgaggacaagccatttttacgattcctgtggcgacagggaaaaacatctgagatgcca
gtcgtgcatcaatgggaagtcctgccatttggcactgcttgcagtccctgttgtgcagtt
tttgcactccaatctcatgtaaagggggatcttgatcctactgatgaggtgcgtcaaaca
gtcgagcgaaatttctatgtagacaattgtctaagcagtgttccaactgaatctcaagcc
aaaaatctagtgaaccgactgcaatgtcatcttatggatggtggatttgagctcagacag
tgggcatgtaacatccctgaggtgattcagcaccttcctaatgacttaaagtccaagagt
ggggagatatggctcagtcagggaatagataacccacaggaaaatgcccttggattgata
tggcattgcaaaacggacaacttagtttacaaaccttaccagcgagaagatggtgagatt
actatgcgaaaaatctatcgcactttggccaagctctatgatccgctaggatatctcata
ccatatactacaagagctaaaactgttgtgcagttgttgtgggataagaaacgtgaatgg
gatgatcccaatctccctgaagatctgctggccatttggcatcagtgggaaaatgaactc
ccaaacctgtctcaagtattcttgccaagatgttacacttctcacattcaatgtacagtc
aaacatcgctgtgtacatgtattttgtgatgcttctgaaagagcctatggttctgttgca
tacttgtgctctgaagacgaacaagacaatagacatgtatctttcattgcggcaagatca
cgggttgccccccgaaaacagatctccatccctcgtttagagctatgtgctgcactaacg
ggcgcacagcttggagatgttctaaaacgagagctgaccctaaacatcaatcaatttgtt
tattggtcagattccactaccgtccttaactggctacagtctgattcgtgtagataccga
gtgttcgtaggagtgagagtgacagaaattcaggaactttctgaccctggctcttggcgc
tacattgattcagccacaaaccctgctgatgatgtaactcgtgggttgtcactaattcag
ctagctgaaaattcaagatggaaacttggtccagacttcttgaggcagcctagtagctgt
tggccaaaattaccagtaggtcccgcttctgaagaagttcaggagcttaagaaatccatc
ttttgtggattagtggatgacattaaagagcaagatgagcctgatgtccatcagttcagt
agctattctgagttcttagaggctactgcacgatcccttcacggggcggccgatagcaca
ttttcaccaagtgcagatgatttcagacaagcagaactgtctatcctcagacaatgtcag
aaacatgacttcccagaagaatatgctttgctcagagaaggtaaagccattcccacacgt
agtcgaatacttaaacttgctcccgaatatgacagagacttggatttgatcagagttggg
ggacgacttcgtagatgcccttacttgaatgaagaagtattacaccctatagttctggcc
ccagaccatcccgtcgtcaagcttctaattaaacattatgatgcacaattgcatcacccg
ggagctggaagagtcttggctgagatacaacaaaagtattggattttgcgtggaagagag
gcgatcaaacggcatcagcacaactgccttgactgccggaaatggagaggcaagccagtt
gtcccaaaattatcagacctaccaccatcaagtctaagattattcaaacctcccttctac
tctactggagtagattgttttgggccactgatggtgaaaattggacgccgcatagaaaaa
aggtggggcatcatctacaagtgcctcaccacacgagctgtgcatcttgatctgctgtat
cacatggacagtgattcatttttgatgtctctgaggcgcttcattgctcggagagggaag
cctcacgaactcctttccgatcaaggaacaaattttaagggtggtgctaatgagttagaa
gacaccttcaatcagattcagcccatccttcgagacatgttggccaaggatcaaatcagg
ttccaattcaaccctcccagtgcccctcattttggagggtcatgggaaagagaggtgagg
tcggtcaagactgctttaagaagcactttgggtgcgcagactgttaccgaagaggtatta
aggacaattttgactgaggtcgaaaacattctaaactctagacctctcggttacgtctcg
agcgatatagcagatcccgacccagtaactccgaactccttactaatggggagacctgac
tcatctttgcctcaggttgtttattcagattctgaattgctcagtaagaaaagatggcga
cacagccaggtccttagtaaccatttttggaagcattttattcatgactttctgccatcc
ttacagtcaagacaaaagtggcacagtgaaaggcagaacattgtggttggtacagtagta
ctcattgttgatgaacagcttccaagagcatgctggaaagttggtacagtttcgtccgtc
attcccagtgcagatggtagggtcagaacggtgacggtcaaagtgaaagatcagacatac
acaagaccagttgtgaaactaattgaactgccatctttacctgaagacctggagaattca
tcctaaactcaataatggcaaatttgcttagcaaatttgagggcggctgtacaaaagatt
gtttaattattttgttttctaactgtacatttagtctttacctgttttgttattatgtgg
gcgtggttaaaaggtccgctcgcgagtttaatgaataaagtgaaagtgttcgacacagta
atgaaagaggaacagagagaaaggcaggtgcgcatcgtgatgctcagtcgccagtttcga
gagttaaagccaacaaactgttaggattgcaatcacagcatcctcagagaaggcagtttg
actgaatcctatcagatgacaggaagatgtgctgtgattacttcagagtttgacagaact
ttatgatgtgcgtcattgaagaaacgtgagtgttcatagttcattattaaaaactttaat
tatcattcgatgtatatatacatgcatctatacgcatatttatagtttgcaactgtatta
gaacgacacgtttattatattatgtgttcgtgatctttcacgtgtttattcacgtgtagt
aataatgacgcagcatttttccgtgagtagtttgaggactaatt-aaccctttttttctt
tattatagaaccacacacatacatacaaaatcacacgctactgcatgaacatttacagca
acatttaacttaatctgatcacttgcttttacacaatcactcattatacattatacattc
attgcaaatgaagatcccggcaaatgttgcacactggctgatgacatcactactattgat
cgactgctgaagtgatcgctggaccttctgtttatgaggtggatttttctgtgaaactat
tgggacttatttcaccatattacaagtgatcgctggacctttctgtttataagtcctctg
aaactattgggatttatttccccactatattacaaccttacagtactgtaattattgtca
tcttatttgataattgttttcatttacgtgggcctacgctattttatttgatttgtattg
tgatgattatgtttacacactaatcataaagaaattgatacattgtttgaacaaaataat
ttgtgtatgacctctttactcttctcctattctttggacatcaattggataatatatcct
ttaaggtggtatagaaccgtatagtaatcagtgctttcatacaggcttcaataca
>BEL19|1492861
----cacaagattgttgaattattctgttttctaaatgcacattcgttattttacc----
tgttacgttattatgtgggcgtggttaagtggccctctcgcgagt---------------
------------------------------------------------------------
------------------------------------------------------------
------------------------------------------------------------
------------------------------------------------------------
------------------------------------------------------------
------------------------------------------------------------
------------------------------------------------------------
------------------------------------------------------------
------------------------------------------------------------
------------------------------------------------------------
------------------------------------------------------------
------------------------------------------------------------
------------------------------------------------------------
-----------------------tttctctgaaattattgtaacttatttcaacactgta
ttacc---------------acctttcagtactgcaattattggcatccttgtatgttaa
tcgtta-ttattcatgt--------gggcctaggttattttat-----ttaattttattt
ttttgtattttgactatttgtgtttacacattttaaagttaaccttcaacaatcttaaag
aaattactgcttta-ttgaacataatattttgcgtctgactttgcgttactcttcttcta
ttctttgaacatcaattgaacaatcggtcctctaaggtggtat----agaaccatacagt
aatcagtgaattcatacactctttaataca------------------------------
------------------------------------------------------------
------------------------------------------------------------
------------------------------------------------------------
------------------------------------------------------------
------------------------------------------------------------
------------------------------------------------------------
------------------------------------------------------------
------------------------------------------------------------
------------------------------------------------------------
------------------------------------------------------------
------------------------------------------------------------
------------------------------------------------------------
------------------------------------------------------------
------------------------------------------------------------
------------------------------------------------------------
------------------------------------------------------------
------------------------------------------------------------
------------------------------------------------------------
------------------------------------------------------------
------------------------------------------------------------
------------------------------------------------------------
------------------------------------------------------------
------------------------------------------------------------
------------------------------------------------------------
------------------------------------------------------------
------------------------------------------------------------
------------------------------------------------------------
------------------------------------------------------------
------------------------------------------------------------
------------------------------------------------------------
------------------------------------------------------------
------------------------------------------------------------
------------------------------------------------------------
------------------------------------------------------------
------------------------------------------------------------
------------------------------------------------------------
------------------------------------------------------------
------------------------------------------------------------
------------------------------------------------------------
------------------------------------------------------------
------------------------------------------------------------
------------------------------------------------------------
------------------------------------------------------------
------------------------------------------------------------
------------------------------------------------------------
------------------------------------------------------------
------------------------------------------------------------
------------------------------------------------------------
------------------------------------------------------------
------------------------------------------------------------
------------------------------------------------------------
------------------------------------------------------------
------------------------------------------------------------
------------------------------------------------------------
------------------------------------------------------------
------------------------------------------------------------
------------------------------------------------------------
------------------------------------------------------------
------------------------------------------------------------
------------------------------------------------------------
------------------------------------------------------------
------------------------------------------------------------
------------------------------------------------------------
------------------------------------------------------------
------------------------------------------------------------
------------------------------------------------------------
------------------------------------------------------------
------------------------------------------------------------
------------------------------------------------------------
------------------------------------------------------------
------------------------------------------------------------
------------------------------------------------------------
------------------------------------------------------------
------------------------------------------------------------
------------------------------------------------------------
------------------------------------------------------------
------------------------------------------------------------
------------------------------------------------------------
------------------------------------------------------------
------------------------------------------------------------
------------------------------------------------------------
------------------------------------------------------------
------------------------------------------------------------
------------------------------------------------------------
------------------------------------------------------------
------------------------------------------------------------
------------------------------------------------------------
------------------------------------------------------------
------------------------------------------------------------
------------------------------------------------------------
------------------------------------------------------------
------------------------------------------------------------
------------------------------------------------------------
------------------------------------------------------------
------------------------------------------------------------
------------------------------------------------------------
------------------------------------------------------------
------------------------------------------------------------
------------------------------------------------------------
------------------------------------------------------------
------------------------------------------------------------
------------------------------------------------------------
------------------------------------------------------------
------------------------------------------------------------
------------------------------------------------------------
------------------------------------------------------------
------------------------------------------------------------
------------------------------------------------------------
------------------------------------------------------------
------------------------------------------------------------
------------------------------------------------------------
------------------------------------------------------------
------------------------------------------------------------
------------------------------------------------------------
------------------------------------------------------------
------------------------------------------------------------
-------------------------------------------------------
>BEL19|1492862
--tacaaaagattgtttaattattctgttttcgaactgtacatttattctttacc-----
tgttatgttattatgtgggcgtggtt-agaggtccgcttgcgagttcaatgaat------
---gtatttgacacagtaacggaagaggaacagaggaaaaggcaagtgcacatcgcgatg
cttagtcgacagtttaaagaattatagccaacaa--------gatta-caaccacaccat
tccaagagcaagcagtttgactgaatcttatcagatgagaagaagatgtggtgtgatttg
cttcggagtttgacataactttat------------------------------------
------------------------------------------------------------
------------------------------------------------------------
------------------------------------------------------------
----------------------------aaccacac----acatacacaatcacctgcaa
ctgcataaaaatttacagcaacatttaacttcatctgat---------------------
----------------------------------aacttgttttaacacaataactcctc
attttacat--tatacgttcatggcatatgaaaa------tacgatcccggcaaatgttg
cata-------atggcatcacttccacggatcgtctgctgaagtgatcgc----------
--ttata-----------------------------------------------------
-----------------------attctctaaaacta-tgggacttgtttcatcactata
ttaca---------------acttctcagtattaaaattattgtcattcttatgtgataa
ttgtttaccatttacgt--------gggcctatgctattttg--------------tttg
atttgtattgtgatg-attatgtttacacatt------------------aatcataaag
aaattaatacattgtttaaacataataacttgtgtctgacct--ctttactcttcttcta
ttctttggacatc--------aatatatcctttaaggtggtat----agaaccgtacagt
tatcagtgcattcatacaggcttcaataca------------------------------
------------------------------------------------------------
------------------------------------------------------------
------------------------------------------------------------
------------------------------------------------------------
------------------------------------------------------------
------------------------------------------------------------
------------------------------------------------------------
------------------------------------------------------------
------------------------------------------------------------
------------------------------------------------------------
------------------------------------------------------------
------------------------------------------------------------
------------------------------------------------------------
------------------------------------------------------------
------------------------------------------------------------
------------------------------------------------------------
------------------------------------------------------------
------------------------------------------------------------
------------------------------------------------------------
------------------------------------------------------------
------------------------------------------------------------
------------------------------------------------------------
------------------------------------------------------------
------------------------------------------------------------
------------------------------------------------------------
------------------------------------------------------------
------------------------------------------------------------
------------------------------------------------------------
------------------------------------------------------------
------------------------------------------------------------
------------------------------------------------------------
------------------------------------------------------------
------------------------------------------------------------
------------------------------------------------------------
------------------------------------------------------------
------------------------------------------------------------
------------------------------------------------------------
------------------------------------------------------------
------------------------------------------------------------
------------------------------------------------------------
------------------------------------------------------------
------------------------------------------------------------
------------------------------------------------------------
------------------------------------------------------------
------------------------------------------------------------
------------------------------------------------------------
------------------------------------------------------------
------------------------------------------------------------
------------------------------------------------------------
------------------------------------------------------------
------------------------------------------------------------
------------------------------------------------------------
------------------------------------------------------------
------------------------------------------------------------
------------------------------------------------------------
------------------------------------------------------------
------------------------------------------------------------
------------------------------------------------------------
------------------------------------------------------------
------------------------------------------------------------
------------------------------------------------------------
------------------------------------------------------------
------------------------------------------------------------
------------------------------------------------------------
------------------------------------------------------------
------------------------------------------------------------
------------------------------------------------------------
------------------------------------------------------------
------------------------------------------------------------
------------------------------------------------------------
------------------------------------------------------------
------------------------------------------------------------
------------------------------------------------------------
------------------------------------------------------------
------------------------------------------------------------
------------------------------------------------------------
------------------------------------------------------------
------------------------------------------------------------
------------------------------------------------------------
------------------------------------------------------------
------------------------------------------------------------
------------------------------------------------------------
------------------------------------------------------------
------------------------------------------------------------
------------------------------------------------------------
------------------------------------------------------------
------------------------------------------------------------
------------------------------------------------------------
------------------------------------------------------------
------------------------------------------------------------
------------------------------------------------------------
------------------------------------------------------------
------------------------------------------------------------
------------------------------------------------------------
------------------------------------------------------------
------------------------------------------------------------
------------------------------------------------------------
------------------------------------------------------------
------------------------------------------------------------
------------------------------------------------------------
------------------------------------------------------------
------------------------------------------------------------
------------------------------------------------------------
------------------------------------------------------------
------------------------------------------------------------
------------------------------------------------------------
------------------------------------------------------------
------------------------------------------------------------
------------------------------------------------------------
------------------------------------------------------------
------------------------------------------------------------
------------------------------------------------------------
------------------------------------------------------------
------------------------------------------------------------
------------------------------------------------------------
------------------------------------------------------------
-------------------------------------------------------
>BEL19|1694239
------------------------------------------------------------
------------------------------------------------------------
------------------------------------------------------------
------------------------------------------------------------
------------------------------------------------------------
------------------------------------------------------------
------------------------------------------------------------
------------------------------------------------------------
------------------------------------------------------------
------------------------------------------------------------
------------------------------------------------------------
------------------------------------------------------------
------------------------------------------------------------
-----------------------------------------------------------t
atttctaa----------------------------------------------------
-----------------------gatttctgaaactg---ggacttatatcaccactatg
taacc---------------acctctcagtgctgtaattattgtcattctaatatgctaa
ttgtttggtatttatgt--------tggccttt--tattttgtgttatttattttatttt
atttgtattgtgactatttat---------------------------------------
-------------------------------------gactt--ctttacccttctccta
ttctttggacaccaattggataatctgtcctctgaggtggtat----agggccatgcaga
aatcagtgcattcatacagtcttcaataca------------------------------
------------------------------------------------------------
------------------------------------------------------------
------------------------------------------------------------
------------------------------------------------------------
------------------------------------------------------------
------------------------------------------------------------
------------------------------------------------------------
------------------------------------------------------------
------------------------------------------------------------
------------------------------------------------------------
------------------------------------------------------------
------------------------------------------------------------
------------------------------------------------------------
------------------------------------------------------------
------------------------------------------------------------
------------------------------------------------------------
------------------------------------------------------------
------------------------------------------------------------
------------------------------------------------------------
------------------------------------------------------------
------------------------------------------------------------
------------------------------------------------------------
------------------------------------------------------------
------------------------------------------------------------
------------------------------------------------------------
------------------------------------------------------------
------------------------------------------------------------
------------------------------------------------------------
------------------------------------------------------------
------------------------------------------------------------
------------------------------------------------------------
------------------------------------------------------------
------------------------------------------------------------
------------------------------------------------------------
------------------------------------------------------------
------------------------------------------------------------
------------------------------------------------------------
------------------------------------------------------------
------------------------------------------------------------
------------------------------------------------------------
------------------------------------------------------------
------------------------------------------------------------
------------------------------------------------------------
------------------------------------------------------------
------------------------------------------------------------
------------------------------------------------------------
------------------------------------------------------------
------------------------------------------------------------
------------------------------------------------------------
------------------------------------------------------------
------------------------------------------------------------
------------------------------------------------------------
------------------------------------------------------------
------------------------------------------------------------
------------------------------------------------------------
------------------------------------------------------------
------------------------------------------------------------
------------------------------------------------------------
------------------------------------------------------------
------------------------------------------------------------
------------------------------------------------------------
------------------------------------------------------------
------------------------------------------------------------
------------------------------------------------------------
------------------------------------------------------------
------------------------------------------------------------
------------------------------------------------------------
------------------------------------------------------------
------------------------------------------------------------
------------------------------------------------------------
------------------------------------------------------------
------------------------------------------------------------
------------------------------------------------------------
------------------------------------------------------------
------------------------------------------------------------
------------------------------------------------------------
------------------------------------------------------------
------------------------------------------------------------
------------------------------------------------------------
------------------------------------------------------------
------------------------------------------------------------
------------------------------------------------------------
------------------------------------------------------------
------------------------------------------------------------
------------------------------------------------------------
------------------------------------------------------------
------------------------------------------------------------
------------------------------------------------------------
------------------------------------------------------------
------------------------------------------------------------
------------------------------------------------------------
------------------------------------------------------------
------------------------------------------------------------
------------------------------------------------------------
------------------------------------------------------------
------------------------------------------------------------
------------------------------------------------------------
------------------------------------------------------------
------------------------------------------------------------
------------------------------------------------------------
------------------------------------------------------------
------------------------------------------------------------
------------------------------------------------------------
------------------------------------------------------------
------------------------------------------------------------
------------------------------------------------------------
------------------------------------------------------------
------------------------------------------------------------
------------------------------------------------------------
------------------------------------------------------------
------------------------------------------------------------
------------------------------------------------------------
------------------------------------------------------------
------------------------------------------------------------
------------------------------------------------------------
------------------------------------------------------------
-------------------------------------------------------
>BEL19|1694240
--tacaaaagattgtttaattattctgttttcgaactgtacatttattctatacc-----
tgttatgttattatgtgggcgtggtt-ggaggtccgctcgcgagttcaatgaat------
---gtatttgacacagtaacg---gaggaacagaggaaaaggcaagtgcacatcgcgatg
cttagtcgacagtttaaagaattatagccaacaa--------gatta-caaccacaccat
tccaagagcaagcagtttgactgaatcttatcagatgagaagaagatgtggtgtgatttg
cttcggagtttgacataactttat------------------------------------
------------------------------------------------------------
------------------------------------------------------------
------------------------------------------------------------
----------------------------aaccacac----acatacacaatcacctgcaa
ctgcataaaaatttacagcaacatttaacttcatctgat---------------------
----------------------------------aacttgttttaacacaataacttctc
attttacat--tatacgttcatggcatatgaaaa-----atacgatcccggcaaatgttg
cata-------atggcatcacttccacggatcgtctgctgaagtgatcgctggacctcct
gtttataaggtggactt-------------------------------------------
-----------------------attctctaaaacta-tgggacttgtttcatcactata
ttaca---------------acttctcagtattaaaattattgtcattcttatgtgataa
ttgtttaccatttacgt--------gggcctatgctattttg--------------tttg
atttgtattgtgatg-attatgtttacacatt------------------aatcataaag
aaattaatacattgtttaaacataataacttgtgtctgacct--ctttactcttcttcta
ttctttggacatc--------aatatatcctttaaggt----------------------
------------------------------------------------------------
------------------------------------------------------------
------------------------------------------------------------
------------------------------------------------------------
------------------------------------------------------------
------------------------------------------------------------
------------------------------------------------------------
------------------------------------------------------------
------------------------------------------------------------
------------------------------------------------------------
------------------------------------------------------------
------------------------------------------------------------
------------------------------------------------------------
------------------------------------------------------------
------------------------------------------------------------
------------------------------------------------------------
------------------------------------------------------------
------------------------------------------------------------
------------------------------------------------------------
------------------------------------------------------------
------------------------------------------------------------
------------------------------------------------------------
------------------------------------------------------------
------------------------------------------------------------
------------------------------------------------------------
------------------------------------------------------------
------------------------------------------------------------
------------------------------------------------------------
------------------------------------------------------------
------------------------------------------------------------
------------------------------------------------------------
------------------------------------------------------------
------------------------------------------------------------
------------------------------------------------------------
------------------------------------------------------------
------------------------------------------------------------
------------------------------------------------------------
------------------------------------------------------------
------------------------------------------------------------
------------------------------------------------------------
------------------------------------------------------------
------------------------------------------------------------
------------------------------------------------------------
------------------------------------------------------------
------------------------------------------------------------
------------------------------------------------------------
------------------------------------------------------------
------------------------------------------------------------
------------------------------------------------------------
------------------------------------------------------------
------------------------------------------------------------
------------------------------------------------------------
------------------------------------------------------------
------------------------------------------------------------
------------------------------------------------------------
------------------------------------------------------------
------------------------------------------------------------
------------------------------------------------------------
------------------------------------------------------------
------------------------------------------------------------
------------------------------------------------------------
------------------------------------------------------------
------------------------------------------------------------
------------------------------------------------------------
------------------------------------------------------------
------------------------------------------------------------
------------------------------------------------------------
------------------------------------------------------------
------------------------------------------------------------
------------------------------------------------------------
------------------------------------------------------------
------------------------------------------------------------
------------------------------------------------------------
------------------------------------------------------------
------------------------------------------------------------
------------------------------------------------------------
------------------------------------------------------------
------------------------------------------------------------
------------------------------------------------------------
------------------------------------------------------------
------------------------------------------------------------
------------------------------------------------------------
------------------------------------------------------------
------------------------------------------------------------
------------------------------------------------------------
------------------------------------------------------------
------------------------------------------------------------
------------------------------------------------------------
------------------------------------------------------------
------------------------------------------------------------
------------------------------------------------------------
------------------------------------------------------------
------------------------------------------------------------
------------------------------------------------------------
------------------------------------------------------------
------------------------------------------------------------
------------------------------------------------------------
------------------------------------------------------------
------------------------------------------------------------
------------------------------------------------------------
------------------------------------------------------------
------------------------------------------------------------
------------------------------------------------------------
------------------------------------------------------------
------------------------------------------------------------
------------------------------------------------------------
------------------------------------------------------------
------------------------------------------------------------
------------------------------------------------------------
------------------------------------------------------------
------------------------------------------------------------
------------------------------------------------------------
------------------------------------------------------------
------------------------------------------------------------
------------------------------------------------------------
------------------------------------------------------------
------------------------------------------------------------
-------------------------------------------------------
>BEL19|1788055
tgtacaaaagattgtttaattattttgttttctaactgtacatttagtctttacc-----
tgttttgttattatgtgggcgtggttaaaaggtccgctcgcgagtttaatgaataaagtg
aaagtgttcgacacagtaatgaaagaggaacagagagaaaggcaggtgcgcatcgtgatg
ctcagtcgccagtttcgagagttaaagccaacaaactgttaggattg-caatcacagcat
cctcagagaaggcagtttgactgaatcctatcagatgacaggaagatgtggtgtga-tta
cttcagagtttgacagaactttatgatgtgcgtcattgaagaaac---------------
------------------------------------------------------------
------------------------------------------------------------
------------------------------------------------------------
----------------------------aaccacacacatacatacaaaatcacacgcta
ctgcatgaacatttacagcaacatttaacttaatctgat---------------------
----------------------------------cacttgcttttacacaatca---ctc
attatacat--tatacattcattgcaaatgaaga-----------tcccggcaaatgttg
cacactggctgatgacatcactactattgatcgactgctgaagtgatcgctggaccttct
gtttatgaggtggatttttctgtgaaactattgggacttatttcaccatattacaagtga
tcgctggacctttctgtttataagtcctctgaaactattgggatttatttccccactata
ttaca---------------accttacagtactgtaattattgtcat-cttatatgataa
ttgttt-tcatttacgt--------gggcctacgctatttta--------------tttg
atttgtattgtgatg-attatgtttacacact------------------aatcataaag
aaattgatacattgtttgaacaaaataatttgtgtatgacct--ctttactcttctccta
ttctttggacatcaattggataatatatcctttaaggtggtat----agaaccgtatagt
aatcagtgctttcatacaggcttcaataca------------------------------
------------------------------------------------------------
------------------------------------------------------------
------------------------------------------------------------
------------------------------------------------------------
------------------------------------------------------------
------------------------------------------------------------
------------------------------------------------------------
------------------------------------------------------------
------------------------------------------------------------
------------------------------------------------------------
------------------------------------------------------------
------------------------------------------------------------
------------------------------------------------------------
------------------------------------------------------------
------------------------------------------------------------
------------------------------------------------------------
------------------------------------------------------------
------------------------------------------------------------
------------------------------------------------------------
------------------------------------------------------------
------------------------------------------------------------
------------------------------------------------------------
------------------------------------------------------------
------------------------------------------------------------
------------------------------------------------------------
------------------------------------------------------------
------------------------------------------------------------
------------------------------------------------------------
------------------------------------------------------------
------------------------------------------------------------
------------------------------------------------------------
------------------------------------------------------------
------------------------------------------------------------
------------------------------------------------------------
------------------------------------------------------------
------------------------------------------------------------
------------------------------------------------------------
------------------------------------------------------------
------------------------------------------------------------
------------------------------------------------------------
------------------------------------------------------------
------------------------------------------------------------
------------------------------------------------------------
------------------------------------------------------------
------------------------------------------------------------
------------------------------------------------------------
------------------------------------------------------------
------------------------------------------------------------
------------------------------------------------------------
------------------------------------------------------------
------------------------------------------------------------
------------------------------------------------------------
------------------------------------------------------------
------------------------------------------------------------
------------------------------------------------------------
------------------------------------------------------------
------------------------------------------------------------
------------------------------------------------------------
------------------------------------------------------------
------------------------------------------------------------
------------------------------------------------------------
------------------------------------------------------------
------------------------------------------------------------
------------------------------------------------------------
------------------------------------------------------------
------------------------------------------------------------
------------------------------------------------------------
------------------------------------------------------------
------------------------------------------------------------
------------------------------------------------------------
------------------------------------------------------------
------------------------------------------------------------
------------------------------------------------------------
------------------------------------------------------------
------------------------------------------------------------
------------------------------------------------------------
------------------------------------------------------------
------------------------------------------------------------
------------------------------------------------------------
------------------------------------------------------------
------------------------------------------------------------
------------------------------------------------------------
------------------------------------------------------------
------------------------------------------------------------
------------------------------------------------------------
------------------------------------------------------------
------------------------------------------------------------
------------------------------------------------------------
------------------------------------------------------------
------------------------------------------------------------
------------------------------------------------------------
------------------------------------------------------------
------------------------------------------------------------
------------------------------------------------------------
------------------------------------------------------------
------------------------------------------------------------
------------------------------------------------------------
------------------------------------------------------------
------------------------------------------------------------
------------------------------------------------------------
------------------------------------------------------------
------------------------------------------------------------
------------------------------------------------------------
------------------------------------------------------------
------------------------------------------------------------
------------------------------------------------------------
------------------------------------------------------------
------------------------------------------------------------
------------------------------------------------------------
------------------------------------------------------------
------------------------------------------------------------
------------------------------------------------------------
------------------------------------------------------------
------------------------------------------------------------
------------------------------------------------------------
------------------------------------------------------------
-------------------------------------------------------
>BEL19|1902296
tgtataaaagattgtttaattattttgttttctaactgtacatttagtctttacc-----
tgttttgttattatgtgggcgtggttaaaaggtccgctcgcgagtttaatgaataaagtg
aaagtgttcaacacagtaatgaaagaggaacagagagaaaggcaggtgcgcatcgtgatg
ctcagtcgccagtttcgagagttaaagccaacaaactgttaggattg-caatcacagcat
cctcagagaaggcagtttgactgaatcctatcagatgacaggaagatgtggtgtga-tta
cttcagagtttgacagaactttatgatgtgcgtcattgaagaaacgtgagtgtttatagt
tcattattaaaaactttaattatcattcgatgtatatatacatgcatctatacgcatatt
tatagtttgctactgtattagaatgacacgtttattatattatgtgttcgtgatctttca
cgtgtttattcacgtgtagtaataatgacgcagcatttttccgtgagtagtttgaggact
aatt-aaacctttttttctttattatagaaccacacacatacataaaaaatcacacgcta
ctgcatgaacatttacagcaacatctaacttaatctgat---------------------
----------------------------------cacttgcttttacacaatca---ctc
attatacat--tatacattcattgcaaatgaaga-----------tcccggcaaatgttg
cacactggctgatgacatcactactattgatcgactgctgaagtgatcgctggaccttct
gtttatgaggtggatttttctgtgaaactattgggacttatttcaccatattacaagtga
ttgctggacctttctgtttataagtcctctgaaactattgggatttatttccccactata
ttaca---------------accttacagtactgtaattattgtcat-cttatatgataa
ttgttt-tcatttacgt--------gggcctacgctaattta--------------tttg
atttgtattgtgatg-attatgtttacacact------------------aatcataaag
aaattgatacattgtttgaacaaaataatttgtgtatgacct--ctttactcttctccta
ttctttggacatcaattggataatatatcctttaaggtggtat----agaaccgtatagt
aatcagtgctttcatacaggcttcaatacatttaatggtccttcgagccggatatttatt
actaccttaacaatgatgtccaggaataggacaggagtttcagagccagatgttatacgt
cagcgtagaattactagaccaccagcatatctacgtgattatgaagtaggttacactagc
aaacatcttacatttgcagatgagcggtcagaaatgcttacatgtatacgtgaaatgagg
gaagagaatatgcagttgaggcaggaggtgagacgtatatcagatgtgattgctaattct
ccagttttagcttctcaggatccagtagctgtgcagcagtctagagttaaagaggcagga
gtgtcatctacaccaaagtctacaggtatgctggtgtcatttcaggattatgagaatcct
cgccagatagaacatacccctttggtgccacccagagatgaatccctcctcgcagtgtcg
caggatcgtgaccgagagcttattgaggagctaacagagagtctaaagagagtatgcagg
ttaagtgatagtccgcctggttcaggtatatcaacaccctcttatcatgacccacataat
agcaatagcaattcacctccacgtaataacgctagtgatgctaatatccctgttcgacaa
cataatctgactagattccattattgtaatactgatgattctccagtgttgcagtccagc
ataccaccttctgatgcttatcgcacaacaactgatccttactatcattgtgtgaatgac
aggacgcattacttatcaaagaatgccagagatcatcttgactacttttcatttgatggg
aagcaagagtataatagagagaatagacatttcc--tatcacctggtagtgcatacaatc
catactctgtgcctccacatgctttatatactcaacctgtacaatatcgtggccctactc
ctaccattccgaattttagtagagatgacccccgcgagtttgctcatcttaaacttgcat
tagacaatgttcttccctatgatgcttcagaggcattcaagtttcaaatacttgtggacc
atcttaagctggaagatgctttgcttgtagctgactcctatagtcacagccgtactccat
tcagcgacacaatgagagcgcttactgatatgtatgggcagccacatcaattagccttgc
aaaggattacaaatttgatggaagggccaaacattaggagcggagacgttaagtcattta
aatcatttgctctacgtgtccgagcattggttggaatgttaaaccagttaggtagcacag
gttggacggaactaaaatgtggttcacatgtatctcgactcttagccaagttgccacacg
acctaagagctaacttcaagagatttattaaccccattcagacaccgattccaactctgc
ttgagtttgctgactggttggagtatgaagtgcgtgtgcaagtagatggaaatcagtatg
gatcataccccgaatatgaaaaacatgttccacgtaaagacaagcggcccagttttatgc
ctcggaagttgactacagtgctacatggaggagaacaaaaggaagtagcagttgagaata
taaagaaggagcatgctcatgtggaacggccacaggacaagccaaaaaagtactgtcctt
tctgtgattcattccagcactatatgaatcaatgttctaattttaaacttctctccaagg
agcaggtagaaagttggattaaagcaggcaatagatgctggcgttgtggacgaggacatt
tatcgtcaaaatgtacgttgaaagccaagtgcaagcgatgcgacagaaggcatcttgatg
tcctacatgaggtgaatgctagtgcatacacaatgattaaaagtaatcagaagattcctc
agaaaagtacagattcagaagggcctacctctcagacattatacttggatcgccctactt
gtggtaaacaagtgctgttaaaactgagccgagttattattcagagtggtaataagtcac
tagagacatatgcagttcttgacgacgggtcagaacgcactattctaatgtatgaagccg
ctcaacgtctaggtcttcaaggagacagggaagacctggctcttcggactgtgaaacagg
aggctcagaccatacagggaaaagttgtttccttttccattgctcccttttcattccctg
atcgatcttatcaaattaagggtgcctttacagccaaagaactcgcattggtccagcata
catacccaatttctgacctccagaaaaaataccgacatctacgtgacttacccttgcatg
agatcaacaaagctcagcctcttgttcttattgggtcagactatccgcacttgattaccc
cattggagcccgtacgtttggggccccctggaggtcctgcggctgtccataccaagcttg
gctggactttacaaggtccttcaagtcttctcaaatcttgtttacgtcctcaggaatgtc
tcttcatttcttgcctttctcctgaagctgaattattgcgacaggttgaaaatctttgga
agttggatattcttccttaccgctcagagaagattatcagccgatctcgtcaggatgcag
aagcaattcgtatcttagaagaaaaaacaatcaggatcgaggtacaggatgtaaagagat
atgccacccctttactctggaagcagtta-cccccccctttgaatgcacctcaggaagcg
gtcatgggtctgttatgtagcactgaacgaaaactgtctaaagagccagagaaagctgaa
tcctatgatttcgagattcagaaactactgcagtcgggttatgtcactcagctgacacct
gcagaaagtgaatcaagtgcaaagtcgtggtacataccacaccacatggttcaacataac
ggaaagaaccgtattgttttcaattgctcctttgaatacaagggtcaatccttgaacgaa
tatcttctgcctggccctactttaggctcaagtctcttaggagtccttcttcgctttcgt
gaatatcccgtagctatctgtagtgacgtgaagggcatgttccaccaggtccgcctgctt
gatgaggacaagccatttttacgattcctgtggcgacagggaaaaacatctgagatgcca
gtcgtgcatcaatgggaagtcctgccatttggcactgcttgcagtccctgttgtgcagtt
tttgcactccaatctcatgtaaagggggatcttgatcctactgatgaggtgcgtcaaaca
gtcgagcgaaatttctatgtagacaattgtctaagcagtgttccaactgaatctcaagcc
aaaaatctagtgaaccgactgcaatgtcatcttatggatggtggatttgagctcagacag
tgggcatgtaacatccctgaggtgattcagcaccttcctaatgacttaaagtccaagagt
ggggagatatggctcagtcagggaatagataacccacaggaaaatgcccttggattgata
tggcattgcaagacggacaacttagtatacaaaccttaccagcgagaagatggtgagatt
actatgcgaaaaatctatcgcactttggccaagctctatgatccgctaggatatctcata
ccatatactacaagagctaaaactgttgtgcagttgttgtgggataagaaacgtgaatgg
gatgatcccaatctccctgaagatctgctggccatttggcatcagtgggaaaatgaactc
ccaaacctgtctcaagtattcttgccaagatgttacacttctcacattcaatgtacagtc
aaacatcgctgtgtacatgtattttgtgatgcttctgaaagagcctatggttctgttgca
tacttgtgctctgaagacgaacaagacaatagacatgtatctttcattgcggcaagatca
cgggttgccccccaaaaacagatctcaatccctcgtttagagctatgtgctgcactaacg
ggcgcacagcttggagatgttctaaaacgagagctgaccctaaacatcaatcaatttgtt
tattggtcagattccactaccgtccttaactggctacagtctgattcgtgtagataccga
gtgttcgtaggagtgagagtgacagaaattcaggaactttctgaccctggctcttggcgc
tacattgattcagccacaaaccctgctgatgatgtaactcgtgggttgtcactaattcag
ctagctgaaaattcaagatggaaacttggtccagacttcttgaggcagcctagtagctgt
tggccaaaattaccagtaggtcccgcttctgaagaagttcaggagcttaagaaatccatc
ttttgtggattagtggatgacattaaagagcaagatgagcctgatgtccatcagttcagt
agctattctgagttcttagaggctactgcacgatcccttcacggggcggccgatagcaca
tttttaccaagtgcagatgatttcagacaagcagaactgtctatcctcagacaatgtcag
aaacatgacttcccagaagaatatgctttgctcagagaaggtaaagccattcccacacgt
agtcgaatacttaaacttgctcccgaatatgacagagacttggatttgatcagagttggg
ggacgacttcgtagatgcccttacttgaatgaagaagtattacaccctatagttctggcc
ccagaccatcccgtcgtcaagcttctaatcaaacattatgatgcacaattgcatcacccg
ggagctggaagagtcttggctgagatacaacgaaagtattggattttgcgtggaagagag
gcgatcaaacggcatcagcacaactgccttgactgccggaaatggagaggcaagccagtc
gtcccaaaattatcagacctaccaccatcaagtctaagattattcaaacctcccttctac
tctactggagtagattgttttgggccactgatggtgaaaattggacgccgcatagagaaa
aggtggggcatcatctacaagtgcctcaccacacgagctgtgcatcttgatctgctgtat
cacatggacagtgattcatttttgatgtctctgaggcgcttcattgctcggagagggaag
cctcacgaactcctttccgatcaaggaacaaattttaagggtggtgctaatgagttagaa
gacaccttcaatcagattcagcccatccttcgagacatgttggccaaggatcaaatcagg
ttccaattcaaccctcccagtgcccctcattttggagggtcatgggaaagagaggtgagg
tcggtcaagactgctttaagaagcactttgggtgcgcagactgttaccgaagaggtatta
aggacaattttgactgaggtcgaaaacattctaaactccagacctctcggttacgtctcg
agcgatatagcagatcccgacccagtaactccgaactccttactaatggggagacctgac
tcatctttgcctcaggttgtttattcagattctgaattgctcagtaagaaaagatggcga
cacagccaggtccttagtgaccatttttggaagcattttattcatgactttctgccatcc
ttacagtcaagacaaaagtggcacagtgaaaggcagaacattgtggttggtacagtagta
ctcattgttgatgaacagcttccaagagcatgctggaaagttggtacagtttcgtccgtc
attcccagtgcagatggtagggtcagaacggtgacggtcaaagtgaaagatcagacatac
acaagaccagttgtgaaactaattgaactgccatctttacctgaagacctggagaattca
tcctaaactcaataatggcaaatttgcttagcaaatttgagggcggctgtataaaagatt
gtttaattattttgttttctaactgtacatttagtctttacctgttttgttattatgtgg
gcgtggttaaaaggtccgctcgcgagtttaatgaataaagtgaaagtgttcgacacagta
atgaaagaggaacagagagaaaggcaggtgcgcatcgtgatgctcagtcgccagtttcga
gagttaaagccaacaaactgttaggattgcaatcacagcatcctcagagaaggcagtttg
actgaatcctatcagatgacaggaagatgtggtgtgattacttcagagtttgacagaact
ttatgatgtgcgtcattgaagaaacgtgagtgtttatagttcattattaaaaactttaat
tatcattcgatgtatatatacatgcatctatacgcatatttatagtttgctactgtatta
gaatgacacgtttattatattatgtgttcgtgatctttcacgtgtttattcacgtgtagt
aataatgacgcagcatttttccgtgagtagtttgaggactaatt-aaacctttttttctt
tattatagaaccacacacatacataaaaaatcacacgctactgcatgaacatttacagca
acatctaacttaatctgatcacttgcttttacacaatcactcattatacattatacattc
attgcaaatgaagatcccggcaaatgttgcacactggctgatgacatcactactattgat
cgactgctgaagtgatcgctggaccttctgtttatgaggtggatttttctgtgaaactat
tgggacttatttcaccatattacaagtgattgctggacctttctgtttataagtcctctg
aaactattgggatttatttccccactatattacaaccttacagtactgtaattattgtca
tcttatatgataattgttttcatttacgtgggcctacgctaatttatttgatttgtattg
tgatgattatgtttacacactaatcataaagaaattgatacattgtttgaacaaaataat
ttgtgtatgacctctttactcttctcctattctttggacatcaattggataatatatcct
ttaaggtggtatagaaccgtatagtaatcagtgctttcatacaggcttcaataca
>BEL19|1902297
tgtacaaaagattgtttaattattttgttttctaactgtacatttagtttttacc-----
tgttttgttattatgtgggcgtggttaaaaggtccgctcgcgggtttaatgaatgaagtg
aaagtgttcgacacagtaatgaaagaggaacagagagaaaggcaggtgcgcatcgtgatg
ctcagtcgccagtttcgagagttaaagccaacaaactgttaggattg-caatcacagcat
cctcagagaaggcagtttgactgaatcctatcagatgacaggaagatgtggtgtga-tta
cttcagagtttgacagaactttatgatgtgcgtcattgaagaaacgtgagtgttcatagt
tcattattaaaaactttaattatcattcgatgtatatatacatgcatctatacgcatatt
tatagtttgcaactgtattagaacgacacgtttattatattatgtgttcgtgatctttca
cgtgtttattcacgtgtagtaataatgacgcagcatttttccgtgagtagtttgaggact
aattaaaccttttttttctttattatagaaccacacacatacatacaaaatcacacgcta
ctgcatgaacatttacagcaacatttaacttaatctgat---------------------
----------------------------------cacttgcttttacacaatca---ctc
attatacat--tatacattcattgcaaatgaaga-----------tcccggcaaatgttg
cacactggctgatgacatcactactattgatcgactgctgaagtgatcgctggaccttct
gtttatgaggtggatttttctgtgaaactattgggacttatttcaccatattacaagtga
tcgctggacctttctgtttataagtcctctgaaactattgggatttatttccccactata
ttaca---------------accttacagtactgtaattattgtcat-cttatttgataa
ttgttt-tcatttacgt--------gggcctacgctatttta--------------tttg
atttgtattgtgatg-attatgtttacacact------------------aatcataaag
aaattgatacattgtttgaacaaaataatttgtgaatgacct--ctttactcttctccta
ttctttggacatcaattggataatatatcctttaaggtggtat----agaaccgtatagt
aatcagtgctttcatacaggcttcaatacatttaatggtccttcgagccggatatttatt
actaccttaacaatgatgtccaggaataggacaggagtttcagagccagatgttatacgt
cagcgtagaattactagaccaccagcatatctacgtgattatgaagtaggttacactagc
aaacatcttacatttgcagatgagcggtcagaaatgcttacatgtatacgtgaaatgagg
gaagagaatatgcagttgaggcaggaggtgagacgtatatcagatgtgattgctaattct
ccagttttagcttctcaggatccagtagctgtgcagcagtctagagttaaagaggcagga
gtgtcatctacaccaaagtctacaggtatgctggtgtcatttcaggattatgagaatcct
cgccagatagaacatacccctttggtgccacccagagatgaatccctcctcgcagtgtcg
caggatcgtgaccgagagcttattgaggagctaacagagagtctaaagagagtaggcagg
ttaagtgatagtccgcctagttcaggtatatcaacaccctcttatcatgaccctcataat
agcaatagcaattcacctccacgtaataacgctagtgatgctaatatccctgttcgacaa
cataatctgactagattccattattgtaatactgatgattctccagtgttgcagtccagc
ataccaccttctgatgcttatcgcacaacaactgatccttactatcattgtgtgaatgac
aggacgcattacttatcaaagaatgccagagatcatcttgactacttttcatttgatggg
aagcaagagtataatagagagaatagacatttcc--tatcacctggtagtgcatacaatc
catactctgtgcctccacatgctttatatactcaacctgtacaatatcgtggccctactc
ctaccattccgaattttagtagagatgacccccgcgagtttgctcatcttaaacttgcat
tagacaatgttcttccctatgatgcttcagaggcattcaagtttcaaatacttgtggacc
atcttaagctggaagatgctttgcttgtagctgactcctatagtcacagccgtactccat
tcagcaacacaatgagagcgcttactgatatgtatgggcagccacatcaattagccttgc
aaaggattacaaatttgatggaagggccaaacattaggagcggagacgttaagtcattta
aatcatttgctctacgtgtccgagcattggttggaatgttaaaccagttaggtagcacag
gttggacggaactaaaatgtggttcacatgtatctcgactcttagccaagttgccacacg
acctaagagctaacttcaagagatttattaaccccattcagacaccgattccaactctgc
ttgagtttgctgactggttggagtatgaagtgcgtgtgcaagtagatggaaatcagtatg
gatcataccccgaatatgaaaaacatgttccacgtaaagacaagcggcccagttttatgc
ctcggaagttgactacagtgctacatggaggagaacaaaaggaagtagcagttgagaata
taaagaaggagcatgctcatgtggaacggccacaggacaagccaaaaaagtactgtcctt
tctgtgattcattccagcactatatgaatcaatgttctaatttcaaacttctctccaagg
agcaggtagaaagttggattaaagcaggcaatagatgctggcgttgtggacgaggacatt
tatcgtcaaaatgtacgttgaaagccaagtgcaagcgatgcgacagaaggcatcttgatg
tcctacatgaggtgaatgctagtgcatacacaatgattaaaagtaatcagaagattcctc
agaaaagtacagattcagaagggcctacctctcagacattatacttggatcgccctactt
gtggtaaacaagtgctgttaaaactgagccgagttattattcagagtggtaataagtcac
tagagacatatgcagttcttgacgacgggtcagaacgcactattctaatgtatgaagccg
ctcaacgtctaggtcttcaaggagacagggaagacctggctcttcggactgtgaaacagg
aggctcagaccatacagggaaaagttgtttccttttccattgctcccttttcattccctg
atcgatcttatcaaattaagggtgcctttacagccaaagaactcgcattggtccagcata
catacccaatttctgacctccagaaaaaataccgacatctacgtgacttacccttgcatg
agatcaacaaagctcagcctcttgttcttattgagtcagactatccgcacttgattaccc
cattggagcccgtacgtttggggccccctggaggtcctgcggctgtccataccaagcttg
gctggactttacaaggtccttcaagtcttctcaaatcttgtttacgtcctcaggaatgtc
tcttcatttcttgcctttctcctgaagctgaattattgcgacaggttgaaaatctttgga
agttggatatccttccttaccgctcagagaagattatcagccgatctcgtcaggatgcag
aagcaattcgtatcttagaagaaaaaacaatcaggatcgaggtacaggatgtaaagagat
atgccacccctttactctggaagcagtta-cccccccctttgaatgcacctcaggaagcg
gtcatgggtctgttatgtagcactgaacgaaaactgtctaaagagccagagaaagctgaa
tcctatgatttcgagattcagaaactactgcagtcgggttatgtcactcagctgacacct
gcagaaagtgaatcaagtgcaaagtcgtggtacataccacaccacatggttcaacataac
ggaaagaaccgtattgttttcaattgctcctttgaatacaagggtcaatccttgaacgaa
tatcttctgcctggccctactttaggctcaagtctcttaggagtccttcttcgctttcgt
gaatatcccgtagctatctgtagtgacgtgaagggcatgttccaccagatccgcctgctt
gatgaggacaagccatttttacgattcctgtggcgacagggaaaaacatctgagatgcca
gtcgtgcatcaatgggaagtcctgccatttggcactgcttgcagtccctgttgtgcagtt
tttgcactccaatctcatgtaaagggggatcttgatcctactgatgaggtgcgtcaaaca
gtcgagcgaaatttctatgtagacaattgtctaagcagtgttccaactgaatctcaagcc
aaaaatctagtgaaccgactgcaatgtcatcttatggatggtggatttgagctcagacag
tgggcatgtaacatccctgaggtgattcagcaccttcctaatgacttaaagtccaagagt
ggggagatatggctcagtcagggaatagataacccacaggaaaatgcccttggattgata
tggcattgcaaaacggacaacttagtttacaaaccttaccagcgagaagatggtgagatt
actatgcgaaaaatctatcgcactttggccaagctctatgatccgctaggatatctcata
ccatatactacaagagctaaaactgttgtgcagttgttgtgggataagaaacgtgaaagg
gatgatcccaatctccctgaagatctgctggccatttggcatcagtgggaaaatgaactc
ccaaacctgtctcaagtattcttgccaagatgttacacttctcacattcaatgtacagtc
aaacatcgctgtgtacatgtattttgtgatgcttctgaaagagcctatggttctgttgca
tacttgtgctctgaagacgaacaagacaatagacatgtatctttcattgcggcaagatta
cgggttgccccccgaaaacagatctcaatccctcgtttagagctatgtgctgcactaacg
ggcgcacagcttggagatgttctaaaacgagagctgaccctaaacatcaatcaatttgtt
tattggtcagattccactaccgtccttaactggctacagtctgattcgtgtagataccga
gtgttcgtaggagtgagagtgacagaaattcaggaactttctgaccctggctcttggcgc
tacattgattcagccacaaaccctgctgatgatgtaactcgtgggttgtcactaattcag
ctagctgaaaattcaagatggaaacttggtccagacttcttgaggcagcctagtagctgt
tggccaaaattaccagtaggtcccgcttctgaagaagttcaggagcttaagaaatccatc
ttttgtggattagtggatgacattaaagagcaagatgagcctgatgtccatcagttcagt
agctattctgagttcttagaggctactgcacgatcccttcacggggcggccgatagcaca
ttttcaccaagtgcagatgatttcagacaagcagaactgtctatcctcagacaatgtcag
aaacatgacttcccagaagaatatgctttgctcagagaaggtaaagccattcccacacgt
agtcgaatacttaaacttgctcccgaatatgacagagacttggatttgatcagagttggg
ggacgacttcgtagatgcccttacttgaatgaagaagtattacaccctatagttctggcc
ccagaccatcccgtcgtcaagcttctaattaaacattatgatgcacaattgcatcacccg
ggagctggaagagtcttggctgagatacaacgaaagtattggattttgcgtggaagagag
gcgatcaaacggcatcagcacaactgccttgactgccggaaatggagaggcaagccagtt
gtcccaaaattatcagacctaccaccatcaagtctaaggttattcaaacctcccttctac
tctactggagtagattgttttgggccactgatggtgaaaattggacgccgcatagaaaaa
aggtggggcatcatctacaagtgcctcaccacacgagctgtgcatcttgatctgctgtat
cacatggacagtgattcatttttgatgtctctgaggcgcttcattgctcggagagggaag
cctcacgaactcctttccgatcaaggaacaaattttaagggtggtgctaatgagttagaa
gacaccttcaatcagattcagcccatccttcgagacatgttggccaaggatcaaatcagg
ttccaattcaaccctcccagtgcccctcattttggagggtcatgggaaagagaggtgagg
tcggtcaagactgctttaagaagcactttgggtgcgcagactgttaccgaagaggtatta
aggacaattttgactgaggtcgaaaa-attctaaactccagacctctcggttacgtctcg
agcgatatagcagatcccgacccagtaactccgaactccttactaatggggagacctgac
tcatctttgcctcaggttgtttattcagattctgaattgctcagtaagaaaagatggcga
cacagccaggtccttagtgaccatttttggaagcattttattcatgactttctgccatcc
ttacagtcaagacaaaagtggcacagtgaaaggcagaacattgtggttggtacagtagta
ctcattgttgatgaacagcttccaagagcatgctggaaagttggtacagtttcgtctgtc
attcccagtgcagatggtagggtcagaacggtgacggtcaaagtgaaagatcagacatac
acaagaccagttgtgaaactaattgaactgccatctttacctgaagacctggagaattca
tcctaaactcaataatggcaaatttgcttagcaaatttgagggcggctgtacaaaagatt
gtttaattattttgttttctaactgtacatttagtttttacctgttttgttattatgtgg
gcgtggttaaaaggtccgctcgcgggtttaatgaataaagtgaaagtgttcgacacagta
atgaaagaggaacagagagaaaggcaggtgcgcatcgtgatgctcagtcgccagtttcga
gagttaaagccaacaaactgttaggattgcaatcacagcatcctcagagaaggcagtttg
actgaatcctatcagatgacaggaagatgtggtgtgattacttcagagtttgacagaact
ttatgatgtgcgtcattgaagaaacgtgagtgttcatagttcattattaaaaactttaat
tatcattcgatgtatatatacatgcatctatacgcatatttatagtttgcaactgtatta
gaacgacacgtttattatattatgtgttcgtgatctttcacgtgtttattcacgtgtagt
aataatgacgcagcatttttccgtgagtagtttgaggactaattaaaccttttttttctt
tattatagaaccacacacatacatacaaaatcacacgctactgcatgaacatttacagca
acatttaacttaatctgatcacttgcttttacacaatcactcattatacattatacattc
attgcaaatgaagatcccggcaaatgttgcacactggctgatgacatcactactattgat
cgactgctgaagtgatcgctggaccttctgtttatgaggtggatttttctgtgaaactat
tgggacttatttcaccatattacaagtgatcgctggacctttctgtttataagtcctctg
aaactattgggatttatttccccactatattacaaccttacagtactgtaattattgtca
tcttatttgataattgttttcatttacgtgggcctacgctattttatttgatttgtattg
tgatgattatgtttacacactaatcataaagaaattgatacattgtttgaacaaaataat
ttgtgaatgacctctttactcttctcctattctttggacatcaattggataatatatcct
ttaaggtggtatagaaccgtatagtaatcagtgctttcatacaggcttcaataca
>BEL19|1902298
--tacaaaagattgtttaattattctgttttcgaactgtacatttattctttacctgtta
tgttatgttattatgtgggcgtggtt-agaggtccgctcgcgagttcaatgaat------
---gtatttgacacagtaacggaagaggaacagaggaaaaggcaagtgcacatcgcgatg
cttagtcgacagtttaaagaattatagccaacaa--------gatta-caaccacaccat
tccaagagcaagcagtttgactgaatcttatcagatgagaagaagatgtggtgtgatttg
cttcggagtttgacataactttat------------------------------------
------------------------------------------------------------
------------------------------------------------------------
------------------------------------------------------------
----------------------------aaccacac----acatacacaatcacctgcaa
ctgcataaaaatttacagcaacatttaacttcatctgat---------------------
----------------------------------aacttgttttaacacaataactcctc
attttacat--tatacgttcatggcatatgaaaatatagctacgatcccggcaaatgttg
cata-------atg--------tccacggatcgtctgctgaagtgatcgctggacctcct
gtttataaggtggactt-------------------------------------------
-----------------------attctctaaaacta-tgggacttgtttcatcactata
ttaca---------------acttctcagtattaaaattattgtcattcttatgtgataa
ttgtttaccatttacgt--------gggcctatgctattttg--------------tttg
atttgtattgtgatg-attatgtttacacatt------------------aatcataaag
aaattaatacattgtttaaacataataacttgtgtctgacct--ctttactcttcttcta
ttctttggacatc--------aatatataatttaaggtggtat----agaaccgtacagt
tatcagtgcattcatacaggcttcaataca------------------------------
------------------------------------------------------------
------------------------------------------------------------
------------------------------------------------------------
------------------------------------------------------------
------------------------------------------------------------
------------------------------------------------------------
------------------------------------------------------------
------------------------------------------------------------
------------------------------------------------------------
------------------------------------------------------------
------------------------------------------------------------
------------------------------------------------------------
------------------------------------------------------------
------------------------------------------------------------
------------------------------------------------------------
------------------------------------------------------------
------------------------------------------------------------
------------------------------------------------------------
------------------------------------------------------------
------------------------------------------------------------
------------------------------------------------------------
------------------------------------------------------------
------------------------------------------------------------
------------------------------------------------------------
------------------------------------------------------------
------------------------------------------------------------
------------------------------------------------------------
------------------------------------------------------------
------------------------------------------------------------
------------------------------------------------------------
------------------------------------------------------------
------------------------------------------------------------
------------------------------------------------------------
------------------------------------------------------------
------------------------------------------------------------
------------------------------------------------------------
------------------------------------------------------------
------------------------------------------------------------
------------------------------------------------------------
------------------------------------------------------------
------------------------------------------------------------
------------------------------------------------------------
------------------------------------------------------------
------------------------------------------------------------
------------------------------------------------------------
------------------------------------------------------------
------------------------------------------------------------
------------------------------------------------------------
------------------------------------------------------------
------------------------------------------------------------
------------------------------------------------------------
------------------------------------------------------------
------------------------------------------------------------
------------------------------------------------------------
------------------------------------------------------------
------------------------------------------------------------
------------------------------------------------------------
------------------------------------------------------------
------------------------------------------------------------
------------------------------------------------------------
------------------------------------------------------------
------------------------------------------------------------
------------------------------------------------------------
------------------------------------------------------------
------------------------------------------------------------
------------------------------------------------------------
------------------------------------------------------------
------------------------------------------------------------
------------------------------------------------------------
------------------------------------------------------------
------------------------------------------------------------
------------------------------------------------------------
------------------------------------------------------------
------------------------------------------------------------
------------------------------------------------------------
------------------------------------------------------------
------------------------------------------------------------
------------------------------------------------------------
------------------------------------------------------------
------------------------------------------------------------
------------------------------------------------------------
------------------------------------------------------------
------------------------------------------------------------
------------------------------------------------------------
------------------------------------------------------------
------------------------------------------------------------
------------------------------------------------------------
------------------------------------------------------------
------------------------------------------------------------
------------------------------------------------------------
------------------------------------------------------------
------------------------------------------------------------
------------------------------------------------------------
------------------------------------------------------------
------------------------------------------------------------
------------------------------------------------------------
------------------------------------------------------------
------------------------------------------------------------
------------------------------------------------------------
------------------------------------------------------------
------------------------------------------------------------
------------------------------------------------------------
------------------------------------------------------------
------------------------------------------------------------
------------------------------------------------------------
------------------------------------------------------------
------------------------------------------------------------
------------------------------------------------------------
------------------------------------------------------------
------------------------------------------------------------
------------------------------------------------------------
------------------------------------------------------------
------------------------------------------------------------
------------------------------------------------------------
------------------------------------------------------------
------------------------------------------------------------
-------------------------------------------------------
>BEL19|1988373
tgtacaaaagaatgtttaattattctgttttcgaactgtacatttattctttacc-----
tgttatgttattatgtgggcgtggttaagaggtccactcgcgagttcaatgaat------
---gtatttgacacagtaacggaagaggaacagaggaaaaggcaggtgcgcatcgcaatg
ctcagtcgccagtttaaagaattatagccaaaaaactgttaggatta-caaccacaccat
tccaagagcaagcagtttgactgaatcttatcagatgagaggaagatgtggtgtgatttg
ctttggagtttgacataactttat------------------------------------
------------------------------------------------------------
------------------------------------------------------------
------------------------------------------------------------
----------------------------aaccacacacatacatacacaatcacccgcaa
ctgcataaacatttacagcaacatttaacgtcatctgat---------------------
----------------------------------cacttgttttaacacaataactcctc
aatatacat--tctacagtcatggcatat-------------------------------
----------------------------gatcgtctgctgaagtgatcgctggacctcct
gtttataaggtggactt-------------------------------------------
-----------------------atactctgaaactattgggacttatttcatcactata
ttacactatattattttaataattattattattaaaattattgtcattcttatatgataa
ttgtttattatttacgt--------gggcctacgctattttgt---------tttatttg
atttgtattgtgatg-attatgtttacacatt------------------aatcataaag
aaattaatacattgtttaaacataaaatcttgtgtctgacct--ctttactcttcttcta
ttctttggacatc--------aatatatcctttaaggtggtat----agaaccgtacagt
aatcagtgcatttatacaggcttcaataca------------------------------
------------------------------------------------------------
------------------------------------------------------------
------------------------------------------------------------
------------------------------------------------------------
------------------------------------------------------------
------------------------------------------------------------
------------------------------------------------------------
------------------------------------------------------------
------------------------------------------------------------
------------------------------------------------------------
------------------------------------------------------------
------------------------------------------------------------
------------------------------------------------------------
------------------------------------------------------------
------------------------------------------------------------
------------------------------------------------------------
------------------------------------------------------------
------------------------------------------------------------
------------------------------------------------------------
------------------------------------------------------------
------------------------------------------------------------
------------------------------------------------------------
------------------------------------------------------------
------------------------------------------------------------
------------------------------------------------------------
------------------------------------------------------------
------------------------------------------------------------
------------------------------------------------------------
------------------------------------------------------------
------------------------------------------------------------
------------------------------------------------------------
------------------------------------------------------------
------------------------------------------------------------
------------------------------------------------------------
------------------------------------------------------------
------------------------------------------------------------
------------------------------------------------------------
------------------------------------------------------------
------------------------------------------------------------
------------------------------------------------------------
------------------------------------------------------------
------------------------------------------------------------
------------------------------------------------------------
------------------------------------------------------------
------------------------------------------------------------
------------------------------------------------------------
------------------------------------------------------------
------------------------------------------------------------
------------------------------------------------------------
------------------------------------------------------------
------------------------------------------------------------
------------------------------------------------------------
------------------------------------------------------------
------------------------------------------------------------
------------------------------------------------------------
------------------------------------------------------------
------------------------------------------------------------
------------------------------------------------------------
------------------------------------------------------------
------------------------------------------------------------
------------------------------------------------------------
------------------------------------------------------------
------------------------------------------------------------
------------------------------------------------------------
------------------------------------------------------------
------------------------------------------------------------
------------------------------------------------------------
------------------------------------------------------------
------------------------------------------------------------
------------------------------------------------------------
------------------------------------------------------------
------------------------------------------------------------
------------------------------------------------------------
------------------------------------------------------------
------------------------------------------------------------
------------------------------------------------------------
------------------------------------------------------------
------------------------------------------------------------
------------------------------------------------------------
------------------------------------------------------------
------------------------------------------------------------
------------------------------------------------------------
------------------------------------------------------------
------------------------------------------------------------
------------------------------------------------------------
------------------------------------------------------------
------------------------------------------------------------
------------------------------------------------------------
------------------------------------------------------------
------------------------------------------------------------
------------------------------------------------------------
------------------------------------------------------------
------------------------------------------------------------
------------------------------------------------------------
------------------------------------------------------------
------------------------------------------------------------
------------------------------------------------------------
------------------------------------------------------------
------------------------------------------------------------
------------------------------------------------------------
------------------------------------------------------------
------------------------------------------------------------
------------------------------------------------------------
------------------------------------------------------------
------------------------------------------------------------
------------------------------------------------------------
------------------------------------------------------------
------------------------------------------------------------
------------------------------------------------------------
------------------------------------------------------------
------------------------------------------------------------
------------------------------------------------------------
------------------------------------------------------------
------------------------------------------------------------
------------------------------------------------------------
------------------------------------------------------------
-------------------------------------------------------
>BEL19|2076852
--tacaaaagattgtttaattattctgttttcgaactgtacatttattctttacc-----
tgttatgttattatgtgggcgtggtt-agaggtccgctcgcgagttcaatgaat------
---ttatttgacacagtaacggaagaagaacagaggaaaaggcaagtgcacatcgcgatg
cttagtcgacagtttaaagaattatagccaacaa--------gatta-caaccacaccat
tccaagagcaagcagtttgactgaatcttatcagatgagaagaagatgtggtgtgatttg
cttcggagtttgacataactttat------------------------------------
------------------------------------------------------------
------------------------------------------------------------
------------------------------------------------------------
----------------------------aaccacacac--acatacacaatcacatgcaa
ctgcataaaaatttacagcaacatttaacttcatctgat---------------------
----------------------------------aacttgttttaacacaataactcctc
attttacat--tatacgttcatggcatatgaaaatatagctacgatcccggcaaatgttg
cata-------atg--------tccacggatcgtctgctgaagtgatcgctggacctcct
gtttataaggtggactt-------------------------------------------
-----------------------attctctaaaacta-tgggacttgtttcatcactata
ttaca---------------acttctcagtattaaaattattgtcattcttatgtgataa
ttgtttaccatttacgt--------gggcctatgctattttg--------------tttg
atttgtattgtgatg-attatgtttacacatt------------------aatcataaag
aaattaatacattgtttaaacataataacttgtgtctgtcct--ctttactcttcttcta
ttctttggacatc--------aaaatatcctttaaggtggtat----agaaccgtacagt
tatcagtgcattcacacaggcttcaataca------------------------------
------------------------------------------------------------
------------------------------------------------------------
------------------------------------------------------------
------------------------------------------------------------
------------------------------------------------------------
------------------------------------------------------------
------------------------------------------------------------
------------------------------------------------------------
------------------------------------------------------------
------------------------------------------------------------
------------------------------------------------------------
------------------------------------------------------------
------------------------------------------------------------
------------------------------------------------------------
------------------------------------------------------------
------------------------------------------------------------
------------------------------------------------------------
------------------------------------------------------------
------------------------------------------------------------
------------------------------------------------------------
------------------------------------------------------------
------------------------------------------------------------
------------------------------------------------------------
------------------------------------------------------------
------------------------------------------------------------
------------------------------------------------------------
------------------------------------------------------------
------------------------------------------------------------
------------------------------------------------------------
------------------------------------------------------------
------------------------------------------------------------
------------------------------------------------------------
------------------------------------------------------------
------------------------------------------------------------
------------------------------------------------------------
------------------------------------------------------------
------------------------------------------------------------
------------------------------------------------------------
------------------------------------------------------------
------------------------------------------------------------
------------------------------------------------------------
------------------------------------------------------------
------------------------------------------------------------
------------------------------------------------------------
------------------------------------------------------------
------------------------------------------------------------
------------------------------------------------------------
------------------------------------------------------------
------------------------------------------------------------
------------------------------------------------------------
------------------------------------------------------------
------------------------------------------------------------
------------------------------------------------------------
------------------------------------------------------------
------------------------------------------------------------
------------------------------------------------------------
------------------------------------------------------------
------------------------------------------------------------
------------------------------------------------------------
------------------------------------------------------------
------------------------------------------------------------
------------------------------------------------------------
------------------------------------------------------------
------------------------------------------------------------
------------------------------------------------------------
------------------------------------------------------------
------------------------------------------------------------
------------------------------------------------------------
------------------------------------------------------------
------------------------------------------------------------
------------------------------------------------------------
------------------------------------------------------------
------------------------------------------------------------
------------------------------------------------------------
------------------------------------------------------------
------------------------------------------------------------
------------------------------------------------------------
------------------------------------------------------------
------------------------------------------------------------
------------------------------------------------------------
------------------------------------------------------------
------------------------------------------------------------
------------------------------------------------------------
------------------------------------------------------------
------------------------------------------------------------
------------------------------------------------------------
------------------------------------------------------------
------------------------------------------------------------
------------------------------------------------------------
------------------------------------------------------------
------------------------------------------------------------
------------------------------------------------------------
------------------------------------------------------------
------------------------------------------------------------
------------------------------------------------------------
------------------------------------------------------------
------------------------------------------------------------
------------------------------------------------------------
------------------------------------------------------------
------------------------------------------------------------
------------------------------------------------------------
------------------------------------------------------------
------------------------------------------------------------
------------------------------------------------------------
------------------------------------------------------------
------------------------------------------------------------
------------------------------------------------------------
------------------------------------------------------------
------------------------------------------------------------
------------------------------------------------------------
------------------------------------------------------------
------------------------------------------------------------
------------------------------------------------------------
------------------------------------------------------------
------------------------------------------------------------
------------------------------------------------------------
-------------------------------------------------------
>BEL19|2076853
------------------------------------------------------------
------------------------------------------------------------
------------------------------------------------------------
------------------------------------------------------------
------------------------------------------------------------
------------------------------------------------------------
------------------------------------------------------------
------------------------------------------------------------
------------------------------------------------------------
------------------------------------------------------------
------------------------------------------------------------
------------------------------------------------------------
------------------------------------------------------------
------------------------------------------------------------
------------------------------------------------------------
-----------------------------------------------------------a
ttact---------------acctctcagtactgtaattattgtcattcttatatgataa
ttgtttgttatttacgt--------gggcctacgctatttta--------------tttg
atttgtattgtgatgaattatgtttacacttt------------------aatcataaag
aaattaatgccttg-ttgaacgtaataatttgtgtctgattt--ctttactcttccccta
ttcattgaacatcaattggataatctgttctttaagatggtat----agaaccgtatggt
aatcagtgcattcatacatgcttcaataca------------------------------
------------------------------------------------------------
------------------------------------------------------------
------------------------------------------------------------
------------------------------------------------------------
------------------------------------------------------------
------------------------------------------------------------
------------------------------------------------------------
------------------------------------------------------------
------------------------------------------------------------
------------------------------------------------------------
------------------------------------------------------------
------------------------------------------------------------
------------------------------------------------------------
------------------------------------------------------------
------------------------------------------------------------
------------------------------------------------------------
------------------------------------------------------------
------------------------------------------------------------
------------------------------------------------------------
------------------------------------------------------------
------------------------------------------------------------
------------------------------------------------------------
------------------------------------------------------------
------------------------------------------------------------
------------------------------------------------------------
------------------------------------------------------------
------------------------------------------------------------
------------------------------------------------------------
------------------------------------------------------------
------------------------------------------------------------
------------------------------------------------------------
------------------------------------------------------------
------------------------------------------------------------
------------------------------------------------------------
------------------------------------------------------------
------------------------------------------------------------
------------------------------------------------------------
------------------------------------------------------------
------------------------------------------------------------
------------------------------------------------------------
------------------------------------------------------------
------------------------------------------------------------
------------------------------------------------------------
------------------------------------------------------------
------------------------------------------------------------
------------------------------------------------------------
------------------------------------------------------------
------------------------------------------------------------
------------------------------------------------------------
------------------------------------------------------------
------------------------------------------------------------
------------------------------------------------------------
------------------------------------------------------------
------------------------------------------------------------
------------------------------------------------------------
------------------------------------------------------------
------------------------------------------------------------
------------------------------------------------------------
------------------------------------------------------------
------------------------------------------------------------
------------------------------------------------------------
------------------------------------------------------------
------------------------------------------------------------
------------------------------------------------------------
------------------------------------------------------------
------------------------------------------------------------
------------------------------------------------------------
------------------------------------------------------------
------------------------------------------------------------
------------------------------------------------------------
------------------------------------------------------------
------------------------------------------------------------
------------------------------------------------------------
------------------------------------------------------------
------------------------------------------------------------
------------------------------------------------------------
------------------------------------------------------------
------------------------------------------------------------
------------------------------------------------------------
------------------------------------------------------------
------------------------------------------------------------
------------------------------------------------------------
------------------------------------------------------------
------------------------------------------------------------
------------------------------------------------------------
------------------------------------------------------------
------------------------------------------------------------
------------------------------------------------------------
------------------------------------------------------------
------------------------------------------------------------
------------------------------------------------------------
------------------------------------------------------------
------------------------------------------------------------
------------------------------------------------------------
------------------------------------------------------------
------------------------------------------------------------
------------------------------------------------------------
------------------------------------------------------------
------------------------------------------------------------
------------------------------------------------------------
------------------------------------------------------------
------------------------------------------------------------
------------------------------------------------------------
------------------------------------------------------------
------------------------------------------------------------
------------------------------------------------------------
------------------------------------------------------------
------------------------------------------------------------
------------------------------------------------------------
------------------------------------------------------------
------------------------------------------------------------
------------------------------------------------------------
------------------------------------------------------------
------------------------------------------------------------
------------------------------------------------------------
------------------------------------------------------------
-------------------------------------------------------
>BEL19|2099449
--tacaaaagattgtttaattattctgttttcgaactgtacatttattctttacc-----
tgttatgttattatgtgggcgtggtt-agaggtccgctcgcgagttcaatgaat------
---gtatttgacacagtaacggaagaggaacagaggaaaaggcaagtgcacatcgcgatg
cttagtcgacagtttaaagaattatagccaacaa--------gatta-caaccacaccat
tccaagagcaagcagtttgactgaatcttatcagatgagaagaagatgtggtgtgatttg
cttcggagtttgacataactttat------------------------------------
------------------------------------------------------------
------------------------------------------------------------
------------------------------------------------------------
----------------------------aaccacac----acatacacaatcacctgcaa
ctgcataaaaatttacagcaacatttaacttcatctgat---------------------
----------------------------------aacttgttntaacacaataactcctc
attttacat--tatacgttcatggcatatgaaaatatagctacgatcccggcaaatgttg
cata-------atg--------tccacggatcgtctgctgaagtgatcgctggacctcct
gtttataaggtggactt-------------------------------------------
-----------------------attctctaaaacta-tgggacttgtttcatcactata
ttaca---------------acttctcagtattaaaattattgtcattcttatgtgataa
ttgtttaccatttacgt--------gggcctatgctattttg--------------tttg
atttgtattgtgatg-attatgtttacacatt------------------aatcataaag
aaattaatacattgtttaaacataataacttgtgtctgtcct--ctttactcttcttcta
ttctttggacatc--------aaaatatcctttaaggtggtat----agaaccgtacagt
tatcagtgcattcatacaggcttcaa----------------------------------
------------------------------------------------------------
------------------------------------------------------------
------------------------------------------------------------
------------------------------------------------------------
------------------------------------------------------------
------------------------------------------------------------
------------------------------------------------------------
------------------------------------------------------------
------------------------------------------------------------
------------------------------------------------------------
------------------------------------------------------------
------------------------------------------------------------
------------------------------------------------------------
------------------------------------------------------------
------------------------------------------------------------
------------------------------------------------------------
------------------------------------------------------------
------------------------------------------------------------
------------------------------------------------------------
------------------------------------------------------------
------------------------------------------------------------
------------------------------------------------------------
------------------------------------------------------------
------------------------------------------------------------
------------------------------------------------------------
------------------------------------------------------------
------------------------------------------------------------
------------------------------------------------------------
------------------------------------------------------------
------------------------------------------------------------
------------------------------------------------------------
------------------------------------------------------------
------------------------------------------------------------
------------------------------------------------------------
------------------------------------------------------------
------------------------------------------------------------
------------------------------------------------------------
------------------------------------------------------------
------------------------------------------------------------
------------------------------------------------------------
------------------------------------------------------------
------------------------------------------------------------
------------------------------------------------------------
------------------------------------------------------------
------------------------------------------------------------
------------------------------------------------------------
------------------------------------------------------------
------------------------------------------------------------
------------------------------------------------------------
------------------------------------------------------------
------------------------------------------------------------
------------------------------------------------------------
------------------------------------------------------------
------------------------------------------------------------
------------------------------------------------------------
------------------------------------------------------------
------------------------------------------------------------
------------------------------------------------------------
------------------------------------------------------------
------------------------------------------------------------
------------------------------------------------------------
------------------------------------------------------------
------------------------------------------------------------
------------------------------------------------------------
------------------------------------------------------------
------------------------------------------------------------
------------------------------------------------------------
------------------------------------------------------------
------------------------------------------------------------
------------------------------------------------------------
------------------------------------------------------------
------------------------------------------------------------
------------------------------------------------------------
------------------------------------------------------------
------------------------------------------------------------
------------------------------------------------------------
------------------------------------------------------------
------------------------------------------------------------
------------------------------------------------------------
------------------------------------------------------------
------------------------------------------------------------
------------------------------------------------------------
------------------------------------------------------------
------------------------------------------------------------
------------------------------------------------------------
------------------------------------------------------------
------------------------------------------------------------
------------------------------------------------------------
------------------------------------------------------------
------------------------------------------------------------
------------------------------------------------------------
------------------------------------------------------------
------------------------------------------------------------
------------------------------------------------------------
------------------------------------------------------------
------------------------------------------------------------
------------------------------------------------------------
------------------------------------------------------------
------------------------------------------------------------
------------------------------------------------------------
------------------------------------------------------------
------------------------------------------------------------
------------------------------------------------------------
------------------------------------------------------------
------------------------------------------------------------
------------------------------------------------------------
------------------------------------------------------------
------------------------------------------------------------
------------------------------------------------------------
------------------------------------------------------------
------------------------------------------------------------
------------------------------------------------------------
------------------------------------------------------------
------------------------------------------------------------
------------------------------------------------------------
------------------------------------------------------------
-------------------------------------------------------
>BEL19|2108745
tgtacaaaagattgtttaattattttgttttctaactgtacatttagtctttacc-----
tgttttgttattatgtgggcgtggttaaaaggtccgctcgcgagttcaatgaataaagtg
aaagtgttcgacacagtaatgaaagaggaacagagagaaaggcaggtgcgcatcgtgatg
ctcagtcgccagtttagagagttaaagccaacaaactgttaggattg-caatcacagcat
cctcagagaaggcagtttgactgaatcctatcagatgacaggaagatgtggtgtga-tta
cttcagagtttgacagaactttatgatgtgcgtcattgaagaaacgtgagtgttcatagt
tcattgtta-aaactttaattatcattcgatgtatatatacatgcatctatatgcatatt
tatagtttgcaactgtatcagaacgacacgtttattatattatgtgttcgtgatctttca
cgtgtttattcacgtgtagtaataatgacgcagcatttttccgtgagtagtttgaggact
aattaaaccttttttttctttattatagaaccacacacatacatacacaatcacccgcta
ctgcatgaacatttacagcaacatttaacttaatctgat---------------------
----------------------------------cacttgcttttacacaatca---ctc
attatacat--tatacattcattgcaaatgaaga------taagatcccggc-aatgttg
cacactggctgatgacatcactactattgatcgactgctgaagtgatcgctggaccttct
gtttatgaggtggatttttctgtgaaactattgggacttatttcaccatattacaagtga
tcgctggacccttctgtttataagtcctctgaaactattgggatttatttccccactata
ttaca---------------accttccagtactgtaattattgtcat-cttatatgataa
ttgttt-tcatttacgt--------gggcctatgctatttta--------------tttg
atttgtattgtgatg-attatgtttacacatt------------------aatcataaag
aaattgatacaatgtttgaacataataatttgtgtctgacct--ctttactcttccccta
ttctttggacatcaattggataatatatcctttaaggtgatat----agaaccgtatagt
aatcagtgctttcatacaggcttcaataca------------------------------
------------------------------------------------------------
------------------------------------------------------------
------------------------------------------------------------
------------------------------------------------------------
------------------------------------------------------------
------------------------------------------------------------
------------------------------------------------------------
------------------------------------------------------------
------------------------------------------------------------
------------------------------------------------------------
------------------------------------------------------------
------------------------------------------------------------
------------------------------------------------------------
------------------------------------------------------------
------------------------------------------------------------
------------------------------------------------------------
------------------------------------------------------------
------------------------------------------------------------
------------------------------------------------------------
------------------------------------------------------------
------------------------------------------------------------
------------------------------------------------------------
------------------------------------------------------------
------------------------------------------------------------
------------------------------------------------------------
------------------------------------------------------------
------------------------------------------------------------
------------------------------------------------------------
------------------------------------------------------------
------------------------------------------------------------
------------------------------------------------------------
------------------------------------------------------------
------------------------------------------------------------
------------------------------------------------------------
------------------------------------------------------------
------------------------------------------------------------
------------------------------------------------------------
------------------------------------------------------------
------------------------------------------------------------
------------------------------------------------------------
------------------------------------------------------------
------------------------------------------------------------
------------------------------------------------------------
------------------------------------------------------------
------------------------------------------------------------
------------------------------------------------------------
------------------------------------------------------------
------------------------------------------------------------
------------------------------------------------------------
------------------------------------------------------------
------------------------------------------------------------
------------------------------------------------------------
------------------------------------------------------------
------------------------------------------------------------
------------------------------------------------------------
------------------------------------------------------------
------------------------------------------------------------
------------------------------------------------------------
------------------------------------------------------------
------------------------------------------------------------
------------------------------------------------------------
------------------------------------------------------------
------------------------------------------------------------
------------------------------------------------------------
------------------------------------------------------------
------------------------------------------------------------
------------------------------------------------------------
------------------------------------------------------------
------------------------------------------------------------
------------------------------------------------------------
------------------------------------------------------------
------------------------------------------------------------
------------------------------------------------------------
------------------------------------------------------------
------------------------------------------------------------
------------------------------------------------------------
------------------------------------------------------------
------------------------------------------------------------
------------------------------------------------------------
------------------------------------------------------------
------------------------------------------------------------
------------------------------------------------------------
------------------------------------------------------------
------------------------------------------------------------
------------------------------------------------------------
------------------------------------------------------------
------------------------------------------------------------
------------------------------------------------------------
------------------------------------------------------------
------------------------------------------------------------
------------------------------------------------------------
------------------------------------------------------------
------------------------------------------------------------
------------------------------------------------------------
------------------------------------------------------------
------------------------------------------------------------
------------------------------------------------------------
------------------------------------------------------------
------------------------------------------------------------
------------------------------------------------------------
------------------------------------------------------------
------------------------------------------------------------
------------------------------------------------------------
------------------------------------------------------------
------------------------------------------------------------
------------------------------------------------------------
------------------------------------------------------------
------------------------------------------------------------
------------------------------------------------------------
------------------------------------------------------------
------------------------------------------------------------
------------------------------------------------------------
------------------------------------------------------------
------------------------------------------------------------
------------------------------------------------------------
------------------------------------------------------------
-------------------------------------------------------
