# Supplementary material for: Zebrafish transposable elements show extensive diversification in age, genomic distribution, and developmental expression
Source: Genome Res. 2022 Jul;32(7):1408–23. doi: 10.1101/gr.275655.121 (PMC9341512; doi:10.1101/gr.275655.121)
Supplement: Supplemental Material [file supp_gr.275655.121_Supplementary_data_2.tar.gz › supp-data-2/hAT-N90_DR.mafft.fa]

>hAT-N90_DR|69721
------------------------------------------------------------
----------------------------------------------------------ca
ggggttttcaaactggggtccgcg--gccccct--------ggggggccgccagatggcg
ctagg-ggggccgcaaaga-aa-ttttagat----------------------caatgag
cccacatg---------gatgaattttgt----------gtcccgcatcattctgaaggt
taatata----------------ttttta-ttataa-tttga---gctcaaaagtactgc
aaaa-atgaagctt---------tatgcttatgtcatttaaatgcagttgacactttcgt
gacacaggaaaagaagcgcagcggcccgcctc--cgtggac-ggggacttttattgaata
agcgcttctggccaggcgcttcctgactgtgatttttggcgcttgtctgctgcacctgac
ggcgtttacctttcacttacgcttacctc-ttttacgc-taaacaactaaatgaatgctc
aggtttg----actgactatatttcagttaaaatacatgatcaat--------aagaaca
ttatcggtggctgaaagcactaccctgtttatggcttgcgttcctaagtaaccga-----
--------------ggtgctgcggagtgcgcgcctctctgcgcaggcttc--actcatag
agaac-aaatagcattttaaag-acacggcacaacattgcacct-cgtccacag-----c
gcgaaaggcttttacactttgcattgtacaaatatcagacg-gtcctc-tttgcagcatg
gcaaac-aaacatattaaaatt-gtaaa-g---caaaaagtgctgcaataacaatgaatg
gagctgtcttcacatcagcgagtgct-cagagtttca---cccctgt-------------
------tacactaatgacagctggatgagctctgcagtggacctctt---actcacattg
gttcataactggatgatt--aaaaaa---------actaaattgtatacacactgagtaa
aa--ccac----tatagcctttaaaaattataatgtatctgtttgtgtt--atgttatag
ggctaa-taattattaaatattaaaatgtattagtgctctgtatttaatggagctgaaca
---tacctgatcaaattttaatactctgaat------ataaatgca-tttt--------t
gt---tc----cacttttt-cccata---tttgtttgtgtaa--ctaa-tttaaatgtaa
-tgttcag----tattattatt-aaaaga----acaaactggt-ataaacattttaaagt
cagcaaagcttctaaaattatgcaaagtaaaacttgtggct-------------------
-------------------ctttgaacttga-------atacccaattcttgattgcatt
taggaaa----tta-tttttttatcagtgtaagtcaggattgtcgacctga----gtaaa
ttatgatgtacaca---aaa-aaaaa--ggaataa-aaata------aac--aa------
aacac-----------acagcctccattgtagta-----t----tgctagttacaacagt
acagttaactg---------ttaac-aggctga----tg-aatgacaaaactctttaaaa
ctttaaagctttaaatcattagataaatttagactctcagctgtaaggg----taaatac
aaaagagtctagctgtgcataggctg--aaaaaaaagcataaaaatggcat--aaaaact
gtgtaaa-gtgacgacttgtacacaaaata-------tggcttgatggaataatccagtg
agagcagaccacaatgagtactgcgcatcaag--atttgat-caatagatt---gaagca
ctaaaaccatgtcaac--tcaa--ctaacatcttacaaaaa-ttaatgcagatagtgaat
aatataaatgtattgaataatatatattaatataaatgtattgaa-----taa----taa
aata---a-aacaaaat------taagtacag------------------ttgttatttt
ga-ggggg--------t-------------------ggcgtcatttttatttt-tggg--
-gg--gtccccaaaataattc--------------------gccctacacaaaggggccc
tcag-----ctg----------aaaaagtttgaaaacccctg------------------
------------------------------------------------------------
------------------------------------------------------------
------------------------------------------------------------
------------------------------------------------------------
------------------------------------------------------------
------------------------------------------------------------
------------------------------------------------------------
------------------------------------------------------------
---------------------------------------------------------
>hAT-N90_DR|69722
------------------------------------------------------------
----------------------------------------------------------ca
gtggttctcaaactgtgggttgcg--cccccct--------ggagggacaatagatggcg
ctagg-gtggccacaaagt-aa-atctagat-----caagggtac-------tcaacagg
cccatctg---------cgttaattttat----------gtcccgcgtcattccaaa---
------------------------------------------------------------
------------------------------------------------------------
------------------------------------------------------------
------------------------------------------------------------
------------------------------------------------------------
------------------------------------------------------------
------------------------------------------------------------
------------------------------------------------------------
------------------------------------------------------------
------------------------------------------------------------
------------------------------------------------------------
------------------------------------------------------------
------------------------------------------------------------
------------------------------------------------------------
------------------------------------------------------------
------------------------------------------------------------
------------------------------------------------------------
------------------------------------------------------------
------------------------------------------------------------
------------------------------------------------------------
------------------------------------------------------------
------------------------------------------------------------
------------------------------------------------------------
------------------------------------------------------------
------------------------------------------------------------
------------------------------------------------------------
------------------------------------------------------------
------------------------------------------------------------
------------------------------------------------------------
------------------------------------------------------------
------------------------------------------------------------
------------------------------------------------------------
------------------------------------------------------------
------------------------------------------------------------
------------------------------------------------------------
------------------------------------------------------------
------------------------------------------------------------
------------------------------------------------------------
------------------------------------------------------------
------------------------------------------------------------
------------------------------------------------------------
------------------------------------------------------------
------------------------------------------------------------
---------------------------------------------------------
>hAT-N90_DR|69723
------------------------------------------------------------
------------------------------------------------------------
------------------------------------------------------------
------------------------------------------------------------
------------------------------------------------------------
---------------------------------------------------------tgc
aaat-attaagttt---------tatgtttgagtcatttcaatgcagttgatacttgtgc
-acaccggtggagaactgcag-------------------c-------------------
------------------------------------------------------------
------------------------------------------------------------
------------------------------------------------------------
--------------------------------------cgttgctgagcaaccaatc-ac
tggactagttgctgggtatcgtggacagtgtgc-----------------ctacccatag
aaaat-gtgtagcattttaaag-acatgctgggacatcgtatct-tgtccggta-----t
tcaacag---cctttagactgcattgtgtaattggcagatg-attctc-ttagcagcatg
aaaaat-aaacttattaaaatt-gcaaa-----gcaaaagtgctacaataacaac-----
------------------------------------------------------------
-------------------------------------------------a----------
--------------------------------------aatttgtatagaccctgagtaa
aa-cacac--taaataattt---------tttttaaatcaatttgtgta--atagtatag
gcctaatgaattattaaata-taaaatgtaatattg------------------------
------------------------------------------------------------
------------------------------------------------------------
------------------------------------------------------------
------------------------------------------------------------
------------------------------------------------------------
------------------------------------------------------------
------------------------------------------------------------
------------------------------------------------------------
------------------------------------------------------------
------------------------------------------------------------
------------------------------------------------------------
------------------------------------------------------------
------------------------------------------------------------
------------------------------------------------------------
------------------------------------------------------------
------------------------------------------------------------
------------------------------------------------------------
------------------------------------------------------------
------------------------------------------------------------
------------------------------------------------------------
------------------------------------------------------------
------------------------------------------------------------
------------------------------------------------------------
------------------------------------------------------------
------------------------------------------------------------
------------------------------------------------------------
------------------------------------------------------------
---------------------------------------------------------
>hAT-N90_DR|69724
------------------------------------------------------------
------------------------------------------------------------
------------------------------------------------------------
------------------------------------------------------------
------------------------------------------tcctgtcatgctgaacat
taatgtgt----------------tttta-atttaaatttgc---acttaaaactaactc
aaaatattaagctt---------taggtt-----aatttaaatgcag-----acttcagc
-ctgctggaaaagaagtgca----------------------------------------
------------------------------------------------------------
------------------------------------------------------------
------------------------------------------------------------
---------------------------------------gttgctaagcaaccaatcagc
cgtgctagttgctgagtgctgctgac--------agtttgagtaggctac--actcatag
aaaaa---gtagcattttaaat-acatgacctaaagttgtatct-catctagaa-----t
gtgacaagc-tttacactttaaattgtgtaaatggcaaaca-gtcttc-atagcagatta
atacaa-atacataataaaact-aaaaa-a---taaaaagtgctccaataacaataaata
gagctgtcatcacctcagagggtt---ctgagtct--gctctcttgt-------------
------tacagtaatgaaaactg-------------gctgatctct--------------
------------------------------------------------------------
------------------------------------------------------------
------------------------------------------------------------
------------------------------------------------------------
------------------------------------------------------------
------------------------------------------------------------
------------------------------------------------------------
-----------------------------------------------------------g
cagtgaa---------ccacttaca-----------------------------------
------------------------------------------------------------
------------------------ttgtgtaataa----tt-------------------
------------------------------------------------------------
------------------------------------------------------------
------------------------------------------------------------
------------------------------------------------------------
------------------------------------------------------------
------------------------------------------------------------
------------------------------------------------------------
------------------------------------------------------------
------------------------------------------------------------
------------------------------------------------------------
------------------------------------------------------------
------------------------------------------------------------
------------------------------------------------------------
------------------------------------------------------------
------------------------------------------------------------
------------------------------------------------------------
------------------------------------------------------------
------------------------------------------------------------
------------------------------------------------------------
---------------------------------------------------------
>hAT-N90_DR|69725
------------------------------------------------------------
----------------------------------------------------------ca
ggggttttcaaactgggggccatg--gccccct--------ggggggccgccagatggcg
ctagg-ggggccgcaaaga-aa-ttttagat-----gaggggtaa-------tcaatggg
cccacatg---------gatgaattttgt----------gtcccgcatcattctgaaggt
taatatat--------------tttttta-ttataa-tttga---gctc-aatgtactgc
aaaa-attaagctt---------tgtgcttatttcatttaaatgcagtagacactttcgt
gacacaggaaaagaagcgcagcgtcccgcctc--tgtgcac-ggggacttttattgaata
agcgcttctggccgggcacttcctg----tgatttttggagcttgtctgctgcacctgat
ggcgtttacctttcacttaagcttacctc-tttttcgc-taaacaactaaatgaatgctt
aggtctatttaactgactatatttcagttaaaatacatgatcaat--------aagaaca
ttatcggtggcttaaagcacttccctgtttatggcttgtgttcctaagtaaccattcagc
tg------------ggtgctgcggagtgcgtgcctctctgcgcaggcttc--actcatag
gaaac-aaatagcattttaaag-acacggcacaacattgcacct-cgtccacag-----t
gcgacaggc-tttacactttgcattgtacaaatatcagacg-gtcctc-tttgcagcatg
gcaaac-aaacatattaaaatt-gtaaa-g---caaaaagtgctgcaataacaatgaatg
gagctgtcatcacatcagcgagttct-cagagtttca---ctcctgt-------------
------tacactaatgacagcttgatgagctctgcagtggacctctt---actcacattg
gttcataactggatgattaaaaaaaa----------ctaaattgtatacaccctgagtaa
aa--ccac----tatagcctataaaaattataatgtatctgtttgtgtt--atgttatag
ggctaattaattattaaatattaaaatgtattagtgctctgtatttaatggagctcaaca
---tatctgatcaaattgtaatactctgaat------ataaatgcattttttttcaagat
gt---tc----cacttttt-cccata---cttatttgtgtaa--ctaa-tttaactgtaa
-tattcag----tattattatt-cataga----acaaacttgt-ataaacattttaaggt
cagcaaagcttctaaaattatgcaaagtaaaacttgtggct-------------------
-------------------ctttgaacttga-------atacccaattctagattccatt
aaggaaa---t----tttttttattagtgtaagtcaggattgtcgacctga----gtaaa
ttatgatgtgcac---aaaa-aaaaa--ggaataa-aaata------aac--aa------
aacacactgcaccactacagcctccattgtagga-----t----tgctagttacaacagt
acagttaactg---------ttaac-aggctga----tg-aatgacaaaactctttaaaa
ctttaaagctttaaatctttagatacatttagactctcagctgtaaggg----taaatac
agaagcgtctagctgtgcataggcag--aaaaaaaagcataaaaatggca-taaaaaact
gtgtaaa-gtgacgactcgtacacaaaata-------tggcttggtgt---aatccagtg
aaagaagaccacaatgaacattgtgcatgaag--attt----------------------
------------------------------------------------------------
------------------------------------------------------------
------------------------------------------------------------
----------------t-------------------------------------ttgg--
-gg--gtccccaaaagaattc--------------------gccctacacaaaggggccc
tcag-----ctg----------aaaaagtttgaaaacccctg------------------
------------------------------------------------------------
------------------------------------------------------------
------------------------------------------------------------
------------------------------------------------------------
------------------------------------------------------------
------------------------------------------------------------
------------------------------------------------------------
------------------------------------------------------------
---------------------------------------------------------
>hAT-N90_DR|69726
------------------------------------------------------------
------------------------------------------------------------
------------------------------------------------------------
------------------------------------------------------------
------------------------tttgt----------ggcccacttcaagttgaagat
caatgtat---------------ttttta-ttttaa-tttag---acttaaaagtaacaa
aaat-atcaagctt---------taagtttgta-catttaaatgtagttga---------
------------------------------------------------------------
------------------------------------------------------------
------------------------------------------------------------
------------------------------------------------------------
------------------------------------------------------------
------------------------------------------------------------
------------------------------------------------------------
------------------------------------------------------------
------------------------------------------------------------
------------------------------------------------------------
------------------------------------------------------------
------------------------------------------------------------
------------------------------------------------------------
------------------------------------------------------------
---ta-------------------------------------------------------
------------------------------------------------------------
------------------------------------------------------------
------------------------------------------------------------
------------------------------------------------------------
------------------------------------------------------------
------------------------------------------------------------
------------------------------------------------------------
------------------------------------------------------------
------------------------------------------------------------
------------------------------------------------------------
------------------------------------------------------------
------------------------------------------------------------
------------------------------------------------------------
------------------------------------------------------------
------------------------------------------------------------
------------------------------------------------------------
------------------------------------------------------------
------------------------------------------------------------
------------------------------------------------------------
------------------------------------------------------------
------------------------------------------------------------
------------------------------------------------------------
------------------------------------------------------------
------------------------------------------------------------
------------------------------------------------------------
------------------------------------------------------------
---------------------------------------------------------
>hAT-N90_DR|69727
------------------------------------------------------------
----------------------------------------------------------ca
ggggttttcaaactggggtccgcg--gccccct--------ggggggccgccagatggcg
ctagg-ggggctgcaaaga-aa-ttttagat----------------------caatgag
cccacatg---------gatgaactttgt----------gtcctgcatcattctgaaggt
taatata----------------ttttta-ttataa-tttga---gctcaaaagtactgc
aaaa-atgaagctt---------tatacttatgtaatttaaatgcagttgacacttttgt
gacacaggaaaagaagctcagcggcccgcctc--cgtggac-ggggacttttattgaata
agcgattctggccaggcgcttcctgactgtgatttttggcgcttgtctgctgcacctgac
ggcgtttacctttcacttacgcttacctc-ttttacgc-taaacaactaaatgaatgctc
aggtttg----actgactatatttcagttaaaatacatgatcaat--------aagaaca
ttatcggtggctgaaagcactaccctgtttatggcttgcattcctaagtaaccgatcagc
tg------------ggtgctgcggagtacgcgcctctctgcgcaggcttc--actcatag
gaaac-aaatagcattttaaag-acacggcacaacattgcacct-cgtccacag-----c
gcgacaggcttttacactttgcattgtacaaatatcagac---------tttgcagcatg
gcaaac-aaacatattaaaatt-gtaaa-g---caaaaagtgctgcaataacaatgaatg
gagctgtcatcacatcagcgagtgct-c--agtttca---ctcctgt-------------
------tacactaatgacagctggatgagctctgcagtggacgtctt---acacacattg
gttcataactggatgatt--aaaaaa---------actaaattgtatacacactgagtaa
aa--ccac----tatagcctttaaaaattataatgtatctgtttgtgtt--atgttatag
ggctaa-taattattaaatattaaaatgtattagtgctctgtatttaatggagctcaaca
---tacctggtcacattttaatactctgaat------ataaatgca-tttt--------t
gt---tc----cacttttt-cccata---tttgtttgtgtaa--ctaa-tttaaatgtaa
-tgttcag----tattattatt-aataga----acaaactggt-atggacattttaaagt
cagcaaagcttctaaaattaagcaaagtaaaacttgtggct-------------------
-------------------ctttgaacttga-------atacccaattctagattgcatt
taggaaa----tta--ttttttataagtgtaagtcaggattgtcgacctga----gtaaa
ttatgatgtgcac----aaa-aaaaa----------------------------------
------------------------------------------------------------
------------------------------------------------------------
------------------------------------------------------------
------------------------------------------------------------
----------------------------------------------ggaata--------
------------------------------------------------------------
------------------------------------------------------------
------------------------------------------------------------
------------------------------------------------------------
------------------------------------------------------------
------------------------------------------------------------
------------------------------------------------------------
------------------------------------------------------------
------------------------------------------------------------
------------------------------------------------------------
------------------------------------------------------------
------------------------------------------------------------
------------------------------------------------------------
------------------------------------------------------------
------------------------------------------------------------
---------------------------------------------------------
>hAT-N90_DR|69728
------------------------------------------------------------
------------------------------------------------------------
------------------------------------------------------------
------------------------------------------------------------
------------------------------------------------------------
------------------------------------------------------------
------------------------------------------------------------
------------------------------------------------------------
------------------------------------------------------------
------------------------------------------------------------
------------------------------------------------------------
------------------------------------------------------------
------------------------------------------------------------
------------------------------------------------------------
------------------------------------------------------------
------------------------------------------------------------
------------------------------------------------------------
------------------------------------------------------------
------------------------------------------------------------
------------------------------------------------------------
------------------------------------------------------------
------------------------------------------------------------
------------------------------------------------------------
------------------------------------------------------------
------------------------------------------------------------
------------------------------------------------------------
------------------------------------------gtcgcctga----gtaaa
ttatgatgtgcaca--aaaa-agg------aataa-aaata------aac--aaaacttc
aacacactgaaccactacagcctccactgtagta-----a----tgtca-----------
----------------------------------------------aaaatctttgagaa
atttagactttcagctgtaagggtaaatacag----------aaaagcc----tagctgt
gcatagacata-----------------------------aaaaatggcataaaaaaact
gtgtaaacgtgatgactcgtacacaaaata-------tggcttgatgg---aatccagtg
agagcagaccacagtgaacactgcgcttgaag--atttgat-caattgatt---gaagca
ctgaaatcacgtcaac--gcaa--ctgacatcccacaaaaa-ctaatctagagcatgatt
ag-------------------------------------------------------tac
aatt-----taaaatgttt----taagtaaag------------------ttgttaattt
ga-ggg----------ttttc---------------tgcgttgtttttatttt-ttgg--
-gg--gtccccaaaataattt--------------------gcaccacacaaaggg----
------------------------------------------------------------
------------------------------------------------------------
------------------------------------------------------------
------------------------------------------------------------
------------------------------------------------------------
------------------------------------------------------------
------------------------------------------------------------
------------------------------------------------------------
------------------------------------------------------------
---------------------------------------------------------
>hAT-N90_DR|69729
--------------------aat-------------------------------------
------------------------------------------------------------
-------------------------------------------------------ttgtg
ctcaaaagaagcacacatataagcttcatgtttgtctcgctgcag-------ttgatagg
ccaatctg---------gattaattttct----------ggcccacatcatgatgaagat
taatgta---------------ttttttg-tgataa---gaa----tttcaaggtgcagc
a-----------------------------------------------------------
------------------------------------------------------------
------------------------------------------------------------
------------------------------------------------------------
------------------------------------------------------------
------------------------------------------------------------
------------------------------------------------------------
------------------------------------------------------------
------------------------------------------------------------
------------------------------------------------------------
------------------------------------------------------------
------------------------------------------------------------
------------------------------------------------------------
------------------------------------------------------------
------------------------------------------------------------
------------------------------------------------------------
------------------------------------------------------------
------------------------------------------------------------
------------------------------------------------------------
------------------------------------------------------------
------------------------------------------------------------
------------------------------------------------------------
------------------------------------------------------------
------------------------------------------------------------
------------------------------------------------------------
------------------------------------------------------------
------------------------------------------------------------
------------------------------------------------------------
------------------------------------------------------------
------------------------------------------------------------
------------------------------------------------------------
------------------------------------------------------------
------------------------------------------------------------
------------------------------------------------------------
------------------------------------------------------------
------------------------------------------------------------
------------------------------------------------------------
------------------------------------------------------------
------------------------------------------------------------
------------------------------------------------------------
------------------------------------------------------------
------------------------------------------------------------
---------------------------------------------------------
>hAT-N90_DR|69730
------------------------------------------------------------
------------------------------------------------------------
------------------------------------------------------------
------------------------------------------------------------
------------------------------------------------------------
------------------------------------------------------------
------------------------------------------------------------
------------------------------------------------------------
------------------------------------------------------------
------------------------------------------------------------
------------------------------------------------------------
------------------------------------------------------------
------------------------------------------------------------
------------------------------------------------------------
------------------------------------------------------------
------------------------------------------------------------
----tgtt----------------------------------------------------
------------------------------------------------------------
------------------------------------------------------------
------------tgta-----------------------------------atattactg
ggctcatgaatcatt-------aaaatgcatc----atctatatttaatgatactcaaca
---catctgctctgagttgaatgct-----------------------------------
------------------------------------------------------------
------------------------------------------------------------
------------------------------------------------------------
------------------------------------------------------------
-------------------------------------gatt--------ga----gt---
------------------------------------atata-------------------
---------------------------------------t--------------------
------------------------------------------------------------
------------------------------------------------------------
------------------------------------------------------------
------atat--------------------------------------------------
------------------------------------------------------------
------------------------------------------------------------
------------------------------------------------------------
------------------------------------------------------------
------------------------------------------------------------
------------------------------------------------------------
------------------------------------------------------------
------------------------------------------------------------
------------------------------------------------------------
------------------------------------------------------------
------------------------------------------------------------
------------------------------------------------------------
------------------------------------------------------------
------------------------------------------------------------
------------------------------------------------------------
---------------------------------------------------------
>hAT-N90_DR|146211
------------------------------------------------------------
----------------------------------------------------------ca
ggggttttcaaact----------------------------------------------
----g-ggggccgaaaaaa-at-ttttagat-----gaggggtaa-------ttaatggg
caaacatg---------gatgaactttgt----------gtcccgtatcattttgaaggt
taacata---------------tttttta-ttataa-tttga---gctcaaaagtactgc
aaaa-attaagctt---------tatgcttatgtcatttaaatgcagttgacactttcgt
gacacaggaaaagaagcgcagcggcccgcctc--tgtgcac-ggggacttttattgaata
agcgcttctggccgggcacttcctg----tgatttatggcgcttgtctgctgcacctgac
ggcgtttacctatcacttacgcttacctc-ttttatgc-taaacaactaaatgaatgctc
aggtctatttaactgactatatttcagttaaaatacatgatcaat--------aagaaca
ttatcggtggctgaaatcacttccctgtatatggcttgcgttcctaagtaaccgatcagc
tg------------ggtgctgcggagtgcgcgcctctctgcgcaggcttc--actcataa
ggaac-aaatagcattttaaag-acacggcacaaaattgcacct-cgtccacag-----t
gtgacaggc-tttacactttgcattgtacaaatatcagacg-gtcctc-tttgcagcatg
gcaaac-aaacatattaaaatt-gtaaa-g---caaaaagtgctgccatatcaatgaatg
gagctgtcatcacatcagcgagttct-cagagtttca---ctcctgt-------------
------tacactaatgacagctagatgagctctgcagtggacctctt---actcacattg
gttcataactggatgataaaaaaaaa---------actaaattgtatacaccctaagtaa
aa--ccac----tatagcctataaaaattataatgtatctgtttgtgtt--atgttataa
ggctaattaattattaaatattaaaatgtattagtgctctgtatttaatggagctcaaca
---tatctgatcaaattttaatactctgaat------ataaatgca-tttttttcaagat
gt---tc----cacttttt-cccata---tttatttgtgtaa--ctaa-tttaaatgtaa
-tgttcag----tattattatt-aataga----acaaactggt-atgaacagtttaaagt
cagcaaagcttctaaaattatgcaaagtaaaacttgtggct-------------------
-------------------ctttgaacttga-------atacccaattctagattgcatt
taggaaa----tta---tttttatcagtgtaagtaaggattgtcgacctga----gtaaa
ttatgatgtgcac----aaa-aaaaa--ggaataa-aaata------aac--aa------
aacacactgaaccactacagcctccattgtagta-----t----tgctagttacaacagt
acagttaactg---------ttaac-aggctga----tg-aatgacaaaactctttaaag
--------ctttaaatctttagatacatttagactctcagctgtaaggg----taaacac
agaagagtctagctgtgcatgggcag---aaaaaaagcataaaaatggcataaaaaaact
gt---aaagtggctactcgtacacaaaata-------tggcttgatgg---aatcaagtg
agagcagaccacaatgaacactgcgcatgaag--atttgat-caatagatt---gaagca
ctaaaaccatgtcaac--tcaa--ctgacatcttacaaaaa-ttaatccagataatgaat
aatataaatttattgaataatatataataatataactgtattgaa-----taa----tac
aatt--ta-aaaaaaat-----ttaagtacag------------------ttattaattt
ga-ggggg--------t-------------------ggcgtcatttttatttt-ttgg--
-ag--gttcacaaaagaattc--------------------gccctacacaaaggggccc
tcag-----ctg----------aaaaattttgaaaacccctg------------------
------------------------------------------------------------
------------------------------------------------------------
------------------------------------------------------------
------------------------------------------------------------
------------------------------------------------------------
------------------------------------------------------------
------------------------------------------------------------
------------------------------------------------------------
---------------------------------------------------------
>hAT-N90_DR|146212
------------------------------------------------------------
------------------------------------------------------------
------------------------------------------------------------
------------------------------------------------------------
------------------------------------------------------------
------------------------------------------------------------
------------------------------------------------------------
------------------------------------------------------------
------------------------------------------------------------
------------------------------------------------------------
------------------------------------------------------------
------------------------------------------------------------
------------------------------------------------------------
------------------------------------------------------------
------------------------------------------------------------
------------------------------------------------------------
------------------------------------------------------------
------------------------------------------------------------
------------------------------------------------------------
-----tataa------------agaatagataatgtatcagtttgt----tatattacag
gcctaat-gattgttacatattaaaatattatagtggac-acatttaataatgctcaaca
---tatctgctca--gtttaaa--------------------------------------
------------------------------------------------------------
------------------------------------------------------------
------------------------------------------------------------
-------------------actcaagaataaa----------------------tgcatt
t---------------attttca----------------------------------aga
t-----------------------------------------------------------
------------------------------------------------------------
-----------------------------------------------------------a
ttgattga--------ttttt-ccccaattgtttttt-----------------------
------------------------------------------------------ttaatt
ttcttaacatgaacat--------------------------------------------
-------------------------gttcagt--atttttt-taaaagaatgaggaaaca
-------------------------------------------------gggtaataaac
agcat-------------------------tttaaaagtcacaaaactgc-------tta
aatta----------------------------------------------tcttaaata
aa----------------------------------------------------------
------------------------------------------------------------
------------------------------------------------------------
------------------------------------------------------------
------------------------------------------------------------
------------------------------------------------------------
------------------------------------------------------------
------------------------------------------------------------
------------------------------------------------------------
------------------------------------------------------------
------------------------------------------------------------
---------------------------------------------------------
>hAT-N90_DR|146213
------------------------------------------------------------
----------------------------------------------------------ca
ggggttttcaaactggggtcc----------------------------gccagatggcg
ctagg-ggggccgcaaaaa-tt-ttttagat-----aaggggtaa-------tcaatggg
cccacatg---------gatgaattttgt----------gtcccgcatcattctgaaggt
taatata---------------tttttta-ttataa-tttga---gctcaaaagtactgc
aaaa-attaagctt---------tatgcttatgtcatttaaatgcagttgacactttcgt
gacacaggaaatgaagcgcagcgccgcgcctc--tgtgcac-agggacttttattgaata
agcgcttctggccggccgcttcctg----tgatttttggcgcttttctgctgcacctgac
ggcgtttacctttcacttacgcttacctc-ttttacgc-taaacaacaaaatgaatgctc
aggtctattt-aatgataatatttcagttaaaatacatgatcaat--------aagaaca
ttatcggaggctgaaagcac----------------------cctaagtaac--------
----------------------------tgcgcctctctgcgcaggcttc--actcatag
ggaac-aaatagcattttaaag-acacggcacaacattgcacct-cgtccacag------
-------------------tgctttgtacaaatatcagacg-gtcctc-tttgcagcatg
gcaaac-aaacatattaaaatt-gtaaa-g---caaaaagtgctgcaataacaatgaata
gagctgtcatcacatctgcgagttct-cagagtttca---ctcctgt-------------
------tacactaatgacagctggatgagctctgcagtggacctctt---actcacattg
gttcataactggatgattaaaaaaa-----------ctaaattgtatacaccctgaataa
aa--ccac----tatagcctataaaaattataatgtatctgtttgtgtt--atgttatag
gtctaattaattattaaatattaaaatgtattagtgctctgtatttaatggaacacaaca
---tatctgataatattttaatactctgaat------ataaatgca-tttttttcaagat
gt---tc----cacttttt-cccata---tttatttgtgtaa--ctaa-tttaaatgtaa
-tgttcag-------tattatt-attaga----acaaactggt-atgaacattttaaagt
cagcaaagcttctaaaattatgcaaagtaaaattt---gct-------------------
-------------------ctttgaacttga-------atacctaattctagattctatt
taggaaa----tca--ttttttatcagtttaagtcagcattgtcgacctga----gtaaa
ttatgatgtgcac-----aa-aaaaa--ggaataa-aaata------aac--aa------
aacacactgaaccactacagcctccattgtagta-----t----tgctagttacaacagt
acagttaactg---------ttaac-aggctga----tg-aatgacaaaactctttaaaa
cttcaaagctttaaatctttggatacatttagactctcagctgtaaggg----taaatgc
agaagagtctagctgtgcataggcag---aaaaaaagcaaaaaaatggca-tacaaaact
gtgtaaacgtgatgactcgaacacaaaata-------tggcttgatgg---aatccagtg
agagaagaccacaataaacactgtgcatgaag--atttgat-caatagatt---gaagca
ctgaaaccatgtcaac--tcaa--ctaacatcttataaaaa-tgaatccagatagtgaat
aatataaatgtattgaataatatataataatataaatgtattgaa-----taa----tac
aatt--t----aaaaat------taagtacag------------------ttgttaattt
ga-ggggg--------t-------------------ggcgtcattttta-ttt-ttgg--
-gg--gtccccgaaagaattc--------------------gccctaaacaaaggggccc
tcag-----cta----------aaaaagtttgaaaacccctg------------------
------------------------------------------------------------
------------------------------------------------------------
------------------------------------------------------------
------------------------------------------------------------
------------------------------------------------------------
------------------------------------------------------------
------------------------------------------------------------
------------------------------------------------------------
---------------------------------------------------------
>hAT-N90_DR|146214
------------------------------------------------------------
------------------------------------------------------------
------------------------------------------------------------
------------------------------------------------------------
------------------------------------------------------------
------------------------------------------------------------
------------------------------------------------------------
------------------------------------------------------------
------------------------------------------------------------
------------------------------------------------------------
------------------------------------------------------------
------------------------------------------------------------
------------------------------------------------------------
------------------------------------------------------------
------------------------------------------------------------
------------------------------------------------------------
------------------------------------------------------------
------------------------------------------------------------
------------------------------------------------------------
------------------------------------------------------------
------------------------------------------------------------
------------------------------------------------------------
------------------------------------------------------------
------------------------------------------------------------
------------------------------------------------------------
------------------------------------------------------------
------------------------------------------------------------
------------------------------------------------------------
------------------------------------------------------------
------------------------------------------------------------
------------------------------------------------------------
------------------------------------------------------------
------------------------------------------------------------
------------------------------------------------------------
------------------------------------------------------------
------------------------------------------------------------
------------------t----taggtaaag------------------ttgttaatta
ga-ggagt------aatt------------------tactcagtttttatttt-ttgg--
-gggaggccccaaaaggattc--------------------gcactacacaaaggggcct
tcca-----ctg----------aaaaagtttgagaagccctg------------------
------------------------------------------------------------
------------------------------------------------------------
------------------------------------------------------------
------------------------------------------------------------
------------------------------------------------------------
------------------------------------------------------------
------------------------------------------------------------
------------------------------------------------------------
---------------------------------------------------------
>hAT-N90_DR|146215
------------------------------------------------------------
------------------------------------------------------------
------------------------------------------------------------
------------------------------------------------------------
------------------------------------------------------------
------------------------------------------------------------
------------------------------------------------------------
------------------------------------------------------------
------------------------------------------------------------
------------------------------------------------------------
------------------------------------------------------------
------------------------------------------------------------
------------------------------------------------------------
------------------------------------------------------------
------------------------------------------------------------
------------------------------------------------------------
------------------------------------------------------------
------------aatgacagctggatgagctctgcagtggacctctt---actcacattg
gttcataactgaatgatt--aaaaaa---------actaaattgtatacaccctgagtaa
aa--ccac----tatagcctttaaaaattctaatgtatctgtttgtgtt--atgttatag
ggctaa-taattattaaatattaaaatgtattagtgctctgtatttaatggagctcaaca
---tacctgatcaaattttaatactctgaat------ataaatgca-tttt--------t
gt---tc----cacttttt-cccata---tttgtttgtgtaa--ctta-tttaaatgtaa
-tgttcag----tattattatt-aataga----acaaattggt-atgaacattttaaagt
cagcaaagcttctaaaattatgcaaagtaaaacttgtggct-------------------
-------------------ctttgaacttga-------atacccaattctagattgcatt
taggaaa----tta--ttttttatcagtgtaagtcaggattgtcgacctga----gtaaa
ctatgatgtgcac----aaa-aaaaa--ggaataa-aaata------aac--ag------
aacacactgaaccactacagccaccattgtagta-----t----tgctagttacaacagt
acagttaactg---------ttaac-aggctaa----ta-aatgacaaaactctttaaaa
ctttaaagctttaaatctttagatacatttagactctcagctgtaaggg----taaatac
agaagagtctagctgtgcataggctg---aaaaaaagcataaaaatggcat--aaaaact
gtgtaaa-gtgacgacttgtacacaaaata-------tggcttgatggaataatccagtg
agagaagaccacaatgagtactgcgcatcaag--atttgat-caatagatt---gaaaca
ctgaaaccatgtcaac--tcaa--ctaacatcttacaaaaa-ttaatccagataatgaat
aatataaatttattgaataatatataataatataaatgtattgaa-----taa----tac
aa-t---a-aaaaaaat------taagtacag------------------ttgttaattt
ga-ggggg--------t-------------------ggcgtcatttttatttt-tggg--
-gg--gtccccaaaagaattc--------------------gccctacacaaaggggtcc
tcag-----ctg----------aaaaagtttgaaaacccctgcaggggttttcaaactgg
ggtccggggccccttggggggccgccagatggcgctaggggggccgcaaagaaattttag
atcaatgagcccacatggatgaattttgtgtctcgcatcattctgaaggttaatatat--
-ttttattataatttgagctcaaaagtactgcaaaaatgaagctttatgcttatgtcatt
taaatgcagttgacactttcgtgacacaggaaaagaagcgcagcggcccgcctccgtgga
cggggacttttattgaataagcgcttctggccaggcgcttcctgtgatttttggcgct--
tgtctgctgcacctgacggcgtttagctttcacttacgcttacctcttttacgctaaaca
actaaatgaatgctcaggtttg----actgactatatttcagttaaaatacatgatcaat
---aagaacattatcggtggctgaaagcactaccctgtttatggcttgcgttcctaagta
accgaggtgctgcggagtgcgcgcctctgcgcaggcttcactcatagggaacaaa-a
>hAT-N90_DR|146216
------------------------------------------------------------
------------------------------------------------------------
-------------------ccgcg--gcaccct--------ggggggccgccaggtggcg
ctagg-agggccgcaaaga-aa-ttttagat-----gaggggtaa-------tcaatggg
cccacatg---------gatgaattttgt----------gtcccgcatctttctgaaggt
taatgtat--------------ttct----ttataa-tttga---gctcaaaagtactgc
aaaa-attaagctt---------tatgcttatgtaatttaaatgcagtttacactttcgt
gacacaggaaaagaagtgccgcgccgtgcctc--tgtgcac-ggggacttttattgaaca
agcgcttctggccgggtgctt---------------------------------------
------------------------atctc-ttttacgc-taagcaactaaatgaatgctt
aggtctatttaactgacaatatttcagttaaaatacatgatcaat--------aagaaca
ttatcggtggctgaaagcacttccctgtatatggcttgcgttgataagtaagcgatcagc
tg------------ggtgctgcggagtgcg--cctctctgcgcaggcttc--actcatag
ggaac-aaatagcattttaaag-acacggcacaacattgcacct-cgtccacag-----t
gcgataggc-tttacactttgcattgtacaaatatcagacg-gtcctc-tttgcagcatg
gcaaac-aaacatattaaaatt-gtaaa-g---caaaaagtgctgcaataacaatgaatg
gagctgtcatcacatcagcgagtgct-cagagtttca---ctcctgt-------------
------tacactaatgacagctggatgagctctgcagtggacctctt---ac----attg
gttcat-----aatgatt--aaaaaa---------actaaattgtatacaccctgagtaa
aa--cccc----tataacctataagaattataatgtatctgtttgtgtt--atattatag
agctaattaattattaaatattaaaacatattagtgctctgtatttaatggagctcaaca
---tatctgatcaaactttaatactctgaat------gtaaatgca--ttttttcaagat
gttaatc----cacttttc-cccata---tttatttgtgtaa--ctaa-tttaaatgtaa
-tgttcag-------tattatt-aataga----acacactggt-atgcacattttaaagt
cagcaaagcttctaaaattatgcaaagtaaaacttgtggct-------------------
-------------------ctttgaacttga-------atacccaattctagatcgcatt
taggaaa----tta--ttttttatcagtgtaagtcaggattgtcgacctga----gtaaa
ttatgatgtgcac----aaa-aaaag--ga-ataa-aaaca------aac--aa------
aacacactgaaccactacagcctctattgtagta-----t----tgctagttacaacagt
agagttaactgt--taaccattaac-aggctga----tg-aatgacaaaactctttaaaa
cttcaaagctttaaatctttagatacatttagactctcagctgtaaggg----taaatac
agaagagtctagctgtgcataggcag---aaaaaaagcataaatatggca-taaaaaact
gtgtaaa-gtgacgactcgtacacaaaata-------tgtcttgatgg---aatccagtg
agagcagaccacaatgaacactgcgcttgaag--atttgat-caatagatt---gaagca
ctgaaaccatgtcaac--tcaa--ctaacatcttacaaaaa-ttaatccagaaaatgaat
aatatacatttattgaataatatataataatataaatgtattaaa-----taa----tac
aat--aaa-aaaaaaattt-----aagtacag------------------ttgttaattt
ga-gt------------ttttttttgtttgttttttggcgtcatttttatttt-tggg--
-gg--gtccccaaaagaattc--------------------gccctacacaaaggggccc
tcag-----ctg----------aaaaagtttgaaaacccctg------------------
------------------------------------------------------------
------------------------------------------------------------
------------------------------------------------------------
------------------------------------------------------------
------------------------------------------------------------
------------------------------------------------------------
------------------------------------------------------------
------------------------------------------------------------
---------------------------------------------------------
>hAT-N90_DR|219036
------------------------------------------------------------
----------------------------------------------------------ca
ggggttttcaaactg---------------------------------------------
------ggggccgcaaaaa-at-gtttagat-----aaggggtaa-------tcaatggg
cccacatg---------gatgaattttgt----------gtcccgcatcattctgaaggt
taatata---------------tttttta-taataa-tttga---gcttaaaagtactgc
aaaa-attaagctt---------tatgcttatgtcatttaaatgcagttgacactttcgt
gaaacaggaaatgaagcgcagcggctcgcctc--tgtgcac-ggggacttttattgaata
agcgcttctggccgagcacttcctg----tgatttttggcgcttgtctgctgcacctgat
ggcgtttaccttgcacttacgcttacctc-ttttacac-taaacaactaaatgaatgctc
aggtctattt-actgacaatatttcagttaagatacatgatcaat--------aagaaca
ttatcgaaggctgaaagcactactctgtttatggcttgcgttcctaagtaattgatcagc
tg------------ggtgctgcggagtgcgcgcctctctgcgcaggcttc--actcatgg
ggaac-aaatagcattttaaag-acacggcacaacattgcacct-cgtccaaag-----t
gcgacaggc-tttacactttgcattgtacaaatatcagacg-gtcctc-tttgcagcatg
gcaaac-aaacatattaaaatt-gtaaa-g---caaaaagtgctgcaataacaatgaatg
gagctgtcttcacatcagcgagtgct-cagagtttca---cccctgt-------------
------tacactaatgacagctggatgagctctgcagtggacctctt---actcacattg
gttcataactggatgatt--aaaaaa---------actaaattgtatacaccctgaataa
aa--ccac----tatagcctataaaaattataatgcatctgtttgtgtt--atattatag
ggctaattaattattaaatattaaaatgcattagtgctctgtatttaatggagctcaaca
---tatctgatcaaattttaatactctgaat------gtaaatgca--ttttttcaagat
gt---tc----cacttttt-cccata---tttatttgtgtaa--ttaa-tttaaatgtaa
-tgttcag----tgttattatt-aataga----acaaactggt-atgaacattttaaagt
cagcaaagctttttaaattaagcaaagtaaaacttgtggct-------------------
-------------------ctttgaacttga-------atacccaattctagatcgcatt
taggaaa----tta--ttttttatcagtgtaagtcaggattgtcgacctga----gtaaa
ttatgatgtgcaca--aaaa-aaaaa--ggaataa-aaata------aac--aa------
aacacactgaaccactacagcctctattgtagta-----t----tgctagttacaacagt
acagttaactg---------tcaac-aggctga----tg-aatgacaaaactctttaaag
--------ctttaaatctttagatacatttagagtctcagctataaggg----taaatac
agaagagtctagctgtgcat----------aaaaaagcataaaaatggcat--aaaaacc
gtgtaaacgtgatgactcgaacacaaaata-------tggcttgatgg---aatccagtg
agagcagaccacaatgaacactgcgcatcaag--atttgat-caatagatt---gaagca
ctgaaaccatgtcaac--tcaa--ctgacatcttacaaaaa-tgaatccagataatgaat
aatataaatgtattgaataatatataataatataaatgtattgaagttgataa----tac
aatt--t--aaaaaaat------taagtacag------------------ttggtaattt
ga-ggggg--------t-------------------gacgtgatatttatttt-ttgg--
-gg--gtccccgaaagaattc--------------------gccctacacaaaggggccc
tcag-----ctg----------aaaaagtttgaaaacccctg------------------
------------------------------------------------------------
------------------------------------------------------------
------------------------------------------------------------
------------------------------------------------------------
------------------------------------------------------------
------------------------------------------------------------
------------------------------------------------------------
------------------------------------------------------------
---------------------------------------------------------
>hAT-N90_DR|219037
t-----------------------------------------------------------
------------------------------------------------------------
------------------------------------------------------------
------------------------------------------------------------
---------------------------------------aaccc----------------
------------------------------------------------------------
------------------------------------------------------------
------------------------------------------------------------
------------------------------------------------------------
------------------------------------------------------------
------------------------------------------------------------
------------------------------------------------------------
------------------------------------------------------------
------------------------------------------------------------
------------------------------------------------------------
------------------------------------------------------------
------------------------------------------------------------
------------------------------------------------------------
------------------------------------------------------------
------------------------------------------------------------
------------------------------------------------------------
----a-------------------------------------------------------
-------------------------------------------------tttaaatgtaa
-tgtacag----tattacttttaaataga----acaagttggttatgaacattttaaagc
cagcaaaa----------------aagtgtcatttgtggccctttgcattttaagtggtt
taaatgtgg---------actctgaacttga-------atactacattctagaatgcact
tagaaagtttttttttttttttgtcattgtaagtgagaattgtcgatctaa----gtaaa
ttatgatgt------aaaaaaaaaaa----------gaatat--------aaaaaacttc
aaaacactgagtcactacagcctccattgtagtat---------tgctagtt--cgcagt
acagttaactgt--tagtcatgaac-atgctga----ta-aatgacaaaactctttaaaa
ctga------------tcttagataaatttagactctcagctgaaaagg----ataatac
agaagagcctagtatga----------------------------------aaaga----
--gtaaatgtgatgagttgtacacaaaata-------tggcttgatga---aataaagtg
agagcagaccacagtgaacactgtgcttgaag--atttgat-cagttgatt---gtagca
ctgaaaacatgtcaacgtaaag--ctgttaatttgagggat-------------------
-----------------------------------------------t-------tttgc
gttttg------------------------------------------------------
------------------------------------------------------tgggtg
gggg-------gggaggtttc--------------------gcccgacacaaagagaggg
tctc---tgctg----------aaaaagtttgaaaaccactg------------------
------------------------------------------------------------
------------------------------------------------------------
------------------------------------------------------------
------------------------------------------------------------
------------------------------------------------------------
------------------------------------------------------------
------------------------------------------------------------
------------------------------------------------------------
---------------------------------------------------------
>hAT-N90_DR|219038
------------------------------------------------------------
------------------------------------------------------------
------------------------------------------------------------
--------------------aaattgtagat-----caaggctac-------tcatccgg
cctatctg---------gattcattttgt-----------------gtcatgctgaagat
taatgtat------------tatcattaa-ttctga--------------aaagtgctaa
aagt-attacactt----taatgtatgtttgtgtcatttaaatgcatttaa---------
------------------------------------------------------------
------------------------------------------------------------
------------------------------------------------------------
------------------------------------------------------------
------------------------------------------------------------
------------------------------------------------------------
------------------------------------------------------------
------------------------------------------------------------
------------------------------------------------------------
------------------------------------------------------------
------------------------------------------------------------
------------------------------------------------------------
------------------------------------------------------------
------------------------------------------------------------
------------------------------------------------------------
------------------------------------------------------------
------------------------------------------------------------
------------------------------------------------------------
------------------------------------------------------------
------------------------------------------------------------
------------------------------------------------------------
------------------------------------------------------------
------------------------------------------------------------
------------------------------------------------------------
------------------------------------------------------------
------------------------------------------------------------
------------------------------------------------------------
------------------------------------------------------------
------------------------------------------------------------
------------------------------------------------------------
------------------------------------------------------------
------------------------------------------------------------
------------------------------------------------------------
------------------------------------------------------------
------------------------------------------------------------
------------------------------------------------------------
------------------------------------------------------------
------------------------------------------------------------
------------------------------------------------------------
------------------------------------------------------------
------------------------------------------------------------
---------------------------------------------------------
>hAT-N90_DR|219039
------------------------------------------------------------
------------------------------------------------------------
------------------------------------------------------------
------------------------------------------------------------
------------------------------------------------------------
------------------------------------------------------------
------------------------------------------------------------
------------------------------------------------------------
------------------------------------------------------------
------------------------------------------------------------
------------------------------------------------------------
------------------------------------------------------------
------------------------------------tctgtgtaggcttc--actcatag
aaaat-gaatagcattttaaag-acatggcacaacattgcacct-cgtccacag-----t
gcgacaggc-tttacactttacattgtgcaaatatcagacg-gtcctc-tttgcagcttg
acaaac-aaacatattaaaatt-gtaaa-g---caaaaagtgctgcaataacaatgaacg
gagcggtcatcacatcagcgagttca-cggagtttga--tctcctgt-------------
------tacaataatgacagctggatgagccgatcagcagaactctt---actaatattg
gttaataactggatca----aaaaaa---------acaaaatagtatacaccccgagtaa
aa--ccat----tgtaacctataaaaatta--gtgtatctgattgtatt--acattatag
ggctcattaattatttaataataaaacttaatagtgctctatatttattattgctcaaca
---tatctgctcaaagt--------------------ttaaatgca-tttttttcaagct
gttaatc----cacttttt---------ttttatttaagtaa-------tttaaatgtaa
-tgttcaa----tattattttt-aataga----acaagttggttatgaacattttaaagt
catctatgctgctaaaactatgcaaagtaaagcgtgtggctctttgcattttaagtggtt
taaatg----------tgcctctgaacttga-------atacctcgttttagaatgcatt
taggaaa----ata--ttttttatcagtgtaagtcaggattgtcgacctga----gtaaa
ttatgaagtgcaca--aaaacaaaaa--ggaatat-aaata------aat--aaaacgtc
atcacactgaactactacaacctccattgtagta-----t----tgctagttacaacagt
acagttaactgt--taaccattaac-aggctga----tg-aatgacaaaactctttaaaa
ctttaa----------------ataaatttagactctcggctgaaaggg----ttaatac
agaagagcctagc---------------a----------------------agaaaaact
gtgtaaatgtgatcactcgtacacaaaata-------------------------tggtg
aaggcagaccacagtgaacactgctcttgaag--atttgat-caattgatt---gaagca
ctgaaatcatgtcaac--tcaa--ctgacatctcacaaaaa-tttatccaaagcatgaat
agta--------------------------------------------------------
------------------------------------------------------------
------------------------------------------------------------
------------------------------------------------------------
------------------------------------------------------------
------------------------------------------------------------
------------------------------------------------------------
------------------------------------------------------------
------------------------------------------------------------
------------------------------------------------------------
------------------------------------------------------------
------------------------------------------------------------
------------------------------------------------------------
---------------------------------------------------------
>hAT-N90_DR|294973
------------------------------------------------------------
------------------------------------------------------------
------------------------------------------------------------
------------------------------------------------------------
------------------------------------------------------------
------------------------------------------------------------
------------------------------------------------------------
------------------------------------------------------------
------------------------------------------------------------
------------------------------------------------------------
------------------------------------------------------------
------------------------------------------------------------
------------------------------------------------------------
------------------------------------------------------------
------------------------------------------------------------
------------------------------------------------------------
------------------------------------------------------------
------------------------------------------------------------
------------------------------------------------------------
------------------------------------------------------------
--------------------------------agtggcctatatttaatggtgctgaacc
---tatctgctg-----------------------agattaatac---------------
-----------tacttatactctgta-----------------ggtaa----aaatgca-
------------------------------------------------------------
------------------------------------------------------------
------------------------------------------------------------
----------------tttttt--------------------------------------
---------------------aaaag----------tggtaa-----aac----------
aac------------------------------------tt-------------------
-------------------------------------tt---------------------
------------------------------------------------------------
------------------------------------------------------------
------------------------------------------------------------
------------------------------------------------------------
----------------------tccccatattt---------------------------
------------------------------------------------------------
------------------------------------------------------------
------------------------------------------------------------
------------------------------------------------------------
------------------------------------------------------------
------------------------------------------------------------
------------------------------------------------------------
------------------------------------------------------------
------------------------------------------------------------
------------------------------------------------------------
------------------------------------------------------------
------------------------------------------------------------
------------------------------------------------------------
---------------------------------------------------------
>hAT-N90_DR|294974
------------------------------------------------------------
------------------------------------------------------------
------------------------------------------------------------
------------------------------------------------------------
------------------------------------------------------------
------------------------------------------------------------
------------------------------------------------------------
------------------------------------------------------------
------------------------------------------------------------
------------------------------------------------------------
------------------------------------------------------------
------------------------------------------------------------
------------------------------------------------------------
------------------------------------------------------------
------------------------------------------------------------
------------------------------------------------------------
------------------------------------------------------------
------------------------------------------------------------
------------------------------------------------------------
------------------------------------------------------------
-----------------------aaatataatagtgacctatatttaatggtgctctaca
---tatctgctcaaagtttaat--------------------------------------
------------------------------------------------------------
------------------------------------------------------------
------------------------------------------------------------
--------------accctgtttaagtataaa----------------------tgcatt
-----------------ttttca----------------------------------aga
t-----------------------------------------------------------
------------------------------------------------------------
-----------------------------------------------------------a
ttaatttt---------aaaa-agattattaaa--tta----------------------
-----------------------------------------------------aaaaatg
ttatttacatgatcac--------------------------------------------
-------------------------tttcagt--atttttt-ag----------gacaca
cg----------------------------------------------cgagtaataaat
agcat-------------------------tttaaagtcagcaaaactgc-------tca
aatta----------------------------------------------tcttaaata
aa-aaaagtac-------------------------------------------t-----
-----gcaataaaaatgatt----------------------------------------
-----ggtgctgtcatcacattaggcagttt-tagaatt---------------------
------------------------------------------------------------
------------------------------------------------------------
------------------------------------------------------------
------------------------------------------------------------
------------------------------------------------------------
------------------------------------------------------------
------------------------------------------------------------
------------------------------------------------------------
---------------------------------------------------------
>hAT-N90_DR|294975
------------------------------------------------------------
----------------------------------------------------------ca
ggggttttcaaactgggggccgc------------------taggggcggtgagatggcg
ctagg-ggggtcgcaaaga-aa-ttttagat-----gaagggtaa-------tcaatggg
cccacatg---------gatgaattttgt----------gtcccgcatcattctgaaagt
taatata---------------tttttta-ttataa-tttga---gctcaaaagtactgc
aaaa-attaagctt---------tatgt-----------------------cactttcgt
aacaaagaaaaagaagcgaagcggcccgcctc--tgtgcac-ggagacttttattgaata
agttattctggccaggtgcttccat----tgatttttggcgcttgtctgctgcaccagac
agcgtttacctttcacttacgcttaccta-ttttacgc-taaacaactaaatgaatgctc
tggtctatttaactgactatatttcagttaaaatacatgatcatt--------aagaaca
ttatcggtggctgaaagcacttccctgtttatggcttgcgttcctaagtaaccgagcagc
tg------------ggtgctgcggagtgcgcgcctctctgcgcaggcttc--actcatag
ggaac-aaaaagcattataaag-acacggcacaacattgcacct-gttccttag-----t
gcgacagga-tttacactttgcattgtac-------agacg-gtcctc-tttgcagcatg
acaaac-aaacatattaaaatt-gtaaa-g---caaaaagtgctgcaataacaatgaatg
gagctgtcatcacatcagcaagttct-cagagtttca---ctcctgt-------------
------tacactaatgacagctggatgagctctgcagtggacctcttacaactcacattg
gttcataactggatgatt--aaaaaa---------actaaattgtatacaccctgagtaa
aa--ccac----tatagcctat-aaaattataatgtatctgtttgtgtt--atgtcatag
ggctaattaattattaaatattcaaatgtattagtgctctgtatttaatggagctcaaca
---tatctgatcaaattttaatactctcaat------ataaatgca-tttttttcaagat
at---tc----cccttttt-tccata---tttatttgtgtaa--ctaa-tttaaatgtaa
-tgttcag----tattattatt-aacaga----acaaactggt-atggacattttaaagt
cagcaaagcttctaaaattatgcaaagtaaaacttgtggct-------------------
-------------------ctttgaacttga-------atacccaattctagattgcatt
taggaaa----ttt--ttttttatcagtgtatgtcaggattgtcgacctaa----gt-aa
aaatgatgtgcaca--aaaa-aaaaa--ggaataa-aaaaa------aac--aa------
aacacactgaaccactacagcctccattgtagta-----t----tgctagttacaacagt
acagttaactg---------ttaac-aggctga----tg-aatgacaaaactctttaaaa
ctttaaagctttaaatctttagatacatttagactctcagctgtaaggg----taaatac
agaagagtctagctgtgcataggcag-ggaaaaaaagcataaaaacggca-ttaaaaact
gtgtaaa-gtgacgatttatacacaaaata-------tgtcttgatgg---aattcagtg
agagcagaccacaatgaacaatgcgcatgaag--atttgat-ctatagatt---gaagca
ctgaaaccatgtcaac--tcaa--ctaacatcttacaaaaa-ttaatccagataatgaat
aatataaatttattgcataatatataataatataaatgtattgaa-----tta----tac
aatt--ta-aaaaaaat------taagtacag------------------ttgttaattt
ga-gggga-------gt-------------ttttttggcgtcatttttatttt-tttg--
-gg--gtccctaaaaggattc--------------------gccctacacaaaggggccc
tcag-----ctg----------aaaatgtttgaaaacccctg------------------
------------------------------------------------------------
------------------------------------------------------------
------------------------------------------------------------
------------------------------------------------------------
------------------------------------------------------------
------------------------------------------------------------
------------------------------------------------------------
------------------------------------------------------------
---------------------------------------------------------
>hAT-N90_DR|294976
------------------------------------------------------------
------------------------------------------------------------
------------------------------------------------------------
------------------------------------------------------------
c-----------------------------------------------------------
------------------------------------------------------------
------------------------------------------------------------
------------------------------------------------------------
------------------------------------------------------------
------------------------------------------------------------
------------------------------------------------------------
------------------------------------------------------------
------------------------------------------------------------
------------------------------------------------------------
----------tttataccttttattgcgtaaatttcaggca-gccctc-tctgcagcatt
aaaaac---aaacattaaaatt-gtgaa-gcaacagatagcccttctggattaat-----
------------------------------------------------------------
------------------------------------------------------------
------------------------------------------------------------
------------tatg----------------------------------t---------
----------------------ggcttgcatcaaag------------------------
---t--------ggaaattaata-------------------------------------
-------------------------------------------------tat--------
------------------------------------------------------------
------------------------------------------------------------
------------------------------------------------------------
---------------attttttatt------------------------------at---
-----------------------------------------------aat----------
---------------------------------------t--------------------
-------------------------------------tg---------------------
------------------------------------------------------------
------------------------------------------------------------
------------------------------------------------------------
------------------------------------------------------------
------------------------------------------------------------
------------------------------------------------------------
------------------------------------------------------------
------------------------------------------------------t-----
-----------------------------------------gc-----------------
------------------------------------------------------------
------------------------------------------------------------
------------------------------------------------------------
------------------------------------------------------------
------------------------------------------------------------
------------------------------------------------------------
------------------------------------------------------------
------------------------------------------------------------
------------------------------------------------------------
---------------------------------------------------------
>hAT-N90_DR|294977
-gagcagc----------------------------------------------------
------------------------------------------------------------
--ggttctcaaac----------------------------tgggggccaccagatggcg
ctagg-ggggcctcaagga-aa-ttccagat-----aaggggtaa-------tcaacagg
gccacctg---------gattaattttgg----------gtcccacatcatagtgaaggt
taatgcat--------------ttcttta-ttataa-tttga---gctcaaaattactgc
aaat-attaagctt---------gatgtttgtgtcatttaaatgtagttgat--------
------------------------------------------------------------
------------------------------------------------------------
------------------------------------------------------------
------------------------------------------------------------
------------------------------------------------------------
------------------------------------------------------------
------------------------------------------------------------
------------------------------------------gccttc------------
-------acatgcaggaaaata--------------------------------------
------------------------------------------------------------
------------------------------------------------------------
------------------------------------------------------------
---------------ag---------------------------------t---------
----------------------gctgtgctgcaccgc-----------------------
---tataagcac------------------------------------------------
------------------------------------------------------------
--------g--g------------------------------------------------
------------------------------------------------------------
------------------------------------------------------------
---------------aatttttatt------------------------ga----at---
-------------------------------------aat--------------------
---------------------------------------ttct-----------------
-----------------------------------cctgg--------------------
------------------------------------------------------------
-----------------------------------------------------aaaatct
gtgtaaatgtgatgactcgtatgcaaaata-------tggctttatgg---aatacaatg
agatcagaccacagtaaacactgtgcttgaag--attttat-caattgatt---gaagca
ctgaaaccacatcaac--tcaa--atgacatctcacaaaaa-tgaatctac---------
------------------------------------------------------------
aattta----------------ttaag------------------taagt-tgttaattt
gat---------------------------------gat-ttgtgtgtatttt-tgggtg
ggg------------gaattc--------------------accctacacaaaggggccc
tctg-----ctg----------aaaaggtttaagaaccactg------------------
------------------------------------------------------------
------------------------------------------------------------
------------------------------------------------------------
------------------------------------------------------------
------------------------------------------------------------
------------------------------------------------------------
------------------------------------------------------------
------------------------------------------------------------
---------------------------------------------------------
>hAT-N90_DR|294978
------------------------------------------------------------
----------------------------------------------------------ca
ggggttttcaaactggggtccgcg--gccccct--------ggggggccgccagatggcg
ctagg-ggggccgcaaaga-aa-ttttagat----------------------caatgag
cccacatg---------gatgaattttgt----------gtcccgcatcattctgaaggt
taatata----------------ttttta-ttataa-tttga---gctcaaaagtactgc
aaaa-atgaatttt---------tatacttatgtaatttaaatgcagttgacactttcgt
gacacaggaaaagaagcgcagcggcccgcctc--cgtggac-ggggacttttattgaata
agcgcttctggccaggcgctttctgactgtgatttttggcgcttgtctgctgcacctgac
ggcgtttacctttcacttacgcttacctc-ttttacgc-tattcaactaaatgaatgctc
aggtttg----tctgactatatttcagttaaaatatatgatcaat--------aagaaca
ttatcggtggctgaaagcactaccctgtttatggcttgcgttcctaagtaaccgatcagc
tg------------ggtgctgcggagcgcgcgcctctctgcgcaggcttc--actcatag
gaaac-aaatagcattttaaag-acagggcacaacattgcacct-cgtccacag-----c
gcgacaggc-tttacactttgcattgtacaaatatcagac---------tttgcagcatg
gcaaac-aaacatattaaaatt-gtaaa-g---caaaaagtgctgcaataacaatgaatg
gagctgtcatcacatcagcgagttct-cagagtttca---ctcctgt-------------
------tacactaatgacagctggatgagctctgcagtggacgtctt---acacacattg
gttcataactggatgatt--aaaaaa---------actaaattgtatacacactgagtaa
aa--ccac----tatagcctataaaaattataatgtatctgtttgtgtt--atgttatag
ggctaa-taattattaaatattaaaatgtattagtgctctgtatttaatggagttcaaca
---tacctgatcaaattttaatactctgaat------ataaatgca-tttt--------t
gt---tc----cacttttt-cccata---tttgtttgtgtaa--ctaa-tttaaatgtaa
-tgttcag----tattattatt-aataga----acaaactggt-atggacattttaaagt
cagcaaagcttctaaaattatgcaaagtaaaacttgtggct-------------------
-------------------ctttgaacttga-------atacccaattttagattgcatt
taggaaa----tta--ttttttatcagtgtaagtcaggattgtcgacctga----gtaaa
ttatgatgtgcac----aaa-aaaaa--ggaataa-aaata------aac--aa------
aacccactaaaccactacagcctctattgtagta-----t----tgctagttacaacggt
acagttaactg---------ttaac-aggctga----tg-aatgacaaaactctttaaaa
ctttaaagctttaaatctttagatacatttagactctcagctgtaaggg----taaatac
agaagagtctagctatgcataggctg---aaaaaaagcataaaaatggcat--aaaaact
gtgtaaa-gtgacgacttgtacacaaaata-------tggcttgatggaataatccagtg
cgagcagaccacaatgaacactgcgcatcaag--atttgat-caatagatt---gaagca
ctaaaaccatttcaac--tcaa--ctaacatcttacaaaaa-ttaatccagataatgaat
aatataaatttattgaataatatataataatataaatgtattgaa-----taa----tac
aatta-aa-aaaaaaaa------taagtacag------------------ttgttaattt
ga-ggggg--------t----------------------gttatttttatttt-tggg--
-gg--gtccccgaaagaa-tc--------------------gccctacacaaaggggccc
tcag-----ctg----------aaaaagtttgaaaacccctg------------------
------------------------------------------------------------
------------------------------------------------------------
------------------------------------------------------------
------------------------------------------------------------
------------------------------------------------------------
------------------------------------------------------------
------------------------------------------------------------
------------------------------------------------------------
---------------------------------------------------------
>hAT-N90_DR|294979
------------------------------------------------------------
------------------------------------------------------------
ggggttttcaa------------------------------------------gatggcg
ctagg-ggggccgcaaa-a-at-atttagat-----aatgggtaa-------tcaatggg
cccacatg---------gttgaattttgt----------gtcccgcatcattctgaaggt
taatata---------------tttttta-ttataa-tttga---gatcaaaagtactgc
aaaa-attaagctt---------tatgcttatgtcatttaaatgcagttgacactttcgt
gaaacaggaaaagaagcgcaacggcccgcctc--tgtgcgc-ggggacttttattgaata
agcgcttctggccgggcacttcctg----tgatttttggcgcttgtctgctgcacctgac
ggcgtttacctttcacttacgcttaattc-ttttacgc-taaacaactaaatgaatgctc
aggtctattt-actgacaatatttcagttaaaatacatgatcaat--------aagaaca
ttattggaggctggaagaacttccctttatatggcttgcgttcctaagtaatcgatcagc
tg------------ggtgctgcggagcgcgcgcctctttacgcaggcttc--actcatgg
ggaac-aaatagcattttaaag-acacggcacaacattgcacct-cgtccaaag-----t
gcgacaggc-tttacactttgcattgtacaaatatcagact-gtcctc-tttgcagcatg
gcaatc-aaacatattaaaatt-gtaaa-g---caaaaagtgctgcaataacaatgaatg
gagctgtcatcacatcagcgagtgct-cagagtttca---cccctgt-------------
------tacactaatgacagctggatgagctctgcagtggacctctt-------acattg
gttcataactggatgattaaaaaaaa----------ctcaattgtttacaccctgaatga
aa--ccac----tatagcctataaaaattataatgtatcaatttgtgtt--atgttatag
ggctaattaattattaaaaattaaaatgtattagtgctctgtatttaatggagctcaaca
---tatctgatcaaattttaatactctgaat------ataaatgca-ttttttacaagat
gt---tc----cacttttt-cccata---tttatttgtgtaa--ataa-tttaaatgtaa
-tgttcag-------tattatt-aataga----acacactggt-atggacattttaaagt
cagcaaagcttctaaaattaagcaaagtaaaatttgtggct-------------------
-------------------ttttgaacttga-------atacccaattctagattgcatt
taggaaa----tta--ttttttatcagtgtaagtcaggattgtcgacctga----gtaaa
ctatgatgtgcac-----aa-aaaaa--ggaataa-aaata------aac--aa------
aacacactgaaccactacagcctctattgtagta-----t----tgctagttacaacagt
acagttgactg---------ttaac-aggctga----tg-aatgacaaaactctttaaaa
ctttaaagctttaaatctttagatacatttagagtctcagctgtaaggg----taaatac
agaagagtctagctgtgcataggcag---aaaaaaagcataaaaatggca-taaaaaact
gtgtaaacgtgatgactc--acacaaaata-------tggcttgatgg---aatccagtg
agagaagaccacaatgaacactgcgcatgaag--atttgat-caatagatt---gaagca
ctgaaaccatgtcaac--tcaa--ctaacatcttacaaaaa-ttaatccagatagtgaac
aatataaatttattgaataatatataataatataaatgtattgaa-----taa----tac
aatt--t--taaaaaat------taagtaaag------------------ttgttaattt
ga-ggggg--------t-------------------ggcgtgatatttatttt-ttgg--
-gg--gtccccgaaagaattc--------------------gccctacacaaaggggccc
tcag-----ctg----------aaaaagtttgaaaacccctg------------------
------------------------------------------------------------
------------------------------------------------------------
------------------------------------------------------------
------------------------------------------------------------
------------------------------------------------------------
------------------------------------------------------------
------------------------------------------------------------
------------------------------------------------------------
---------------------------------------------------------
>hAT-N90_DR|294980
------------------------------------------------------------
------------------------------------------------------------
------------------------------------------------------------
------------------------------------------------------------
------------------------------------------------------------
------------------------------------------------------------
------------------------------------------------------------
------------------------------------------------------------
------------------------------------------------------------
------------------------------------------------------------
------------------------------------------------------------
------------------------------------------------------------
------------------------------------------------------------
------------------------------------------------------------
------------------------------------------------------------
------------------------------------------------------------
------------------------------------------------------------
------------------------------------------------------------
-----------------------------------------------------tgagtaa
aa--ccac----tatagcctataaaaattataatgtatctgtttgtgtt--atgttatcg
gggtaattaattattaaatattaaactgtattagtgctctgtatttaatggagctcaaca
---tatctgatcaaactttaatactctcaat------ataaatgca-tttttttcaagat
gt---tc----cacttttt-cccata---tttatttgtgtaa--ctaa-tttaaatgtaa
-tgttcag----tattattatt-aataga----acaaactggt-atgaacattttaaagt
cagcaaagcttctaaaattatgcaaagtaaaactt--ggct-------------------
-------------------ctttgaacttga-------atacccaattctagattgcatt
taggaaa----tta--ttttttatcagtgtaagtcaggattgtcgacctga----gtaaa
ttatgatgtgcacaaataaa-aagat--aaaataa-aaata------aac--aa------
aacccactgaaccactacagcctccattgtagta-----t----tgctagttacaacagt
acagttaactg---------ttaac-aggctga----tg-aatgacaaaactctttaaag
--------ctttaaatctttagatacatttagagtctcagctgtaaggg----taaatac
agaagagtctagctgtgcatagacag---aaaaaaagcataaaaatggca-taaaaaact
gtgtaaa-gtgacgactcgtacacaaaata-------tggcttgatgg---aatccagtg
agagcagaccacaatgaacactgcgcatcaag--atttgct-caatagact---gaagca
ctgaaaccatgtcaac--tcaa--caaacatcttacaaaaa-ttaatccagatagtgaat
aatctaaatttattgaataatatataataatataaatgtattgaa-----taa----tac
aatt--ta-aaaaaaaaaa-t--aaagaacag------------------tagttaattt
ga-ggggg--------t-------------------ggcgtcatttttatttt-ttgg--
-gg--gtccccaaaagaattc--------------------gccctacacaaaggggtcc
tcag-----ctg----------aaaaagtttgaaaacccctg------------------
------------------------------------------------------------
------------------------------------------------------------
------------------------------------------------------------
------------------------------------------------------------
------------------------------------------------------------
------------------------------------------------------------
------------------------------------------------------------
------------------------------------------------------------
---------------------------------------------------------
>hAT-N90_DR|376526
------------------------------------------------------------
------------------------------------------------------------
------------------------------------------gggggccgccagatggcg
ctagg-ggggccgctaaga-aa-ttttagat-----gaggggtaa-------tcaat-gg
cccacatg---------gatgaattttgt----------gtcccgcatcattctgaaggt
taatata------------------ttta-ttataa-tttga---gctgaaaaatactgc
aaaa-attaagctt---------tatgcttatgtaatttaaatgcagttgacactttcgt
gacacaggaaaagaagcgcagtggcccgcctc--tgtgcac-ggggacttttattgaata
agcg-ttccggccgggcacttcctg----tgatttttggcgtttgtctactgcacctgac
ggcgtttacctttcacttacgcttacctc-ttttacgc-taaacaactaaatgaatgctc
aggtctatttaactgactatatttcagttaaaatacatgatcaat--------aagaaca
ttatcggtggctgaaagcacttccctgtttatggcttgcattc-----------------
------------------------------------------------------------
------------------------------------------------------------
------------------------------------------------------------
------------------------------------------------------------
------------------------------------------------------------
------------------------------------------------------------
--------ctggatgatta-aaaaaa---------actaaattttatacaccctgagtaa
aa--ccac----tatagcctgtaaaaattataatgtatctgtttgtgtt--atgttatag
agctaattaattattaaatattaaaatgtattagtgctatgtatttaatggagctcaaca
---tatctgataaaattttaatactctgaat------ataaatgca-tttttttcaagat
gt---tc----cacttttt-cctata---tttatttgtgtga--ctaa-tttaaatgtaa
-tgttcag----tattattgtt-aataga----acaa--ctgc-atgaacattttaaagt
cagtaaagcttctaaaattatgcaaagtaaaacttgtggct-------------------
-------------------ctttgaacttga-------atacccaattctagattgcgtt
taggaaa----tta--ttttttatcattgtaagtcaggattgtcgacctga----gtaaa
ttatgatgtgcac-----aa-aaaaa--ggcataa-aaata------aaa--aa------
aacacactgaaccactacagcctccattgtagta-----t----tgctagttacaacagt
acagttaactg---------t----------------tg-aatcacaaaactctttaaaa
ctttaaagctttaaatctttagatatatttagactctcagctgtaaggg----taaatac
agaagagtctagctgtgcataggca---gaaaaaaagcataaaaatggca-taaaaaact
gtgtaaa-gtgacgtctcatacacaaaata-------tggcttgatgg---aatccagtg
agagcagaccacaatgaacactgcgcatgaag--atttgat-caat--att---gaagca
ctggaaccatgtcaac--tcaa--ctaacatcttacaaaaa-ttaatccagataatgaat
aatataaatttattgaataatatataatattataaatgtattgaa-----taa----tac
aatt--ta-aaaaaaat------taagtacag------------------ttgttaattt
ga-ggagg--------t-------------------ggcgtcatttttatttt-ttgg--
-gg--gtccccaaacgaattc--------------------gccctacacaaagtggccc
ttag-----ctg----------aaaaagtttgaaaacccctg------------------
------------------------------------------------------------
------------------------------------------------------------
------------------------------------------------------------
------------------------------------------------------------
------------------------------------------------------------
------------------------------------------------------------
------------------------------------------------------------
------------------------------------------------------------
---------------------------------------------------------
>hAT-N90_DR|376527
------------------------------------------------------------
------------------------------------------------------------
------------------------------------------------------------
------------------------------------------------------------
-------------------------------------------------atgctgaagat
tattgtatt----------tttattttta--------tttaa-tgcacttaaaggagagc
aaat-atgatgctt---------tatgctttcgtcatttcgatgtactca----------
------------------------------------------------------------
------------------------------------------------------------
------------------------------------------------------------
------------------------------------------------------------
------------------------------------------------------------
------------------------------------------------------------
-----------------------------------------------tccagtg-----t
gtgacaggc-tttatactttttattgtataaatggcagatg-gtcctct-----------
-----------------------------g------------------------------
------------------------------------------------------------
------------------------------------------------------------
------------------------------------------------------------
------------tgta-----------------------------------atattaaag
acttaattaattattaaataaataaatctaatattg--------------gcgctcaaca
---tatctgctcagagtttaacact-----------------------------------
------------------------------------------------------------
------------------------------------------------------------
------------------------------------------------------------
-------------------gtttaaacatgaaagc-------------------------
----------------actttt--------------------------------------
------------------------------------------------------------
------------------------------------------------------------
------------------------------------------------------------
------------------------------------------------------------
------------------------------------------------------------
------------------------------------------------------------
------------------------------------------------------------
------------------------------------------------------------
------------------------------------------------------------
------------------------------------------------------------
------------------------------------------------------------
------------------------------------------------------------
------------------------------------------------------------
------------------------------------------------------------
------------------------------------------------------------
------------------------------------------------------------
------------------------------------------------------------
------------------------------------------------------------
------------------------------------------------------------
------------------------------------------------------------
------------------------------------------------------------
---------------------------------------------------------
>hAT-N90_DR|376528
------------------------------------------------------------
----------------------------------------------------------ca
ggggttttcaaactggggtctgcg--gcccacc--------ggggggccgccagatggcg
ctagg-ggggccgcaaaga-aa-ttttagat----------------------caatgag
cccacatg---------gatgaattttgt----------gtcccgcatcattctgaaggt
taaaata----------------ttttta-ttataa-tttga---gctcaaaagtactgc
aaaa-atgaagctt---------tatgcttatgtcatttaaatgcagttgacactttcgt
gacacaggaaaagaagcgcagcggcccgcctc--cgtggac-ggggacttttattgaata
agcgcttctggccaggcgcttcctgactgtgatttttggcgcttgtctgctgcacctgac
ggcgtttacctttcacttaagcttacctc-ttttacgc-taaacaactaaatgaatgctc
agatttg----actgactatatttcagttaaaatacatgatcaat--------aagaaca
ttatcggtggctgaaagcactaccctgtttatggcttgcgttcctaagtaaccga-----
--------------ggtgctgtggagtacgcgcctctctgcgcaggcttc--actcatag
ggaac-aaatagcattttaaag-acacgccacaacattgcacct-cgtccacag-----c
gcgacaggcttttacactttgcattgtacaaatatcagacg-gtcctc-tttgcagcatg
gcaaac-aaacatattaaaatt-gtaaa-g---caaaaagtgctgcaataacaatgaatg
gagctgtcatcacatcagcaagttct-c--agtttca---ctcctgt-------------
------tacactaatgacagctggatgggctctgcagtggacctctt---actcacattg
gttcataactggatgatt--aaaaaa---------actaaattgtatacacactgagtaa
aa--ccac----tatagcctttaaaaattataatgtatctgtttgtgtt--atgttatag
ggctaa-taattattaaatattaaaatgtattagtgctctgtatttaatggagctcaaca
---tacctgatcaaattttaatactctgaat------ataaatgca-tttt--------t
gt---tc----cacctttt-cccata---tttgtttgtgtaa--ctaa-tttagatgtaa
-tgttcag----tattattatt-aataga----acaaactggt-atgaacattttaaagt
cagcaaagcttctaaaattatgcaaagtaaaacttgtggct-------------------
-------------------ctttgaacttga-------atacccaattctagattgcatt
taggaaa----tta-tttttttatcagtgtaagtcaggattgtcgacctga----gtaaa
ttatgatgtacac-----aa-aaaaa--ggaataa-aaata------aac--aa------
aacacactgaaccactacagcctccattgtagga-----t----tgctagttacaacagt
acagttaactg---------ttaac-aggctga----tg-aatgacaaaactctttaaaa
ctttaaagctttaaatctttagatacatttacactctcagctgtaaggg----taaatac
agaagagtctagctgtgcataggctg---aaaaaaagcataaaaatggcat--aaaaact
gtgtaaa-gtgacgacttgtacacaaaata-------tggcttgatggaataatccagtg
agagcagaccacaatgagtactgcgcatcaag--atttgat-caatagatt---gaagca
ctaaaaccatgtcaac--tcaa--ctaacatcttacaaaaa-ttaatccagataatgaat
aatataaatttattgaataatatataataatataaatgtattgaa-----taa----tac
aat----a-aaaaaaat------taagtacag------------------ttgttaattt
ga-ggggg--------t-------------------ggcgtcatttttatttt-tggg--
-gg--gtccccaaaagaattc--------------------gccctacacaaaggggccc
tcag-----ctg----------aaaaagtttgaaaacccctg------------------
------------------------------------------------------------
------------------------------------------------------------
------------------------------------------------------------
------------------------------------------------------------
------------------------------------------------------------
------------------------------------------------------------
------------------------------------------------------------
------------------------------------------------------------
---------------------------------------------------------
>hAT-N90_DR|376529
------------------------------------------------------------
------------------------------------------------------------
ggggttttcaaact----------------------------gggggccggcagatggcg
ctagg-ggggccgcaaaga-aa-ttttagat-----aaggggtaa-------tcaatggg
cccacttg---------gatgaattttgt----------gtcccgcatcattctgaaggt
taatata---------------tttttta-ttataa-tttga---gctcaaaagtactgc
aaaa-atgaagctt---------tatgcttatgtcatttaaatgcagttgacacttttgt
gacacagggaaagaagcgcagcggcccgcctc--tgtgcac-ggagacttttattgaata
agcgcttctggccggccgcttcctg----tgatttttgccgcttgtctgctgcacctgac
ggcgtttacctttcacttacgcttacctc-ttttacgc-taaacaactaaatgaatgctc
aggtctattt-actgacaatatttcagttaaaatacatgatcaat--------aagaaca
ttatcggaagctgaaagcacttccctgtatatggcttgcgttcctaagtaaccgatcagc
tg------------ggtactgcggagtgtgcgcctctctgcgcaggcttc--actcatag
ggaac-aaatagcattttaaag-acacggcaaaacattgcacct-catccacag-----c
gcgacaggc-tttacactttgcattgtacaaatatcagacg-gtcctc-tttgcagcatg
gcaaac-aaacatattaaaatt-ataaa-g---caaaaagtgctgcaataacaatgaatg
gagctgtcttcacatcagcgagttct-c--agtttca---ctcctgt-------------
------tacactaatgacaactggatgagctctgcagtggacctctt---actcacattg
gttcataactggatgatttaaaaaaa----------ctaaattgtatacaccctgaataa
aa--ccac----tatagcctataaaaattataatgtatctgtttgtgtt--atgttatag
ggctaattaattattaaatattaaaatgtattagtactctgtatttaatggagctcaaca
---tatctgatcaaattttaatactctgaat------ataaatgca-tttttttcaagat
gt---tc----cacttttt-cccata---tttatttgtgtaa--ctaa-tttaaatgtaa
-tgttcag----tcttattatt-aataga----acaaactggt-atgaacattttaaag-
----------tctaaaattatgcaaagtaaaacatgtggct-------------------
-------------------ctttaaacttga-------atacccaattctagattgcatt
taggaaa----tta--ttttttatcagtgtaagtcaggattgtcgacctga----gtaaa
ttatgatgtgcaca--aaaa-aaag----gaatat-aaata------aac--aa------
aacacactgaaccactaaagcctctattgtagta-----t----tgctagttacaacagt
acaggtaactg---------ttaac-aggctga----tg-aatgacaaaactctttaaaa
ctttaaagctttaaatctttggatacatttagactctcagctgtaaggg----tgaatac
agaagagtctagctgtgcataggcag---aaaaaaagcataaaaatggcattaaacaact
gtgtaaacgtgatgactcgaaaacaaaata-------tggcttgatgg---agtccagta
agtgcagaccacaatgaacactgcgcatgaag--atttgat-caatagatt---gaagca
ctgaaaccatgtcaac--tcaa--ctaacatcttacaaaaa-ttaatccagatattgaat
aatataaatttattgaataatatataatactataaatgtattaaa-----taa----tac
aatt--g--aaaaaaatta-cagtaagtacag------------------ttgttcattt
ga-ggggg--------t-------------------ggcgtcatttttatttt-ttgg--
-gg--gtccccgaaagaattc--------------------gccctacacaaaggggccc
tcag-----ctg----------aaaaagtttgaaaacccctg------------------
------------------------------------------------------------
------------------------------------------------------------
------------------------------------------------------------
------------------------------------------------------------
------------------------------------------------------------
------------------------------------------------------------
------------------------------------------------------------
------------------------------------------------------------
---------------------------------------------------------
>hAT-N90_DR|376530
------------------------------------------------------------
------------------------------------------------------------
------------------------------------------gggggctgccagatagtg
ctagg-gggactgcgaaga-aa-ttatagat-----gagtggtaat--------------
-ccaactg---------gattaattttgt----------gtcctgcatcatttagaacaa
taatatat--------------ttcttta-ttataa-tttga---gctcaaac-------
-----atgaagcttaacttgcggtacttttgtgtcgtttgaatgcagttgacactttcac
-acgttggaaaagcaacgcagctctgca------------c-gagaacttttattaaata
agcgctcctggccaggcgcttttgg----tgatttctggtgatcgtctgctgctcctgac
gctgtttacgtttcgcttacgttttcatctcgttaatcttaaacaactgaattaatgctc
aggtctatttaactgactacatttcagttaaaatacatgatcagtgctgtaaaaagaacg
ttatctgtgcctgaaagtgcttccccgtaaatggcttgcgctgctaagtaactgatcagc
ct------------cgcgctgtggaga----gcctctctgtgttggcttc--actcataa
aaaaacgaatagcattttaaaa-acatagcataacattgcacct-cgtccactg-----t
gcaacag---actttacactacattgtgcaaatatcagacg-gccctc-tttggagcatg
acaaac-aagcatactaacatt-ggaaa-g---taaaaagtactgcactgataatgaatg
gagctgtc-----atcagtgagttta-tggaattt--gcactccttt-------------
------tacaatgatgacagctaaatgagctctgcggtggacctcacta-------atta
gttaataactggatgattaaaaaaaa----------ctaaattgtatagaccctgagtaa
aa--ccac----ttta----------gctataatgtatatgtttgtgtt--atattataa
ggctaatgaataattacatattaaaatttaatagtg-----------------ctcaaca
---tatctgctcaaagttttatacccctagt------ataagtgcatccccccccaaaat
gttaatc----cacttgtt-cccaca--tttttaaaatgcaa--ctaacttaaaaagtaa
-tgttcag----tattatttttaga--------acaagttggtaatgaacattcca--gt
cagcaaaactgcaaaaattacgcaaggtaaaacttgtgtctgtttgcattttaagtggtt
taaatgtg----------cctctgaacttga-------acaccctgttctagaatgcatt
taggaaaat------gttttttatcagtgtaaatcaggattgtcgacct-----aataaa
cta------------------caaaa----------aagcac-----aat----------
------------------------------------------------------------
-------------------------------------ta---------------------
------------------------------------------------------------
------------------------------------------------------------
------------------------------------------------------------
------------------------------------------------------------
------------------tcaa--------------------------------------
------------------------------------------------------------
----------------------------aaag----------------------------
------------------------------------------------------------
------------------------------------------------------------
----------------------aaaaaaaaaaaaaaaaaata------------------
------------------------------------------------------------
------------------------------------------------------------
------------------------------------------------------------
------------------------------------------------------------
------------------------------------------------------------
------------------------------------------------------------
------------------------------------------------------------
------------------------------------------------------------
-------------------------------------------------------ta
>hAT-N90_DR|376531
c-----------------------------------------------------------
------------------------------------------------------------
------------------------------------------------------------
------------------------------------------------------------
-ccatctg---------gattaatttttt----------agcatgcttcatgctgaatat
caatgtat----------------tttta-ttataatttcca-----------------c
aaat-attaacctt---------tatgttaaattcattaaaatgcagttgatact-----
------------------------------------------------------------
------------------------------------------------------------
------------------------------------------------------------
------------------------------------------------------------
-----------------------------------------------------------c
------------------------------------------------------------
------------------------------------------------------------
------------------------------------------------------------
------------------------------------------------------------
------------------------------------------------------------
------------------------------------------------------------
------------------------------------------------------------
---------------------------------------------------ttattatag
acctaatgaatttttaaatattaaaatataacattggtttacattta----cactcaaca
taacatttgcttgggtttaaatactccgttt----tagtaaatgca--ttttttcaaggt
gttttattcctattttttgttcaaca-----------------attaa-tttcgatcttg
t-----------cattattatt--------------------------------------
------------------------------------------------------------
------------------------------------------------------------
----------attattttttttaat------------------------ga----gc---
---------------------aagga----------------------------------
------------------------------------cgattcag----------------
------------------------------------------------------------
------------------------------------------------------------
------------------------------------------------------------
------acctaataat--------------------------------------------
-----------------------------aaa-cattttaa-------------------
----------------agtcag--------------------------------------
---------------------------------------------------------taa
aactgc------------------------------------------------------
------------------------------------------------------t-----
------------------------------------------------------------
----------------------aaaa----------------------------------
------------------------------------------------------------
------------------------------------------------------------
------tt----------------------------------------------------
------------------------------------------------------------
------------------------------------------------------------
------------------------------------------------------------
------------------------------------------------------------
------------------------------------------------------------
---------------------------------------------------------
>hAT-N90_DR|376532
------------------------------------------------------------
------------------------------------------------------------
------------------------------------------------------------
------------------------------------------------------------
------------------------------------------------------------
------------------------------------------------------------
------------------------------------------------------------
------------------------------------------------------------
------------------------------------------------------------
------------------------------------------------------------
------------------------------------------------------------
------------------------------------------------------------
------------------------------------------------------------
------------------------------------------------------------
------------------------------------------------------------
------------------------------------------------------------
------------------------------------------------------------
------------------------------------------------------------
------------------------------------------------------------
------------------------------------------------------------
------------------------------------------------------------
------------------------------------------------------------
------------------------------------------------------------
------------------------------------------------------------
------------------------------------------------------------
------------------------------------------------------------
------------------------------------------------------------
------------------------------------------------------------
-atacacttaaccactacggcctccattgaagtgt---------aat-------------
---agtaactgt--tagccaggaacaaagctga----tg-aatgacaaaaatcttta---
--------------------------------------------------------attc
aggaggccccagcagga----------------------------------------ttt
gccca-----------------gcacaatc-------tggccttctg-------------
------------------------------------------------------------
------------------------------------------------------------
------------------------------------------------------------
------------------------------------------------------------
------------------------------------------------------------
------------------------------------------------------------
---------cag----------aaaaagtttgagaacc----------------------
------------------------------------------------------------
------------------------------------------------------------
------------------------------------------------------------
------------------------------------------------------------
------------------------------------------------------------
------------------------------------------------------------
------------------------------------------------------------
------------------------------------------------------------
---------------------------------------------------------
>hAT-N90_DR|376533
------------------------------------------------------------
------------------------------------------------------------
------------------------------------------------------------
--------------aaaga-aa-ttttagat----------------------caatgag
cccacatg---------aatgaattttgt----------gtctcgcatcattctgaaggt
taatata----------------ttttta-ttataa-tttga---gctcaaaagtactgc
aaaa-atgaagctt---------tatacttatgtcatttaaatgcagttgacgctgtcgt
gacacaggaaaagaagcgcaggggcccgcctc--cgtggac-ggggacttttattgaata
agcgcttctggccaggcgcttcctgactgtgatttttggcgcttgtctgcttcacctgac
ggcgtttacctttcacttacgcttacctc-ttttacgc-taaacaactaaatgaatgctc
aggtttg----actgactatatttcagttaaaatacatgatcaat--------aagaaca
ttatcggttgctgaaagcacttccctgtttatggcttgcgttcctaagtaaccgatcagc
tg------------ggtgctgcggagtgcgcgcctctctgcgcaagcttc--actcatag
ggaac-aaatagcattttaaag-acacggcacaacattgcacct-cgtccatag-----c
gcgacaggc-tttacactttgcattgtacaaatatcagacg-gtcctc-tttgcagcatg
gcaaac-aaacatattaaaatt-gtaaa-g---caaaaagtgctgcaataacaatgaatg
aagctgtcatcacatcagcgagtgct-c--agtttca---ctcctgt-------------
------tacactagtgacaactggatgagctctgcagtggacct---------cacattg
gttcatgatta---------aaaaaa---------actaaattgtatacacactgagtaa
aa--ccac----tatagcctttaaaaattataatgtatctgtttgtgtt--atgttatag
ggctaa-taattattaaatattaaaatgtattagtgctctgtatttaatggagctcaaca
---tacctgatcaaattttaatactctgaat------ataaatgca-tttt--------t
gt---tc----cacttttt-cccata---tttgtttgtgtaa--ctaa-tttaaatgtaa
-tgttcag----tattattatt-aataga----acaaactggt-atgaacattttaaagt
caacaaagcttctaaaattatgcaaagtaaaacttgtggct-------------------
-------------------ctttgaacttga-------atgcccaattctagatcgcatt
taggaca----tta-tttttttatcagtgtaagtcaggattgtcgacctga----gtaaa
ttatggtgtgcac----aaa-aaaaa--ggaataa-aaata------aac--aa------
aacacactgaaccactacagcctccattgtagta-----t----tgctagttacaacagt
acagttaactg---------ttaac-aggctga----tg-aatgacaaaactctttaaaa
ctttaaagctttaaatctttagatacatttagagtctcagctgtaaggg----taaatac
agaagagtctagctgtgcataggctg---aaaaaaagcataaaaatggcat--aaaaact
gtgtaaa-gtgacgacttgtacacaaaata-------tagcttgttggaataatccagtg
agagcagaccacaatgagtactgcgcatcaag--gtttgat-caatagatt---gaagca
ctaaaaccatgtcaac--tcaa--ctaacatcttacaaaaa-ttaatccagataatgaat
aatataaatttattgaataatatataataatataaatgtattgaa-----taa----tac
aatt---t-taaaaaat------taagtacag------------------ttgttaattt
ga-ggggg--------t-------------------ggcgtcatttttatttt-tggg--
-gg--gtccccaaaagaattc--------------------accctacacaaaggggccc
tcag-----ctg----------aaaaagtttgaaaacccctg------------------
------------------------------------------------------------
------------------------------------------------------------
------------------------------------------------------------
------------------------------------------------------------
------------------------------------------------------------
------------------------------------------------------------
------------------------------------------------------------
------------------------------------------------------------
---------------------------------------------------------
>hAT-N90_DR|376534
------------------------------------------------------------
------------------------------------------------------------
------------------------------------------------------------
------------------------------------------------------------
------------------------------------------------------------
------------------------------------------------------------
------------------------------------------------------------
------------------------------------------------------------
------------------------------------------------------------
------------------------------------------------------------
------------------------------------------------------------
------------------------------------------------------------
------------------------------------------------------------
------------------------------------------------------------
------------------------------------------------------------
------------------------------------------------------------
------------------------------------------------------------
------------------------------------------------------------
------------------------------------------------------------
------------------------------------------------------------
------------------------------------------------------------
------------------------------------------------------------
------------------------------------------------------------
------------------------------------------------------------
------------------------------------------------------------
------------------------------------------------------------
------------------------------------------------------------
------------------------------------------------------------
------------------------------------------------------------
------------------------------------------------------------
------------------------------------------------------------
------------------------------------------------------------
------------------------------------------------------------
------------------------------------------------------------
--------------------------aacatcttacaaaaa-tgaatccagataatgaat
aatataaatttattgaataatatataataatatatatgtattgaa-----taa----tac
aatt--t--aaaaaaat------taagtacag------------------ttgttaattt
ga-ggggg--------t-------------------ggcgtgatatttatttt-ttgg--
-gg--gtccccgaaagaattc--------------------gccctacacaaaggggccc
tcag-----ctg----------aaaaagtttgaaaacccctg------------------
------------------------------------------------------------
------------------------------------------------------------
------------------------------------------------------------
------------------------------------------------------------
------------------------------------------------------------
------------------------------------------------------------
------------------------------------------------------------
------------------------------------------------------------
---------------------------------------------------------
>hAT-N90_DR|376535
------------------------------------------------------------
------------------------------------------------------------
------------------------------------------------------------
----g-ggggctgcaaaga-aa-ttttagat-----gaggggtaa-------tcaatggg
cccacatg---------ggtgaattttgt----------gtcccgcgtcattctgaaggt
taatata---------------tttttta-ttataa-tttaa---gctt--aagtactgc
aaaa-attgagctt---------tatgcttatgtcatttaaatgcagttgacactttctt
gacacaggaaaagaagcgtagtggcccgactc--tgtgcac-ggggactttta-tgaata
agtgcttctggcggggcgcttcctg----tgatttttggcgcttgtctgctgcacctgac
tgcatttacttttcacttacgcttacctc-ttttacgc---------taaatgaatgctc
gggtctatttaaatgac--tatttcagttaaaatacatgatcaat--------aagaaca
ttatcggtggctgaaagcacttccctgttaatggcttgcgttgctaagtaactaatcagc
tg------------ggtgctgcggagtgcgcgcctctctgtgcaggcttc--acttatag
ggaac-gaaaagcattttaaag-acacggcacaacattgcacct-cgtccacag-----t
gcgacaggc-tttacactttgcattgtacaaatatcagaca-gtcctc-t--gcagcatg
gcaaac-aaacatt--aaaatt-gtaaa-g---caaaaagtgctgcaataacaatgaatg
gagctgtcatcacatcagcgagttct-cagagtttca---ctcctgt-------------
------tacactaatgacagctggatgagctctgcagtggacctctt---acacacaatc
gttcataactggatgatta-aaaaaa---------actaacatgtatacaccctgagtaa
aa--ccac----tatagcctatataaatt---atgtatctgtt--------atgt--tag
ggctaattaattattaaatgtt--aatgtattagtgctctgtatttaatggagctcaaga
---t--ctaatcaaattttaatactctgaat------ataaatgca-ttgttttcaagat
gt---tc----cactttttccccata---tttatttgtgtaa--ctaa-tttaaatgtaa
-tgttcag----tattattaat-ga--------acaaactggt-atgaacattttaaagt
cagcaaagcttctaaaattatgcaaagtaaaacttgtggct-------------------
---------------------ctgaacttga-------atgcccaattctagattgcatt
taggaaa----tta-tttttttattagtgtaagtcaggattgtcgacttgt----gtaaa
ttatgatgtgcac----aaa-aaaag--ggaataa-aaata------aac--a-------
aacccactgaaccactacagcctacattgtagta-----t----tgctagttacaactgt
actg----------------ttaac-aggctga----tg-actgacaaaactctttaaa-
-------gctttaaatctttagataaatttaga--ctcaactgtaaggg----taaatac
agaagagtctagctgtgcataggcag---aaaaaaagcataaa-atggcattaaaaaaaa
aactaaacgtgacgactcaaacacaaaata-------tggcttgatgg---aatccagtg
agagcaaaccacaatgaacactgcgcatgaag--atttgat-caatagatt---gaagca
ctgaaac--tgtcaac--tcaa------catcttacaaaaa-ataatccagataatgaat
aatat---------------------ataatataaatgtatagaa-----taa----tgc
aattt----aaaaaaat------taagtacag------------------ttgttaattt
ga-ggggg--------t-------------------ggtgtcacttatttttt--tgg--
-gg--gtccccaaaagaattc--------------------gccctacacaaaggggccc
tcag-----ctg------------aaagtttgaaaacccctg------------------
------------------------------------------------------------
------------------------------------------------------------
------------------------------------------------------------
------------------------------------------------------------
------------------------------------------------------------
------------------------------------------------------------
------------------------------------------------------------
------------------------------------------------------------
---------------------------------------------------------
>hAT-N90_DR|459251
------------------------------------------------------------
---aaaggatttgccctacagaaaggggcccttgg--------------------ctgaa
aaagttttagaaccactgaaaaataaacactctgaacttagctgttaccaccagatggtg
ctagg-ggggccgcaaagc-aa-ttctagat-----gaggggtaa-------tcaacaga
cacacctg---------gattaattttgt----------gtc----------ctgaaggt
taatgtat--------------ttctata-ttataa-tttga---gctcaaaagtacaat
aaat-atta---------------atgtttgtgtcatttaaatgcagttgatagtttcgt
-ttgccagaaaagaagcaaggtgccacactgctacatgcac-ggggacttttattgaata
agtgctcccggctgggcacttccgg----tgctttctggcactcgcctgctgc-------
------------------------------------------------------------
------------------------------------------------------------
------------------------------------------------------------
------------------------------------------------------------
------------------------------------------------------------
------------------------------------------------------------
------------------------------------------------------------
------------------------------------------------------------
------------------------------------------------------------
------------------------------------------------------------
------------------------------------------------------------
------------------------------------------------------------
------------------------------------------------------------
------------------------------------------------------------
------------------------------------------------------------
------------------------------------------------------------
------------------------------------------------------------
------------------------------------------------------------
------------------------------------------------------------
------------------------------------------------------------
------------------------------------------------------------
------------------------------------------------------------
------------------------------------------------------------
------------------------------------------------------------
------------------------------------------------------------
------------------------------------------------------------
------------------------------------------------------------
------------------------------------------------------------
------------------------------------------------------------
------------------------------------------------------------
------------------------------------------------------------
------------------------------------------------------------
------------------------------------------------------------
------------------------------------------------------------
------------------------------------------------------------
------------------------------------------------------------
------------------------------------------------------------
------------------------------------------------------------
------------------------------------------------------------
---------------------------------------------------------
>hAT-N90_DR|459252
------------------------------------------------------------
------------------------------------------------------------
------------------------------------------------------------
------------------------------------------------------------
------------------------------------------------------------
------------------------------------------------------------
------------------------------------------------------------
------------------------------------------------------------
------------------------------------------------------------
------------------------------------------------------------
------------------------------------------------------------
------------------------------------------------------------
------------------------------------------------------------
------------------------------------------------------------
------------------------------------------------------------
------------------------------------------------------------
------------------------------------------------------------
------------------------------------------------------------
------------------------------------------------------------
------------------------------------------------------------
------------------------------------------------------------
------------------------------------------------------------
------------------------------------------------------------
------------------------------------------------------------
------------------------------------------------------------
------------------------------------------------------------
------------------------------------------------------------
------------------------------------------------------------
------------------------------------------------------------
------------------------------------------------------------
------------------------------------------------------------
------------------------------------------------------------
-----------atgactcgtacacaaaata-------tggcttgatgg---aatccagtg
agagcagatctgagtgaacactgcgcttgaagatatttgat-caactgatt---gaagca
ctg-aaccatgtcaac--ccaa--ctgacatctcacgagca-ttcatccggagcgtgaat
ag-------------------------------------------------------tac
aatt-----ta-------------aagtaaag------------------tttttaattt
aa-ggt---------------------------------------tttatttt-ttgg--
-gg--ggccccaaaaggatat--------------------gccctacacaaaggggccc
tcgg-----ctg----------aaaa----------------------------------
------------------------------------------------------------
------------------------------------------------------------
------------------------------------------------------------
------------------------------------------------------------
------------------------------------------------------------
------------------------------------------------------------
------------------------------------------------------------
------------------------------------------------------------
---------------------------------------------------------
>hAT-N90_DR|459253
------------------------------------------------------------
----------------------------------------------------------ca
ggggttttcaaact----------------------------gggggccgccagatggcg
ctagg-gggaccgcaaaga-aa-ttttagat-----aaggggtaa-------tcaatggg
cccacttg---------gatgaattttgt----------gtcccgcatcattttgaaggt
taatata---------------tttttta-ttataa-tttga---gct-----------c
aaaa-gtgaagctt---------tatacttatgtcatttaaatgcagttgacactttcgt
gacacagggaaagaagcgcagcggcccgcctc--tgtgcac-ggggacttttattgaata
gg----------------------------------------------------------
------------------------------------------------------------
------------------------------------------------------------
------------------------------------------------------------
------------------------------------------------------------
------------------------------------------------------------
------------------------------------------------------------
------------------------------------------------------------
------------------------------------------------------------
------------------------------------------------------------
------------------------------------------------------------
------------------------------------------------------------
------------------------------------------------------------
------------------------------------------------------------
------------------------------------------------------------
------------------------------------------------------------
------------------------------------------------------------
------------------------------------------------------------
------------------------------------------------------------
------------------------------------------------------------
------------------------------------------------------------
------------------------------------------------------------
------------------------------------------------------------
------------------------------------------------------------
------------------------------------------------------------
------------------------------------------------------------
------------------------------------------------------------
------------------------------------------------------------
------------------------------------------------------------
------------------------------------------------------------
------------------------------------------------------------
------------------------------------------------------------
------------------------------------------------------------
------------------------------------------------------------
------------------------------------------------------------
------------------------------------------------------------
------------------------------------------------------------
------------------------------------------------------------
------------------------------------------------------------
------------------------------------------------------------
---------------------------------------------------------
>hAT-N90_DR|459254
------------------------------------------------------------
------------------------------------------------------------
------------------------------------------------------------
----------------------------------------------------------gg
cccatctt---------gattacatttat----------cccctgtgttatgctgaaaat
gaatgtat----------------tttta-ttataa-tttgc---atttaaaagtaaaca
gaaatattaagatt---------tacgtttacattatttaaatgcagttgat--------
------------------------------------------------------------
------------------------------------------------------------
------------------------------------------------------------
------------------------------------------------------------
------------------------------------------------------------
------------------------------------------------------------
------------------------------------------------------------
----------actctacgttgcattgggtaattggcaggtg-gtccat-ttagcagcatt
aaaaatcaaacat---taaacttgttag-g---caaaaggtggtccaaaaat---gaatg
gagctgtcatcacgctatcgagttca-ctgagttt--gcactcccat-------------
------ttcaattatgaaagttg-------------gctgatattt--------------
------------------------------------------------------------
------------------------------------------------------------
------------------------------------------------------------
------------------------------------------------------------
------------------------------------------------------------
------------------------------------------------------------
------------------------------------------------------------
-----------------------------------------------------------a
cagtgaa---------cctcttac------------------------------------
------------------------------------------------------------
------------------------------------------------------------
------------------------------------------------------------
------------------------------------------------------------
------------------------------------------------------------
------------------------------------------------------------
------------------------------------------------------------
------------------------------------------------------------
------------------------------------------------------------
------------------------------------------------------------
------------------------------------------------------------
------------------------------------------------------------
------------------------------------------------------------
------------------------------------------------------------
------------------------------------------------------------
------------------------------------------------------------
------------------------------------------------------------
------------------------------------------------------------
------------------------------------------------------------
------------------------------------------------------------
------------------------------------------------------------
---------------------------------------------------------
>hAT-N90_DR|459255
------------------------------------------------------------
----------------------------------------------------------ca
ggggttttcaaatggggg-ccgcg--gccccct--------ggggggccaccagatggcg
ctagg-ggggccgcaaaga-aa-ttttagat-----gaggggtaa-------tcaatggg
cccacata---------gatgaattttgt----------gtcccacatcattctgaaggt
taatgtat--------------ttcttta-ttataa-attaa---gctcaaaagtactgc
aaaa-attaagctt---------aatgcttatgtcatttaaatgcagttgacactttcgt
gacacaggaaaagaagcgcagcgccccgcctc--tgtgcac-ggggacttttattgaata
agcgcttctggccgggcgcttcctg----tgatttttggcgcttgtctcctgcacctgac
agcgtttacctttaacttacgcttacctc-ttttacgcttaaacaactaaatgaatgctc
aggtctatttaactgacaatatttcagttaaaatacatgatcaat--------aagaaca
ttatcggtggctgaaagcactatcctgtatatggcttgcgttgctaagtaaccgatcagc
tc------------ggtgctgtggagtgcgcgcctctctgcgcaggcttc--actcatag
ggaac-aaataccattttaaag-acacggcacaacattgcacct-cgtccacag-----t
gcgataggc-tttacactttgcattgtacaaatatcagacg-gtcctc-tttgcagcatg
gcaaac-aaacatattaaaatt-gtaaa-g---caaaaagtgctgcaataacaataaatg
gagctgtcatcacatcagcgagttct-tagagtttca---ctcctgt-------------
------tacactaatgacaactggatgagctctgcagtggacctctt---actcacattg
gttcat-----aatgatt--aaaaaa---------actaaatgttatacaccctgagtaa
aa--ccac----tataacctataaaaattataatgtatctgtttgtgtt--atattatag
agctaattaattattaaatattaaaatgtattatggctctgtatttaatagagctcaaca
---tatctgatcaaactttaatactctgaat------gtaaatgca-tttttttcaagat
gttaatc----cacttttt-cccata---tttatttgtgtaa-------tttaaatgtaa
-tgttcag----tattattatt-actaga----acaaactgaa-----------------
--------------aaattatgcaaagtaaaatttgcggct-------------------
-------------------ctttgaacttga-------atacccaattctagattgcatt
taggaaa----tta--ttttttatcagtgtaagtcaggattgtcaacttga----gtaaa
ttatgatgtgcac----aaa-aaaaa--ggtataa-aaata------aac--aaaacttt
aacacactgaaccactacagcctccattgtagta-----ttgcttgctagttacaacagt
aaagttaactg---------ttaac-----------------------------------
------------------------------------------------------------
------------------------------------------------------------
------------------------------------------------------------
------------------------------------------------------------
------------------------------------------------------------
------------------------------------------------------------
------------------------------------------------------------
------------------------------------------------------------
------------------------------------------------------------
------------------------------------------------------------
------------------------------------------------------------
------------------------------------------------------------
------------------------------------------------------------
------------------------------------------------------------
------------------------------------------------------------
------------------------------------------------------------
------------------------------------------------------------
------------------------------------------------------------
---------------------------------------------------------
>hAT-N90_DR|459256
------------------------------------------------------------
------------------------------------------------------------
------------------------------------------------------------
------------------------------------------------------------
------------------------------------------------------------
------------------------------------------------------------
------------------------------------------------------------
------------------------------------------------------------
------------------------------------------------------------
------------------------------------------------------------
------------------------------------------------------------
------------------------------------------------------------
------------------------------------------------------------
------------------------------------------------------------
------------------------------------------------------------
------------------------------------------------------------
------------------------------------------------------------
------------------------------------------------------------
------------------------------------------------------------
------------------------------------------------------------
------------------------------------------------------------
------------------------------------------------------------
------------------------------------------------------------
------------------------------------------------------------
------------------------------------------------------------
------------------------------------------------------------
------------------------------------------------------------
------------------------------------------------------------
------------------------------------------------------------
-------acca---------ttaac-aggctga----tg-actgacaaaactctttaaaa
cttcaaagctttaaatctttagatacatttagactctcagctgtaaggg----taaatac
agaagtgt----ctgtgcataggcag---aaaaaaagcataaatatggca-taaaaaatt
gtgttaacgtgatgactcttacacaaaata-------tgtcttgatgg---aatccaatg
agagcagaccacaatgaacactgcgcttaaag--atttgat-caatagatt---caagca
ctgaaaccatgtcaac--tcaa--ctgacatcttacaaaaa-ttaatccagatattgaat
aataaaaatttattgaataataaataataatataaatgtattgaa-----taa----tac
aatt-----aaacatttttat--caagtacag------------------ttgttaattt
ga-g------------tttttttgttttgtttttttggcgtcatttttatttttaggg--
-gg--gtccccaaaataattc--------------------gccctacataaaggggccc
tcag-----ctg----------aaaaagtttgaaaacccctg------------------
------------------------------------------------------------
------------------------------------------------------------
------------------------------------------------------------
------------------------------------------------------------
------------------------------------------------------------
------------------------------------------------------------
------------------------------------------------------------
------------------------------------------------------------
---------------------------------------------------------
>hAT-N90_DR|459257
------------------------------------------------------------
----------------------------------------------------------ca
ggggttttcaaactggggtccgcg--gccccct--------ggggggccgccagatggcg
ctagg-ggggccgcaaaga-aa-ttttagat----------------------caatgag
cccacatg---------gatgaattttgt----------gtcccgcatcattctgaaggt
taatata----------------ttttta-ttataa-tttga---gctcaaaagtactgc
aaaa-atgaagctt---------tatgcttatgtcatttaaatgcagttgacactttcgt
gacacaggaaaggaagcgcagcggcccgcctc--cgtggac-ggggacttttattgaata
agcgcttctggccaggcgcttcctgactgggatttttggcgcttgtctgctgcacctgac
ggtgtttacctttcacttacgcttacctc-ttttacgc-taaacaactaaatgaatgctc
aggtttg----actgactatatttcagttaaaatacatgatcaat--------aagaaca
ttatcggtggctgaaagcactaccctgtttatggcttgcgttcctaagtaaccga-----
--------------ggtgctgcggagtacgtgcctctctgcgcaggcttc--actcatag
agaac-aaatagcattttaaag-acacggcacaacattgcacct-cgtccacag-----c
gcgacaggcttttacactttgcattgtacaaatatcagacg-gtcctc-tttgcagcatg
gcaaac-aaacatattaaaatt-gtaaa-c---caaaaagtgctgcaataacaatgaatg
gagctgtcatcacatcagcgagttct-c--agtttca---cccctgt-------------
------tacactaatgacagctggatgagctctgcagtggacctctt---actcacattg
gttcataactggatgatt--aaaaaa---------actcaattgtatacacactgaataa
aa--ccac----tatagcctttaaaaattataatgtatctgtttgtgtt--atgttatag
ggctaa-taattattaaatattaaaatgtattagtgctctgtatttaatggggctcaaca
---tacctgatcaaattttaatactctgaat------ataaatgca-tttt--------t
gt---tc----cacttttt-cccata---tttgtttgtgtaa--ctac-tttaaatgtaa
-tgttcag----tattattatt-aataga----acaaactggt-atgaacattttaaagt
cagcaaagcttctaaaattatgcaaagtaaaacttgtggc--------------------
-------------------ccttgcacttga-------atacccaattctagattgcatt
taggaaa----tta-tttttttatcagtgtaagtcaggattgtcgacctga----gtaaa
ttatgatgtgcac----aaa-aaaaa--ggattaa-aaata------aac--aa------
aacacactgaaccactacagcctctattgtagta-----t----tgctagttacaacagt
acagttaactg---------ttaac-aggctaa----tg-aatgacaaaactctttaaaa
ctttaaagctttaaatctttagatacatttagactctcagctgtaaggg----taaatac
agaaaagtctagctgtgcataggctg----aaaaaagcataaaaatggcat--aaaaact
gtgtaaa-gtgacgacttgtacacaaaata-------tggcttgatggaataat-cagtg
agagcagaccacaatgagtactgcgcatcaag--atttgat-caatagatt---gaagca
ctaaaaccatgtcaac--tcaa--ctaacatcttacaaaaa-ttaatccagataatgaat
aatataaatttattgaatattatataataatataaatgtattaaa-----taa----tac
aat----a-aaaaaaat------taagtacag------------------ttgttaattt
ga-ggggg--------t-------------------ggcatcatttttatttt-tggg--
-gg--gtccccaaaagaattc--------------------gccctacacaaaggggccc
ttag-----ctg----------aaaaagtttgaaaacccctg------------------
------------------------------------------------------------
------------------------------------------------------------
------------------------------------------------------------
------------------------------------------------------------
------------------------------------------------------------
------------------------------------------------------------
------------------------------------------------------------
------------------------------------------------------------
---------------------------------------------------------
>hAT-N90_DR|459258
------------------------------------------------------------
------------------------------------------------------------
------------------------------------------------------------
------------------------------------aaagggtaa-------tcaaaagg
cccatctg---------gattcattttgt----------gacctgctttatcttgaagaa
taatgtatatatatatatatttttttttg-ttataa-----------tttaaagtactgc
aaat-attaagctt---------taagtttggatcatttaaatgcagttgatatttcc--
------------------------------------------------------------
------------------------------------------------------------
------------------------------------------------------------
------------------------------------------------------------
------------------------------------------------------------
------------------------------------------------------------
------------------------------------------------------------
------------------------------------------------------------
------------------------------------------------------------
------------------------------------------------------------
------------------------------------------------------------
--------------------aaaaga----------------------------------
------------------------------------------------------------
----------------------aaagtgcaccagca------------------------
---tggccactt------------------------------------------------
--------------------------------------------ttaa------------
------------------------------------------------------------
------------------------------------------------------------
------------------------------------------------------------
------------------ttttg-------------------------------aat---
------------------------------------aagccc------------------
---------------------------------------t--------------------
-------------------------------------cc---------------------
------------------------------------------------------------
------------------------------------------------------------
-------------------------------------tgg--------------------
------------------------------------------------------------
------------------------------------------------------------
------------------------------------------------------------
------------------------------------------------------------
------------------------------------------------------------
------------------------------------------------------------
------------------------------------------------------------
------------------------------------------------------------
------------------------------------------------------------
------------------------------------------------------------
------------------------------------------------------------
------------------------------------------------------------
------------------------------------------------------------
------------------------------------------------------------
------------------------------------------------------------
---------------------------------------------------------
>hAT-N90_DR|459259
------------------------------------------------------------
----------------------------------------------------------ca
ggggttttcaaa-------------------ct--------ggggggccgccagatggcg
ctagg-ggggccgcaaaga-aa-ttttagat----------------------caatgag
cccacatg---------gatgaattttgt----------gtcccgcatcattctgaaggt
taatata----------------ttttta-ttataa-tttga---gctcaaaagtactgc
aaaa-atgaagctt---------tatgcttatgtcatttaaatgcagttgacactttcgt
gacacaggaaaagaagcgcagcggcccgcctt--tgtggac-ggggacttttattgaata
agcgcttctggccaggcgcttcctgattgtgatttttggcgcttgtctgctgcacctgac
ggcgtttacctttcacttacgcttacctc-ttttacgc-taaacaactaaatgaatgctc
aggtttg----actgactatatttcagttaaaatacatgatcaat--------aagaaca
ttatcggtggctgaaagcactaccctgtttatggcttgcgttcctaagtaaccga-----
--------------ggtgctgcggagtacgcgcctctctgcgcaggcttc--actcatag
agaac-aaatagcattttaaag-acacggcacaacattgcacct-cgtccacag-----c
gcgacaggcttttacactttgcattgtacaaatatcagacg-gtcctc-tttgcagcatg
gcaaac-aaacatattaaaatt-gtaga-g---caaaaagtgctgcaataacaatgaatg
gagctgtcatcacatcagcgagtgct-c--agtttca---ctcctgt-------------
------tacactaatgacagctggatgagctctgcagtggacctctt---actcacattg
gttcataactggatgatta-aaaaaa---------actaaattgtatacacactgaataa
aa--ccac----tatagcctttaaaaattataatgtatctgtttgtgtt--atgtaatag
ggctaa-taattattaaatattaaaatgtattagtgctctgtatttaatggagctcaaca
---tacctgatcaaattttaatactatgact------ataaatgca-tttt--------t
gt---tc----cacttttt-cccata---tttgtttgtgtaa--ctaa-tttaaatgtaa
-tgttcat----tattattatt-aataga----acaaactggt-atgaacattttaaagt
cagcaaagcttctaaaattaagcaaagcaaaacttgtggct-------------------
-------------------ctttgcacttga-------atacccaattctagattgcatt
taggaaa----tta-tttttttatcagtgtaagtcaggattgtcgacctga----gtaaa
ttatgatgtgcaca--aaaa-aaaaa--ggaataa-aaata------aac--aa------
aacac-----------acagcctccattgtagta-----t----tgctagttacaacagt
acagttaactg---------ttaac-aggctga----tg-aatgacaaaactctttaaaa
ctttaaagctttaaatctttagatacatttagactctcagctgtaaggg----taaatac
agaagagtctagctgtgcataggctg----aaaaaagcataaaaatggcat--aaaaact
gtgtaaa-gtgacgacttgtacacaaaata-------tggcttgatggaataatccagtg
agagcagaccacaatgagtactgcgcatcaag--atttgat-caatagatt---gaagca
ctaaaaccatgtcaac--tcaa--ctaacatcttacaaaaa-ttaatccagataatgaat
aatataaatttattgaataatatgtaataatataaatgtattgaa-----taa----tac
aat----a-aaaaaaat------taagtacag------------------ttgttaattt
ga-agggg--------t-------------------ggcgtcatttttatttt-tggg--
-gg--gtccccaaaagaattc--------------------gccctacacaaaggggccc
tcag-----ctg----------aaaaagtttgaaaacccctg------------------
------------------------------------------------------------
------------------------------------------------------------
------------------------------------------------------------
------------------------------------------------------------
------------------------------------------------------------
------------------------------------------------------------
------------------------------------------------------------
------------------------------------------------------------
---------------------------------------------------------
>hAT-N90_DR|459260
------------------------------------------------------------
------------------------------------------------------------
------------------------------------------------------------
------------------------------------------------------------
------------------------------------------------------------
------------------------------------------------------------
------------------------------------------------------------
------------------------------------------------------------
------------------------------------------------------------
------------------------------------------------------------
------------------------------------------------------------
------------------------------------------------------------
------------------------------------------------------------
------------------------------------------------------------
------------------------------------------------------------
------------------------------------------------------------
------------------------------------------------------------
------------------------------------------------------------
------------------------------------------------------------
------------------------------------------------------------
------------------------------------------------------------
------------------------------------------------------------
------------------------------------------------------------
------------------------------------------------------------
------------------------------------------------------------
------------------------------------------------------------
------------------------------------------------------------
------------------------------------------------------------
------------------------------------------------------------
------------------------------------------------------------
------------------------------------------------------------
------------------------------------------------------------
------------------------------------------------------------
------------------------------------------------------------
-----------------------------------------------ccagataatgaat
aatataaatt----------------------------tattgaa-----taa----tac
aata---a-aaaaaaat------taagtacag------------------ttgttaattt
ga-agggg--------t-------------------ggcgtcatttttatttt-ttgg--
-gg--gtccccataggaattc--------------------accctacacaaaggggccc
tcag-----ctg----------aaaaagtttgaaaaaccctg------------------
------------------------------------------------------------
------------------------------------------------------------
------------------------------------------------------------
------------------------------------------------------------
------------------------------------------------------------
------------------------------------------------------------
------------------------------------------------------------
------------------------------------------------------------
---------------------------------------------------------
>hAT-N90_DR|459261
------------------------------------------------------------
------------------------------------------------------------
------------------------------------------------------------
------------------------------------------------------------
------------------------------------------------------------
------------------------------------------------------------
------------------------------------------------------------
------------------------------------------------------------
------------------------------------------------------------
------------------------------------------------------------
------------------------------------------------------------
--------------------------atatatggcttgtgctgctaagtaaccgatcagc
tg------------ggcgctgtggagagtgtgcctctctgcacaggcctc--actcagag
aaaac-aaatgtcattttaaag-acaagacacaacattgcactt-cgtccacag-----t
gcaacaggc-tttacactttacattgtgtagatatcagatg-gttctc-tttgcagcatg
acaaac-caacctattaaaactaaaaaa-g---gaaaaagtgctgcaataacaatgaatg
gagctgtcatcacatcagcgagatca-tggagattga--actcctgt-------------
------tacaataatgacagctggatgagctctgcagtgaacctctt---actaacattg
gtcaataactggat------gattta--------aataaattaataaataaattatatat
at--atatattatataatatatatatatat--atatatgtgtgtgtgtt--acattatag
ggctaatgaattactaaatgtttaaatgtaatagtgctcaacatat--------------
------ctgctcaaagtgtaatactcggagt------gtaaatgca-tatttatcaagat
gctaatc----caccattt-ttcccacattttaaaaatgtaa--ctaa-tttaaatgtaa
-tgttcag----tgttattttt-attaga----acaagttgttaatgaacattttaaagc
cagc-aaaatgctaaatttatgca---------------ctctttgcattttaagtggtt
taaatgtgccct-ctttgcctctgaacttga-------ttaccccattctaaaatgcatt
tagcaaa----ata--tttttagcagtgttaagtcaggattgtcaacctca----gtaaa
ttatgatgtgcaca--a----aaaaa--ggaatat-taata------aac--aaaacttc
aacacaatgaaccactacagcctctattgaagta-----t----tgctagttacaacagc
acagtaaacctt--taaccattaac-aggctga----tg-aatgacagtactctataaaa
ctttaa--------------agctaaatttaggctttcagctgaaaggg----ttaatgc
ag------------------------------------------------------aatt
gtgtaaatgtgatgactcgtatacaaaataggctatatggctcgatca---aatccagtg
agagcagaccacagtgta-------cttgaag--atttgat-cggttgatt---ggagca
ctgaaaccatgtcaac--tcaa--ctgacatctcacaaaaa-taaatccagaacatgaat
ag-------------------------------------------------------tac
aatt-----caaaaatttt----taagtaaag------------------ttttaaatgt
aa-gtttttt------tttttgtgtgtgtgtgtgtgtgtgtcatttttatttt-ttagg-
tgg--gggcccaaaaggattt--------------------gccctacacaaaggggccc
ttgt-----ctg----------aaaaagtttgagaaccactg------------------
----------------gggggccaccagatggcgctaggaggg-tgcaaagaaattctag
atgaaagggggtgta--------------------------tctaaaggttaatatat-t
tctttattagaatttgagctcaaaagtactggaaatattaagtttta---ttagttaatt
taaatgcagttgatactttcgc-acacaggaaaagaagcgcagcgtcacatcactatgca
cagggacgttaattaaatcagtgc-tccaaccgggtgcctccggtgatttttggtgctcg
tgtctgctgctcctgacggcgtttacatttagcttacattttcttgtttacttttaaaca
actaaatgaattctcatgtctatttaagtgactatatttcagttcaaatacatgatcaat
gctaagaatattatcggtggctgaaagctcatccctatat--------------------
---------------------------------------------------------
>hAT-N90_DR|536229
------------------------------------------------------------
------------------------------------------------------------
------------------------------------------------------------
------------------------------------------------------------
------------------------------------------------------------
------------------------------------------------------------
------------------------------------------------------------
------------------------------------------------------------
------------------------------------------------------------
------------------------------------------------------------
------------------------------------------------------------
------------------------------------------------------------
------------------------------------------------------------
------------------------------------------------------------
------------------------------------------------------------
--aaat-aaatgtattaaaatt-gtaaa-g---ctaaaagcgcttgtataacaatgaatg
gatctgccatcacgtcaggggttt-------------gctctcactt-------------
------tctaactctgatagctg-------------gctgagctcc--------------
------------------------------------------------------------
------------------------------------------------------------
------------------------------------------------------------
------------------------------------------------------------
------------------------------------------------------------
------------------------------------------------------------
------------------------------------------------------------
-----------------------------------------------------------a
cggt--------------------------------------------------------
------------------------------------------------------------
------------------------------------------------------------
------------------------------------------------------------
------------------------------------------------------------
------------------------------------------------------------
------------------------------------------------------------
------------------------------------------------------------
------------------------------------------------------------
------------------------------------------------------------
------------------------------------------------------------
------------------------------------------------------------
------------------------------------------------------------
------------------------------------------------------------
------------------------------------------------------------
------------------------------------------------------------
------------------------------------------------------------
------------------------------------------------------------
------------------------------------------------------------
------------------------------------------------------------
------------------------------------------------------------
------------------------------------------------------------
---------------------------------------------------------
>hAT-N90_DR|536230
------------------------------------------------------------
----------------------------------------------------------ca
ggggttttcaaactggggtccgcg--gccccct--------ggggggccgccagatggcg
ctagg-ggggccgcaaaga-aa-tttaagat----------------------caatgag
cccacatg---------gatgaattttgt----------gtcccgcatcattctgaaggt
taatata----------------ttttta-ttataa-tttga---gctcaaaagtactgc
aaaa-atgaagctt---------tatgcttatgtcatttaaatgcagttgacactttcgt
gacacaggaaaagaagcgcagcggcccgcctc--cgtggac-ggggacttttgttgaata
agcgcttctggccaggcgcttcctgactttgatttttggcgcttgtctgcagcacctgac
ggcgtttacctttcacttacgcttacctc-ttttacgc-taaacaactaaatgaatgctc
aggtttg----actgactatatttcagttaaaatacatgatcaat--------aagaaca
ttatcggtggctaaaagcactaccctgtttatggcttgcgttcctaagtaaccga-----
--------------ggtgctgcggagcacgcgcctctctgcgcaggcttc--actcatag
ggaaa-aaatagcattttaaag-acacggcacaacattgcacct-cgtcc-tag-----t
gcgacaggcttttacactttgcattgtacaaatatcagacg-gtcctc-tttgcagcatg
gcaaac-aaacatattaaaatt-gtaaa-g---caaaaagtgctgcaataacaatgaatg
gagctgtcatcacatcagcgagtgct-cagagtttca---ctcctgt-------------
------tacactaatgacagctggatgagctctgcagtggacctctt---actcacattg
gttcataactggatgatt---aaaaa---------actaaattgtatacacactgagtaa
aa--ccac----taaagcctttaaaaattataatgtatctgtttgtgtt--atgttatag
ggctaa-taattattaaatattaaaatgtattagtgctctgtatttaatggagctcaaca
---tacctgatcaaattttaatactctgaat------ataaatgca-tttt--------t
gt---tc----cacttttt-cccata---tttgtttgtgtaa--ctaa-tttaaatgtaa
-tgttcag----tattattatt-aataga----acaaactggt-atgaacattttaaagt
cagcaaagcttctaaaattatgcaaagtaaaacttgtggct-------------------
-------------------ctttgaacttga-------atacccaattctagattgcatt
taggaaa----ttc-tttttttatcagtgtaagtcaggattgtcgacctga----gtaaa
ttatgatgtgcac----aaa-aaaaa--ggaataa-aaata------aac--aa------
aacacactgaaccactacagcctctattgtagta-----t----tgctagttacaacagt
acagttaactg---------ttaac-aggctga----tg-aatgacaaaactctttaaaa
ctttaaagctttaaatctttagatacatttacactctcagctgtaaggg----taaatac
agaagagtctagctgtgcataggctg---aaaaaaagcattaaaatggcat--aaaaact
gtgtaaa-gtgacgacttgtacacaaaata-------tggcttgatggaataatccagtg
agagcagaccacaatgagtacttcgcatcaag--atttgat-caatagatt---gaagca
ctaaaaccatgtcaac--tcaa--ctaacatcttacaaaaa-ttaatccagataatgaat
aatataaatttattgaataatatataataatataaatgtattgaa-----taa----tac
aata---a-aaaaaaat------taagtacag------------------ttgttaattt
ga-ggggg--------t-------------------ggcgtcatttttatttt-tggg--
-gg--gtccccaaaagaattc--------------------gccctacacaaaggggccc
tcag-----ctg----------aaaaagtttgaaaacccctg------------------
------------------------------------------------------------
------------------------------------------------------------
------------------------------------------------------------
------------------------------------------------------------
------------------------------------------------------------
------------------------------------------------------------
------------------------------------------------------------
------------------------------------------------------------
---------------------------------------------------------
>hAT-N90_DR|536231
------------------------------------------------------------
----------------------------------------------------------ca
ggggttttcaaactgggggccgcg--gccccct--------ggggggccgccagatggcg
cta-g-ggggccgcaaa-c-at-ttttagat-----aaggggtaa-------tcaatagg
cccacatg---------gttgaattttgt----------gtcccgcatcattctgaaggt
taatata---------------tttttta-taataa-tttga---gctcaaaagtact--
----------gctt---------tatgcttatgtcatttaaatgcagttgacactttcgt
gaaacgggaaaagaagcgcagcggcccgcctc--agtgcac-ggggacttttattgagta
agcgcttctggccgggcacttcctg----tgatttttggcgcttgtctgctgcacctgac
ggcgattacctttcacttacgcttacctc-ttttacgc-taaacaactaaatgaatgctc
aggtctattt-actgacaatatttcagttaaaatacacgatcaat--------aagaaca
ttatcggaggctagaagcacttccctgtatatggcttgcgttcctaagtaatcgatcagc
tg------------ggtgctgcggagcgcgcgcctctttgcgcaggcttc--actcatgg
ggaac-aaatagcattttaaag-acacgccacaacattgcacct-cgtccaaag-----t
gcgacaggc-tttacactttgcattgtacaaatatcagacg-gtcctc-tttgcagcatg
gcaaag-aaacatattaaaatt-gtaaa-g---caaaaagtgctgcaataacaatgaatg
gagctgtcatcacattagcgagttct-cagagtttca---ctc--gt-------------
------tacactaatgacagctggatgagctctgcagtggacctctt---gctcacattg
gttcataactgggtgattaaaaaaa-----------ataaattgtatacaccctgagtaa
aa--ccac----tatagcctataaaaattgtaatgtatctatttgtgtt--atgttatag
ggctaattaattattaaaaattaaaatgaattagtgctctgtatttaatggagctcaaca
---tatctgatcaaattttaatactctgaat------ataaatgca-tttttttcaagct
gt---tc----cactttttccccata---tttatttgtgtaa--ataa-tttaaatgtaa
-tgttcag-------tattatt-aataga----acacactggt-atgaacattttaaagt
cagcaaagcttctaaaattaagcaaagtaaattttttggct-------------------
-------------------ttttgaacttga-------atacccaattctagattgcatt
taggaaa----taa--ttttttatcagtgtaagtcaggattgtcgacctga----gtaaa
ttatgatgtgcac----aaa-taaaa--ggaataa-aaata------aac--aa------
aacacactgaaccactacagcctccattgtagta-----t----tgctagttacaacagt
acagttaactg---------ttaac-aggctga----tg-aatgacaaaactctttaaaa
--------ctttaaatctttagatacatttagactctcagctgtaaggg----taaatac
agaagagtctagctgtgcataggcag---aaaaaaagcataaaaatggca-taaaaaact
gtgtaaacgtgatgactcgaacacaaaata-------tggcttgacgg---aatccagtg
agagaagaccacaatgaacactgcgcatgaag--ttttgat-caatagatt---gaagca
ctgaaaccatgtcaac--tcaa--ctaacatcttacaaaaa-ttaatccagatagtgaat
aatataaatttattgaataatatataataatataaatgtattgaa-----taa----tac
aatt--t--taaaaaat------taagtacag------------------tttttaattt
ga-ggggg--------t-------------------ggcgtgatatttatttt-ttgg--
-gg--gtccccaaaagaattc--------------------gccctacacaaaggggccc
tcag-----ctg----------aaaaagtttgaaaacccctg------------------
------------------------------------------------------------
------------------------------------------------------------
------------------------------------------------------------
------------------------------------------------------------
------------------------------------------------------------
------------------------------------------------------------
------------------------------------------------------------
------------------------------------------------------------
---------------------------------------------------------
>hAT-N90_DR|536232
------------------------------------------------------------
----------------------------------------------------------ca
ggggttttcaaactggggtccgcg--gccccct--------gggtggccgccagatggcg
ctagg-ggggccgcaaaga-aa-ttttagat----------------------caatgag
cccacatg---------gatgaattttgt----------gtcccgcatcattctgaaggt
taatata---------------tttttta-tcataa-tttga---gctcaaaagtactgc
aaaa-atgaagctt---------tatacttatgtcatttaaatgcagttgacactttcgt
gacacaggaaaagaagcgcagcgccccgcctc--cgtggac-ggggacttttattgaata
agcgcttctggccaggcgcttcctgactgtgatttttggcgcttgtttgctgcacctgaa
ggcgtttacctttcacttacgcttacctc-ttttacgc-taaacaactaaatgaatgctc
aggtttg----actgactatatttcagttaaaatacatgatcaat--------aagaaca
ttatcagtggctgaaagcattaccctgtttatggcttgcgttcctaagtaaccgatcaga
tg------------ggtgctgtggagtgcgcgcct--ctgcgcaggcttc--actcatag
ggaac-aaatagcattttaaag-acacggcacaacattgcacct-cgtccacag-----c
gcgtcaggcttttacactttgcattgtacaaatatcagac---------tttgcagcatg
gcaaac-aaacatattaatatt-gtaaa-g---caaaaagtgctgcaataacaatgaatg
gagctgtcatcacatcagcgagtgct-c--agtttca---ctcctgt-------------
------tacactaacgacagctggatgagctctgcagtggacctctt---actcacattg
gttcataactggatgatt--aaaaaa---------actaaattgtatacacactgagtaa
aa--ccac----tatagcctttaaaaaatataatgtatctatttgtgtt--atgttatag
ggctaa-taattattaaatattaaaatgtattagtgctctgtatttaatggagctcaaca
---tacctgatcaaattttaatactctgaat------ataaatgca-tttttttcaagat
gt---ta----cacttttt-cccata---tttatttgtgtaa--ctaa-tttaaatggaa
-tgttcag----tattattatt-aataga----acaaactggt-atgaacattttaaagt
cagcaaagcttctaaaattatgcaaagtaaaacttgtggct-------------------
-------------------ctttgaacttga-------atacccaattctagattgcatt
taggaaa----cta--tgttttatcattgtaagtcaggattgtcgacctga----gtaaa
ttatgatgtgcac----aaa-aaaaa-aggaataa-aaata------aac--aa------
aacacactgaaccactacagcctccattgtagta-----t----tgctagttacaacagt
acagttaactg---------tttac-aggctga----tg-aatgacaaaactctttaaaa
ctttaaagc--------tttagatacatttagactctcagctgtaaggg----taaataa
agaagagtctagctgtgcataggctg--aaaaaaaagcataaaaatggcat--aaaaact
gtgtaaa-gtgacgacttgtacacaaaata-------tggcttgatggaat---ccagtg
agagcagactacaatgagtactgcgcatcaag--atttgat-caatagatt---gaagca
ctgaaaccatgtcaac--tcaa--ct-acatcttacaaaaa-ttaatccagataatgaat
aatataaatttattgaataatatataataatataaatgtattgaa-----taa----tac
aatt---t-taaaaaat------taagtacag------------------ttgttaattt
ga-ggggg--------t-------------------ggcgtcatttttatttt--tgg--
-gg--gtccccgaaagaattc--------------------gccctacacaaaggggccc
tcag-----ctg----------aaaaagtttgaaaactcctg------------------
------------------------------------------------------------
------------------------------------------------------------
------------------------------------------------------------
------------------------------------------------------------
------------------------------------------------------------
------------------------------------------------------------
------------------------------------------------------------
------------------------------------------------------------
---------------------------------------------------------
>hAT-N90_DR|536233
------------------------------------------------------------
------------------------------------------------------------
------------------------------------------------------------
------------------------------------------------------------
---------------------gagtttctgtgcatgtctgctga------tcctgac---
---ggcgttagcgcttacacagtctttca-tctcat------------------------
-----tataagttt-----------------------------------------a----
------------------------------------------------------------
------------------------------------------------------------
------------------------------------------------------------
------------------------------------------------------------
---------------------------------------------------------aac
------------------------------------------------------------
----------------------------------------aact----------------
------------------------------------------------------------
--aaata---------aatgct--------------------------------------
------------------------------------------------------------
-------------------------------------t-aa-------------------
------------------------------------------------------------
------------------------------------------------------------
------------------------------------------------------------
----gccagttt------------------------------------------------
------------------------------------------acacta------------
------------------------------------------------------------
------------------------------------------------------------
------------------------------------------------------------
-----------cta--cattttagt--------------------------t--------
------------------------------------------------------------
------------------------------------------------------------
------------------------------------------------------------
------------------------------------------------------------
------------------------------------------------------------
------------------------------------------------------------
------------------------------------------------------------
------------------------------------------------------------
------------------------------------------------------------
------------------------------------------------------------
------------------------------------------------------------
------------------------------------------------------------
------------------------------------------------------------
------------------------------------------------------------
------------------------------------------------------------
------------------------------------------------------------
------------------------------------------------------------
------------------------------------------------------------
------------------------------------------------------------
------------------------------------------------------------
------------------------------------------------------------
---------------------------------------------------------
>hAT-N90_DR|536234
------------------------------------------------------------
----------------------------------------------------------ca
ggggttttcaaactgggggcc----------------------------gcccgatggcg
ctagg-ggggccgcaaa-a-at-ttttagat-----aaggggtaa-------tctatggg
cccacatg---------gatgaattttgt----------gtcccgcataattctgaaggt
taatata---------------tttttta-ttataa-tttga---gctcaaaagtactgc
aaaa-attaagctt---------tatggttatgtcatttaaatgcagttgacactttcgt
aaaacaggaaaagaagcgcagcggcccgcctc--tgtgcac-ggggacttttattgaata
agcgctaatggccagccgcttcctg----tgatttttgtcgcttgtctgctgcacctgac
ggcgtttacctttcacttacgcttacctc-ttttacgc-taaacaactaaatgaatgctc
aggtctattt-actgacaatatttcagttaaaatacatgatcaat--------aagaaca
ttatcggaggctgaaagcactaccctgtatatggcttgcgttcctaagtaatcgatcagc
tg------------ggtgatgcggagtgcgcgcctctctgcgcaggcttc--actcatag
gaaac-aaatatcattttaaag-acacggcacaacattgcacct-catccacag-----t
gcgacaggc-tttacactttgcattgtacaaatatcagacg-gtcctc-tttgcagcatg
gcaaac-aaacatattaaaatt-gtaaa-g---caaaaagtgctgcaataacaatgaatg
gagctgtcatcacatcagcgagttct-c--agtttta---ctcctgt-------------
------tacactaatgacagctggatgagctctgcagtggacctctt---actcacattg
gttcataactggatgattaaaaaaaa----------ctaaattgtatacaccctgaataa
aa--ccac----tataacctataaaaattataatgtatctgtttgtgtt--atgttatag
ggttaattaattattaaatattaaaatgtattagtgctctgtatttaatggagctcaaca
---tatctgatcaaattttaatactctgaat------ataaatgca-tttttt-caagat
gt---tc----cacttttt-cccata---tttatttgtgtaa--ctaa-tttaaatgtaa
-tgttcag----tattattatt-aataga----acaaactggt-atgaacattttaaagt
cagcaaagcttctaaaattatgcaaagtaaaatttgtggct-------------------
-------------------ctttgaacttga-------atacccaattctagattgcatt
taggaaa----tta--ttttttatcagtgtaaatcaggattgtcgacttga----gtaaa
ttataatgtgcac----aaa-aaaaa--ggaataa-aaata------aac--aa------
aacacactgaaccactacagcctccattgtagta-----t----tgctagttacaacagt
acagttaactg---------ttaac-aggctga----tg-aatgacaaaactctttaaaa
ctttaaagctttaaatctttggatacatttagactctcagctgtaaggg----taaatac
agaagagtctagctgtgcataggcag---agaaaaagcataaaaatggca-taaaaaact
gt---aaagtgacgactcgtacacaaaata-------tggcttgatgg---aatccagtg
agagcagaccacaataaacactgcgcatgaag--atttgat-caatagatt---gaagca
ctgaaaccatgtcaac--tcaa--ctaatatcttacaaaaa-ttaatccagataatgaat
aatataaatttattgaataatatataataatataaatgtattgaa-----taa----tac
aatt--t--taaaaaat------taagtacag------------------ttgttaattt
ga-ggggg--------t-------------------ggcgtcatttttatttt-ttgg--
-gg--gtccccgaaagaattc--------------------gccctacacaaaggggccc
tcag-----ctg----------aaaaagtttgaaaacccctg------------------
------------------------------------------------------------
------------------------------------------------------------
------------------------------------------------------------
------------------------------------------------------------
------------------------------------------------------------
------------------------------------------------------------
------------------------------------------------------------
------------------------------------------------------------
---------------------------------------------------------
>hAT-N90_DR|536235
---gcacag---------------------------------------------------
------------------------------------------------------------
------------------------------------------------------------
--------------------ggacatttaat---------------tttcagtcagccag
cccaagtg---cttttcaatggagtttctgcgctagcctgctgc------tactgac---
---gtcgctagtgcttacgtggtctttca-tttcgt------------------------
-----tttatgctt-----------------------------------------g----
------------------------------------------------------------
------------------------------------------------------------
------------------------------------------------------------
------------------------------------------------------------
---------------------------------------------------------aa-
------------------------------------------------------------
----------------------------------------aact----------------
------------------------------------------------------------
--aaatg---------aatgct--------------------------------------
------------------------------------------------------------
-------------------------------------g-aa-------------------
------------------------------------------------------------
------------------------------------------------------------
------------------------------------------------------------
----gtatattt------------------------------------------------
------------------------------------------a-----------------
------------------------------------------------------------
------------------------------------------------------------
------------------------------------------------------------
------------------------------------------------------------
------------------------------------------------------------
------------------------------------------------------------
------------------------------------------------------------
------------------------------------------------------------
------------------------------------------------------------
------------------------------------------------------------
------------------------------------------------------------
------------------------------------------------------------
------------------------------------------------------------
------------------------------------------------------------
------------------------------------------------------------
------------------------------------------------------------
------------------------------------------------------------
------------------------------------------------------------
------------------------------------------------------------
------------------------------------------------------------
------------------------------------------------------------
------------------------------------------------------------
------------------------------------------------------------
------------------------------------------------------------
------------------------------------------------------------
---------------------------------------------------------
>hAT-N90_DR|536236
------------------------------------------------------------
------------------------------------------------------------
------------------------------------------------------------
------------------------------------------------------------
------------------------------------------------------------
------------------------------------------------------------
------------------------------------------------------------
------------------------------------------------------------
------------------------------------------------------------
------------------------------------------------------------
------------------------------------------------------------
------------------------------------------------------------
------------------------------------------------------------
------------------------------------------------------------
------------------------------------------------------------
------------------------------------------------------------
------------------------------------------------------------
------------------------------------------------------------
------------------------------------------------------------
------------------------------------------------------------
------------------------------------------------------------
------------------------------------------------------------
------------------------------------------------------------
------------------------------------------------------------
------------------------------------------------------------
------------------------------------------------------------
------------------------------------------------------------
--------------------------------------------------aaaagacact
gaaac-------cactacagcctccattgtagcgc---------tgctcgtt--catgaa
atgtttaactgt--tggtcatgaac-aggctga----tg-aatgacaaaactc---agga
taca------------ctttagataccaatggactct--gttgagaagg----tt--tac
tgaagagcctggcacaa----------------------------------aaaaaaact
gcgtaaatgtaatggctcgtacacaaagta-------tggctttatga---tatacagtg
atggcagat-------------------------------------------------tt
ctgaaaccatgtcaac--tcaa--ttgatgtctcacaacaa-------------------
-----------------------------------------------t-------tcatc
atgtgg------------------------------------------------------
------------------------------------------------------taaata
gta---------------------------------------------------------
------------------------------------------------------------
------------------------------------------------------------
------------------------------------------------------------
------------------------------------------------------------
------------------------------------------------------------
------------------------------------------------------------
------------------------------------------------------------
------------------------------------------------------------
------------------------------------------------------------
---------------------------------------------------------
>hAT-N90_DR|621432
------------------------------------------------------------
------------------------------------------------------------
------------------------------------------------------------
------------------------------------------------------------
------------------------------------------------------------
---tgcac----------------------------------------------------
------------------------------------------------------------
------------------------------------------------------------
------------------------------------------------------------
------------------------------------------------------------
------------------------------------------------------------
------------------------------------------------------------
------------------------------------------------------------
------------------------------------------------------------
------------------------------------------------------------
------------------------------------------------------------
------------------------------------------------------------
------------------------------------------------------------
------------------------------------------------------------
------------------------------------------------------------
------------------------------------------------------------
-------------------------------------------------tttttcaagat
gttaatc----cacttttc-cccaca--tttttttaatgtaa--ctaa-tgtaaatgtaa
-tgtttaaacagtattattatt-aataga----acaagttggtcgtgaacgttttaaagt
cagcaaagctgctaaaattatccaaattaaaacttgtggctctttg--------------
----tgtggccc-c-----ctttgaacttga-------agaccccattctagaatgcatt
taggaaa----cta--tttgttatcagt----gtcaggatagtcgagctga----gtaaa
tcatgatgtgcaca-agaaa-aaaga--ggaataa-aaata------aac--aaaaca--
------------------------------------------------------------
------------------------------------------------------------
------------------------------------------------------------
------------------------------------------------------------
------------------------------------------------------------
------------------------------------------------------------
------------------------------------------------------------
------------------------------------------------------------
------------------------------------------------------------
------------------------------------------------------------
------------------------------------------------------------
------------------------------------------------------------
------------------------------------------------------------
------------------------------------------------------------
------------------------------------------------------------
------------------------------------------------------------
------------------------------------------------------------
------------------------------------------------------------
------------------------------------------------------------
------------------------------------------------------------
---------------------------------------------------------
>hAT-N90_DR|621433
------------------------------------------------------------
------------------------------------------------------------
------------------------------------------------------------
------------------------------------------------------------
---------------------gactttctgcactagcctgctgc------tactgaa---
---ggtgctagcatttacactgtctttca-tctcat------------------------
-----tttacactt-----------------------------------------g----
------------------------------------------------------------
------------------------------------------------------------
------------------------------------------------------------
------------------------------------------------------------
---------------------------------------------------------aac
------------------------------------------------------------
----------------------------------------aact----------------
------------------------------------------------------------
--aaatg---------aatgct--------------------------------------
------------------------------------------------------------
-------------------------------------t-aa-------------------
------------------------------------------------------------
------------------------------------------------------------
------------------------------------------------------------
----acctgttt------------------------------------------------
------------------------------------------ac----------------
------------------------------------------------------------
------------------------------------------------------------
------------------------------------------------------------
------------------------------------------------------------
------------------------------------------------------------
------------------------------------------------------------
------------------------------------------------------------
------------------------------------------------------------
------------------------------------------------------------
------------------------------------------------------------
------------------------------------------------------------
------------------------------------------------------------
------------------------------------------------------------
------------------------------------------------------------
------------------------------------------------------------
------------------------------------------------------------
------------------------------------------------------------
------------------------------------------------------------
------------------------------------------------------------
------------------------------------------------------------
------------------------------------------------------------
------------------------------------------------------------
------------------------------------------------------------
------------------------------------------------------------
------------------------------------------------------------
---------------------------------------------------------
>hAT-N90_DR|621434
----tacagttaactgttag----------------------------------------
-------------------------------------------------------tcatg
aacatgctga---tgaatgacaaaa------------ctctttaaaactggtaaatcttt
at--------ataaatgta-ga-ctctcagc---tgaaagggttaagtcatattataggg
ctaatgaat----tactaaataattaa---------------------tacttaatagtg
tgctatat--------------ttaatgg-------------------------------
-------------------------tgctcag----------------------------
------------------------------------------------------------
------------------------------------------------------------
------------------------------------------------------------
------------------------------------------------------------
------------------------------------------------------------
------------------------------------------------------------
------------------------------------------------------------
------------------------------------------------------------
------------------------------------------------------------
------------------------------------------------------------
------------------------------------------------------------
------------------------------------------------------------
------------cata--------------------------------------------
------------------------------------------------------------
--------------attttaatattctgagt------atgaatg---cttttttcaagat
gttaatct---gctttttc-ccaaca--tttttaaaaagtcc--ctaa-tttaaatgcaa
-tgttcag----tatcatttgtaaataga----actagttgcttataaacattttaaagt
cagaaaaaatgctaaaatcatgttaagtatagcttgtgaccctttgcattttaagtggtt
taaatgtggcccgctttgcctctgaacttga-------ataccccgttctagaatgcatt
taggaaa----taa--ttttttatcaatgcaagtcaggattgttggcacaa----gtaaa
ttatgatatgcac-----aa-aaaaa--ggaatat-aaa-a------aac--aaaacttc
aacacactgaaccactacagcctccattgtagta-----t----tgcttgct--cacagt
a----------------------------------------gttagtcaactttt-----
------------------------------------------------------------
------------------------------------------------------------
------------------------------------------------------------
------------------------------------------------------------
------------------------------------------------------------
------------------------------------------------------------
------------------------------------------------------------
------------------------------------------------------------
------------------------------------------------------------
------------------------------------------------------------
------------------------------------------------------------
------------------------------------------------------------
------------------------------------------------------------
------------------------------------------------------------
------------------------------------------------------------
------------------------------------------------------------
------------------------------------------------------------
------------------------------------------------------------
---------------------------------------------------------
>hAT-N90_DR|621435
------------------------------------------------------------
------------------------------------------------------------
------------------------------------------------------------
-------------------------------------aggggtaa-------tcaacaga
ctaggccg---------gatacattttgt----------ggcccgcactatgatgaagat
taatgta---------------tttttga-ttataa-tttgt----gctcaaagtagagc
aaaa-aatgag---------------------------taaatgcagttgatactccc--
------------------------------------------------------------
------------------------------------------------------------
------------------------------------------------------------
------------------------------------------------------------
------------------------------------------------------------
------------------------------------------------------------
------------------------------------------------------------
------------------------------------------------------------
------------------------------------------------------------
------------------------------------------------------------
------------------------------------------------------------
--------------------acataa----------------------------------
------------------------------------------------------------
----------------------ctgatagacaaaag------------------------
---caacg----------------------------------------------------
------------------------------------------------------------
------------------------------------------------------------
------------------------------------------------------------
------------------------------------------------------------
------------------------------------------------------------
------------------------------------------------------------
------------------------------------------------------------
------------------------------------------------------------
------------------------------------------------------------
------------------------------------------------------------
------------------------------------------------------------
------------------------------------------------------------
------------------------------------------------------------
------------------------------------------------------------
------------------------------------------------------------
------------------------------------------------------------
------------------------------------------------------------
------------------------------------------------------------
------------------------------------------------------------
------------------------------------------------------------
------------------------------------------------------------
------------------------------------------------------------
------------------------------------------------------------
------------------------------------------------------------
------------------------------------------------------------
------------------------------------------------------------
---------------------------------------------------------
>hAT-N90_DR|621436
------------------------------------------------------------
----------------------------------------------------------ca
ggggtcttcaaactgggggccgcg--gtcccct--------ggggggccaccagatggcg
ctagg-ggggccgcaaa-a-a--ttttagat-----aaggggtaa-------tcaatggg
cccacatg---------gttgaattttgt----------gtcccgcatcatcctgaaggt
taatatat--------------tttttta-taataa-tttga---gctcaaaagtactgc
aaaa-attaagctt---------tatgcttatgtcatttaaatgcagttgacactttcgt
gaaacaggaaaaaaagcacagcggcccgcctc--tgcgcac-ggggacttttattgaata
agcgcttctggccgggcacttcctg----ttatttttggcgcttgtctgctgcacctgac
agcgtttacctttcacttacgcttacctc-ttttacgc-taaacaactaaatgaatgctc
aggtctattt-actgacaatatttcagttaaaatacatgatcaat--------aagaaca
ttatcggaggctgaaagcactaccctgtttatggcttgcgttcctaagtaatcgatcagc
tg------------ggtgctgcggagcaagcgcctctctgcgcaggcttc--actcatgg
ggaac-aaatatcattttaaag-acacggcacaacattgcacct-cgtccacag-----t
gccacaggc-tttacactttgcattgtacaaatatcagacg-gtcctc-tttgcagcatg
gcaaac-aaacatattaaaatt-gtaaa-g---caaaaagtgctgcaataacaatgaatg
gagctgtcatcacatcagcgagttct-aagagtttca---ctcctgt-------------
------tacactaatgacagctggatgagctctgcagtgaacctctt---actcacattg
gttcataactggatgattaaaaaaaa---------actaaattgtatacaccctgaataa
aa--ccac----tatagcctataaaaattataatgtatctgtttgtgtt--atgttatag
ggctaattaattattaaatattaaaatgtattagtgctctgtatttaatggagctcaaca
---tatctgatcaaattttaatactctgaat------ataaatgca-tttttttcaagct
gt---tc----cacttttt-cccata---ttcatttg----a--gtaa-tttaaatgtaa
-tgttcag----tattattatt-aataga----acaaactggt-atgaacattttaaagt
cagcaaagcttctaaaattaagcaaagtaaaacttgtggct-------------------
-------------------ctttgaacttga-------atacccaattctagattgcatt
taggaaa----tta--ttttttatcagtgtaagtcaggattgtcgacctga----gtaaa
ttatgatgtgcac----aaa-taaaa--ggaataa-aaata------aac--aa------
aacacactgaaccactacagcctccattgtagta-----t----tgctggttacaacagt
acagttaactg---------ttaac-aggctga----tg-aatgacaaaactctttacac
cttcaaagctttaaatctttagatacatttagactctcagctgtaaggg----taaatac
agaagagtctagctgtgcataggcag---aaaaaaagcataaaaatggca-taaaaaaac
-tgtaaa-gtgacgactcgtacacaaaata-------tggcttgatgg---aatccagtg
agagcagaccacaatgaacactgcgcatgaag--atttgat-caatagact---gaagca
ctgaaaccatgtcaac--tcaa--ctaacatcttacaaaaa-ttaatccagatagtgaat
aatatacatttattgaataatatataataatataaatgtattgaa-----taa----tac
aatt--t--tagaaaat------taagtacag------------------ttgttaattt
ga-agggg--------t-------------------ggcgtgatatttatttt-ttgg--
-gg--gtccccgaaagaattc--------------------gccctacacaaaggggccc
tcag-----ctg----------aaaaagtttgaaaacccctg------------------
------------------------------------------------------------
------------------------------------------------------------
------------------------------------------------------------
------------------------------------------------------------
------------------------------------------------------------
------------------------------------------------------------
------------------------------------------------------------
------------------------------------------------------------
---------------------------------------------------------
>hAT-N90_DR|621437
------------------------------------------------------------
------------------------------------------------------------
------------------------------------------------------------
------------------------------------------------------------
------------------------------------------------------------
------------------------------------------------------------
------------------------------------tttaaatgcagttgacactttcgt
gacacaggaaaagaagcgcagcggcccgcctc--cgtggac-ggggatttttattgaata
agcgcttctggccaggcgcttcctgactgtgatttttggcgcttgtctgctgcacctgac
ggcgtttacctttcacttacgcttacctc-ttttacgc-taaacaactaaatgaatgctc
aggtttc----actgactatatttcagttaaaatacatgatcact--------aagaaca
ttattggtggctgaaagcactaccctgtttatgg---------ctaagtaaccga-----
--------------ggtgctgcggagtacgcgcctctctgcgcaggcttc--actcatag
ggaac-aaatatcattttaaag-acacggcacaacattgcacct-cgtccacag-----c
gcgacaggcttttacactttgcattgtacaaatatcagacg-gtcctc-tttgcagcatg
gcaaac-aaacatattaaaatt-gtaaa-g---caaaaagtgctgcaataacaatgaatg
gagctgtcatcacatcagcgagttct-c--agtttca---ctcctgt-------------
------tacattaatgacagctggatgagctctgcagtggacctctt---actcacattg
gttcataactggatgatta-aaaaaa---------actaaattgtatacacactgagtaa
aa--ccac----tatagcctttaaaaattataatgtatctgtttgtgtt--atgttatag
ggctaa-taattattaaatattaaaatgtattagtgctctgtatttaatggagctcaaca
---tacctgatcaaattttaatactctgaat------ataaatgca-tttt--------t
gt---tc----cacttttt-cccata---tttgtttgtgtaa--ctaa-tttaaatgtaa
-tgttcag----tattattatt-aataga----acaaactggt-atgaacattttaaagt
cagcaaagcttctaaaattatgcaaagtaaaacttgtgact-------------------
-------------------ctttgaacatga-------atacccaattctagattgcatt
taggaaa----tta-tttttttatcagtgtaagtcaggattgtcgacctga----gtaaa
ttatgatgtgcaca--aaaa-aaaaa--ggaataa-aaata------aac--aa------
aacac-----------acagcctccattgtagta-----t----tgctagttacaacagt
acagttaactg---------ttaac-aggctga----tg-aatgacaaaactctttaaaa
ctttaaagctttaaatctttagatacatttagactctcagctgtaaggg----taaatac
agaagagtctagctgtgcataggctg---aaaaaaagcataaaaatggcat--aaaaact
gtgtaaacgtgacgacttgtacacaaaata-------tggcttgatgaaataatccagtg
agagcagaccacaatgagtactgcgcatcaag--atttgat-caatagatt---gaagca
ctaaaaccatgtcaac--tcaa--ctaacatcttacaaaaa-ttaatccagataatgaat
aatataaatttattgaataatatataataatataaatgtattgaa-----taa----tac
aa-t---a-aaaaaaat------taagtacag------------------ttgttaattt
ga-ggggg--------t-------------------ggcgtcattttaatttt-tggg--
-gg--gtccccaaaagaattc--------------------gccctacacaaaggggccc
tcag-----ctg----------aaaaagtttgaaaacccctgcaggggttttcaaactgg
ggtccgcggccccctggggggccgccagatggcgctaggggggccgcaaagaaattttag
atcaatgagcccacatggatgaattttgtgtcccgcaaaatcataaatattcatatat--
-ttttattataatttgagcttaaaagtactgc-aaaatgaagctttatgcttatgtcatt
taaatg------------------------------------------------------
------------------------------------------------------------
------------------------------------------------------------
------------------------------------------------------------
------------------------------------------------------------
---------------------------------------------------------
>hAT-N90_DR|621438
------------------------------------------------------------
----------------------------------------------------------ca
ggggttttcaaact----------------------------gggggccgccagatggcg
ctagg-ggggccgcaaaaa-tt-ttttaaat-----aaggggtaa-------gcaatggg
cccacatg---------gatggattttgt----------gtcccgcatcattctgacg--
------------------------------------------------------------
------------------------------------------------------------
----------------------------------------c-------------------
------------------------------------------------------------
--tgtttatctttcacttacgcttacctc-ttttacgc-taaacaactaaatgaatgctc
aggtctattt-attgac--tatttcagttaaaatacatgatcaat--------aagaaca
ttattggtggctgaaagcacttccctgtttatggcttgcgttcctaagtaagcgatcagc
tg------------ggtgctgtggagtgcgcgcctctctgcgcaggcttc--attcatag
ggaac-aaatatcattttaaag-acacggcacaacattgcacct-cgtccacag-----t
gcgacaggc-tttacactttgcattgtacaaatatcagacg-gtcctc-tttgcagcatg
gcaaac-aaacatattaaactt-gtaaa-g---caaaaagtgctgcaataacaatgaatg
gagctgtcatcacatcagcgagtgct-cagagtttca---ctcctgt-------------
------tacactaatgacagctggacgagctctgcaggggacctctt---acacacattg
gttcataactggatgatt--aaaaaa---------actaaattgtatacaccctgaataa
aa--ccac----tatagcctat-aaaaatataatgtatctgtttgtgtt--atgttatag
ggctaattaattattaaatattaaaatgtattagtgctctgtatttaatggagctcaaca
---tatctgatcaaactttaatactctgaat------ataaatgca-tttatttcaagat
gt---tc----cacttttt-cccata-----tatttgtgtaa--ctaa-tttaaatgtaa
-tgttcag----tcttattatt-aataga----acaaactggt-atgaacattttaaagt
cagcaaagcttctaaaattatgcaaagtaaaacttgtggct-------------------
-------------------ctttgaacttga-------atacccaattctagattgcatt
tagggaa----tta---tttttatcagtgtaagtcaggattgtcgacctga----gtaaa
ttatgatgtgcac---aaaa-ataaa-taaataaataaata------aac--aa------
aacacactgaaccactacagcctctattgtagta-----t----tgctagttacaacagt
acagttaactg---------ttaac--agctga----tg-aatgacaaaactctttaaag
ctttaaaactttaaagctttagatacatttagactctcagctgtaaggg----taaatac
agaagagtctagctgtgcataggcag---aataaaagcataaaaatggca-taaaaaact
gtgtaaa-gtgacgactcgtacacaaaata-------tggcttgatgg---aatgcagtg
agagcagaccacaataaacactgcgcatcaag--atttgat-caatagatt---aaagca
ctgaaacca--tcaac--tcaa--ctgacatcttacaaaaa-ctaatccagataatgaat
aatatacatttattgaataatatataataatataaatgtattgaa-----taa----tac
aattttta-aaaaaaat------taagtacag------------------ttgttaattt
ga-ggggg--------t-------------------ggcgtcatttttatttt-ttgg--
-gg--gtccccgaaagaattc--------------------gccc---------------
----a---tctg------------aaagtttgaaaacccctg------------------
------------------------------------------------------------
------------------------------------------------------------
------------------------------------------------------------
------------------------------------------------------------
------------------------------------------------------------
------------------------------------------------------------
------------------------------------------------------------
------------------------------------------------------------
---------------------------------------------------------
>hAT-N90_DR|621439
------------------------------------------------------------
----------------------------------------------------------ca
agggttttcaaact---------------------------ggggggccgccagatggcg
ctagg-ggggccgcaaaga-aa-ttttagat-----gaggggtaa-------tcaatggg
cccacatg---------gatgaattttgt----------gtcccgcatcattctgaaggt
taatata---------------tttttta-ttataa-tttga---gctcgaaagtactgc
aaaa-attaagctt---------tatgcttatgccatttcaatgcagttgacactttcgt
gacacaggaaaagaagagcagcggcccgcctc--tgtgcac-ggggacttttattgaata
------------------------------------------------------------
------------------------------------------------------------
------------------------------------------------------------
------------------------------------------------------------
------------------------------------------------------------
------------------------------------------------------------
------------------------------------------gttctca-----------
-----------------------------g------------------------------
------------------------------agtttca---ctcctgt-------------
------tacactaatgacagctggatgagctctgcaggggacctctt---actcacattg
gttcataactggatgatta-aaaaaa---------actaaattgtacacaccctgagtaa
aa--ccac----tatagcctataaaaatgataatgtatctgtttgtgtt--atgttatag
ggctaattaattattaaatattaaaatgtattagtgctctgtatttaatggagctcagca
---tatctgatcaaattttaatactctgaat------ataaatgca-tttatttcaagat
gttaatc----cacttttt-cccata---tttatttgtgtaa--ctat-tttaaatgtaa
-tgttcag----tattattatt-aataga----acacactggt-atgaacattttaaagt
cagcaaagcttctaaaattatgcaaagtaaaacttgtggct-------------------
-------------------ctttgaacttga-------atacccaattctagattgcatt
taggaaa----tta--ttttttatcagtgtaagtcaggattatcgacctga----gtaaa
ttatgatgtgcaca--aaaa-aaaaa--ggaataa-aaata------aac--aa------
aacacactgaaccactacagcctccattgtagta-----t----tgctagttacaacagt
acagttaactg---------ttaac-aggctga----tg-aatgacaaaactctttaaaa
ctttaaagctttaaatctttagatacatttagagtctcagctgtaaggg----taaatac
agaagagtctagctgtgcataggcag---aaaaaaagcataaaaatggca-taaaaaact
gtgtaaa-gtgacgactcgtacacaaaata-------tggcttgatga---aatgcagtg
agagaagaccacaatgaacactgcgcatcaag--atttgat-caat-------tgaagca
ctgaaactatgtcaac--tcaa--ctgacatcttacaaaaa-ctaatccagataatgaat
gatatacatttattgaataatatataataatataaatatattgaa-----taa----tac
aattt----aaaaaaat------taagtacag------------------ttgttaattt
ga-ggcgg--------t-------------------ggcgtcatttttatttt-ttgg--
-gg--gtccccaaaaatattc--------------------gcgctacacaaaggggccc
tcag-----ctg----------aaaaagtttgaaaacccctg------------------
------------------------------------------------------------
------------------------------------------------------------
------------------------------------------------------------
------------------------------------------------------------
------------------------------------------------------------
------------------------------------------------------------
------------------------------------------------------------
------------------------------------------------------------
---------------------------------------------------------
>hAT-N90_DR|706881
------------------------------------------------------------
------------------------------------------------------------
------------------------------------------------------------
-----------------aa-aa-taagactt-----ga----------------------
------------------------------------------------------------
------------------------------------------------------------
---------------------------------------------------------tgg
-atgcagtgagagc----------------------------------------------
------------------------------------------------------------
------------------------------------------------------------
-------------------------------------agaccaca--------atgaaca
ctgc-----gcttgaaaga-----------------------------------------
------------------------------------------------------------
------------------------------------------------------------
------------------------------------------------------------
------------------------------------------------------------
------------------------------------------------------------
------------------------------------------------------------
------------------------------------------------------------
------------tttgatcaat--------------------------------------
------------------------------------------------------------
------------------------------------------------------------
------------------------------------------------------------
-----------------------------tgat---------------------------
------------------------------------------------------------
------------------------------------------------------------
-----------tta----------------------------------------------
---------------------agaaa----------------------------------
------------------------------------------------------------
----------------------------------------a-------------------
------------------------------------------------------------
------------------------------------------------------------
------------------------------------------------------------
------------------------------------------------------------
ctgaaaccatttcaac--tcaa--ttgacatctcacaaaaa-ataatccagagcatgatt
ag-------------------------------------------------------tac
aatt-----taaaatgttt----taagtaaag------------------ttgttaaat-
---------------att------------------tgcagcgtttttaattt-ttat--
-gg--ggccccaaaagaattc--------------------gccctacacaaaggggcct
tctg-----ctg----------gaaaagtttgagaaccactg------------------
------------------------------------------------------------
------------------------------------------------------------
------------------------------------------------------------
------------------------------------------------------------
------------------------------------------------------------
------------------------------------------------------------
------------------------------------------------------------
------------------------------------------------------------
---------------------------------------------------------
>hAT-N90_DR|706882
------------------------------------------------------------
----------------------------------------------------------ca
ggggttttcaaactgggggccgca--gccccct--------ggggggccgccagatggcg
ctagg-ggagccgcaaa---aatttttagat-----aaggggtaa-------tcaatggg
cccacatg---------gttgaattttgt----------gtcccgcatcattctgaaggt
taatata---------------tttttta-taataa-tttga---gctcaaaagtactgc
aaaa-attaagctt---------tatgcttatgtcatttaaatgcagttgacactttcgt
gaaacgggaaaagaagcgcagcggcccgcctc--tgtgcac-ggggacttttattgaata
agcgcttctggccgggcacttcctg----tgatttttggcgcttgtctgctgcacgtgac
ggcgtttacctttcacttacgcttacctc-ttttacgc-taaacaactaaatgaatgctc
aggtctatttaactgacaatatttcagttaaaatacatgatcaat--------aagaaca
ttatcggaggctgaaagcacttccctgtatatggcttgcgttcctaagtaatcgatcagc
tg------------ggtgctgcggagcgcgcgcctctctgcgcaggcttc--actcatgg
ggaac-aaatagcattttaaag-acacggcacaacattgcacct-cgtccaaag-----t
gcgacaggc-tttacactttgcattgtacaaatatcagacg-gtcctc-tttgcagcatg
gcaaac-aaacatattaaaatt-gtaaa-g---caaaaagtgctgcaataacaatgaatg
gagctgtcatcacatcagcgagtgct-cagagtttca---cccctgt-------------
------tacactaataacagctggatgagctctgcagtggacctctt-------acattg
gttcataactggatgatt--aaaaaa---------actcaattgtatacaccctgagtaa
aa--ccac----tatagcctataaaaattataatgtatctatttgtgtt--atgctatag
ggctaattaattattaaaaattaaaatgtattagtgctctgtatttagcggagctcaaca
---tatctgatcaaattttaatactctgaat------ataaatgca-ttttttttaagat
gt---tc----cacttttt-cccata---tttatttgtgtaa--ataa-tttaaatgtaa
-tgttcag-------tattatt-aataga----acacacttgt-atgaacattttaaagt
cagcaaagcttctaaaattaagcaaagtaaaatttgtggct-------------------
-------------------ttttgaacttga-------atacccaattctagattgcatt
taggaaa----tta--ttttttatcagtgtaagtcaggattgtcgacctga----gtaaa
ctatgatgtgcacaa------aaaaa--ggaataa-aaata------aac--aa------
aacacactgaaccactacagcgtccattgtagta-----t----tgctagttacaacagt
tcagttaactg---------ttaac-aggctaa----tg-aatgacaaaactctttaaaa
ctttaaagctttaaatctttagatacatttagactctcagctgtaaggg----taaatac
agaagagtctagctgtgcataggcag--aaaaaaaagcataaaaatggca-taaaaaact
gtgtaaacgtgatgactcgaacacaaaaga-------tggcttgatgg---aatccagtg
agagcagaccacaataaacactgcgcatgaag--atttgat-caatagatt---gaag--
------------------------------------------------------------
------------------------------------------------------------
------------------------------------------------------------
------------------------------------------------------------
------------------------------------------------------------
------------------------------------------------------------
------------------------------------------------------------
------------------------------------------------------------
------------------------------------------------------------
------------------------------------------------------------
------------------------------------------------------------
------------------------------------------------------------
------------------------------------------------------------
------------------------------------------------------------
---------------------------------------------------------
>hAT-N90_DR|706883
------------------------------------------------------------
------------------------------------------------------------
------------------------------------------gggtgccatcagatggtg
ctagg-ggggt---------aa-------------tgaggggtaa-------tcaacaga
cccaccag---------tattaattttgt----------gtcctgcattattctgaaggt
taatgtat--------------ttgttta-t--tag-tttga---gctcaaaagtacatc
aaaa-tttaaggtt---------tacgtttgtgtcatttaaatacagttgatacttttgc
-atgcaggaaaagaagctcagagctgcactgctatatgcat-ggggacttttctttgata
agcaca-------------------g-tgcggtttttggcgctcgtctgctgctcctgac
-----ttatgttttgct----------------------taaataactaaaagaatgctt
aggtctatttatctgactatattttagttaaaatatatgatcaat---------------
------------------------------------------------------------
------------------------------------------------------------
------------------------------------------------------------
------------------------------------------------------------
------------------------------------------------------------
------------------------------------------------------------
------------------------------------------------------------
------------------------------------------------------------
------------------------------------------------------------
------------------------------------------------------------
---------------------------------------------------------ggt
gt----------------------------------------------------------
------------------------------------------------------------
------------------------------------------------------------
------------------------------------------------------------
------------------------------------------------------------
---------------------aaaaa----------gaata-------------------
------------------------------------------------------------
------------------------------------------------------------
------------------------------------------------------------
------------------------------------------------------------
------------------------------------------------------------
------------------------------------------------------------
------------------------------------------------------------
--------------------------------------------------tta-------
------------------------------------------------------------
------------------------------------------------------tcgg--
---------ccaaaaggcttc--------------------gccttacacaaatgggctc
t-------gctg----------aaaaagtttgagaaccactg------------------
------------------------------------------------------------
------------------------------------------------------------
------------------------------------------------------------
------------------------------------------------------------
------------------------------------------------------------
------------------------------------------------------------
------------------------------------------------------------
------------------------------------------------------------
---------------------------------------------------------
>hAT-N90_DR|706884
------------------------------------------------------------
------------------------------------------------------------
------------------------------------------------------------
------------------------------------------------------------
------------------------------------------------------------
------------------------------------------------------------
------------------------------------------------------------
------------------------------------------------------------
------------------------------------------------------------
------------------------------------------------------------
------------------------------------------------------------
------------------------------------------------------------
------------------------------------------------------------
------------------------------------------------------------
------------------------------------------------------------
------------------------------------------------------------
------------------------------------------------------------
---------------------------------gcagtggacctctt---aaacacattg
gttcataactggatgatta-aaaaaa---------acgaaattgtatacaccctgaataa
aa--ccac----tatagcctataaaaattataatgtatctgtttgtgtt--atgttatag
ggctaattaattattaaatattaaaatgtattagtgctctgtgtttaatggagctcaaca
---tatctgatcaaattttaatactctgaat------ataaatgca-tttttttcaagat
gt---tc----cacttttt-cccata---tttatttgagtaa--ataa-tttaaatgtaa
-tgttcag----tattattatt-aataga----acaaactggt-atgaacattttaaagt
cagcaaagcttctaaaattaagcaaagtaaaatttgtggct-------------------
-------------------ctttgaacttga-------atacctaattctaggtcgcatt
taggaaa----tta--ttttttatcagtgtatgtcaggattgtcgacctga----gtaaa
ttatgatgtgcac-----aa-aaaaa--agaataa-aaata------aac--aa------
aacacactgaaccactacagcc---attgtagaa-----t----cgctagttacaacagt
acagttaactg---------ttaac-aggctga----tg-aatgacaaaactctttaaaa
ctttaaagctttaaatctttagatacatttagagtctcatctgtaaggg----taaatac
agaagagtctagctgtgcataggcag---aaaaaaagcataaaaattgca-taaaaaact
gtgtaaa-gtgacgactcgtacacaaaata-------tggcttgatgg---aatccagtg
agagcagaccacaatgaacgctgcgcataaag--atttgat-caatagatt---gaagca
ctgaaaccatgtcaac--tcaa--ctaacatcttacaaaaa-ttaatccagataatgaat
aatataaattaatttaataatatataataatataaatgtattaaa-----taa----tac
aattt----taaaaaaa------taagtacag------------------ttgttaattt
ga-ggggg--------t-------------------ggcgtgatatttatttt-ttgg--
-gg--gtccccgaaagaattc--------------------gccctacacaaaggggccc
tcag-----ctg----------aaaaagtttgaaaacccctgcaggggttttcaaact--
----------------gggggccgccagatggcgctaggggggccgcaaaaaaaattcta
atcaatgggcccacattgatgaattttgtgtcccacatcattctgaaggttaatatattt
tttttattataatttgagctcaaaagtactgcaaaaatgaagctttatgcttatgtaatt
taaatgcagttgacaccttcgtgacacagggaaagaagcgcagcg------------cag
cggcaacttttattgaataagcgcttctggccgggcacttcctgtgatttttggcgat--
tgtctgctgcacctgacggcgtttacctttcacttacgcttacctcttttacgctaaaca
actaaatgattgctcaggtctattt-actcacaatatttcagttaaaatacatgatcaat
---aagaacattatcggaggctgaaagcacttccctgtatatggcttgcgttcctaagta
accgaggtgctgcggagtacgcgcctctgcgcaggcttcactcatggggaacaaaga
>hAT-N90_DR|706885
------------------------------------------------------------
------------------------------------------------------------
------------------------------------------------------------
----g-ggggccaaccaaa-aa-ttggagat-----gaggggcaa-------ttaatagg
cccacctg---------gattaatttttt----------gtcccgcgtcatcctgaaggt
taatttgt-------------ttctgttt-ttataa-tttga---gctcataagtaccac
aaat-actaagttt---------tatgtttgtgtcatttaaatgcagttgatacttttgc
-atgcagcaaaagca-------------------cgtgga----------ttaataagta
agcactcctggtcgggtgcttccag----tgatttttggcgtttgtctgttgctcctgac
gatgtttgcgttttgcttatgt--------tttcatgt----------------------
-----cgttt--------------------------aagcttaaa--------aagaaca
ttattggtggctgaaagca-----------------------------------------
------------------------------------------------------------
------------------------------------------------------------
------------------------------------------------------------
------------------------------------------------------------
------------------------------------------------------------
------------------------------------------------------------
------------------------------------------------------------
------------cttggcctac--------------------------------------
------------------------------------------------------------
------------------------------------------------------------
------------------------------------------------------------
-----------------------------gctg---------------------------
------------------------------------------------------------
------------------------------------------------------------
-----------cta----------------------------------------------
---------------------agtaa----------------------------------
------------------------------------------------------------
----------------------------------------actgata-------------
------------------------------------------------------------
------------------------------------------------------------
------------------------------------------------------------
----------------------------------------------------------cc
ctgaaagcatgtcaac--tcaa--ctgacatctcacaaaaa-ttaatccagagcatgaat
ag-------------------------------------------------------tac
aatt-----taaaatgttt----taagtaaag------------------ttgttaatt-
-----------------------------------------cgtttttatttt-tgga--
-g---gaccccaaaaggattt--------------------gccctaaacaaagaggtcc
tcag-----ctg----------aaaaagtttgagaaccactg------------------
------------------------------------------------------------
------------------------------------------------------------
------------------------------------------------------------
------------------------------------------------------------
------------------------------------------------------------
------------------------------------------------------------
------------------------------------------------------------
------------------------------------------------------------
---------------------------------------------------------
>hAT-N90_DR|706886
------------------------------------------------------------
----------------------------------------------------------ca
ggggttttcaaactgggggcc----------------------------gccagatggcg
ctagg-ggggccgcaaaaa-aa-aattagat-----aaggggtaa-------tcaatggg
cccacatg---------gatgaattttgt----------gacccgcattattctgaaggt
taaaata---------------tttttta-ttataa-tttga---gctcaaaagtactgc
aaaa-tttaagctt---------tatgcttatgtcatttaaatgcagttgacactttcgt
gaaacaggaaaagaagcgcagcggcccgcctc--tgtgcac-ggggacttttattgaata
agcgcttctggccggccgcttcctg----tgatttttggcgcttgtctgctgcacctgac
ggcgtttacctttcacttatgcttacttc-ttttacgc-taaacaactaaatgaatgctc
aggtctatttaaccgactatatttcagttaaaatacatgatcaat--------aagaaca
ttatcggtggctgaaatcacttccctgtatatggcttgcgttcctaagtaaccgatcagc
tg------------ggtgctgcggagtgcgcacctctctgcgcaggcttc--actcatag
ggaac-aaatagcattttaaag-acacgtcacaacaatgcacct-cgtccaaag-----c
gtgacaggc-tttacgctttgcattgtacaaatatcagacg-gtcctc-tttgcagcatg
gcaaac-aaacatattaaaatt-gtaaa-g---caaaaagtgctgcaataacaatgaatg
gagctgtcatcacatcagcgagttct-cagagtttca---ctcctgt-------------
------tacactaatgacagctggatgagctctgcagtggacctttt---actcacattg
gttcataactggatcattaaaaaaaa---------actaaattgtatacaccctgagtaa
aa--ccac----tatagcctataaaaattataatgtatctgtttgtgtt--atgttatag
ggctaattaattattaaaaattaaaatgtattagtgctctatatttaatggagctcaaca
---tatctgatcaaactttaatactctgaat------ataaatgca-ttttttttaagat
at---tc----cacttttt-cccata---tttatttgtgtaa-------tttaaatgtaa
-tgttcag----tattattatt-aataga----acaaactggt-atgaacattttaaagt
cagcaaagcttctaaaattatgcaaagtaaaatttgtggct-------------------
-------------------ctttgaacttga-------atacccaattctagattgcatt
taggaaa----tta--ttttttatcagtgtaagtcaggattgtcgacctga----gtaaa
ttatgatgtgcac----aaa-aaaaa--ggaataa-aaata------aac--aa------
aacacactgaaccactacagcctctattgtagta-----t----tgctagttacaacagt
acagttaactg---------ttaac-aggctga----tg-aatgacaaaactctttaaaa
--------ctttaaatctttagatacatttagactctcagctgtaaggg----taaatac
agaagagtctagctgtgcataggc-----aaaaaaagcataaaaatggca-taaaaaact
gtgtaaacgtgatgactcgaacacaaaata-------tggcttgatgg---aatccagtg
agagcagaccacaataaacactgcgcatgaag--atttgat-caatagatt---gaagca
ctgaaaccatgtcaac--ttaa--ctaaattcttacaaaaa-ttaatccagatagtgaat
aatataaatttattgaataatatataataatataaatgtattgaa-----taa----tac
aatt--t--taaaaaat------taagtacag------------------ttgttaattt
ga-cgggg--------t-------------------ggcgtcatttttatttt-ttgg--
-gg--gtccccgaaagaattc--------------------gccctacacaaaggggccc
tcag-----ctg----------aaaaagtttgaaaacccctg------------------
------------------------------------------------------------
------------------------------------------------------------
------------------------------------------------------------
------------------------------------------------------------
------------------------------------------------------------
------------------------------------------------------------
------------------------------------------------------------
------------------------------------------------------------
---------------------------------------------------------
>hAT-N90_DR|706887
------------------------------------------------------------
----------------------------------------------------------ca
ggggttttcaaactgggggcc----------------------------gccagatggcg
ctagg-ggggcagcaaa-a-aa-tcttagat-----aaggggtaa-------tcaatggg
cccacatg---------gatgaattttgt----------gtcccgcatcattctgaaggt
taataat---------------tttttta-taataa-tttga---gctcaaaagtactgc
aa---attaagctt---------tatgcttatgtcatttaaatgcagttgacactttcgt
gaaacaggaaaagaagcgcagcggcccgcctc--tgtgcac--gggacttttattgaata
agcgcttctggccggccgcttcctg----tgatttttggcgcttgtctgctgcacctgac
ggcgtctacctttcacttacgcttacctc-ttttacgc-taaacaactaaatgaatgc--
------------------------------------------------------------
------------------------------------------------------------
------------------------------------------------------------
------------------------------------------------------------
------------------------------------------------------------
------------------------------------------------------------
-----------------------------gagtttca---ctcctgt-------------
------tacactaatgacagctggatgagctctgcagtggacctctt---actcacattg
gtccataactggatgattaaaaaaaa----------ctaaattgtatacaccccgaataa
aa--ccac----tttagcctataaaaattataatgtatctatttgtgtt--atgttatag
ggctaattatttattaaatattaaaatgtattagtgctctgtatttaatggagctcaaca
---tatcggatcaaattttaatactcttaat------ataaatgca-tttttttcaaaat
gt---tc----cactttttccccata---tttatttgtgtaa--ataa-tttaaatgtaa
-tgttcag-------tattatt-aataga----acacactgat-atggacattttaaagt
cagcaaagcttctaaaattaagcaaagtaaaatttgtggct-------------------
-------------------ttttgaacttga-------atacccaattctagattgcatt
taggaaa----tta--ttttttatcagtgtaagtcaggattgtcgacctga----gtaaa
-tatgatgtgcac---aaaa-aaaaa--ggaataa-aaata------aac--aa------
aacacactgaaccactacagcctccattgtagta-----t----tgctagttacaacagt
acagataactg---------ttaac-aggctga----ta-aatgacaaaactctttaaaa
ctttaaagctttaaatctttagatacatttagactctcagctgtaaggg----taaatac
agaagagtctagctgtgcataggcag---aaaaaaagcataaaaatggcataaaaaaact
gtgtaaacgtgatgactcgatcacaaaata-------tggcttgatgg---aatccaatg
agagcagaccacaataaacactgcgcatgaag--atttgat-caatagatt---gaagca
ctgaaaccatgtcaac--tcaa--ctgacatcttacaaaaa-ttaatccagatagtgaat
aatataaatttattgaataatatataataatataaatgtattgaa-----taa----tac
aatt--t--taaaaaat------taagtacag------------------ttgttaattt
gt-ggggg--------t-------------------ggcatgattttt-tttt-tggg--
-gg--gtccccgaaagaattc--------------------gccctacacaaaggggcct
tcag-----ctg----------aaaaagtttgaaaacccctg------------------
------------------------------------------------------------
------------------------------------------------------------
------------------------------------------------------------
------------------------------------------------------------
------------------------------------------------------------
------------------------------------------------------------
------------------------------------------------------------
------------------------------------------------------------
---------------------------------------------------------
>hAT-N90_DR|706888
------------------------------------------------------------
------------------------------------------------------------
------------------------------------------------------------
----g-gaggctgcaaaga-aa-ttctagat-----gaggggtaa-------tcaatggg
cccaactg---------gataaattttgt----------gtcctgtgtcattctgaaggt
taatgtat--------------tggttta-ttataa-tttga---gctcaaaagtacagc
aaat-attaagctg---------tatgtttgtgtcattcaaatgctgttcac--------
------------------------------------------------------------
------------------------------------------------------------
------------------------------------------------------------
------------------------------------------------------------
------------------------------------------------------------
------------------------------------------------------------
------------------------------------------------------------
------------------------------------------actttc------------
-------gcaggcaggaaca----------------------------------------
------------------------------------------------------------
------------------------------------------------------------
------------------------------------------------------------
------------------------------------------------------------
----------------------gtagcgcagcaacgc-----------------------
---tat------------------------------------------------------
------------------------------------------------------------
------------------------------------------------------------
------------------------------------------------------------
------------------------------------------------------------
------------------------------------------------------------
------------------------------------------------------------
------------------------------------------------------------
------------------------------------------------------------
------------------------------------------------------------
------------------------------------------------------------
------------------------------------------------------------
------------------------------------------------------------
------------------------------------------------------------
------------------------------------------------------------
------------------------------------------------------------
---------------------------------------------------------gca
cgg------------ggattc--------------------accctacacaaaggggccc
tcgg-----ctg----------aaaaagtttgagaaccactg------------------
------------------------------------------------------------
------------------------------------------------------------
------------------------------------------------------------
------------------------------------------------------------
------------------------------------------------------------
------------------------------------------------------------
------------------------------------------------------------
------------------------------------------------------------
---------------------------------------------------------
>hAT-N90_DR|789412
------------------------------------------------------------
------------------------------------------------------------
------------------------------------------------------------
------------------------------------------------------------
------------------------------------------------------------
------------------------------------------------------------
------------------------------------------------------------
------------------------------------------------------------
------------------------------------------------------------
------------------------------------------------------------
------------------------------------------------------------
------------------------------------------------------------
------------------------------------------------------------
------------------------------------------------------------
------------------------------------------------------------
------------------------------------------------------------
------------------------------------------------------------
------------------------------------------------------------
------------------------------------------------------------
------------------------------------------------------------
--------------------------tataatagtggcctatatttaatagtgttcaaca
---tatatgctcaaagtttaat--------------------------------------
------------------------------------------------------------
------------------------------------------------------------
------------------------------------------------------------
--------------acacggtttgatta--------------------------taggtt
-----------------atttca----------------------------------acg
t-----------------------------------------------------------
------------------------------------------------------------
-----------------------------------------------------------a
ttaataca--------ttttt---------------------------------------
------------------------------------------------------------
------------------------------------------------------------
-------------------------tcccaat--tttt----------------------
--------------------------------------------------taaaatttac
attca-------------------------tccacgttcagtat----------------
------------------------------------------------------------
------------------------------------------------------------
------------------------------------------------------------
----------------------------ttttaaaaatagaat-----------------
------------------------------------------------------------
------------------------------------------------------------
----------aa------------------------------------------------
------------------------------------------------------------
------------------------------------------------------------
------------------------------------------------------------
------------------------------------------------------------
------------------------------------------------------------
---------------------------------------------------------
>hAT-N90_DR|789413
------------------------------------------------------------
----------------------------------------------------------ca
ggggttttcaaactgggggccgcg--gccccct--------ggggggccgccagatgtcg
ctagg-ggggccgcaaaga-aa-ttttagat-----aaggggtaa-------tcaatggg
cccac-tg---------gatgaattttgt----------gtcccgcatcattctgaaggt
taatata---------------tttttta-ttataa-tttga---gctcaaaagtactgc
aaaa-atgaagctt---------tatgcttatgtcatttaaatgcagttgacactttcgt
gacacagggaaagaagcgcagcggcccgcctc--tgtgcac-ggggacttttattaaata
agcgcttctggccggccgcttcctg----tgatttttggcgcttgtctgctgcacctgac
ggcttttacctttcacttacgcttacctc-ttttacgc-taaacaactaaatgaatgctc
aggtctattt-actgacaatatttcagttaaaatacatgatcaat--------aagaaca
ttatcggaggctaaaagcacttccctgtatatggcttgtgttcctaagtaaccgatcagc
tg------------ggtactgcggagtgcgcgcctctctgcgcaggcttc--actcatag
ggaac-aaatagcattttaaag-acacggcaaaacattgcacct-cgtccacagcgtgcc
gtgacaggc-tttacactttgcattgtacacatatcagacg-gtcctg-tttgcagcgtg
gcaaac-aaacattttaaaatt-gtaaa-g---caaaaagtgctgcaataacaatgaatg
gagctgtcatcacatcagcgagttct-cagagtttca---ctcctgt-------------
------tacactgatgacagctggatgagctctgcagtggacctctt---actcacattg
gttcataactggatgatt-aaaaaaa----------ctaaattgtatacaccctgaataa
aa--ccac----tatagcctataaaaattataatgtatctgtttgtgtt--atgttatag
ggctaattaattattaaatattaaaatgtattagtgctctgtatttaatggagctcaaca
---tatctgatcaaattttaatactctgaat------gtaaatgca-tttttttcaagat
gt---tc----cacttttt-cccata---tttatttgtgtaa--ctaa-tttaaatgtaa
-tgttcag----tcttattatt-aataga----acacactggt-atgaacattttaaagt
cagcaaagcttctaaaattatgcaaagtaaaacatgtggct-------------------
-------------------ctttgaacttga-------atacccaattctagattgcatt
taggaaa----tta--ttttttatcagtgtaagccaggattgtcgacctga----gtaaa
ttatgatgtgcaca--aaaa-aaaaa--ggaataa-aaata------agc--aa------
aacacactgaaccactacagcctctattgtagta-----t----tgctagttacaacagt
acagttaactg---------ttaac-aggctga----tg-aatgacaaaactctttaaaa
cttcaaagctttaaatctttagatacatttagactctcagctgtaaggg----taaatac
agaagagtctagctgtgcataggcag---aaaaaaagcataaaaatggca-taaaaaact
gtgtaaacgtgatgactcgaacacaaaata-------tggcttgatgg---aatccagtg
agagcagaccacaataaacactgcgcataaag--atttgat-caatagatt---gaagca
ctaaaaccatgtcaac--tcaa--ctaacatcttacaaaaa-ttaatccagatagtgaat
aatataaatttattgaataatatataataatataattgtattaaa-----taa----tac
aatt--a--aaaaaaat------taagtacag------------------ttgttcattt
ga-ggggg--------t-------------------ggcgtcatttttaattt-ttgg--
-gg--gtccccgaaagaattt--------------------gccctacacaaaggggccc
tcag-----cta----------aaaaagtttgaaaaacccctg-----------------
------------------------------------------------------------
------------------------------------------------------------
------------------------------------------------------------
------------------------------------------------------------
------------------------------------------------------------
------------------------------------------------------------
------------------------------------------------------------
------------------------------------------------------------
---------------------------------------------------------
>hAT-N90_DR|789414
------------------------------------------------------------
----------------------------------------------------------ca
ggggttttcaaactgggggct---------------------gggggccgccagatggcg
ctagg-ggggcagcaaa-a-aa-ttttagat-----aagggctaa-------tcaatggg
cccacatg---------gttgaattttgt----------gtcctgcatcattctgaaggt
taatata---------------tttttta-taataa-tttga---gctcaaaagtactgc
aaaa-attaagctt---------tatgcttatgtcatttaaatgcatttgacactttcgt
gaaacaggaaaagaagcgcagcagcccgcctc--tgtgcacgggggacttttattgaata
agcgcttctggtcgggcacttcctg----tgatttttggcgcttgtctgctgcacctgac
tgcatttacctttcacttacgctaacctc-ttttaccc-taaacaactaaatgaatgctc
aggactattt-actgacaatatttcagttaaaatacatgatcaat--------atgaaca
ttatcggaggctgaaagcac-tccctgtatatggcttgcgttgctaagtaatcgatcagc
tg------------ggtgctgcggagtgcgcgcctctttgcgcaggcttc--actcatgg
ggaac-aaatagcattttaaag-acacggcacaacattgcacct-cgtccaaag-----t
gcgacaggc-ttttcactttgcattgtacaaatatcagacg-gttctc-tttgcagcatg
gcaaac-aaac--attaaaatt-gtaaa-g---caaaaagtgctgcaataacaatgaatg
gagctgtcatcacatcagcgagtgct-cagagtttca---ctcctgt-------------
------tacactaatgacagctggatgagctctgcagtgaacctctt---actcacattg
gttcataactggatgattaaaaaaa-----------ctaaattgtatacaccctgaataa
aa--ccac----tatagcctataaaaattatcatgtatctatttgtgtt--atgttatag
ggctaattaattattaaaaattaaaatgtattagtgctctgtatttaatggagctcaaca
---tatctgatcaaattttaatactctgaat------ataaaagca-tttttttcaagat
gt---tc----cactttttccccata---tttatttgtgtaa--ataa-tttaaatgtaa
-tgttcag-------tattatt-aataga----acacactggt-atggacattttaaagt
cagcaaagcttctaaaattaagcaaagtaaaatttgtggct-------------------
-------------------ttttgaacttga-------atacccacatctagattgcatt
taggaaa----tta--ttttttatcagtgtaagtcaggattgtcgacctga----gtaaa
ttatgatgtgcac---aaaa-aaaaa--aggataa-aaata------aac--aa------
aacacactgaaccactacagcctccattgtagta-----t----tgctagttacaacagt
acaggtaactg---------ttaac-aggctga----tg-aatgacaaaactctttaaaa
--------ctttaaatctttagatacatttagagtctcagctgtaaggg----taaatac
agaagagtctagctgtgcataggcag---aaaaaaagcataaaaatggca-taaaaaac-
-tgtaaacgtgatgactcgaacacaaaata-------tggcttgatgg---aatccagtg
agagaagaccacaatgaacactgcgcatgaag--atttgtt-caatagatt---gaagca
ctgaaaccatgtcaac--tcaa--ctaacatcttacaaaaa-tttatccagatagtaaat
aatataaatttattgaataatatataataatataaatgtattgaa-----taa----tac
aatt--t--aaaaaaat------taagtacag------------------ttgttaattt
ga-ggggg--------t-------------------ggcgtgatatttatttt-ttgg--
-gg--gtccccgaaagaattc--------------------gccctacacaaaggggccc
tcag-----ctg----------aaaaagtttgaaaacccctg------------------
------------------------------------------------------------
------------------------------------------------------------
------------------------------------------------------------
------------------------------------------------------------
------------------------------------------------------------
------------------------------------------------------------
------------------------------------------------------------
------------------------------------------------------------
---------------------------------------------------------
>hAT-N90_DR|789415
------------------------------------------------------------
----------------------------------------------------------ca
ggggttttcaaact----------------------------------------------
----g-ggggccgcaaa-a-at-ttttagat-----aaggggtaa-------tcaatggg
cccacatg---------gttgaattttgt----------gtcctgcatcattctgaaggg
taatata---------------tttttta-taataa-tttga---gctcaaaagtactgc
aaaa-atgaagctt---------tatgcttatgtcatttaaatgcagttgacactttcgt
gaaacaggaaaagaagcgcagtggctcgcctc--tgtgcac-ggggacttttattgaata
agcgcttctggccgggcacttcctg----tga-ttttggcgcttgtctgctgcacctgac
ggcgtttacctttcacttacgcttacctc-ttttacgc-taaacaactaaatgaatgctc
aggtctattt-actcacaatatttcagttaaaatacatgatcaat--------aagaaca
ttttcggaggctggaagcacttccctgtatatggcttgtgttcctaagtaagcgatcagc
tg------------ggtgctgcggagtgcgcgcctctctgcgcaggcttc--actcgtag
ggaac-aaatagcattttaaag-acacggcacaacattgcacct-cgtccaaag-----t
gcgacaggc-tttacactttgcattgtacaaatatcagacg-gtcctc-tttgcagcatg
gcaaac-aaacatattaaaatt-gtaaa-g---caaaaagtgctgcaataacaatgaatg
gagctgtcatcacatcagcgagtgct-cagagtttca---ctcctgt-------------
------tacactaatgacagctggatgagctctgcagtggacctctt---actcacattg
gttcataactggatgatttaaaaaaa----------ctaaattgtatacaccctgaataa
aa--ccac----tatagcctataaaaattataatgtatcaatttgtgtt--atgttatag
ggctaattaattattaaaaattaaaatgtattagtgctttgtatttaatggagctcaaca
---tatctgatcaaattttaatactctgaat------attaatgca-tttttttcaagat
------------------------------------------------------------
------------------------------------------------------------
------------------------------------------------------------
------------------------------------------------------------
------------------------------------------------------------
------------------------------------------------------------
------------------------------------------------------------
---gttaactg---------ttaac-aggctga----tg-aatgacaaaactctttaaaa
ctttaaagctttaaatctttagataaatttagagtctcagctgtaaggg----taaatac
agaagagtctagctgtgcataggcag-----aaaaatcataaaaatggca-taaaaaact
gtgtaaacgtgatgactcgaacacaaaata-------tggcttgatgg---aatccagtg
agagaagaccacaatgaacactgcgcatcaag--atttgat-caatagatt---gaagca
ctgaaaccatgtcaac--tcaa--ctaacatattacaaaaa-ttaatccagatagtgaat
aatataaatttattgaataatatataataatataaatgtattgaa-----taa----tac
aatt--tt-taaaaaat------taagtacag------------------ttgttaattt
ga-ggggg--------t-------------------ggcgtgatatttatttt-ttgg--
-gg--gtccccgaaagaattc--------------------gccctacacaaaggggccc
tcag-----ctg----------aaaaagtttgaaaacccctg------------------
------------------------------------------------------------
------------------------------------------------------------
------------------------------------------------------------
------------------------------------------------------------
------------------------------------------------------------
------------------------------------------------------------
------------------------------------------------------------
------------------------------------------------------------
---------------------------------------------------------
>hAT-N90_DR|866993
------------------------------------------------------------
------------------------------------------------------------
------------------------------------------------------------
------------------------------------------------------------
------------------------------------tttaccct------tcctg-----
-------------------ctgccaccca-tcttgt------------------------
-----tttacactt-----------------------------------------c----
------------------------------------------------------------
------------------------------------------------------------
------------------------------------------------------------
------------------------------------------------------------
---------------------------------------------------------aac
------------------------------------------------------------
----------------------------------------aact----------------
------------------------------------------------------------
--aaacg---------aatgct--------------------------------------
------------------------------------------------------------
-------------------------------------t-aa-------------------
------------------------------------------------------------
------------------------------------------------------------
------------------------------------------------------------
----gtctattt------------------------------------------------
------------------------------------------aactga------------
------------------------------------------------------------
------------------------------------------------------------
------------------------------------------------------------
-----------taa--cattttaat--------------------------cac-at---
-----------------------------------------------tac----------
-----------------------------------agcatcgat----------------
------------------------------------------------------------
------------------------------------------------------------
------------------------------------------------------------
------------------------------------------------------------
------------------------------------------------------------
------------------------------------------------------------
------------------------------------------------------------
------------------------------------------------------------
------------------------------------------------------------
------------------------------------------------------------
------------------------------------------------------------
------------------------------------------------------------
------------------------------------------------------------
------------------------------------------------------------
------------------------------------------------------------
------------------------------------------------------------
------------------------------------------------------------
------------------------------------------------------------
------------------------------------------------------------
---------------------------------------------------------
>hAT-N90_DR|866994
------------------------------------------------------------
------------------------------------------------------------
------------------------------------------------------------
------------------------------------------------------------
-----------------------ttttat----------actct----------------
----------------a--------------------tttga------------------
------------------------------------------------------------
------------------------------------------------------------
------------------------------------------------------------
------------------------------------------------------------
------------------------------------------------------------
-----------------------------------------------------------c
taa---------------------------------------------------------
------------------------------------------------------------
------------------------------------------------------------
--aaat----------acaatt---------------------------------ttttg
aaggtgtt----------------------------------------------------
---------------------------------------a--------------------
------------------------------------------------------------
------------------------------------------------------------
------------------------------------------------------------
----atccactt------------------------------------------------
-------------------------------------------------ttt--------
-ggttccat---------------------------------------------------
------------------------------------------------------------
------------------------------------------------------------
-----------ata--tttttta--------------------------------at---
------------------------------------------------------------
------------------------------------------------------------
-----------------------------------catg---------------------
------------------------------------------------------------
------------------------------------------------------------
------------------------------------------------------------
------------------------------------------------------------
-----------------ttcag--------------------------------------
---------------------------------------------------------tat
tatta---------------------------------------------tttttaaata
gaa---------------------------------------------------t-----
------------------------------------------------------------
----------------------aa------------------------------------
------------------------------------------------------------
------------------------------------------------------------
------------------------------------------------------------
------------------------------------------------------------
------------------------------------------------------------
------------------------------------------------------------
------------------------------------------------------------
------------------------------------------------------------
---------------------------------------------------------
>hAT-N90_DR|866995
------------------------------------------------------------
----------------------------------------------------------ca
ggggttttcaaactggggtccgcg--gccccct--------ggggggccgccagatggcg
ctagg-ggggccgcaaaga-aa-ttttagat----------------------caatgag
cccacatg---------gatgaattttgt----------gtcccgcatcattctgaaggt
taatata----------------ttttta-ttataa-tttga---gctcaaaagtactgc
aaaa-atgaagctt---------tatgcttatgtcatttaaatgcagttgacactttcgt
gacacaggaaaagaagcgcagcggcccgcctc--cgtggac-ggggacttttattgaata
agcgcttctggccaggcgcttcctgactgtgatttttggcgcttgtctgctgcacctgac
ggcgtttacctttcacttacgcttacctc-ttttacgc-taaacaactaaatgaatgctc
aggtttg----actgactatatttcagttcaaatacatgattaat--------aagaaca
ttatcggtggctgaaagcactaccctgtttatggcttgcgttcctaagtaaccga-----
--------------ggtcctgcggagcgcgcgcctctctgcgcaggcttc--actcatag
agaac-aaatagcattttaaag-acacggcacaacattgcacct-cgtccacag-----c
gcgacaggcttttacactttgcattgtacaaatatcagacg-atcctc-ttagcagcatg
gcaaac-aaacatattaaaatt-gtaaa-g---caaaaagtgctgcaataacaatgaatg
gagctgtcatcacatcagcgagttct-c--agtttca---ctcctgt-------------
------tacactaatgacagctggatgagctctgcagtgaacctctt---actcacattg
gttcataactggatgatt--taaaaa---------actaaattgtatacacactgagtaa
aa--ccac----tatagcctttaaaaattataatgtatctgtttgtgtt--atgttatag
ggctaa-taattattaaatattaaaaagtattagtgatctgtatttaatggagctcaaca
---tacctgatcaaattttaatactctgaat------ataaatgca-tttt--------t
gt---tc----cacttttt-cccata---tttgtttgtgtaa--ctaa-tttaaatgtaa
-tgttcag----tattattatt-aataga----acaaactgtt-atgaacattttaaagt
cagcaaagcttctaaaattatgcaaagcaaaacttgtggct-------------------
-------------------ctttgaacttga-------atacccaattctagattgcatt
taggaaa----tta-tttttttattagtgtaagtcaggattgtcgacctga----gtaaa
ttatgatgtgcac----aaa-aaaaa--ggaataa-taata------aac--aa------
aacac-----------acagcctccattatagta-----t----tgctagttacaacagt
acagttaactg---------ttaac-aggctga----tg-aatgacaaaactctttaaaa
ctttaaagctttaaatctttagatacatttagactctcagctgtaagggtaaataaatac
agaagagtctagctgtgcataggctg---aaaaaaagcataaaaatggcat--aaaaact
gtgtaaa-gtgacgacttgtacacaaaata-------tggcttgatgggataatccagtg
agagcagaccacaatgaacactgcgcatcaag--atttgat-caatagatt---gaagca
ctaaaaccatgtcaac--tcaa--ctaacatcttacaaaaa-ttaatccagataatgaat
aatataaatttattgaataatatataataatataaatgtattgaa-----taa----tac
aat----a-aaaaaaat------taagtacag------------------ttgttaattt
ga-ggggg--------t-------------------ggcgtcatttttatttt-tggg--
-gg--gtccccaaaagaattc--------------------gccctacacaaaggggccc
tcag-----ctg----------aaaaagtttgaaaacccctg------------------
------------------------------------------------------------
------------------------------------------------------------
------------------------------------------------------------
------------------------------------------------------------
------------------------------------------------------------
------------------------------------------------------------
------------------------------------------------------------
------------------------------------------------------------
---------------------------------------------------------
>hAT-N90_DR|866996
------------------------------------------------------------
------------------------------------------------------------
------------------------------------------------------------
----------------------------------------------------------gg
cccatctg---------gg-aaattttat----------gtcccacatcctgctgaagat
tgttgta---------------tttttta-ttttat-ttgatggtgttctgaagtattga
aaat-attaagctt---------tttgtttgtgtcatttaaatgcaattgataatcat--
------------------------------------------------------------
------------------------------------------------------------
------------------------------------------------------------
------------------------------------------------------------
------------------------------------------------------------
------------------------------------------------------------
------------------------------------------------------------
------------------------------------------------------------
----------------aaagct-tgaagcg------------------------------
------------------------------------------------------------
-------------------------------------------------a----------
------------------ccagacaa----------------------------------
------------------------------------------------------------
----------------------gaagtgcagcgctg------------------------
---catcaaatt------------------------------------------------
--------------------------------------------caaa------------
------------------------------------------------------------
------------------------------------------------------------
------------------------------------------------------------
---------------ctttcatg-------------------------------agt---
------------------------------------atgcgc------------------
---------------------------------------t--------------------
-------------------------------------tg---------------------
------------------------------------------------------------
------------------------------------------------------------
-------------------------------------tggc-------------------
------------------------------------------------------------
------------------------------------------------------------
------------------------------------------------------------
------------------------------------------------------------
------------------------------------------------------------
------------------------------------------------------------
------------------------------------------------------------
------------------------------------------------------------
------------------------------------------------------------
------------------------------------------------------------
------------------------------------------------------------
------------------------------------------------------------
------------------------------------------------------------
------------------------------------------------------------
------------------------------------------------------------
---------------------------------------------------------
>hAT-N90_DR|866997
------------------------------------------------------------
------------------------------------------------------------
--------------------------------------------gggccgccagatggtg
cttgg-ggtgccgcaaaga-at-ttctagat-----aaggggtaa-------tcaacagg
cccacctg---------gactcattttgt----------gtcctgcgtcattctgaaggt
caatgcat--------------ttcttta-ttataa-tttga---gctcaaaagtgtcac
agat-attaagatt---------tatgttagtgttatttaaactcagttgatatatttgc
-atgcaaaaagtgaagcacagtgccaaaacgctatatgcac-ggggtcttttactgaata
agtgcccctggctgggcccttccag----tgacttttgtcgctcacctgctgctcctga-
------------------------------------------------------------
------------------------------------------------------------
------------------------------------------------------------
------------------------------------------------------------
------------------------------------------------------------
------------------------------------------------------------
------------------------------------------------------------
------------------------------------------------------------
------------------------------------------------------------
------------------------------------------------------------
------------------------------------------------------------
------------------------------------------------------------
------------------------------------------------------------
------------------------------------------------------------
------------------------------------------------------------
------------------------------------------------------------
------------------------------------------------------------
------------------------------------------------------------
------------------------------------------------------------
------------------------------------------------------------
------------------------------------------------------------
------------------------------------------------------------
------------------------------------------------------------
------------------------------------------------------------
------------------------------------------------------------
------------------------------------------------------------
------------------------------------------------------------
------------------------------------------------------------
------------------------------------------------------------
------------------------------------------------------------
------------------------------------------------------------
------------------------------------------------------------
------------------------------------------------------------
------------------------------------------------------------
------------------------------------------------------------
------------------------------------------------------------
------------------------------------------------------------
------------------------------------------------------------
------------------------------------------------------------
---------------------------------------------------------
>hAT-N90_DR|866998
------------------------------------------------------------
------------------------------------------------------------
------------tagtgctctatat------------ttaacggaactcaacatatctca
t----------------ca-aa-ctttaa-------------------------------
------------------------------------------------tactctgaatag
aaatgcat--------------t-------------------------------------
------------------------------------------------------------
------------------------------------------------------------
------------------------------------------------------------
------------------------------------------------------------
------------------------------------------------------------
------------------------------------------------------------
------------------------------------------------------------
------------------------------------------------------------
------------------------------------------------------------
------------------------------------------------------------
------------------------------------------------------------
------------------------------------------------------------
------------------------------------------------------------
------------------------------------------------------------
------------------------------------------------------------
-------------------------------------------------tttttcaagat
gttaatc----cactttta-tcaaga--t-tttttaatgtaa--ctaa-ttgtaatgtaa
-tgttcag----tatgattttt-aataga----ataaatttttaatgaacattttaaagc
cagcaaagctgctaaaattatgcaaagtaaaacgtgtggct-----tattttaagtggtt
taaatgtg----------cttctaaacttga-------ataccctattctagaatgcatt
taggaaa----ata--ttttttttttgtgttagtcaggattgtcgacctga----gtaaa
ttatgatgtgcac--taaag-aaaaa--gaaatat-aaata------aac--aaaacttc
aacacactgaaccaatacagcctccattgtagcagtggcg----cgacgggggccacaaa
aaattctaaatgaggggtaatcaac-aggcccacctgta-ggttaatgtatttcttataa
tttg----agctcaaaattaccacaaatattaagctttatgttgatact----ttcacac
gcagg------------------------------------------------aaaagaa
gtgcagatgcacagggacttttactgaataagcgcttccggccg---gg--cgctaagta
agggcactgcggagtgtgcgcttcact---------------------------------
------------------------------------------------------------
------------------------------------------------------------
------------------------------------------------------------
------------------------------------------------------------
------------------------------------------------------------
------------------------------------------------------------
------------------------------------------------------------
------------------------------------------------------------
------------------------------------------------------------
------------------------------------------------------------
------------------------------------------------------------
------------------------------------------------------------
------------------------------------------------------------
------------------------------------------------------------
---------------------------------------------------------
>hAT-N90_DR|866999
------------------------------------------------------------
----------------------------------------------------------ca
ggggttttcaaactgggggccgcgg--ccccct--------gggaggccgccagatggcg
ctagg-ggggccgcaaaga-ca-ttttagat-----gaggggtaa-------tcaatggg
cccacatg---------gataaattttgt----------gtcccgcatcattctgaaggt
aaatata---------------tttttta-ttataa-tttga---gctcaaaagtactgc
aaaa-attaagctt---------tatgcttatgtcatttaaatgcaggtgacacttttgt
gacacaggaaaagaagcgcagcggcccgcctc--tgtgcac-ggggacttttattgaata
agcgctt-----cgggcacttcctg----tgatttttggcgcttgtctgcttcacctgat
ggcgtttacctttcacttacgcgtacctc-ttttaagc-taaacaactaaatgaatcctc
aggtctatttaactgactatatttcagttaaaatacatgatcaat--------aagaaca
ttatcggtggctgaaagcactaccctgtttatggcttgcgttcc----taaccgatcagc
tg------------ggtgctgcggagtgcgcgcctctctgcgcaggcttc--actcatag
ggaac-aaatagcattttaaag-acacggcacaaaattgctcat-cgtccacag-----t
gcgacaggc-ttcacactttgcattgtacaaatatcagacg-gtcctc-tttgcagcatg
gcaaac-aaacatattaaaatt-gtaaa-g---caaaaagtgctgcaataacaatgaatg
gagctgtcatcacatcagcgagttct-cagagtttca---ctcctgt-------------
------tacactaatgacagctgaatgagctctgcagtggacctttt---actcacattg
gttcataactggatgattaaaaaaaa---------actaaattgtatacaccctgagtaa
aa--ccac----tatagcctatacaaattataatctatctgtttgtgtt--atgttttag
gggtaattaattgttaaatattaaaatgtattagtgctctgtatttaatagagctcaata
---t-----ctcaaaaaatatttatttattt------atatattatatatttattattat
tt---at----taaatata-tacata---tttatttgtgtaa--ctaa-tttaaatgtaa
-tgttcag----tattattatt-aataga----acacactggt-atgaacattttaaagt
cagcaaagcttctaaaattatgcaaagtaaaacttgtggct-------------------
-------------------ctttgaactagaa---ttgatacccaattctagattgcatt
taggaaa----tta--ttttttatcagtgtaagtcaggattgtcgacctga----gtaaa
ttatgatgtgcac----aaa-aaaaa--gaaataa-aaata------aac--aa------
aacacactgaaccactacagcctccattgtagta-----t----tgctagttacaacagt
acagttaactg---------ttaac-aggctga----tg-aatgacaaaactctttaaaa
ctttaaagctttaaatctttagatgcatttagactctcagctgtaaggg----taaatac
agaagaatctagctgtgcataggcag--aaaaaaaaagcataaaatggca-t-aaaaact
gtgtaaa-gtgacgactcgtacacaaaata-------tggcttgatgg---aatccagtg
agagcagaccacaatgaacactgcgcatgaag--atttgat-caatagatt---taagca
ctgaaaccatgtcaac--tcaa--ctaacatctttcaaaaa-ttaatccagataa-----
-------------tgaataatatataataatataaatgtattgaa-----taa----tac
aatt--aa-aaaaaaat-----ttaagtacag------------------ttgttaattt
ga-ggggg--------t-------------------ggcgtcatttttatttt-ttgg--
-gg--gtccc--------------------------------------------------
------------------------------------------------------------
------------------------------------------------------------
------------------------------------------------------------
------------------------------------------------------------
------------------------------------------------------------
------------------------------------------------------------
------------------------------------------------------------
------------------------------------------------------------
------------------------------------------------------------
---------------------------------------------------------
>hAT-N90_DR|867000
------------------------------------------------------------
------------------------------------------------------------
------------------------------------------------------------
------------------------------------------------------------
------------------------------------------------------------
------------------------------------------------------------
------------------------------------------------------------
------------------------------------------------------------
------------------------------------------------------------
------------------------------------------------------------
------------------------------------------------------------
------------------------------------------------------------
-------------------------------------------agactac--actcatag
aaaag-aaatagcattttaaag-acatgcagcaatgtgatatccttgttcgttg-----t
actacatgc-tttacactttgcattgtgtaaatggcagatg-gtcctc-ttagcagcatg
aaaaac-aa--acattaaaact-gtaaa-c---caaaaagcaccccaataacaataagag
gagttgtcatcatgtcagtgagt-------------------------------------
------------------------------------------------------------
------------------------------------------------------------
------------------------------------------------------------
------------------------------------------------------------
------------------------------------------------------------
------------------------------------------------------------
------------------------------------------------------------
------------------------------------------------------------
------------------------------------------------------------
------------------------------------------------------------
------------------------------------------------------------
------------------------------------------------------------
------------------------------------------------------------
------------------------------------------------------------
------------------------------------------------------------
------------------------------------------------------------
------------------------------------------------------------
------------------------------------------------------------
------------------------------------------------------------
------------------------------------------------------------
------------------------------------------------------------
------------------------------------------------------------
------------------------------------------------------------
------------------------------------------------------------
------------------------------------------------------------
------------------------------------------------------------
------------------------------------------------------------
------------------------------------------------------------
------------------------------------------------------------
------------------------------------------------------------
------------------------------------------------------------
---------------------------------------------------------
>hAT-N90_DR|867001
------------------------------------------------------------
------------------------------------------------------------
------------------------------------------gggggccgccagatggcg
ctagg-ggggccgcaaaga-aa-ttttagat-----gaggggtaa-------tcaatggg
cccacatg---------gataaattttgt----------gtcccgcatcattctgaaggt
taatata---------------tttcata-ttataa-tttga---gctcaaaagtactgc
aaaa-attaagctt---------tatgcttatgtcatttaaatgcagttgacaatttcgt
gacacaggaaaagaagcgcagcggcccgcctc--tgtgcac-ggggacttttattgaata
agcgcttcttgccgggcgcttcctg----tgatttttggcgcttgtctgctgcacctgac
ggcgtttatctttcactatatttcactac-tttttgtc----------------------
-----------cttgactatatttcagttaaagtatgtgatcaat--------aagaaca
ttatcggtggttgaaagcacttccctatttatggcttgcgttgccaagtaaccaatcagc
tg------------gatgctgcgaagtgcgcgcctctatgcgcaggcttt--actcatag
ggaac-aaaaagcattttaaag-acgcggcacaacattgcacct-catccacag-----t
gcgacaggc-tttacactttgcattgtacaaatatcagacgggtcctc-tttgcagcatg
gcaaac-aaacatattaaaatt-gaaaa-g---caaaaagtgctgcaattacaatgaatg
gagctgtcatcacatcagcgagttct-cagagtttca---ctcctgt-------------
------tacactaatgacagctggatgagctctgcagtggacctttt---actcaaattg
gttcataactggatgatta-aaaaaa---------actaaattgtatacactctgagtaa
aa--ccac----tatagcctat-aaaattataatgtatctgtttgtgtt--atgttatag
ggctaattaattattaaatattaaaatgtattagtgctctgtatttaatggagctcaaca
---tatctgatcaaa--ttaatactctgaat------ataaatgca-ttttttccaagat
gttaatc----cacttttt-cccata---tttatttgtgtaa--ctaa-tttaaatataa
-tgttcag----tattattatt-aataga----acaaactggt-atg-acattttaaagt
caaaaaaaatataaaaattatgcaaagtaaaatttgtggct-------------------
-------------------ctttgaacttga-------atagccaattctagattgcatt
taggaaa----tta-tttttttatcagtgtaagtcaggattgtcgacctga----gtaaa
ttatgatgtgcac-----aa-aaaaa--ggaataa-aaata------aac--aa------
aacacactgaaccactacagcctccattgtagta-----ttga-----atttacaacagt
acagttaactg---------ttaac-aggctga----tg-aatgacaaaactctttaaaa
ctttaaagctttaaatctttatatacatttagactctcagctgtaaggg----taaatac
agaagagtctagctgtgcataggcag---aaaaaaagcataaaaatggcat--aaaaact
gtgtaaa-gtgacaacttgtacacaaaata-------tggcttgatgg---aatccagtg
agagcagaccacaatgaacactgtgcatgaag--atctgat-caacagact---gaatca
ctgaaaccatgtcaac--ttaa--ctaatatcttacaaaaa-ttaatccagataatgaat
aatataaatgtattgaataatatataacaatataaatgtattgaa-----taa----tac
aattt----caaaaaat-----taaagtacag------------------ttgcttattt
ga-ggggg--------t-------------------ggcatcatttttttttt--tga--
-gg--gtccccaaaagaattc--------------------gccctacacaaaggggccc
tcag-----ctg----------aaaaagtttgaaaacccctg------------------
------------------------------------------------------------
------------------------------------------------------------
------------------------------------------------------------
------------------------------------------------------------
------------------------------------------------------------
------------------------------------------------------------
------------------------------------------------------------
------------------------------------------------------------
---------------------------------------------------------
>hAT-N90_DR|867002
------------------------------------------------------------
------------------------------------------------------------
------------------------------------------------------------
------------------------------------------------------------
------------------------------------------------------------
---------------------------------ttt------------------------
-----tttatgctt-----------------------------------------g----
------------------------------------------------------------
------------------------------------------------------------
------------------------------------------------------------
------------------------------------------------------------
---------------------------------------------------------aac
------------------------------------------------------------
----------------------------------------aact----------------
------------------------------------------------------------
--aaatg---------aatgct--------------------------------------
------------------------------------------------------------
-------------------------------------t-aa-------------------
------------------------------------------------------------
------------------------------------------------------------
------------------------------------------------------------
----gtctgttt------------------------------------------------
------------------------------------------tactga------------
------------------------------------------------------------
------------------------------------------------------------
------------------------------------------------------------
-----------ttg--tattttaat--------------------------tac-at---
-----------------------------------------------tac----------
-----------------------------------aacatcaat----------------
---------------------------------cttgtaa--------------------
------------------------------------------------------------
-------------------------------ac---------------------------
------------------------------------------------------------
-----------------------------ag-----------------------------
------------------ctag--------------------------------------
------------------------------------------------------------
------------------------------------------------------------
------------------------------------------------------t-----
------------------------------------------------------------
-------ggctg----------aaaaacacta----------------------------
------------------------------------------------------------
------------------------------------------------------------
------tttgtgtatatagc----------------------------------------
------------------------------------------------------------
------------------------------------------------------------
------------------------------------------------------------
------------------------------------------------------------
------------------------------------------------------------
---------------------------------------------------------
>hAT-N90_DR|957192
------------------------------------------------------------
------------------------------------------------------------
------------------------------------------------------------
------------------------------------------------------------
------------------------------------------------------------
------------------------------------------------------------
------------------------------------------------------------
------------------------------------------------------------
------------------------------------------------------------
------------------------------------------------------------
------------------------------------------------------------
------------------------------------------------------------
------------------------------------------------------------
------------------------------------------------------------
-------------actctttgccttttgtaaacagcagata-gtactc-atagcagcatg
aaaagc-aaac-tattaaaatt-gtaaa-g---caaaaagcgct------------aatg
aagctgtcgttacttcaataagt-------------------------------------
------------------------------------------------------------
------------------------------------------------------------
------------------------------------------------------------
------------------------------------------------------------
------------------------------------------------------------
------------------------------------------------------------
------------------------------------------------------------
------------------------------------------------------------
------------------------------------------------------------
------------------------------------------------------------
------------------------------------------------------------
------------------------------------------------------------
------------------------------------------------------------
------------------------------------------------------------
------------------------------------------------------------
------------------------------------------------------------
------------------------------------------------------------
------------------------------------------------------------
------------------------------------------------------------
------------------------------------------------------------
------------------------------------------------------------
------------------------------------------------------------
------------------------------------------------------------
------------------------------------------------------------
------------------------------------------------------------
------------------------------------------------------------
------------------------------------------------------------
------------------------------------------------------------
------------------------------------------------------------
------------------------------------------------------------
------------------------------------------------------------
---------------------------------------------------------
>hAT-N90_DR|957193
------------------------------------------------------------
----------------------------------------------------------ca
ggggttttcaaactgggggccgcgc-gcccccc--------tagcgccatctggcagccc
cccag-ggggccgcaaa-a-at-atttagat-----aagaggtaa-------tcaatggg
cccacatg---------gttaaattttgt----------gtcccgcatcaatctgaaggt
taatata---------------tttttta-taataa-tttga---gctcaaaagtactgc
aaaa-atgaagctt---------tatgcttatgtcatttaaatgcagttgacactttcat
gaaacaggaaaagaagcgcagcggcccgcctc--tgtgcac-ggggacttttattgaata
agcgcttctggccgggcacttcctg----tgatttttggcgcttgtctgctg-acctgac
ggcgtttacctttcacttacgcttacctc-ttttacgc-taaacaactaaacgaatgctc
aggtctattt-actgacaatagttcagttaaaatacatgatcaat--------aagaaca
ttatcggaggctggaagcacttccctgtttatggcttgcgttcctaagtaagcgatcagc
tg------------ggtgctgcggagcgtgcgcctctttgcgcaggcttc--actcatgg
ggaac-aaatagctttttaaag-acacgccacaacattgcacct-cgtccaaag-----t
gcgacaggc-tttacactttgcattgtacaaatatcagacg-gtcctc-tatgcagcatg
gcaaac-aaacatattaaaatt-gtaaa-g---caaaaagtgctgcaataacaatgaatg
gagctgtcatcacatcagcgagtgct-c--agagttt---cacccgt-------------
------tacactaatgacagctggatgagctctgcagtgaacctctt-------acattg
gttcataactggatgattaaaaaaa-----------ctaaattgtatacaccctgaataa
aa--ccac----tatagtc--taaaaagtataatgtatctatttgtgtt--atgttatag
ggctaattaattattaaaaattaaaatgtattagtgctctgtatttaatagagctcaaca
---tatctgatcaaattttaatactctgaat------ataaatgca-tttttttcaagat
gt---tc----cactttttccccata---tttatttgtgtaa--ataa-tttaaatgtaa
-tgttcag-------tattatt-aataga----acacactggt-atgaacattttaaagt
cagcaaagcttctaaaattaagcaaagtaaaatttgtggct-------------------
-------------------ttttgaacttga-------atacccaattctagatcgcatt
taggaaa----tta--ttttttatcagtgtaagtcaggattgtcgacctga----gtaaa
ttatgatgtgcac---aaaa-aaaaa--ggaataa-aaata------aac--ac------
aacacactgaaccactacagcctccattgtagta-----t----tgctagttacaacagt
acagttaactg---------ttaac-aggctga----tg-aatgacaaaactctttaaaa
cttcagagctttaaatctttagatacatttagactttaagctgtaaggg----taaatac
aga--agtctagctgtgcataggcag----aaaaaagcataaaaatggca-taaaaaact
gtgtaaacgtgatgactcgaacacaaaata-------tggcttgatgg---aatccagtg
agagaagaccacaatgaacactgcgcatcaag--atttgat-caatagatt---gaagca
ctgaaaccatgtcaac--tcaa--ctaacatcttacaaaaa-ttaatccagatagtgaat
aatataaatttattgaataatatataataatataaatgtattg--------aa----tat
aatt--a--aaaaaaat------taagtacag------------------ttgttaattt
ga-ggggg--------t-------------------ggcgtgatatttatttt-ttgg--
-gg--gtccccgaaagaattc--------------------accctacacaaaggggccc
tcag-----ctg----------aaaaagtttgaaaacccctg------------------
------------------------------------------------------------
------------------------------------------------------------
------------------------------------------------------------
------------------------------------------------------------
------------------------------------------------------------
------------------------------------------------------------
------------------------------------------------------------
------------------------------------------------------------
---------------------------------------------------------
>hAT-N90_DR|957194
------------------------------------------------------------
------------------------------------------------------------
---------------------gcg--gccccct--------ggggggctgccagatggcg
ctagg-ggggccgcaaa---aatatttagat-----aagaggtaa-------tcaatggg
cccacatg---------gttaaattttgt----------gtcccgcat------------
------------------------------------------------------------
------------------------------------------------------------
------------------------------------------------------------
------------------------------------------------------------
------------------------------------------------------------
------------------------------------------------------------
------------------------------------------------------------
------------------------------------------------------------
------------------------------------------------------------
------------------------------------------------------------
------------------------------------------------------------
------------------------------------------------------------
------------------------------------------------------------
------------------------------------------------------------
------------------------------------------------------------
------------------------------------------------------------
------------------------------------------------------------
------------------------------------------------------------
------------------------------------------------------------
------------------------------------------------------------
------------------------------------------------------------
------------------------------------------------------------
------------------------------------------------------------
------------------------------------------------------------
------------------------------------------------------------
------------------------------------------------------------
------------------------------------------------------------
------------------------------------------------------------
------------------------------------------------------------
------------------------------------------------------------
------------------------------------------------------------
------------------------------------------------------------
------------------------------------------------------------
------------------------------------------------------------
------------------------------------------------------------
------------------------------------------------------------
------------------------------------------------------------
------------------------------------------------------------
------------------------------------------------------------
------------------------------------------------------------
------------------------------------------------------------
------------------------------------------------------------
------------------------------------------------------------
---------------------------------------------------------
>hAT-N90_DR|957195
------------------------------------------------------------
------------------------------------------------------------
------------------------------------------------------------
------------------------------------------------------------
------------------------------------------------------------
------------------------------------------------------------
------------------------------------------------------------
------------------------------------------------------------
------------------------------------------------------------
------------------------------------------------------------
------------------------------------------------------------
------------------------------------------------------------
------------------------------------------------------------
------------------------------------------------------------
------------------------------------------------------------
------------------------------------------------------------
------------------------------------------------------------
------------------------------------------------------------
------------------------------------------------------------
------------------------------------------------------------
------------------------------------------------------------
------------------------------------------------------------
------------------------------------------------------------
------------------------------------------------------------
------------------------------------------------------------
------------------------------------------------------------
------------------------------------------------------------
------------------------------------------------------------
------------------------------------------------------------
------------------------------------------------------------
------------------------------------------------------------
------------------------------------------------------------
------------------------------------------------------------
------------------------------------------------------------
------------------------------------------------------------
------------------------------------------------------------
--------------------------------------------caggggttttcaaact
---gggggctgccagat-------------------ggcac--------------tag--
-gg--ggccgcaaagaaattttagatgaggggtaatcaatgggcccacatggatgaattt
tgtgt---cccg----------catcattctgaaggttaata------------------
------------------------------------------------------------
---------------------------------------------------------tat
tttttattataatttgagctcaaaagtactgcaaaaattaagctttatgcttatgtcatt
aaaatgcagttgacactttcgtgacacaggaaaggaagcgcagcggcccgcctctgtgca
ctgggacttttattgaataagcgcttctgaccgtgcgcttcctgtgatttttggtgct--
tgtctgctgcacctgacggtgtttacctttcacttacgcttacctcttttacgctaaaca
actaaatgaatgctcaggtctatttaactgactatatttcagttaaaatacataatcaat
---aagaacat-------------------------------------------------
---------------------------------------------------------
>hAT-N90_DR|957196
------------------------------------------------------------
------------------------------------------------------------
------------------------------------------------------------
------------------------------------------------------------
------------------------------------------------------------
------------------------------------------------------------
------------------------------------------------------------
------------------------------------------------------------
------------------------------------------------------------
------------------------------------------------------------
--------------------------------------------------------aaca
ttatcggtggctgaaagcacttccctgtttatggcttgcgttcc----taaccgatcagc
tg------------ggtgctgcggagtgcgcgcctctctgtgcaggcttt--attcatag
ggaac-atatagcattttaaag-acacggcacaacattgcacct-cgtccacag-----t
gcgacaggc-tttacactttgcattgtacaaatatcagacg-gtcctc-tttgcatcgtg
gcaaac-aaacatattaaaatt-gtaaa-g---caaaaagtgctgcaataacaatgaatg
gagctgtcatcacatgagcgagttct-cagagtttca---ctcctgt-------------
------tacactaatgacagctggatgagctctgcagtggacctctt---tctcacattg
gttcataactggatgattaaaaaaaa---------taataattgtatacaccctgagtaa
aa--ccac----tatagcctataaaaattataatgtatctgtttgtgtt--atgttatag
gg----------------------------------------------------------
------------------------------------------------------------
------------------------------------------------------------
------------------------------------------------------------
------------------------------------------------------------
------------------------------------------------------------
------------------------------------------------------------
------------------------------------------------------------
------------------------------------------------------------
------------------------------------------------------------
------------------------------------------------------------
------------------------------------------------------------
------------------------------------------------------------
------------------------------------------------------------
------------------------------------------------------------
------------------------------------------------------------
------------------------------------------------------------
------------------------------------------------------------
------------------------------------------------------------
------------------------------------------------------------
------------------------------------------------------------
------------------------------------------------------------
------------------------------------------------------------
------------------------------------------------------------
------------------------------------------------------------
------------------------------------------------------------
------------------------------------------------------------
------------------------------------------------------------
---------------------------------------------------------
>hAT-N90_DR|957197
------------------------------------------------------------
------------------------------------------------------------
------------------------------------------------------------
------------------------------------------------------------
------------------------------------------------------------
------------------------------------------------------------
------------------------------------------------------------
------------------------------------------------------------
------------------------------------------------------------
------------------------------------------------------------
------------------------------------------------------------
------------------------------------------------------------
------------------------------------------------------------
------------------------------------------------------------
------------------------------------------------------------
------------------------------------------------------------
------------------------------------------------------------
------------------------------------------------------------
------------------------------------------------------------
---------------------------------------------------------tag
ggctaattaattattacatattaaaatgtattagtgctctgtatttaatggagctcaaca
---tatctgatcaaattttaatactctgaat------ataaatgca-tttttttcaagat
gt---tc----cacttttt-cccatt---tttatttgtgtaa--ctaa-tttaaatgtaa
-tgttcag----tatttttatt-aataga----acaaactggt-atgaacattttaaagt
cagcaaagcttctaaaattatgcaaagtaaaacttgtggct-------------------
-------------------ctttgaacttga-------atacccaattctagattgcatt
taggaaa----tta--ttttttatcagtgtaagtcaggattgtcgacctga----gtaaa
ttatgatgtgcac-----aa-aaaaa--ggaataa-aaata------aac--aa------
aacacactgaatcactacagcctccattgtagta-----t----tggtagttacagcagt
--agttaactg---------ttaac-aggctaa----tg-aatgacaaaacttctaaaaa
------------aaatctttagatacatttagactctcagctgtaaggg----taaatac
aaaagagtctagctgtgcataggcag---aaaaaaagcataataatggca-taaaaaact
gtgtaaa-gtgatgactcgtacacaaaata-------tggctttatgg---aatccagtg
agagcagaccataatgaacactgcgcaataag--atttgat-caatagatt---gaagca
ctgaaaccatgacaac--tcaa--ctaacatcttacaaaaa-ttaatccagataatgaat
aatataaatttattgaataatatataataatataaatatattgaa-----taa----tac
aatt-----aaaaaaat------taagtacag------------------ttgttaattt
ga-ggggg--------t-------------------ggcgtcatttttatttt-ttgg--
-gg--gtccccaaaagaattc--------------------gccctacacaaaggggccc
tcag-----ctg----------aaaaagtttgaaaacccctg------------------
------------------------------------------------------------
------------------------------------------------------------
------------------------------------------------------------
------------------------------------------------------------
------------------------------------------------------------
------------------------------------------------------------
------------------------------------------------------------
------------------------------------------------------------
---------------------------------------------------------
>hAT-N90_DR|957198
------------------------------------------------------------
------------------------------------------------------------
------------------------------------------------------------
------------------------------------------------------------
------------------------------------------------------------
------------------------------------------------------------
------------------------------------------------------------
------------------------------------------------------------
------------------------------------------------------------
------------------------------------------------------------
------------------------------------------------------------
------------------------------------------------------------
------------------------------------------------------------
------------------------------------------------------------
------------------------------------------------------------
-----------------------------------aaaagtgctgcaataaaaatgactg
gagctgtcatcacatcagtgagttca-cagaattt--ccttttctgatgcaattgtttag
taattgaatgatt--aaaaactttt-----catttt--t--aaaatct------------
ctgaataa------------aaccaaagtccctttatagtattgcatagcctttgatgaa
tcccatataa------------agaaacaataatatattggtttgt----tatattaaag
gcctaataaattattacatatcaaaatataatagtggcctatatttaatggtgcccaaga
---tatttgctcaaagtttaat--------------------------------------
------------------------------------------------------------
------------------------------------------------------------
------------------------------------------------------------
--------------gcactgtttaagtataaa----------------------tgca--
-----------------ttttca----------------------------------aga
t-----------------------------------------------------------
------------------------------------------------------------
-----------------------------------------------------------a
ttaatca---------------attttatccta--tt-----------------------
--------------------------------------------------------tttt
taattaacatgatcac--------------------------------------------
-------------------------tttcagt--at--ttt-ag----------gacaca
cc----------------------------------------------cgagtaataaag
agcat-------------------------tt--aagtcagtaaaactga-------tca
aatta----------------------------------------------tcttaaata
aa----------------------------------------------------------
------------------------------------------------------------
------------------------------------------------------------
------------------------------------------------------------
------------------------------------------------------------
------------------------------------------------------------
------------------------------------------------------------
------------------------------------------------------------
------------------------------------------------------------
------------------------------------------------------------
------------------------------------------------------------
---------------------------------------------------------
>hAT-N90_DR|957199
------------------------------------------------------------
------------------------------------------------------------
cagggtttcaaactgggggccgcg--gccccct--------ggggggccgccagatgtca
ctagg-ggggccgcaaaaa-tt-ttttagat-----aaggggtaa-------tcaatggg
cccacatg---------aatgaattttgt----------gtacggcatcattctgaaggt
taatatat--------------attttta-ttatag-tttga---gctcaaaagtactgc
aaaa-attaagctt---------tatgcttacgtcatttaaatgcagttgacactttcgt
gaaacaggaaaataagcgcagcggcccgcctc--tgtgcac-ggcgagttttattgaata
agcgcttctggccgggcacttcctg----tgatttttgccgcttgtctgctgcacctgac
ggcgtttacctttcacttacgcttacctc-ttttacgc-taaacaactaaatgaatgttc
aggtctattt-attgacaatatttcagttaaaatacatgatcaat--------aagaaca
ttatcggaggctgatagcgcttccctgtttatggcttgcattgctaagtaaccgatcagc
tg------------ggtgctgtggagtgtgcgcctctctgcgctggcttc--actcatag
ggaac-aaatagcattttaaag-acacggcacaacattgcacct-cgtccacag-----t
gtgacaggc-tttacactttgcattgtacaaatatcagagg-gtcctc-tttgcagcatg
gcaaac-aaacatattaaaatt-ggaaa-g---caaaaagtgctgcattaacaatgaatg
gagctgtcatcacatcagcgagttct-cagagtttca---ctcctgt-------------
------tacactaatgacagctggatgagctctgcagtggacctctt---actcacattg
gttcataactggatgattaaaaaaaa---------actaaactgtatacaccctgaataa
aa--ccac----tatagcctataaaaattataatgtatctgtttgtgtt--atggtatag
ggctaattaattattaaatat---------------------------------------
-----------------------------------------------tttttttcaagat
gt---tc----cacttttt-cccata---tttaattgtgtaa--ctaa-tttaaatgtaa
-tgttcag----tattattttt-aataga----acaaactgga-atgaacattttaaagt
cagcaaagcttctaaaattatgcaaagtaaaatttgtggct-------------------
------------------gttttgaacttga-------atacccaattctagattgcatt
taggaaa----tta--ttttttatcagtgtaagtcaggattgtcgacctga----gtaaa
ttatgatgtgcaca--aaaa-aaaag--ggaataa-aaata------aat--aa------
aacacactgaaccactacagcctccattgtagta-----t----tgctagttacaacagt
acagttaactg---------ttaac-aggctga----tg-actgacaaaactctt-aaaa
cttcaaagctttaaatcgttagatatattaagactttcagctgtatggg----tatatac
agaagagtctagctgtgcataggcag----aaaaaagcataaaaatggca-taaaaaact
gtgtaaacgtgatgactcgtacacaaaata-------tgtcttgatgg---aatccagtg
agagaagaccacaatgaacactgcgcatgaag--atttgatattataaa-----------
---------------------------agatcttataaaaa-ttattccagatagtgaat
aatacaaatttattgaataatatataataatataaatgtattgaa-----taa----tac
aatt--ta-aaaaaaat------taagtacag------------------ttgttaattt
ga-ggggg--------t-------------------ggcgtcatttttatttt-ttgg--
-gg--gtgcccgaaagaattc--------------------gccctacacaaaggggccc
tcag-----ctg----------aaaaagtttgaaaacccctg------------------
------------------------------------------------------------
------------------------------------------------------------
------------------------------------------------------------
------------------------------------------------------------
------------------------------------------------------------
------------------------------------------------------------
------------------------------------------------------------
------------------------------------------------------------
---------------------------------------------------------
>hAT-N90_DR|957200
------------------------------------------------------------
----------------------------------------------------------ca
ggggttttcaaact----------------------------gggggccgccagatggcg
ctagg-ggggccacaaaga-aa-ttttagat-----gaggggtaa-------tcaatggg
cccacatg---------aatgaattttgt----------gtcccgcatcattctgaaggt
aaatata----------------ttttta-ttataa-attga---gctcaaaagtactgc
aaaa-attaagctt---------tatgcttatgtcatttaaatgcagttgacactttcgt
gacacaggaaaagaagtgcagcggcccgcctc--cgtgcac-ggagacttttattgaata
agcgcttctggccaggcgcttcctgactgtgatttttgg---------------------
--catttacctttcacttacgcttacctc-ttttacgc-taaacaactaaatgaatgctc
aggtttg----actgactatatttgagt--acatacatgatcaat--------aagaaca
ttatcggtggctgatagcacttccctgtatatggcttgcgttcctaagtaaccgatcagc
tg------------ggtgctgcggagtgcgcgcctctctgcgcaggcttc--actcatag
ggaac-aaatagcattttaaaga----------acattgcacct-cgtcc----t--agt
gcgacaggc-tttacactttgcattgtacaaatatcagaca-gtcctc-tttgcagcatg
gcaaac-aaacatattaaaatt-gtaaa-g---caaaaagtgctgcaataacaatgaatg
gagctgtcatcacatcagcgagttctc---agtttta---ctcctgt-------------
------tacaataatgacagctggatgagctctgcagtggacctctt---actcacattg
gttcat-----aatgatt--aaaaaa---------actaaattgtatacaccctgagtaa
aa--acac----tatagcctataaaaattataatgtatctgtttgtgtt--atgttatag
ggctaa-taattattaaatattaaaatgtattagtgctctgtatttaat-----------
---cacctgatcaaattttaatactctgaat------ataaatgca-tttt---------
---ggtc----cacttttt-cccata---tttatttgtgtaa--ctaa-tttaaatgtaa
-tgttcag----tattattatt-aataga----acaaactggt-gtgaacattttaaagt
cagtaaagcttctaaaattatgcaaagcaaaacttgtggct-------------------
-------------------ctttgaacttga-------atacccaattctagattgcatt
taggaaa----taa-tttttttatcagtgtaagtcaggattgtcgacctga----gtaaa
ttatgatgtgcac----aaa-aaaaa--ggaataa-aaataaaaataaac--aa------
aacacactgaaccactacagcctccattgtagta-----t----tgctagacaaaa----
-------------------------------------tg-aatgacaaaactctttaaaa
ctttaaagctttaaatctttagatacatttagactctcagctgtaaggg----taaatac
agaagagtctagctgtgcataggcag--aaaaaaaagcataaaaatggca-taaaaaact
gtgtaaa-gtgacgacttgtacacaaaata-------tggcttgatgg---aatccagtg
agagcagaccacaatgaacactgcgcatcaag--atttgat-caatagatt---gaagca
ctgaaaccatgtcaac--tcaa--ctaacatcttacaaaaatttaatcaagataatgaat
aatataaatttattgaataatatataataatataaatatattgaa-----taa----tac
atttt----taaaaaat------taagtacag------------------ttgttaattt
ga-ggggg--------t-------------------ggcgtcattttattttt--ggg--
-gg--gtccccaaaataattc--------------------gccctacacaaaggggccc
tcag-----ctg----------aaaaagtttgaaaaccactg------------------
------------------------------------------------------------
------------------------------------------------------------
------------------------------------------------------------
------------------------------------------------------------
------------------------------------------------------------
------------------------------------------------------------
------------------------------------------------------------
------------------------------------------------------------
---------------------------------------------------------
>hAT-N90_DR|957201
------------------------------------------------------------
----------------------------------------------------------ca
ggggttttcaaactggggtccgcg--gccccct--------ggggggccgccagatggcg
ctagg-ggggccgcaaaga-aa-ttttagat----------------------caatgag
cccacatg---------gatgaattttgt----------gtctcgcatcattctgaaggt
taatata----------------ttttta-ttataa-tttga---gctcaaaagtactgc
taaa-atgaagctt---------tatgcttatgtcatttaaatgcagttgacactttcgt
gacacaggaaaagaagtgcagcggcccgcctc--cgtggac-ggggacttttattgaata
agcgcttctggccaggcgcttcctgactgtgatttttggcgcttgtctgctgcacctgac
ggcgtttacctttcacttacgcttacctc-ttttacgc-taaacaactaaatgaatgctc
aggtttg----actgactatatttcagttaaaatacatgatcaat--------aagaaca
ttatcggtggctgaaagcactaccctgtttatggcttgcgttcctaagtaaccga-----
--------------ggtgctgcggagtacgcgcctctctgcgcaggcttc--actcatag
ggaac-aaatagcattttaaag-acacggcataacattgcacct-cgtccacag-----c
gcgacaggcttttacactttgcattgtacaaatatcagacg-gtcctc-tttgtagcatg
gcaaac-aaacatattaaaatt-ctaaa-g---caaaaagtgctgcaataacaatgaatg
gagctgtcatcacatcagcgagttct-c--agtttca---ctcctgt-------------
------tacactaatgacagctggatgagctctgcagtggacctctt---actcacattg
gttcataactggatgatt--aaaaaa---------actaaattgtatacaccctgaataa
aa--ccac----tatagcctttaaaaattctaatgtatctgtttgtgtt--atgttatag
ggctaa-taattattaaatattaaaatgtattagtgctctgtatttaatggagctcaaca
---tacctgatcaaattttaatactctgaat------ataaatgca-tttt--------t
gt---tc----cacttttt-cccata---tttgtttgtgtaa--ctaa-tttaaatgtaa
-tgttcag----------tatt-aataga----acaaactggt-atgaacattttaaagt
cagcaaagcttctaaaattatgcaaagtaaaacttgtggct-------------------
-------------------ctttgaacttga-------atacccaattctagattgcatt
taggaaa----tta-tttttttatcagtgtaagtcaggattgtcgacctga----gtaaa
ttatgatgtgcac----aaa-aaaaa--ggaataa-aaata------aac--aa------
aacac-----------acagcctccattgtagta-----t----tgctagttacaacagt
acagttaactg---------ttaac-aggctga----tg-aatgacaaaactctttaaaa
ctttaaagctttaaatctttagatacatttagactctcagctgtaaggg----taaatac
agaagagtctagctgtgcataggctg---aaaaaaagcataaaaatggcat--aaaaact
gtgtaaa-gtgacgacttgtacacaaaata-------tggcttgatggaataatccagtg
agagcagaccacaatgagtactgcgcatcaag--atttgat-caaaagatt---gaagca
ctaaaaccatgtcaac--tcaa--ctaacatcttacaaaaa-ttaatccagataattaat
aatataaatttattgaataatatataataatataaatgtattgaa-----taa----tac
aat----a-aaaaaaat------taagtacag------------------ttgttaattt
ga-ggggg--------t-------------------ggcgtcatttttatttt-tggg--
-gg--gtccccaaaagaattc--------------------gccctacacaaaggggccc
tcag-----ctg----------aaaaagtttgaaaacccctg------------------
------------------------------------------------------------
------------------------------------------------------------
------------------------------------------------------------
------------------------------------------------------------
------------------------------------------------------------
------------------------------------------------------------
------------------------------------------------------------
------------------------------------------------------------
---------------------------------------------------------
>hAT-N90_DR|957202
------------------------------------------------------------
----------------------------------------------------------ca
agggttttcaaactgggggccgtg--gccccct--------ggggggccgccagatggcg
ctagg-ggggccgcaaa-a-at-ttttagat-----aaggggtaa-------tcaatggg
cccacatg---------gttgaattttgt----------gtctcgcatcattctgaaggt
taatata---------------tttttta-taataa-tttga---gctcaaaagtactgc
aaaa-attaagctt---------tatgcttatgtcatttaaatgcagttgacactttcgt
gacacaggaaaagaagcgcagcggcccgcctc--tgtgcac-ggggactttttttgaata
agcgcttctggccgggcacttcctg----tggtttttggcgcttgtctgctgcacctgac
ggcgtttaccttgcacttacgcttacctc-ttttacgc-taaacaactaaatgaatgctc
aggtctattt-actgacaatgattcagttcaaatacatgatcaat--------aagaaca
ttatcggaggctggaagcacttccctgtatatggcttgcgttcctaagtaatcgatcagc
tg------------ggtgctgcggagcgcgcgcctctttgcgcaggcttc--actcatgg
ggaac-aaatagcattttaaag-acacggcacaacattgcacct-cgtccaaag-----t
gcgacaggc-tttacactttgcattgtacaaatatcagacg-gtcctc-tttgcagcatg
gcaaac-aaacatattaaaatt-gtaaa-g---caaaaagtgctgcaataacaatgaatg
gagctgtcatcacatcagcgagtgct-c--agtttca---ctcctgt-------------
------tacactaatgacagctggatgagctctgcagtggacctctt-------acattg
gttcataactagatga-aaaataaaa----------ctaaattgtatacacactgagtaa
aa--ccac----tatagcatttaaaaattataatgtatgtgtttgtgtt--atgttatag
ggctaattaattattaaaaaataaaatgtattagtgctctgaatttatgggagctcaaca
---tatctgatcaaattttaatactctgaat------ataaatgca-tttttttcaagat
gt---tc----cactttttccccata---tttatttgtgtaa--ataa-tttaaatgtaa
-cgttcag----tattattatt-aataga----acaaactggt-atgaacattttaaagt
cagcaaagcttctaaaattaagcaaagtaaaatttgtggct-------------------
-------------------ttttgaacttga-------atactcaattctagattgcatt
taggaaa----tta--ttttttatcagtgtaagtcaggattgtcgacttga----gtaaa
ttatgatgtgcaca--aaaa-aaaaa--ggaataa-aaata------aac--aa------
aacacactaaaccactacagccactattatagta-----t----tgctagttacaacagt
acagttaactg---------ttaac-aggctga----tg-aatgacaaaactctttaaaa
cttcaaagctttaaatctttagatacatttagagtctcagctgtaaggg----taaatac
agaagagtctagctgtgcataggcag---aaaaaaagcatacaaacggca-taaaaaact
gtgtaaa-gtgacgactcgaacacaaaata-------aggcttgatgg---aatccagtg
agagaagaccacaatgagtactgcgcatgaag--atttgat-caatagatt---gaagca
ctgaaaccatgtcaac--tcaa--ctaacatcttacaaaaa-ttaatccagatagtgaat
aatataaatttattgaataatatataataatataaatgtattgaa-----taa----tac
aatt--t--aaaaaaat------taagtacag------------------ttgttaattt
ga-ggggg--------t-------------------ggcgtgatatttatttt-ttgg--
-gg--gtccctgaaagaattc--------------------gccctacacaaaggggccc
tcag-----ctg----------aaaaagtttgaaaacccctg------------------
------------------------------------------------------------
------------------------------------------------------------
------------------------------------------------------------
------------------------------------------------------------
------------------------------------------------------------
------------------------------------------------------------
------------------------------------------------------------
------------------------------------------------------------
---------------------------------------------------------
>hAT-N90_DR|957203
------------------------------------------------------------
----------------------------------------------------------ca
ggggttttcaaactggggtccgcg--gccccct--------ggggggccgccagatggcg
ctagg-ggggccgcaaaga-aa-ttttagat----------------------caatgag
cccacatg---------gatgaattttgt----------gtcctacatcattctgaaggt
taatata----------------ttttta-ttataa-tttga---gctcaaaagtactgc
aaaa-attaagctt---------tatgcttatgtcatttaaatgcagttgacactttcgt
gacacaggaaaagaagcgcagcggcccgcctc--cgtggac-ggggacttttattgaata
agcgcttctggccaggcgcttcctgactgtgatttttggcgcttgtctgctgcacctgac
ggcgtttacctttcacttacgcttacctc-ttttacgc-taaacaactaaatgaatgctc
aggtttg----tctgactatatttcagttaaaatatatgatcaat--------aagaaca
ttatcggtggctgaaagcactaccctgtttatggcttgcgttcctaagtaagcgatcagc
tg------------ggtgctgcggagtacgcgcctctctgcgcaggcttc--actcatag
gaaac-aaatagcattttaaag-acacgccacaacattgcacct-cgtcctcag-----c
gcgacaggcttttacactttgcattgtacaaatatcagac---------tttgcagcatg
gcaaac-aaacatattaaaatt-gtaaa-g---caaaaagtgctgcaataacaatgaatg
gagctgtcatcacatgagcgagttct-cagagtttca---ctcctgt-------------
------tacactaatgacagctggatgagctctgcagtggacgtctt---actcacattg
gttcataactggatgatt---aaaaa---------actaaattgtatacacactgagtaa
aa--ccac----tatagcctttaaaaattataatgtatctgtttgtgtt--atgttatag
ggctaa-taattattaaatattaaaatgtattagtgctctgtatttaatggagctcaaca
---tacctgatcaaattttaatactctgaat------ataaatgca-tttt--------t
gt---tc----cacttttt-cccata---tttgtttgtgtaa--ctaa-tttaaatgtaa
-tgttcag----tattattatt-aataga----acaaactggt-atggacattttaaagt
cagcaaagcttctaaaattatgcaaagtaaaatttgtggct-------------------
-------------------ttttgaacttga-------atacccaattctagattgcatt
taggaaa----tta--ttttttatcagtgtaagtcaggattgtcgacctga----gtaaa
ttatgatgtgcac----aaa-aaaag---gaataa-aaata------aac--aa------
aacacactgaaccactacagcctctattgtagta-----t----tgctagttacaacagt
acagttaactg---------ttaac-a-gctga----tg-aatgacaaaactctttaaaa
ctttaaagctttaaatctttagatacatttagactctcagctgtaaggg----taaatac
agaagagtctagctgtgcataggctg---aaaaaaagcataaaaatggcat--aaaaact
gtgtaaa-gtgacgacttgtacacaaaata-------tggcttgatggaataatccagtg
agagcagaccacaatgaacactgcgcatcaag--atttgat-caatagatt---gaagca
cttaaaccatgtcaac--tcaa--ctaacatcttacaaaaa-ttaatccagataatgaat
aatataaatttattgaataatatataataatataaatgtattgaa-----taa----tac
aatt--ta-aaaaaaat------taagtacag------------------ttgttaattt
ga-ggggg--------t-------------------ggcgtcatttttatttt-tggg--
-gg--gtccccgaaagaattc--------------------gccctacacaaaggggccc
tcag-----ctg----------aaaaagtttgaaaacccctg------------------
------------------------------------------------------------
------------------------------------------------------------
------------------------------------------------------------
------------------------------------------------------------
------------------------------------------------------------
------------------------------------------------------------
------------------------------------------------------------
------------------------------------------------------------
---------------------------------------------------------
>hAT-N90_DR|957204
------------------------------------------------------------
------------------------------------------------------------
------------------------------------------------------------
------------------------------------------------------------
------------------------------------------------------------
------------------------------------------------------------
------------------------------------------------------------
----------------------------------------c-------------------
------------------------------------------------------------
------------------------------------------------------------
------------------------------------------------------------
-----------tgaaagcacttccctgttc-----ctgcgttcctaagtaatcgatcagc
tg------------ggtgctgcggagtgcacgcctctctgcgcacgcttcagacttatag
ggaac-aaatagcattttaaag-atacggcacaacattgcacct-cgtccacag-----t
gcgacaggc-tttacactttgcattgtacaaatatcagacg-gtcctc-tttacagcatg
gcaaac-aaacatattaaaatt-gtaaa-g---caaaaagtgctgcaataacaatgaatg
gagctgtcatcacatcagcgagtgct-cagagcttca---ctcctgt-------------
------tacactgatgacagctggatgagctctgcagtggacctctt---actcacattg
gttcataactggatgatt--aaaaaa---------aataaattgtacacaccctgagtaa
aa--ccac----tatagcctataaaaattataatgtacctgtttgtgtt--atgttatag
agctaattaattattaaatattaaaatgtattagtgctctgtatttaatggagctcaaca
---tatctgatcaaattttaatactctgaat------ataaatgca-tttttgt------
-----tc----cacttgtt-cccata---tttatttgtgtaa--ctaa-tttaaatgtaa
-tgttcag----tattattatt-aataga----acaaactggt-atggacattttaaagt
cagcaaagcttctaaaattatgcaaagtaaaacttgtggct-------------------
-------------------ctttgaacttga-------atacccaattctagattgcatt
taggaaa----tta-tttgtttatcagtgtaagtcaggattgtcgacctga----gtaaa
ttatgatgtgcac----aaa-aaaaa--ggaataa-aaata------aac--aa------
aacacactgaaccactacagcctccattgtagta-----t----tgctggttacaacagt
acagttaacca---------ttaac-aggctga----tg-aatgacaaaactctttaaaa
ctttaaagctttaa--------atacatttagagtctcagctgtaaggg----taaatac
agaagagtctagctgtgcaatggcagaagaaaaaaagcataaaaatggct-taaaaaact
gca---aagtgacgactcgaacacaaaata-------tggcttgatggaataatccagtg
agagcagaccacaatgaacactgcgcatgaag--atttgat-caatagatt---gaagca
ctgaaacc--gtcaac--tcaa--ctaacatcttactaaaa-ttaatccagataatgaat
aatatacatttattgaataatatataataatataaatgtattgaa-----taa----tac
aatttt---tagaaaat------taagtacag------------------ttgttaattt
ga-ggggg--------t-------------------ggcatcatttttatttt-ttga--
-gg--gtccccgaaagaattc--------------------gccctacacaaaggggccc
tcag-----ctg----------aaaaactttgaaaacccctg------------------
------------------------------------------------------------
------------------------------------------------------------
------------------------------------------------------------
------------------------------------------------------------
------------------------------------------------------------
------------------------------------------------------------
------------------------------------------------------------
------------------------------------------------------------
---------------------------------------------------------
>hAT-N90_DR|1046294
taagtaccgcaaatattaagaatgcttccggtgatttttatgtttacctttta------c
ttacgcttatctcgtttacgcaaatgaatgctcaggtttaagaatttga-----tttttt
taggtcctcaaaaaggggccctcggcagt--ttgaaacactggggggccgccagatggcg
ctagg-ggggc-gcaaaga-aa-ttctagat-----gaggggtaa-------tcaatggg
cccacttg---------gattaattttgt----------gttctgtgtcattctgtagat
taatgtat--------------ttcttta-tt----------------------------
------------------------------------------------------------
------------------------------------------------------------
------------------------------------------------------------
------------------------------------------------------------
------------------------------------------------------------
------------------------------------------------------------
------------------------------------------------------------
------------------------------------------------------------
------------------------------------------------------------
------------------------------------------------------------
------------------------------------------------------------
------------------------------------------------------------
------------------------------------------------------------
------------------------------------------------------------
------------------------------------------------------------
------------------------------------------------------------
------------------------------------------------------------
------------------------------------------------------------
------------------------------------------------------------
------------------------------------------------------------
------------------------------------------------------------
------------------------------------------------------------
------------------------------------------------------------
------------------------------------------------------------
------------------------------------------------------------
------------------------------------------------------------
------------------------------------------------------------
------------------------------------------------------------
------------------------------------------------------------
------------------------------------------------------------
------------------------------------------------------------
------------------------------------------------------------
------------------------------------------------------------
------------------------------------------------------------
------------------------------------------------------------
------------------------------------------------------------
------------------------------------------------------------
------------------------------------------------------------
------------------------------------------------------------
------------------------------------------------------------
------------------------------------------------------------
------------------------------------------------------------
---------------------------------------------------------
>hAT-N90_DR|1046295
------------------------------------------------------------
----------------------------------------------------------ca
ggggttttcaaactgggggccgcg--gccccct--------ggggggccgccagatggcg
ctagg-ggggccgcaaa-a-aa-ttttagat-----aaggggtaa-------tcaatggg
cccacatg---------gttgaattttgt----------gtcccgcatcattctgaaggt
taatata---------------tttttta-taataa-tttga---gctcaaaagtactgc
aaaa-attaagctt---------tatgcttatgtcatttaaatgcagttgacactttcgt
gaaacaggaaaagaagcgcagcggcccgcctc--tgtgcac-ggggacttttattaaata
agcgcttctggccgggcacttcctg----tgatttttggcgcttgtctgctgcacctgac
ggcgtttacctttcacttacgcttacctc-ttttacgc-taaacaactaaatgaatgctc
aggtctattt-actgacaatatttcagttaaaatacataatcaat--------aagaaca
ttaccggaggctggaagcacttccctgtatatggcttgtgttccttagtaatcgatcagc
tg------------ggtgctgcggagcgtgcgcctctttgcgcaggcttc--actcatgg
ggaac-aaatagcattttaaag-acacggcacaacattgcacct-cgttcaaag-----t
gcgacaggc-tttacactttgcattgtacaaatatcagacg-gtcctc-tttgcagcatg
gcaaac-aaacatattaaaatt-gtaaa-g---caaaaagtgctgcaataacaatgaatg
gagctgtcatcacatcagcgagtgct-cagagtttca-----cccgt-------------
------tacactaatgacagctggatgagctctgcagtggacctctt---actcacattg
gttcaaaactggatgattaaaaaaaa----------ctaaattgtatacaccctgaataa
aa--ccac----tatagcctataaaaattataatgtatctgtttgtgtt--atgttatag
ggctaattaattattaaaaattaaaatgtatgagtgctctgtatttaatggagcttaaca
---tatctgatcaaattttaatactctg------------aatgca-tttttttcaagat
gt---tc----cactttttccccata---tttatttgtgtaa--atac-tttaaatgtaa
-tgttcag----tattattatt-aataga----acaaactggt-atgaacattttaaagt
cagcaaagcttctaaaattaagcaaagtaaaatttgtggct-------------------
-------------------ttttaaacttga-------atacccaattctagattgcatt
taggaaa----tta--ttttttatctgtgtaagtcaggattgtcgacctga----gtaaa
ttatgatgtgcac---aaaa-aaaaa--ggaataa-aaata------aac--ga------
aa--cactgaaccactacagcctctattgtagta-----t----tgctagttacaacagt
acagttaactg---------ttaac-aggctga----tg-aatgacaaaactctttaaaa
ctttaaagctttaaatctttagatacatttagactctcagctgtaaggg----taaatac
agaagagtctatctgtgcataggcag---aaaaaaagcataaaaatggca-taaaaaact
gtgtaaacgtgatgactcaaacacaaaata-------tggcttgatgg---aatccagtg
agagaagaccacaatgaacacagcgcttgaag--atttgat-caatagatt---gaagca
ctgaaaccatgtcaac--tcaa--ctaacatcttacaaaaa-ttaatccagatagtgaat
aatataaatttattgaataatatataataatataaatgtattaaa-----taa----tac
aatt--ta-aaaaaaat------taagtacgg------------------ttgttaattt
ga-ggggg--------t-------------------ggcgtgatatttatttt-ttgg--
-gg--gtccccgaaagagttc--------------------gccctacacaaaggggccc
tcag-----ctg----------aaaaagtttgaaaacccctg------------------
------------------------------------------------------------
------------------------------------------------------------
------------------------------------------------------------
------------------------------------------------------------
------------------------------------------------------------
------------------------------------------------------------
------------------------------------------------------------
------------------------------------------------------------
---------------------------------------------------------
>hAT-N90_DR|1046296
------------------------------------------------------------
------------------------------------------------------------
-------------------------------ct--------ggggggccgccagt-----
--------ggctgcaaaga-aa-ttccagat-----aaggggtaa-------tcaatagg
cccaactg---------gattaattttgt----------gtcccacaccattctgaaggt
taatgtgt--------------ttcttta-ttataa-tttga---gctcaaaagtaccgc
aaat-attaagctt---------tatgcttgt----------------------------
----------------------------------------t-------------------
-----------------------------tga----------------------------
--------------------------------------------------ataaatgctc
aggtctatttaactgaccatattt-agttcaaatacatgatcagtgctgcataaagaaca
ttataagtggctgaaagcacttccctgtatatggcttccgctcctaagtaaccgatcagt
aa------------------ccggagagtgtgcctctcagcgcaggcttt----------
------------------------------------------------------------
------------------------------------------------------------
------------------------------------------------------------
------------------------------------------------------------
------------------------------------------------------------
------------------------------------------------------------
------------------------------------------------------------
------------------------------------------------------------
------------------------------------------------------------
--------------------ctcata----------------------------------
------------------------------------------------------------
------------------------------------------------------------
------------------------------------------------------------
-------------------------------------------------ga---------
------------------------------------aaata------aag--aa------
------------------------------------------------------------
------------------------------------------------------------
------------------------------------------------------------
------------------------------------------------------------
------------------------------------------------------------
------------------------------------------ca----------------
------------------------------------------------------------
------------------------------------------------------------
------------------------------------------------------------
------------------------------------------------------------
------------------------------------------------------------
------------------------------------------------------------
------------------------------------------------------------
------------------------------------------------------------
------------------------------------------------------------
------------------------------------------------------------
------------------------------------------------------------
------------------------------------------------------------
------------------------------------------------------------
------------------------------------------------------------
---------------------------------------------------------
>hAT-N90_DR|1046297
tcagtacagttaactgttaaaatacagttgttcatttgaatttttatgttttgggggtct
ccaaaataattcaccctacacaaaggggccctcagctgaaaaagtttgaaaacccctgca
ggggttttcaaactgggggccgtg--gccccct--------tgg----------------
---------------------------------------gggtaa-------tcaatggg
cccacatg---------gatgaattttgt----------gtcccgcatcattctgaaggt
taatgta--------------tttcttta-ttataa-tttga---tttcaaaagtactgc
aaaa-attaagctt---------tatgcttatgtcatttaaatgcagttgacatcttcgt
gacacaggaaaagaagcgcaccgccgtgcctc--tgtgcac-ggggacttttattgaata
agagcttctgggcatgcacttcctg----tgatttttggcgcttgtctcctgcacctgac
agcgtttacctttcacttacgcttatctc-ttttacgcttaaacaactaaatgaatgctc
aggtctatttaactgacaatatttcagttaaaatacatgatcaat--------aagaaca
ttatcggtggctgaaagcactactctgtttatggcttgcgttgctaagtaaccgatcagc
tg------------ggtgctgtggagtgcgcgcctctctgcgcaggcttc--actcatag
ggaac-aaatagcattttaaag-acatgccacaacattgcacct-cgtccacag-----t
gcg--aggc-tttacactttgcattgtacaaatatcagacg-gtcatc-tttgcagcatg
gcaaac-aaacatattaaaatt-gtaaa-g---caaaaagtgctgcaataacaatgaatg
gagctgtcatcacatcagcgagtgct-cagagtttca---ctcctgt-------------
------tacactaatgacagctggatgagctctgcagtggacctctt---actcacattg
gttcataatgattaaaaa--aaaaaa---------actaaatttgatacaccctgagtaa
aa--ccac----tataacctacaaaaattataatgcatctgtttgtgtt--atgttattg
ggctaattaattattaaatattaaaatgtattagttctctgta-----------------
------------------------------------------------------------
------------------------------------------------------------
------------------------------------------------------------
------------------------------------------------------------
------------------------------------------------------------
------------------------------------------------------------
------------------------------------------------------------
------------------------------------------------------------
------------------------------------------------------------
------------------------------------------------------------
------------------------------------------------------------
------------------------------------------------------------
------------------------------------------------------------
------------------------------------------------------------
------------------------------------------------------------
------------------------------------------------------------
------------------------------------------------------------
------------------------------------------------------------
------------------------------------------------------------
------------------------------------------------------------
------------------------------------------------------------
------------------------------------------------------------
------------------------------------------------------------
------------------------------------------------------------
------------------------------------------------------------
------------------------------------------------------------
------------------------------------------------------------
---------------------------------------------------------
>hAT-N90_DR|1046298
------------------------------------------------------------
----------------------------------------------------------ca
gggattttcaaactgggg----------------------------gccgccagatggcg
ctagg-ggggccgcaaaga-aa-ttttagat----------------------caatgag
ccgacatg---------gatgaattttgt----------gtcccacatcattctgaaggt
taatata----------------ttttta-ttataa-tttga---gctcaaaagtactgc
aaaa-atgaagttt---------tatgcttatgtcatttaaatgcagttgacacttttgt
gacacaggaaaagaagcgcagcggcctgcctc--cgtggac-ggggacttttattgaata
agcgcttctggccaggcgcttcctgactgtgatttttggcgcttgtctgctgcacctgac
ggcgtttacctttcacttacgcttacctc-ttttacgc-taaacaactaaatgaatgctc
aggtttg----actgactatatttcagttaaaatacatgatcaat--------aagaaca
ttatcggtggctgaaagcacttctctgtatatggcttgcgttcctaagtaaccgatcagc
tg------------ggtgctgcggagtacgcgcctttctgcgcaggcttc--actcatag
ggaac-aaatagcattttaaag-acacagcacaacattgcacct-cgtccacag-----c
gcgacaggc-tttacactttgcattgtacaaatatcagacg-gtcctc-ttagctgcatg
gcaaac-aaacatattaaaatt-gtaaa-g---caaaaagtgctgcaataacaatgaatg
gagctgtcatcacatcagtgagtgct-c--agtttca---ctcctgt-------------
------tacactaatgacagctggatgagctctgcagaggacctctt---actcacattg
gttcataactggatgatt--aaaaaa---------actaaattgtatacacactgagtaa
aa--ccac----tatagccttcaaaaattataatgtatctgtttgtgtt--atgttatag
ggctaa-taaatattaaatattaaaatgtattagtgctctgtatttaatggagctcaaca
---tacctgatcaaattttaatactctgaat------ataaatgca-tttt--------t
gt---tc----cacttttt-cccata---tttgtttgtgtaa--ctaa-tttaaatgta-
-tgttcag----tattattatt-a---------acaaactggt-atgaacattttaaagt
cagcaaagcttttaaaattatgcaaagtaaaacttgtggct-------------------
-------------------ctttgaacttga-------ataccaaattctagattgcatt
taggaaa----tta-tttttttatcagtgtaagtcaggattgtcgacctga----gtaaa
ttatgatgtgcac-----aa-aaaaa--ggaataa-aaata------aac--aa------
aacacactgaaccactacagcctccattgtagta-----t----tgctagttacaacagt
-----taactg---------ttaac-aggctga----tg-att--------tctttaaaa
ctttaaagctttaaat-ttgagatacatttagactctcagctgtaaggg----taaatac
agaagagtctagctgtgcataggctg---aaaaaaagcataaaaattgcat--aaaaact
gtgtaaa-gtgatgactcaaacacaaaata-------tggcttgatggaataatccagtg
agagcagaccacaatgagtactgcgcatcaaa--atttgat-caatagatt---gaagca
ctaaaaccatgtcaac--tcaa--ctaacatcttacaaaga-ttaatccagataatgaat
aatataaatttattgaataatatataataatataaatgtattgaa-----taa----tac
aatt--tt-aaaaaaat------taagtacag------------------ttgttaattt
ga-ggggg--------t-------------------ggcgtcatttttatttt-tggg--
-gg--gtccccaaaagaattc--------------------gcccgacacaaaggggccc
tcag-----ctg----------aaaaagtttgaaaacccctg------------------
------------------------------------------------------------
------------------------------------------------------------
------------------------------------------------------------
------------------------------------------------------------
------------------------------------------------------------
------------------------------------------------------------
------------------------------------------------------------
------------------------------------------------------------
---------------------------------------------------------
>hAT-N90_DR|1046299
------------------------------------------------------------
----------------------------------------------------------ca
ggggttttcaaactggggtccgcg--gccccct--------ggggggccgccagatggcg
ctagg-ggggccgcaaaga-aa-ttttagat----------------------caatgag
ccgacatg---------gatgaattttgt----------gtcccgcatcattctgaaggt
taatata----------------ttttta-ttataa-tttga---gctcaaaagtactgc
aaaa-atgaagctt---------tatacttatgtcatttaaatgcagttgacactttcgt
gacacaggaaaagaagcacaggggcccgcctc--cgtggac-ggggaccttaattgaata
agcgcttctggccaggcgcttcctgactgtgatttttggcgtttgtctgccgcacctgac
ggcgtttacctttcacttacgcttacctc-ttttacgc-taaacaactaaatgaatgctc
aggtttg----actgactatatttcagttaaaatacatgatcaat--------aagaaca
ttatcggtggctggaagcactaccctgtttatggcttgcgttcctaagtaaccgatcagc
tg------------ggagctgcggagtacgcgcctctctgcgcaggcttc--actcatag
ggaac-aaatagcattttaaag-acacggcataacattgcacct-cgtccacag-----c
gcgacaggcttttacactttgcattgtacaaatatcaaac---------tttgcagcatg
gcaaac-aaacatattaaaatt-gtaaa-g---caaaaagtgctgcaataacaatgaatg
gagcggtcatcacatcagcgagtgct-c--agtttca---ctcctgt-------------
------tacactaatgacagctggatgagctctgcagaggacgtctt---acacacattg
gttcataactggatgatt--aaaaaa---------actaaattgtatacaccctgagtaa
aa--ccac----tatagcctataaaaattataatgtatctgtttgtgtt--atgttatag
ggctaa-taattattaaatattaaaatgtattagtgctctgtatttaatggagctcaaca
---tacctgatcaaattttaatactctgaat------ataaatgca-tttt--------t
gt---tc----cacttttt-cccata---tttatttgtgtaa--ataa-tttaaatgtaa
-tgttcag----tattattatt-aataga----acaaactggt-ataaacattttaaagt
cagcaaagcttttaaaattatgcaaagtaaaacttgtggct-------------------
-------------------ctttgaacttga-------atacccaattctagaatgcatt
taggaaa----tta-tttttttatcagtgtaagtcaggattgtcgacctga----gtaaa
ttatgatgtgcac-----aa-aaaaa--ggaataa-aaata------aac--aa------
aacacactgaaccactacagcctccattgtagta-----t----tgctagttacaacagt
acagttaactg---------ttaac-aggctga----tg-aatgacaaaactctttaaaa
ctttaaagctttaactctttagatacatttagactctcagctgtaaggg----taaatac
agaagagtctagctgtgcgtaggctg---aaaaaaagcataaaaatggcat--taaaact
gtgtaaa-gtgacgacttgtacacaaaata-------tggcttgatggaataatccagtg
agagcagactacaatgagtactgcgcatcaag--atttgat-caatagatt---gaaaga
ctaaaaccatgtcaac--tcaa--ctaacatcttacaaaaa-ttaatccagataatgaat
aatataaatttattgaa-------------------------------------------
------------------------------------------------------------
------------------------------------------------------------
------------------------------------------------------------
------------------------------------------------------------
------------------------------------------------------------
------------------------------------------------------------
------------------------------------------------------------
------------------------------------------------------------
------------------------------------------------------------
------------------------------------------------------------
------------------------------------------------------------
------------------------------------------------------------
---------------------------------------------------------
>hAT-N90_DR|1046300
------------------------------------------------------------
----------------------------------------------------------ca
ggggttttcaaactggggtccgcg--gccccct--------ggggggccgccagatggcg
ctagg-ggggccgcaaaga-aa-ttttagat----------------------caatgag
cccacatg---------gatgaattttgt----------gtcccgcatcattctgaaggt
taatata----------------ttttta-taataa-tttga---gctcaaaagtactgc
aaaa-atgaagctt---------tatgcttatgtcatttaaatgcagttgacactttcgt
gacacaggaaaagaagtgcagtggcccgcctc--cgtggac-ggggacttttattgaata
agcgcttctggccaggcgcttcctgactgtgatttatggcgcttgtctgctgcacttgac
ggcgtttacctttcacttacgcttacctc-ttttacgc-taaacaactaaatgaatgctc
aggtttg----actgactatatttcagttaaaatacatgatcaat--------aagaaca
ttatcggtggctgaaagcacttctctgtatatggcttgcgttcctaagtaaccgatcagc
tg------------ggtgctgcggagtgcgcgcctatctgcgcaggcttc--actcatag
ggaac-aaatagcattttaaag-acacggcacaacattgcacct-cgtccacat-----c
gcgacaggcttttacactttgcattgtacaaatatcagac---------tttgcagcatg
gcaaac-aaacatattaaaatt-gtaaa-g---caaaaagtgctgcaataacaatgaatg
gagctgtcatcacatcagcgagtgct-c--agtttca---ctcctgt-------------
------tacactaatgacagctggatgagctctgcagtggacctctt---actcacattg
gttcataactggatgatt--aaaaaa---------actaaattgtatacaccctgagtaa
aa--ccac----tatagcctttaaaaattctaatgtatctgtttgtgtt--atgttatag
ggctaa-taattattaaatattaaaatgtattagtgctctgtatttaatggagctcaaca
---tacctgatcaaattttaatactctgaat------ataaatgca-tttt--------t
gt---tc----cacttttt-cccata---tttgtttgtgtaa--ctaa-tttaaa-----
-tgttcag----tattattatt-aataga----acaaactggt-atgaacattttaaagt
cagcaaagcttctaaaattatgcaaagtaaaacttgtggct-------------------
-------------------ctttgaacttga-------atacccaattctagattgcatt
taggaaa----tta--ttttttatcagtgtaattcaggattgtcgacctga----gtaaa
ttatgatgtgcac----aaa-aaaaa--ggaataa-aaatg------aac--aa------
aacacactgaaccactacagccttcattgtagta-----t----tgccagttacaacagt
acagttaactg---------ttaac-aggctga----tg-aatgacaaaactctttaaaa
ctttaaagctttaaatctttagatacatttagactctcagctgtaaggg----taaatac
agaagagtctagctgtgcataggctg---aaaaaaagcataaaaatggcat--aaaaact
gtgtaaa-gtgatgacttgtacacaaaata-------tggcttgatggaataatccagtg
agagcagaccacaatgaacactgcgcatcaag--atttgat-caatagatt---gaagca
ctaaaaccatgtcaac--tcaa--ctaacatcttacaaaaa-ttaatccagataatgaat
aatataaatgtattgaataatatataataatataaatgtattgaa-----taa----tac
aatt---a-aaaaaaat------taagtacag------------------ttgttaattt
ga-ggggg--------t-------------------ggcgtcaattttatttttgggg--
-gg--gtccccaaaagaattc--------------------gccctacacaaaggggtcc
tcag-----ctga---------aaaaagtttgaaaacccctg------------------
------------------------------------------------------------
------------------------------------------------------------
------------------------------------------------------------
------------------------------------------------------------
------------------------------------------------------------
------------------------------------------------------------
------------------------------------------------------------
------------------------------------------------------------
---------------------------------------------------------
>hAT-N90_DR|1046301
------------------------------------------------------------
------------------------------------------------------------
------------------------------------------gggggccgccagatggcg
ctaggaggggccgcaaagaaaa-ttttagat-----gaggggtaa-------tcaatggg
cccacatg---------gatgaattttgt----------gtcccgcatcattctgaaggt
taatgtac--------------ttcttta-ttataa-tttga---gctcaaaagtactgc
aaaa-attaagctt---------tatgctgatgtcatttaaatgcagttgacactttcgt
gacacaggaaaagaagtgcagcggcccgcctc--tgtgaaa-ggggacttttattgaata
agcgcttctggccggacgcttcctg----tgatttttggcgcttgtctcctgcacctgac
agcgtttacctttcactcatgcttacctc-ttttacgcttaaacaactaaatgaatgctc
aggtctattt-actgacaatatttcagttaaaatacaagatcaat--------aagaaca
ttatcggtggctgaaagcactatcctgtatatggcttgggttcctaagtaaccaatcagc
tg------------ggtgctgcggagtgcgcacctctctgcgcaggcttc--actcatag
ggaac-aaatagcattttaaag-acacg-cacaacattgcacct-catccacag-----t
gcgataggc-tttacactttgcattgtacaaatatgagacg-gtcctc-tttgcagcatg
gcaaac-aaacatattaaaatt-gtaaa-g---caaaaagtgctgcaataacaatgaatg
gagctgtcatcacaacagcgagtgct-cagagtttca---cccctgt-------------
------tacactaatgacagctggatgagctctgcagtggacctctt---actcacattg
gttcat-----aatgatt--aaaaaa---------actacattttatacaccctgagtga
aa--tcac----tataacctataaaaattataatgtatctgtttgtgtt--atgttatag
ggctaattaattattaaatattaaaatgtattagtgctctgtatttaatggagctca--a
---tatctgatcaaactttaatactctaaat------gtaaatgca--ttttttcaagat
gttaatc----cacttttt-ctcata---tttatttgtg------taa-tttaaatgtaa
-tgttcag----tattattatt-aataga----acaaactggt-atgaacattttaaagt
cagcaaagcttctaaaattatgcaaagtaaaacttgtggct-------------------
-------------------ctttgaacttga-------atacccaattctagattgcatt
taggaaa----tta--ttttttatcagtgtaagtcaggattgtcgacctga----gtaaa
ttttgatgtgcac----aaa-aaaaa--ggtataa-aaata------aac--aa------
aacacactgaaccactacagcctccattgtagta-----t----tgctagttacaacagt
acagttaactg---------ttaac-aggctga----tg-aatgacaaaactctttaaaa
cttcaaagctttaaatgtgtagatacatttagactctcagatgtaaggg----taaatac
agaagagtctagctgtgcataggcag---aaaaaaagcataaatatggca-taaaaaact
gtgtaaacgtgatgactcgaacacaaaata-------tggcttgatgg---aatccaatg
agagcagaccacaatgaacactgcgcatgaag--atttgat-caatagatt---gaagca
ctgaaatcatgtcaac--tcaattcttacatcttacaaaaa-ttaatccagataatgaat
aatataaatttattgaataatatataataatataaatgtattgaa-----taa----tac
aat-------taaacattttttttaagtacag------------------ttgttaattt
ga-ggttt--------ttttttttttttttttttttggcgtcatttttatttt-tggg--
-gt--ctccccaaaagaattc--------------------gccctacacaaaggggccc
tcag-----ctg----------aaaaagtttgaaaacccctg------------------
------------------------------------------------------------
------------------------------------------------------------
------------------------------------------------------------
------------------------------------------------------------
------------------------------------------------------------
------------------------------------------------------------
------------------------------------------------------------
------------------------------------------------------------
---------------------------------------------------------
>hAT-N90_DR|1046302
------------------------------------------------------------
------------------------------------------------------------
------------------------------------------------------------
------------------------------------------------------------
------------------------------------------------------------
------------------------------------------------------------
------------------------------------------------------------
------------------------------------------------------------
------------------------------------------------------------
------------------------------------------------------------
------------------------------------------------------------
------------------------------------------------------------
------------------------------------------------------------
------------------------------------------------------------
------------------------------------------------------------
------------------------------------------------------------
------------------------------------------------------------
------------------------------------------------------------
------------------------------------------------------------
------------------------------------atcagtttgt----tatattacat
gcctaatgaattattatatattaaaatatactagtggc----atttaatggtgctcaaaa
---tatttgctcaaagttcaat--------------------------------------
------------------------------------------------------------
------------------------------------------------------------
------------------------------------------------------------
--------------aca----tgaagtacaaa----------------------tgcatt
-----------------ttttca----------------------------------aga
t-----------------------------------------------------------
------------------------------------------------------------
-----------------------------------------------------------a
ttaatc------------------------------------------------------
---------------------------------------------------------ttt
ttatttacatgatcat--------------------------------------------
-------------------------gtttggt--atttttt-aaacagaacaatgacact
cc----------------------------------------------ag-------aac
agcat-------------------------tttaaagtcagcaaaattgc-------tc-
aatta----------------------------------------------tcttaaata
aa----------------------------------------------------------
------------------------------------------------------------
------------------------------------------------------------
------------------------------------------------------------
------------------------------------------------------------
------------------------------------------------------------
------------------------------------------------------------
------------------------------------------------------------
------------------------------------------------------------
------------------------------------------------------------
------------------------------------------------------------
---------------------------------------------------------
>hAT-N90_DR|1046303
------------------------------------------------------------
------------------------------------------------------------
------------------------------------------gggggcagccaaatgacg
caagc-agggtcgcaaaga-aa-ttgtagat-----gaggagtcg-------tcaacaga
cccacctg---------aattatttttgt----------gttccgcgtcattctgaagga
taatgtat--------------ttctttt-atataa-gttga---gctcaaaaatattaa
gtat-a------------------atgtttgtgtcatttaaatgaagttgatactatcgc
-tgaaaaagagaaaaga-------------------------------------------
------------------------------------------------------------
------------------------------------------------------------
------------------------------------------------------------
------------------------------------------------------------
------------------------------------------------------------
------------------------------------------------------------
------------------------------------------------------------
------------------------------------------------------------
------------------------------------------------------------
------------------------------------------------------------
------------------------------------------------------------
------------------------------------------------------------
------------------------------------------------------------
------------------------------------------------------------
------------------------------------------------------------
------------------------------------------------------------
------------------------------------------------------------
------------------------------------------------------------
------------------------------------------------------------
------------------------------------------------------------
------------------------------------------------------------
------------------------------------------------------------
------------------------------------------------------------
------------------------------------------------------------
------------------------------------------------------------
------------------------------------------------------------
------------------------------------------------------------
------------------------------------------------------------
------------------------------------------------------------
------------------------------------------------------------
------------------------------------------------------------
------------------------------------------------------------
------------------------------------------------------------
------------------------------------------------------------
------------------------------------------------------------
------------------------------------------------------------
------------------------------------------------------------
------------------------------------------------------------
------------------------------------------------------------
------------------------------------------------------------
---------------------------------------------------------
>hAT-N90_DR|1046304
------------------------------------------------------------
------------------------------------------------------------
------------------------------------------------------------
------------------------------------------------------------
------------------------------------------------------------
--------------------------tta-ttttaa------------------------
------------------------------------------------------------
------------------------------------------------------------
------------------------------------------------------------
------------------------------------------------------------
------------------------------------------------------------
-----------------------------------------------------------t
----------------------------------------------------aagaaca-
------aagtag------------------------------------------------
-----------------------------------------t------------------
--aaac----------agcatt-ttaaa-gt------------------------cagta
aaactgct----------------------------------------------------
------------------------------------------------------------
------------------------------------------------------------
------------------------------------------------------------
--caaatta---------------------------tcttaaacaaagtggaaattatca
ct-t---------------------------------ttaaatgca--ttttttcaagat
tttaatcaa----------------------------------------ttt--------
------------ttttaccatt--------------------------------------
------------------------------------------------------------
------------------------------------------------------------
----------------tttttta--------------------------------at---
------------------------------------------------------------
---------------------------------------tt-------------------
------------------------------------------------------------
------------------------------------------------------------
------------------------------------------------------------
------acatgatcactt------------------------------------------
-----------------------------agt--atttgtttaaacagaacaaggacaca
ccg----------------------------------------------gagtaataaac
agcat-------------------------tttaaagtcagtaaaactgc-------tca
aatt--------------------------------------------------------
------------------------------------------------------------
-----------------------------------------atcttaaataaa-------
------------------------------------------------------------
------------------------------------------------------------
------------------------------------------------------------
------------------------------------------------------------
------------------------------------------------------------
------------------------------------------------------------
------------------------------------------------------------
------------------------------------------------------------
------------------------------------------------------------
---------------------------------------------------------
>hAT-N90_DR|1046305
------------------------------------------------------------
----------------------------------------------------------ca
ggggttttcaaactggggtccgcg--gccccct--------ggggggccgccagattgcg
ctagg-ggggccgcaaaga-aa-ttttagat----------------------caatgag
cccacatg---------gatgaattttgt----------gtcctgcatcattctgaaggt
taatata----------------ttttta-ttataa-tttga---gctcaaaagtactgc
aaaa-atgaagctt---------tatgcttatgtaatttaaatacagttgacactttcgt
gacacaggaaaagaagcgcagcggcccgcctc--cgtggac-ggggacttttattgaata
agcgcttctggccaggcgcttcctgactgtgatttttggcgcttgtctgctgcacctgac
ggcgtttacctttcacttacgcttacctc-ttttacgc-taaacaactaaatgaatgctc
aggtttg----actgactatatttcagttaaaatacatgatcaat--------aagaaca
ttatcggtggctgaaagcactaccctgtttatggcttgcgttcctaagtaagcgatcagc
tg------------ggtgctgcggagtgcgcgcctctctgcgcaggcttc--actcatag
ggaac-aaatagcattttaaag-acacggcacaacattgcacct-cgtccacag-----c
gcgacaggcttttacactttgcattgtacaaatatcagac---------tttgcagcatg
gcaaac-aaacatattaaaatt-gtaaa-g---caaaaagtactgcaataacaatgaatg
gagctgtcatcacatcagcgagtgct-c--agtttca---ctcctgt-------------
------tacactaatgacagctggatgagctctgcagtggacctctt---actcacattg
gttcataactggatgatt---aaaaa---------actaaattgtatacacactgagtaa
aa--ccac----tatagcctttaaaaattataatgtatctgtttgtgtt--atgttatag
ggctaa-taaatattaaatattaaaatgtattagtgctctgtatttaatggagctcaaca
---tacctgatcaaattttaatactctgaat------ataaatgca-tttt--------t
gt---tc----cacttttt-cccata---tttgtttgtgtaa--ctaa-tttaaatgtaa
-tgttcag----tattattatt-aataga----acacactggt-atgaacattttaaagt
cggcaaagcttctaaaattaagcaaagtaaaactagtggct-------------------
-------------------ctttgaacttga-------atacccaattctagattgcatt
taggaaa----tta--ttttttatcagtgtaagtcaggattgtcgacctga----gtaaa
ttatgatgtgcac----aaa-aaaaaaaggaataa-aaata------aac--aa------
aacacactgaaccactacagcctccatcgtagta-----t----tgctggttacaacagt
acagttaactg---------ttacc-aggctga----tg-aatgacaaaactctttaaa-
-------gctttaaatctttagatacatttagagtctcagctgtaaggg----taaatac
agaagagtctagctgtgcataggctg---aaaaaaagcataaaaatggcat--aaaaact
gtgtaaa-gtgacgactcaaacacaaaata-------tagcttgatggaataatccagtg
agagaagaccacaatgaacactgcgcatcaag--atttgat-caatagatt---gaagca
ctaaaaccatgtcaac--tcaa--ctaacatcttacaaaaa-ttaatccagataatgaat
aatataaatttattgaataatatataataatataaatgtattgaa-----taa----tac
aatt--ta-aaaaaaat------taagtacag------------------ttgttaattt
ga-ggggg--------t-------------------ggcgtcatttttatttt-tggg--
-gg--gtccccgaaagaattc--------------------gccctacacaaaggggccc
tcag-----cta----------aaaaagtttgaaaacccctg------------------
------------------------------------------------------------
------------------------------------------------------------
------------------------------------------------------------
------------------------------------------------------------
------------------------------------------------------------
------------------------------------------------------------
------------------------------------------------------------
------------------------------------------------------------
---------------------------------------------------------
>hAT-N90_DR|1046306
------------------------------------------------------------
----------------------------------------------------------ca
ggggttttcaaact----------------------------gggggccgccagatggcg
ctagg-ggggccgcaaaga-aa-ttttagat-----tatgggtca-------tcgatggg
cccacatg---------gatgaattttgt----------gtcccgcatcattctgaaggt
taatata---------------tttttta-ttataa-tttga---gctcaaaagtactgc
aaaa-atgaagctt---------tatgcttatgtcatttaaatgcagttgacactttcgt
gacacaggaaaagaa-------------------------ca------------------
-----------------------------taa----------------------------
------------------------------------------------------------
-----------------------------aaaatacatgatcatt--------aagaaca
ttatcggtggctgaaagcacttctctgtatatggcttgcgttcctaagtaaccgatcagc
tg------------ggtgctgcggagtgcgcgcctctctgcgcaggcttc--actcatag
ggaac-aaatagcattttaaag-acacggcacaacattgcacct-catccacag-----c
gcgacaggc-tttacactttgtattgtac-------agacg-gtcctc-tttgcatcatg
gcaaac-aaacatattaaaatt-gtaaa-g---caaaaagtgctgcaataacaatgaa--
------------------------------------------------------------
---------------------tggatgagctctgcagtggacctctt---actcacattg
gttcat-----aatgatt--aaaaaa---------actaaattttatacaccctgagtaa
aa--ccac----tatagcctataaaaattataatgtatctgtttgtgtt--atgttatag
ggcttattaattattaaatattaaaatgtattagtgctctgtatttaatggagctcaaca
---tctctgatcaaattttaatactctgaat------ataaatgca--tttttttaagat
gt---tc----cacttttt-cccata---tttgtttgtgtaa--ctaa-tttaaatgtaa
-tgttcag----tattattatt-aataga----acaaactggt-atgcacattttaaagt
cagcaaagcttctaaaattatgcaaagtaaaacttgtggct-------------------
-------------------ctttgaacttga-------atacccaattctagattgcatt
taggaaa----ttg--ttttttatcagtgtaagtcaggattgtcgacctga----gtaaa
ttatgatgtgcacaa------aaaaa--ggaataa-aaata------aac--aaaacttc
aacacactgaaccactacagcctccattgtagta-----t----tgctagttacaacagt
acagttaactg---------tcaac-aggctga----tg-aatgacaaaactctttaaaa
cttcaaagctttaaatctttagatacatttagactctcagctgtaaggg----taaatac
agaagagtctagctgtgcataggcag----aaaaaagcataaatatggcat--aaaaacg
gtgtaaa-gtgatgactcgtacacaaaata-------tggcttgatgg---aattcattg
agagcagaccacaatgaacactgcgcatcaag--atttgat-ctatagatt---gaagaa
ctgaaaccatgtcaac--tcaa--ctgacatcttacaaaaa-ttaatccagataatgaat
attataaatttatttaataatatataataatataaatgtattgaa-----taa----tac
aatt--aa-aaaaaaaa------taagtacag------------------ttgttaattt
ga-ggggg--------t-------------------ggcatcatttttatttt-ttgg--
-gg--gtccccaaaagaattc--------------------accctacacaaaggggccc
tcag-----ctg----------aaaaagtttgaaaacctctg------------------
------------------------------------------------------------
------------------------------------------------------------
------------------------------------------------------------
------------------------------------------------------------
------------------------------------------------------------
------------------------------------------------------------
------------------------------------------------------------
------------------------------------------------------------
---------------------------------------------------------
>hAT-N90_DR|1046307
------------------------------------------------------------
----------------------------------------------------------ca
ggggttttcaaactggggtccgcg--gccccct---------------------------
------ggggccgcaaaga-aa-ttttagat----------------------caatgag
cccacatg---------gatgaattttgt----------gtcccgcatcattctgaaggt
taatata----------------ttttta-ttataa-tttga---gctcaaaagtactgc
aaaa-atgaagctt---------tatgcttatgtcatttaaatgcagttgacactttcgt
gacacaggaaaagaagcgcagcggcccgcctc--cgtggac-ggggacttttattgaata
agcgcttctggccaggcgcttcctgactgtgatttttggcgcttgtctgctgcacctgac
ggcgtttacctttcacttacgcttacctc-ttttacgc-taaacaactaaaagaatgctc
aggtttg----actgactatatttcagttaaaatacatgatcaat--------aagaaca
ttatcggtggctgaaagcacttccctgtttatggcttgcgttcctaagtaaccga-----
--------------ggtgctgcggagtgcgcgcctctctgcgcaggcttc--actcatag
ggaac-aaatagcattttaaag-acacggcacaacattgcaact-cgtctacag-----c
gcgacaggcttttacactttgcattgtacaaatatcagacg-gtcctc-ttagcagcatg
gcaaac-aaacatattaaaatt-gtaaa-g---caaaaagtgctgcaataacaatgaatg
gagctgtcatcacatcagcgagtgct-c--agtttca---ctcctgt-------------
------tacactaatgacagctggatgagctctgcag--gacctctt---acacacattg
gttcataactggatgattaaaaaaaa---------actaaattgtatacacactgagtaa
aa--ccac----taaagcctttaaaaattataatgtatgtgtttgtgtt--atgttatag
ggctaa-taattattaaatattaaaatgtattagtgctctgtatttaatggagctcaaca
---tacctgatcaaattttaatactctgaat------ataaatgca-tttt--------t
gt---tc----cacttttt-cccata---tttgtttgtgtaa--ctaa-tttaaatgtaa
-tgttcag----tcttattatt-attaga----acaaactggt-atgaacattttaaagt
cagcaaagcttctaaaattatgcaaagtaaaacttgtggct-------------------
-------------------ctttgaacttga-------atacccaattctagattgcatt
taggaaa----tta--ttttttatcagtgtaagtcaggattgtcgacctga----gtaaa
ttatgatgtgcac----aaa-aaaaa--ggaataa-aaata------aac--aa------
aacacactgaaccactacagcctctattgtagta-----t----tgctagttacaacagt
acagttaactg---------ttaac-aggctga----tg-aatgacaaaactctttaaaa
cttcaaagctttaaatctttagatacatttagactctcagctgtaaggg----taaatac
agaagagtctagctgtgcataggctg---aaaaaaagcataaaaatggcat--aaaaact
gtgtaaa-gttatgacttgtacacaaaata-------tggcttgatggaataatccagtg
agagaagaccacaataaacactgcgcatcaag--atttgat-caatatatt---gaagca
ctgaaaccatgtcaac--tcaa--ctaacatcttacaaaaa-ttaatccagataatgaat
aatataaatttattgaataatatataataatataaatgtattgaa-----taa----tac
aatt--tt-taaaaaat------taagtacag------------------ttgttaattt
ga-ggggg--------t-------------------ggcgtcatttttatttt--tgg--
-gg--gtccccaaaagaattc--------------------gccctacacaaaggggccc
tcag-----ctg----------aaaaagtttgaaaacccctg------------------
------------------------------------------------------------
------------------------------------------------------------
------------------------------------------------------------
------------------------------------------------------------
------------------------------------------------------------
------------------------------------------------------------
------------------------------------------------------------
------------------------------------------------------------
---------------------------------------------------------
>hAT-N90_DR|1122245
------------------------------------------------------------
------------------------------------------------------------
------------------------------------------gggggccgccagatggcg
ctagggggggtcgcaaaga-aa-ttttagat-----gaggggtaa-------tcaatggg
cccacatg---------gatgaattttgt----------gtcccgcatcattctgaaggt
taatata----------------ttttta-ttataa-tttga---gctcaaaagtactgc
aaaa-attagcctt----------attcttatgtcatttaaatgcagttgac--------
---acagggaaagaagcgcagcggctcgcctc--tgtgcac-ggggacttttattgaata
agcgcttctggccggcctcttcctg----tgatttttggcgcttgtctgctgcacctgat
gctgtttatctttcacttacgcttacctc-ttttacgc-taaacaactaaatgaatgctc
aggtctattt-gctgacaatatttcagttaaaatacatgatcaat--------aagaaca
ttatcggaggctgaaagcacttccctgtatatggcttgcgttgctaagtaaccgatcagc
tg----------------------------------------------------------
------------------------------------------------------------
------------------------------------------------------------
------------------------------------------------------------
------------------------------------------------------------
------------------------------------------------------------
------------------------------------------------------------
------------------------------------------------------------
------------------------------------------------------------
------------------------------------------------------------
-----------------------------------------------------ggtgcag
-tgttctg----tattattatt-aataga----acacactggt-atgaacatgttaaagt
cagcaaagcttctaaaattatgcaaagtaaaacttgtggct-------------------
-------------------gtttgaacttga-------atacccaattctagattgcatg
taggaaa----tga--ttttttatcagtgtaagtcaggattgtggacctga----gtaaa
ctatgatgtgcac-----aa-aaaaa--agaataa-aaata------aac--aa------
aacacactgaaccactacagcctctattgtagta-----t----tgctggttacaacagt
agagttaactg---------ttaac-a-gctga----tg-aatgacaaaactctttaaaa
----------------ctttggatatatttagactctcagctgtaaggg----taaatac
agaagagtgtagctgtgcataggcag----aaaaaagcataaaaatggca-taataaact
gtgtaaacgtgacgactccaacacaaaata-------tgtcttgatgg---aatgcagtg
agagcagaccacaatgaacactgcgcatcaag--atttgat-caatagatt---gaagca
ctgaaacc--gtcaac--tcaa--ctaacatcttacaaaaa-ctaatccagataatgaac
a-------tttattgaataatatataataatataaatatattgaa-----aaa----tac
aatt-------aaacattgtttttaagtacag------------------ttgttaattt
ga-g------------t--------ttttttttttaggggtcatttttatttt--tgg--
-gg--gtccccaaaagaattc--------------------gccctacacaaaggggccc
tcag-----ctg----------aaaaagtttgaaaacccctg------------------
------------------------------------------------------------
------------------------------------------------------------
------------------------------------------------------------
------------------------------------------------------------
------------------------------------------------------------
------------------------------------------------------------
------------------------------------------------------------
------------------------------------------------------------
---------------------------------------------------------
>hAT-N90_DR|1122246
------------------------------------------------------------
------------------------------------------------------------
------------------------------------------------------------
----------------------------------------------------------gg
c--------------------catcttctttggctttttgctga------ttctgacatg
-caggcgcgtgcgagtaaattgcttttta-tctcgt------------------------
-----tatacactt-----------------------------------------g----
------------------------------------------------------------
------------------------------------------------------------
------------------------------------------------------------
------------------------------------------------------------
---------------------------------------------------------agc
------------------------------------------------------------
----------------------------------------aact----------------
------------------------------------------------------------
--aaatg---------aatgcc--------------------------------------
------------------------------------------------------------
-------------------------------------a-aa-------------------
------------------------------------------------------------
------------------------------------------------------------
------------------------------------------------------------
----gtcaattt------------------------------------------------
------------------------------------------aatcaa------------
------------------------------------------------------------
------------------------------------------------------------
------------------------------------------------------------
-----------ttg--aattttaat--------------------------tac-at---
-----------------------------------------------tac----------
-----------------------------------aacatcaat----------------
------------------------------------------------------------
------------------------------------------------------------
------------------------------------------------------------
------------------------------------------------------------
------------------------------------------------------------
------------------------------------------------------------
------------------------------------------------------------
------------------------------------------------------------
------------------------------------------------------------
------------------------------------------------------------
------------------------------------------------------------
------------------------------------------------------------
------------------------------------------------------------
------------------------------------------------------------
------------------------------------------------------------
------------------------------------------------------------
------------------------------------------------------------
------------------------------------------------------------
------------------------------------------------------------
---------------------------------------------------------
>hAT-N90_DR|1122247
------------------------------------------------------------
------------------------------------------------------------
-------------gaggcactgaca------------ccatgtaaactcaacagacatct
c---------ccaaaaacg-aa-tccagagc---atgaatagta----------------
------------------------------------------------caatctgagtat
aaatgcat--------------tt------------------------------------
------------------------------------------------------------
------------------------------------------------------------
------------------------------------------------------------
------------------------------------------------------------
------------------------------------------------------------
------------------------------------------------------------
------------------------------------------------------------
------------------------------------------------------------
------------------------------------------------------------
------------------------------------------------------------
------------------------------------------------------------
------------------------------------------------------------
------------------------------------------------------------
------------------------------------------------------------
------------------------------------------------------------
-------------------------------------------------ttgttcaagat
gttaatc--cacttttttt-tccaca--ttttttcaatttaa--ctaattttaaatgtaa
-tgt--------tattatttttaaataga----acaagttggtaatg-acattttaaaat
ctgcaaaactgctaaaatcatgcgaagtatcatttgtgcctctttgccttttaaggggtt
taaatgtggccc-ctttgcctctgaacttga-------gtaccccattctagaatgcatt
taggaaa----tta--tttttcatcagtgcaagtcaggattttcgacctaa----ataaa
tt--------cac--aaata-aatat--taattaa-aaata------aataaaaaactta
aacacattgaaacactacagcctccactgtagta-----t----tactagtt--cacagt
acagttaacatcgagagtcatgaac-atgctga----tt-aatgacagaactctttgaaa
ct-------aataaatcttgggataaatttagactctcatctgaaagaa----ttcatac
agaag---------------------------------------------------aaaa
ctgtaaatgtgatgactcgtacacaaaatatg----------------------------
------------------------------------------------------------
------------------------------------------------------------
------------------------------------------------------------
------------------------------------------------------------
------------------------------------------------------------
------------------------------------------------------------
------------------------------------------------------------
------------------------------------------------------------
------------------------------------------------------------
------------------------------------------------------------
------------------------------------------------------------
------------------------------------------------------------
------------------------------------------------------------
------------------------------------------------------------
------------------------------------------------------------
---------------------------------------------------------
>hAT-N90_DR|1122248
------------------------------------------------------------
------------------------------------------------------------
------------------------------------------------------------
------------------------------------------------------------
------------------------------------------------------------
------------------------------------------------------------
------------------------------------------------------------
------------------------------------------------------------
------------------------------------------------------------
------------------------------------------------------------
------------------------------------------------------------
------------------------------------------------------------
------------------------------------------------------------
------------------------------------------------------------
-----------------tttgtattatgtaaatgacagatg-gtcttc-tctgcagaata
aatacc-aaatgtattaaaatt-gcaaa-g---caaaaagcactcctataacaataaatg
gagctgtcatc-------------------------------------------------
---ccatattatatta--------------------------------------------
------------------------------------------------------------
------------------------------------------------------------
------------------------------------------------------------
------------------------------------------------------------
------------------------------------------------------------
------------------------------------------------------------
------------------------------------------------------------
--------------------tttgtgcttaaaagt-----------------agctcaaa
tatttgg---------ctttatgct----------tttatcatttaaatgtt---gt---
------------------------------------------------------------
--------------------------------taa----tttt-----------------
-------------------------------------ttc--------------------
------------------------------------------------------------
------------------------------------------------------------
------------------------------------------------------------
------------------------------------------------------------
------------------------------------------------------------
------------------------------------------------------------
------------------------------------------------------------
------------------------------------------------------------
------------------------------------------------------------
------------------------------------------------------------
------------------------------------------------------------
------------------------------------------------------------
------------------------------------------------------------
------------------------------------------------------------
------------------------------------------------------------
------------------------------------------------------------
------------------------------------------------------------
------------------------------------------------------------
---------------------------------------------------------
>hAT-N90_DR|1122249
------------------------------------------------------------
------------------------------------------------------------
-------------------------------------------------------tggcg
ctagg-ggggccgcaaaga-aa-ttttagat----------------------caatgag
cccacatg---------gatgaattttgt----------gtcccgcatcattctgaaggt
taatcta----------------ttttta-ttataa-tttga---gctcaaaagtactgc
aaaa-atgaagcttttttcattctgcatttatgtcatttaaatgcagttgacattttcgt
gacacaggaaaagaagcgcagcggcccgcctc--cgtggac-ggggacttttattgaata
agcgcttctggccaggcgcttcctgactgtgatttttggcgcttgtctgccgcacctgac
ggcgtttacctttcacttacgcttacctc-ttttacgc-ttaacaactaaatgaatgctc
aggtttg----actgactatatttcagttaaaatacatgatcaat--------aagaaaa
ttatcggtggctgaaagcactaccttgtttatggcttgcgttcctaagtaaccga-----
--------------ggtgctgcggagtacgcgcctctctgcgcaggcttc--actcatag
ggaac-aaatagcattttaaag-acacggcacaacattgcacct-cgtccacag-----c
gcgacaggcttttacactttgcattgtacaaatatcagacg-gtcctc-tttgcagcatg
gcaaac-aaacatattaaaatt-gtaaa-g---caaaaagtgctgcaataacaatgaatg
gagctgtcatcacatcagcgagtgct-c--agtttca---ctcctgt-------------
------tacactaatgacagctggatgagctctgcagtggacctctt---actcacattg
gttcataactggatgattt-aaaaaa---------actaaattgtatacacactgagtaa
aa--gcac----tatagccttt-aaaattataatgtatctgtttgtgtt--atgttatag
ggctaa-taattattaaatattaaaatgtattagtgctctgtatctaatggagctcaaca
---tatctgatcaaattttaatactctgaat------ataaatgca--ttt--------t
gt---tc----cacttttt-cccata---tttgtttgtgtaa--ctaa-tttaaatgtaa
-tgttcag----tattattatt-aataga----acaaactggt-atgaacattttaaagt
cagcaaagcttctaaaattatgcaaagtaaaacttgtggct-------------------
-------------------ctttgaacttga-------atacccaattctagattgcatt
taggaaa----tta--ttttttatcagtgtaagtcaggattgtcgacctga----gtaaa
ttatgatgtgcaca--aaaa-aaaaa-aggaataa-aaata------aac--aa------
aacacactgaaccactacagcctctattgtagta-----t----tgctagttacaacagt
acagttaactg---------ttaac-aggctga----tg-aatgacaaaactctttaaaa
ctttaaagctttaaatctttagatacatttagactctcagctgtaaggg----taaatac
agaagagtctagctgtgcataggctg---aaaaaaagcataaaaatggcat--aaaaact
gtgtaaacgtgacgacatgtacacaaaata-------tggcttgatggaataattcagtg
agagcaaaccacaatgagtactgcgcatcaag--atttgat-caataaatt---gaagca
ctaaaaccatgccaac--tcaa--ctaacatcttacaaaaa-ttaatccagataaagaat
aatataaatttattgaataatatataataatataaatgtattgaa-----taa----tac
aatt--ta-aaaaaaat------taagtacag------------------ttgttaattt
ga-ggggg--------t-------------------ggcgtcatttttatttt-tggg--
-gg--gtccccaaaagagttc--------------------gccctacacaaaggggccc
tcag-----ctg----------aaaaggtttgaaaacccctg------------------
------------------------------------------------------------
------------------------------------------------------------
------------------------------------------------------------
------------------------------------------------------------
------------------------------------------------------------
------------------------------------------------------------
------------------------------------------------------------
------------------------------------------------------------
---------------------------------------------------------
>hAT-N90_DR|1122250
------------------------------------------------------------
----------------------------------------------------------ca
ggggttttcaaactggggtccgcg--gccccct--------ggggggccgccagatggcg
ctagg-ggggccgcaaaga-aa-ttttagat----------------------caatgag
cccacatg---------gatgaattttgt----------gtcccgcatcattctgaaggt
taatcta----------------ttttta-ttataa-tttga---gctcaaaagtactgc
aaaa-atgaagcttttttcattctgcatttatgtcatttaaatgcagttgacattttcgt
gacacaggaaaagaagcgcagcggcccgcctc--cgtggac-ggggacttttattgaata
agcgcttctggccaggcgcttcctgactgtgatttttggcgcttgtctgccgcacctgac
ggcgtttacctttcacttacgcttacctc-ttttacgc-ttaacaactaaatgaatgctc
aggtttg----actgactatatttcagttaaaatacatgatcaat--------aagaaca
ttatcggtggctgaaagcactaccttgtttatggcttgcgttcctaagtaaccga-----
--------------ggtgctgcggagtacgcgcctctctgcgcaggcttc--actcatag
ggaac-aaatagcattttaaag-acacggcacaacattgcacct-cgtccacag-----c
gcgacaggcttttacactttgcattgtacaaatatcagacg-gtcctc-tttgcagcatg
gcaaac-aaacatattaaaatt-gtaaa-g---caaaaagtgctgcaataacaatgaatg
gagctgtcatcacatcagcgagtgct-c--agtttca---ctcctgt-------------
------tacactaatgacagctggatgagctctgcagtggacctctt---actcacattg
gttcataactggatgatt--aaaaaa---------actaaattgtatacacactaagtaa
aa--gcac----tatagcctttaaaaagtataatgtatctgtttgtgtt--atgttatag
ggctaa-taattattaaatattaaaatgtattagtgctctgtatctaatggagctcaaca
---tatctgatcaaattttaatactctgaat------ataaatgca--ttt--------t
gt---tc----cacttttt-cccata---tttgtttgtgtaa--ctaa-tttaaatgtaa
-tgttcag----tattattatt-aataga----acaaactggt-atgaacattttaaagt
cagcaaagcttctaaaattatgcaaagtaaaacttgtggct-------------------
-------------------ctttgaacttga-------atacccaattctagattgcatt
taggaaa----tta--ttttttatcagtgtaagtcaggattgtcgacctga----gtaaa
ttatgatgtgcac----aaa-aaaaa-aggaataa-aaata------aac--aa------
aacacactgaaccactacagcctctattgtagta-----t----tgctagttacaacagt
acagttaactg---------ttaac-aggctga----tg-aatgacaaaactctttaaaa
ctttaaagctttaaatctttagatacatttagactctcagctgtaaggg----taagtac
agaagagtctagctgtgcataggctg---aaaaaaagcataaaaatggcat--aaaaact
gtgtaaacgtgacgacttgtacacaaaata-------tggcttgatggaataattcagtg
agagcaaaccacaatgagtactgcgcatcaag--atttgat-caatagatt---gaagca
ctaaaaccatgtcaac--tcta--ctaacatcttacaaaaa-ttaatccagataatgaat
aatataaatttattgaataatatataataatataaatgtattgaa-----taa----tac
aatt--aa-aaaaaaat------taagtacag------------------ttgttaattt
ga-ggggg--------t-------------------ggcgtcatttttatttt-tggg--
-gg--gtccccaaaagaattc--------------------gccctacacaaaggggccc
tcag-----ctg----------aaaaggtttgaaaacccctg------------------
------------------------------------------------------------
------------------------------------------------------------
------------------------------------------------------------
------------------------------------------------------------
------------------------------------------------------------
------------------------------------------------------------
------------------------------------------------------------
------------------------------------------------------------
---------------------------------------------------------
>hAT-N90_DR|1122251
------------------------------------------------------------
------------------------------------------------------------
------------------------------------------------------------
--------ggccgcaaaga-aa-ttttagat-----gatgggtaa-------taaatggg
cccacatg---------gatgaattttgt----------gtcccgcatcattctgaagct
taatata---------------tttttta-ttataa-tttga---gctcaaaagtactgc
aaaa-attaagctt---------tatgcttatgtcatttaaatgcagttgacattttcgt
gacacaggactagaagcgcagcggcccgcctc--tgtgcac-ggggactttt--------
---------ggccgggcgcttcctg----tgatttttggcgcttgtctgctgcacctgac
agtgtttacctttcacttacgcttgcctc-ttttacgc-taaacacctaaatgaatgctc
aggtctatttaactgactatatttcagtt---atacatgatcaat--------aagaaca
ttatca-tggctgaaagcacttccctgtttatggcttgcgttcctaagtaaccgatcagc
tg------------ggtgctgcggagtgcgcgcctctctgcgcaggcttc--actcatag
ggaac-aaatagcattttaaag-acacggcacaacattgcactt-cgtccacag-----t
gcgacaggc-ttcacactttgcattgtactaatatcagacg-gtcctc-tttgcagcatg
gcaaac-aaacatattaaaatt-gtaaa-a---caaaaagtgctgcaataacaatgaatg
gagctgtcattacatcagcaagttct-cagagtttca---ctcctgt-------------
------tacactaatgacagcttgatgagctctgcagtggacctctt---acttgcattg
gttcataactggatgattaaaaaaaa---------actatattgtatacgccctgagtaa
aa--ccac----tataacctataaaaattataatgtatctttttgtgtt--atgttatag
ggctaattaattattaaatattaaaatgtattagtgctctgtatttaatggagctcaaca
---tatctgatcaaatttcaatactctgaat------ataaatgca-tttttttcaacat
gt---tc----cacttttt-cccata---tttatttgtgtaa--ctaa-tttaaatgtaa
-tgttcag----tattattatt-aataga----acaaactggt-atgaacattttaaagt
cagcaaagcttctaaaattatgcaaagtaaaagttgtggct-------------------
-------------------ctttgaacttga-------atacccaattctagattgcatt
taggaca--------ttttttttttaat---------------------ta---------
----------------ttca-aaaat--ggaataa-aaata------aac--aaa-----
---acactgaaccactacagccaccattgtagta-----t----tgctagttacaacagt
acagttaactg---------ttaac-aggctta----tg-aatgacaaaactctttaaaa
ctttaagtctttaaatctttagatacatttagactcttagctgtaaggg----taaatac
agaagagtctagctgtgcataggcag---aaaaaaagcataaaaatagca-taaaagact
gtgtaaa-gtgacgactcgtacacaaaata-------tggcttgatgg---aatccagtg
agagcagaccacaatgaacactgcgcatgaag--atttgat-------------------
------------caat--ccag--------------------ataatccagataatgaat
agtatagatttattgaataatatataataatataaatgtattgaa-----taa----tac
aatt--ta-aaaaaaat------taagtacag------------------tttttaattt
ga-gtggg--------t-------------------ggcgtcatttttgtttt-ttgg--
-gg--gtccccaaaagaattc--------------------gccctacacaaaggggcct
tcag-----ctg----------aaaatgtttgaaaacccctg------------------
------------------------------------------------------------
------------------------------------------------------------
------------------------------------------------------------
------------------------------------------------------------
------------------------------------------------------------
------------------------------------------------------------
------------------------------------------------------------
------------------------------------------------------------
---------------------------------------------------------
>hAT-N90_DR|1122252
------------------------------------------------------------
------------------------------------------------------------
ggggttttca-------------------------------------------gatggcg
ctagg-ggggccgcaaaaa-tt-ttttagatgaaagaaggggtaa-------tcaatggg
cccacatg---------gatgaattttgt----------gtcctgcatcattctgaaggt
taatata---------------tttttta-ttataa-tttga---gctcaaaagtactgc
aaaa-attaagctt---------tatgcttatgtcatttaaatgcagttgacactttcgt
gaaacaggaaaagaagcgcaccgccgcgcctc--tgtgcac-ggggacttttattgaata
agcgcttctggccggccgcttcctg----tgatttttgccgcttgtctgctgcacttgac
ggcgtttacctttcacttacgcttacctc-ttttacgc-taaacaactaaatgaatgctc
aggcctattt-actgacaatatttgagttaaaatacatgatcatt--------aagaaca
taattagtggctgaaatcacttccctgtatatggcttgcgttcctaagtaatcgatcagc
tg------------ggtgctgcggagtgcgcgcctctctgtgcagtcttc--actcattg
ggaac-aaatagcattttaaag-acacgccacaacattgcacct-cgtccacag-----t
gcgacaggc-tttacactttgcattgtacaaatatcagacg-gtcctc-tttgcagcatg
gcaaac-aaacatattaaaatt-gtaaa-g---caaaaagtgctgcaataacaatgaatg
gagctgtcatcacatcagcgagtgct-cagagtttca---ctcctgt-------------
------tacactaatgacagctggatgagctctgcagtggacctctt---actcacattg
gttcataactggatgattaaaaaaaa----------ctaaattgtatacaccctgagtaa
aa--ccac----tatagcctataaaaattataatgtatctgtttgtgtt--atgttatag
ggctaattaattattaaatattaaaatgtattagtgctccatttttaatagagctcaaca
---tatctgatcaaattttaatactctgaat------ataaatgca-tttttt-caagat
gt---tc----cacttttt-cccata---tttatttgtgtaa--ctaa-tttaaatgtaa
-tgttcag----tattattatt-aataga----acaaactggt-gtgaacattttaaagt
cagcaaagcttctaaaattatgcaaagtaaaatttgtggct-------------------
-------------------ctttgaacttga-------atacccaattctagattgcatt
taggaaa----tta--ttttttatcagtgtaagtcaggattgtcgacctga----gtaaa
ttattatgtgcac---aaaa-aaaaa--agaataa-aaata------aac--aa------
aacacactgaaccactacagcctcc-----------------------------------
------aactg---------ttaac-aggctga----tg-aatgacaaaactctttaaaa
ctttaaagctttaaatctttagatacatttagactctcagctgtaaagg----taaatac
agaagagtctagctgtgcataggcag---aaaaaaagcataaaaatggcataaaaaaact
gtgtaaacaagatgactcgaacacaaaata-------tggcttgatgg---aatccagtg
agagcagaccacaataaacactgcgcatgaag--atttgat-caatagatt---gaagca
ctgaaaccatgtcaac--tcaa--ctgacatcttacaaaaa-ttaatccagataatgaat
aatataaatttattgaataatatataataatataaatctattgaa-----taa----tac
aatt--t--aaaaaaat------taagtacag------------------tttttaattt
ga-ggggg--------t-------------------ggcgtcatttttatttt-ttgg--
-ag--gtccctgaaagaattt--------------------gccctacacaaaggggccc
tcag-----ctg----------aaaaagtttgaaaacccctg------------------
------------------------------------------------------------
------------------------------------------------------------
------------------------------------------------------------
------------------------------------------------------------
------------------------------------------------------------
------------------------------------------------------------
------------------------------------------------------------
------------------------------------------------------------
---------------------------------------------------------
>hAT-N90_DR|1122253
------------------------------------------------------------
----------------------------------------------------------ca
ggggttttcaaactgggggcc----------------------------gccagatggcg
ctagg-ggggccgcaaa-a-aa-atttagat-----aaggggtaa-------tcaatggg
cccacatg---------gatgaattttgt----------gtcccgcatcattctgaaggt
taatata----------------ttttta-ttataa-tttga---gctcaaaagtactac
aaaa-attaagctt---------tatgcttatgtcatttaaatgcagttgaccctttcgt
gaaacaggaaaagaagcgcagcggctcgcctc--tgtgcac-ggggacttttattgaata
agcgcttttggccggccgcttcctg----tgatttttggcgcttgtctgccgcacctgac
ggcgtttacctttaacttacgcttacctc-ttttacgc-taaacaactaaatgaatgctc
aggtctattt-actgacaatatttcagttaaaatacatgatcaat--------aagaaca
ttatcggaggctgaaagcacttccctgtttatggcttgcgttcctaagtaagcgatcagc
tg------------ggtgctgcggagtgcgcgcctctctgcgcaggcttc--actcatag
gaaac-aaatatcattttaaag-acacggcacaacattgcacct-cgtccacag-----t
gtgacaggc-tttacactttgcattgtacaaatataagacg-gtcctc-tttgcagcatg
gcaaac-aaacatattaaaatt-gtaaa-g---caaaaattgt-----------------
------------------------------agtgtca---ctcctgc-------------
------tacactaatgacagctggatgagctctgcagtggacctctt---actcacattc
gttcataactggatgattaaaaaaaa----------ctaaattgtatacaccctgaataa
aa--ccac----tatagcctataaaaattataatgtatctgtttgtgtt--atgttatag
ggctaattaattattaaatattaaaatgtattagtgctccatatttaatagagctcaaca
---tatctgatcaaattttaatactctgaat------ataaatac----------aagat
gt---tc----cacttttt-cccata---tttatttgtgtaa--ctaa-tttaaatgtaa
-tgttcag----tattattatt-aataga----acaaactggt-atgaacatttttaagt
cagcaaagcttctaaaattatgcaaagtaaaatttgtggct-------------------
-------------------ctttgaacttga-------atacccaattctagatttcatt
taagaaa----tag--ttttttatcagtgtaagtcaggattgtcgacctga----gtaaa
ttatgatgtgcaca--aaaa-aaaaa--ggaataa-aaaca------aac--aa------
aacacactgaaccactacagcctctattgtagta-----t----tgctagttacaacagt
acagttaactg---------ttaac-aggctga----tg-aatgacaaaactctttaaaa
cttcaaagctttaaatctttagatacatttagactctcagctgtaaggg----taaatac
agaagagtctagctgtgcataggcag---aaaaaaagcataaaaatggca-taaaaaact
gtgtaaacgtgatgacttaaacacaaaata-------tggcttgatgg---aatccagtg
agagcagaccacaataaacactgaacatgaag--atttaat-caatagatt---gaagca
ctgaaaccatgtcaac--tcaa--ctaacatcttacaaaaa-ttaatccagatagtgaat
aatatagaattattgaataatatataataatataaatgtattgaa-----tga----tac
aatt--a--taaaaaat------taagtacag------------------ttgttaattt
ga-gggcg--------t-------------------ggcgtcatttttatttt-ttgg--
-gg--gtccctgaaagaattt--------------------gccctacacaaaggggccc
tcag-----ctg----------aaaaagtttgaaaacccctg------------------
------------------------------------------------------------
------------------------------------------------------------
------------------------------------------------------------
------------------------------------------------------------
------------------------------------------------------------
------------------------------------------------------------
------------------------------------------------------------
------------------------------------------------------------
---------------------------------------------------------
>hAT-N90_DR|1122254
-----------------------acagttgttaatttgagtttttattttttggaggtcc
ccaaaagaattcgacctacacaaaggggccctcagctgaaaaagtttgaaaacccctgca
ggggttttcaaact----------------------------gggggccgccagatggca
ctaggggggggagcaaaga-aa-ttttagat-----gaggggtaa-------tcaat---
------------------------------------------------------------
------------------------------------------------------------
------------------------------------------------------------
------------gaagcgccgcgccacgcctc--tgtgcac-ggggacttttattgatta
agtgcttctggccgggcgcttcctg----tgatttttgccgcttgtctgctgcacctgac
agcatttacctttcatttacgcttatctctttttacgcttaaacaactaaatgaatgctc
aggtctatttaactgacaatatttcagttaaaatacatgatcaat--------aagaaca
ttatcggtggctgaaagcacttccctgtatatggcttgcgttactaagtaaatgaat---
------------------ctgcggagtgcgcgcctctttgcgcagggttc--actcatag
gaaac-aaatagcactttaaag-acacggcacaacattgcacct-cgtccacag-----t
gcgataggc-tttacactttgccttgcacaaatatcagacg-gtcctc-tttgcagcatg
gcaaac-aaacatattaaaatt-gtaaa-g---caaaaagtgctgcaataacaatgaatg
gagctgacatcacatcagcgagttct-cagagtttca---ctcctgt-------------
------tacactaatgacagcgggatgagctctgcagtggacctctt---actcacattg
gttcataactggatgatt--aaaaaa---------actaaattttatacaccctgagtaa
aa--ctaa----tatagcctataaaaattataatgtatctgtttgtgtt--atattatag
agctaattaattattaaatattaaaatgtattagtgctctatatttaatggagctcaaca
---tatctgatcaaactttaatactctgaat------ataaatgca-tttttttcaagat
tttaatc----cacttttt-----------------------------------------
------------------------------------------------------------
------------------------------------------------------------
------------------------------------------------------------
------------------------------------------------------------
------------------------------------------------------------
------------------------------------------------------------
------------------------------------------------------------
------------------------------------------------------------
------------------------------------------------------------
------------------------------------------------------------
------------------------------------------------------------
------------------------------------------------------------
------------------------------------------------------------
------------------------------------------------------------
------------------------------------------------------------
------------------------------------------------------------
------------------------------------------------------------
------------------------------------------------------------
------------------------------------------------------------
------------------------------------------------------------
------------------------------------------------------------
------------------------------------------------------------
------------------------------------------------------------
------------------------------------------------------------
------------------------------------------------------------
---------------------------------------------------------
>hAT-N90_DR|1184018
------------------------------------------------------------
------------------------------------------------------------
------------------------------------------------------------
------------------------------------------------------------
------------------------------------------------------------
------------------------------------------------------------
------------------------------------------------------------
------------------------------------------------------------
------------------------------------------------------------
------------------------------------------------------------
------------------------------------------------------------
------------------------------------------------------------
------------------------------------------------------------
------------------------------------------------------------
------------------------------------------------------------
-----------atattaaaact-gtaaa-g-caaaaaaagtgcttcaataacaatgaacg
gagtcgtcatcacgtcagcaagtg---caaacttt--gcatccttgt-------------
------tacaatgaggaaagctg-------------gct---------------------
------------------------------------------------------------
------------------------------------------------------------
------------------------------------------------------------
------------------------------------------------------------
--------------------------------------------cc--------------
------------------------------------------------------------
------------------------------------------------------------
-----------------------------------------------------------a
cagtgac---------cctcttaataa---------------------------------
------------------------------------------------------------
------------------------gtgtgtaataa----tt-------------------
------------------------------------------------------------
------------------------------------------------------------
------------------------------------------------------------
------------------------------------------------------------
--------------------gcatgatt--------------------------------
------------------------------------------------------------
------------------------------------------------------------
------------------------------------------------------------
------------------------------------------------------------
------------------------------------------------------------
------------------------------------------------------------
------------------------------------------------------------
------------------------------------------------------------
------------------------------------------------------------
------------------------------------------------------------
------------------------------------------------------------
------------------------------------------------------------
------------------------------------------------------------
------------------------------------------------------------
---------------------------------------------------------
>hAT-N90_DR|1184019
------------------------------------------------------------
------------------------------------------------------------
------------------------------------------------------------
------------------------------------------------------------
------------------------------------------------------------
------------------------------------------------------------
------------------------------------------------------------
------------------------------------------------------------
------------------------------------------------------------
------------------------------------------------------------
------------------------------------------------------------
------------------------------------------------------------
------------------------------------------------------------
------------------------------------------------------------
------------------------------------------------------------
------------------------------------------------------------
------------------------------------------------------------
------------------------------------------------------------
------------------------------------------------------------
------------------------------------------------------------
------------------------------------------------------------
------------------------------------------------------------
------------------------------------------------------------
------------------------------------------------------------
------------------------------------------------------------
------------------------------------------------------------
------------------------------------------------------------
------------------------------------------------------------
------------------------------------------------------------
------------------------------------------------------------
------------------------------------------------------------
------------------------------------------------------------
------------------------------------------------------------
------------------------------------------------------------
------------------------------------------------------------
------------------------------------------------------------
--------------------------------------------caggggttttcaaact
---gggggccgccagat-------------------ggcgc-------------tagg--
-gg--agccgcaaagaaattttagatgaggggtaatcaatgggcccacatggatgaattt
tgtgt---cccg----------catcattctgaaggtgaata------------------
------------------------------------------------------------
---------------------------------------------------------tat
tttttattataatttgagctcaaaagtactgcaaaaattaagctttatgcttatgtcatt
taaatgcagttgacactttcgtgacacaggaaaagaagctcagcggcccgcctctgtaca
cggggacttttattgaataagcgcttctgtccgggcgcttcctgtgatttttggcgct--
tgtctgctgcacctgacggcgtttacctttcacttacgcttacctcttttacgctaaaca
actaaatgaatactcaggtctatttaactgactatatttcagttaaaatacatgatcaat
---aggagcattatcggtggctgaaagcacttccctgtttatg-----------------
---------------------------------------------------------
>hAT-N90_DR|1184020
------------------------------------------------------------
----------------------------------------------------------ca
ggggttttcaaactggggtccgcg--gccccct--------ggggggccgccagatggcg
ctagg-ggggccgcaaaga-aa-ttttagat----------------------caatgag
cccacatg---------gatgaattttgt----------gtcctgcatcattctgaaggt
taatata----------------ttttta-ttataa-tttga---gctcaaaagtactgc
aaaa-atgaagctt---------tatacttatgtaatttaaatgcagttgacactttcgt
gacacaggaaaagaagcgcagcggcccgcctc--cgtggac-ggggacttttattgaata
agcgcttctggccaggcgcttcctgactgtgatttttggcgcttgtctgctgcacctgac
ggagtttacctttcacttacgcttacctc-ttttacgc-taaacaactaaatgaatgctc
aggtttg----actgactatatttcagttaaaatacatgatcaat--------aagaaca
ttatcggtggctgaaagcactaccctgtttatggcttgcgttcctaagtaactgatcagc
tg------------ggtgctgcggagtacgcgcctctctgcgcaagcttc--actcatag
gaaac-aaatagcattttaaag-acagggcacaacattgcacct-cgtccacag-----c
gcgacaggcttttacactttgcattgtacaaatatcagac---------tttgcagcatg
gcaaac-aaacatattaaaatt-gtaaa-g---caaaaagtgctgcaataacaatgaatg
gagctgtcatcacatcagcg----------agtttca---ctcctgt-------------
------tacactaatgacagctggatgagctctgcagtggacgtctt---acacacattg
gttcataactggatgatta-aaaaaa---------actaaattgtatacacactgagtaa
aa--ccac----tatagcctttaaaaattataatgtatctgtttgtgtt--atgttatag
ggctaattaattattaaatattaaaatgtattagtgctctgtatttaatggagctcaaca
---tacctgatcaaattttaatactctgaat------ataaatgca-tttt--------t
gt---tc----cacttttt-cccata---tttgtttgtgtaa--ctaa-tttaaatgtac
-tgttcag----tattattatt-aataga----acaaactggt-atgaacattttaaagt
cagcaaagcttctaaaattaagcaaagtaaaacttgtggct-------------------
-------------------ctttgaacttga-------atacccaattctagattgcatt
taggaaa----tta-tttttttatcagtgcaagtcaggattgtcgacctga----gtaaa
ttatgatgtgcac----aaa-aaaaa--ggaataa-aaata------aac--aa------
aacacactgaaccactacagcctccattgtagta-----t----tgctagttacaacagt
acagttaactg---------ttaac-aggctga----tg-aatgacaaaactctttaaaa
ctttaaagctttaaagctttagatacatttagactctcagctgtaaggg----taaatac
agaagagtctagctgtgcataggctg--aaaaaaaagcataaaaatggcat--aaaaact
gtgtaaa-gtgacgacttgtacacaaaata-------tggcttgatggaataatccagtg
agagcagaccacaatgagtactgcgcatcaag--atttgat-caatagatt---gaagca
ctaaaaccatgtcaac--tcaa--ctaacatcttacaaaaa-ttaatccagataatgaat
aatataaatttattgaataatatataataatataaatgtattgaa-----taatacctac
aatt--tt-aaaaaaat------taagtacag------------------ttgttaattt
ga-ggggg--------t-------------------ggcgtcatttttattttgttgg--
-gg--gtccccgaaagaattc--------------------gccctacacaaaggggccc
tcag-----ctg----------aaaaagtttgaaaacccctg------------------
------------------------------------------------------------
------------------------------------------------------------
------------------------------------------------------------
------------------------------------------------------------
------------------------------------------------------------
------------------------------------------------------------
------------------------------------------------------------
------------------------------------------------------------
---------------------------------------------------------
>hAT-N90_DR|1184021
------------------------------------------------------------
------------------------------------------------------------
------------------------------------------------------------
------------------------------------------------------------
------------------------------------------------------------
------------------------------------------------------------
------------------------------------------------------------
------------------------------------------------------------
------------------------------------------------------------
------------------------------------------------------------
------------------------------------------------------------
------------------------------------------------------------
------------------------------------------------------------
------------------------------------------------------------
--------c-tttacaatttatattgtgtaaatggctgatg-ttcctc-ttagcagcata
aaaacctaaacatattcaaatt-gtaat-g---c----aacgctcaaattacaataaatt
gaggtgtcgtcacgtc--------------------------------------------
------------------------------------------------------------
------------------------------------------------------------
------------------------------------------------------------
------------------------------------------------------------
------------------------------------------------------------
------------------------------------------------------------
------------------------------------------------------------
------------------------------------------------------------
------------------------------------------------------------
------------------------------------------------------------
------------------------------------------------------------
------------------------------------------------------------
------------------------------------------------------------
------------------------------------------------------------
------------------------------------------------------------
------------------------------------------------------------
------------------------------------------------------------
------------------------------------------------------------
------------------------------------------------------------
------------------------------------------------------------
------------------------------------------------------------
------------------------------------------------------------
------------------------------------------------------------
------------------------------------------------------------
------------------------------------------------------------
------------------------------------------------------------
------------------------------------------------------------
------------------------------------------------------------
------------------------------------------------------------
------------------------------------------------------------
------------------------------------------------------------
---------------------------------------------------------
>hAT-N90_DR|1184022
------------------------------------------------------------
----------------------------------------------------------ca
ggggttttcaaactgggggccgcg--gccccct--------ggggggccgccagatggcg
ccagg-ggggccgcaaaga-aa-ttttagat----------------------caatgag
cccacatg---------gatgaattttgt----------gtcctgcatcattctgaaggt
taatata----------------ttttta-ttataa-tttga---gctcaaaagtactgc
aaaa-attaagctt---------tatgcttatgtcatttaaatgcagttgacactttcgt
gacacaggaaaagaagcgcagcggcccgcctc--tgtggac-ggggacttttattgaata
agcgcttctggccaggcgcttcctgactgtgatttttagcgcttgtctgctgcacctgac
ggcgtttacctttcacttacgcttacctc-ttttacgc-taaacaactaaatgaatgctc
-ggtttg----actgactatatttcagttaaaatacatgatcaat--------aagaaca
ttatcagtgcctgaaagca-ctccctgtttatggcttgcgttcctaagtaaccgatcagc
tg------------ggtgctgcggagtatgcgcctctctgcgcgtgcttc--actcatag
ggaac-aaatagcattttaaag-acacggcacaacattgcacct-cgtccacag-----c
gcgacaggc-tttacactttgcattgtacaaatatcagacg-gtcttc-tttgctgcatg
gcaaac-aaacatattaaaatt-gtaaa-g---caaaaagtgctgcaataacaatgaata
gagctgtcatcacatcagcgagtgct-c--agtttca---ctcctgt-------------
------tacactaatgacagctggatgagctctgcagtggacctctt---actcacattg
gttcataa-----tgatta-aaaaaa---------actaaattttatacaccctgagtaa
aa--ccac----tatagcctataaaaattataatgtatctgtttgtgtt--atgttatag
ggctaa-taattattaaatattaaaatgtattagtgctctgtatttaatggagctcaaca
---tacctgctcaaattttaatactctgaat------ataaatgca-tttt--------t
gt---tc----cacttttt-cccata---tttgtttgtgtaa--ttaa-tttaaatgtaa
-tgttcag----tattattatt-aataga----acaaactggt-atgaacattttaaagt
cagcaaagcttctaaaattatgcaaagtaaaacttgtggct-------------------
-------------------ctttgaacttga-------atacccaattctagattgcatt
taggaaa----tta--ttttttatcagtgtaagtcaggattgccgacctga----gtaaa
ttatgatgtgcaca---aaa-aaaaaaaggaataa-aaata------aac--aaaacttc
aacacactgaaccactacagcctctattgtagta-----t----tgctagttacaacagt
acagttaactg---------ttaac-aggctga----tg-actgacaaaactcttaaaaa
ctttaaagctttaaatcttttgatacatttagactctcagctgtaaggg----taagtac
agaagagtctagctgtgcataggctg----aaaaaagcataaaaatggcat--aaaaact
gtgtaaa-gtgacgacttgtacacaaaata-------tggcttaatggaataatccagtg
agagcagaccacaatgagtactgcgcatcaag--atttgat-caatagatt---gaagca
ctgaaaccatgtcagc--tcaa--ctaacatcttacaaaaa-ttaatccagataatgaat
aatataaatttattgaataatatataataatataaatgtattgaa-----taa----tac
aattttta-aaaaaaat------taagtacag------------------ttgttaattt
ga-ggggg--------t-------------------ggcgtcatttttatttt--tgg--
-gg--gtccccaaaagaattc--------------------gccctacacaaatgggccc
tcag-----ctg----------aaaaagtttgaaaactcctgcaa---------------
------------------------------------------------------------
------------------------------------------------------------
------------------------------------------------------------
------------------------------------------------------------
------------------------------------------------------------
------------------------------------------------------------
------------------------------------------------------------
ta----------------------------------------------------------
---------------------------------------------------------
>hAT-N90_DR|1184023
------------------------------------------------------------
----------------------------------------------------------ca
gaggttttcaaactggggtccgcg--gccccct--------ggggggccgccagatggag
ctagg-ggggccgcaaaga-aa-ttttagat----------------------caatgag
cccacatg---------gatgaattttgt----------gtcccgcattattctgaaggt
taatata----------------ttttta-ttataa-tttga---gctcaaaagtactgc
aaaa-atgaagctt---------tatgcttatgtcatttaaatgcagttgacactttcgt
gacacaggaaaagaagcgcagcggcccgcctc--cgtggat-ggggacttttattgaata
atcgcttctggccaggcgcttcctgactgtgatttttggcgcttgtctgctgcaccagac
ggcgtttacctttcacttacgcttacctc-ttttacac-taaacaactaaatgaatgctc
aggtttg----actgactatatttcagttaaaatacatgatcaat--------aagaaca
ttatcggtggctgaaagcactaccctgtttatg---------------------------
------------------------------------------------------------
------------------------------------------------------------
------------------------------------------------------------
------------------------------------------------------------
------------------------------------------------------------
------------------------------------------------------------
------------------------------------------------------------
------------------------------------------------------------
------------------------------------------------------------
------------------------------------------------------------
------------------------------------------------------------
------------------------------------------------------------
------------------------------------------------------------
------------------------------------------------------------
------------------------------------------------------------
------------------------------------------------------------
------------------------------------------------------------
------------------------------------------------------------
------------------------------------------------------------
------------------------------------------------------------
------------------------------------------------------------
------------------------------------------------------------
------------------------------------------------------------
------------------------------------------------------------
------------------------------------------------------------
------------------------------------------------------------
------------------------------------------------------------
------------------------------------------------------------
------------------------------------------------------------
------------------------------------------------------------
------------------------------------------------------------
------------------------------------------------------------
------------------------------------------------------------
------------------------------------------------------------
------------------------------------------------------------
------------------------------------------------------------
---------------------------------------------------------
>hAT-N90_DR|1184024
------------------------------------------------------------
------------------------------------------------------------
------------------------------------------------------------
------------------------------------------------------------
------------------------------------------------------------
------------------------------------------------------------
------------------------------------------------------------
------------------------------------------------------------
------------------------------------------------------------
------------------------------------------------------------
------------------------------------------------------------
------------------------------------------------------------
------------------------------------------------------------
------------------------------------------------------------
------------------------------------------------------------
------------------------------------------------------------
------------------------------------------------------------
------------------------------------------------------------
------------------------------------------------------------
------------------------------------------------------------
------------------------------------------------------------
------------------------------------------------------------
------------------------------------------------------------
------------------------------------------------------------
------------------------------------------------------------
----tg----------tgcctctgaactcga-------ataccccgttctagaatgcatt
taggaaa----------tttttattaatgtaagtcaggattctcgacctga----gtaaa
taacaatgtgccca--aaaa-aaaaa--ataaata-aaata------aac--aaaacttc
aacacactgaaccactacagcctccattgtagta-----t----tgctagttacaacagt
acagttaactgt--taaccattaac-aggctga----ta-aatgagaaaactatttaaaa
ctttaaagctttaaatctttagataaatttagactct----caagagcc----tagctgt
gcataggcataa---------------------aacgcataaaaatggcat--aaaaact
gtgtaaaagtgatgacttgtacacaaaata-------tggcttgatgg---aatctagtg
agagcagaccacaatgaacactgcgcttgaag--atttgat-caatagatt---aaagca
ttgaaaccttgtcaac--tcaa--ctgaaatctcacaaaaa-ttaatccagaacatgaat
aa-------------------------------------------------------tac
aatt-----tgaaatgttt----taagtaaag------------------ttgataattt
ga-ggggttt------ttttt---------------tgcattgtttttatttt-ttgg--
-cg--ggcccttaaagaattt--------------------gccctacacaaaggggtcc
tcgg-----cta----------aaaaagtttgaaaacccct-------------------
------------------------------------------------------------
------------------------------------------------------------
------------------------------------------------------------
------------------------------------------------------------
------------------------------------------------------------
------------------------------------------------------------
------------------------------------------------------------
------------------------------------------------------------
---------------------------------------------------------
>hAT-N90_DR|1254214
------------------------------------------------------------
----------------------------------------------------------ca
ggggttttcaaactggggtccgcg--gcccccc--------------------gatggcg
ctagg-ggggccgcaaaga-aa-ttttagat----------------------caatgag
cccacatg---------gatgaattttgt----------gtcccgcatcattctgaaggt
taatata----------------ttttta-ttataa-tttga---gctcaaaagtactgc
aaaa-atgaagctt---------tatacttatgtcatttaaatgcagttgacactttcgt
gacacaggaaaggaagcgcagcggcccgcctc--cgtggac-ggggacttttattgaata
agcgcttctggccaggcgcttcctgactgtgatttttggcgcttgtctgctgcacctgac
ggcgtttacctttcacttacgcttacctc-ttttacgc-taaacaactaaatgaatgctc
aagtttg----actaactatatttcagttaaaatacatgatcaat--------atgaaca
ttatcggtggctgaaagtactatcctgtttatggcttgcgttgctaagtaaccgatcagc
tg------------ggtgctgcggagcgcgcgcctctctgcgcagacttc--actcataa
ggaac-aaatagcattttaaag-acacgccacaacattgcacct-cgtccacag-----c
gcgacagtcttttacactttgcattgtacaaatatcagac---------tttgcagcatg
gcaaac-aaacatattaaaatt-gtaaa-g---caaaaagtgctgcaataacaatgaatg
gagctgtcatcacatcagcgagttct-c--agtttca---ctcctgt-------------
------tacactaatgacagctggatgagctctgcagtggacctctt---actcacattg
gttcataactggatgatt--aaaaaa---------actaaattgtatacacactgagtaa
aa--ccac----tatagcctttaaaaattataatgtatctgtttgtgtt--atgttatag
ggctaa-taattattaaatattaaaatgtattagtgctctgtatttaatggagctcaaca
---tatctgatcaaattttaatactctgaat------ataaatgca-tttt--------t
gt---tc----cacttttt-cccata---tttgtttgtgtaa--ctaa-tttaaatgtaa
-tgttcag----tattattatt-aataga----acaaactggt-atgaacattttaaagt
cagcaaagcttctaaaattatgcaaagtaaaacttgtggct-------------------
-------------------ctttgaaattga-------atacccaattctagattgcatt
taggaaa----ttattttttttatcggtgtaagtcaggattgtcaacctga----gtaaa
ttatgatgtgcac----aaa-aaaaa-aggaataa-aaata------aac--aa------
aacacactgaaccactacagcctctattgtagta-----t----tgctagttacaacagt
acagttaactg---------ttaac-aggctga----tg-aatgacaaaactctttaaaa
ctttaaagctttaaatctttagatacatttagactctcagctgtaaggg----taaatac
agaagagtctagctgtgcaaaggcag---aaaaaaagcataaaaatggcat--aaaaact
gtgtaaa-gtgacgacttgtacacaaaata-------tggcttgatggaataatccagtg
agagcagaccacaatgaacactgcgcatcaag--atttgat-caatagatt---gaagca
ctaaaaccatgtcaac--tcaa--ctaacatcttacaaaaa-ttaatccagataatgaat
aatataaatttattgaataatatataataatataaatgtattgaa-----taa----tac
aatt--tt-aaaaaaat------taagtacag------------------ttattaattt
ga-ggggg--------t-------------------ggcgtcatttttatttt-tggg--
-gg--gtccccaaaagaattc--------------------gccctacacaaaggggccc
tcag-----ctg----------aaaaagtttgaaaacccctg------------------
------------------------------------------------------------
------------------------------------------------------------
------------------------------------------------------------
------------------------------------------------------------
------------------------------------------------------------
------------------------------------------------------------
------------------------------------------------------------
------------------------------------------------------------
---------------------------------------------------------
>hAT-N90_DR|1254215
------------------------------------------------------------
------------------------------------------------------------
-----------------------------attttaaa----tatggctcaacagtgcact
tcatccacagtgccacagg----ctttacactttacaatgtgcaaa-----atcagccgg
tctctttgcaacaaacagattaaaatggtaatgaatggagctgtatcacattatgaagtt
tacgaagtt----------tgctttcctg-ttacaataatgaaagcttgatgagctctgc
a----gttaacct----------catactaacattggtgaa-----------t-------
------------------------------------------------------------
------------------------------------------------------------
------------------------------------------------------------
------------------------------------------------------------
------------------------------------------------------------
------------------------------------------------------------
----------------------------------------acctg---------------
-----------------------------------------gatgttta-----------
--aaaaa---------aaaact-------g------------------------------
------------------------------------------------------------
------------------------------------------------------------
--------------------------------------------tatacaccatgagtaa
aa--------cctatagcctat---ttatataatgtatccatttgtg--ttctattatag
ggctaatgaattattaaatattacaattttatagtgctctatatttaattttgctcaaca
---tatctgcta--agtttaatactctgagta---------------------taaagat
gttaatc----cacctttttctcaca--tttttaaaaactaa--ctaa-tttaaatgtaa
-tgttcag----tattattttt-aataga----acaagttggtaatgaacaatttaaagt
cagcaaaaccactataattatgcaaagtaaaacctgttgctctttgcatgtgaagtggtt
taaatgtggccccctttgcctctgaacctga-------ttaccccattctagaacgcatt
aaggaat---------ttttttatcagtgtaagtcaaggttgtcgacctga----gtaaa
ttataatgtgctc--------aaaga---aaatag-gaatat--ataaaaaataaacttc
aacacacagaaccactacagcctccattgtagtat----tgct-----------------
------------tacatcaatcagcggttctca-aactgggggcagtaacccctttagg-
-------------------------------------------------ccagatggcgc
tagggggccca------------------caa-------------------agaaattct
agatgaccctgatgaattttgtgtccagtg------tcgttctgaaggtttattataatt
tttaaaaagtaccgcaaatattacgttttatgtcatttgaagtaattgataccgcacgca
tgaaaagtagacttttagtcagcggtgatttttagcattcacctgctttacgttttcctt
acctt-------------------------ttcatctcgtttacac---------tgagc
aactta----------------atgaatg--------------ctcaggtctgtttaact
g--------------------------------------actatatttcagttatatgta
agattgttgtaaaaagaacagt------------------atcattactgaaagcagttc
cctgttgtgctgtta-------aaccgatcagctggacgctgt-----------------
------------------------------------------------------------
------------------------------------------------------------
-----g---gagtgtgc-------------------------------------------
------------------------------------------------------------
------------------------------------------------------------
------------------------------------------------------------
----------------gcctcagtacgtag-----gcttcacctatagaaaacaaatagc
att---------------------------------------------------------
-------------------------------------------------------aa
>hAT-N90_DR|1254216
---gtgct----------------------------------------------------
------------------------------------------------------------
------------------------------------------------------------
--------------------ag--------------------------------------
[truncated: 312,361 more chars]
