# Supplementary material for: Zebrafish transposable elements show extensive diversification in age, genomic distribution, and developmental expression
Source: Genome Res. 2022 Jul;32(7):1408–23. doi: 10.1101/gr.275655.121 (PMC9341512; doi:10.1101/gr.275655.121)
Supplement: Supplemental Material [file supp_gr.275655.121_Supplementary_data_2.tar.gz › supp-data-2/Gypsy42B-LTR_DR.mafft.fa]

>Gypsy42B-LTR_DR|89277
------------------------------------------------------------
------------------------------------------------------------
------------------------------------------------------------
------------------------------------------------------------
------------------------------------------------------------
------------------------------------------------------------
------------------------------------------------------------
------------------------------------------------------------
------------------------------------------------------------
------------------------------------------------------------
------------------------------------------------tt----------
aag-tgattga-------tttaatagataaa-ctt-ttgcagctca---atttaat----
-atcta---ttgagaagttgaacg-atcttaatgagaactggatt-at---atg------
-agatcttg-cgtgctaatg-gctaacagtgtgta-ct--ttacgagaactc-ttgtaat
g-tgagcagtaatgtatagctt------tgtca---------------------------
------------------------------------------------------------
------------------------------------------------------------
------------------------------------------------------------
------------------------------------------------------------
------------------------------------------------------------
------------------------------------------------------------
------------------------------------------------------------
------------------------------------------------------------
------------------------------------------------------------
------------------------------------------------------------
------------------------------------------------------------
------------------------------------------------------------
------------------------------------------------------------
--------------------------
>Gypsy42B-LTR_DR|89278
------------------------------------------------------------
------------------------------------------------------------
------------------------------------------------------------
------------------------------------------------------------
------------------------------------------------------------
------------------------------------------------------------
------------------------------------------------------------
------------------------------------------------------------
------------------------------------------------------------
------------------------------------------------------------
------------------------------------------------------------
------------------------------------------------------------
------------------------------------------------------------
------------------------------------------------------------
------------------------------------------------------------
------------------------------------------------------------
------------------------------------------------------------
------------------------------------------------------------
------------------------------------------------------------
------------------------------------------------------------
------------------------------------------------------------
---ataaat------a-ctta--a-tttttgtttccctta-tcatc------ggtt----
--gtgtgt---tctcatt-ttcatccaacatcattaaagactcact--gaatgttac-gt
ctcatct-aatttaataact-taataacttaaacacgtaaca------------------
------------------------------------------------------------
------------------------------------------------------------
------------------------------------------------------------
------------------------------------------------------------
--------------------------
>Gypsy42B-LTR_DR|89279
------------------------------------------------------------
------------------------------------------------------------
------------------------------------------------------------
------------------------------------------------------------
------------------------------------------------------------
-----------------------------------ttttgttttc--tgtcttgcccc--
-----ag-gtgcgaccatta-atag--aaaa-gctgtcac----tcatcattgtgaagcc
agtcggtgcaccaatcaaaagttggtccg---ccac-attaaaaag-gattcgtttctgc
tggtcatgaggagcacc------tgatccaacacaaaacactcctcactcgtttgagtcg
caccaacaagca--ggttcttccatgt----gtctttgtgatc-----------------
-----ttgaaactttgcggtttagg---ttttgttg---tctcttgt-t-----------
------------------------------------------------------------
------------------------------------------------------------
------------------------------------------------------------
------------------------------------------------------------
------------------------------------------------------------
------------------------------------------------------------
------------------------------------------------------------
------------------------------------------------------------
------------------------------------------------------------
------------------------------------------------------------
------------------------------------------------------------
------------------------------------------------------------
------------------------------------------------------------
------------------------------------------------------------
------------------------------------------------------------
------------------------------------------------------------
------------------------------------------------------------
--------------------------
>Gypsy42B-LTR_DR|89280
------------------------------------------------------------
------------------------------------------------------------
------------------------------------------------------------
------------------------------------------------------------
------------------------------------------------------------
------------------------------------------------------------
------------------------------------------------------------
------------------------------------------------------------
------------------------------------------------------------
------------------------------------------------------------
-------------------------------------------------t----------
aag-tgatcta-------tctaatagataga-ctt-gtgcagctca---atttagt----
-tttta---ttgagaagttga---------------------------------------
------------------------------------------acgagaactc-tagttat
tttgagcagcatag-ttttctt------tgtgcttctta-gtttatggaagagtt-gcca
catttgta-----attatg-ttttggattag-cta--tgaggtttag-t---taa-gc--
-gtcgcatatgctg-aagattat--------ggtttt----gtttctg----ca-ttttt
c-tgtggttac-----------ag-gttattgggtt-ggggttt-agtta------gatc
gttttgt-----------------tatattt-a--tttc-tttat-----tttggcaaca
c-cc---------------------ctg-t-ttttc--t-tttac---------------
-----------at----------tctaaattcctatattcgttgtttgatatgctctgtt
-taataaatttgttaa-ttca----tttttgctttacttatccatc------ggtt----
--gtgtgt---tctcatt-ttcacccagcaccgttagagactcatt--gaatgttac-gt
ctcatc---------caact-taataacttaaacatgtaacatgtttcg---tttttatg
tatgtttgtgttttattctgttttgcattctcttctcttttctgttatttattctacgct
tgcgctgttcaggatctgtgccaaacatttcagctgacgaacatactaataat-------
------aatacaaccatttgcgctgttcaggaggagcacttggctcaccaccaaagtcgg
ccagcctgttcatttgtgtttgtatagttttgttgctgttgttgtgtagttt--------
--------------------------
>Gypsy42B-LTR_DR|89281
------------------------------------------------------------
------------------------------------------------------------
------------------------------------------------------------
------------------------------------------------------------
------------------------------------------------------------
------------------------------------------------------------
------------------------------------------------------------
------------------------------------------------------------
------------------------------------------------------------
------------------------------------------------------------
------------------------------------------------------------
------------------------------------------------------------
------------------------------------------------------------
------------------------------------------------------------
------------------------------------------------------------
------------------------------------------------------------
-------tacactg-attttttt--------ggtttg----gtttcta----ca-ttttt
c-tttagttag---------------ttaatgggtt-gggtttt-agtta------gact
gttttg----------------------ttt-a--tttc-tttgt-----tttggcaaca
c-tt---------------------tgg-t-t----------------------------
------------------------------------------------------------
------------------------------------------------------------
------------------------------------------------------------
------------------------------------------------------------
------------------------------------------------------------
------------------------------------------------------------
------------------------------------------------------------
------------------------------------------------------------
--------------------------
>Gypsy42B-LTR_DR|89282
------------------------------------------------------------
------------------------------------------------------------
------------------------------------------------------------
------------------------------------------------------------
-----------tcaat--------------------------------------------
------------------------------------------------------------
------------------------------------ttac----ctacaacgcagctgtc
tct--gtgcaccaatcaggagctggtcca---ccac-atttagaaggcattagcttgcac
tgatctaaaggggcatc------taagtcaacaccaaacacttctcact------ggtca
cgccaaacaggc--agatcttcagtgt----gtcaa------------------------
-----atgaaactttgtggtttagt---tttcat-----ctgtctct-cg----------
tat-t-gttta-------gttgaaagctaagcctttctgtagacta---cttgac-----
--ctgattattaggaa-ctgctta-atcactatgagacttgaatt-actaggta-----t
tagcatttgttttgctaaca-gcta-----------------------------------
------------------------------------------------------------
------------------------------------------------------------
------------------------------------------------------------
------------------------------------------------------------
------------------------------------------------------------
------------------------------------------------------------
------------------------------------------------------------
------------------------------------------------------------
------------------------------------------------------------
------------------------------------------------------------
------------------------------------------------------------
------------------------------------------------------------
------------------------------------------------------------
------------------------------------------------------------
--------------------------
>Gypsy42B-LTR_DR|161317
------------------------------------------------------------
-------------------------ttgtttgacat---tctctgtttaataaatactta
ctttttgtttcactt--agccagcagt--tgtctcctcct-tttttatccagtttcatta
gagacttactgattg--acatttcatccatttaatatcttaataatttaaacatgtaaca
tgttat---gtttcac--gtatg--ttttgtggtgt---tttgttgtttgtttgctt-t-
ttcgcgttctct-----tctctctctttct-----aagtgtatcc--tgtcctgttt---
--ta-gttgtgcaaccacta-gtcg--aaggggctgtcaa----tcaccatcgtgagt-c
aatcgctgagccaatcaggtgctggtcag---caca-gtattaaagccgtgtgcttgagc
tgttctccaggaaggct------tggctcacagccagactcctc-----------acttg
tgtcggccggcc--tgttaatttgtgt----tttgctttgtt-----------tcattac
tgttgctg------tgttcta-----------gttt---tctctcaa-tt----------
aag-tgattga-------ttcattagatacg-ctt-gtgcagctca---atttagt----
-atcta---ttgagaagttgaatgaacttttatgagaattggatt-at---atg------
-agatcgtgttttgctaatg-gttaacagtgtgca-ct--ttacgagaactc-caataat
t-tgagcagc----tatctcta------tttgttagtta-gtttattgaggagtt-gcca
catgtgta-----attatg-ttttgaagtag-tta--tgaagtttag-t---taa-gc--
-aaca----tgctg-aagattac--------agtttt----gtttctg----ca-ttttt
c-tttggttag---------ttag-tttagtgggtt-ggggttt-agtta------gatc
attttgt-----------------tatattt-a--tttc-tttgt-----tttgggaaca
c-cc---------------------ctg-t-tttctttg-tttaattt-gattattta--
---aaatt-acatttaaattaca----ttttcctgtattcgttgtatg------------
------------------------------------------------------------
------------------------------------------------------------
------------------------------------------------------------
------------------------------------------------------------
------------------------------------------------------------
------------------------------------------------------------
------------------------------------------------------------
--------------------------
>Gypsy42B-LTR_DR|161318
------------------------------------------------------------
------------------------------------------------------------
------------------------------------------------------------
------------------------------------------------------------
------------------------------------------------------------
------------------------------------------------------------
------------------------------------------------------------
------------------------------------------------------------
------------------------------------------------------------
------------------------------------------------------------
------------------------------------------------------------
------------------------------------------------------------
------------------------------------------------------------
------------------------------------ct--ttacgagagctc-tagtaat
tttgagcagcatagtttttgt--------gtgtatgtta-gtttatgatggagtt-gtca
catttgta-----attatg-tttggaaggta-gta--agaagtttat-t-----------
-------taggcta-tagattac--------agtttt----gtttctg----ca-ttttt
c-tttgattag---------ttag-attagtgggtt-ga--------------------t
gttttgt-----------------tctatgt-a--tttc-tttgt-----tttggcaaca
c-tc---------------------ctg-t-ttttc--g-tttagttc-tgttattta--
---caatt-acat----------tctaaattcctatattcattgtttgaaatgctctgtt
-taataaat------t-gttt--a-tttttgtttcacttatccatt------agtt----
--gtgtgtg-ttctcatt-ttcacccagcaccattagagactcact--gaatgatac-gt
ctcatc---------caact-taataacttaaatgttaagtttcacttatgttttgtg--
-------gtgttttgttgtgttttgttttctcgtctctcttccgttgtgtactctgtgca
tccattggtcgaaaaagccgtcaatccattcagcccacgaatcaggagctggtccgccac
gtatgaaaggtgtgcacttgcgctgtttagtaggagcctttgggttaccaccaaactccg
ccagcctgttcagttgtgtttgtatagttttgttgctgttgttgtgtagtttgcctctcg
tttgagtgagattatctcttgtttta
>Gypsy42B-LTR_DR|161319
------------------------------------------------------------
------------------------------------------------------------
------------------------------------------------------------
-----------------------catgt----------------gtgt------------
-------------------tttg---------------------tgtttgttttctg-t-
ttcgctctctct-------cctctttcctg-----ttgtgcactc--tgtcctgtcctct
ccta-gatgtgtgaccattg-gaga--aggaaactgtca------catcattgtgacacc
act--gcgcaccaatcagaagctgatcca---tcgc-aacaaaaagacatttgcttgcac
tgatcgaaaggagcgcc------tgattcaacaccaaacattcctcactcatgcgcatcg
tgccaacca--c--agttcttcagcat----gttgt------------------------
-----ataaaactttatggtctagt---ttttgctg---tctcttgt-tt----------
ata-gttgttt-------tttgaaagctaagctttcctgtagacta---cttgac-----
--ctgataaaaggaat-ctgcata-attactatgacacttggatt-actagg--------
tgat-------------------------agcatc-tt-tttaagcactgta-a------
------------------------------------------------------------
------------------------------------------------------------
---tatatgtgcct-aagattac--------aa-ttt----gtttcta----ta-ttttt
c-tctggttag---------ttag-tttagtgggct-ggtgttt-agtaa------gatt
gttttga-----------------tgtaatc-a--tttc-tttgt-----tttggcaaca
c-tc---------------------cag-t-tattt--g-tttgattttgattaataa-t
tactattt-aaat----------cctaaattcctcttttcactgtttattataa-ttgtt
-taataaat------c-aata--a-tctttgtttcatataaact----------------
----------------ct-ctcatctctcaccagc--aaactcacc--ttatattat-ga
ctcgtc---------cctta-tatgaacataaacatgtaaca------------------
------------------------------------------------------------
------------------------------------------------------------
------------------------------------------------------------
------------------------------------------------------------
--------------------------
>Gypsy42B-LTR_DR|161320
------------------------------------------------------------
------------------------------------------------------------
------------------------------------------------------------
------------------------------------------------------------
------------------gtata--ttttgtgg---------------tgttttgtg-t-
ttcgccctcttg-------tttatcgtttg-----ttttgtactc--tgtcctgtcc---
--ta-ggtgtgcaaatattg-gtca--agaaggctgtcaa----tcactattatgacg-c
actcggcccaccaatcaggagctggtcct---ccac-gtataaaag------gcttgcgc
tgtt---------------------------caccaaactcttc-----------acttg
tgtaggcgagcc--tgttcatttgtg-----tttgtatttttat-ttattt-atttttat
ttttgctg-----ctgttatg--------tagttta---tctctcgc-tt----------
aag-tgatcta-------tttagtagataag-ctt-gtgcagctca---atttagt----
-atttattattgggaagtcgaacg-atctttatgagaattggatt-ataagata------
-agctcttgttttgctaatg-gctaacagtgtgta-ct--ttacgagaactc-tagtcat
tttgagcagcacaggtttttt--------ttgtatgtta-gtttatggaggagtt-gcca
catttgta-----attatg-ttttggaataa-gta--agaagtttag-t---taa-gc--
-ggttca-----tg-aagattac--------ggtttt----gcttttt----tt-tgctt
t-tttctttgg---------ttag-tttagtgggtt-ggagttt-agtta------gatt
gttttgg-----------------tatattt-a--tttc-tttgt-----tttggcaaca
c-tc---------------------ctg-t-tattc--g-tttaattt-ggttattta--
---aaaac-acat----------tctaaattcctatattcaccgattgatattctctgtt
-taataaat------t-gtta--a-tgtttgtttcagttatccatg------gggt----
--gtgtgt---tctcatt-ttcacccagcaccattagagactcact--gaatgttac-ct
ctcatc---------caact-taacaacttaaacacgtaaca------------------
------------------------------------------------------------
------------------------------------------------------------
------------------------------------------------------------
------------------------------------------------------------
--------------------------
>Gypsy42B-LTR_DR|234146
------------------------------------------------------------
------------------------------------------------------------
------------------------------------------------------------
------------------------------------------------------------
------------------------------------------------------------
------------------------------------------------------------
------------------------------------------------------------
------------------------------------------------------------
------------------------------------------------------------
------------------------------------------------------------
------------------------------------------------------------
------------------------------------------------------------
------------------------------------------------------------
------------------------------------------------------------
------------------------------------------------------------
----------------------------------------agtttat-t---taa-gg--
-cgtcggattgctg-aagtcttt--------gctttg----atttcta----ca-ttttc
c-ttcggttag---------------ttagtgggtt-agggttt-agtta------ggct
gttttgt-----------------tttattt-a--actc-tttgt-----tttggtgaca
c-gc---------------------taa-t-tg------atcagattc-tatttttc---
---acaat-aa-----------------ttac----------------------------
------------------------------------------------------------
------------------------------------------------------------
------------------------------------------------------------
------------------------------------------------------------
------------------------------------------------------------
------------------------------------------------------------
------------------------------------------------------------
--------------------------
>Gypsy42B-LTR_DR|234147
------------------------------------------------------------
---------------------------------------tatttatt-------------
--tctttattttggcaacactcctgtttttcatttgattc-agtcatctaaattatattc
caaattcatgta---------ttcattgttt----aacatcattgtttaatcaat-----
tgttattttgtttcac--atatccctgttttgattt---ttta-cctttgttttctg-t-
ttctgtttcttta---tcttctctttccct-----ttatgtattc--tgtcctgccc---
--ca-ggtgtgcgaccgttg-gtgg--atg--------------acatcatcatgaggcc
actctgtgcaccaatcaaaagctgttcct---ccgc-atttaaaaggcgt-cgcttgtgc
tgattaagagaagcacc------tgatatagcactgatctc--------------attcg
tgtcaaccagcc--cgttcttttgtg-----ttcagatatttt-----------------
-------------ttgttgtt--------gaatttt---tctcttgt-tt----------
aag------------------ttatgacaag-ctt-tagtttctca---ttttac-----
--cagattatgaggaagttgagagaatctttatgagaattggatt-atcagata------
-agcttttgttttgttaatt-gataacattgtgta-ct--ttagaataagtc-tagtaat
tctgagcagaattgtcttttgtg-----tttgttagtta-gtttatggaggagttg---a
cacctgta-----attatg-ttttga-atag-tta-------------------------
-------tgcaggt-aagatttc--------ggtttt----gtttata----ta-ttttt
c-tttggtgag---------ttag-attagtgggct-ggggttt-agtta------aatt
gatttgt-----------------tatatgttatgttccacatgtg----ttttgtggtg
tttt---------------------ctg---tttct--g---------------------
------------------------------------------------------------
--------------------------tttt------------------------------
------------------------------------------------------------
------------------------------------------------------------
------------------------------------------------------------
------------------------------------------------------------
------------------------------------------------------------
------------------------------------------------------------
--------------------------
>Gypsy42B-LTR_DR|234148
------------------------------------------------------------
------------------------------------------------------------
------------------------------------------------------------
------------------------------------------------------------
----------------------g--ttttgtggtgg---tttgttgttagatttctg-t-
tttgcgttctct-----tctctctcttcca-----ttgtgtatcc--tgtcctgttt---
--ta-ggtgtgcaagcattg-gtcg--aaggggctgtcaa----tccctatcgcgact-c
aatcggcacgacaatcaggagctggtccg---caca-gtataaaagctgtgcgc-tgcgc
tgttctccaggagcgct------tgactcaccgccaa------------------acttg
tgccggccaact--tgttcacttgtgt----tttgcttagtt-----------tggttgc
tgttgcct------t---------------------------------------------
------------------------------------------------------------
-----------------------------------------------------c------
-agcctttgtc-------------------------------------------------
------------------------------------------------------------
------------------------------------------------------------
------------------------------------------------------------
------------------------------------------------------------
------------------------------------------------------------
------------------------------------------------------------
------------------------------------------------------------
------------------------------------------------------------
------------------------------------------------------------
------------------------------------------------------------
------------------------------------------------------------
------------------------------------------------------------
------------------------------------------------------------
------------------------------------------------------------
--------------------------
>Gypsy42B-LTR_DR|234149
------------------------------------------------------------
------------------------------------------------------------
------------------------------------------------------------
------------------------------------------------------------
tgttac---gttcaac--gttgc--ttttgtgttct---tttg-tttttgttttctg-t-
tgcaggctcact-------tcctttccccc---------gcattc--tgtccagccc---
--ca-ggtgttcgactgtcg-gtca--agaaggctgtcaa----tcaccattattatatc
actcagcacacaaatcaga--------------------ttaaaagacctttgctcaaac
tgttcaggaggagcgcc------agagtcagcacctaactcctc----------------
------------------------------------------------------------
------------------------------------------------------------
------------------------------------------------------------
------------------------------------------------------------
----------------------------------a-ct----------------------
------------------------------------------------------------
------------------------------------------------------------
----------------------------------------------------ca------
------------------------------------------------------------
----------------------------------------t-------------------
------------------------------------------------------------
------------------------------------------------------------
------------------------------------------------------------
----------------------------------------------------gtggc---
------------------------------------------------------------
------------------------------------------------------------
------------------------------------------------------------
------------------------------------------------------------
------------------------------------------------------------
--------------------------
>Gypsy42B-LTR_DR|311294
------------------------------------------------------------
------------------------------------------------------------
------------------------------------------------------------
------------------------------------------------------------
--------cacttaac--------------------------------------------
---------------------------cagca--gttgtgtcttc---------------
-tca--------------------------------------------------------
------------------------------------------------------------
---------------------------ttttcacccagcatcac----------------
---------------------tagaga----cttgattgatt-----------gttacat
ttcgtcc------tttctaat--------aacttaa---taacttaa-ac----------
acg---------tcacaatttattagataag-ctt-gtgcagctca---atttagtat--
------ctattgagaagttgaacg-atcatcatgagaattggatt-tacaaata------
--gctcttgttttgctaatg-gctaacagtgtt---------------------------
------------------------------------------------------------
------------------------------------------------------------
------------------------------------------------------------
------------------------------------------------------------
--------------------------------------------------tacgacaaca
c-tc---------------------ctg-t-ttttc--g-tttcattc-ggttatttaaa
ttacattt-acatt------acatctaatttcctattttcattgtttgacat-atctgtt
-taataaat--------------acgttttgtttcactt---------------------
------------------------------------------------------------
------------------------------------------------------------
------------------------------------------------------------
------------------------------------------------------------
------------------------------------------------------------
------------------------------------------------------------
--------------------------
>Gypsy42B-LTR_DR|311295
------------------------------------------------------------
------------------------------------------------------------
------------------------------------------------------------
------------------------------------------------------------
------------------------------------------------------------
------------------------------------------------------------
------------------------------------------------------------
------------------------------------------------------------
------------------------------------------------------------
------------------------------------------------------------
------------------------------------------------------------
------------------------------------------------------------
------------------------------------------------------------
--------------cttatc-gctaacattgtgta-ct--ttatgagaactc-tattagt
tctga-tagaatggtgttctt-------gttgataatta-ggtttcggagttgtt-gcca
cccctgca-----gttttg-atttgg-atagtttg--tgtagtttag------tt-ta--
-agtttgtgta-gt-ttagttgc--------ggtttt---gatttctg----ca-ttttc
c-tttaattaa---------ttag-tttagtgggtt-gcgattt-tgtta------gatt
gttttaa-----------------ttgattt-a--tttc-tttgt-----tttggtaaca
t-tc---------------------ctg-t-ttttc--g-tttgattt-gtttacaaa-t
--taagtt-acgt----------tgttaagtcttatattcattatttcctat-tattgtt
-ttacaagt------taccac----tttttctttcgcatatccgtc-------att----
--gt----------t-gt-tgcacccagcatcag-aaaatctcact--taatgttac-gt
ctcatc---------c--tcataacaactaaa-tacgtaaca------------------
------------------------------------------------------------
------------------------------------------------------------
------------------------------------------------------------
------------------------------------------------------------
--------------------------
>Gypsy42B-LTR_DR|311296
------------------------------------------------------------
------------------------------------------------------------
------------------------------------------------------------
------------------------------------------------------------
-------aaa------------------------------------------------t-
-----------------------------------tcctatattc---------------
----------------attg-tttg-----------------------------------
-------------------atatgctctgt-t----------------------------
------------------------------------------------------------
--------------tattaaattgttat-tttttgtttcact-----------aagccat
tggttgtg------tgttttca--------------------------------------
----ttattacc------ctcactgaac----gtt--------------acgtctt----
-atcca-acttaacaactcaaaca------cgtaacaaattgatt-atattata------
-agctcttgttttgctattg-gctaaatatgtgta-ct--ttacaagaactt--------
--------------------------------tgtgtta-gattttggaggagct-gtca
catttgta-----attatg-ttttgaaatgg-gtg--agatgtttag-t---taa-gc--
-gttgcatacgcta-aagattac--------ggttat----gtttctg----ca-tttat
a-tttgtttag---------ttag-tttagtgggta-ggggtat-agtta------gatt
gttttgt-----------------tatattt-a--tttc-tttat-----ttttgcaaca
c-tc---------------------ctg-t-ttttttcg-tttaattc-tgttattta--
---aaatt-acat----------tctaaact-----------------------------
------------------------------------------------------------
------------------------------------------------------------
------------------------------------------------------------
------------------------------------------------------------
------------------------------------------------------------
------------------------------------------------------------
------------------------------------------------------------
--------------------------
>Gypsy42B-LTR_DR|311297
------------------------------------------------------------
------------------------------------------------------------
------------------------------------------------------------
------------------------------------------------------------
tgttac---gtttcac--gtatgt---------------tttgttgtttgttttctg-t-
tttgcgttctct-------tctcttttccg-----ttgtatattc--tatcttgttc---
--ta-ggtgtgcatccattg-gttg--aaaaagctgtcaatcgctcaccatcctgatg-c
aattggcacactaataaggagctggtcca---ccaa-gtataaaaggcaagcgcttgcgc
tgttcagcagaagcgct------tggctcaccgtcaaactcctc-----------aggc-
tgtcagccagcc--tgtttg-ttgtg-----tttgtattatt-----------ttgatac
tgttgctg-----ttgttgtt----------tagac---tatctgga-tt----------
aga-tgatcta-------tttattagataaa-ctt-gtgcagctca---atttagt----
-atcta---ttaagaagtcgaaca-atctttatgagaattggatt-atcaaata------
-agctcttgttttgctaatg-gctaacagtgtgta-ct--ttacgaata----aagtaat
tttgagcaccatagtattttt--------ctgttggtta-gtttatggaggtttt-gcca
catttgta-----attatgtttttggagtag-tta--taaag-ttat-t---taa-gt--
-gtca----cgctg-aagattac--------ggtttt----gtttctg----ca-ttttt
c-tttgg-------------ttag-tttagtgggtt-ggggttt-agtta------gatc
gttttat-----------------tatattt-a--tttc-tttgt-----tttggcaaca
c-tc---------------------cag-t-tttttc-g-tttaattc-ggttattta--
---aaatt-acat----------tctgatttcctatagttattgtttgacatgctctgtt
-tgataaat------a-cttc--a-tttttgtttcactta-tcatc------gatt----
--gtgt-------------gtcacccagcatcattagagactcact--gaatgttat-gt
gtcatcc-aatttaataact-taataacttaaacatgcaaca------------------
------------------------------------------------------------
------------------------------------------------------------
------------------------------------------------------------
------------------------------------------------------------
--------------------------
>Gypsy42B-LTR_DR|311298
------------------------------------------------------------
------------------------------------------------------------
------------------------------------------------------------
------------------------------------------------------------
---------aattcaca-ttatt--cattgtgttata-------tcattgtttaataat-
ttttgtttcacat--a---tccatttc--------tt--gtgttt--tttcttaatt---
------------------------------------------------------------
------------------------------------------------------------
------------------------------tcacccaactcttc-----------acttg
cgtcaaccagtc--tgttgttcagtg-----tttgtaatctta-------------atgg
tttagtt------ttttctct--------ctctctg---tctctcgt-tt----------
aag-ggcttta-------ttgttaagctaag-ctt--tgtagctaata-ctttac-----
--ctgattataaggaagttgaaag-atctttatgagaattggatt-accagatgacc---
--gtctttgatttgctaact-gctcacataatgta-ct--ttactagaactcattctaat
tctgattagaatagtctat---------tgtgttagtta-gtttacggaggagtt-gccc
tcctcata-----gttttg-atttga-atagtttg--agtagtttag-c---aaa-tc--
-gttgcatac-ctg-aagattat--------ggttttggc--------------------
--------------------taaa-tatagtgtgtt-ggggttt-agtta------gatt
gtttt-------------------------------------------------------
------------------------------------------------------------
------------------------------------------------------------
------------------------------------------------------------
------------------------------------------------------------
------------------------------------------------------------
------------------------------------------------------------
------------------------------------------------------------
------------------------------------------------------------
------------------------------------------------------------
--------------------------
>Gypsy42B-LTR_DR|311299
------------------------------------------------------------
------------------------------------------------------------
------------------------------------------------------------
------------------------------------------------------------
----------------------------------------------------------t-
------------------------------------------------------------
------------------------------------------------------------
------------------------------------------------------------
------------------------------------------------------------
------------------------------------------------------------
-----------------------------tagtttg---tctctcgt-tt----------
atg-tgcttta-------ttgttaagataag-ctt-ttgtagctca---atttac-----
--ctgattattaggaagtcga----atctttatgagtattggaat-attag---------
--acttttgttttgcgaatt-gctagcagtgtgta-ct--ttaagtgaactt-cagtaat
tttaagtagttttgtcttt---------tgtgtcagtta-gtttatgaaggagtt-gcca
cacttgca-----attatg-ttttga-atagtttg--agtagtttag-t---taa-gc--
-atcaaataagctg-aagattac--------ggtggt----gtcgcta----ta-ttttt
c-tttggttag---------ttag-tttagtgggtt-ggggtgt-agtta------gatt
tttttgt-----------------tatattt-a--tttc-ttcgt-----tttggcaaca
c-tc---------------------ctg-ttttttc--g-cttgattc-tgtaattt---
---aaatt-acat----------tgcaaattcatatattcattgtttaatct-tattgtt
-ttataaat------t-gtta----tctttgtttcacatgtc------------------
------------------------------------------------------------
------------------------------------------------------------
------------------------------------------------------------
------------------------------------------------------------
------------------------------------------------------------
------------------------------------------------------------
--------------------------
>Gypsy42B-LTR_DR|311300
------------------------------------------------------------
------------------------------------------------------------
------------------------------------------------------------
------------------------------------------------------------
------------------------------------------------cg----------
-----------------------------------tttcatattc--tgtcctgccc---
--ca-gatgagcaaccattg-gtca--aaatggccttcaa----tcatcattctgacatt
gcatggcacaccaatcaggagctagttaa--------------------tttgcttgcac
tgttcaacaggagcacc------tgatttaccactaaactcctc-----------acttg
tgtcaaccagcc--tgtactttcatg-----ttcatattatttc----------------
-------------ttgatgtg--------tagtttg---tttcctgt-tt----------
aag-tgcttaa-------ttgctaagataaa-ctt-ttatagctca---atttac-----
--ctgatta-taggaagttga----atctttgtgagaattgtatt-attagata------
-agcttttgttttgctgatt-gataacagtgtgta-ctgattatgagagctc-tagtaat
tttaataggaatcgtcttt---------tatgttagtta-gtttatggaggagtt-gcca
cacttgtacagtaattatg-ttttaa-atagttcatcaagatttttg-t---taaagagg
tatcagatatgtttcaatattactgttttaaggtttt----gtttcta----ta-ttttt
c-tttggttag---------ttag-tttagtgggtt-ggggttt-agttg------cact
gttctgt-----------------tatattt-a--tttc-tttgt-----ttttgcaacc
c-tc---------------------ctg-a-ttttc--g-tatgattc-agtcattt---
---aaatta----------------ttaattattataattattaattaa-----------
-----aaat------t-gcta-----ttttttttcacatgtctgtt------tgtt----
--gtgattt-ctctcatt-ttcactcagcaccagtagaaactcatt--taaagttac-gt
cttatc---------caaca-taacaacataaacacgtaaca------------------
------------------------------------------------------------
------------------------------------------------------------
------------------------------------------------------------
--------------------tgttatgttccacgtatgttttctgggtgtttgttttctg
tttcgct---ttcacttcttcttc--
>Gypsy42B-LTR_DR|311301
------------------------------------------------------------
------------------------------------------------------------
------------------------------------------------------------
------------------------------------------------------------
tgttac---atttaac--gtatg--ttttgtagtgt---tttgctgtttgttttctg-t-
tttgcattctct-----tttctctcctccg-----ctgtgtagct--tgtcctgttt---
--ta-ggtgtaccaccattg-gtcg-aaaaaagctgtcaa----tcactatcatgatg-c
aatcggcacaccaatcagaagcgggtcca---ccaa-gtataaaatgcgtgcgcttgcgc
tgttccccaaaagtgct------cggttcaccgccaaactcctc-----------acttg
tgtcggccggcc--tgttcatttgtg-----tttgtttagtt-----------------t
ggttgctg-----ttgctgtc----------tggtt---tctctcga-tt----------
aag-tgataga-------tttgttaaataaa-ctt-ctgcagatca---atttagt----
-atcta---ttgagaagttgatcg-atctttatgagaattggatt-atca-aaa------
-agctcttgttttgctaatg-gctaacagtgtgta-ct--ttacgagaaatc-tagtaat
tctgagcagcatagtattttt--------ttgttagtta-gtttatggaggcgtt-gcaa
cacttgta-----cttatg-tttttg---ga-gta--tgaagtttag-t---tga-gt--
-gacg----agctg-aagattgc--------ggtttt----gtttctg----ca-ttttt
c-ttagg-------------ttag-tttagtgggtt-gggggtt-tgtta------gatc
attttgt-----------------tataatt-a--tttc-tatgt-----tttggcaaca
c-tc---------------------ctg-t-ttttc--g-tttaattc-agttaaaaaa-
---aaatt-acat----------tttaattccctatattcattgtttgacct-atctgtt
-taataaat------a-ctta--a-attttgtttcacatatccagc------agtt----
--gtgtct---tctcatt-tttacccaccatcagtagagactcact--gactgttat-tc
ttcatc--catttaataact-taataacttaaacatgtaaca------------------
------------------------------------------------------------
------------------------------------------------------------
------------------------------------------------------------
------------------------------------------------------------
--------------------------
>Gypsy42B-LTR_DR|311302
------------------------------------------------------------
------------------------------------------------------------
------------------------------------------------------------
------------------------------------------------------------
------------------------------------------------------------
--------------------------------------------c--tgtacagttt---
--ta-ggtgggcaatcattg-gtcg--aaggggctgtcaa----tcaccttcgcaact-c
caacggcacaccaattaggagctggtccg---caca-gtataaaagccgtgtgcttgtgt
tgttctccaggaacgct------tggcttacagccagactcctc-----------actta
tgtcggtcggcc--tgttcatttgtgttttgctgttgtgttt-----------tggttgc
tgttgctg------tgttgtct---------agttc---tctctcga-ttgttgtctagg
aag-tgatcaa-------tttgttggataag-att-gtgcagctca---atttagt----
-atcta---ttgagaagttgaacg-atctttattagaattggatt-att-----------
-agctcttgttttgctaatg-gctaacagtgtgta-ct--ttacgagaactc-tagtaat
t-tgagcagcatagtatctcta----------tttgtta-gtttat----gcatt-gaca
cgtgtgta-----aatatg-----------------------------------------
------------------------------------------------------------
------gttag---------tttg-tttagtgggtt-gcggttt-agtaa------gatt
gtttagt-----------------tttattt-a--ttta-tttgt-----tttggcaaca
c-tc---------------------ctg-t-ttttc--t-tttaattc-agttatttt--
---aaatc-acatttacattacatctaatttcctatattcgttgtttgacattctctgtt
-taattata--------------c-tttttgtttcgattaatcagc------agtt----
--gtgtct---tcttttt-ttcatgcagcatcattagagacccact--gattgttac-gt
ttcatc--catttaatatct-taataatttaaacacataa--------------------
------------------------------------------------------------
------------------------------------------------------------
------------------------------------------------------------
------------------------------------------------------------
--------------------------
>Gypsy42B-LTR_DR|311303
------------------------------------------------------------
------------------------------------------------------------
------------------------------------------------------------
------------------------------------------------------------
------------------------------------------------------------
------------------------------------------------------------
------------------------------------------------------------
------------------------------------------------------------
------------------------------------------------------------
------------------------------------------------------------
------------------------------------------------------------
------------------------------------------------------------
------------------------------------------------------------
------------------------------------------------------------
------------------------------------------------------------
------------------------------------------------------------
-----------cta-aagattac--------ggtttt----ggttcta----ca-ttttt
c-tttggatca---------ttgg-tttagtgtggt-ttagtta-cagga------catt
gttttgg-----------------tatattt-a--tttc-tttgt-----gttggcaaca
c-tc---------------------ctg-t-ttttt--g-tt------------------
------------------------------------------------------------
------------------------------------------------------------
------------------------------------------------------------
------------------------------------------------------------
------------------------------------------------------------
------------------------------------------------------------
------------------------------------------------------------
------------------------------------------------------------
--------------------------
>Gypsy42B-LTR_DR|393868
------------------------------------------------------------
------------------------------------------------------------
------------------------------------------------------------
------------------------------------------------------------
-gttac---gttacac--gtatg--ttttgtggtgt---tttgttgtttgttttctg-t-
tttgcgtactat-----tctttctcttcca-----ctgtgtatcc--tgtcctgttt---
--ta-ggtgtgcaaccattg-gtcg--aaggggctgtcaa----tcaccattgtgact-c
aatcgccgcaccaatcaggaagtggtcct---caca-gtataaaagccatgcgcttgcac
ttgtcttcaggagcgct------tggctcacggccagactcctc-----------acttc
tgttggccggct--tgttcatttgtgt----tttgcttagtt-----------tggtggc
tgttgctg------tgttcta-----------gttt---tctctcgattt----------
aag-tggtcga-------tttattagataag-ctt-gtgcagctca---atttaat----
-atcta---ttgagaagttgaaca-atctttatgataattggatt-at---aca------
-agatcttgttttgctaatg-gctag---tgtgta-ct--ttgagggaactc-tagtaat
t-tgagcagcatcgtattttta----------cttgtta-gtttatggatgcgtt-gcca
catgtgta-----attatg-ttttaaaatgg-tta--tgaagtttag-t---taa-gc--
-gatg----tgcag-aagattat--------ggtttt----gtttccg----ca-atttt
c-tttg--------------tcag-tttagtgggtt-ggggttt-agtta------gatc
gttttgt-----------------tataatt-a--tttc-cttgt-----tttggcaaca
a-tc---------------------ctg-t-ttttct-g-tttaattc-agttattta--
---taatt-acatgcacattacatctaatttcctatattcattgtttgacattctctgtg
-taataaat------a---------cttttgtttcacttaaccagc------agtt----
--gtg-----ttctcatttttcatccagcattaatacagactcact--gattgttat-gt
tttatc--catttaatatct-taataacttaaacacgtaaca------------------
------------------------------------------------------------
------------------------------------------------------------
------------------------------------------------------------
------------------------------------------------------------
--------------------------
>Gypsy42B-LTR_DR|393869
ttttgtagttagcttatagaggagttgccactatcacaccttaagtagtttagttaagcc
ttgcatacaatgaagattacggttttgtctctacatttttctttgattaatagttttgtg
ggttttggtttagctggattgctttgttatatttatttct-aattatacttttaacact-
---------ctagtttttcggctgatt--------------------ctgacatttaa-a
tgttgc---atttcac--atatg--tttttgagagt---ttcg-tttttgttttctt-t-
tgcgctctctctc------ccttttccctg-----ct---ttttc--tgttctgccc---
--ca-ggtgtgcgaccactg-gaag--agaagatcgtcat----tcatcattatgacgcc
actcggcgcaccaatcaggagctggtcga---ccac-atttaaaaggtattcgcttgtgt
tgatccagaggagcacc------tg-----------------------------------
------------------------------------------------------------
------------------------------------------------------------
------------------------------------------------------------
------------------------------------------------------------
------------------------------------------------------------
------------------------------------------------------------
------------------------------------------------------------
------------------------------------------------------------
------------------------------------------------------------
------------------------------------------------------------
------------------------------------------------------------
------------------------------------------------------------
------------------------------------------------------------
------------------------------------------------------------
------------------------------------------------------------
------------------------------------------------------------
------------------------------------------------------------
------------------------------------------------------------
------------------------------------------------------------
--------------------------
>Gypsy42B-LTR_DR|393870
------------------------------------------------------------
------------------------------------------------------------
------------------------------------------------------------
------------------------------------------------------------
------------------------------------------------------------
------------------------------------------------------------
------------------------------------------------------------
------------------------------------------------------------
------------------------------------------------------------
------------------------------------------------------------
------------------------------------------------------------
------------------------------------------------------------
------------------------------------------------------------
------------------------------------------------------------
-----------------------------ttgttagtaa-gtttatggaggtgtt-tcta
cacctgta-----attatg-ttttga-at-tttta--agtagtttag-t---tat-ga--
-gtcgcatacactc-aagattgc--------ggcttt----gtttcta----ca-ttttt
c-tttggttag---------ttag-tttagtgggtt-ggggttt-agtt--------att
gttttgt-----------------tatattt-a--tttc-tttgt-----tttggcaaca
c-tg---------------------ctg-t-ttttt--gttttgactc-ggtcattt---
---aaatt-acaa----------tccaaattcaaatattcattgtttaattt-tattgtt
-taataaat------t-gcta----tttttgtttcacatatccatt------tgtt----
--gtgtttt-ctttca---ttcacccagcaccagtaaaaactcact--tcatgttac-ac
ctcatc---------caaca-taacaacttaaacacatatcatcgctttcatgatgc---
------------------------------------------------------------
--------------------------cactcggcacaccaatgaggagctggtccgcgat
ctttaaaaggcgttcgcttgtttc--------------------------------taca
ccaaactactcacttgtgtctgttacgttccacgtatgttttata-gtttttgttttctg
tt------------------------
>Gypsy42B-LTR_DR|393871
------------------------------------------------------------
------------------------------------------------------------
------------------------------------------------------------
------------------------------------------------------------
------------------------------------------------------------
------------------------------------------------------------
------------------------------------------------------------
---------accaatcaagagttggtcca---tggc-atttaaaag-gattcccttccac
t---------------------------------caaacactcctcactcgtgtgggtcg
ccctaactagcc--ggttcttccatgt----gtcat------------------------
-----atgaaactttgtggtttagt---atttgctg---tcttttgt-tg----------
tag-ggttttg---------ttgaaactaagcttttctgtaggcta---cttgac-----
--ctgattattaggaa-ctgcata-ataactatgagtcttggatt-gctagata------
--atttttattttgctaact-gttaacactgtata-cg-tttagagattctc-aaataac
tctggttagaggataattat--------tgtgttagtttagtttacggagtagct-gcca
ctcctgta-----gttttg-ttctgatacagtaga--ttgtgtatgt-t---taa-gc--
-tttgtatgagtcg-aagattat--------ggattt----gtttcta----ca-tttgt
c-tttggttag---------ttag-tttagttggct-gccgttc-agtta------gatt
gttttgt-----------------tatgctt-a--tttc-tttgt-----tttggcaaca
c-gt---------------------ctg-c-ctttt--g-tttgattttgattattaa-t
---tattt-acat----------tctaaattcctctactcagcatttaatgt-tgttgtt
-taataaat------c-atta------tttaattcatttagacctt-------gtt----
--gtggttt-gtcttgtt-ttcgtccagcac---------------------gttac-aa
ctcatt------------------------------------------------------
------------------------------------------------------------
------------------------------------------------------------
------------------------------------------------------------
------------------------------------------------------------
--------------------------
>Gypsy42B-LTR_DR|393872
------------------------------------------------------------
------------------------------------------------------------
------------------------------------------------------------
------------------------------------------------------------
------t--g-------------------------------------ttgttttctt-t-
tttgtgttctct---tctctctctcttctg-----ccatttatcc--tgtcctgttt---
--ta-ggtgtgcaaccattg-gtca--aaggggctgtcaa----tcaccatcgtgact-a
aatcggcgtgacaatcaggagcgggtccg---caca-gtataaaacccatgcgcttgcgc
tgttc-------------------------------------------------------
------------------------------------------------------------
------------------------------------------------------------
------------------------------------------------------------
----------------------tg-atctttatgagaattggatt-at---att------
-agatcttgttttactaatg-gctaacagtgtgta-ct--ttacgagaactc-tagtgat
g-tgagcagcttagtatatcca------tttgttagtta-gttaaaggaggcgtt-gcca
catgtgta-----ataaag-ttttga---ag-tta--ggaagtttag-t---taa-gcta
ggctgtacgtgctg-aagattac--------agttta----gtttctg----catatttt
c-tttgatcag---------ttag-tttagtgggtt-ggggttt-agtta------gatt
gttttgt-----------------tatattt-c--tttc-ttttt-----tttgacaaca
c-tc---------------------ctg-t-ttttgttg-tttaattc-gattattca--
---aaatt-acattgaca-----ttacatttcctatattctttgtttgacattctctgtt
taaaaaaat------c-ctta--c-tttttgtttcacttaacaagc------ggtt----
--gtgtat---tctccttgttcatccatcatcatt--agactcact--gattgttac-gt
ttcatc--aatttaattttt-taataacttcaacacgtaaca------------------
------------------------------------------------------------
------------------------------------------------------------
------------------------------------------------------------
------------------------------------------------------------
--------------------------
>Gypsy42B-LTR_DR|393873
------------------------------------------------------------
------------------------------------------------------------
------------------------------------------------------------
------------------------------------------------------------
-gttac---attccacatgtat------------gt---tttg-tgtttgttttctg-t-
tttgctttctct-------tctgttttctg-----ttgcgtactc--tgtcctgccc---
--ta-tatgtgcgaccattg-gtcg--agaaggctgtcaa----tcatcattatgacacc
actcagcgcaccaatcgggagc---------------gtttaaaaggtgttcgcttgcgc
tgtct-gggggagctcc------tgattctacacttaactcctc-----------acttg
tgttgaccggcc--tgttcatttgtg-----tttgtattattt-----------------
-----ttg-----ttgttgtt--------tagttgg---tttctcgt-tt----------
acg-tgcttga-------ttgtttagataag-ttt-gtgctgttca---atttac-----
--atgattattaggaagtcaaaca-gtatttataagaattggatt-atcagata------
-agctcttgttttgctgatt-gctgaaagtgtgta-ct--ttaagagaactc-tagtaat
tctgaacagaatagtatttt--------tgtgttagtta-atttatggaggagtt-gcca
cacttgta-----attatg-ttttga-atag-ttt--agtaggttag-t---taa-gc--
-atcgcatatgctg-aagattat--------ggtttt----gtttctg----ca-gtttt
c-tttggttag---------gaag-tttagtgcgtt-gtggttt-aatta------gatt
gttttgt-----------------catattt-a--tttc-tttgt-----tttggcaaca
c-tc---------------------ttg-t-ttttc--g-tttgattc-ggttattg---
---aaatt-acac----------tctgaattcatacactcactgtttaacat-tatagtt
-taataaat------t-att-----tttttgtttcacatacccata------tgtt----
--gtgtttt-cttttttt-ttcacccagcaccagcagaaactcgct--taatgttac-gt
cccatt---------caaca-taacaac--------------------------------
------------------------------------------------------------
------------------------------------------------------------
------------------------------------------------------------
------------------------------------------------------------
--------------------------
>Gypsy42B-LTR_DR|393874
------------------------------------------------------------
------------------------------------------------------------
------------------------------------------------------------
------------------------------------------------------------
------------------------------------------------------------
------------------------------------------------------------
------------------------------------------------------------
------------------------------------------------------------
------------------------------------------------------------
------------------------------------------------------------
------------------------------------------------------------
------------------------------------------------------------
------------------------------------------------------------
------------------------------------------------------------
------------------------------------------------------------
------------------------------------------------------------
------------------------------------------------------------
------------------------------------------------------------
------------------------------------------------------------
------------------------------------------------------------
------------------------------------------------------------
------aat------tactac----tttttgcttcacatat--gtt------tgtt----
--ggtgttt-ctct--at-tttacacagcaccag-aaaacctcact--taatgttgc-gt
ctcacc---------tttttttaataactaaa-cacataaca------------------
------------------------------------------------------------
------------------------------------------------------------
------------------------------------------------------------
------------------------------------------------------------
--------------------------
>Gypsy42B-LTR_DR|393875
------------------------------------------------------------
------------------------------------------------------------
------------------------------------------------------------
------------------------------------------------------------
------------------------------------------------------------
------------------------------------------------------------
------------------------------------------------------------
------------------------------------------------------------
------------------------------------------------------------
------------------------------------------------------------
------------------------------------------------------------
------------------------------------------------------------
------------------------------------------------------------
------------------------------------------------------------
------------------------------------------------------------
------------------------------------------------------------
------------------------------------------------------------
------------------------------------------------------------
------------------------------------------------------------
------------------------------------------------------------
--------------------------------------------------------tgtt
-taataaat------c-acta--t-tctttgtggcaaataacctgt-------gtt----
--gtggttt-ctcttat--tttgtccagcaacagc--aaactcact--ttatattac-aa
ctcatc---------cctta-tatcaacaaacacata-----------------------
------------------------------------------------------------
------------------------------------------------------------
------------------------------------------------------------
------------------------------------------------------------
--------------------------
>Gypsy42B-LTR_DR|476986
------------------------------------------------------------
------------------------------------------------------------
------------------------------------------------------------
------------------------------------------------------------
------------------------------------------------------------
------------------------------------------------------------
------------------------------------------------------------
------------------------------------------------------------
------------------------------------------------------------
------------------------------------------------------------
------------------------------------------------------------
------------------------------------------------------------
------------------------------------------------------------
------------------------------------------------------------
--------------------------------------a-gtttatggaggagtt-gcca
tatttgtt-----attatg-ctttgaaatag-tta--agaagtttag-t---taa-gc--
-gtcaca--------aaaataat--------gttttt----gtttctg----ca-ttttt
t-t---gttag---------tgat-gttagtgggtt-ag------gttta------gatt
gttttgt-----------------tatattt-a--tttc-tttgt-----tttggcaaga
c-tc---------------------tagtt-ttttt--g-tttaattc-ggttattga--
---aaatt-acat----------tctaaattcatacagtcgtagtttgatattctttgct
-taagaaat------t-gtta----tttttgtttcagttatccatt------tgtt----
--gtgttt---tctcatt-ttcaccaaacacagt---agagacact--tcatgttac-at
ctcatc---------caaca-tatcaacttaaacatgtaaca------------------
------------------------------------------------------------
------------------------------------------------------------
------------------------------------------------------------
------------------------------------------------------------
--------------------------
>Gypsy42B-LTR_DR|476987
------------------------------------------------------------
------------------------------------------------------------
------------------------------------------------------------
-----------aatgttacgtctcattc-------aatataacaacataaacaca-----
taatat---attccat--atatg--ttttgtg-------tttg--------ttctgg-t-
ttcgttttgtcg-------tttttttcacg-----ttgtgtattc--tgtcctgccc---
--ca-gatgtgagaccattg-acga-----------tcac----tcattat---------
---cagcgtaccaataagaggctggtccg---ctgc-atttaaaaggcctttgcttgcga
tgatggagagaagcacc------tgatttatcaacaaactcctc-----------acttg
tgtcaatcagcc--tgttctttggtg-----tttgtattttt----------------gc
tgttgttg-----ttgttgtt--------tagtttg---cctctcat-tt----------
aag-tgtttta-------ttgttaggataag-ctt-ttgtagccca---atttac-----
--ctgattattaaaaagttgattg-atctttatgagaattggatt-atcagata------
-agcttttgttttgctaatt-gctaacaatgtgta-ct--ttacgagaactt-tagtaat
tctgaatagaattgtctta---------tgtgttagtta-atttatgaa----------t
tacctgta-----attatt-ttttgagtagg-ttg--tgtagtttag-t---taa-gc--
-attgtgtatactg-aagatta---------catttt----gtttcca----cg-ttttt
c-tttggttag---------ttat-tttattaggtt-ggggttt-agtta------g---
------------------------------------------------------------
-----------------------------t-tttta--g-tttgattc-tgtcattt---
---aaatt-actt----------tccaaattcatacattcattgtttcatat-cattgtt
-taataagt------t-gtta-------tttttttatatgtctgtt------tgtt----
--gtgattt--agttttt-tttactcagcaccagcagaaattca----------------
------------------------------------------------------------
------------------------------------------------------------
------------------------------------------------------------
------------------------------------------------------------
------------------------------------------------------------
--------------------------
>Gypsy42B-LTR_DR|476988
------------------------------------------------------------
------------------------------------------------------------
------------------------------------------------------------
------------------------------------------------------------
tgttac---gttccat--gtgta--ttttgtgg---------------tgttttgtg-t-
tttgctttctct-------tccctttccca-----ctgtgtattc--tggcctgccc---
--ca-ggtgttaagtcattg-gttg--agaaggccgtcac----tcatcattatgatgcc
acttggtgcaccaatcaggagctggtcca---ctgt-gtttaaaaggcattcacttgtac
tgatctagaggagcacc------tgatataccaccaaatttgtc-----------acttg
tgtcaaccagct--tgttctttaaag-----tttgtattatttg----------------
-------------ttgttgtt--------taatttg-------tcgt-tt----------
aag-tgcttaa-------ttgttaagacaag-att-ttgtagctca---atttac-----
--ccgactattaggaagttgagcg-atctttttaagaattggatt-atcagata------
-agctt-----------------------tgtgtt-ct--ttacaagaaatc-tagtaaa
tctgaataaaattgtcttttgt----------------------------------gtta
cacctgta-----attcag-ctttta--tagttcg--agtaggatat-t---taa-at--
-gttgcatatgctg-aagtttcc--------gttttt----ttttcaa----ca-ttttt
c-tttggttag---------ttaggtttagtgggtt-ggggttt-actta------gatt
gt------------------------------------------------tttggcaaca
c-tc---------------------atg-t-ttttc--a-tttgattc-agtcattt---
---aaatt-acat----------ttcaaattcatatattcattgtttaatatt-------
-------------------------tttttgtttcacatatgt---t-----tgta----
--gtg---------------------------------------ct--tactgttac-gt
ctcatc---------caatg-taacgacataaacatgtaaca------------------
------------------------------------------------------------
------------------------------------------------------------
------------------------------------------------------------
------------------------------------------------------------
--------------------------
>Gypsy42B-LTR_DR|552313
------------------------------------------------------------
------------------------------------------------------------
------------------------------------------------------------
------------------------------------------------------------
------------------------------------------------------------
------------------------------------------------------------
------------------------------------------------------------
------------------------------------------------------------
------------------------------------------------------------
------------------------------------------------------------
------------------------------------------------------------
------------------------------------------------------------
------------------------------------------------------------
------------------------------------------------------------
------------------------------------------------------------
------------------------------------------------------------
------------------------------------------------------------
------------------------------------------------------------
------------------------------------------------------------
-------------------------------ttttc--t-tttgattc-gtttactaa-t
--taattt-taat----------tctaagttctcacatttattgttccttaa-cactgtt
-taa-------------aata----attttgttacacatttcca----------tt----
--tctgttt-ttttg-tt-ttcacccagcaccagaaaaatctcact--taatgttat-gc
c--------------c--ttgcaacaactaaa-cagataaca------------------
------------------------------------------------------------
------------------------------------------------------------
------------------------------------------------------------
------------------------------------------------------------
--------------------------
>Gypsy42B-LTR_DR|552314
------------------------------------------------------------
------------------------------------------------------------
------------------------------------------------------------
------------------------------------------------------------
tgttact---tttcac--ttatg--ttttgttgtgt---tctg-tgcttgttttctg-t-
ttcgctttctct-------tctctctaccg-----ttgtgtactc--tgtcctgtcc---
--ta-ggtgtgcaaccattg-gtcg--agaaggcagtcaacg-----------------c
actcgccgcaccaatcaggagctggtctg---ccac-gtttaaaaggcgtttacttgcgc
t--tcagtaataacggt------tggctcaccacccaactcctt---------------g
tgtcaaccagcc--tgttcattgatg-----ttcgtattattta-------------tgt
tgctgctg-----ttattgtt--------tagtttg---tttctcgt-tt----------
aca-tgcatta-------ttcattagataaa-ttt-gtgcagctca---atttgtt----
-atttattattaggaagttaaatg-atctttatgagaattagatt-atcagata------
-agctcttatttagctaatg-gctaacagtgtgaa-ct--ttacgagaactc-tagt-at
ttagagcagcataggtttttgt-------------gtta-gtttatggaggagtt-gcca
catttgta-----attatg-ttttggaatag-tta--gttagttaaa-------------
------------------------------------------------------------
---ctggttag---------taag-tttagtgggat-ggggtat-agtta------gatt
gttttgt-----------------tatattt-a----tc-tttgt-----tttggcaaca
c-tc---------------------ctg-t-ttttg----tttaattt-ggttcttca--
---aaatt-acat----------tctaaattcatatattctttgtttaatattctttgtt
-taatgaat------c-gtta-------------------------------tgtc----
-----------------------------------------------ttattgttac-gt
ttcatc---------caaca-caacaacttaaacacttaaca------------------
------------------------------------------------------------
------------------------------------------------------------
------------------------------------------------------------
------------------------------------------------------------
--------------------------
>Gypsy42B-LTR_DR|552315
------------------------------------------------------------
------------------------------------------------------------
------------------------------------------------------------
------------------------------------------------------------
------------------------------------------------------------
------------------------------------------------------------
------------------------------------------------------------
------------------------------------------------------------
------------------------------------------------------------
------------------------------------------------------------
------------------------------------------------------------
------------------------------------------------------------
------------------------------------------------------------
------------------------------------------------------------
------------------------------------------------------------
------------------------------------------------------------
-------------------------------------------------------ttttt
c-ttaggttag---------ttag-tatagtgggtt-ggggttt-agtta------gatc
gttttgt-------------------taatt----attt-cttgt-----tttggcaaca
c-tc---------------------ttg-t-ttttc--a-tttaattc-gattattta--
---aaatt-atat----------tctaatttcctatattcattgtttgatattctccttt
-taataaat------a-ctta--c-tttttgtttcacttaaccagc------tgtt----
--gtgtct---tcccatt-ttcccccagcatctttagagcctcact--gattgttag-gt
ttaatcaatttttaatatct-tgataacttaaacacgttaca------------------
------------------------------------------------------------
------------------------------------------------------------
------------------------------------------------------------
------------------------------------------------------------
--------------------------
>Gypsy42B-LTR_DR|552316
------------------------------------------------------------
------------------------------------------------------------
------------------------------------------------------------
------------------------------------------------------------
------------------------------------------------------------
------------------------------------------------------------
------------------------------------------------------------
------------------------------------------------------------
------------------------------------------------------------
------------------------------------------------------------
------------------------------------------------------------
------------------------------------------------------------
------------------------------------------------------------
------------------------------------------------------------
------------------------------------------------------------
----------------------------------a--aaaagtttagtt---tca-gc--
-atcgcatatgctg-aggattac--------agtttt----gtttcag----ca-ttttt
c-tttgcttag---------taag-tttagtgggtt-tgggttt-agtta------gatt
gttttgt-----------------tatattg-a--tttc-tttgt-----tttggaaact
c-tc---------------------ctg-t-ttttt--g-tttaattc-tgtaattta--
---caagt-acaa----------tt-----------------------------------
------------------------------------------------------------
-------------------ttcacccagaatcagtagagactcact--taatgtttc-at
ctcatc---------caaca-taacaacttaaacacataaca------------------
------------------------------------------------------------
------------------------------------------------------------
------------------------------------------------------------
------------------------------------------------------------
--------------------------
>Gypsy42B-LTR_DR|552317
------------------------------------------------------------
------------------------------------------------------------
------------------------------------------------------------
------------------------------------------------------------
------------------------------------------------------------
------------------------------------------------------------
------------------------------------------------------------
--------------------gt--------------------------------------
---tcaaaaggagcacc------ggattcatcaccaaactcttc-----------actca
agttaattgtgc--caaccagcc-ta-----tttttattattc---------t-------
-------------ttgtggtttagt--ttttgtttg---gcacttg--tt----------
aagatactgtgtt-----gtaatctaagctt-gtt-gtgtagccta---ctttta-----
--ctgattgttaggaa-tcgaata-acttctatgagaattagctt-atcagata-----a
cagtccttgttttgctaatt-gctaatgttgagaa-ct--ttacgtaaactc-tgtt---
----------------------------------------------agaatagt------
-gtttctt-----attttt-ttttgg-atagtttg--tgtag-----------ta-gc--
-accatgtatg-tg-aaggttac--------ggtttt---aatttctaatacca-ttttc
c-tttggttaa---------tacg-tttagtgggtt-gggattt-ggtta------aatt
gttttgt-----------------tttattt-c--tttg-t---------tttggcaaca
c-tc---------------------ctg-t-tttta--g-tttgattc-agttattaa-t
--taattc-acat----------tatgaatccctatattcattgttacttat-gaatgtt
-taataaat------t-acag----ttttcgtttcacatatccg----------tt----
--gttgtgt-ctctt-at-tttaataagcaccag-aaaatcttact--taatattat-gt
cttatg---------c--ctgtaataactaaa-cacata---------------------
------------------------------------------------------------
------------------------------------------------------------
------------------------------------------------------------
------------------------------------------------------------
--------------------------
>Gypsy42B-LTR_DR|552318
------------------------------------------------------------
------------------------------------------------------------
------------------------------------------------------------
------------------------------------------------------------
------------------------------------------------------------
------------------------------------------------------------
------------------------------------------------------------
------------------------------------------------------------
------------------------------------------------------------
------------------------------------------------------------
------------------------------------------------------------
------------------------------------------------------------
------------------------------------------------------------
----------------------------gtgtgta-ct--ttacgagaactc-tagtaat
tctgagtagattagt--cttt-------tgtgttagtta-gattat---ggagtt-gcta
cacctgta-----attatg-ctttga-atag-tta--agaactttag-t---tga-gc--
-gtaacatacgctg-aagattac--------ggtttt----gcttcta----cg-ttttt
c-tttggtcag--------------tttagtgggta-ggagttt-agtta------ga--
-ttttgt-----------------tatattt-a--tttt-cttgt-----tttggcagca
c-tc---------------------ctg-t-ttttc--a-tttcactc--gtcattt---
---aaata-aatt----------tctaaattcatatattcattatttcata---------
------aaa------t-gttg----ttttagtttcacatttctgtc------tgtt----
--gtgattt-ctcttatt-tttacccagcactagtagaaactcacc--taatgttac-gt
ctcatc---------caatg-taaaaac--------------------------------
------------------------------------------------------------
------------------------------------------------------------
------------------------------------------------------------
------------------------------------------------------------
--------------------------
>Gypsy42B-LTR_DR|552319
------------------------------------------------------------
------------------------------------------------------------
------------------------------------------------------------
------------------------------------------------------------
------------------------------------------a-tgttttgtgtttg-t-
ttcgctttccct-------tctcttttctg-----ttgtgtattc--ggtcctgccc---
--ca-gatgtgtgactattg-gttg--agatggctgtcaa----tcatcattctgacgtt
gcacggcgcaccaatcgagagctggtctg---catc-gtttacaaagcattcgcttgcgc
tgatcgagaggagcacc------tgattcactaccaaactcctc-----------a----
------ccagcc--tgttcttc-atg-----ttcatattatt-----------ttc----
--------------agttgtt--------tagtttg---cctctcat-tt----------
aag-tgcgtta-------ttgttaagataag-ctt-ttgtagctaa---atttac-----
--tttattattaggaagttgaact-atctttatcagaatttaatt-atcagata------
-agcttttgttttgctaaat-ctaaacagtgttta-ct--ttacgacaactc-tagtaa-
---------------------------------tagtta-ttttatggaggagtt-gcca
cacctgta-----atcacg-----------------------------------------
------------------------------------------------------------
c-tttaactag---------tta-------------------------------------
------------------------------------------------------------
------------------------------------------------------------
------------------------------------------------------------
------------------------------------------------------------
------------------------------------------------------------
------------------------------------------------------------
------------------------------------------------------------
------------------------------------------------------------
------------------------------------------------------------
------------------------------------------------------------
--------------------------
>Gypsy42B-LTR_DR|552320
------------------------------------------------------------
------------------------------------------------------------
------------------------------------------------------------
------------------------------------------------------------
------------------------------------------------------------
------------------------------------------------------------
------------------------------------------------------------
------------------------------------------------------------
------------------------------------------------------------
---------gct--tgttcacttgtgt----tttgcttagat-----------tgagtgc
tgttgctg------tgttcta-----------gttt---tctcttta-tt----------
tag-ggattga-------tttattagataag-ctt-gtgcagctct---gtttatt----
-atcta---ttgcgaagttgaacg-atctttatgagaatttgatt-at---atg------
-agatcttgttttgctaatg-gctaacagtgtgta-ct--ttacgagaactc-tagtaat
a-tgagcagcttagtt-----------------------------tggaggtgtt-gcca
catgtgta-----attatg-ttttaaagtag-tta--gaaagtttag-t---taa-gc--
-tacg----tgctg-aagattaa--------aatttt----gtttctg----ca-ttttt
c-tttggttag---------ttag-tttagtgggtt-ggggctt-agtta------gatc
atattgt-----------------tttattt-a--tttc-tttgt-----tttggcaaca
c-tc---------------------ctg-t-tttct--g-tttaatcc-gattattta--
---aaatt-acat----------------tttctatattcattgtttgacattctctgtt
-taataaat------a-cttattt-ttattatttcacttaacaagc------ggtt----
--gtgtct---tctcattattcatccagcatcatt--agtctcact--gattgttac-at
ttcatt--catttaatattt-taataacttaaacacgtaaca------------------
------------------------------------------------------------
------------------------------------------------------------
------------------------------------------------------------
------------------------------------------------------------
--------------------------
>Gypsy42B-LTR_DR|640018
------------------------------------------------------------
------------------------------------------------------------
------------------------------------------------------------
------------------------------------------------------------
------------------------------------------------------------
------------------------------------------------------------
------------------------------------------------------------
------------------------------------------------------------
------------------------------------------------------------
------------------------------------------------------------
------------------------------------------------------------
------------------------------------------------------------
------------------------------------------------------------
-------------gctaatg-gctgac--tgtgta-ct--ttacaagaactc-tagtaat
tttgagcagcatcgtttttttttt-ttgtgtgttagtta-gtttatggaggagtt-g-ca
catttgtaa---tattatg-ttttgtaatag-gta--agaagtttac-t---taa-gc--
-atcgcattctcta-aagattac--------ggtttt----gtttctg----ca-ttttt
c-tttg----g---------ttgg-tttagtgggtt-ggggttt-agtta------gatc
attttgt-----------------tatattt-a--tttc-tatgt-----tttggcaact
c-tc---------------------ctgtt-ttttt--g-tttaactc-tgtttttta--
---aaatt-atat----------tctaaattcctatattcattgtttgatattctctgtt
-taataaat------t-gtta--gctttttgtttcacttatccatc------cgtt----
--gtctgc---tctaatt-ttcacccagcaccattagagacccact--gaatgttat-gt
ctcatc---------cacct-taacaacttatacacgtaaca------------------
------------------------------------------------------------
------------------------------------------------------------
------------------------------------------------------------
------------------------------------------------------------
--------------------------
>Gypsy42B-LTR_DR|640019
------------------------------------------------------------
------------------------------------------------------------
------------------------------------------------------------
------------------------------------------------------------
-------------------tatg--ttttgtggtgt---tttg-tgtttgttttctg-t-
ttcgcttcctct-------tctcttttctg-----ttgtgtactc--tgtcctgccc---
--ta-gttgtgcaaccattg-gtcg--agaaggctgtcca----tccccattattaca-c
actcggtgcaccaatcaggagctggtccg---ccac-atttaaaaggcatacgcttgcgc
tgttcagcagaagcgct------tggctcgcaaccaaactcctc-----------acttt
tgtcaaccagcc--tgtttatttgtg-----ctcgtgttatt------------------
ttttgttg-----ttgttatt--------tagattg---tgtctcgt-tt----------
aag-tgcttta-------tttattagataag-ttt-gtgcagctca---atttatt----
--------attaggaagtcgaata-atctttatgagaactggatt-atcagatat---ca
gagctcttgttttgctaatt-gctaacagtgtgta-ct--ttacgagaactc-tagtcat
tttaagcag-------------------------------ctccatggaggagtt-gcca
cagttgta-----attatg-ttttacaatga-tta--agaagttt---------------
------------------------------------------------------------
------------------------------------------------------------
------------------------------------------------------------
------------------------------------------------------------
------------------------------------------------------------
------------------------------------------------------------
------------------------------------------------------------
------------------------------------------------------------
------------------------------------------------------------
------------------------------------------------------------
------------------------------------------------------------
------------------------------------------------------------
--------------------------
>Gypsy42B-LTR_DR|640020
------------------------------------------------------------
-----------------tatatttattatttaatatcatagtttaataaa-----ttgtt
agttttgtttcacatagatttatcagttgtgatttttttt-atttctcccagcaccagta
gaaactcacctaatcttacatctcatcc-------aatataacaacacaaacacataaca
tgttac---gttccac--gtatg--ttttgtggtgt---tttg-tgtttgttttatg-t-
ttcactttttctt------ccttttccctg-----ctttgtttcc--tgtcctgccg---
--ca-ggcgtgcaatcattg-gacg--agaagatcgtcac----tcatcattatgacgcc
actctgcacaccactcgggagttggccag---cagt-gctcaaaag--------------
------------------------------------------------------------
------------------------------------------------------------
------------------------------------------------------------
------------------------------------------------------------
------------------------------------------------------------
------------------------------------------------------------
------------------------------------------------------------
------------------------------------------------------------
------------------------------------------------------------
------------------------------------------------------------
------------------------------------------------------------
------------------------------------------------------------
------------------------------------------------------------
------------------------------------------------------------
------------------------------------------------------------
------------------------------------------------------------
------------------------------------------------------------
------------------------------------------------------------
------------------------------------------------------------
------------------------------------------------------------
--------------------------
>Gypsy42B-LTR_DR|640021
------------------------------------------------------------
------------------------------------------------------------
------------------------------------------------------------
------------------------------------------------------------
------------------------------------------------------------
------------------------------------------------------------
------------------------------------------------------------
------------------------------------------------------------
------------------------------------------------------------
------------------------------------------------------------
------------------------------------------------------------
------------------------------------------------------------
------------------------------------------------------------
------------------------------------------------------------
------------------------------------------------------------
------------------------------------------------------------
------------------------------------------------------------
------------------------------------------------------------
--ttcat-----------------tatattt-a--tttc-tttgt-----tttggcaaca
c-tc---------------------ccg-t-ttttt--g-tttaattt-ggttattta--
---caatt-aaat----------tctaaatttctgtattcattgtttgatatgctctgta
-tattaaat------t-gttc--a-tttttgttacacttatccatt------aatt----
--gtctgt---tctcgtt-ttcacccagcaccattagatacttgct--aaatgttac-gt
cttgtc---------taact-taataacttaaacacgtaaca------------------
------------------------------------------------------------
------------------------------------------------------------
------------------------------------------------------------
------------------------------------------------------------
--------------------------
>Gypsy42B-LTR_DR|725033
------------------------------------------------------------
------------------------------------------------------------
------------------------------------------------------------
------------------------------------------------------------
------------------------------------------------------------
----------------------------------------------ctgccctgttc---
--ta-ggtgtgcaaccattg-gtcg--aaaaagctgtcaa----tccccatcatgat---
----------------------------------------------------------gc
tgttcaggaggagtgct------tggctcaccgccaaaatcaca----------------
---------------------ttgtgt----ttg-tataatt-----------ttgctgt
tgttgttg-----ttgcttct--------gttgtct---agagtcga-tc----------
gat-tgatcaa-------tttatagcataag-ctt-gtgcagctca---atttagt----
-attta---ttgagaagttgaaca-atctttatgagaattggatt-atcaggta------
-agttcttgttttgctaatg-gctaacagtgtgta-ct--ttacgagaaatc-tagtgtt
tttgagcagcatagtatttttct------------ctta-gtttatggaggcatt-gcca
aacttgtagt-----tatgtttttagagtag-ttg--tgaagtttag-t---taa-gtg-
------acgcgctg-aagattac--------ggtttt----gtttccg----ca-atttt
------------------------------------------------------------
------------------------------------------------------------
------------------------------------------------------------
------------------------------------------------------------
------------------------------------------------------------
------------------------------------------------------------
------------------------------------------------------------
------------------------------------------------------------
------------------------------------------------------------
------------------------------------------------------------
------------------------------------------------------------
--------------------------
>Gypsy42B-LTR_DR|725034
------------------------------------------------------------
------------------------------------------------------------
------------------------------------------------------------
------------------------------------------------------------
------------------------------------------------------------
------------------------------------------------------------
------------------------------------------------------------
------------------------------------------------------------
------------------------------------------------------------
-gttagctagcc--tgttcatttgtg-----tctgtatagtt-----------ttgttgc
ggttgctg-----ttgttgtt----------tagtc---tcttttga-tt----------
aag-tgatcta-------tttattagataaa-cct-gtgcagctca---atatagt----
-atttc---ttgagaagttaaacg-atctttatgagaactggatt-atcaaata------
-agctcttgttttgctaatg-gctagcagtgtgca-tt--ttaggagaaatc-tagtaat
tttgagaagcatagtttcttt--------gtgttagttg-gtttatggaggagtt-gcca
aatttgta-----ataatg-ttttggagtag-gta--agtagtttaa-t---taa-gc--
-gtcg----cgctg-aagattac--------agtttt----gtttctg----ca-ttttt
c-tttggttag---------ttag-tttagtgggtt-ggggttt-agttt------gatc
gttttgt-----------------tatat-----------------------------ca
t-tt---------------------tgt-t-ttttc--g-tttaattc-ggttattta--
---aaatt-acat----------tctaaattcctattttcatagtttgatatgctctgtt
-taataaat------a-gttc--a-tatttgtttcacttatccagc------agtt----
--gtgtgt---tctcatt-ttcacccagcaccattagagacttact--gaatgttac-gt
ctcatc---------caact-taataacgtaaacgctaagtaac----------------
------------------------------------------------------------
------------------------------------------------------------
------------------------------------------------------------
------------------------------------------------------------
--------------------------
>Gypsy42B-LTR_DR|725035
------------------------------------------------------------
------------------------------------------------------------
------------------------------------------------------------
------------------------------------------------------------
tattac---atttcac----------------------------acatttttttgcg-t-
tttgttttctct-------tttctttccag-----ttgtgtattc--tgtcctgccc---
--ca-tatgtgccaacattg-gtta--aaatggccgtcaa----taattattctaatgtc
gcacggtgcaccaatcgggagctggtacg---caga-gtataaaaagcattcact-----
-------gttcagcacc------tgactcaacaccaaattcctc-----------acttg
tgtcaaccagcc--tgttctttcgtg-----tttggat----------------------
-----ttg-----ttgttgtg--------tagtttg---tccctca--tt----------
aag-tgcttta-------atgttaagataag-ctt-ttgtagctca---attaac-----
--tcgattattaagaagtcgaaca-atctttatgagaatcggatt-atcatata------
-agcttttgttttgctaatt-gctaacagtgtgta-ct--ttacgagaactc-tagt---
-------agaatcgtcttttgt-------------gtta-gttta---cggagtt-gcca
cacctgta-----actatg-ttttga-atattttg--agtagtttag-t---taa-gc--
-gttgcatacactg-aagattac--------ggatttcaacatttcca----ca-ttttt
c-tttgattag---------ttag-tttagtgggtt-ggggttt-agttg------gatt
gtttt---------------------------a--ttta-tttgt-----ttctgcaaca
t-tt---------------------cag-t-ctttc--g-tttgattc-agtcattt---
---aaatt-acat----------tctcaattcatatatttattgtttaataa--------
---------------------------attgtttcacatatccgtt------tgct----
--gtgattt-ttcttatt-ttcacccagcagtagtagaaactcact--taaagttac-gt
ctcatc---------caata-taacaacataaacacgtaac-------------------
------------------------------------------------------------
------------------------------------------------------------
------------------------------------------------------------
------------------------------------------------------------
--------------------------
>Gypsy42B-LTR_DR|725036
------------------------------------------------------------
------------------------------------------------------------
------------------------------------------------------------
------------------------------------------------------------
tgttac---gttccac--atac------------gt---tttg-tttttgtttgctg-t-
ttcatgttttct-------tctcttttctg-----ttgtgcactc--tgtcccgcct---
--ta-ggtgtgcgaccattg-gtag--agaaggttgtcaa----tcatcattatgacacc
atttggcgcaccaatcaggagctggtcag---ccag-gtttata----ttttgcttgcgc
tgttcagaagaagcgcc------ttattctaaacaaaacttccc-----------acttg
tgtcgaccagct--tgttcatttgtg-----ttcatattactt-----------------
-----tt------ttgttgtt--------tagtttg---attctcat-tt----------
aag-tgcttaa-------ttgtttagataag-ttt-gttcagct----------------
------------------------------------------------------------
------------------------------------------------------------
------------------------------------------------------------
------------------------------------------------------------
------------------------------------------------------------
------------------------------------------------------------
------------------------------------------------------------
------------------------------------------------------------
----------------------------------------------------------tt
-taa---------------------ttttt------------------------------
------------------------------------------------------------
------------------------------------------------------------
------------------------------------------------------------
------------------------------------------------------------
------------------------------------------------------------
------------------------------------------------------------
--------------------------
>Gypsy42B-LTR_DR|725037
------------------------------------------------------------
------------------------------------------------------------
------------------------------------------------------------
------------------------------------------------------------
tattat---gttccac--gtat------------------------tttgttttctg-t-
tgggctctctct------cccttttccctg-----ctgtgctttc--tgtcctgccc---
--ca-gttgtgttactattg-gtca--agaaggccgtttattacttattattatgtcgcc
actcggtgcacgaatcaggagttggtcca---ctgt-atttaaaaggcatgtgcttgtgc
tattcgagaggagtacc------tgattcagcacctaacgcctc-----------acttt
tgtcaaccagca--tgatctttcgtg-----ttcattt----------------------
-attattt-----tgtttgtt--------tgttttg---tctcccat-tt----------
gag------ta-------ctgtttagataag-ctt-ttgcagctca---atttac-----
--ctgattattagggagtcgaata-atctttatgagaattggatt-atcagata------
-agctcttgttttgctaatt-gctaagagtgtgta-ct--ttatgagaactc-tagtact
tctcagttgaatagtttttgt--------------gtta-gtttaaggaggagttgcgca
caccggta-----attatg-ttttga-atagtttg--agtagtttag-t---taa-gc--
-gcaacatatgctg-aagattct--------ggtttt----gtttcaa----ca-gtttt
c-tttggttag--------------tttagtgggtt-atagt------------------
------------------------------------------------------------
------------------------------------------------------------
------------------------------------------------------------
------------------------------------------------------------
------------------------------------------------------------
------------------------------------------------------------
------------------------------------------------------------
------------------------------------------------------------
------------------------------------------------------------
------------------------------------------------------------
--------------------------
>Gypsy42B-LTR_DR|725038
------------------------------------------------------------
------------------------------------------------------------
------------------------------------------------------------
------------------------------------------------------------
tgttac---gtttctt--gtaag--ttttgtggtgt---tttgttgtttgttttctg-t-
tttgcgt--------------tctcttccg-----ctgtgtatcc--tgtcctgttt---
--ta-ggtgtgcaatcattg-gtcg--aaggggctgtcaa----tcaccatcgtgact-c
attcggcgcgccaatcaggagctggtttg---caca-gtatgaatgccgtgcgcttgcgc
tgttcttgaggagtgct------tggctcaccgtcagtctcctc-----------acttc
tgttggccggtc--tgttcacttatgt----tttacttagtt-----------tgtttga
tgttgctg------tgttttg-----------tttt---tctctcga-tt----------
aag-tgattaa-------tttattagataag-ctt-gtgcagctca---atttagt----
-atcta---ttgcgaagctgaaca-atcttcatgagaattggatt-at---ata------
-aaatcttgttttgctaatg-gctaacagtgtgta-ct--tcacgagaactc-tagtaat
t-tgagcagcttagtatctcta------tttgttagtta-gtttatgaaggtgtt-gcca
catgtgta-----gttatg-ttttgaagtag-ttg--tgaagtttag-t---taa-gc--
-taca----tgttg-aagattac--------ggtttt----gtttctg----ca-ttttt
c-tttggttag---------ttag-tgtagtgggtt-ggggttt-agttg------a--t
cgtttgt-----------------tatattt-a--tttc-tttgt-----tttggcaaca
c-tc---------------------ctg-t-tttctttg-tttaattc-gattattta--
---aaatt-acatctacattaca-----tttcctatgttcattgtttgacattctctttt
-tattaaat------a-ctta--c-tttttgtttcacttaaccagc------agtt----
--gtgtct---tctccttgttcatccagcatcactagac--tcact--gattgctac-gt
ttcatc--catttaatatct-taagaacttaaacgcgtaaca------------------
------------------------------------------------------------
------------------------------------------------------------
------------------------------------------------------------
------------------------------------------------------------
--------------------------
>Gypsy42B-LTR_DR|725039
------------------------------------------------------------
------------------------------------------------------------
------------------------------------------------------------
------------------------------------------------------------
tgttac---gtttctt--gtatg--ttttgtggtgtttgtttgttgtttgttttctg-t-
ttttcgttctct-----tctctacctttca-----ctgtgtatcc--tgtcctgttt---
--ta-ggtgtgcaacctagg-gttg--aaggggctgccat----tcaccatcgtgact-c
aatcggcgcgtcaatcaggagctggtctg---caca-gaataaaagccgtgagtttgtac
tgttcttcaggagcgct------tagctcaccgccagtctcatc-----------acttt
tgtcggccggca--tgtttacttgtgtt-tgtttgcttgatt-----------tggctgc
tattgctg------tattctagttt--gtttgtttt---tttcgcga-tt----------
aag-tgattga-------tttattagataag-ctt-tagcagctca---atttagt----
-aacta---ttgagaagttgaata-atctttatgacaattggatt-aa-----t------
-agctcttgttttgctaatg-gctaacagtgtgta-ct--ttacaagaattc-tagtaat
a-tgagcagcaaagtatcatta------tttgta--------------------------
-----------------------------ag-tta--tgaagtttag-t---taa-gc--
-tacg----cactg-aagattat--------ggtttt----gtgtctg----ca-ttttt
c-tttggttag---------ttag-tttagtgggtt-gggattt-agtta------ga--
-----------------------------tg-a--cttc-ttcgt-----tttggcaaca
c-ta---------------------ctg-t-tttctttg-ttcaattc-gatttttta--
---aaatt-acatttaaattac-----attttctatattcattgcttgacattctctgtt
-aaataaat------a-ctta--c-tttttgtttcacttaacaagt------gatt----
--gtgtct---tcttcctgt---tccagcatcatt--agactcgct--gattattac-at
ttcatc--ca-ttaatatct-taataacttaaacacgtaa--------------------
------------------------------------------------------------
------------------------------------------------------------
------------------------------------------------------------
------------------------------------------------------------
--------------------------
>Gypsy42B-LTR_DR|806775
------------------------------------------------------------
------------------------------------------------------------
------------------------------------------------------------
------------------------------------------------------------
------------------------------------------------------------
------ttctct-------tctctcttctg-----ttgtgttctc--tgtcctgtcc---
--ta-ggtgtgcaaccattg-gttg--agaaggctgtcaa----ttaccaatatgaca-c
actcagtgcaccaatcaggagctgatctt---cgac-gttaaaaaggcgttcacttgcgc
tgttcagcaggagcact------tggctcgccaacaaactcctt-----------acttg
tgtcggccagcc--tgtttatttgtg-----ttcgtatta----------------tttt
tgttgctg-----ttgttgtt--------tagtttg---tttctcgt-tt----------
aag-tgcttta-------ttcattagataag-ttt-gtgcagctca---atttact----
-agttattataggtcagtcgaaca-atcttcatgagaattggatt-atcagatc------
-agctcttgttttgctaatg-gctaacagtgtgta-ct--ttacgagaa--c-tagtaat
tttgagcaacatagttttttttt------gtgataatta-gtttatgaaggagtt-gcca
cattt---------ttatg-ttttggaattg-tta--ttaagtatag-t---taa-gc--
-atcgtatgcactg-aagattac--------ggtttt----gtttcag----ca-ttgtt
c-tttg----g---------ttag-tttagtgggtt-ggagttt-agtaa------gatt
gttttgt-----------------tatattt-a--ttcc-tttgt-----tttaacaaca
g-tc---------------------ctg-t-ttttt--g-tttaatta-gttaattta--
---aaatg-acat----------tctaaattcctatattcattgtttgaaattctctgtt
-taataaat------t-gata--a--ttttgtttcacttatccatc------tgtt----
--gtgttt---ttgtatt-gtcacccagcacca---------------------------
------------------------------------------------------------
------------------------------------------------------------
------------------------------------------------------------
------------------------------------------------------------
------------------------------------------------------------
--------------------------
>Gypsy42B-LTR_DR|806776
------------------------------------------------------------
------------------------------------------------------------
------------------------------------------------------------
------------------------------------------------------------
------------------------------------------------------------
------------------------------------------------------------
------------------------------------------------------------
------------------------------------------------------------
---------------------------------ctagactcctc-----------actcg
tgtcggccggcc--tgtttatttgtg-----tttgtttagtt-----------ttgttgc
tgttgctg------tattgtc----------tagtt---tctctcga-tt----------
agg-tgatcga-------tttattaggtaag-ctt-gcacaggtca---atttagt----
-at------ctgagaagttgaacg-atctttaggagtatcggatt-at---ata------
-agatcttgttttgctaatg-gctaacggtgtgta-ct--tgtcgagagatt-aagtaaa
t-tgagcagtatagtatctctt------tttgttagtta-gtttatggag----------
------tg----tgttatg-ttttggagtag-tta--tgaactttag-t---taa-gc--
-gatg----tgctg-aatattat--------gttttt----gtttctg----ca-ttttt
c-tttggttag---------tcag-tttagtgggtt-ggggttt-agtta------gatc
attttgt-----------------tataata-t--tttt-tttgt-----tttggcaaca
c-tc---------------------ctg-t-ttttc--g-tttaatta-gattattta--
---aaatt-acat----------tctaatttcatacatttattgtttgttattttctgtt
-taataaat------a-cttc--c-tttttgtttcacttaaccagc------agtt----
--gtgtct---tcttatt-ttcatccagtatcattagagattcact--gattgtttc-gt
ttcatc--ctatcaatatct-taataacttaaacacgtaaca------------------
------------------------------------------------------------
------------------------------------------------------------
------------------------------------------------------------
------------------------------------------------------------
--------------------------
>Gypsy42B-LTR_DR|806777
------------------------------------------------------------
------------------------------------------------------------
------------------------------------------------------------
------------------------------------------------------------
tgttgt---gttacac--gtat------------gt---tttg-tatttgctttctg-t-
tctgttttctct-------tctatttcctg-----ttgtgtactc--tgtcctgccc---
--tg-ggtgtgcgaccattg-gtcg--aaaaggctatcaa----tcatcattatgacgcc
actcggcgcaccaatcaggagcaggtccg---ccgc-atttaaaaagcgtttgcttgtgc
tgttcagaaggggcgcc------tgattctacaccaaatacctt----------------
----gactagct--aggtcatttgta--------------ttg-----------------
-----ttt-----ttgttgtt--------tagtttg---cctcttga-tt----------
aag-tgcttta-------ttgtttagataag-ttt-gtgcagctca---attttc-----
--ccgattattaggaagttaaatg-atctttatgagaactgaatt-atgcaata------
-agctcttgttttgctgatt-gctatcagtgtgta-ct--tt--gagaactc-tggtaat
ttggagcagaatagtttttt--------tatgttagcta-gcttatggagaagtt-gcca
cacctgta-----attatg-ttttga-atag-tta--aaaagttttg-t---taa-gc--
-attgcatacactg-aagattat--------gatttt----ggttcta----ca-ttctt
c-tttggtaag---------taag-tttagtgggtt-tgggttt-ag-------------
-ttttgt-----------------tatatta-a--ttcctttttt-----tttgacaaaa
c-tc---------------------ctg-t-tattt--g-tttgatca-ggttattt---
---aaatt-acat----------tctaaattcctataatcattgtttaatat-------t
-taataaac------t-gtta----tttttattttaattatacatt------tgtt----
--gggatt---tttcatt-ttcacccagcatcagtagaaactcact--tattgttac-gt
cttatc---------caaca-taacaacttaaacacataaca------------------
------------------------------------------------------------
------------------------------------------------------------
------------------------------------------------------------
------------------------------------------------------------
--------------------------
>Gypsy42B-LTR_DR|806778
------------------------------------------------------------
------------------------------------------------------------
------------------------------------------------------------
------------------------------------------------------------
------------------------------------------------------------
------------------------------------------------------------
------------------------------------------------------------
------------------------------------------------------------
-------------------------------------actcctc-----------acttg
tgttggccagcc--tgttcatttgtg-----ttggtatta----------------tttt
tgttgctg-----ttgttgtt--------tagtttg---tctctcgt-tt----------
aag-tgcttta-------tttattagataag-ttt-gtgcagccca---atttagt----
-atttattgttggaaagtcaaacg-atctttatgggaattggatt-atcagata------
-aactcttgtcttgctaatg-gctaacagtgtgtt-ct--ttacaagaactc-taataat
tttgtgcagcatagttttttt--------gtgttagaaa-gtttatggaggagtt-gcca
catttgta-----attatg-ttttgaaatag-tta--agaagtttag-t---taa-gc--
-gtcgcatacgctg-aagattac--------ggtttt----gtttctg----ca-ttttt
c-tttggttag---------taag-tttagtggttt-ggggttt-agttc------ggtt
gtttggt-----------------tatattt-t--tttc-tgtgt-----tttggcaaca
c-tc---------------------cta-a-ttttc--g-tttaattc-ggttgtttg--
---aaatt-ttgt----------tctaaattcctatattcattgtttgatactctctgtt
-taataaat------t-gttt--a-tttatgtttcacttacccaac------tgtt----
--gttt-----tctcatt-t-------gcaccattagagactcact--tagtgttac-tt
ctcatc---------taaca-taac-----------------------------------
------------------------------------------------------------
------------------------------------------------------------
------------------------------------------------------------
------------------------------------------------------------
--------------------------
>Gypsy42B-LTR_DR|806779
------------------------------------------------------------
------------------------------------------------------------
------------------------------------------------------------
------------------------------------------------------------
------------------------------------------------------------
------------------------------------------------------------
------------------------------------------------------------
------------------------------------------------------------
------------------------------------------------------------
------------------------------------------------------------
------------------------------------------------------------
------------------------------------------------------------
------------------------------------------------------------
---------------------------------t--------------------------
------------------------------------------------------------
------------------------------------------------------------
-----------------------------------------------a----ca-gtttt
c-ttcagttag--------------ttaagttggtg-ggagatt-agtta------gatt
gttttgt-------------------tgttt-a--tttc-tttgt-----tttggcaaca
c-tc---------------------ctg-t-ttttt--g-tttgattc-ggtcattt---
---acata-gcaa----------tctaaatttatatatgcattgtttaatat-cattgtt
-taatcaat------t-gtta----tagttgtttcacatatccatt------tgtt----
--gtgattt-atcttatt-ttcacccagcaccggtagaaactcact--aaattttac-tt
ctcatc---------caata-taacaacataaacatgtaaca------------------
------------------------------------------------------------
------------------------------------------------------------
------------------------------------------------------------
------------------------------------------------------------
--------------------------
>Gypsy42B-LTR_DR|882697
------------------------------------------------------------
------------------------------------------------------------
------------------------------------------------------------
------------------------------------------------------------
tgttac---atttcac--acatg--t--------------------tttgttttgtg-t-
ttcgctttctcg-------tctctctttca-----ttgtgtactc--tgtccttttt---
--ta-ggtgtgcacccattg-gtcg--aaaaagatgtcag----tcaccattatga----
------tgcaccaatcaggagctggtccg---ccac-gtataaaagg-------------
--tcaagcaggagcgct------tggcttaccaccaaactcctc-----------acttg
ggtcggccagcc--tgttcatttgtt-----tttgtttag-------------------t
tgttgctg-----ttgttgtg--------tagtttg---tctctcgt-tt----------
aag-taatcta-------ttcattagaaaaa-ctt-gtgcagctca---atttaac----
-attta---tagagaagttgaatg-atctttatgagaattggatt-atcagata------
-agctcttgttttgctaatg-gctaacagtgtgta-ct--tcatgagaactc-tggtcat
tttgagcagcatggtcttttt--------gtgttagtta-gtttatggaggagtt-gcca
catttgta-----attatg-ttttagaatat-taa--tgaagtttag-t---taa-ac--
-gtcgcatacgctg-aagattac--------ggtttt----gtttctg----ca-ttttt
t-tttggttag---------ttaa-tttagtgggtt-gggtgtt-ggtta------ga--
-ttttgt-----------------tatattt-a--tttc-tttgt-----tttggcatta
c-tc---------------------ctg-t-ttttc--g-tttaattc-tgttat-----
------tt-acat----------tctaaattcctatattcattgtttgatttgctctgtt
-taataaat------t-gtta--a-ctattgtttcacttatctatc------ggat----
--gtgtgc---gttc---------------tcatcagagactcact--gaatgttac-at
ctcatc---------caact-ta---agttaaacacgtcac-------------------
------------------------------------------------------------
------------------------------------------------------------
------------------------------------------------------------
------------------------------------------------------------
--------------------------
>Gypsy42B-LTR_DR|882698
------------------------------------------------------------
------------------------------------------------------------
------------------------------------------------------------
------------------------------------------------------------
---------a--------------------------------------------------
-----------------------------------ttat---------------------
--------------------g--------------------------------------c
actcggtgcactaatcaggagctggtccg---tcac-gtttaaaagacgttcgtttgcgc
tgttcagcaagagcgct------ttgctcgccaccaaactcctc-----------gcttg
tgtcggccagcc--tgttcatttgtg-----ttattattattt----------------t
tgtcgctg-----ttgttgtt--------tagtttg---tctctcgt-tt----------
aag-agctttatttatgttttattagataag-ttt-gtgcagctca---atttatt----
-tttcattattaggaagtcgaata-atctttatgagaactggatt-atcagata------
-aactcttgtttttctaatg-gctaagagtttgta-ct--ttatgagaac---tagtatt
tttgagcatagtgttttttgtt--------------ttt-gtttatgaaggagtt-gcta
aatttgta-----attttg-ttttgaaatag-tta--agaagtttag-t---taa-gtg-
---------------aaggttac--------ggtttt----gtttctg----aa-ttttt
c-tttggttag---------taag-tttagtgggtt-ggagttt-agtta------gatt
gttttgt-----------------tatattt-a--tttc-tttgtt----tttggcaaca
c-tc---------------------cta-t-ttttc--a-tttaattc-ctttcttaa--
---aaatt-acat----------tgtaaattcatatattcattgtttgatattctttgtt
-taataaat------t-gcta----tttttgttttacttatccatt------tgtt----
--gtgttt---tctcatg-tccacccagcaccattagagagtcaat--taaagttacaac
ttcatc---------aaaca-taacaacttaaagacgtagca------------------
------------------------------------------------------------
------------------------------------------------------------
------------------------------------------------------------
------------------------------------------------------------
--------------------------
>Gypsy42B-LTR_DR|882699
------------------------------------------------------------
------------------------------------------------------------
------------------------------------------------------------
------------------------------------------------------------
tgttac---gtttcat--gtatg--ttttgtggtgt---tttgttgttt-------g-t-
tttgcgttctct-----tctctcccttccg-----ctgtgtatcc--tgtcctgttt---
--ta-gttgtgcaaccattg-gtca--aaggggctgtcaa----tcaccatcgtgact-a
aatcggcacaccaatcaggagtgggacta---caca-gtataaaagctgtgcgcttgcgc
tgttcttcaggagcgct------tgactcacagccagactcctt-----------acttc
tgtcggccggcc--agtttatttgtgg----tt------gtt-----------tgcttga
tttggttg------ctgttta-----------gttt---tctctcga-tt----------
aag-ta--ttg-------tttattggataag-ctt-gtgcagctca---atttagt----
-atcta---ttgggatgttgaacg-aaatttttgagttttggatt-aa-----t------
-agctcttgttttgctaaag-gctaaca--gtgta-ct--ttacgagaactc-tagtaat
a-tgagcagcatagtatcttta------tttgttagtta-gttgacggaggcgtt-gcca
catgtgta-----actttg-ttttgaagtag-tta--ttaagtttag-ttagtaa-gc--
-tacg----tgctg-aagattac--------ggtttt----gtttctg----ca-ttttt
c-tttggttgg---------ttag-tttagtgggtt-ggggttt-agttt------gatc
attttg-----------------------tt-a--tttc-tttgt-----tttggcaaca
c-tc---------------------ctg-t-tttctttg-ttcatctc-gattattta--
---aaatg-aca----------------ttttctatattcattgcttgacattctctgtt
-aaatatat------a-ctta--c-tttttgtttcacttaacaatt------ggtt----
--gtgtct---tctccttgttcatccagcatcattagaa--ccact--gattgttac-gt
ttcatc--catttaatatct-taataacttaaatacgtaaca------------------
------------------------------------------------------------
------------------------------------------------------------
------------------------------------------------------------
------------------------------------------------------------
--------------------------
>Gypsy42B-LTR_DR|882700
------------------------------------------------------------
------------------------------------------------------------
------------------------------------------------------------
------------------------------------------------------------
----------------------------------gt---tttg-tgtttgttttctg-t-
ttcactttcttt-------tatttttcccg-----ttgtctattc--tgtccttccc---
----aggtgtgtgaccattg-gtct--agaaggtcgtcat--------------------
------------------------------------------------------------
------------------------------------------------------------
------------------------------------------------------------
------------------------------------------------------------
------------------------------------------------------------
------------------------------------------------------------
------------------------------------------------------------
------------------------------------------------------------
------------------------------------------------------------
----------------------c-----------------------------ca------
--t---------------------------------------------------------
------------------------------t-----------------------------
------------------------------------------------------------
------------------------------------------------------------
----------------------------------------------------tgtt----
--gtgtttt-ctcttact-ttcacccagcagcagtagaaactcact--taatgctat-gt
ctcatc---------taata-taacaacttaaacacgtaaca------------------
------------------------------------------------------------
------------------------------------------------------------
------------------------------------------------------------
------------------------------------------------------------
--------------------------
>Gypsy42B-LTR_DR|977186
------------------------------------------------------------
------------------------------------------------------------
------------------------------------------------------------
------------------------------------------------------------
tgttac---gtttcac--gtatgttttttgtggtgt---tttgttgtttgttttctg-t-
tttacgttc----------tctctcttccg-----ctgtttatcc--tgtcatgttt---
--ta-ggtgtccaaccattg-gttg--aaggagctgtcaa----tcaccatca-------
------atcgtcaatcaggagctggttcg---cata-gtatgaaagctgtgcgctttcgc
tgttctccaggtaccct------tggctcaccgccagtctcctc-----------acttc
tgtcggccggcc--tgttctcttgtaat-tgtttgattagtt-----------tggttgc
tgttgttg------tgttcta-----------tttt---tcccctga-tt----------
aag-t-atcga-------tttattagaaaag-ctt-gtgcagctca---gtttagt----
-atcta---ttaagaagttgaacg-atctttatgagaattggatt-ag---atg------
-agatattgttttgctaatg-gataac--tgtgta-ct--ttacgagaactc-tagtaat
g-tgagcagcttagtatcgcta------gttgataatta-gtttatggaggcgtt-gcca
cata--ta-----attatg-ttttgaagtag-tta--tgaagtttag-t---ttg-gc--
-cacg----tgctg-aagattac--------gatttt----gtttctg----ta-ttttt
c-tttggttag---------ttag-tttagtgtttt-ggggttt-agtta------gaat
gtttggt-----------------tatattt-a--tttc-tttg------tttggcaaca
c-tcctgttttcagttttaacactcctg-t-tttctttg-ttcaattt-gattatttta-
---aaatt-acattttaattac-----attttcaatattcattgcttgacattctctgtt
-aaataaaa------c-tttt-----ttttgtttcacttaaccagc------agtt----
--gtgttt---tctcctttgtcattgagcatcatt--agactcact--gattgtaac-gt
ttcatc--catttaatattt-t-attacttcaacacataaca------------------
------------------------------------------------------------
------------------------------------------------------------
------------------------------------------------------------
------------------------------------------------------------
--------------------------
>Gypsy42B-LTR_DR|977187
------------------------------------------------------------
------------------------------------------------------------
------------------------------------------------------------
------------------------------------------------------------
tgttac---attctac--gtatg--ttttgagttcttattttg-tttttgcttgcta-tt
ctctctctctct-------ctctctctcta-----ctgtgtattc--tgtcttgccc---
--ta-ggtatgcgaccattg-gtag--agaagtttgtcac----tccatattgtgatgtc
acactgcactcaaatggggagttgtgc----------atttaaaaggcctgtgcgtaccc
taatctggaggagcaccaaaattaaactcaaaaccaaactcatc-----------acttg
cgccaaacaacc--tgttcttctgcg-----ttttcattattc---------t-------
-------------ttgtggttacataattttttttt---tccctca--tt----------
aaggcatt---tt-----tttaatcgcgatc-ttt-gtgtagccta---ctttac-----
--ctgattattagaaagtcgaaaa-acctcttggagaattagctt-atcccata-----a
cagtctttgttttgctaatt-actaacaaattgta-ct--ttacgagaactc-aattaat
tgtg-------------------------ttgttagttc-gtttacggagtagtt-gcca
accctata-----gttttg-ttttgg-gtagtttg--tgtagattaggt---tta-gc--
-gttggatcca-ag-aagattac--------gttttt---gatttcaa----ta-ccttc
c-cttggttaa---------ttag-tttagtgggtt-ggaattt-agttt------gatt
gttctgt-----------------tttattt-a--ttta-tttgtt----tttagcaaca
c-tc---------------------ctg-t-ttttg--t-tttgattc-ggttactaa-t
--ttattt-acat----------tctaaattcttatattcattgtttattac-tattgtt
aaaaaaaat------t-acta----atattgtttcacatttcca----------------
-----tttg-ttttt-ct-ttcatacagcagcagaaaaatctcacc--taatgtttc-at
ctcatc---------c--tcgtgacaactaaa-tatgttaca------------------
------------------------------------------------------------
------------------------------------------------------------
------------------------------------------------------------
------------------------------------------------------------
--------------------------
>Gypsy42B-LTR_DR|977188
------------------------------------------------------------
------------------------------------------------------------
------------------------------------------------------------
------------------------------------------------------------
------------------------------------------------------------
------------------------------------------------------------
------------------------------------------------------------
------------------gagt--------------------------------------
------------------------------------------------------------
------------------------------------------------------------
------------------------------------------------------------
------------------------------------------------------------
------------------------------------------------------------
----------------------------------------------------------ag
tgtt-------------------------cttgttgtta-gtttacggagtagtt-gcca
cccctgta-----gtttcg-ttttag-gtagtttg--tgtagtttaggt---tta-ag--
-cgtcgatacg-tg-gagatttc--------gttttt---gacttcga----ca-ctttc
c-tttggttaa---------ttag-tttagtgggtt-gggattt-agtta------gatt
gttttgt-----------------tttattt-a--ttta-tttgtttgtcttaagcaaca
c-tc---------------------ctg-t-ttttc--t-tttgattc-ggttactaa-t
--tgattt-acat----------tctaaagtcttatattaattgtttcatat-tattttt
--caaaaat------t-acta----ctattgtttcacatttcca----------------
-----tttg--tttt-ct-ttcatccagcagcagaaaaatctcact--ttatcttat-gt
ctcatc---------c--tcgtaacaactaaa-tatgtaac-------------------
------------------------------------------------------------
------------------------------------------------------------
------------------------------------------------------------
------------------------------------------------------------
--------------------------
>Gypsy42B-LTR_DR|977189
------------------------------------------------------------
------------------------------------------------------------
------------------------------------------------------------
------------------------------------------------------------
-----------------------------------t---tttg-tgtttgttttcca-t-
ttcacttt---t-------tctctttccca-----ttgtgtattt--ggttctgccc---
--ta-gatgaagaa----gg-ctcg--agaaggctgtcac----tcatcctcatgaaacc
actcggagcaccaatcaggagctggtctg---ctgc-atttaaaaggtgttcgctcacac
tgatcgtgaggagcacc------tgattcagcaccaaactcctc-----------acttg
tgtcaaccagcc--tgttctttcatg-----tttgtattcttt--------------tat
ttatttat-----tttttttt--------tagcttg---tctcctgt-tt----------
aagttattttt-------ttagtaaaataaa-ctt-ttgtagctca---atttac-----
--ctaaatattaggaagtcgaatt-atctttatgagaattgtatt-atcagata------
-agcttttgttaagctaatt-gctaacaatatgta-ct--ttatgagaactc-tagtaat
tctgaataaaat-------tt-------tttttgtgttt-gtttatggaggagtt-acca
cacct---------------------------------------------------gc--
-attgcatacgctt-aagattg----------ttttt----ttttcta----catttttt
c-attggttag---------ttag-tttagtgggtt-ggggttt-agttg------gatt
gttttgt-----------------tatattt-atttttt-ttttt-----ttttgcaaca
c-tc---------------------ctg-t-ttttc--g-tttgattt-ggtcattt---
---aaatt-acaa----------ttcaaattcatatattcattattttatat-gattgtt
-c-ataaat------t-gtta----tttttgtttcacatatcagtt------tgtt----
--gtgattt-ctgttatt-ttcacccagcatcattaaaaactcact--taaagttac-gt
ctcatc---------caatagtaacaacataaatacgtaac-------------------
------------------------------------------------------------
------------------------------------------------------------
------------------------------------------------------------
------------------------------------------------------------
--------------------------
>Gypsy42B-LTR_DR|977190
------------------------------------------------------------
------------------------------------------------------------
------------------------------------------------------------
------------------------------------------------------------
---------------g--ttatg--ctttgtggtgt---tttgcgttttgttttctg-t-
tttgccttctcttcttttctctctcttcca-----ttgtgtatcc--tgtcctgttt---
--ta-g--gtgcaaccattg-gtca--agaaagatgtcaa----acaccatcatgatg-c
aatcgac-----------------------------------------------------
------------------------------------------------------------
------------------------------------------------------------
------------------------------------------------------------
------------------------------------------------------------
------------------------------------------------------------
------------------------------------------------------------
------------------------------------------------------------
------------------------------------------------------------
------------------------------------------------------------
------------------------------------------------------------
------------------------------------------------------------
------------------------------------------------------------
------------------------------------------------------------
------------------------------------------------------------
------------------------------------------------------------
------------------------------------------------------------
------------------------------------------------------------
------------------------------------------------------------
------------------------------------------------------------
------------------------------------------------------------
--------------------------
>Gypsy42B-LTR_DR|977191
------------------------------------------------------------
------------------------------------------------------------
------------------------------------------------------------
------------------------------------------------------------
------------------------------------------------------------
------------------------------------------------------------
------------------------------------------------------------
------------------------------------------------------------
-----------------------------------------ctc-----------acttg
tgtcggccggcc--tgttcatttgtg-----tctgtatagtt-----------ttgtcga
tgttgctg-----tcattgtt----------tagtc---tctctcga-tt----------
agg-tgatcta-------tttattaggtaag-ctt-gtgcagctca---atttagt----
-attta---ttgagaagttgaacg-atctttatgagaattggatt-atcaacta------
-agctcttgttttgctaatg-gctaacagtgtgta-ct--ttacgagaaatc-tagtaat
tttgagcagcagagtatattt--------ctg-tagttg-gtttatggaggagtt-gcta
catcagta-----attatgtttttgaagtag-tta--tgaagtttag-t---taa-gt--
-gtcg----cgcta-aagattac--------ggtttt----gtttctg----ca-ttttt
c-tttggttag---------ttag-tttagtggttt-ggggttt-agtta------gatc
gttttgt-----------------tatattt-a--tttc-cttgc-----tttggcaaca
c-tt---------------------ctg-t-ttttc--g-tttaattt-gattattta--
---aaatg-acat----------tctaatttcctatattcattgtttgacatgctctg--
---------------------------tttgtttcacttatccagc------tgt-----
---tgtct---tctcatt-ttcatccagcatcattagggactcact--gaattttac-gt
ctcattacttactcataacc-taataacttaaacacgtaaca------------------
------------------------------------------------------------
------------------------------------------------------------
------------------------------------------------------------
------------------------------------------------------------
--------------------------
>Gypsy42B-LTR_DR|977192
------------------------------------------------------------
-------------------tattcattatttattattattctttattcaatt--------
-attttgtttcacat--atctatttgctgtgatttttcttattttcaccca-------ta
gaaactcactta-----------------------------------------------a
tgttacgtagttccac--gtatat---------------tttg-tgtttgttttcagtt-
tttgctttctct-------tctcttccccg-----ttgtgtattc--tgtcctgtcc---
--ct-ggtgtgcgaccattg-gtca--ataaggccatcaa----tcatcatgatgatgcc
actcagtgcaccaatcaggagctggtccc---cagc-atttaaaaagcattcgcttgctc
tttccatcaagagcacc------tgattcagtactatactcctc-----------actag
agt-gaccagcc--ggttcattatttt---------------------------------
-------------ctgttgtt--------tagtttg-----tttcat-at----------
aag-tgcttta-------ttgttaagacaag-ctt-ttgtagctca---atttac-----
--acgattttt-------------------------------------------------
-agcttttgttttgctaagt-gctaacag--tgta-ct--ttacgagaactt-tagtaat
tctgagtagaaaaattatttt-----------tgtgtta-gttta---tggagtt-gcca
cacctgta-----attatg-ttttga-atag-ttg--agtagtttag-t---taa-gc--
-gctgtatacgctg-aagattac--------ggtttt----gatccta----ca-ttttt
c-tctgattag---------ttag-tttagtgggtt-ggggttt-attta------gata
gttgtgc-----------------tatattt-a--tgtc-tttgt-----tttggcagca
c-tc---------------------ctg---tgttt--g-tttgattt-tgtcattt---
---aaatt-acat----------tacaaattcgtatattcattcattcattc-attttct
------------------------------------------------------------
------------------------------------------------------------
------------------------------------------------------------
------------------------------------------------------------
------------------------------------------------------------
------------------------------------------------------------
------------------------------------------------------------
--------------------------
>Gypsy42B-LTR_DR|977193
------------------------------------------------------------
------------------------------------------------------------
------------------------------------------------------------
------------------------------------------------------------
-------------------tatg--ctctgtggtgt---tttg-tgtttgctttttg-t-
ttcgctttctct-------tcattttccgg-----ttgtgtatta--tgtgttgcac---
----aggtgggcgaccattg-atcg--agaaggctgtcac------attattatgatgcc
acttggcgaaccaatcaggagctggc----ggccgc-atatataaagcattcgcttacgc
tgttcagcaggagcgcc------tgattctacaccaaactactc-----------acttg
tgtcaacaagcc--tgttcatttgtg-----ttcgtatt---------------------
-atctttg-----ttgttgat--------tcggttg---cctctcgt-ta----------
aag-tgcatta-------ttgtttaaatagg-ttt-ttgatgttca---atttac-----
--ctgactattaagaagtcgaaca-atctttatgagaattggatt-atcagata------
-agcgtttgctttgctaatt-gcaaacagtgtgta-ct--ttgcaaga---------aat
gctaagtagaagagtattt---------tgtgttagtta-gcttttagaggagtt-gcca
cacctgta-----attatg-ctttga-ttag-tta--agtagtttca-t---taa-gc--
-atcacatacgctg-aagattac--------ggcttt----gtttcta----ca-ttttt
c-tttggttag--------------tttagtgggtg-ggggctt-aagta------gatt
gttttgt-----------------tatattt-a--tttc-tttgt-----tttgggaaca
a-tc---------------------ttg-ttttttt--g-tttgattc-ggtaattt---
---aaatt-acat----------tccaaattcatttattcattgtt--------------
-taataaat------t-gtta----tttttgtttcacatatccgtt------tgat----
--gtgattt-ctcttatt-ttcacctagcatcagtagaaactcaga--taatgttatgtt
ctcatc---------caaca-aaacaacataagcacataaca------------------
------------------------------------------------------------
------------------------------------------------------------
------------------------------------------------------------
------------------------------------------------------------
--------------------------
>Gypsy42B-LTR_DR|977194
------------------------------------------------------------
------------------------------------------------------------
------------------------------------------------------------
------------------------------------------------------------
------------------------------------------------------------
------------------------------------------------------------
------------------------------------------------------------
------------------------------------------------------------
------------------------------------------------------------
------------------------------------------------------------
------------------------------------------------------------
------------------------------------------------------------
------------------------------------------------------------
------------------------------------------------------------
------------------------------------------------------------
------------------------------------------------------------
-----------------------------------------------a----ca------
------------------------------------------------------------
------------------------------------------------------------
-------------------------ctt-c-tgtta--t-ttttattc-gattactaa-t
--tcattt-acat----------actaaattcttatattcattgtttcctat-catcgct
-ttaaaaat------t-agta----cttttctttcatatatttgtt-------gtt----
--tttgtct-ctctt-ct-ttcacccagcaccag-aaaatctcact--tgatgttgc-at
ctcatc---------c--tcgtaacaactaaa----------------------------
------------------------------------------------------------
------------------------------------------------------------
------------------------------------------------------------
------------------------------------------------------------
------------------------ca
>Gypsy42B-LTR_DR|977195
------------------------------------------------------------
------------------------------------------------------------
------------------------------------------------------------
------------------------------------------------------------
------------------------------------------------------------
-----------------------------------------------tgtcctgccc---
--ca-gatgtgggaccattg-gtca--aaatgcccatcaa----tcatcattcttatatc
acaccgc---ccaatcgggagctagtcga---cagc-atttaaaaagcattcgctcgcac
ttttcaggagtagcatc------tgatc--------------------------------
------------actgttctttccag-----ttcatatgatt-----------ttttttt
tgttctca------tttgttc--------tagtttg---tctctcgt-tt----------
taa-tgcttta-------ttgttaagataag-ctt----ttgttca---atttat-----
--cagattattaggaag-------------------------------------------
------------------------------------------------------------
------------------------------------------------------------
------------------------------------------------------------
------------------------------------------------------------
------------------------------------------------------------
------------------------------------------------------------
------------------------------------------------------------
------------------------------------------------------------
------------------------------------------------------------
------------------------------------------------------------
------------------------------------------------------------
------------------------------------------------------------
------------------------------------------------------------
------------------------------------------------------------
------------------------------------------------------------
--------------------------
>Gypsy42B-LTR_DR|977196
------------------------------------------------------------
------------------------------------------------------------
------------------------------------------------------------
------------------------------------------------------------
------------------------------------------------------------
------------------------------------------------------------
------------------------------------------------------------
------------------------------------------------------------
------------------------------------------------------------
------------------------------------------------------------
------------------------------------------------------------
------------------------------------------------------------
---------ttaggaaattgaacg-atctttatgagaattgaatt-atcagata------
-agcttttgttttgctaatt-gcaaacaatgtgta-ct--ttaggaaaactc-aagtaat
tctgagtagaatcgtcttttgtg----------------------taggtaagtt-acca
cacctgta-----tctatg-ttttga-atagtttg--agtaatttag-t---taa-gt--
-gtcgcatatgctg-aagattac--------agtttt----gtttcga----catttttt
c-ttcagttag---------ttag-ttttgtggttt-ggggtttt-----------agtt
acattgt-----------------aatattt-a--ttcc-tttgt-----ttcggcaaca
c----------------------------c----------tttgattc-tgtcattt---
---aaatt-aaat----------tccaaatgcctatatttgttgcttatcag--------
--------------------------t-------------------t-----tgtt----
--gttattt-ctcttatt-ttcacccagcaccagtagacgtcttat-c----------at
cttatc---------caata-taacaacataaacg--taaca------------------
------------------------------------------------------------
------------------------------------------------------------
------------------------------------------------------------
------------------------------------------------------------
--------------------------
>Gypsy42B-LTR_DR|977197
------------------------------------------------------------
------------------------------------------------------------
------------------------------------------------------------
------------------------------------------------------------
------------------------------------------------------------
------------------------------------------------------------
------------------------------------------------------------
------------------------------------------------------------
------------------------------------------------------------
------------------------------------------------------------
------------------------------------------------------------
------------------------------------------------------------
------------------------------------------------------------
------------------------------------------------------------
-----------------------------ttgttaggta-ggttacggagtagtt-gcca
cccctgtc-----attttg-ttttgg-----------tgtagtttagtt---taa-gc--
-gtctgatccactg-aagattac--------aggttt----gttttga----ca-tcttt
c-tttggttcg---------ttag-tttagtgggtt-ggggttt-agttt------gaat
gttttgt-----------------tttattt-a--tttc-ttttc-----tttggcaaca
c-tc---------------------ctg-t-ttttc--g-tttgattg-ggttatta---
------at-taat----------tctaaacttctatattcattgttttatat-catcgtt
-taataaat------t-gcta----tttttgttttacatatccgtt------ggtt----
--gtggttt-ctcttata-ttcacatagcaccagcag-agctcact--ttatattat-gt
cttatc---------t-ctt-taataacctaaacacataaca------------------
------------------------------------------------------------
------------------------------------------------------------
------------------------------------------------------------
------------------------------------------------------------
--------------------------
>Gypsy42B-LTR_DR|1064800
------------------------------------------------------------
------------------------------------------------------------
------------------------------------------------------------
------------------------------------------------------------
------------------------------------------------------------
------------------------------------------------------------
------------------------------------------------------------
------------------------------------------------------------
------------------------------------------------------------
------------------------------------------------------------
------------------------------------------------------------
------------------------------------------------------------
------------------------------------------------------------
------------------------------------------------------------
--------------------------------------a-gttta---------------
------------------------------------------actgg-t---taa-gc--
-gtcgcatacgctg-aggattac--------agttct----gtttctg----ta-ttttt
c-tttg----g---------ttag-tttagtggttg-ggggttt-cgtta------gatc
attttgt-----------------catattt-a--tttc-tttgt-----tttggcaaca
c-tc---------------------ctg-t-ttttc--g-tttaattc-ggttattta--
---aaatt-acaa----------tctaaattcctatattcaatgtttgatat--------
------------------------------------------------------------
------------------------------------------------------------
------------------------------------------------------------
------------------------------------------------------------
------------------------------------------------------------
------------------------------------------------------------
------------------------------------------------------------
--------------------------
>Gypsy42B-LTR_DR|1064801
------------------------------------------------------------
------------------------------------------------------------
----------------------tttgttgtggtttctcct-cttttcatc-----cagca
caaactcactttatgttacagctcatca----------------gtataaacacgtaaca
tgttac---gttcaac--gtatg---------------------tttccgttttctg-t-
tgcatgctttcc-------tcctctccctg----ctttgtttttt--tgtcctgccca--
-----ggtgtgctaccattg-gtcg--aaaaggccatcac----tcatcattgtgatgcc
acttggtgcaccaatcaaaagttggtctg---ccac-atttaaaag-gattcgatttcac
tgatcagcaggagcacc------taatccaacacaaaaca---ctcacttgtgtaggttg
cacaaactagcaacggttcttccatgt----gtc--------------------------
------taaaactttgtggtttagt---ttttgctg---tctcttgt-tg----------
tag-tgttttg--------ttgaaaacaaagctttttcatagatta---cttgac-----
--ctgattattaggaa-ctgtata-gtcactatgagacttggatt-actagata------
--gtttttgctttgctaact-gttaagactgtatg-gt-------aactctc-taatact
gctggttaggagagatgtat--------tgtgtttgtctagttta---catagtt-accg
cctctgta-----gttttg-tttaga--taggttgt-gtaggttgaa-t---taa-gc--
-gtcatatatgccgt-------------------------------------catatatg
t-tttggttgg---------ttag-tttagtggact-ggggttt-tgtta------gatt
gttttgt-----------------tatattt-a--tata-tttgt-----tttggcaata
c-ta---------------------ctg-t-gtttt--g-tttgattttgattaatga-t
---ttttt-acat----------tctaaatttctcaattcactgtttaatac-tattgtt
-tgataatt------c-atta--a-tttttgtttgattta--------------------
------------------------------------------------------------
------------------------------------------------------------
------------------------------------------------------------
------------------------------------------------------------
------------------------------------------------------------
------------------------------------------------------------
--------------------------
>Gypsy42B-LTR_DR|1064802
------------------------------------------------------------
------------------------------------------------------------
------------------------------------------------------------
------------------------------------------------------------
tgttgc---gtttcac--atatgt---------------tttgttgtttgttttcag-t-
catgcgtctcct-----tctctctttttca-----ttgtgtatcc--tgtcctgttt---
--ta-agtatgcaactattg-gtcg--aaaaagctgccaa----acaccatcatgacg-c
aattgccgcaccaatcaggagctggtctg---ccaa-gtattaaaggcgtgcactagcgc
tgttcaccaggagcact------tggctcacggccaaacttctc-----------acttg
tgtaggccagcc--tgttcatttgtg-----tttgtatagtt-----------tggtggc
tgttgttg-----tcgttgtt----------tagtt---tctctcga-tt----------
aag-tgatcga-------tttattaggtaag-ctt-gtgcagctca---atttagt----
-accta------------------------------------------------------
-agctcttg-tttgctaatg-tctaacagtgtgta-ct--ttacgggaatc--tagtaat
tttgagcagtataacatttttt-------------gtta-gtttatggaggagtt-gcca
catttgta-----tttatgtgtttagaatag-tta--tgaagtttag-t---aaa-gt--
-gacg----cactg-aagattat--------ggtttt----gtttctg----ca-tttta
c-tttggttag---------ttag-tttggtgggtt-ggggttt-agtta------gatc
attttgg-----------------tatattt-a--tttc-tttgc-----tttggcaaca
c-tc---------------------ctg-t-ttttt--g-tttaattc-aattattaa--
---aaatt-acat----------tctaatttcct--attcattgttttccct-cgctgct
-taataaat------a-ctta--a-agtttgtttcacttatccagc------agtt----
--gtgtct---tcttatt-ttcatccagcatcattagagactcact--gattgttac-at
ttcatccatttttaatatct-taa------------------------------------
------------------------------------------------------------
------------------------------------------------------------
------------------------------------------------------------
------------------------------------------------------------
--------------------------
>Gypsy42B-LTR_DR|1064803
------------------------------------------------------------
------------------------------------------------------------
------------------------------------------------------------
------------------------------------------------------------
--------------------------------------------------ttttcag-t-
ttcgttttcttt------ccctttttcctg-----ctttgatttt--tgtcctgccc---
--ca-ggagtgcgaccgctg-gttg--agaaggccgtcaa----tcatcattatgacacc
acttagcacaccaatcgggagctggtcca---gagt-gtttaaaaagctaacg-------
---ttagaaggagcaca------tgattcaccaccaaccttctc-----------acttg
tgtcaaccagcc--tgttctttcgtt-----tttatttta--------------------
----------------------------------tg---ttcatttt-at----------
atg-tgcttaa-------ttgtttagaaatg-tat-ttgcagctca---gttcag-----
--ccaattattaggaaattgaacg-atctttatgagaactcgatt-atcagata------
-agcttttgttttgctaata-gctaacagtgtgta-ct--ttgcgaaaactc-tagtaat
tatgagtagaagagttatttt-------tgtgtttgttg-gtttatggaggagtg-gcca
cacctgta-----aatatg-ttttga-atag-tta--agtagattag-t---aaa-gt--
-gttgcgtaagtga-aacatta----------gtttt----gtttcta----ca-tcttt
c-tttggttag--------------tttaatgggtc-ggggttt-agtta------ga-t
gtttagt-----------------tatattt-g--tttg-tttgt-----tttggcaaga
c-tc---------------------ctg-t-ttttc--a-tttgattt-ggtcattt---
---aaatt-gcat----------tctaaattcctatactcattgtttaatat-gtttttt
---------------t-ttca----tattttttttacatat--gtt------tgtt----
--gtgattt-ctcttatt-atcacccaacaccagtaaaaacttact--taatgttac-gt
ctcatc---------taaca-taacaacgtaaacacgtaa--------------------
------------------------------------------------------------
------------------------------------------------------------
------------------------------------------------------------
------------------------------------------------------------
--------------------------
>Gypsy42B-LTR_DR|1064804
------------------------------------------------------------
------------------------------------------------------------
------------------------------------------------------------
------------------------------------------------------------
------------------------------------------------------------
------------------------------------------------------------
------------------------------------------------------------
------------------------------------------------------------
------------------------------------------------------------
------------------------------------------------------------
------------------------------------------------------------
------------------------------------------------------------
------------------------------------------------------------
------------------------------------------------------------
------------------------------tgttagata-gttaa-tgagtggtt-gcca
cttttgta-----gttttg-ctttga------tta-------------t-----------
-actggccatgctt-atgctttt--------ggtttg----atttcta----ca-ttatt
c-tttggttag---------atag-tttagtgtgt------------tta------gtta
gttttgc-----------------attattt-a--tttc-tttgt-----tttaataaca
c-tc---------------------gtc-t-tttatt---ttt--------ttagcgaat
---aattctattt----------ttcatatttccataattttcaactaac----------
-tgttaaat--------------agtttttttttcctttaacttct--------------
--tttgttt-ttcctctt-ttcacccatcaatggttaagatttcacacaaatgttac-at
ctcatc---------c--------------------------------------------
------------------------------------------------------------
------------------------------------------------------------
------------------------------------------------------------
------------------------------------------------------------
--------------------------
>Gypsy42B-LTR_DR|1064805
------------------------------------------------------------
------------------------------------------------------------
------------------------------------------------------------
------------------------------------------------------------
------------------------------------------------------------
------------------------------------------------------------
------------------------------------------------------------
------------------------------------------------------------
------------------------------------------------------------
------------------------------------------------------------
------------------------------------------------------------
------------------------------------------------------------
------------------------------------------------------------
----------------aatg-gctagcagtgtgtg-ct--ttacgacaactc-tagtaat
tttgagcagcatagttttttg-----tgctagctagtta-gtttatggaggagtt-gcca
catttgta-----attatg-ttttggcatag-gta--agaggtttag-taaataa-gc--
-atggcatatgctg-aagattac--------agtttt----gtttctg----cagttttt
t-tttggttag---------atag-tttagtgggag-ggggttt-agtta------gatc
gttttgt-----------------tatattt-a--tttc-tttgt-----ttaggcaaca
c-tc---------------------ctg-t-tttttagg-tttatttc-ggttattta--
---aaaat-acat----------tctaaattcctatattcattgtttgatatactctgtt
-taataaat------a-gtta--a-tttttgtttcatttatccatc------ggtt----
--gtgtgt---tctcatt-ttcacccagccccatcagagactcact--gaatg-aac-gc
ctcacc---------taact-taatagcttagaaacgtaaca------------------
------------------------------------------------------------
------------------------------------------------------------
------------------------------------------------------------
------------------------------------------------------------
--------------------------
>Gypsy42B-LTR_DR|1064806
------------------------------------------------------------
------------------------------------------------------------
------------------------------------------------------------
------------------------------------------------------------
------------------------------------------------------------
------------------------------------------------------------
------------------------------------------------------------
------------------------------------------------------------
------------------------------------------------------------
------------------------------------------------------------
------------------------------------------------------------
--g-tgcttta-------tttattaaataag-ttt-gtgcagctca---atttttc----
-actcattattaggaagtctcatg-atctttatgagaattggatt-atcagata------
-agctcttgttttgctaatg-gctaacagtgtg--------tataaaaacat-tagtgat
tttgagcagcatagcttttttg------------tgttg-gtttatggaggagtt-gcca
catttgta-----attatg-ttttagaatag-tta--agaagtttag-t---taa-gt--
-gtcgcatatactt-aagtttat--------gttttt----gtttctg----ca-ttttt
c-tttggttag---------taat-ttttgtaggtt-gaggttt-ag-------------
--tttgt-----------------tatattt-a--tttc-cttgt-----tttggcaatg
c-tc---------------------atg-t-tttat--g-ttaatttc-ggttattta--
---aaatt-acat----------tctaaattcattcattcatagtttgatac--------
-------------------------t----------------------------------
-------------------------cagcaccattaacgattcact--taatattaa-at
accatc---------caaca-taataactaaaacacatagc-------------------
------------------------------------------------------------
------------------------------------------------------------
------------------------------------------------------------
------------------------------------------------------------
--------------------------
>Gypsy42B-LTR_DR|1064807
------------------------------------------------------------
------------------------------------------------------------
------------------------------------------------------------
------------------------------------------------------------
tgttac---gtttcac--gtttg--ttttgtggtgt---tttgttgtttgttttctg-t-
tttgcattctctt------tttttcttccg-----ttgtgtattc--tgtcctgttc---
--ta-ggtgtgcaaccattg-gtca--aaaaagctgtcag----tcaccattatgatc-a
atatg----accaatcaggagctggtccg---ccaa-gtataaaat-------attgcac
tgtttaacaggagcgct------tggctcaccaccaaactcctc-----------acttg
tgtcggccagcc--tgttcatttttg-----tttgtatagttt-----------------
tgttgttt-----tcgctgtg--------tagtttagtctctctcgt-tt----------
gag-tgatcta-------tttattagataag-ctt-gtgcagctca---atttagt----
------------------------------------------------------------
----------------------------------a-------------------------
------------------------------------------------------------
-------------------------------------ggaagtttag-t---taa-gc--
-gtcgcatacgctg-aagattat--------ggtttt----gtttctg----ca-ttttt
c-tttggttag---------ttag-tttagtggttt-ggagttt-agttg------aatc
gttttgt----------------------------------taat-----gttggcgaca
c-tc---------------------ctg-t-tttttcca-tttaattt-ggttattcaaa
---aaattatcat----------tctaaattcaaatacttgttgttttatatgctctgtt
-tgataagt------t-gtta--a-tttatgtttcacttatccagt------agtt----
--gtgggt---tctcatt-ttcacccagcaccattagaaactcact--gaatgttac-gt
ctcatc---------caact-taataac--------------------------------
------------------------------------------------------------
------------------------------------------------------------
------------------------------------------------------------
------------------------------------------------------------
--------------------------
>Gypsy42B-LTR_DR|1064808
------------------------------------------------------------
------------------------------------------------------------
------------------------------------------------------------
------------------------------------------------------------
------------------------------------------------------------
------------------------------------------------------------
------------------------------------------------------------
------------------------------------------------------------
------------------------------------------------------------
------------------------------------------------------------
------------------------------------------------------------
------------------------------------------------------------
------------------------------------------------------------
------------------------------------------------------------
------------------------------------------------------------
------------------------------------------------------------
------------------------------------------------------------
--tttagttaa---------ttag-tttagtgagtt-gggattt-agttc------gata
gttttgc-----------------ttcatg-------tc-ttcat-----tttggcaaca
g-tc---------------------ctg-t-ttttca-g-tttgattc-agttattaa-t
--taattt-acat----------tcttaatgcttatattcattgtctcctat-cattgtt
-taatacat--------acta----cttttgtttcacatatccagt-------gtt----
--gttattt-ctctt-at-ttcatctagcaccagaaaaatctcact--taatgttat-gt
ctcatc---------c--------------------------------------------
------------------------------------------------------------
------------------------------------------------------------
------------------------------------------------------------
------------------------------------------------------------
--------------------------
>Gypsy42B-LTR_DR|1064809
------------------------------------------------------------
------------------------------------------------------------
------------------------------------------------------------
------------------------------------------------------------
tgttat---gtttcac--gtatg--ttttgtggtgt---tatg-tgtttgttttctg-t-
ttcgctttctct-------ccctttacccggcgttttctttgttt--ttccttcccg---
--ca-gatgtgcgaccattg-gtca--acaaggccgtcac----tcatcattatgaca--
-----tcacaccaatcggaagc---------------gtttaaaa-gcattcgcttgcac
tttccagtagaagcact------cgattctac----aactcttc-----------acttt
tatcaacca-----------tttgtg-----ttggtataat-------------------
-------------tttgtgtt--------cagtttg---tctctcgt-tg----------
aag-cgcttta-------ttgataaaatatgcttt-ttatagctca---atttac-----
--cagattattagaaagtcaaaca-atttttatgagaattgtatt-atcagata------
-agcttttgttttgctaatt-accaacagtgtgta-ctttttacgagaactc-tagtaat
tccgagtagaatagtatttcat-------------gcta-gtttatagaggattt-gcca
cgcctgta-----attatg-ttttga-atag-tta--agtagtttag-t---taa-gc--
-gtcacatacgctg-aagattgc--------ggtttt----gtttcta----ca-ttttt
c-tttggttag---------ttag-ttt---------ggggttt-agtta------gact
gttttgt-----------------tatattt-a--tttc-tttgt-----tttggcaaca
c-tc---------------------ctg----tttc--a-tttggttt-ggttggtt---
---aaact-acat----------ttgtaattcctatattcattgtttaatat-ccttgtt
-taataaat------t-------a-ttttggtttcacatagccatt------tgtt----
--gtgtttt-ctcttatt-ttcacgcagcaccagtagaaactcact--taattttac-gc
cttatc---------ctata-taacaacattaacgcgtaa--------------------
------------------------------------------------------------
------------------------------------------------------------
------------------------------------------------------------
------------------------------------------------------------
--------------------------
>Gypsy42B-LTR_DR|1064810
------------------------------------------------------------
------------------------------------------------------------
------------------------------------------------------------
------------------------------------------------------------
----at---gttttac--atatgt----------------------tttgctgtttc-t-
tttgcgctctct-----tctctctcttccg-----ctgtgtatct--tgtcccgttt---
--tt-gttgtgtcaccattg-gtcgaaaaaaagctgccaa----tcatcattatgacg-c
gatc-------------aaagctggtctg---cc-----ataaaaggcgtgcgcttgcgc
tgttccccaggagcgct------tggctcaccgccagactcctc-----------gcttg
tgtcg----gcc--tgtccatttgtg-----ttcgtatagtt-----------tggttgc
tgttgctg------tgttgtct---------agttt---tctttcta-tt----------
aag-tgaacaa-------tttataaggtgag-ctt-gtggagccca---atttagt----
-atcta---ttgagaagttgaacg-atctttatgaaaattaaatg-atca----------
aaatatgatgtttgctaatg-gctaacagtgtgtc-ct--ttacgagaaatt-tagtaat
cctgagcagcatagtattttt--------ctgttagtta-gtttatggagacgtt-gcca
catgtgta-----tttatgtttttggagcag-taa--agaagtttag-t---taa-gc--
-gaca----tgctg-aagataac--------gctttt----gtttctg----ca-ttttt
c-tttg----g---------ttag-tttagtgggtt-ggggttt-agttc------gatt
attttgt-----------------tttattt-a--tttc-tttgt-----tttggcaata
c-ta---------------------ctg-t-ttttc--g-tttaattc-agttattta--
---atatt-acatttacataacatctaatttcctatattcattgtttgacat-atctgtt
-tatcaaaa------a-ctta--c-attttgttttac-tatccagc------agtt----
--gttact---tctcatt-ttcatccagcatcattagagactcact--gattgttac-gt
ttcattt----------att-taataacttaaacacgtaaca------------------
------------------------------------------------------------
------------------------------------------------------------
------------------------------------------------------------
------------------------------------------------------------
--------------------------
>Gypsy42B-LTR_DR|1064811
------------------------------------------------------------
------------------------------------------------------------
------------------------------------------------------------
------------------------------------------------------------
------------------------------------------------------------
------------------------------------------------------------
------------------------------------------------------------
------------------------------------------------------------
------------------------------------------------------------
------------------------------------------------------------
------------------------------------------------------------
------------------------------------------------------------
----------------gttgaacg-atcttaatgagaattggatt-aat-----------
-agctcttgttttgctaatg-gctaacagtgtgtg-ct--ttaccagaactc-tagtcat
t-tggacagcatagtaccttta------tttgttagtta-gtttagggagacgtt-gcca
catgtgta-----attgtg-ttttgaagtag-tta--tgaagtgtag-t---taa-gc--
-ggcg----tgctg-aagattac--------gctttt----gtttctg----ca-ttttt
c-tttggtaaatagtttagtgtgg-ttgagtgggtc-ggggttt-agtta------gatc
cttttgt-----------------tatattc-a--attc-tttgt-----tttggcaaca
c-tc---------------------ctg-t-ttttc--g-tttaagtc-atttatttaa-
--gaaatt-acatttaca-------ttacatctaatattcattgtttgacattctctgtt
-taataaat------a-ctta--c-tttttgtttcacttgaccagc--------------
-agtgtct---tctcatttttcatccagcatcattagagactcact--gactgttac-gt
ttcatc--catttaacatct-taataacttaaacacgcaaca------------------
------------------------------------------------------------
------------------------------------------------------------
------------------------------------------------------------
------------------------------------------------------------
--------------------------
>Gypsy42B-LTR_DR|1138046
------------------------------------------------------------
------------------------------------------------------------
------------------------------------------------------------
-agactcactgattgttccgtttcatccatttaatattttaacaacttaaacgcgtaaca
tgttac---gtttcac--gtatg--ttttgtgg---------------tgttgtttg-t-
tttgccttctct-----tctctctctctcg-----ttgtgtatcc--tgtcctgttt---
--ca-ggtgtgcaaccattg-gtcg--agtaggctgtcaa----tcaccatcgtcact-c
aatcggcgcgtcaataaagattgggtccg---cgca-gtataaaagccgtgcgcttgcac
tgttcttgaggagcgct------tggctcacagccagtctcctc-----------acatt
tgtcggcc------tgttcacttgtgtt-tattcgcttagttt-----------------
tattgcga-----tggctgtgt------tctagttt---tctcttta-tt----------
aag-ggattga-------tcttttagataaa-cct-gtgcagctca---gtttaatgt--
------ctagtgagtagtcgaatg-atcttcatgagaattagact-at---atg------
-agatcttgttttgctaacg-gctaccagtgtgta-tt--ttacgagaactc-tattaat
------------------------------------------------------------
------------------------------------------------------------
------------------------------------------------------------
------------------------------------------------------------
------------------------------------------------------------
------------------------------------------------------------
------------------------------------------------------------
------------------------------------------------------------
------------------------------------------------------------
------------------------------------------------------------
------------------------------------------------------------
------------------------------------------------------------
------------------------------------------------------------
------------------------------------------------------------
--------------------------
>Gypsy42B-LTR_DR|1138047
------------------------------------------------------------
------------------------------------------------------------
------------------------------------------------------------
------------------------------------------------------------
------------------------------------------------------------
------------------------------------------------------------
---------------------gttg--acaaggctgtcaatca-tcatcattatgacg-c
actcagagcaccaatcaggaactggtcca---cctacatttaaaat--------------
------------gcgtt------tgacttgccaccaaactcctc-----------a--tg
tgtcgaccggcc--tgtttatctgtt-----tttgtatt---------------------
-attattg-----ttgttgtt--------tggtttg---tctcttgt-tt----------
aag-tacttta-------tttattagataag-ttt-gtggagctca---gtttac-----
--ccaataattaggaagtcgaatg-atctttatgagaattggatt-atgagata------
-agctgttgttttgctagtt-gctaacagtgtgta-ct--ttacgagaactg-tagtaat
tcagagcagcattttt------------tttgttagtta-gtttatggaggatga-gcca
cgtttgtt-----attttg-ttgtggactag-tta--agaagtttag-a---taa-gc--
-actgcatatgctg-aaggttac--------tgtttt----gtttctg----ca-ttttt
a-tttgattag---------aaag-tttagtggctt-gcagttt-agttc------gatt
gttttgt-----------------tatattt-a--attc-t------------------a
c-tc---------------------ctg-t-ttttt--g-tttaattc-agttattta--
---agtta-acct----------tctaaat--gtgtatccatcgtttgatgttctttgtt
-taataaat------t-gtta----ttcttgtttcacttatccatt------tgtt----
--gtgttt---tctcatt-ttcacccagcacca-tagagactcact--taatgttac-gt
ctcatc---------caaca-aaacaagttaaacacgtaaca------------------
------------------------------------------------------------
------------------------------------------------------------
------------------------------------------------------------
------------------------------------------------------------
--------------------------
>Gypsy42B-LTR_DR|1138048
------------------------------------------------------------
------------------------------------------------------------
------------------------------------------------------------
------------------------------------------------------------
------------------------------------------------------------
------------------------------------------------------------
------------------------------------------------------------
------------------------------------------------------------
---------------------------tcgccaccaaactcctc-----------acttg
tgtcggccagcc--tgttcatttgtg-----ttcgtgtta----------------tttt
tgttgctg-----ttgttgtt--------tagtttg---tctctcgt-tt----------
aag-tgctttt-------tttattagaaagg-ttt-gtgcagctta---atttagt----
-gtttattattgggaagtcaaaca-gtctttatgagaattggatt-atcagata------
-agcttatgttttgctaatg-gctaagtgtgt--a-ct--ttatgagaactc-tagtaat
tttgagcagcatagttttttg-------------tgttc-gttta--gagaagtt-gcca
cattcgta-----attatg-ttttggaa-----ta--agaagtttag-t---taa-gt--
-gtcgcatacgctg-aagattac--------agtttt----gtttctg----ca-ttttt
c-tttggttag---------ttag-tttaatgggtt-ggcgttt-agtta------gatc
attttgt-----------------tatattt-a--tttc-tatgt-----tttggcaaca
c-tc---------------------ctg-t-ttttt--g-tttaattc-ggt--------
-------------------------------------------------cattctctgtt
-taataaat------t-gttg--t-tttttttttcacttatccatc------tgtt----
--gtgttt---tctcatt-tttacccagcaccattagatactcgct--taatgttac-gt
ctcatc---------caaca-taacaacttaaacaagtaaca------------------
------------------------------------------------------------
------------------------------------------------------------
------------------------------------------------------------
------------------------------------------------------------
--------------------------
>Gypsy42B-LTR_DR|1196496
------------------------------------------------------------
------------------------------------------------------------
------------------------------------------------------------
------------------------------------------------------------
tgttac---gtttcac--atatg--ttttgctg-------------tttgtttactg-t-
tttgcgttctct--------tcctcttccg-----ctgtgtaact--tgttctgttc---
--ta-ggtgtacgaccattg-gtcg--aaaaagctgtcaa----tcaccaccatgacg-c
aattggcgcaccaatcaggagctggttt--------------------------------
------------------------------------------------------------
------------------------------------------------------------
------------------------------------------------------------
------------------------------------------------------------
------------------------------------------------------------
------------------------------------------------------------
------------------------------------------------------------
---------------------------------------------ag-t---tga-gc--
-g----acgtgctg-aaggttac--------ggtttt----gtttctg----ca-ctttt
c-tttggttgg---------ttag-t----tggttt-ggggctt-agtta------gatc
gtttttt-----------------tataatt-a--tttc-tttgt-----tttggcaaca
c-tt---------------------c------------g-tttaaatc-tgttattta--
---aaatt-gcaa----------taacattacttatattt----tcctttattcattgtt
-tgaca-----------ttta--c-tttttgtttcacttaacca----------------
--gttctt---ttaattt-ttcatccagcatcaatagagacttgct--gattgttac-at
ttcatc---------ctttt-aaataacttaaacacgtaaca------------------
------------------------------------------------------------
------------------------------------------------------------
------------------------------------------------------------
------------------------------------------------------------
--------------------------
>Gypsy42B-LTR_DR|1196497
------------------------------------------------------------
------------------------------------------------------------
------------------------------------------------------------
------------------------------------------------------------
------------------------------------------------------------
-----------------------------------tt-----------------------
------------------------------------------------------------
------------------------------------------------------------
------------------------------------------------------------
------------------------------------------------------------
------------------------------------------------------------
------------------------------------------------------------
------------------------------------------------------------
------------------------------------------------------------
------------------------------------------------------------
------------------------------------------------------------
-----------------------------------------gtttcca----ca-ttttt
c-tttggttag---------ttag-tttagaagggt-ggggttt-ggttg------aatt
gttttgt-----------------tacattt-a--ttta-tttcg---------------
-----------------------------t-tcttc--g-tttgattc-ggtcttata-t
--tgattt-------------------ggttcctttattgattgct--------------
-taagaatt------t-ttta----gttttgtttcacatatatatt------tatt----
--gtgattt-cttgtatt-ttcatccagcactag---aaactcact--taatgtttc-at
ctcatc---------caata----taacataaacacgtaaca------------------
------------------------------------------------------------
------------------------------------------------------------
------------------------------------------------------------
------------------------------------------------------------
--------------------------
>Gypsy42B-LTR_DR|1196498
------------------------------------------------------------
------------------------------------------------------------
------------------------------------------------------------
------------------------------------------------------------
------------------------------------------------------------
------------------------------------------------------------
------------------------------------------------------------
-------------------------------------------------ttcgcttgggc
tgatcttgaggagcacc------tgattcactaccaaactcctc-----------acttg
tgtcaaccagcc--tgttctttcgtg-----ttcgtattattcc----------------
-------------ttgttgtc--------tagtttg---tctgtcgt-tt----------
aag-tgcttta-------ttattaaaataag-ctt-ttgtagctca---atttac-----
--ccaaatattagaaagtcgaact-atctttataagaattggatt-atcagata------
-agcttttgttttgctaatt-gttaacaatgtgta-at--tcacgagaactc-tattagt
tctgagtagaattttcttt---------tgtgttagtaa--------------tt-agtt
agttagta-----attttg-ttttga-atagttaa--agtagtttag-t---tga-gc--
-atcacatacgctg-aagattcc--------ggtttt----gtttcta----ca-tttgt
c-tttggttag---------ttag-tttagtgggtc-ggggttt-agtta------gatt
gttttgt-----------------tatattt-a--ttta-tttgt-----tttggcaaca
caaca--------------------ctg-t-ttttc--t-tttgattc-gttcattg---
---aaatt-acat----------tccgaattcatataatcattgcttaatat-cagtgtt
-taataaat------t-gttc----tttctgtttcacatatctgtt------tgtt----
--gtaatct-ctcttatt-ttcacccagcaccagtagaaactctct--taatgtcat-gt
ctcatc---------caata-taacaacataaacaagtaaca------------------
------------------------------------------------------------
------------------------------------------------------------
------------------------------------------------------------
------------------------------------------------------------
--------------------------
>Gypsy42B-LTR_DR|1196499
------------------------------------------------------------
------------------------------------------------------------
------------------------------------------------------------
------------------------------------------------------------
tgttac---gttccat--gcatg--ttttgtagtgt---tttg-tgtttg-tttctg-t-
ttcacttactct-------tctctatccca-----ttgtgtattc--tgtcctgccc---
--ca-gatgtgcgaccactg-gtcg--aaataactattaa----taatcattctgacatc
acacggcacaccaatcaggagctgttctg---ctgc-at---------------------
------------------------------------------------------------
------------------------------------------------------------
------------------------------------------------------------
------------------------------------------------------------
------------------------------------------------------------
------------------------------------------------------------
------------------------------------------------------------
------------------------------------------------------------
------------------------------------------------------------
------------------------------------------------------------
------------------------------------------------------------
------------------------------------------------------------
------------------------------------------------------------
------------------------------------------------------------
------------------------------------------------------------
------------------------------------------------------------
------------------------------------------------------------
------------------------------------------------------------
------------------------------------------------------------
------------------------------------------------------------
--------------------------
>Gypsy42B-LTR_DR|1196500
------------------------------------------------------------
------------------------------------------------------------
------------------------------------------------------------
------------------------------------------------------------
--------------------------------------------------ttttgtg-t-
gtcactttcttt-------tatcttttccg-----ttgtgtactc--tgtcctgccc---
--ta-gatgtgcaacaattg-ggcg--agaaggctgtcaa----ttatctctatgactcc
actctgcgcaccaatcaggagcggcgcaccaatcatggtttaaaaaacgttcgcttgtgc
agttcaggaggagcgcc------tgattt-taatgaaactcttc-----------acatg
tgtcgaccagcc--tgttaacttgtg-----tttatattatt------------------
-------------ttgttgtt--------tagcttg---tttctcgt-tt----------
aag-tgcttta-------ttccttggataag-ttt-gtgcagctca--------------
----gatttttaggaagtcgaacg-atatttatgagaattggatt-atcaaata------
-agatcttgttttgctaact-gctaacagtgtgta-ct--ttacgagaattc-tagtagt
tctgagcagaatagttttct--------tgtgttagtta-gttcatgaaggagtt-gcca
cacttgta-----attatg-ttttga-atag-----------------t---taa-gc--
-ttcacatacgctg-aagattat--------ggtttt----gt--ctg----ca-ttttt
c-tttggctag--------------tttagtgggtt-gggattt-agttagatttagatt
attttgt-----------------tatattt-a--tttc-ttcat-----tttggcaaca
c-tc---------------------ctg-t-ttttt--g-tttgattc-ggttattt---
---aaggt-acat----------tttgaattcctatattcattgtttaatat-cattgtt
-taataaat------t-gtta----tttttgttttgcacatttatt------tgtt----
--gtg--tt-ctcttatt-ttcacaaagcaccagtagaaactcact--taatgttac-ga
ctcatcc-------a------tgacaacataaacaagtaaca------------------
------------------------------------------------------------
------------------------------------------------------------
------------------------------------------------------------
------------------------------------------------------------
--------------------------
>Gypsy42B-LTR_DR|1196501
------------------------------------------------------------
------------------------------------------------------------
------------------------------------------------------------
------------------------------------------------------------
------------------------------------------------------------
-----------------------------------ttgt---------------------
------------------------------------------------------------
------------------------------------------------------------
------------------------------------------------------------
---------------------------------------------------g--------
------------------------------------------------------------
------------------------------------------------------------
------------------------------------------------------------
----------tttgctaatt-gctagcagtgtgta-ct--ttatgag-acac-tagtaat
tttgagcagcagagtttttttt------tgggttagcta-gttta-------gtt-gcca
cagttgta-----attatg-tttcggattga-ata--agtagtttag-t---taa-gc--
-attgcatacgctg-aagattat--------ggtttt----gtttcta----ca-ttttc
c-tttggtttg---------taag-tttagtgggtt-ggggtta-agtta------gatt
gttttgt-----------------tatatttta--tatc-tttgc-----tttagcaaca
t-tt---------------------ttt-t-ttttt--------attc-actcattt---
---taatt-taat----------tctaaattcatatattcattgttcagtat-cattgtt
-taataaat------t-gtta----tttttctttcacttatgcatt------tgta----
--gtgttt---tcccatt-tttacccagcaccattagagacccacttctaatgttac-at
ctcatc---------taacg-taa------------------------------------
------------------------------------------------------------
------------------------------------------------------------
------------------------------------------------------------
------------------------------------------------------------
--------------------------
>Gypsy42B-LTR_DR|1270010
------------------------------------------------------------
------------------------------------------------------------
------------------------------------------------------------
------------------------------------------------------------
------------------------------------------------------------
------------------------------------------------------------
------------------------------------------------------------
------------------------------------------------------------
------------------------------------------------------------
------------------------------------------------------------
------------------------------------------------------------
------------------------------------------------------------
------------------------------------------------------------
------------------------------------------------------------
------------------------------------------------------------
------------------------------------------------------------
------------------------------------------------------------
------------------------------------------------------------
-----------------------------------------ttgt-----tttggcaaaa
c-tc---------------------ctg-t-ttttt--g-tttgattt-ggtcattt---
---aaatt-aaat----------tctaaatttctatattcattgtttaataa--atggtt
-attttggt--------ttta--t-ctgctggttgtgatatccgtt------ggct----
--gtgattt-ctcttatt-ttcatcgagcaccattagaaactcact--------------
------------------------------------------------------------
------------------------------------------------------------
------------------------------------------------------------
------------------------------------------------------------
------------------------------------------------------------
--------------------------
>Gypsy42B-LTR_DR|1270011
------------------------------------------------------------
------------------------------------------------------------
------------------------------------------------------------
------------------------------------------------------------
tgttac---gtttcac--gtatg-------------------------tgttttctg-t-
ttcgctttctcg-------tctcccttccg-----tc--gtgttc--aatcctgtcc---
--ta-ggtgtgcaaccaatg-gtcg--agaaggctctcaa----ttactattatggca-c
acttggcgcaccaatcaggagctggtccg---ccac-gtttaaaaggcgttcgcttgcgc
tgttcagcaggagcact------tggctcacaaccaaacttctc-----------acttg
tgtcggccagcc--tgttcatttgtg-----ttcatattatt----------------tt
tattactg-----ttgttgtt--------tagtttg---tctctcgt-tt----------
aag-tgattta-------tttattagataag-ttt-gtgcagctta---atttagt----
-atttattattgggaagtcaaata-atctttataagaatcgaatt-atcagata------
-aactcttgttttgctaatg-gctaacagtttgtagtt--ttatgagaactc-tagtcat
tttgagcagcatagttt-------------tgttagtta-gtttatgaaggagtt-gcca
catttgtt-----attatg-ttttggaatag-gta--agaagtttag-t---taa-gc--
-gttgcatgcactg-aagattac--------agtttt----gtttctg----ca-ttttt
a-tttagttat---------ttag-tttagtgggtt-ggg----------------gatt
gtttttt-----------------tatattt-a--tttc-tttgt-----tttggcaaca
c-tc---------------------ctg-t-ttttc--g-tttaattt-ggttattta--
---aaatt-acat----------actaaattcccatattcattgtttgatattctccatt
-taacaaat------t-gtaa--a-attttgtttcacttatccatc------tgtt----
--atgttt---tcccatt-ttcacccagcaccatttgagattcact--taatgttac-at
ctcatc---------caaca-tagcaacttaaacatgtaaca------------------
------------------------------------------------------------
------------------------------------------------------------
------------------------------------------------------------
------------------------------------------------------------
--------------------------
>Gypsy42B-LTR_DR|1270012
------------------------------------------------------------
------------------------------------------------------------
------------------------------------------------------------
------------------------------------------------------------
------------------------------------------------------------
------------------------------------------------------------
------------------------------------------------------------
------------------------------------------------------------
------------------------------------------------------------
--------agtc--tgttcatttgtg-----tttgtatagtt-----------tggttgc
tgttgctg------tgttgtc--------cagtt--------------------------
------------------tttattagataag-ctt-gtgcagctca---attcagt----
-atcta---ttgagaacttgaacg-atcttaatgagaattggatt-aat-----------
--gctcttgttttgctaatg-tctaacagtgtgta-ct--ttacgagaactc-tagtaat
t-tgagcagcttagtatcttta------tttgttagtta-gtttatggaggcgtt-gcca
catttgta-----ataatt-ttttggagtag-tta--tgctgt---------tag-gc--
-gaca----tgctg-aagaatac--------ggtttt----gtttctg----ca-ttttt
c-tttg----g---------ttag-ttttgtgggtt-ggggttt-agttg------ggtt
at------------------------------------------t-----tttgtcaaca
c-tc---------------------ctg-t-tttac--g-tttaattc-gattattta--
---aaat----------------tctaatttcctatattcattgtttgacattttctgtt
-taattaac------a-gtta--g-tttttgttttaatgaaccagc------agtt----
--gtct-----tctcatttttcatccagcatcattggagactcact--gattgttac-gt
ttcatc--catttaatatct-taataacttaaacacgtaaca------------------
------------------------------------------------------------
------------------------------------------------------------
------------------------------------------------------------
------------------------------------------------------------
--------------------------
>Gypsy42B-LTR_DR|1270013
------------------------------------------------------------
------------------------------------------------------------
------------------------------------------------------------
------------------------------------------------------------
tgttac---gtttcac--gtatg--ttttgtggtgt---tttgttgtttgttttctg-t-
tttgcgttctct-----tctctcccttcca-----c--tgtgtct--cctcctgttt---
--ta-ggtgtgcaaccattg-gtcg---aaaggctgtcaa----tcaccatcgtga----
----------ccaatcaggagcaggtccg---caca-gtataaaagctgtgcgcttgcga
tgttctttaggagcgct------tggcttatagccagactcctc-----------acttc
tgt---------------------------------------------------------
------------------------------------------------------------
------------------------------------------------------------
------------------------------------------------------------
------------------------------------------------------------
------------------------------------------------------------
------------------------------------------------------------
------------------------------------------------------------
------------------------------------------------------------
------------------------------------------------------------
------------------------------------------------------------
------------------------------------------------------------
------------------------------------------------------------
------------------------------------------------------------
------------------------------------------------------------
------------------------------------------------------------
------------------------------------------------------------
------------------------------------------------------------
------------------------------------------------------------
--------------------------
>Gypsy42B-LTR_DR|1337311
------------------------------------------------------------
------------------------------------------------------------
------------------------------------------------------------
------------------------------------------------------------
------------------------------------------------------------
------------------------------------------------------------
------------------------------------------------------------
------------------------------------------------------------
------------------------------------------------------------
------------------------------------------------------------
------------------------------------------------------------
------------------------------------------------------------
------------------------------------------------------------
------------------------------------------------------------
------------------------------------------------------------
-----------------------------------------gtttagtt---taa-gc--
-gtcgtatacg-tg-aagattgc--------ggtgtt---gattttta----ca-ttttc
c-tttggttaa---------ttag-tttagtgggtt-ggaattt-agtta------gatt
gttttgt-----------------tttattt-a--tttt-gttgttctgttttatttttt
t-ct---------------------cct-g-ttttt--g-tctgattc-agttactaa-t
--taattt-acat----------tctaaattctcatatttagtgtctctttt-cattgtt
-tgataaat------g-acta----cttttgtttcacatatccgtt-------atc----
--attgttt-cttct-at-ttcacccagcatcagaaaa-----------------tc-gt
ctcacc---------c--ttttaataactaaa-cacataaca------------------
------------------------------------------------------------
------------------------------------------------------------
------------------------------------------------------------
------------------------------------------------------------
--------------------------
>Gypsy42B-LTR_DR|1337312
------------------------------------------------------------
------------------------------------------------------------
------------------------------------------------------------
------------------------------------------------------------
-gttat---gttttac--gtatg--ttttttggtgtt------ttgtttgttttttg-t-
tttgcgttctct-----tctccctcttccg-----ctgtgtatct--tgttctgttt---
--ca-ggtgtgcgaccatta-ttcg--aaaaaactgtcaa----tcaccatcaggacg-c
aatcggccaaccaatcaggagctggtccg---caca-gtataaaaggtgtgcacttgcgc
tgttcttcaggagtgct------tggctcacgcccaaactcctc-----------acttg
tgtgggccagcc--tgttcatttgtgtttagttagtttagtttagttagttatttgttgc
tgttgctg------ttttgtc---------atgttt---tctctcgattt----------
aag-tgattga-------tttattagataag-----------------------------
------------------------------------------------------------
------------------------------------------------------------
----------------------------tttgttagtta-gtttatagaggagtt-gcca
catgtgta-----attatg-ttttgaagtag-cta--tgaagtgtag-t---taa-gc--
-gacg----tgctg-aagattac--------ggtttt----gtttctg----ca-atttt
c-tttgtttag---------ttag-tttagtgggtt-ggggttt-agttg------gatc
gttttgt-----------------tatattt-c--tttc-tttgt-----tttggcagca
c-tc---------------------ctg-t-tttatttg-tttaattt-gattattca--
---aaatt-acatttaaattacatctaatttcctatattcattgtttgacat---atgtt
-taataaat------a-cctc--c-tttttgtttcacttaaccagc------agtt----
--gtgtct---tctcatttttcatccagcatcattagagactcact--gattgttac-gt
tacatc--catttaatatct-tgataacttaaacgagtaaca------------------
------------------------------------------------------------
------------------------------------------------------------
------------------------------------------------------------
------------------------------------------------------------
--------------------------
>Gypsy42B-LTR_DR|1337313
------------------------------------------------------------
------------------------------------------------------------
------------------------------------------------------------
------------------------------------------------------------
------------------------------------------------------------
------------------------------------------------------------
------------------------------------------------------------
------------------------------------------------------------
------------------------------------------------------------
------------------------------------------------------------
------------------------------------------------------------
------------------------------------------------------------
------------------------------------------------------------
------------------------------------------------------------
------------------------------------------------------------
------------------------------------------------------------
-------------------------------ggtttt----gtttcaa----ca-ttttt
c-tttggttag---------atag-tttagtgggttggaggttt-agtta------gatt
gttttgt-----------------caagat------------------------------
-------------------------------ttttt--a-tttgattc-ggtcatta---
---aaatt-acat----------tctaaatttatataattattatt--------------
------------------------------------------------------------
------------------------------------------------------------
------------------------------------------------------------
------------------------------------------------------------
------------------------------------------------------------
------------------------------------------------------------
------------------------------------------------------------
--------------------------
>Gypsy42B-LTR_DR|1337314
------------------------------------------------------------
------------------------------------------------------------
------------------------------------------------------------
------------------------------------------------------------
--ttac---gtttcat--gtatg--ttttgtggtgt---tttg-tgtttgttttttg-t-
tttgcattccct-------tctctcctccg-----ttgtgtactc--tgtcctgtcc---
--ta-agtgtgcaactattg-gttg--agaaggctgtcaa----tcaccattatgaca-c
attctgtgcacctatcaggagttggtccg---ccac-gtataaaaggcgttcgcttacgc
tgttc------agctcctcagttcctgttgttgtgtagtttacc-----------actcg
ttttaagtgatc--tacttattagataa--gcttgtaaagctc-a------atttagcat
ttacatttacatttagtcatttagcaaagcaatttacagtttcaggt-ctgtagtctaag
aag-ggaagta-------ttagtagtattag-ttt-tttttttttt---tttttt-----
--tttattattgggaagtcgaaca-atcttcatgaaaattggatt-atcagata------
-aactcttgttttgctaatg-gctgacagtgtgta-ct--tt--gagaactc-tagtaat
tttaagcagcattgttttt---------tgtgttggtta-gtttatagaggagtt-gtca
catctgga-----attatg-ttctggaatag-gca--agaattttag-t---caa-ca--
-gacgcatacgcta-aagattat--------gatttt----gtttctg----ca-ttttt
c-tttggttag---------ttag-tttagtgagtt-gtggttt-agtta------gatt
gttttat-----------------tatattt-a--ttta-t-------------------
------------------------------------------------------------
------------------------------------------------------------
------------------------------------------------------------
----------------tt------------------------------------------
------------------------------------------------------------
------------------------------------------------------------
------------------------------------------------------------
------------------------------------------------------------
------------------------------------------------------------
--------------------------
>Gypsy42B-LTR_DR|1337315
------------------------------------------------------------
------------------------------------------------------------
------------------------------------------------------------
------------------------------------------------------------
--------------at--gtat------------gt---tgtg-tgtttgttttctg-t-
tttgctc----------------ttttccg-----ttgtgtactc--tgtcctgtac---
--ta-ggtgtgcaaccattg-gtca--agaaggctatcaa----tcatcattatgatgcc
acttggcacactgatcaggagctgg-----------------------------------
------------------------------------------------------------
------------------------------------------------------------
------------------------------------------------------------
------------------------------------------------------------
------------------------------------------------------------
------------------------------------------------------------
------------------------------------------------------------
------------------------------------------------------------
------------------------------------------------------------
------------------------------------------------------------
------------------------------------------------------------
------------------------------------------------------------
------------------------------------------------------------
------------------------------------------------------------
------------------------------------------------------------
------------------------------------------------------------
------------------------------------------------------------
------------------------------------------------------------
------------------------------------------------------------
------------------------------------------------------------
--------------------------
>Gypsy42B-LTR_DR|1337316
------------------------------------------------------------
------------------------------------------------------------
------------------------------------------------------------
------------------------------------------------------------
------------------------------------------------------------
------------------------------------------------------------
--ca-ag-----------------a--aggtcgctatcaa----tcaccattatgacg-c
acttggtgcaccaatcaggagctgatccg---ctg-------------------------
--tttagcacgagcgat------tggcttgccaccaaactcctc-----------acttg
agtcggccggcc--tcttcatgtgtg-----tttgttttat-------------tttttt
tgttgctg-----ttgttgtg--------tagtttg---tttttcgt-tt----------
aag-tgcttta-------tttattagataag-ttt-ctgcagatca---atttagt----
-atttataattgggtagtcgaacg-atctttatgagaattggatt-atcagata------
-agctcttgttttgctaata-attaacagggtgtc-ct--ttacgagaactc-tcgtaat
tttgagcagcacagtgtttttgtg-tta---------ta-gtttatggaggagtt-gtca
catttgta-----attatg-ttttggaatag-gta--agatttttag-t---taa-gc--
-gtcgcatacgctg-aagattac--------ggtttt----atttctc----ca-ttttt
c-tttggatag---------ttag-tttagtgggtc-ggggttt-agtta------gatt
attttac-----------------tatactt-a--tttc-tttgt-----tttcgtaaca
c-tc---------------------ctg-t-ttttt--g-tttaattc-gtttttttt--
---aaatt-acat----------tctaaattccgatattcattgtttgatatgctctgtg
-taataaat------t-tatc--a-tttttgtttcacttatccatc------tgtt----
--gtgttt---tctcatt-ttcacccagcaccattagagactcact--gaatgttac-gt
ttcatc---------caaca-taacaacttaaacacttaaca------------------
------------------------------------------------------------
------------------------------------------------------------
------------------------------------------------------------
------------------------------------------------------------
--------------------------
>Gypsy42B-LTR_DR|1395735
------------------------------------------------------------
------------------------------------------------------------
------------------------------------------------------------
------------------------------------------------------------
------------------------------------------------------------
------------------------------------------------------------
------------------------------------------------------------
------------------------------------------------------------
------------------------------------------------------------
------------------------------------------------------------
------------------------------------------------------------
------------------------------------------------------------
------------------------------------------------------------
------------------------------------------------------------
------------------------------------------------------------
------------------------------------------------------------
------------------------------------------------------------
------------------------------------------------------------
------------------------------------------------------------
------------------------------------------------------------
--------------------------------ctatatttattgtttgatatgctctatt
-taataaat------t-gcta--a-tttttgtttcacttatccatc------gatt----
--atgtgt-------------------tcgcatttagagactcgct--gaatgttac-gt
ctcatt---------caact-taattactt------------------------------
------------------------------------------------------------
------------------------------------------------------------
------------------------------------------------------------
------------------------------------------------------------
--------------------------
>Gypsy42B-LTR_DR|1491297
------------------------------------------------------------
------------------------------------------------------------
------------------------------------------------------------
------------------------------------------------------------
-gttac---atttcac--gtatt--ttctgtggcgt---tttg--------tgtttg-t-
tttgcgttctgc-------tctctcttccg-----ttgtgtattt--ggtcctgttc---
--ta-ggtgtgcaaccattg-gtcg--agaaggctgtcaa----tcactattatgatg-t
actcagagcaccaatcaggagctggtcca---ccac-gtataaaaggcgttagcttgcgt
cgttcagcaggagcgct------tagctcaccgccaaactcctc-----------acttc
agtcg----gcc--tgttcatttgtg-----tttgtacagtt-----------t------
tgttgttg-----ttgttgtt----------tactc---gctctcgt-tt----------
aag-tgatcta-------tttattagataag-ctt-ccgcagctca---atttagt----
-attta---ttgagaagttgaacg-atctttatgagaattgga-----------------
------------------------------------------------------------
------------------------------------------------------------
------------------------------------------------------------
------------------------------------------------------------
------------------------------------------------------------
------------------------------------------------------------
------------------------------------------------------------
------------------------------------------------------------
------------------------------------------------------------
------------------------------------------------------------
------------------------------------------------------------
------------------------------------------------------------
------------------------------------------------------------
------------------------------------------------------------
------------------------------------------------------------
--------------------------
>Gypsy42B-LTR_DR|1491298
------------------------------------------------------------
------------------------------------------------------------
------------------------------------------------------------
------------------------------------------------------------
tgttac---ggttcac--gtatg--ttttgtggtat---tctg--------tgtttg-t-
tttgagttctgc-------tctctcttcca-----ttgtgtattt--ggtcctgttt---
--ta-ggtgtgcaaccattg-gtcg--agaaggctgtcaa----tcactattatgacg-c
actaggcacaccaatcaggagctggtcca---ccac-gtataaaaggcgttagcttgcgt
cattcagcaggagcact------tagctctccgccaaactcctc-----------acttg
tgtcg----gcc--tgttcatttgtg-----tttgtacagtt-----------ttgttgc
tgttgttg-----ttgttgtt----------tactc---gctctcgt-tt----------
aag-tgatcta-------tttattagataag-ctt-gtgcagctca---atttagt----
-attta---ttgagaagttgaacg-atctttatgagaattggatt-at---gag------
-agctcttgttttgctaatg-gctaacagtgtgta-ct--tgatgagaactc-tagtcat
tttgagcagcatgctttatt----------tgtgtgtta-gtttatggaggagtt-tcct
catttgta-----attatg-ttttggaatag-tta--tgaagtttag-c---taa-aa--
-gtcg----cgctg-aagataac--------tgtttt----gttctgc------------
------------------------------------------------------------
------------------------------------------------------------
------------------------------------------------------------
------------------------------------------------------------
------------------------------------------------------------
------------------------------------------------------------
------------------------------------------------------------
------------------------------------------------------------
------------------------------------------------------------
------------------------------------------------------------
------------------------------------------------------------
--------------------------
>Gypsy42B-LTR_DR|1491299
------------------------------------------------------------
------------------------------------------------------------
------------------------------------------------------------
------------------------------------------------------------
-gttac---gtttcac--atatg--ttttgtggtat---tctg--------tgtttg-t-
tttgcgttctgc-------tctctcttccg-----ttgtgtattt--ggtcctgttt---
--ta-agtgtgcaaccattg-gtcg--agaaggctgtcaa----tcactattatgatg-c
actcagagcaccaattaggagctggtcca---ccac-gtataaaagacgttcacttgtgc
tgttcagcaggagcgct------tggctcaccgccaaactcctc-----------acttc
agtcggccagcc--tgttcatttgtg-----tttgtacagtt-----------ttgttgt
tgttgttg-----ttgttgtt----------tactc---gctctcgt-tt----------
aag-tgatcta-------tttattagataag-ctt-gttcagctca---atttagt----
-attta---ttgaaaagtcgaaca-atctgtaagacatttggatt-at---cag------
-ataagctcttgttttaaag-gttaacagtgtgta-ct--tgatgagaactc-tagtcat
ttagagcagcatgctttatttg--------tgtgtgtta-gtttatggaggagtt-tcct
catttgta-----attatg-ttttggaacag-tta--tgaagtttag-c---taa-gc--
-gtcg----cgctg-aagattac--------ggtttc----gttctgc------------
------------------------------------------------------------
------------------------------------------------------------
------------------------------------------------------------
------------------------------------------------------------
------------------------------------------------------------
------------------------------------------------------------
------------------------------------------------------------
------------------------------------------------------------
------------------------------------------------------------
------------------------------------------------------------
------------------------------------------------------------
--------------------------
>Gypsy42B-LTR_DR|1491300
------------------------------------------------------------
------------------------------------------------------------
------------------------------------------------------------
------------------------------------------------------------
tgttat---gcttcac--gtatg--ttttgtggtgt---tttgctgtttgttttcgg-t-
tttgtgttctct-----tctctctcttctg-----ttatgtatct--tgtccggttc---
--ta-ggtgtgcaaccattg-gtcg--aaaaagctgtcaa----tcaccatcatgatg-c
aatcggtgcaccaatcaggagctggtccg---ccaa-atataaacggcgtgcgcttgcgc
-tgtctccgggaacgct------tggctacccgtcaaactcctc-----------acttg
cgtgggccggcc--tgttcacttgtgt----ttagtttg---------------------
-gttgctg------tgttatc----------tggtt---tctctcaa-ct----------
aag-tgatcaa-------tttattaaataag-cta-aagcagctta---atttagt----
-atcta---ttgagaagctgaacg-atctttataagaattggatt-at-----c------
-aaaatatgttttgctaatg-gctaacagtgtgta-ct--ttacgagaaatc-tagtaat
tctgagcagtatagtattttt------------ctgtta-gtttatggaggcgtt-gcca
cacttgta-----gttatg--tttggagtag-ttt--tgaagttcag-t---taa-gc--
-tacg----tgcta-aagattactatgttaaagattt----gtttctg----ca-ttttt
c-tttggttag---------gtag-tttagtgggtt-ggggtttaagtta------gatg
gttttgt-----------------tataatt-a--tttc-tttgt-----tttggcaa--
-----------------------------------------ataattc-agttattta--
---aaatc-acatttacattacatctaatttcctacattcattgtttgtca-tatctgtt
-taataaac------a-cttt--a-atttagtttcac-tatccagc------agtt----
--gtgtct---tctcatt-ttcacccagcattagtagagactcact--gactgatac-gt
ttcatc--catttaatacct-taaacacgtaaca--------------------------
------------------------------------------------------------
------------------------------------------------------------
------------------------------------------------------------
------------------------------------------------------------
--------------------------
>Gypsy42B-LTR_DR|1491301
------------------------------------------------------------
------------------------------------------------------------
------------------------------------------------------------
------------------------------------------------------------
tgctac---attccac--gtatg--ttttgtggt----------ttttagttttctg-t-
ggtgctctctctg------cctttttcctg-----ttgtgtattc--tgtgctgccc---
--ca-gat-------------gtcg--aaaaggctgtcaa----tcatcattttgacatt
gcatggtgcaccaatcaggagc--------------------------------------
------------------------------------------------------------
------------------------------------------------------------
------------------------------------------------------------
------------------------------------------------------------
------------------------------------------------------------
------------------------------------------------------------
------------------------------------------------------------
------------------------------------------------------------
------------------------------------------------------------
------------------------------------------------------------
------------------------------------------------------------
------------------------------------------------------------
------------------------------------------------------------
------------------------------------------------------------
------------------------------------------------------------
------------------------------------------------------------
------------------------------------------------------------
------------------------------------------------------------
------------------------------------------------------------
------------------------------------------------------------
--------------------------
>Gypsy42B-LTR_DR|1491302
------------------------------------------------------------
------------------------------------------------------------
------------------------------------------------------------
------------------------------------------------------------
tgttac---gtttcac--gtatg--ttgtgtgctgtt------ttgtttgttttctg-t-
tttgcgttctcttcttctctctctcttccg-----ttgtgtgcac--tgtcctgttt---
--ta-gatgtgcaaccattg-gtcg---aggggctgtcaa----tcaccatcatgact-c
aatcggcacgccaatcaggagctggtccg---caca-gtataaaagctgtgtgcttgcgc
tgttctccaggagcgct------tggctctccgccaaactcctt-----------gcttg
tgtcggccggcc--tgtttatttgtg-----tttaggttg--------------------
-gttgctg------tattgtc----------tcgtt---tctcttga-tt----------
aag-ccatcga-------tttattagataag-ctt-gtgaagctca---atttagt----
-atcta---ttaagaagttgaacg-atctttatgagaattggatt------atg------
-agatcttgttttgctaatg-gcttaca---tgta-ct--taacgagaagtc-tagtaac
g----------------------------ctgttagtta-gtttatggaggggtt-gcca
catttgta-----attatg-ttttgaagtag-tta--tgaagtttag-t---taa-gc--
-gaca----tgctg-aagattac--------agtttt----gtttcag----ca-tttct
c-tatggttag---------ttag-tttagtgggat-ggggttt-agtta------gatc
attcgttttatcattattgtgatcattattt-a--tttc-tttgt-----tttggctaca
c-tt---------------------cca-t-tttcct-g-tttaattc-agtaaatta--
---cattt-acat------tacatctaatttcctattttcattgtttgacattctttgtt
-taataaat------a-ctta--c-tttttgtttcatttaaccaac------cgct----
--ttgtct---tttaatttttcatctagcatcattacagacttact--gattgcttt-gt
tttatc--catttaataact-taaaaacttcaacgcgtaaca------------------
------------------------------------------------------------
------------------------------------------------------------
------------------------------------------------------------
------------------------------------------------------------
--------------------------
>Gypsy42B-LTR_DR|1491303
------------------------------------------------------------
----------------------------------------gtttaataaattgtta----
--ttttttttcacat--atctatttgttgtgatttctcttattttcacccagcaccagta
gaaactcactcaatgttacgtctcatcc-------aaccgaacaacttaaacacataaca
tgttac---gtttcat--gtaca----------------ttt-tgtcgtgttttgtg-t-
tcgttttctgtt-----ttgcttttctcgt-----tcccgtattc--tgtcatggc----
--cg-ggtgtgcaaccattg-gtca--aaatggccatcaa----taatcattatgatgtc
acatggcacaccaatgaggagcatgtccg---ccac-gtttaaaag------------gc
tgatcgagaagagcacc------tggctcaccactaaactct-------------gcact
tgtcaaccagcc--tgttcatccgtg-----tttgtattattt-----------------
-----ttg-----ttgttgtt--------tagtttg---tttctcgt-tt----------
aag-tgctgta-------ttgttaagataag-ttt-gtgcagcaca---atttac-----
--ctgattattaggaaatcataca-atctttatgagaattagatt---------------
---------------------------------t--------------------------
----------------------------tagtttggtta-gtttatggaggagtt-gcca
cacc---------tttatg-ttttga-acag-tta--aatagtttag-t---taa-gc--
-gccacaaatgcta-tagattac--------ggtttt----gtttcta----ca-ttttt
c-tttggttaa---------taaa-attagtgggtt-ggggttt-agtta------gatt
gttttgt-----------------tatcaat-a--tttc-tttgc-----tttggcaaca
c-tg---------------------ctg-t-ttttt--g-tttgattc-ggtcattt---
---aaatt-acat----------tctaaattcctatattcattgtttaatat-ctgtgtt
-ta---------------------------------------------------------
------------------------------------------------------------
------------------------------------------------------------
------------------------------------------------------------
------------------------------------------------------------
------------------------------------------------------------
------------------------------------------------------------
--------------------------
>Gypsy42B-LTR_DR|1491304
------------------------------------------------------------
------------------------------------------------------------
------------------------------------------------------------
------------------------------------------------------------
------------------------------------------------------------
------------------------------------------------------------
------------------------------------------------------------
------------------------------------------------------------
------------------------------------------------------------
------------------------------------------------------------
------------------------------------------------------------
------------------------------------------------------------
------------------------------------------------------------
----------------------------------a-------------------------
------------------------------------------------------------
----------------------------------------ggtttat-t---taa-gc--
-gtcg--tacgccg-aagattac--------agtttt----gtttcta----ca-ttttt
c-ttaggtcag---------ttag-cttagtgtgct-tgggttt----------------
--tatgt-----------------tatattt-a--tttc-ttaat-----tttgtcaaca
c-tc---------------------ttg-t-ctttt--g-tttgatattgatttataa-t
---tattt-acat----------tctaaattcttgtattcactgtttaaaattattgatt
-taataaat------c-attg--a-tctttgttttatttagactat-------gtt----
--gtggtt---tcttttt-ttcgtccagcaccagc--aaactcact--ttatgatcc-ga
ctcatc---------cttta-tatcagcattaacatgtatca------------------
------------------------------------------------------------
------------------------------------------------------------
------------------------------------------------------------
------------------------------------------------------------
--------------------------
>Gypsy42B-LTR_DR|1491305
------------------------------------------------------------
------------------------------------------------------------
------------------------------------------------------------
------------------------------------------------------------
tgttac---gtcacat--gtatg--tttttcg----------------tttgttatg-t-
ttcgctatctct-------tctcttttttg-----ttgcgaaatc--tgtactgccc---
--ta-ggtgtgcgaccattg-gtct--agaaggatgtcaa----tcatcattctgatgca
actcgatgcaccaaaatggagctggtctg---ccgt-atttaaaaagcgt----------
---tcaggaggagcgcc------tgattctacacaaaactcctc-----------acttg
tggcaaccagcc--tgttcatttgt-----------------------------------
-------------------------------gttta---tttctcgt-tt----------
aag-tgcttta-------ttgtttagataag-ttt-atgcagctca---atttac-----
--ccgattattaggacatcgaaca-atctttataaaaattggatt-atcagaaa------
-agttttt----------------------------------------------------
------------------------------------------------------------
------------------------------------------------------------
------------------------------------------------------------
------------------------------------------------------------
------------------------------------------------------------
------------------------------------------------------------
------------------------------------------------------------
------------------------------------------------------------
------------------------------------------------------------
------------------------------------------------------------
------------------------------------------------------------
------------------------------------------------------------
------------------------------------------------------------
------------------------------------------------------------
--------------------------
>Gypsy42B-LTR_DR|1491306
------------------------------------------------------------
------------------------------------------------------------
------------------------------------------------------------
------------------------------------------------------------
---tac---attccac--gtatg--tttggtggtgt---tttg-tgtttg----------
tttgtttcctgt------tttgctttcccg-----tagtgtattc--ttttctgccc---
----aggtgtgcgaccattg-gccg--agagggccgtcaa----tcatcgttatgacacc
actcggcgcaccaatcaggagctggtcca---caga-gtttaaaaa--------------
------gtaggagcacc------tgatacagcactaaactcctc-----------acttg
tcacgaccagcc--tgttcatttgat-----ttcatatt---------------------
-aattttg-----ttgttgtt--------taggttg---tggctcgt-tg----------
acg-tgcttta-------ttttttagataag-ttt-ttgtagctca---atttac-----
--ccaattattag--agtcaaaca-atctttataagaactgcatt-ataagata------
-agcttttgttttgctaaat-gctaacagtgtgta-ct--ttacgagaactt--------
---------------tctttt-------agtgttagtta-gtttatggaggagtt-gtca
cacctgta-----attatg--------ttag-tta--agtagtttag-t---taa-gt--
-atcttatacgctg-aagattat--------ggtttt----gtttcta----ca-ttttt
c-tttggttag---------atag-tttaatgggtt-ggggttt-agtta------gatt
gttttgt-----------------tatatta-a--tttc-tttgt-----tttgccaaca
c-tc---------------------ttg------------tttgattc-agtcattt---
---aaatt-acgt-----------------tcctatatttattgtttaatat-cgttgct
-aaataaat------t-gtta----tttttatttcacatatccatt------tgtt----
--ggatttt-cttttatt-tatacctagcacca-tagaaactcatt--tactgttac-gt
ctcatc---------ctata-gaacaacttaaacacgtaaca------------------
------------------------------------------------------------
------------------------------------------------------------
------------------------------------------------------------
------------------------------------------------------------
--------------------------
>Gypsy42B-LTR_DR|1491307
------------------------------------------------------------
------------------------------------------------------------
------------------------------------------------------------
------------------------------------------------------------
------------------------------------------------------------
------------------------------------------------------------
------------------------------------------------------------
------------------------------------------------------------
------------------------------------------------------------
------------------------------------------------------------
------------------------------------------------------------
------------------------------------------------------------
------------------------------------------------------------
------------------------------------------------------------
------------------------------------------------------------
------------------------------------------------------------
------------------------------------------------------------
-------------------------------gagtt-ggggttt-agtta------gatt
gttttgt-----------------tacgatt-a--tttc-tttgt-----tttggccact
c-tc---------------------ctgtt-ttttc--g-tttgattt-ggatattt---
---gaatc-acat----------tctaaattcctataa---ttgtttaatat-cattgtt
-taattaat------t-atta--t-tttttgtttcacttatccgtt------cgtt----
--gtgattt-cccttatt-ttcatccagcaccagtaga-actcact--taatgttat-gt
aacatc---------ccata-taacaactcaaacacataatatgttttgaatagtttgta
aaagttt-----------------------------------------------------
--------------------------aattcagc--atcgataagccaacaat-------
------------------------------------------------------------
--------tatggttttgtttctaaatttttgttgttgttgt----tagttta-------
-------ggg----------------
>Gypsy42B-LTR_DR|1491308
------------------------------------------------------------
------------------------------------------------------------
------------------------------------------------------------
------------------------------------------------------------
--------------------------------------------------ttttctg-t-
----ttttctct-------tctctcttctg-----ttgtgtaccc--tgtcctgtcc---
--ta-ggtgtgcaactattg-gtca--agaaggccatcaa----tcaccattttgatg-c
acttggcgcaccaatcaggagctgattct---ccac-ttttaaaaggcattcagtaga--
------acagaagtgct------tggctcgccactaaactcct-----------------
------------------------------------------------------------
------------------------------------------------------------
------------------------------------------------------------
------------------------------------------------------------
------------------------------------------------------------
------------------------------------------------------------
------------------------------------------------------------
------------------------------------------------------------
------------------------------------------------------------
------------------------------------------------------------
------------------------------------------------------------
------------------------------------------------------------
------------------------------------------------------------
------------------------------------------------------------
------------------------------------------------------------
------------------------------------------------------------
------------------------------------------------------------
------------------------------------------------------------
------------------------------------------------------------
--------------------------
>Gypsy42B-LTR_DR|1491309
------------------------------------------------------------
------------------------------------------------------------
------------------------------------------------------------
------------------------------------------------------------
------------------------------------------------------------
------------------------------------------------------------
------------------------------------------------------------
------------------------------------------------------------
------------------------------------------------------------
------------------------------------------------------------
------------------------------------------------------------
------------------------------------------------------------
------------------------------------------------------------
------------------------------------------------------------
------------------------------------------------------------
---------------------------atag-gta--agaagtttag-t---taa-gc--
-gttccatacgctg-aagattat--------ggtttt----gtttctg----cagttttt
cctcagctcag---------ttgaggtttctgtgt--ggagttt----------------
------------------------tatattt-a--tttc-tttgt-----tttttctttg
t-tt---------------------------ttttg--g-tttatttc-ggttactta--
---aaatt-acat----------tctaaattccgatatccgttgtatgatatgctctgtt
-caaaaaaa------t-ttta-----atttgtttcacttatccatc------tctt----
--gtgtttttttttcatt-ttcactcagcaccattaatgactcact--aaatgttac-gt
cttatc---------caaca-taacaacttaaacacgtaaca------------------
------------------------------------------------------------
------------------------------------------------------------
------------------------------------------------------------
------------------------------------------------------------
--------------------------
>Gypsy42B-LTR_DR|1491310
------------------------------------------------------------
------------------------------------------------------------
------------------------------------------------------------
------------------------------------------------------------
------------------------------------------------------------
------------------------------------------------------------
------------------------------------------------------------
------------------------------------------------------------
------------------------------------------------------------
------------------------------------------------------------
------------------------------------------------------------
------------------------------------------------------------
------------------------------------------------------------
------------------------------------------------------------
------------------------------------------------------------
---------------------------atag-gta--agaagtttag-t---taa-gc--
-gttccatacgctg-aagattat--------ggtttt----gtttctg----cagttttt
cctcagctcag---------ttgaggtttctgtgt--ggagttt----------------
------------------------tatattt-a--tttc-tttgt-----tttttctttg
t-tt---------------------------ttttg--g-tttatttc-ggttactta--
---aaatt-acat----------tctaaattccgatatccgttgtatgatatgctctgtt
-caaaaaaa------t-ttta-----atttgtttcacttatccatc------tctt----
--gtgtttttttttcatt-ttcactcagcaccattaatgactcact--aaatgttac-gt
cttatc---------caaca-taacaacttaaacacgtaaca------------------
------------------------------------------------------------
------------------------------------------------------------
------------------------------------------------------------
------------------------------------------------------------
--------------------------
>Gypsy42B-LTR_DR|1491311
------------------------------------------------------------
------------------------------------------------------------
------------------------------------------------------------
------------------------------------------------------------
------------------------------------------------------------
------------------------------------------------------------
------------------------------------------------------------
------------------------------------------------------------
------------------------------------------------------------
------------------------------------------------------------
------------------------------------------------------------
------------------------------------------------------------
------------------------------------------------------------
------------------------------------------------------------
------------------------------------------------------------
------------------------------------------------------------
-------atacttg-tagattac--------ggttta---gatttttt----ta-tttcc
c-tttggttaa---------atag-tttagtgggtt-aggattt-agtttgttttagatt
ttttcgc-----------------tttattt-a--tctc-tttgt-----tttggcaacc
t-ct---------------------ttt-g-atttt--t-tgtgaaaa---ttagctta-
---------acag------------ataacggttttgctaatcgcc--------------
-aat--------------------------------------------------------
----g------ttgcgtacttt--------------------------------------
------------------------------------------------------------
------------------------------------------------------------
------------------------------------------------------------
------------------------------------------------------------
------------------------------------------------------------
--------------------------
>Gypsy42B-LTR_DR|1491312
------------------------------------------------------------
------------------------------------------------------------
------------------------------------------------------------
------------------------------------------------------------
------------------------------------------------------------
------------------------------------------------------------
------------------------------------------------------------
------------------------------------------------------------
------------------------------------------------------------
------------------------------------------------------------
------------------------------------------------------------
------------------------------------------------------------
------------------------------------------------------------
------------------------------------------------------------
------------------------------------------------------------
------------------------------------------------------------
------------------------------------------------------------
------------------------------------------------------------
------------------------------------------------------------
--------------------------------------------atgc-aattattta--
---aaatt-acgtttacattac-----atttcctatattcatcgcttgacattctctgtt
-tgataaa-----------ta--c-tttttgtttcacttaaccagc------agtt----
--gtgtct---cccccttgttcatccagcatcattagagactcact--gattgttgc-gt
tttatt--catttaatatct----taacttaaacacgtaaca------------------
------------------------------------------------------------
------------------------------------------------------------
------------------------------------------------------------
------------------------------------------------------------
--------------------------
>Gypsy42B-LTR_DR|1491313
ttttgttacgtgtttttggcaacactgctgttttctttgtttaattcgattatttagagt
tacatttaaatgccatctatattcattgcttgacat---tctctgttaaataaatac---
--ttttgtttcactt--atccagcagttgtgtcttctcct-ttttcatccagcatcatt-
-agactcactgactgttacgtttcatccattaattatcttaataacttaaacacgtaaca
tgttac---gtttcac--gtttg--t-------------tttgttgttggttttctg-t-
tttgcgttcact-----tttctgc-----------ttgtgaatcc--tgtcatgtat---
--ta-ggtgtgcaaccattg-gtcg--aaggggctttcaa----tcaccatcatgact-c
aattgg----ccaatcaggagctgttctg---caca-gtataaaacctgtgcgcttgcgc
tgttcttcaagagcgct------tggctcaccgccagtctcctc-----------acttc
tgtcggccggtc--tgttcccttgtgtt-tgtttgcttagtt-----------tg-----
-gttgttg------tattctt-----------gttt---tttctcga-tt----------
aag-tgatcga-------tttattagataag-ctt-gtgcagctca---gctaatt----
-atcta---ttgcgaagttgaacg-atctttatgagaattggatt-at---atg------
-agatcttgttttgctaatg-gctaacagagtgta-ct--ttacaagaactc-cagtaat
g-tgagcagcttagtctctcta------tgtgttcgtta-gtttatggaggcgtt-gcca
catgtgta-----attatg-tcttgaagtag-tta--taaagtttag-t---taa-gt--
-gacg----tgctg-aagattac--------gatttt----gtttttg----ca-ttttt
c-ttaggttag---------ttta-agtgcgggggt------------------------
------------------------------------------------------------
------------------------------------------------------------
------------------------------------------------------------
------------------------------------------------------------
------------------------------------------------------------
------------------------------------------------------------
------------------------------------------------------------
------------------------------------------------------------
------------------------------------------------------------
------------------------------------------------------------
--------------------------
>Gypsy42B-LTR_DR|1577973
------------------------------------------------------------
------------------------------------------------------------
------------------------------------------------------------
------------------------------------------------------------
------------------------------------------------------------
------------------------------------------------------------
------------------------------------------------------------
------------------------------------------------------------
------------------------------------------------------------
------------------------------------------------------------
------------------------------------------------------------
---------------------------------tt-gtgcagctca---gtttatt----
-gtctg---gtgagaaattgaaag-acctttatgagaattggatt-at---ttg------
-agatcttgttttgctaacg-gctaacagtgtata-ct--ttacgagaattt-tagttat
g-tgagcagcttagtatatctaa-----tctgttagtta-gttaaacgaggcgtt-gcca
c--gtgta-----attatg-ttttga---ag-tta--tgaagtttag-t---taa-gc--
-cacg----tggtg-aagattgc--------agtttt----ttttctg----ca-ttttt
c-tttggttag---------ttag-tttagtgggtt-ggggttt-agtta------gatt
gttttgt-----------------tatgttt-a--tttc-tttgt-----tttggcaaca
c-ttg----------------gcaacac-t-tttccttg-tttaattc-gattattta--
---aaatt-acattttcattac-----atttcctctattcattgtttgacattctctgtt
-taataaa-----------ta--c-ttgttgtgtcatttaacaagc------agtt----
--gtgtct---tctccttgttcatccagcatcatt--agactcact--gattgttac-gt
ttcatc--cttttaaaatct-taacaacttaaacatgtaaca------------------
------------------------------------------------------------
------------------------------------------------------------
------------------------------------------------------------
------------------------------------------------------------
--------------------------
>Gypsy42B-LTR_DR|1577974
------------------------------------------------------------
------------------------------------------------------------
------------------------------------------------------------
------------------------------------------------------------
------------------------------------------------------------
------------------------------------------------------------
------------------------------------------------------------
------------------------------------------------------------
------------------------------------------------------------
------------------------------------------------------------
------------------------------------------------------------
------------------------------------------------------------
---------------------------------------tagatt-atcagataacaaga
tataatttgctttgctaatt-gctaacattgttga-ct--ttatgagagctc-tattaaa
tctgag-agaatagcgcttgt-------gttcttagtta-gtttacggtg----------
------ta-----gtttta-tttttg-atggtttg--catagtttag-t---tat-gt--
-gtt--gttatgtg-aagattat--------ggtttt---gatttcta----ct-ttttc
a-tttggtt------------cag-tgtagtgggtt-gggcttt-agttt------gatc
gttttat-----------------tttattt-a--ttta-tttgt-----tttaacaaca
c-ac---------------------ttt-t-aattg--g-gttaataa---ttacttat-
---------acaa------------tatattttttatatcattgtt--------------
-tattaagt------t-atta--cttttttgtttcacatataagttatatgatatt---a
aaata------tcttatatttcacccaacaccag-aaaacctcaat--taatctagttgt
ttcttc----------ccta-taacaacttaa----------------------------
------------------------------------------------------------
------------------------------------------------------------
------------------------------------------------------------
------------------------------------------------------------
--------------------------
>Gypsy42B-LTR_DR|1577975
------------------------------------------------------------
---------------------------------------tgtttaataaatt--------
-g----------------------------------------------------------
-----------------------------------------------------------g
tattgt----tttcaca---------------------------tatccatttgctg-t-
-------------------tttctctt-----acttt----------cacccagcac---
--ca-----------------gtag-----------------------------------
------------------------------------------------------------
------------------------------------------------------------
------------------------------------------------------------
---------------------------------------aaactcac-tt----------
aaa-tgttacgt--------------------ctt-aaccaacata---acttaaatgcg
caacaattattacgaagttgaacg-atctttatgagaattggatt-ctcagatac-----
--gctcttgttttgctatttg--------tgtgta-ct--ttataagaactc-cagtaat
t---aaaagaatagtattttgt-------------gttc-gtttatggagttgcc-gcca
catgttta-----attatg-ttttga-atag-tta--agtagtttag-t---taa-ac--
-ctcgcatacgctg-aagattac--------gatttt----atttctg----ca-ttttt
c-tttggttag---------aaag-ttcagtgggtt-ggggatt-agttg------gatt
gtttggt-----------------tat-----a--tttc-tttgt-----tttggcaaca
c-tc---------------------ctg-g-ttttc--a-gctgattc-ggttattta--
------------------------------------------------------------
------------------------------------------------------------
------------------------------------------------------------
---------------------aaa------------------------------------
------------------------------------------------------------
------------------------------------------------------------
------------------------------------------------------------
------------------------------------------------------------
--------------------------
>Gypsy42B-LTR_DR|1692834
------------------------------------------------------------
------------------------------------------------------------
------------------------------------------------------------
------------------------------------------------------------
------------------------------------------------------------
-------------------tctcttttcta-----ttgtgtactc--tgtcctgttc---
--ta-ggtgtgcaaccattg-gtcg--agaaggctgtcag----tcaacattatgatg-c
actcgacgtaccaatcaggagctggccca---ccac-gtataaaaggcatgcacttgcgc
tgtttagcaggagcact------tggctcaccatcaaactcctc-----------acttc
agtcggccagcc--tgttcatttgtgt----tttgtatagttt-----------------
tgttgctt-----ttgttgtg--------tagttta---tctcgtgt-tt----------
aag-tgatgta-------tttattagctaag-ctt-gtgcagctta---atttagtat--
------ttattaagaagtcgaatg-atctttatgaaaattgaactcatcagaca------
--acctcttgtttgctaatg-gctaacagtgtgta-ct--ttacgggtactg-tagtaat
tttgagcagcataagtttttgt-------------gtta-atttttggaggaggt-gaca
caattgta-----atagtt-----------------------------t-----------
------------tg-gaagttac--------ggtttt----gttcctgtattta-ttttt
g-tttagttac---------ttag-tttagtgggat-ggggtta-ggttc------catt
gctttgt-----------------tatattt-a--tttc-tttga-----ttaagcaaaa
c-tc---------------------ctg-t-ttttc--a-tttaattt-gattattta--
---aaatt-acat----------tctaaattcctatattcattgtctaatatgctttgtt
-taacgaat------t-gtaa--t-ttttttttttatttatccagc------ggtt----
--atgtgt---tttcatt-ttcacccagcactattaaaga------------cttac-at
ctcatc---------caatt-taataacttaa----------------------------
------------------------------------------------------------
------------------------------------------------------------
------------------------------------------------------------
------------------------------------------------------------
--------------------------
>Gypsy42B-LTR_DR|1692835
------------------------------------------------------------
------------------------------------------------------------
------------------------------------------------------------
------------------------------------------------------------
tgttac---gtttcaa--gtatg--ttttg--------------tttttgttttctg-t-
tgagctctc----------gctttttcctg-----ttgagtcttc--tgtcctg------
--------------ccattg-gtcg--aaaaggctgttag----tcatcactcagaca--
-----tcgcaccaatcaggagctggtgta---tcac-atttaaaagacattcgcttgcgc
tgttcgagagaagcacc------tgattcaacatcaaactcctc-----------gctcg
catcaaccagcc--tgtttttcagtg-----tttgtattatttc----------------
-------------tggttgtt--------tagttg----tctctcgt-gt----------
aag-tagttaa-------------agctaag-ctt-ttgaagctta---atttac-----
--ctggttattagaaagttgaatg-atctttgtaagaattggatt---------------
-atcttttgttttactactt-gctaacagtgtgta-ct--ttatgagaactc-cagtaat
tctgattggaaaagtctgtt--------tgtgttaatta-gtttacggatgagtt-acca
caccagta-----attctg-ttttga-atagtttgt-gtaggtttaa-t---taa-gt--
-gttgtatatgccg-gagattac--------ggtttc----atttcta----ca-ttttt
c-tttggttac---------tcagttttaatgggtg-gggtttt-agtta------gata
gttttgt-----------------tatattt-a--tttc-t---t-----tttggcaaca
c-ac---------------------ctg-t-ttttc--a-tttgattt-ggtcatttaaa
tttaaatc-acat----------tctaaattcctatattcattgtttaagat-cattgtt
-taactaat------t-------a-ttcttgtttcacttatccgct------tgtt----
--gtgattt-ccattatt-ttcacccagcaacagtaga-actcatt--tattgttac-gt
ctcatc---------ccaca-taacaacttaaacatgtaaca------------------
------------------------------------------------------------
------------------------------------------------------------
------------------------------------------------------------
------------------------------------------------------------
--------------------------
>Gypsy42B-LTR_DR|1692836
------------------------------------------------------------
------------------------------------------------------------
------------------------------------------------------------
------------------------------------------------------------
tgttgc---gtttcat--gtatg--ttttgttgt------------ttgtttttttg-t-
tttgcgttctct--------cttttttagc-----ttatgaatcc--tgtcatgttt---
--ta-ggtgtgcaaccaatg-gtcg--aagggcctgtcaa----ccaccatcgtgact-c
aatcggctcgacaatcaggagctggtccg---caca-gtataaaagccgtgcgcttgcgc
tgttcttgaggagcgct------tggctaa--gccagtctccgc-----------acttg
tgctggccagct--tgttcacttgtgtt-tgtttgcttagtt-----------tggttgc
tgttgctg------tattcta-----------tttt---tttctcga-tt----------
aag--tatcga-------tttattagatatg-ctt-gtgcagctca---atttagt----
-atcta---ttgagaagttgaacg-atctttatgagaattggatt-at---atg------
-agatcttgttttgctaatg-gctaacagtgtgta-ct--ttatgagaactc-tagtaat
g-tgagcagcttagcatctcta------tttgttagtta-gtttatggaggcgtt-gcca
catttgta-----attatg-ttttgaagtag-tca--tgtagt-----------------
---cg----tgctg-aagattac--------ggtttt----gtttctc----ta-ttttt
t-tct--ttgg---------ttag-tttacagggtt-aaggttt-agttg------gatc
---------------------------attt-a--tttc-tttgt-----tttggcaagt
a------------------------------tttcattg-tttaattc-gattaatta--
---aaata-acatttaaattac-----attttctatattcattgcttaacattctctgtt
-aaataaat------a-ctta--c-ttttagtttcacttaaccagc------agtt----
--gtgtct---tctcctggttcattcagaattattagagactcact--gattgttac-gt
ttcatc--cattcaatatct-taataacttaaacacgttaca------------------
------------------------------------------------------------
------------------------------------------------------------
------------------------------------------------------------
------------------------------------------------------------
--------------------------
>Gypsy42B-LTR_DR|1692837
------------------------------------------------------------
------------------------------------------------------------
------------------------------------------------------------
------------------------------------------------------------
tgttac---atttcac--gtatg--ttttgtg-----------------tttgtctg-t-
tttgttttctct-------tctcttttctg-----ttgtgtactc--tgtactgtac---
--ta-tgtctgcgaccattg-gtcg--agaaggctgtcaa----tcaccattatgacg-c
actctgcgcaccaatcaggaggtggtctg---ccac-atttaaaaggccttcacttgcgc
tgtt---caggaacgct------tggctcgccaccaaactcctc-----------actag
tgtcgaccagcc--cgttcatttgtt-----tttgtacta----------------tttt
tgttgttg-----tt-ttgtt--------tagtttg---tctctcgt-tt----------
aac-tgcttta-------tttattagataat-ttt-gtgcagctca---atttaat----
-atttattattaggaagtcgaatg-atctttatgagaattgcatc-atcagaca------
-agctcttgt-------att-gctaactgtgtgta-ct--ttacaaaaactc-tagtaat
tttaagtagcatagttttttg-------------tgtta-gtttatggtggagtt-gcca
cattttca-----attatg-ttttttaatag-gtg--agaag-ttaa-t---tga-gc--
-gtcgcatacgctg-aagattac--------ggtttg----atttctg----ca-ttttt
c-tttggttag---------ttag-tttagtaggtc-ggggttt-agtta------gatt
gttttgt-----------------tatattt-a--tttc-tttat-----tttggcaaca
c-tc---------------------ctg-t-ttttc-tg-tttaattc-tgttattta--
---aaatt-acat----------tctaagttcatatatacattgtttgacattctttgta
-taataaat------t-gtta----tttttgtttcacttatccatt------tgtt----
--gtgttt---tct--tt-ttcacccagcaccattagagactt------aatgttat-gt
ttcatc---------caaca-taacaacataag-gcgtaac-------------------
------------------------------------------------------------
------------------------------------------------------------
------------------------------------------------------------
------------------------------------------------------------
--------------------------
>Gypsy42B-LTR_DR|1692838
------------------------------------------------------------
------------------------------------------------------------
------------------------------------------------------------
------------------------------------------------------------
------------------------------------------------------------
------------------------------------------------------------
------------------------------------------------------------
------------------------------------------------------------
------------------------------------------------------------
------------------------------------------------------------
------------------------------------------------------------
------------------------------------------------------------
--------------------------------------------t-atcagata------
-agctcttgttttgctaatg-gctaacagtctgta-ct--tcacgagaactc-tagtaat
cttgagcagcataattttttc---------------------tgttagaggagtt-gcca
catttgta-----attatg-ttttggaatag-tta--agaagtttag-t---taa-gc--
-gttgcatatgctg-tagattat--------ggtttt----gtttctg----ct-ttttt
cctttggttac---------ttag-tttagtgggtt-ggggatc-agttt------gatc
attctgt-----------------tataatt-a--tttc-gttgt-----tttggcaaca
c-tttggcaacacatatcgttgtttttgtttttttc--a-tttaattt-ggttattta--
---aaact-acat----------tctaatttcctatattcattgtttgatatgctctctt
-taataact------t-gtta--a-tttttgtttcacttacccatc------agtt----
--gtgtgt---tctca--------------------------------------------
------------------------------------------------------------
------------------------------------------------------------
------------------------------------------------------------
------------------------------------------------------------
------------------------------------------------------------
--------------------------
>Gypsy42B-LTR_DR|1692839
------------------------------------------------------------
------------------------------------------------------------
------------------------------------------------------------
------------------------------------------------------------
------------------------------------------------------------
------------------------------------------------------------
------------------------------------------------------------
------------------------------------------------------ttgtgc
tgttctccaggagcgct------cggctcacagccagactcttc-----------actac
tgtcggctggcc--tgttcatttgtgt----tctgcttagtt-----------tagttgc
cgttgctg------tgttcta-----------gttt---tctttcga-tt----------
aag-tgatcga-------tttattagataag-ctt-gtgcagctca---atttagt----
-atcta---ttgagaagttgaacg-atcttcatgagaattggttt-at---atg------
-agatcttgttttgctaatg-gctaacagaatgtt-ct--atacgagagc---tagtaat
t-tgagcagcatagtatcttta----------tttgtta-gttaatagagg---------
------------------------------------------------------------
-------------------------------cgtttt----gtttctg----ca-ttttt
c-tttggttag---------ttag-tttagtgggtt-ggggttt-agtta------gatc
gttttgt-----------------tataatt-a--tttc-attgt-----tttggcaaca
c-tc---------------------ctg-t-ttttct---tctaattc-agttattta--
---aaatg-acatttacattacatctaatttcctatattcattgtttgacattctctgtt
-taataaat------a-ctta--c-tttttgtttcactaaaccagc------agtt----
--gtgtcc---cctcatttttcatccagcatcattagagactcact--gattgttgc-gt
tttatc--catttaatatct-taataacttaaacacctaaca------------------
------------------------------------------------------------
------------------------------------------------------------
------------------------------------------------------------
------------------------------------------------------------
--------------------------
>Gypsy42B-LTR_DR|1692840
------------------------------------------------------------
------------------------------------------------------------
------------------------------------------------------------
------------------------------------------------------------
tgttat---gtttcac--gtatg--ttttg--------------tgtttgttttcgg-t-
ttcgctttctat-------tctctcttccg-----ttgtgtactc--tgtccttcc----
--ta-ggtgtgcgaccatta-gtcg--agaaggctttcaa----tcatcattatgacg-c
actcaatgcaacaatcaggagctggtcct-------------------------------
------------------------------------------------------------
----gttgagcc--tgttaaattg-------ttcgtattattt----------------t
tgttgctg-----ttgctgtt--------tagtttg---tttctcgt-tc----------
aag-tgcttta-------tttatttgat--------------------------------
--gtatttattagtaagtcaaatg-atctttatgagaattggact-atcagtat------
--gcttttgttctgctgatt-gctaacagagagta-ct--ttacaagaactc-tagtaat
ttagagcagcatagttttttttttttctcgtgttagtta-gtttatgaaggagtt-gcca
caacagta-----attatc-ttttggaatag-tta--agaagttaag-t---taa-gc--
-attgcatacgcgg-aagattac--------ggtttt----gtttcag----ca-ttttt
c-tttggttag---------ttag-ttaagtgggtt-ggggttt-agtta------gatt
gttctgc---------------tatatatta-a--tttc-tttgt-----tttggcaact
c-tc---------------------ctg-t------------------------------
------------------------------------------------------------
------------------------------------------------------------
------------------------------------------------------------
------------------------------------------------------------
------------------------------------------------------------
------------------------------------------------------------
------------------------------------------------------------
------------------------------------------------------------
--------------------------
>Gypsy42B-LTR_DR|1692841
------------------------------------------------------------
------------------------------------------------------------
------------------------------------------------------------
------------------------------------------------------------
------------------------------------------------------------
------------------------------------------------------------
------------------------------------------------------------
------------------------------------------------------------
------------------------------------------------------------
------------------------------------------------------------
------------------------------------------------------------
------------------------------------------------------------
------------------------------------------------------------
------------------------------------------------------------
------------------------------------------------------------
------------------------------------------------------------
-----------------------------------tt----gtttcta----ca-gtttt
c-tttggttgg---------tttg-tttagtgggtt-ggggtgt-tgtta------gatt
gttttgt-----------------tatattt-a--tttc-cttgt-----tttggcaaca
c-tc---------------------ctg-t-ttttc--g-tttgattc-agtcgttt---
---aattt-acat----------tccaaattcacatattcagtgattaatat-cattgtt
-t--------------------------tttttctccacatatcac------tgta----
--gtgattt-gtcttctt-ttcgcccagcaccagtcgaaactcact--taatgttac-tt
cttatc---------ctaca-taacaacataaacacataaca------------------
------------------------------------------------------------
------------------------------------------------------------
------------------------------------------------------------
------------------------------------------------------------
--------------------------
>Gypsy42B-LTR_DR|1787015
------------------------------------------------------------
------------------------------------------------------------
------------------------------------------------------------
------------------------------------------------------------
----------ttttac--gtatg--ttttgtg----------------------------
--------------------gtgtttcccg-----ttgtgtattc--tgtcctg-ca---
--ca-ggtgtgcaaacactg-gtcg--agaaggctgtcaa----ttatcattatgatgcc
attcagcaaaccaatcagaaact-----------gc-atttaaaaggcgttcaccacttt
---tcaggaagagtgcg------tgattctacaccaaactcctc-----------acttt
tgtcgactagcc--cattcatttgtg-----ttaatagtatt-----------ttt----
-------g-----ttgctgtt--------tagtttg---tctcttat-tt----------
aaa-tgcttta-------tt----------------------------------------
------------------------------------------------------------
------------------------------------------------------------
------------------------------------------------------------
------------------------------------------------------------
------------------------------------------------------------
------------------------------------------------------------
------------------------------------------------------------
------------------------------------------------------------
------------------------------------------------------------
------------------------------------------------------------
------------------------------------------------------------
------------------------------------------------------------
------------------------------------------------------------
------------------------------------------------------------
------------------------------------------------------------
------------------------------------------------------------
--------------------------
>Gypsy42B-LTR_DR|1787016
------------------------------------------------------------
------------------------------------------------------------
------------------------------------------------------------
------------------------------------------------------------
tgttac---gttccag--atatg--ttttg--------------tgtttgttttctg-t-
ttcgctttttct-------tcagtttttcg-----ttgtgtactc---------------
------------------tg-gttg--agaaggctgtcaa----tcaccattatgacgca
actcagcgcaccaatcaggagctggtctg---tcgc-atttaaaaggtgttagcttttgc
tttcc--------tgcc------tggttctacaccaaactcctc-----------acttg
tggcgaccagcc--tgttcatttgtg-----ttcttattattttg------a--------
-------------ttgttgtt--------tagtttg---tttcttgt-tt----------
aag-tgcttta-------ttgtttagataag-ttt-gagcagctca---atttactcaat
actcaattattagaaagtcgaatg-atttttatgagaattggatt-ttcagaaa------
-agcttttgttttgctaatt-gctaacagtgtgta-ct--ttacaagaactc-cagtaat
ttggagtagaatagtatttagt-------------ttta-gttaatggaggattt-gcca
cacttgta-----attatg-----------------------------------------
------------------------------------------------------------
------------------------------------------------------------
------------------------------------------------------------
------------------------------------------------------------
------------------------------------------------------------
------------------------------------------------------------
------------------------------------------------------------
------------------------------------------------------------
------------------------------------------------------------
------------------------------------------------------------
------------------------------------------------------------
------------------------------------------------------------
--------------------------
>Gypsy42B-LTR_DR|1787017
------------------------------------------------------------
------------------------------------------------------------
------------------------------------------------------------
------------------------------------------------------------
------------------------------------------------------------
------------------------------------------------------------
------------------------------------------------------------
------------------------------------------------------------
------------------------------------------------------------
------------------------------------------------------------
------------------------------------------------------------
------------------------------------------------------------
-------tgttaggaagttgaacg-acctcaatgagaatcagctt-atcagatg-----a
cagtcattgttttgctaatt-gctattgttgtgta-ct--ttacaagagctc-tattgat
tgtga-cagagtagagtt----------tttgttgttgc-ttaggttgactagtt-gcca
cccctata-----gtttta-atttgg-atagttgg--tgtagtttaaga---gtc-aa--
-atacagttca-tg-aagattac--------agtttt---gacttcta----ca-ttttc
c-tttgaataa---------tta---------------tgatga-agtta------gatt
gtttga--------------------------------------------------tcta
t-tt---------------------ctg-c-ttttt--g-tttgatt----ttactaa-t
--taattt-acat----------tctaaattctaatatttattgtttcctgt-cattatt
-taataaat------t-actt----cttttatttcacatatctgtt-------gtt----
--gt----t-tctct-ta-ttcacccagcaccag-aaaatcacact--taatgttac-at
ctcata---------a--ctaaaaactt--------------------------------
------------------------------------------------------------
------------------------------------------------------------
------------------------------------------------------------
------------------------------------------------------------
--------------------------
>Gypsy42B-LTR_DR|1787018
------------------------------------------------------------
------------------------------------------------------------
------------------------------------------------------------
------------------------------------------------------------
------------------------------------------------------------
-----------------------------------tt-----------------------
------------------------------------------------------------
------------------------------------------------------------
------------------------------------------------------------
------------------------------------------------------------
------------------------------------------------------------
------------------------------------gtgtagccta---ttttat-----
--ttgattattagggagtctaacc-actttaatgagaatcagctt-gttcgata-----a
cagtctttgttttattaatt-cttaacattgtgta-ct--ttacaagaattt--------
------------------------------------------------------------
-------------gtttct-ttttcg-attgtctc--tgtttttcgt-t---taa-gc--
-gtcagatccgcta-aagatcac--------tgtttt---gatttcta----cg-ttttc
c-tttggttaa---------ttag-tttagtgtttt-----tta-attta------ggct
gttttgt-----------------tttcttc-a--tttc-ttttt-----tttggcaaca
c-tc---------------------ttg------------tttgtttt-tgttactaa-t
--caattt-acat----------tctaaactttcatatttatagttttttat-tattgtt
-caataaat------t-acca----aatttgtttcacattttccataa------------
-----tttg-tcctcttt-ttcacccagcaccagaaaagtctcactt-aaatgttac-gt
ctcagc---------ctct--gaataactaaaacttgcaaca------------------
------------------------------------------------------------
------------------------------------------------------------
------------------------------------------------------------
------------------------------------------------------------
--------------------------
>Gypsy42B-LTR_DR|1787019
------------------------------------------------------------
------------------------------------------------------------
------------------------------------------------------------
------------------------------------------------------------
tgttac---atttcat--gtacg--ttttgtggtat---------------tttgtg-t-
tttgctttcacg-------tctctcttccg-----ttgagcactt--tgtcctgtctta-
agta-ggtgtgcaaccattg-gact--agaaggctgtcaa----tcaccattatgacg-c
actcggagcaccaatcaggagctggtccg---ccac-atttaaaaggcgtccgtttgcgc
tgttcagtaggagcgct------tggcttgccaccaaactcctc-----------atttg
tgtcggccagcc--tgttcatttgtg-----ttggtattatt-----------ttgttgc
tgt----------tttttgtg--------ttgtttg---tctctcgt-tt----------
aag-tgatcta-------tttattagataag-gtt-gtgcagctca---attgagt----
-tattataattgggaagtcgaacg-atctttaagagaattggatt-atcagata------
-agctcttgttttgctaatg-gctaacagtgtgta-ct--ttacaagaactc-ttgtaat
tttgagcagcatatttttt---------tgtattagtta-gtttatggaggagtt-gcca
tattttta-----attatg-ttttggaatag-gta--aaaagtttag-t---taa-gc--
-accgcataagctg-aagataat--------ggcttt----gtttctg----cc-ttttt
c-tttggttag---------tttg-tttagtgggtt-ggggttt-agtta------gatc
ttttt-------------------tatattt-a--tttc-tttgt-----tttggc----
------------------------------------------------------------
------------------------------------------------------------
--aaaaaat------t-gtta--a-tttttgttttacttatctatc------tgtt----
--gtattt---tctcatt-tttaaccagcacctttagagagtcact--gaatgttac-gt
ctcatc---------caact-taacaacttaaacacgaaaca------------------
------------------------------------------------------------
------------------------------------------------------------
------------------------------------------------------------
------------------------------------------------------------
--------------------------
>Gypsy42B-LTR_DR|1787020
------------------------------------------------------------
------------------------------------------------------------
------------------------------------------------------------
------------------------------------------------------------
------------------------------------------------------------
------------------------------------------------------------
------------------------------------------------------------
------------------------------------------------------------
------------------------------------------------------------
------------------------------------------------------------
------------------------------------------------------------
------------------------------------------------------------
------------------------------------------------------------
------------------------------------------------------------
------------------------------------------------------------
------------------------------------------------------------
-------------------------------ggtttt----gtttcta----ca-ttttt
c-tttggttag---------ttag-tttagggggctaaagattt-agtaa------gatt
gttttgt-----------------tcaaatt-a--tttc-tttgt-----tttggcaaca
c------------------------ctg-t-ctttt--g-tttgattt-gattaataa-t
---tattt-acat----------tctaaattcctttattcactgtttaatataatttttt
-taataaat------c-acta--t-tctttgtttcatatagacttt-------gtt----
--gtggttt-ctcttatttttcttccagcaccagc--aaactcact--ttttgttac-ga
ctcatc---------c--------------------------------------------
------------------------------------------------------------
------------------------------------------------------------
------------------------------------------------------------
------------------------------------------------------------
--------------------------
>Gypsy42B-LTR_DR|1787021
------------------------------------------------------------
------------------------------------------------------------
------------------------------------------------------------
------------------------------------------------------------
tgttac---gttttaa--gtatg--ttttgtggtgc---tttgttttttgctttctg-t-
tttgcgttctct----ctctctctcttccg-----ctat-tatcc--tgtcctgttt---
--ta-ggtgttcaatcattg-gtca--aaggggctgtcag----taaccatcgtcact-c
aatcggcacgccaatcaggagcgggtccg---cgca-gtataaaagccgtgcgcttacac
tgtttttcaggagcact------tggctcacagtcagactcctc-----------acttc
tgtcggtaaacc--tgttcacttgtgtt-tatttgcttagtt-----------tgtttgc
tgttgccg------tgtgcta-----------gttt---tctcttta-tt----------
aag-agattga-------cttattagataag-ttt-gtgcagctca---gtttatt----
-atcta---gtgagaagtagaaag-atctt--tgagatttggatt-at---atg------
-agatcttgttttgctaacg-gctaacagtgtgta-ct--taac------tc-tagtaat
g-tgagcagcttagtatatcta------ttttttacttt-gttaaaggagacgtt-gcca
catgtgta-----attatg-ttctga---ag-ttc--tgaagtttag-t---taa-gc--
-tacg----tgctg-aagattac--------ggtttt----gtttctg----ca-tttgt
c-tttgatcag---------tcag-tttagtgggtt-ggggttt-agcta------gatc
gttttgt-----------------tatattt-a--tttc-tttgt-----tttagcaaca
c-tc---------------------ctg-t-tttctttg-tttaattc-gattattta--
---aaatt-tcatttacattac-----atttcctatattcattgtttgacattctctgtt
-taatagatataaata-ctaa--c-tttttgtttcacttaacaaga------ggtt----
--gtgtat---tctccttgttcatccagcaccatt--agactcact--cattgttac-gt
ttcatc--tatttaatatct-taacaacttaaacacgtaaca------------------
------------------------------------------------------------
------------------------------------------------------------
------------------------------------------------------------
------------------------------------------------------------
--------------------------
>Gypsy42B-LTR_DR|1900738
------------------------------------------------------------
------------------------------------------------------------
------------------------------------------------------------
------------------------------------------------------------
------------------------------------------------------------
------------------------------------------------------------
------------------------------------------------------------
------------------------------------------------------------
------------------------------------------------------------
------------------------------------------------------------
------------------------------------------------------------
------------------------------------------------------------
------------------------------------------------------------
------------------------------------------------------------
------------------------------------------------------------
------------------------------------------------------------
------------------------------------------------------------
-----------------------g-cttagtgggtt-ggggttt-agtta------gatt
gttttgt-----------------tata--------------------------------
--tt---------------------ttg-t-ttttc--g-tttgattc-ggttattt---
---aaatt-acat----------tccaaattcatatattcattgtttaatat-cattgtt
-taattaat------t-att--------ttgtttcacatatctatt------agtt----
--gtgattt-ctcttatt-tcacccc-------gcagaaactcact--taatattac-at
cttatc---------caaca-taacaacttaaacac------------------------
------------------------------------------------------------
------------------------------------------------------------
------------------------------------------------------------
------------------------------------------------------------
--------------------------
>Gypsy42B-LTR_DR|1900739
------------------------------------------------------------
------------------------------------------------------------
------------------------------------------------------------
-------------------------------------------------------tagtg
tgttgg---g-------ggtttg--ttagatcgttt---tgttatatttatttctttgt-
tttggtaacactc---ctgttttttttttaa---tttgattatttacattctaattt---
--tt-aatatgcattgattgagttt--aataaacacttaa----tttttgttttact---
----------------------------------------------------------ta
tctagcagttgtgtctt------ctccttttcatccagcatcat----------------
---------------------tagcga----ctc-actgatt-----------gttacat
ttcatcta-----tttttaat--------atcttaa---taacttca-ac----------
acg----------------ttattagataag-ctt-gtgcagctca---atttagt----
-atcta---tttagaaattaaaca-atctttatgacaattggatt-atcaaat-------
-agctcttgtcttgctatag-gctaacagtgtgtagct--ttacgagaaatc-tagtaat
tctgagc--------atttttct------------ttta-gttagttgaggcgtt-gcca
cacttgtagttactgtatgtttttggagcag-tta--cgaagttt---------a-gtg-
------acgtactg-aagattac--------ggtttt----gtttctg----ca-ttttt
c-tttggttgg---------ttag-tttag------------------------------
------------------------------------------------------------
------------------------------------------------------------
------------------------------------------------------------
------------------------------------------------------------
------------------------------------------------------------
------------------------------------------------------------
------------------------------------------------------------
------------------------------------------------------------
------------------------------------------------------------
------------------------------------------------------------
--------------------------
>Gypsy42B-LTR_DR|1900740
------------------------------------------------------------
------------------------------------------------------------
------------------------------------------------------------
------------------------------------------------------------
tgttac---gtttcac--ttacg--atttgtggtgt---tttgttgtttgttttctg-t-
tttgcgtctgct-------tctctcttccc-----tggtgcatcc--tgccctgttt---
--aa-gatgtgcaattatta-gtcg--aaaaagctgtccg----tcgccatcatgatg-c
tattgtcgcaccaatcaggagctggtcca---ccaa-gtgtaaaaggcgtgtgcttgtgc
cattctcaaggagcgct------tggctcaccgccaaactcctc-----------acttt
tgtcagccggcc--tgttcatttgtg-----tttgtatagtt-----------tggatgt
tgttgctg------tgttgtc----------tggtt---tctttcga-tt----------
aag-cgatcga-------tttattagat--------------------------------
------------------------------------------------------------
------------------------------------------------------------
------------------------------------------------------------
------------------------------------------------------------
------------------------------------------------------------
------------------------------------------------------------
------------------------------------------------------------
------------------------------------------------------------
------------------------------------------------------------
------------------------------------------------------------
------------------------------------------------------------
------------------------------------------------------------
------------------------------------------------------------
------------------------------------------------------------
------------------------------------------------------------
------------------------------------------------------------
--------------------------
>Gypsy42B-LTR_DR|1900741
------------------------------------------------------------
------------------------------------------------------------
------------------------------------------------------------
------------------------------------------------------------
tgttac---gtttcac--ttatg--ttttg-----------------ttgttttctg-t-
tttgtgttctct-------tctttcttgcg-----ttgtgttttc--tgtcctgttc---
--ta-ggtgtgcaaccatta-gttg--aaaaaactgtcaa----tcaccatcatgacg--
-----------caatcaggagctggtccg------------------------------c
tgttcagcaggagcgct------cgactcaccgccaaactcctc-----------acttg
tgtcggccagcc--tgttaatttgtg-----tttgtattgttt-----------------
tgttgctg-----ttgttgtt--------tagtc-----tctctcaa-tt----------
aag-tgatcta-------tttattagataag-tgt-gtgcagctca---atttagtat--
------ttattgagaagttgaacg-ctctttatgagaattggatt-atcagata------
-agctcttgttttgctaatg-gctaacagtgtgta-ct--ttacgagaaatc-tagtcat
tttgag------------------------------------------------------
------------------------------------------------------------
------------------------------------------------------------
--------------------ttag-tttagtgggtt-ggggttt-agtta------gatt
gctttgt-----------------tatattt-atttctc-ttttt-----tttggcaaca
c-tc---------------------ttgtt-ttttc--a-tttaattt-ggttattta--
---aaatt-acat----------tctatattcctaatttcattgtttgacatgctctgtt
-aattaaat------a-ctca--a-ttattgtttcacttatctatc------ggtt----
--gtttgt---tctcatt-ttcatacagcaccattacagactcact--gaatctcac-gt
ctcatc---------caact-taataacttaaaaa-gtaaca------------------
------------------------------------------------------------
------------------------------------------------------------
------------------------------------------------------------
------------------------------------------------------------
--------------------------
>Gypsy42B-LTR_DR|1900742
------------------------------------------------------------
------------------------------------------------------------
------------------------------------------------------------
------------------------------------------------------------
tgttac---gttttat--gtatg--tcttgtggtgt---tttgtgtttgtttttttg-t-
tttgtgttctgt-------tctctcttccg-----ttatgtactc--tgtcctgtcctac
tgta-ggtatgcaaccattg-gtcg--agaaggctgtcaa----tcaccattatgaca-c
attcgatgccctgatcaggagctggtctg---ccat-gtataaaag--------------
------------------------------------------------------------
------ccagcc--tgttcatttgtg-----tccgtattcttt----------ttgttac
tgctgctg-----ttgttgtg--------tagtttg---tttctcgt-ta----------
aag-tgatctattt----attattagataag-ctt-gtgcagctca---atttagt----
-atttattattgagaagtcgaacg-atctttatgagaattggatt-at------------
---------ttttgctaatg-actaacagtgtgta-ct--ttatgagaactt-gagtaat
tttgagcagcatagttttttttttt---tttgttaggta-gtttatggaggagtt-gcca
catttgta-----actatg-ttttgaaatag-gtt--ggaagtttag-----tta-gc--
-gttgcatacgctg-aagataat----------tttt----gtttctg----ct-ttttt
c-tttggtttg---------ttag-tttagtggctt-ggggttt-agtta------gatt
gttttgt-----------------tatatat-a--tttc-attgt-----tttaacaaca
c-tc---------------------ctg-t-ttttt--t-tctgattc-ggttgttta--
---aattt-----------------taaatatttaaattaaatatttaca----------
-ttataaat------t-ccaa--a-tttttgtttcacttattcatc------ggtt----
--atgtgt---tctcatt-ttcactcagcaccattaaagactcact--taatgttac-gt
ctcatc---------caaat----taacttaaacatgtacca------------------
------------------------------------------------------------
------------------------------------------------------------
------------------------------------------------------------
------------------------------------------------------------
--------------------------
>Gypsy42B-LTR_DR|1900743
------------------------------------------------------------
------------------------------------------------------------
------------------------------------------------------------
------------------------------------------------------------
tgttat---gtttcac--gtatg--ttttgtgaggt---tttg-tgtttcttttctg-t-
ttcgctttctcg-------tctctcttccg-----ttgtgtactc--tgtcctgtcc---
--ta-ggtgtgtagccattg-gtca--agaagactgccaa----tcaccattatgaca-g
actcggcacaccaattaggagctggactg---caa--atttaaaaggtgtttgctttcgc
tgttcagcaagagcgct------tggctctccactaaactccac-----------acttg
tgtcgaacagcc--tgttcatttgtg-----ttcgtattattt-----------------
-----ttg-----ttgctgttg------tcgtgttt---tattagat-at----------
aag-tgcttta-----------tttgataag-tat-gtgcagctga---atgtatt----
-attcattattaggaagtagaatt-atctttatgaatattggatt-atcaaata------
-agatcttgttttgctaata-gctaacagtgtgta-at--ttacaaaaaatc-ttgtcat
tttaagcagcacagt-------------tttatgtggta-gtttatggaggagtt-gcca
catgtgta-----attaat-tttgga-ataa-tta--agaagtttag-t---taa-gc--
-gttgcatatgctg-aagattac--------gtaatt----gtttctg----ga-ttttt
c-ttaggttag---------taag-ttaggtgggtt-ggggttt-agtta------gatt
gttttgt-----------------tatattt-a--tttc-tttgt-----tttgggaaca
c-tc---------------------ctg-t-tttat--g-gttaattt-ggttcttta--
---aaatt-acat----------tctaaatgtgtatattcattgtttgattatgattgct
-taataa--------------------tttttttcacttataaatt------tgtt----
--gtgttt---tctcatt-ttcacccagcaccattagagactcact--taatgttac-gt
ctcatc---------caata-aaacaacttaaacacgtaaca------------------
------------------------------------------------------------
------------------------------------------------------------
------------------------------------------------------------
------------------------------------------------------------
--------------------------
>Gypsy42B-LTR_DR|1987343
------------------------------------------------------------
------------------------------------------------------------
------------------------------------------------------------
------------------------------------------------------------
tgttac---g---------------ttttgtggtgt---tttgttgtttcttttctg-t-
tttgcgttctcc-------tctcacttcag-------gcgtactc--tgtcctgttc---
--ta-ggtgtgcaaccattg-gttg--agaaagctgtcaa----tcaccatcatgacg-c
aatcggtgcaccaatcaggagctggtccg---ccaa-gtataaaaggcgtgcgcttgcgc
tgttcagcaggagcgct------tggcccaccgccaaactcctc-----------acttg
cgccgactggcc--tgttcatttgtg-----tatgtgtagtt-----------ttactgc
tgttg------------tgtt----------tagtt---tctctcga-tt----------
aag-tgatcta-------ttttttaggcaag-ctg-gcgaag------------------
------ttattgagaagttgaacg-atctttatgggaattggatc-atca----------
gagctcttgttttgctaatg-gctaacagtgt--------tcatgagaaatc-tagtctt
t-tgagcagcatagtatttttctt------------gta-gtttatggaggtgtt-gcca
catttgta-----tgtatgtgcttggaatag-tta--tgaagtttag-t---taa-gt--
-gtcg----cgctt-aaaattac--------ggtctt----gtttctg----ga-ttcct
c-tttggttag---------ttag-tttagtgggtt-gaggttt-aatta------gatc
attttgt-----------------tatattc-a--tttc-tttgt-----tttggcaaca
c-tc---------------------ctg-t-atttc--g-tttgattc-ggttattta--
---aaatt-acat----------tgtaatttcctttattcattgtttgacatgctctgtt
-tcataaat------a-cttaatt-cttttgtttcactta-tcatc------ggtt----
--gtgtgt---tctcatt-tacacccagcaccattagagactcact--gaatgttac-gc
ctcatc---------caatt-taataacttaaacacgtaa--------------------
------------------------------------------------------------
------------------------------------------------------------
------------------------------------------------------------
------------------------------------------------------------
--------------------------
>Gypsy42B-LTR_DR|1987344
------------------------------------------------------------
------------------------------------------------------------
------------------------------------------------------------
------------------------------------------------------------
------------------------------------------------------------
------------------------------------------------------------
------------------------------------------------------------
------------------------------------------------------------
------------------------------------------------------------
------------------------------------------------------------
------------------------------------------------------------
------------------------------------------------------------
------------------------------------------------------------
------------------------------------------------------------
------------------------------------------------------------
------------------------------------------------------------
------------------------------------------------------------
---------------------------------------------agtta------gatt
gttttgt-----------------ttgattt-a--tttc-tttct-----attagcaaca
a-tt--------------------------------------------------------
---tattt-acat----------tccaattttttaaattcattgtttcttat-cattatt
ttaataaat------t-acta-----ttttcttacacgttttaataaattactattttcc
atgtggcct-ctctcatt-ttcacctagcatcagcagc-actcact--tagtgttac-at
cacatc---------cttta-taacaacctaaacacataaca------------------
------------------------------------------------------------
------------------------------------------------------------
------------------------------------------------------------
------------------------------------------------------------
--------------------------
>Gypsy42B-LTR_DR|1987345
------------------------------------------------------------
------------------------------------------------------------
------------------------------------------------------------
------------------------------------------------------------
tgttac---gtttcac--atcta--ttttg--------------tgtttgttttctg-t-
tttgcgttctct-------tccctctttcg-----ttgtgtactt--attcctgtac---
--ta-ggtatgcgaccattg-gtta--agaaggctgtcaa----tcaccattatgacg-c
agtcggtgca--------------------------------------------------
-----------------------cgtcttgccaccaaactcctc-----------acttg
tgtcggccagcc--tgtttatgtgtg-----tttgtattattt-----------------
tgttgctg-----ttgttgtg--------tagtttg---tctcacgt-tt----------
aag-tgcaata-------ttttttagataag-ttt-gtgcagctca---atttagt----
-atttattattgggaagttgaaca------------------------------------
-a--------------------------------a-------------------------
------------------------------------------------------------
------------------------------------------------t-----------
-----------------------------------------gtttctg----ca-ttttt
c-tttggttag---------ttag-tttagtgggtt-ggggttt-agtta------gatc
attttgt-----------------tatattt-a--tttc-gttgt-----ttgggcaaca
c-tc---------------------ctg-t-tgttc--a-tttaattt-agttacttg--
---aaatt-acat----------tctaaatttcaatatttattgtt-gatatgctctgtt
-taataaat------t-gtta--a-tttgtgtttcacttatccatc------tgtt----
--gtgttt---tctcatt-ttcacccagcaccattagagactcact--gaatgctac-at
ctcatc---------caact-aaacaacttaaacatgtaaca------------------
------------------------------------------------------------
------------------------------------------------------------
------------------------------------------------------------
------------------------------------------------------------
--------------------------
>Gypsy42B-LTR_DR|1987346
------------------------------------------------------------
------------------------------------------------------------
------------------------------------------------------------
------------------------------------------------------------
tgttac---gtttaaa--gtatg--ttttgaggtgt---tttg-tgtttgttttaag-t-
ttcgctttcgca-------tctcttttccg-----ttgtgtacac--tgtcctgtcc---
--ta-ggtttgctaccattg-gtta--agaaggctgtcaa----tcaccattatgaca-c
acgcggcacaccaatcaggagctggttca---ccat-gtttaaaag--------------
--------------gcc------tgacttgccaccaaactcctc-----------aattg
tgtcgaccagcc---------ttgtg-----tttggattatat-----------------
---ttgtg-----ttgttgtt--------tagttct---tccctcgt-tt----------
aag-tgcttta-------tttatcagataag-ttt-gtggagctca---attaac-----
--ccgattgttaggaagccgaatg-atctttctgatagtttattt-atcagata------
-agctcttgctatgctaatg-gataacagtgtgta-ct--ttacaagaa----cagtaat
tttgagcagcatagt---------------------------------------------
------------------------------------------------------------
------------------------------------------------------------
------------------------------------------------------------
------------------------------t-----------------------------
------------------------------------------------------------
------------------------------------------------------------
------------------------------------------------------------
------------------------------------------------------------
------------------------------------------------------------
------------------------------------------------------------
------------------------------------------------------------
------------------------------------------------------------
------------------------------------------------------------
--------------------------
>Gypsy42B-LTR_DR|1987347
------------------------------------------------------------
------------------------------------------------------------
------------------------------------------------------------
------------------------------------------------------------
tgttac---gtttcac--gtatg----------------tttagggtttgttttctg-t-
ttcacttctttc-----tttctttttccag-----ttgtgtattc--tgtcttgcc----
--ca-ggtgtgcgacca-tg-gtct--agaaggccatcag----tctccattatgaagat
actcggcacaccaatcaggagatgctctgcatctgc-gtttaaaaggcttttgcttgcgc
tgatctagaggagcacc------tgatacagcatcaaactcg-------------aattg
tgtcgactagcc--tgttcatttgcg-----ttcgcattattt-----------------
-----ttg-----gtgttgtt--------taggttg---tctcttat-tt----------
tag-tgcttta-------ttgt--------g-tgt-ttgcaactca---atgtac-----
--ctgattattaggaagttaaaca-atcttattgagaa----------------------
------------------------------------------------------------
------------------------------------------------------------
--------------ttatg-ctttga-atag-ttc--agtagtttag-t---t---ct--
-atagcatacgctg-aagatcac--------ggtttt----gtgtcta----ca-ttttt
c-ttcggttag---------t-----ttagtgggtt-tggtttt-agtta------gatt
gttttgt-----------------tatattt-a--tttc-tttgt-----tttggcaaca
c-tc---------------------ctg-t-ttttc--a-tttgattc-ggtcattt---
---aaatt-acat----------tctaaacttatatattcattgtttgac----------
------------------------------------------------------------
------------------------------------------------------------
------------------------------------------------------------
------------------------------------------------------------
------------------------------------------------------------
------------------------------------------------------------
------------------------------------------------------------
--------------------------
>Gypsy42B-LTR_DR|2075735
------------------------------------------------------------
------------------------------------------------------------
------------------------------------------------------------
------------------------------------------------------------
------------------------------------------------------------
------------------------------------------------------------
------------------------------------------------------------
------------------------------------------------------------
------------------------------------------------------------
------------------------------------------------------------
------------------------------------------------------------
------------------------------------------------------------
--------------------aacg-atctttatgagaattggatt-aat-----------
-agctcttgttttgctaatg-gctaatagagtgta-ct--ttaagagaactc-tagaaat
g-tgagcagcttagtatcttta------attgtgagtta-gtttatggagg-gtt-gcca
catgtcta-----attatg-ttttgaagcag-taa--tgacgtttag-t---taa-gc--
-gacg----tgctg-aagattac--------ggtttt----gtttctg----ca-tgttt
t-tcttgttagtgatgttagttcg-tttagtgggtt-ggggttt-agtta------gatc
attttgt-----------------tacattt-a--tttg-tttgt-----tttgacaaaa
c-tt---------------------ctg-t-tttctttg-tttgattc-aattatata--
---aaatt-acatttaaa-----tgacatttcctatattcattgcttgatgttctctgtt
-aaataaac------a---------ctttagtttcacttaacaagc------ggtt----
--gtgtct---tctcctttttcacacagcatcatt--agactcact--gattgttac-gt
ttcatc--catttaatatct-taataacttaaacacataac-------------------
------------------------------------------------------------
------------------------------------------------------------
------------------------------------------------------------
------------------------------------------------------------
--------------------------
>Gypsy42B-LTR_DR|2075736
------------------------------------------------------------
------------------------------------------------------------
------------------------------------------------------------
------------------------------------------------------------
tgttat---gttgcac--gcgtg--ttttgtgg---------------tgttttttg-t-
ttcgctatcact-------tttcttttccg----tttgtgtattc---------------
--cg----------------------------------------ccagtatt--------
-----------ccgtcaggagctggttca---ccgc-atgtaaaaggtgtttgcttgtgc
tgttcaggaggagcacc------tgattctacaccaaacacttc-----------acttg
tgtcaaccagcc--tgttcttacggg-----ttcgaattttcg-----------------
aaactttt-----ttgttgtt--------tagtttg---tctcttgt-tt----------
aac-tgcttta-------ttgttaaaataaa-ctt-ttgtagcttacccatttac-----
--cccattattaggaagtgagatt--actttatgagaattggatt-ttcagata------
-agtttttgttttgctaatt-gctaacaatatgta-tt--ttacgtgaactc-cagtaat
tctgagtagaatagtcttt---------tgtgttagtta-gtttatggaggagtt-gcca
cacctcta-----attaca-ttttga-ataa-tta-gagtactttgg-t---aaa-ac--
-atcgtatacacta-aagatagc-------agttttt----ttttcta----ca-ttttt
c-tttggttag---------ttag-tttagt------ggggttt-agtta------gatt
gctttgc-----------------tgcattt-a--tttc-tttgt-----tttggcaaca
c-tc---------------------ctctt-ttttt--a-tttgattt-ggtcattt---
---aaact-acaa----------ttccaaatcatatattcatagtttaataa--------
----------------agtta----tttttgtttcacatatccgtt------tgtt----
--gcgattt-ctcctatt-ttcacccagcaccagtaaaaactcact--taatggtac-gt
ctcctc---------caata-caacaacccaaacacataaca------------------
------------------------------------------------------------
------------------------------------------------------------
------------------------------------------------------------
------------------------------------------------------------
--------------------------
>Gypsy42B-LTR_DR|2075737
------------------------------------------------------------
------------------------------------------------------------
------------------------------------------------------------
------------------------------------------------------------
tattac---gtttcac--gtatg--ttttgtggtgt---tttg---------------t-
-------------------tttctcttctg-----ttgtgtactc--tgtcctgtcc---
--ta-ggtgcgcaaccattg-atcg--agaaggctgacaa----tcaccatcatgatg-c
attcggcgcaccaatcaggagctagtccg---ccac-gtataaaagacgttcccttgcgc
cgttcagcaggagcgat------tggctcgccaccaaactcctc-----------acttg
tgtcggccagcc--tgttcatttg-------tttatattattt----------------t
tgttgctg-----ttgttgtt--------tagtttg---tctctcat-tt----------
aag-tgattta-------tttattagat------t-gtgcagcaca---atttagt----
-atttattattggaaattc----------------gaattggatt-atcagata------
-agctcttgttttgcttatgggctaatagtgtgta-ct--ttatgagaactc-tagtaat
tttgtgcagcatagtttttttg------tgctagtgtta-ttttatggaggagtt-gcca
cattcgta-----attatc-ttttggaatag-ata--agaagtttag-t---taa-gc--
-atcgcatacgcgg-aagattac--------gggttt----gtttctg----ca-ttttt
c-tttgg-------------taag-tttagtggatt-ggagttt-agtta------gatt
gttttgt---------------tatatattt-a--ttac-tttgt-----tttggcaaca
g-tc---------------------ctg-t-ttttg--a-ttaaattacaa--------a
-aaaagta-caaa----------tctaaatttctatattcattgtttgatattctcagtt
-taataaat------t-gata--a-tttttgtttcacttatccatc------ttctcgct
caacattt---tctcatt-ttcacccagcaccattagagact------gaatgttac-at
ctcatc---------caaca----taaattaaacacgtaaca------------------
------------------------------------------------------------
------------------------------------------------------------
------------------------------------------------------------
------------------------------------------------------------
--------------------------
>Gypsy42B-LTR_DR|2075738
------------------------------------------------------------
------------------------------------------------------------
------------------------------------------------------------
------------------------------------------------------------
-gttac---gtttcat--gtatg--tgttgtggtgt-------ttttgtgttttctg-t-
tttacgttctct-------tctctcctctg-----ttgtgtactc--tgtcttgtcc---
--ta-ggtgtgcaaccattg-ttcg--agaaggctgtcaa----tcaccattatgaca-c
actcgacgcaccaatctggagctggtccg---ccat-gtaaaaaaggcgtttgtcttcac
tcttcaggaggagcgct------tggctcaccactaaactcttc-----------acttg
tgtcggacagct--tgtttgtttgtg-----tttgtattatt-----------------t
tgttgttg-----tagttgtg--------tagtttg-----tctcgt-tt----------
aag-tgatcta-------tttattagataag-tgt-gtgcagctta---gtttagt----
-atttataattgggaagtcaaa-----ctttatgagaataggatt-atcagata------
-agctcttgttttgcaaatg-gctaacagtgtgta-ct--ttatgagaactt-tagtcat
tttgagcagcatatagttttttttt---tgtgtcagtga-gtttatggaggagtt-gcca
catttgta-----attatg-ttttggaatag-gta--agtagtttag-t---taa-gc--
-tttgcatatgctg-aagattat--------ggtttt----gtttctg----ca-ttttt
c--ttgattaa---------taag-tttagtgggtg-gggcttt-agtta------gatt
gtttaat-----------------tatattt-a--tctc-tttgt-----tttggcaaca
c-tc---------------------ctg-t-ttttc--g-tttaattc-aattattta--
---aaatt-acat----------tctaaattcttatattcattttttgatattctctgtt
-taataaat------t-gtta--a-ctttttttccacttatccatc------ggtt----
--gtgtgt---tctcatt-ttcacccggcaccattagagactcatt--gaaagttat-gt
ctcatc---------caact-taacaacttaaacaaataaca------------------
------------------------------------------------------------
------------------------------------------------------------
------------------------------------------------------------
------------------------------------------------------------
--------------------------
>Gypsy42B-LTR_DR|2075739
------------------------------------------------------------
------------------------------------------------------------
------------------------------------------------------------
------------------------------------------------------------
tgttac---atttcac--atagg--ttttgtggtgt---tttg---------------tg
----------------------------------tctgtttactc--tgtcctgccc---
--tc-tttgtatgaccattg-gttg--agaaaactgtcaa----tcaccattatgatg-c
actcgg---aacaatcaggagctggtcca---ccat-gtttaaaag------gcttgcgc
tgttcagtaggagcgct------tgactctccaccaaactcctc-----------acttg
tgtcgaccagct--tgttcagttgtg-----tttgtattattt-----------------
-----ttg-----ttgttgtc--------tagtttg---cgtcttgt-tt----------
aag-tgcttta-------tttattagataag-ttt-gtgtagctca---atatac-----
--ctgattattaggaaatcaaatg-atctttatgagaattggatt-atcacata------
-agatcttgatttgcttatt-gctaagagtgtgta-ct--ttatgagaactc-tagtaat
tttgagcagcacagtg------------tgtgttagtta-gtttacggaggattt-gcta
cacctgta-----attatg-ttttga-atag-tt---agaagtttag-a---taa-ac--
-atcacattcgctg-aagattat--------ggtttt----gtttctg----ca-ttttt
c-tttggttag----------------tatttggtt-ggagttt-ggtta------gatt
gctttgt-----------------tatattt-a--tttc-tttgt-----tttggcaaca
c-tc---------------------ctg-t-attat--g-tttgattt-gtattttt---
---aagtt-acat----------tctaaattcatgtat-caatgtttaat----------
----taaat------t-gtta----tttttgttccatttatctatt------tgtt----
--gtgattt-ctcttatt-ttcacccagcaccagtagaaactcatt--taattttac-gt
ttcatc---------cagca-taataacttaaacacgttaca------------------
------------------------------------------------------------
------------------------------------------------------------
------------------------------------------------------------
------------------------------------------------------------
--------------------------
>Gypsy42B-LTR_DR|2075740
------------------------------------------------------------
------------------------------------------------------------
------------------------------------------------------------
------------------------------------------------------------
------------------------------------------------------------
------------------------------------------------------------
------------------------------------------------------------
------------------------------------------------------------
------------------------------------------------------------
------------------------------------------------------------
------------------------------------------------------------
------------------------------------------------------------
------------------------------------------------------------
------------------------------------------------------------
------------------------------------------------------------
------------------------------------------------------------
------------------------------------------------------------
------------------------------------------------------------
-ttttgt-----------------tatattt-a--tttc-tttgt-----tttatcaaca
c-tc---------------------ctg-t-ttttc--g-tttgattt-----attt---
---aaatt-taat----------tccaaattcctatattctttgtataatat-catcatt
-taataaat------t-gtta----tttttgtttcacatattcctt------ggtt----
--gtgattt-ctcttatt-ttcacccagcaccagtagaaact------taatgttgc-gt
ctcttc---------caata-taacaacattaacacgtaata------------------
------------------------------------------------------------
------------------------------------------------------------
------------------------------------------------------------
------------------------------------------------------------
--------------------------
>Gypsy42B-LTR_DR|2075741
------------------------------------------------------------
------------------------------------------------------------
------------------------------------------------------------
-----------------------------------------------------------a
tttttc----tttcaaa---------------------------tttccattgtttg---
-------------------tcctcttt--------tt----------cacccagcact--
---------------------gctat----------------------------------
-----------------ga-----------------------------------------
------------------------------------------------------------
------------------------------------------------------------
---------------------------------------tctcacgt-------------
----------------------------aaatgtt------------acatctaat----
-t---------------ccgaatg-acctttatgagagttggcttttctagataacaata
tatgccttgttttgctagtt-gccaactttttgtc-tt--ttat--------ctagttac
tagaatccaattatgttt---g------tttgttagttc-gcttatggagtggtc-gcca
cctttt---------tttg-ttttag------ttgg-tgtagttacc-t---taaggc--
-atcagatacccta-aagttttc--------ggtttg----atttcta----ca-ttttc
c-tttggttag---------ttag-ttagttagtta-gttagtt-agtta----------
------------------------------------------------------------
------------------------------------------------------------
------------------------------------------------------------
------------------------------------------------------------
----------------------------------------------------gtt-----
------------------------------------------------------------
------------------------------------------------------------
------------------------------------------------------------
------------------------------------------------------------
------------------------------------------------------------
--------------------------
>Gypsy42B-LTR_DR|2075742
------------------------------------------------------------
------------------------------------------------------------
------------------------------------------------------------
------------------------------------------------------------
tgttac---atttcat--ggatg--ttatgtggtgtt------ttgcgttcatactg-t-
tttgcgttctcg-----tctctctctccca-----ctgtttatccaacactcttttt---
--ta-aatgtgcaaccattg-gttg--aaaggcctgtcaa----tcaccatcgtgagt-c
agtcggcgcaccaatcaggagctggtccg---cata-gtataaaagccatgcgcttgcgc
tgttctccaggagcgct------tggctcacagccacactcctc-----------acttc
tgtcggccggcc--tgtttacttgtgtt-tgtttgcttagtt-----------tggtttc
tgttgctg------tgttcta-----------gttt---tctctcga-tt----------
aag-taagcga-------tttattagataag-ctt-gtgcggctca---atttagt----
-atcta---ttgcgaagttaaatg-aactttatgagaa----aat-attatata------
-aggtcttgttttgctaatg-actagcagtttgta-ct--ttacgagaactc-tagtaat
g-tgaacagcttagtatctcta----------tttgtta-gtttatggaggcatt-acca
catgtgta-----attatg-ttttgaagtag-tta--taaagttttg-t---taa-gc--
-gacg----tgctg-aagattac--------ggtttt----gtttctg----ca-ttttt
cttttcgttag---------ttag-tttagtgggtt-gaggttt-agtta------gata
ttgttttatttatttatttatttattcattt-a--ttca-ttcat-----tttggcaaca
t-tc---------------------ctg-t-ttttt--t-ttttattc-gattattta--
---aaatt-acatttaaa-----ttaaatttcctatattaattgcttgaaattccctgtt
-aaataaat------a-ctta--c-tttttgtttcacttaacaagc------ggtt----
--gtgtct---tctcctttttcatccagcatcattagactcac------------ag-at
ttcatc--catttaatatct-taataacttaaacacgtaaca------------------
------------------------------------------------------------
------------------------------------------------------------
------------------------------------------------------------
------------------------------------------------------------
--------------------------
>Gypsy42B-LTR_DR|2075743
------------------------------------------------------------
------------------------------------------------------------
------------------------------------------------------------
------------------------------------------------------------
--ttat---gtttcat--gtatg--ttttgtg-------------gtttgttttctg-t-
tttgagttctct-----tctctctcttccg-----ttgtgtatcc--tgtcctgttt---
--ta-agtgtgcaaccattg-gtcg--aaggggctgtcaa----tcatcattgcgact-c
aatcggcgcgccaatcaggagctggtctg---caca-gtataaaaactgtgtgcttgcat
tgttccccaggagcact------tagctcacagccagactcctc-----------gcttg
tgtcggccggcc--tgttcatttgcgt----tttgcttagtt-----------tg-----
-gttgctg------tgttcta-----------gttt---tctctc---------------
-tt-tgtttga-------tttattagatagg-----------------------------
----------tgatgtcattaacg-atctttatgacaattggatt-at---atg------
-agatcatgttttgctaatg-gctaacagtgtgta-ct--ttacgagaactc-tagtaat
t-tgagcagcatagtattttca------cttgttagtta-ggttttggaggcgtt-gcca
ggtgtg---------tatg-ttttgaagtag-tta--tgaagtttag-t---tga-gc--
-aacg----tgctg-aagattac--------ggtctt----gtttctg----ca-ttttt
c-tttggttag---------ttag-tttagtgggtc--gggttt-agtta------gatc
attttct-----------------cataatt-a--tttc-tttgt-----tttggcaaca
c-tc---------------------ctg-t-tttcttta-attaaata-agttattta--
---aaatt-atatttacattatatctaatttcctaaattcattgtttgacattctctgtt
-ttaaaaat------a-ctta--c-ctttcgtttcatttaaccagc------agtt----
--gtgtct---tctccttattcatccagcattattagagacttact--gattattac-gt
ttcatc--catttaatatgt-taataacttaaacgcgtaaca------------------
------------------------------------------------------------
------------------------------------------------------------
------------------------------------------------------------
------------------------------------------------------------
--------------------------
>Gypsy42B-LTR_DR|2075744
------------------------------------------------------------
------------------------------------------------------------
------------------------------------------------------------
------------------------------------------------------------
------------------------------------------------------------
------------------------------------------------------------
------------------------------------------------------------
------------------------------------------------------------
------------------------------------------------------------
------------------------------------------------------------
------------------------------------------------------------
------------------------------------------------------------
------------------------------------------------------------
------------------------------------------------------------
------------------------------------------------------------
------------------------------------------------------------
----------------------------------------------ta----ca-ttttt
c-tttggttag---------ttag-tttagtgggct-ggggttt-agtta------gatt
gttttgt-----------------tatatgt-a--tttc-tttgt-----tttggcaaca
c-tc----------------------------------------attt-gattaataa-t
---tgttt-acat----------tctatattcctttattcaccgtct------cattgtt
-tattaaat------c-atta--a-tctttgtttcatttagacttt-------gtt----
--gtggttt-ctcttctt-ttcgtccagcacca--------ccact--gtatgttac-ga
ctcatt---------cttta-tatcagcataaacacctaaca------------------
------------------------------------------------------------
------------------------------------------------------------
------------------------------------------------------------
------------------------------------------------------------
--------------------------
>Gypsy42B-LTR_DR|2075745
------------------------------------------------------------
------------------------------------------------------------
------------------------------------------------------------
------------------------------------------------------------
tgttac---gtttcac--gtata--ttttgtggtgt---tttgttgtttattttccg-c-
tttgcgttctct-------tctctcttccg-----ttctgtattc--tgtcctggtc---
--ta-ggtgtgcaaccattg-gttg--aaaaagctgttag----tcaccattatgacg-c
agtcgacgcactaatcaggggctggtctg---ctaa-gtataaaaggcctgtgcttgcac
tgttcagcaggaacact------cggcttaccgccaaactcctt-----------acttg
tgtcggccagcc--tg-ttagttgtg-----tttgtattaat-----------attttgt
tgtagttgc--tgttgttgtt----------tagtc---tct------------------
------ataga-------tttattagataag-ctcaatttagctca---atttagt----
-atcta---ttgagaagtttaaca-atttttatgagaattggatt-atcagata------
-agctcttgttttgctaa----------gtgtgta-ct--tcacgagaaatc-tagtaat
cttgagcagcatagtatttttct----gtttgttagtta-gtttatggaggagtt-gcca
catgtgta-----attacgtttttgaagtag-tta--tgaagtttag-t---taa-gc--
-tacg----tgctg-aagctaat--------ggtttt----gtttctg----ca-ttttc
c-tttggttag---------tcag-tttagtgggtt-gggtttt-agtta------ggtc
gtttggt-----------------tatattt-a--tttc-tttgt-----tttggcaaca
c-tc---------------------ctg-t-tttttc-a-tttaattt-ggttattta--
---aaatc-acat----------tctaatttcctatattcattgtttgatatactctgtt
-aaataaat------a-ctta--c-tttttgtttcacttatccagc------agtt----
--gtgtct---tctcatt-ttcatccagcattattagagattcact--gtttgttat-gt
ctcatc--catttaataact-ttataagttaaacatgtaaca------------------
------------------------------------------------------------
------------------------------------------------------------
------------------------------------------------------------
------------------------------------------------------------
--------------------------
>Gypsy42B-LTR_DR|2075746
------------------------------------------------------------
------------------------------------------------------------
------------------------------------------------------------
------------------------------------------------------------
------------------------------------------------------------
------------------------------------------------------------
------------------------------------------------------------
------------------------------------------------------------
---------------------------tcagcgtctaacttctc-----------acttg
cgtccaccagcc--tgtgcttcattg-----tttgtattctt------------------
--------------tgtggtt--------cagttt----tttcatgt-gt----------
----cgctttg-------ttgttaagctaag-ttt-ttatagccta---ctttac-----
--ctgattatctggaagttgaacg-atctctatgagtattgaatt-ttcagatg-----a
aagtttttgttatgctaatt-gctaacattgt--------ttgcgagaactc-tagcaac
tctgattagaatagtgttttgt-------------gtta-gtttgtggagtaatt-gcca
cccttgta-----gttttg-atttga-atagttta--agtagtttag-t---taa-gc--
-gttggataagttg-aagatttt--------ggtttt----ggttcta----gg-ttttt
c-tttggttaa---------ttag-tttagtgggtt-gaggttt-agtta------gatt
gttttgt-----------------tttattt-a--tttc-tttgt-----tttgccaaca
c-tc---------------------c----------------------------------
------------------------------------------------------------
------------------------------------------------------------
------------------------------------------------------------
------------------------------------------------------------
------------------------------------------------------------
------------------------------------------------------------
------------------------------------------------------------
------------------------------------------------------------
--------------------------
>Gypsy42B-LTR_DR|2075747
------------------------------------------------------------
------------------------------------------------------------
------------------------------------------------------------
------------------------------------------------------------
--ttac---gtttcac--gtttg--ttttgtggtgt---tttgttgtttgttttctg-t-
tttgcgttctct-----tctctctcttctg-----ctgtgtatcc--tgtcctgttt---
--ta-gttgtgcaaccattg-gtcg--aaggggctgtcaa----tcattatcgtgact-c
aatcggcgcaccaatcaggagctggtctg---caca-gtataa-----------------
------------------------------------------------------------
------------------------------------------------------------
------------------------------------------------------------
------------------------------------------------------------
------------------------------------------------------------
------------------------------------------------------------
------------------------------------------------------------
------------------------------------------------------------
------------------------------------------------------------
------------------------------------------------------------
------------------------------------------------------------
------------------------------------------------------------
------------------------------------------------------------
------------------------------------------------------------
------------------------------------------------------------
------------------------------------------------------------
------------------------------------------------------------
------------------------------------------------------------
------------------------------------------------------------
------------------------------------------------------------
--------------------------
