# Supplementary material for: Zebrafish transposable elements show extensive diversification in age, genomic distribution, and developmental expression
Source: Genome Res. 2022 Jul;32(7):1408–23. doi: 10.1101/gr.275655.121 (PMC9341512; doi:10.1101/gr.275655.121)
Supplement: Supplemental Material [file supp_gr.275655.121_Supplementary_data_2.tar.gz › supp-data-2/DNA-2-26_DR.mafft.fa]

>DNA-2-26_DR|20328
-----------------------tggcccagctccaggccatacaataac-ttttcccct
g---gcccaagtaccgcaaagaatgatggtcctgaagtggcccataactggattaaagag
aagagccacac---atgggccaacact-tttcttactctcagccaatt------------
--------------aactgggccaaaacaggt--------ctattatt-gttaccgattc
tctgctataagtt---------------tttactttaacta---------gaaatccca-
--aaacctgagcc---ataacc-cagcctaatgt-taccta----------aacaatcgc
taa--actgatctgggccaca--------------aactcgcccaaatgttgtttgccgt
cgtgcatgcagtgccatcattgccatgcatggcccacattcggctgacattgtgcatgc-
cagtgccggaaacatgc---cagcagtgcc-ataatgaggccacatttgagccaagtcca
ttt----gctat-----gtggg--------------------------------------
------------------------------------------------------------
------------------------------------------------------------
------------------------------------------------------------
------------------------------------------------------------
------------------------------------------------------------
-----------------
>DNA-2-26_DR|20329
cccacataaca---aatcttttctggccctgctttgggccacacaataac-ttttccctt
g---gcccaagtacctcaaagaatgacaggcctgaagtggcccataactggattaaagac
aagagccacac---atgggccataacc-ggccggaatctcagccaatttat-caccct--
--tacatgcccctgaactgggccaaaacaggt--------ttattatt-ggtacagattc
tcagctataagtt---------------tacactttaacta---------gaaacccca-
--aaaactgagcc---ataacc-cagcctaatgt-taccta-aacaatgtgaacaactgc
tac--actgacct-ggccacacacctcccatccacaactggcccaaatgtaatttgccgt
catgcatgcagtgccatcattgccatgcatggcccacattcggctgacgttatgcaagc-
cattgctagcaacaatc---cagcagtgcc-ataatgaggccacatttgggccaagtcca
ctt----gctat-----gtgg---------------------------------------
------------------------------------------------------------
------------------------------------------------------------
------------------------------------------------------------
------------------------------------------------------------
------------------------------------------------------------
-----------------
>DNA-2-26_DR|20330
cccacaaagca---aatgttttctggcccagcttcaggccacacaataac-tttttccat
g---gcccaagtatcgcaaagaatgacgatcttgaagtg------aactggataaaagac
aagagccacac---atggaaaataact-ggcctgaatctcagccaatgtat-cacctt--
--taactggccctgaactgggccaaaagaggt--------ttattatt-ggtacagattc
tcagctataagtt---------------tatactttaacca---------gaaacccca-
--aaaactgagcc---ataacc-cggcataatgt-tcccta-aacaatgtaaaaaatcgc
tgc--actgatttgggccacacacctcccatccacaactggccca------------tca
catgcatgcagtgccatcattgccatgcatggcccatatttggctgacattatgcgtgc-
cagtgtcgacaacacac---caccagtacc-ataatgaagccacatttggaccaagtcct
ttt----gctat-----gtggg--------------------------------------
------------------------------------------------------------
------------------------------------------------------------
------------------------------------------------------------
------------------------------------------------------------
------------------------------------------------------------
-----------------
>DNA-2-26_DR|105818
cttacatagca---aatgttttctggcccagctccgggccacacaataac-atttctctt
g---tcccaagtactgagaagaatggtggtcctgaagtggcccataactgaatt------
--gggccacac---atggg-----------cctgaatctcatctaattgat-caccct--
--taactggccctgaactgggccaaaacaggt--------ttattatt-ggtaccgattc
tcagctatatgat---------------tatactttaacca---------gaaacccga-
--aaaa-----cc---ataacc-cagcctaatgt-caccta-aacaatgtgaaccatcgc
tac--actgatctgggccacacacctcccgtctacaactggcccgaatgcagtttgccgt
catgcatgcagtgccatcattggcatgcatggcccacattgggctgacattatgcatgc-
cagtgccggcaacacaccagcagcagtgcc-gtaatcaggccacatttgggccaggtccg
ttt----gctat-----gtgcgtgatgacttgataaacccatgaatcattgcgctttagg
cacaccatgggcgtgctt----tttcttaaagcgacctgattggtggaat----------
-------tgatt--tattttaatttgaaaatagtaacaaggtatt-------------tt
aaatctgggtcaagattgttctgct----tacctgacccacatataactattaacatctg
ggccaaatactacacttccatctgacccaagtgatgtgtgccgccttaaacacggtgcca
cctctgccaaatgaacgcctgctgtgccagatttatgccaaatctgggccaga-----at
tctttgctacctggg--
>DNA-2-26_DR|105819
------------------------------------------------------------
------------------------------------------------------------
--------------------------------------------------------ct--
--taactggcgctgaactggcccgaaacaggt--------ttgttatt-ggtactgatta
tcagctgtaagttaa-ccagatcaacaccaccctttaacca---------gaaaatcta-
--aaaactgagcc---ataacc-cagcctaatgt-tgccta----------atc------
----------cctgggctacacacctcccatccacaactggcccaaatgtagtttgccat
cctgcatgcagtgccatcattgccatgcatggcccacattcaactgacattatgcatgc-
cagtgccggcaacacgc---cagcagtgcc-ataatgaggccacatttgggccaagtcta
ttt----gctat-----gtggg--------------------------------------
------------------------------------------------------------
------------------------------------------------------------
------------------------------------------------------------
------------------------------------------------------------
------------------------------------------------------------
-----------------
>DNA-2-26_DR|105820
cccacatagca---aattattcctggcccagctcagggccacacaataac-ttttccctc
g---gcccaggtatcgcaaagaatgacagtcctgaagtggcccataactggattacagaa
aagagccacat---atgggccataaactggcccgaatctcagccaatttgt-taccct--
--taactg----------------------------------------------------
------------------------------------------------------------
------------------------------------------------------------
------------------------------------------------------------
------------------------------------------------------------
------------------------------------------------------------
------------------------------------------------------------
------------------------------------------------------------
------------------------------------------------------------
------------------------------------------------------------
------------------------------------------------------------
------------------------------------------------------------
-----------------
>DNA-2-26_DR|105821
cccacatagaa---aatgttttctggcccagctccgggccacacaataac--tttccctc
g---gcccaagtaccacaaagaatgacggtcctgaagtggcccataactggattaaagaa
aagagccacac---atggaccataaca-ggcccgaatctctaccaatttatatccttt--
--taactggccctgaactgacca-------------------------------------
----------gttaa-cctgatcaacaccaccctttaacca---------gaaacccca-
--aaaacggagcc---ataacc-cagcctaatgt-taccta-aacactgtaaacgatcac
tac--actgatctgggc--cacccctcctatccacaactggcccaaatgtagtttgccga
ccagcatgcagtgccatcattacca-----------------------------------
------------------------------------------------------------
------------------------------------------------------------
------------------------------------------------------------
------------------------------------------------------------
------------------------------------------------------------
------------------------------------------------------------
------------------------------------------------------------
-----------------
>DNA-2-26_DR|105822
-ccacatagca---aatgctttctggcccagctccgggccacacaataag-ttttccctc
g---gcccaagtactgcaaagaatgactgtcctgaagtggcccataactggattaaagac
tagggcctcat-------------------------------gcaatttat-caccct--
--taactggtcctgaactgggccaaaacaggt--------ttattatt-ggtacaaattc
tcagctataagtt---------------tataccctaacca---------gaaacccca-
--aaaactgagcc---ataacc-cagcttaatgt-taccta-aacaatgtaaacaatcgc
tac--actgatct-ggccacatacctcccatccacatctagcccaaatgtagttt-----
---------------------gccatgcatggcccacactcggctgaccttaggcatgc-
cagtgccggcaacacac---cagcagtgcc-ataatgaggccacatttgggccaagtcgg
ttt----gctat-----g------------------------------------------
------------------------------------------------------------
------------------------------------------------------------
------------------------------------------------------------
------------------------------------------------------------
------------------------------------------------------------
-----------------
>DNA-2-26_DR|105823
cccacatagca---aatgttttctggcccagctccgggccacacaataac-ttttccctg
g---gccaaagtaccacaaagaatgacggtcctgaagtggc-----------ttaaagtc
aagagccacac---atgggccataacc-ggcccaaatctcagcatatttat-caccct--
--taactggctctaaattgggccaaaaccggt--------tt----ct-ggtacagattc
tcagctataagtt---------------tatactttaccca---------gaaacccca-
--aaaacagagcc---ataatc-cagcctaatgt-taccta-aacaatgtgaacaatccc
tac--actgatctgggccacacacctaccatccacaactggcccaaatgt----------
--------------ttagactgccatgcaaggcccacattcggctcacattatgcatgc-
tagtgccggcaacacgc---cagcagtgcc-ataatgagggcacatttaggccaagtccg
ttt----gctat-----g------------------------------------------
------------------------------------------------------------
------------------------------------------------------------
------------------------------------------------------------
------------------------------------------------------------
------------------------------------------------------------
-----------------
>DNA-2-26_DR|105824
cccatatagca---aatgttttctggcccagctccgggccacaagataac-ttttccctc
g---gccaaagtactgcaaagaatgatgatactgaaatggcccatagctggattaaagac
aagagccacac---atggaccataact-ggcccgtatct---------------------
------------------------------------------------------------
------------------------------------------------------------
------------------------------------------------------------
------------------------------------------------------------
------------------------------------------------------------
------------------------------------------------------------
------------------------------------------------------------
------------------------------------------------------------
------------------------------------------------------------
------------------------------------------------------------
------------------------------------------------------------
------------------------------------------------------------
-----------------
>DNA-2-26_DR|178632
------------------------------------------------------------
------------------------------------------------------------
------------------------------------------------------------
------------------------------------------------------------
------------------------------------------------------------
-----actgaatg---ttaatt-cagcccaatgt-taccta-agtaatgtgaacaaccgc
tac--actgatctgggccacacacctaccatccacatctggcctatatgtagtttgctgt
catgcatgcagtgccatcactgccatgcatagccgacatttggctaatgttatgcatgc-
cagtgtcg----------------------------------------------------
------------------------------------------------------------
------------------------------------------------------------
------------------------------------------------------------
------------------------------------------------------------
------------------------------------------------------------
------------------------------------------------------------
-----------------
>DNA-2-26_DR|178633
-ccacatatca---aatgctttctggcc-------------cacaataac-ttttctctt
g---gcccaa-taccgcaaagaatgatggtcctgaagtggcccataactggattaaagac
aagggcaacac---atgggccacaact-ggtccgaatcacagaaaatttat-taccac--
--taactggccctgaactgggccaaaacaggt--------ttattgtt-gg-accaattc
tcagctataagttaa-ccatatcaacaccaccatttaacca---------aaaacccca-
--aaagctgagcc---acaacc-cagcctaatgt-taccta-aacaatgtaaacattcgc
tac--accaatctgggccaca-acctccaatccacacctgggccaaatggagttttccgt
catgcatgcagtgccatca-------gcatggcccacagtcgactgacattatgcctgc-
cagtgccagcaacacgc---cagcagtgcc-ataatgaggccaca-ttgggccaagcctg
ttt----gctat-----gcggg--------------------------------------
------------------------------------------------------------
------------------------------------------------------------
------------------------------------------------------------
------------------------------------------------------------
------------------------------------------------------------
-----------------
>DNA-2-26_DR|178634
----------------tgttttctggcccagctccgggccacacaataac-ttttccttc
a---gcccaagtaccgcaaagaatgacagtccttaagtgacccataactggattacagac
aagggccacac---atgggccataatc-ggcccaaatctcagctaatttat-taccct--
--taactggtcctgaactgggccaaaacaggt--------ttattatt-ggtacagattc
tcagcagtaagtt---------------tatactttaacca---------gaaacctaa-
--aaaactgaccc---ataatt-cagcctaatgt-taccta-aa----------------
------------------------------------------------------------
------------------------------------------------------------
------------------------------------------------------------
------------------------------------------------------------
------------------------------------------------------------
------------------------------------------------------------
------------------------------------------------------------
------------------------------------------------------------
------------------------------------------------------------
-----------------
>DNA-2-26_DR|178635
cccacatagca---aacgttttcgggcccagctctgggccaaacaaaagg-ttttccctt
t---tcccaagtaccataaagaatgacggtcctgaagtggcccataactggattaaagac
aatggccacac---atgggccataacc-ggcctgaatctcaggcagtttat-caccct--
--taactggccctgaactgggccaaaacaggt--------ttattatt-ggtacccattc
tcaactataacccagttctgacccagatttggcataaatct---------ggcacagcag
gcaaacatgaccc---ggattt-ggcagaggtgg-tactgt-atttaaggcgacacacaa
taccaatggatatgtgggccatgtggcccatccacaactggcccaaatctagtttgccgt
catgcatgcagtgccatcattgccatgcatggcccacattcagctgacattatgcatgc-
cagtgctggcaacacac---cttcagtgcttataatgaggccacatttgggccaagtccg
ttt----gtgat-----gtggg--------------------------------------
------------------------------------------------------------
------------------------------------------------------------
------------------------------------------------------------
------------------------------------------------------------
------------------------------------------------------------
-----------------
>DNA-2-26_DR|252119
cccacatagca---aatgttttctggctcagctccaggccacacaattac-ttttccctc
g---gcccaagtactgcaaagaatgacggcgctgaagtggcccataactggattaaagac
aagggccacac---atggg-----------cccgaatatcagccaatttat-caccct--
--taactggccctgaactgggccaaaacaggt--------tcattatt-ggtaccgattc
tcagcaataagttaa-ccatattaacaccaccttttaacca---------gaaacccc--
--aaaactgagcc---ataacc-cagcccga----tacctt-aaccatgtgaaaaa----
------------------------------------------------------------
------------------------------------------------------------
------------------------------------------------------------
------------------------------------------------------------
------------------------------------------------------------
------------------------------------------------------------
------------------------------------------------------------
------------------------------------------------------------
------------------------------------------------------------
-----------------
>DNA-2-26_DR|252120
cccacatagca---aatgttttctggcccaactccgggctacacaataac-tttttcctc
a---gcccaagtacagcagagaatgacggtcctgaagtggcccataactggattaaagac
aagggccacac---atgggccataacc-ggctcgaatctcagccaatttat-caccct--
--taactggccctgaactgggtcaaaacaggt--------ttattatt-gaaacagattc
tcagctataagtt---------------tatactttaacca---------gaaacccaa-
--aaaactgagcc---ataatc-cagcctaatgt-tgccta-aacaatgtgaacaatcgc
tac--actgatctgggccacacacctaccatccacaactggcctaaatgtagtttgccgt
catgcatgcagtgccatcattgccattcattgc---aattcaattgacattatgcatgc-
cagtgccagcagcacgc---cagcagtgcc-ataatgagg-----tttaggttgattccc
tgt----gc---------------------------------------------------
------------------------------------------------------------
------------------------------------------------------------
------------------------------------------------------------
------------------------------------------------------------
------------------------------------------------------------
-----------------
>DNA-2-26_DR|252121
cccacatggca---aatgttttctggcccagctccaggccacacaataac-atttccctt
g---gcccaagtacctcaaagaatgacggtcctgaagtggcccataactggattaaagac
aagggccacac---atggagcataacc-tgcctaaatctcagccaatctat-caccct--
--taactggtcctgaactgggccaaaacaggt--------ttattatt-ggtaccgattc
tcagctatacgtt---------------tatactttaacca---------gaaacccca-
--aaaactgagct---gtaact-cagaataatgc-tcccta-aacaatgtgaacaatcgc
tgc--actgatctaggccacacacttcccatccactactggcccaaatgtagtttgccat
catgcatgcagtgcaatcattaccatgtatggcgcatatttggctgactttatgcatgc-
cagtgccggcaacatgc---cagcagtgcc-ataataaggtcacatttgggccaagtcag
ttt---------------------------------------------------------
------------------------------------------------------------
------------------------------------------------------------
------------------------------------------------------------
------------------------------------------------------------
------------------------------------------------------------
-----------------
>DNA-2-26_DR|252122
-ccacatagca---aatgttttcttgcccagctccaggccacacaataac-tttttcctt
g---gcccaagtaccacatagaatgatggtcctgaagaggcccataactggattaaagac
aacggccacac---atgggccataatt-ggcctgaatctcagccaatgtat-ctccct--
--taactggctctgaactgggccaaaacaggt--------ttattatt-gataccgattc
tcagcta-----------------------------------------------------
------------------------------------------------------------
------------------------------------------------------------
------------------------------------------------------------
------------------------------------------------------------
------------------------------------------------------------
------------------------------------------------------------
------------------------------------------------------------
------------------------------------------------------------
------------------------------------------------------------
------------------------------------------------------------
-----------------
>DNA-2-26_DR|252123
------------------------------------------------------------
------------------------------------------------------------
------------------------------------------------------------
------------------------------------------------------------
--------------------------------------------------gaaacccca-
--aaaactgagac---ataaac-catcctaatgt-taccag----------accaatcgc
tac--actgatctgggccacacacttcacatccacaactggcccaaatgtagtttgc---
------------------------------------------------------------
------------------------------------------------------------
------------------------------------------------------------
------------------------------------------------------------
------------------------------------------------------------
------------------------------------------------------------
------------------------------------------------------------
------------------------------------------------------------
-----------------
>DNA-2-26_DR|330360
cccacatagca---aatgttttctggcccagctccgggccacataataac-ttttccctc
g---gcccacgtaccggaaaaaattacgatcctgaagtggcccataactggattaaagac
ataggccac-----atgggacattact-ggccccaatctcagacaatccat-ttctct--
--taactggccttgaactgggccaaaacaagt--------ttattatt-ggtaccgatta
tcagctataagttaa-ccatgtcaacaccaccctttaacca---------gaaacccca-
--aaaactgagcc---ataacc-cagcctaatgt-taccta-tacaatgtgaaca-----
------------------------ctcccatccacatctggcccaaatgtagtttgccgt
catgcatgcagtgccatcattgccataaatggcccacatttggctgacattatgcatgc-
cagtgccgtcaaaatgc---cagcagtgcc-atgatgaggccacatttgggccaagtcca
ttt----actaa-----gtggg--------------------------------------
------------------------------------------------------------
------------------------------------------------------------
------------------------------------------------------------
------------------------------------------------------------
------------------------------------------------------------
-----------------
>DNA-2-26_DR|330361
-----------------------------------------------aac-tttttcctc
g---gtccaagtaccgcaaagaatgacagtcctgaagtggcccataactggattaaaaac
aagggccacac---atgggccataacc-agcccgaatctctgccaatttat-caccct--
--taactgaccctgaactgggccaaaacaggt--------ttattatt-ggtactgattc
tcagccataagta---------------aaccatatcaacacaccgaac-acaacccca-
--aaaactaagcc---ctaacc-cagcctaatgt-taccta-aacaatttgaacaatggc
tac--actgatctgggccacacacctaccatccacaactggcccaaatgtagtttgcaga
catgcatgcagtgccatcgttgccttgcatggcccacatttggctgacattatgcatgc-
cagtgccagcaacacac---cagcagtgcc-ataatgaggccacatttgggtcaagtccg
ttt----gctat-----gtggg--------------------------------------
------------------------------------------------------------
------------------------------------------------------------
------------------------------------------------------------
------------------------------------------------------------
------------------------------------------------------------
-----------------
>DNA-2-26_DR|413554
cccacatagca---aatgttatctg-----------ggccacacaataac-tttaccttc
g---gcccaagtaccacaaagaatgatggtcctgaagtggcccataactggattaaagac
aagggccacac---atgggccataacc-ggcctgaatcttaggcaatttat-cacccc--
--taactggccctgaattggg--------------------tatgttt-gataccaattc
tcagctataagtt---------------tacactttaacca---------gaaacccca-
--aaaactaagcc---ataacc-caccctaatgt-taccta-aacaaagtgaacaagtgc
tac--actgatctgggccacacacctcccatccacaactggcccacatgtcatgcatgct
gtcatgcatgatgccatcaatgccatgcatggcccacattcggccaacattatgcatgc-
cagtgccggcaacacgc---cagcagtgcc-ataatgaggccacatttgggccaagtccg
ttg----gctat-----gtggg--------------------------------------
------------------------------------------------------------
------------------------------------------------------------
------------------------------------------------------------
------------------------------------------------------------
------------------------------------------------------------
-----------------
>DNA-2-26_DR|413555
------------------------------------------------------------
-----------------------------caatagggcggtccactcttgtttgccagat
atgggccacaa---ttaagccatagac-attccacatgtcagccagaattc--------a
accaaatgaaccagaactgagtc-------------------------------------
------------------------------------------------------------
------------------------------------------------------------
------------------------------------------------------------
------------------------------------------------------------
------------------------------------------------------------
------------------------------------------------------------
------------------------------------------------------------
------------------------------------------------------------
------------------------------------------------------------
------------------------------------------------------------
------------------------------------------------------------
-----------------
>DNA-2-26_DR|413556
cccacatagca---aatctttactcggccagctcagggtcacacaataac-atttccctc
g---gcccaagtaccgcaaagaatgacggtcctgaagtggcccataactggattaaagac
-agggccacac---atgggccattact-ggcccgaatct----caatttat-caccct--
--taactggtcctgaactgggccaaaacaggt--------ttattatt-gggaccgtttc
tcagctataagtt---------------tatactttaacca---------aaaccccta-
--aaacct------------------------------------------------tcgc
tac--actgatctgggccacacaccaatcatacacaactggccaaaatgcagtttgccgt
catgcatgcagggccatcattgccatgcatggcccacattcgtctgacattatgcatgc-
cagtgccggcaacacgc---ccacagtgtc-ataatgaggccacatttgagccaagttcg
ttt----actat-----gtggg--------------------------------------
------------------------------------------------------------
------------------------------------------------------------
------------------------------------------------------------
------------------------------------------------------------
------------------------------------------------------------
-----------------
>DNA-2-26_DR|494787
------------------------------------------------------------
------------------------------------------------------------
------------------------------------------------------------
---------------------------------------------------tgtggat--
------------------------------------------------------------
-------------------------------------------------------atcgc
tac--actgatctgggccacacacc-cccatccacaattggcccaaatgtagtttgccgt
catgcaaccagtgccatcattgccatacatggcccacattcggctgacattatgcatgc-
cagtgccggcatcatgc---cagcagtgcc-ataatgaggccacatttgggccaagtccg
ttt----gccat-----gtggg--------------------------------------
------------------------------------------------------------
------------------------------------------------------------
------------------------------------------------------------
------------------------------------------------------------
------------------------------------------------------------
-----------------
>DNA-2-26_DR|494788
cccacatagca---aatgttttttggcccagctccgggccacacaataac-ttttccctc
g---gcccaagtacagcaaagaatgacggccctgaagtggtccagaactggattaaagac
aagggccacac---atgggccataacc-ggtctgaatctcagccaatttat-caccct--
--taactggccctgaactgggcccaaacaggt--------tcattatt-ggtaccgattc
tcagccataagttaa-ccatatcaacaccaccttttaacca---------gaaacccc--
--aaaactgagcc---ataacc-cagcccga----tacctt-aaccatgtgaacaa----
------------------------------------------------------------
------------------------------------------------------------
------------------------------------------------------------
------------------------------------------------------------
------------------------------------------------------------
------------------------------------------------------------
------------------------------------------------------------
------------------------------------------------------------
------------------------------------------------------------
-----------------
>DNA-2-26_DR|572998
cccacatagca---aatgttttctggcccaactccggaccacacaataac-ttttccctc
a---gcccaagtaccgcaaagaatgacagtactgaagtggctcatacctggattgaagac
aagggccacac---atgggccacaacc-ggcttaaatctcagccagtgtat-caccct--
--taactggccctgaagtgggccaaaacaggt--------ttattatt-ggtactgattc
tcagctatatgtt---------------taaactttaggca---------gaaacccca-
--aaaactgagct---acaacc-cagcataatgt-taccta-aacaatgtgaacaatcac
tac--actgatct-ggccacacaccttccatccacaactggcccaaacgtagtttgccgt
catgcatgcagtgccatcattgtcatgcatggcccacattcagctgacattatgtatgc-
cagtgccggcaacacgc---tagcagtgcc-atattgaggccacatctgggctagggttg
tgc----gatgt------------------------------------------------
------------------------------------------------------------
------------------------------------------------------------
------------------------------------------------------------
------------------------------------------------------------
------------------------------------------------------------
-----------------
>DNA-2-26_DR|572999
cccacgttgca---aatgttttctggcccagctccgggccacacaataac-ttttccctc
g---ccccaagtaccttaaagaatgatgatcctgaagtggtccataactaaattaaagac
aagggccacaa---atgggccataact-ggcctgaattttagccaatgcat-ta------
---------ccctgaactgggccaaaacaggt-----------ttatt-ggtacagattc
tcagctataagttaa-acatatcaacaccaccctttgacca---------gaaacccta-
--aaaactgagcc---ataacc-cagcctaatgt-caccta-aacaatgtgaacaatcac
tac--actgatctgggccacacacatcctttccacaactggcccaaatgaagtttgccgt
catgcatgcagtgccatcattgccatgcatggctcacattcagctgacattatgcatgc-
cagtgccagcaacatgc---cagcatcgcg-aaaataaggccacatttgggccaagtcca
ttt----tatgt-----ggg----------------------------------------
------------------------------------------------------------
------------------------------------------------------------
------------------------------------------------------------
------------------------------------------------------------
------------------------------------------------------------
-----------------
>DNA-2-26_DR|573000
cccacatagca---aatgttttctggcccagctccgggccacacaataac-ttttgcctt
g---gcccatgtcccgcaaagaatgacagtcctgaagtggcccataactagattaaagac
aagggccacac---atggg-------------tgaatctcagcatacgtat-caccct--
--taactggccctgaattgggccaaaacaaat--------ttattatt-agtatcg----
--------aagtt---------------tatactttaacca---------gaaacccca-
--aaaactgagcc---ataact--------------------------------------
------------------------------------------------------------
------------------------------------------------------------
------------------------------------------------------------
------------------------------------------------------------
------------------------------------------------------------
------------------------------------------------------------
------------------------------------------------------------
------------------------------------------------------------
------------------------------------------------------------
-----------------
>DNA-2-26_DR|573001
------------------------------------------------------------
------------------------------------------------------------
------------------------------------------------------------
------------------------------------------------------------
--------aagttaa-ccatatcaagaccaccctttaacca---------gaaatccca-
--aaaactgagcc---ataacc-cagcctaatgt-tacct-----aatgtgaccagttgc
tat--actgacctgggccacactcctcccatccacaactggcccaaatgtagttggccaa
catgcatgcagtgccatcattgccatgcatggcctacattcagctgacattatgcttgc-
cagtgccggcaactcgc---tagcagtgac-atattgaggccacatttgggccaagtccg
tt----------------------------------------------------------
------------------------------------------------------------
------------------------------------------------------------
------------------------------------------------------------
------------------------------------------------------------
------------------------------------------------------------
-----------------
>DNA-2-26_DR|573002
cccacatagca---aatgttttctggcccagttccgggccacacaataag-ttttccctc
a---gcccaagtaccgcaaagaatgactgtcctgaagtggcccataactggattaaggac
aagggcaacac---atgggcaataacc-tgcctgaatctcagccaatttat-taccct--
--taactgaccctgtactggaccaaaacaggt--------ttattatt-ggtactgattc
tcagctataa--------------------------------------------------
------------------------------------------------------------
------------------------------------------------------------
------------------------------------------------------------
------------------------------------------------------------
------------------------------------------------------------
------------------------------------------------------------
------------------------------------------------------------
------------------------------------------------------------
------------------------------------------------------------
------------------------------------------------------------
-----------------
>DNA-2-26_DR|659823
cccacatagca---aatgttttctggtccagctatggaccacacaataac-ttttccttc
g---gcccaagtaccgcagaaaatgacggtcctgaagtggcctataactggattgaagac
aaggg--------------ctataacc-ggcccgaacctcagccaatttat-caccct--
--taactggtggtaccattggtaccaccagttggtaccaattggtatt-ggtactaattc
tcagttataagtt---------------tatactttaacca---------gaaacccca-
--aaaactgagcc---acaacc-gagcctaatgt-taccta----------aacaatcgc
tac--actgatctgagccacacaccacccatccacaactggcccaaatgtagtttgctgt
aatgcatgcagtgccatcattgccatgtatggcccacattcggctgacattatgtatgc-
cagtgccggcaacacgc---cagcagtgtc-ataatgaggccacatttgggccaagtccg
ttt----gctat-----gtggg--------------------------------------
------------------------------------------------------------
------------------------------------------------------------
------------------------------------------------------------
------------------------------------------------------------
------------------------------------------------------------
-----------------
>DNA-2-26_DR|659824
ctcagatagga---aatgttttctggcccagttccaggccacacaacaac-tttttcata
g---gcctaagtacagcaaagaatggctgttctgaagtgccccataactggattaaagac
aagggccacac---atgggccataacc-ggcctgaatctcagctaatttat-caccct--
--taactggccctaacctgggtcaaaacaggt--------ttattatt-ggtaccgattc
ctagctataaattaa-ccatatcaacaccaccctttaacca---------gaaacccca-
--aaaactgagtc---ataacc-cagcataacat-tatcta-aacaatgtgaacaatcgc
aac--attgatctgggccacacacctcccattcacaactggcccaaatgtagtttgctgt
catgcatgtagtgccatcattgccatgcatggcccatattcggct---------------
------------------------------------------------------------
------------------------------------------------------------
------------------------------------------------------------
------------------------------------------------------------
------------------------------------------------------------
------------------------------------------------------------
------------------------------------------------------------
-----------------
>DNA-2-26_DR|744234
---------ca---catgttttctggcccagcattggcccatacaataac-ttttccctc
a---gcccaagtaccataaagaatgacggtcctgaagtggctcctaactggattaaagat
aagggccacac---atgggccataact-ggccagaatctcagtcaattcat-caccct--
--taactggttctgaactgggccaaaacaggt--------ttattatt-ggtaccgattc
tcagctagaagtt---------------tatactttaacca---------gaaacccca-
--aaaactgagcc---acaacc-tagcctaatgt-taccta-aacaatgtgaacaatcac
tac--actaatctgggcaacacatctcccatccaaaactggcccaa----agtttggcgt
catgcatgcagtgccatcattgccatgcatggtccatatttggctgacattatgcatgc-
cagtgccggcaacaatc---cagcagtgcc----atgaggccaaatttgggccaa-tccg
ttt----gctat-----gtggg--------------------------------------
------------------------------------------------------------
------------------------------------------------------------
------------------------------------------------------------
------------------------------------------------------------
------------------------------------------------------------
-----------------
>DNA-2-26_DR|744235
-ccacaaagca---aatgttttctggcccagctctgggccacatattaat-ttttccatc
g---ggccaagtactgcaaagtatgacgattctgaagtggcccataactggattaaagac
aagggccacac---atgggccataacc-ggcccgaatctcagccaatttat-taccct--
--taactggccctgaactatgccaaaacaggt--------ttattatt------------
------------------------------------------------------------
------------------------------------------------------------
------------------------------------------------------------
------------------------------------------------------------
------------------------------------------------------------
------------------------------------------------------------
------------------------------------------------------------
------------------------------------------------------------
------------------------------------------------------------
------------------------------------------------------------
------------------------------------------------------------
-----------------
>DNA-2-26_DR|744236
cccacaaagca---aatgttttctggcccagctctgggccacatattagc-ttttccatc
g---gcccaagtaccacaaagaatgacggttctgaagtggcccataactggattaaagac
aagggccacac---atgggccataact-ggcccaaatctcagccaattgat-caccct--
--taactggccctgaactgggccaaaacaggt--------ttattatt-ggtactgattc
tcagctataagttaa-ccagatcaacaccaccctttaacca---------gaaatctca-
--aaaactgagcc---ataacc-cagcctaatgt-taccta-aacaatgtgaacaatcac
tac--actgatctgggccacacacctcccatccacaactggcccaaa-------------
-atgcatgcagtgccatcattgccatgca-------------------------------
------aagcaaaacac---caacagtgcc-ataatgaggccacatttgggccaagtctg
ttt----gcttt-----gtg----------------------------------------
------------------------------------------------------------
------------------------------------------------------------
------------------------------------------------------------
------------------------------------------------------------
------------------------------------------------------------
-----------------
>DNA-2-26_DR|744237
cccacatagca---aatgttttctggtccagcaccgggccacacaataac-tttttcttc
a---gcccaagtaccgcaaataatgatggtcccgaagtggcccataactgg-ttaaagac
aaggaccacac---atgggccataacc-agcctgaatctcaatcagtttat-ta------
---------ccctgaactgggccaaaacaggt--------ttattatt-ggtactgataa
tcagctataagttaa-ccatatcaacaccaccatttaacca---------gaaacccca-
--aaaactgagcc---ataacc-cagcctaacgt-taccta-aacaatgtgaacaattgc
tac--actgatctgggccacacacctcccatccaaaactggcccaaatgtagtttgccgt
catgcatgcagtgccatcattgccatgcatggcccacattcagctgacattgtgcatgc-
cattgccagcaacattctaacagcagtgcc-ataatgaggccacatttgctccaagtcca
ttt----gcttt-----gtggg--------------------------------------
------------------------------------------------------------
------------------------------------------------------------
------------------------------------------------------------
------------------------------------------------------------
------------------------------------------------------------
-----------------
>DNA-2-26_DR|744238
cccacaaagca---aatgttttctggcccagctccggaccacacaataat-tttcccctt
g---tcccaagtacctcacagaatgacggtcctgaagtagcctataactggattgaagac
aaagtccacaa---gtgggcaattacc-ggcccaaatctcagccaatttat-caccct--
--taactggccctgaactgggccgaaacaggt-------ttttttatt-ggtacagattc
tcagctaaaagt-------------------actttaacaa---------gaaacccca-
--aaaactgagcc---ataaccccagcctaatgt-taccta-aacaatgtgaacaatcgc
tac--actgatctgggccacacacctcccatccacaactggcccaaatgtagtttgccat
catgcatgcagtgccatcattgccatgcatggcctacattccgctgaaattatgtatgc-
cagtgccggcaacatgc---cagcagtgcc-ataatgaggccacatttgggccaagtgcg
ttt----gctat-----gtggg--------------------------------------
------------------------------------------------------------
------------------------------------------------------------
------------------------------------------------------------
------------------------------------------------------------
------------------------------------------------------------
-----------------
>DNA-2-26_DR|744239
cctacatagca---aatgttttctggtccagctctgagccacacaataac-ttttccctt
g---gcccaagtatcgcaaagaatgatgatcctgaggtggcccacaactggattaaagac
aagggccacac---atgtgccataacc-ggcccgaatctcagccaatttat-caccct--
--tagctggccctgaactgggcca------------------------------------
------------------------------------------------------------
------------------------------------------------------------
------------------------------------------------------------
------------------------------------------------------------
------------------------------------------------------------
------------------------------------------------------------
------------------------------------------------------------
------------------------------------------------------------
------------------------------------------------------------
------------------------------------------------------------
------------------------------------------------------------
-----------------
>DNA-2-26_DR|744240
------------------------------------------------------------
------------------------------------------------------------
------------------------------------------------------------
------------tgaactgggccaaaacaagt--------ttattatc-tatacagattc
tcagctataagctaa-ccatatcaacaccaccctttaacca---------gaaacccca-
--aaaactgagcc---ataacc-cagcctattatt-----------aggtgaacaatcgc
tac--actgat-----------acttaccatccacaactggtccaaatgtagtttgccgt
catgcatgcagtgccatcattgccatgcatggcccgcatttggctcacattatgcatgc-
cagtgccggaaacacgc---cagtagtgcc-ataatgaggccacatttgggccaaggcat
ttttcgttttat-----gtggg--------------------------------------
------------------------------------------------------------
------------------------------------------------------------
------------------------------------------------------------
------------------------------------------------------------
------------------------------------------------------------
-----------------
>DNA-2-26_DR|824894
------------------------------------------------------------
------------------------------------------------------------
------------------------------------------------------------
------------------------------------------------------------
------------------------------------------------------------
------------------------------------------------------------
---------------------------ccatccacaactggcccaaatgtagtttgccgt
cgtgcatgcagtgccgtcattac----catggcccacattcagctgacagcatgcatgc-
cagcgccgg-----------cagcagtccc-ataatgaggccacatttgggccaagtccg
tct----gctat-----gtggg--------------------------------------
------------------------------------------------------------
------------------------------------------------------------
------------------------------------------------------------
------------------------------------------------------------
------------------------------------------------------------
-----------------
>DNA-2-26_DR|824895
cccacattgca---aatgttttctggcccagctccgggccacacaataac-ttttccctc
g---gcccaagtaccgcaaagaatgacagtcctgaagtgccccataactgaatttaagac
aagggccacac---atgggctataacc-ggcctgaatctcagccaatttat-caccct--
--taactggcactgatctgggtcaaaacaggt--------ttattatt-ggtaccgatta
tcagcaataagtt---------------tctgcttcaacca---------gaaaccccc-
--aaaactgagcc---ataacc-cagcctaatgt-tatcta-aacaatgtaaacaatccc
ttc--actgatct-ggccacacacctcccatcaacaactagcccaaatgtaggttgccgt
catgcatgcagtgaaatcattgccatacatgccccacattcagctgac---atgcacgc-
caatgccggcaacacgc---cagcagtgcc-ataatgaggccaaatttagggcaagtccg
ttt----gctat-----gtggg--------------------------------------
------------------------------------------------------------
------------------------------------------------------------
------------------------------------------------------------
------------------------------------------------------------
------------------------------------------------------------
-----------------
>DNA-2-26_DR|824896
cccccttagca---aatgttttctgg-ccagctccgggccacacaatacc-ttttcgctc
a---gcccaagtactgcaaactatgacggtcctgaagtggccaataactggattaaagac
aagggccacac---atgggccataact-ggcccgaatctcagccaatttat-caccct--
--taaccagccctgaactgggccaaaacaggt--------tactc---------------
----ctataagtt---------------tatactttaacca---------g-aatccca-
--aaatctgagcc---ataacc-cagcctaatgt-taccta-aacaatgtgaacaatccc
tac--actgatct-ggccactcacctcccatccacaactggcccaaatgtaggttgccgt
-----------------------catgcatggcccacattcagctgacattatgcatgc-
tagtgccggcaacacgc---cagcagtgcc-ttaataaggccacatttgggccaagtctg
ttt----gcaat-----atgtg--------------------------------------
------------------------------------------------------------
------------------------------------------------------------
------------------------------------------------------------
------------------------------------------------------------
------------------------------------------------------------
-----------------
>DNA-2-26_DR|824897
cccacaaagca---aatgttttctggcccagctccgggccacacaataac-ttttccctc
g---gcccaagtaccgcaaagaatgacggtcctgaagtgg-------ctgaatgaaagac
aagtgcctcac---atgggccataacc-ggcccgaatctcagacaatttat-caccct--
--taactggccctgaactgggccaaaacaggt--------ttattatt-ggtacaaattc
tcagctataattt---------------tatactttaacca---------gaaacccca-
--aaaactgagcc---ataacc-cagtctaatgt-taccta-aacaatgtaaacaatccc
tac--actgatct-ggccacacacctcccatccacaactggcccaaatgtaggttgccgt
catgcatgcagtgccatcattgccatgcatggcccacattcagctgacattatgcatgc-
cagcgccggcaacacgc---cagcagtgcc-ataatgaggccacatttgggccaagtctg
ttt----gctat-----gtggg--------------------------------------
------------------------------------------------------------
------------------------------------------------------------
------------------------------------------------------------
------------------------------------------------------------
------------------------------------------------------------
-----------------
>DNA-2-26_DR|884043
------------------------------------------------------------
------------------------------------------------------------
------------------------------------------------------------
------------------------------------------------------------
------------------------------------------------------------
-----------------------------------taccta-aacaatgtaaacaatctc
tac--actgatctgggccacacacctcccatccataactggcccaaatgtagtttgccgt
catgcatgcagtgccataattgccatgcatggcccacatttggctaacattatgcatgc-
cagtgccggcaacacgc---cagcagtgcc-ataatgaggcctcatttaagccaaatccg
ttt----gctat-----gctcagatagcaaatg-------------------ctttctag
cccagctctgggccacacaataacttttccctcagcccaagtaccgcaaagaatgacggt
cctgaagtggcc--taactggattaaagaaaaggggcataatatcacccttaactggccc
tgaactgggccaaaacaagtttattattggtgcaaattctcatctataagtttatacttt
aacctgaaaccccaa---------------------------------------------
----------------------------aaactgaatcataacccagcctaat-------
-----------------
>DNA-2-26_DR|904721
cccacatagaa---aatgttttctggcccagctctgggccacactataac-ttttccctc
accttttcccacaccacaaagaatgacggttct---------cataacttgattaaatgc
aagggccacac---atgggcgataacc-ggcccgaatctcagccaatttgt-caccct--
--taactggccctgaactgggccaaaacaggt--------ttattatt-ggtatcgattc
tcagctataagtt-----------------------------------------------
------------------------------------------------------------
------------------------------------------------------------
------------------------------------------------------------
------------------------------------------------------------
------------------------------------------------------------
------------------------------------------------------------
------------------------------------------------------------
------------------------------------------------------------
------------------------------------------------------------
------------------------------------------------------------
-----------------
>DNA-2-26_DR|904722
ccaacatagca---aatgttttccggcccagctccgggccacacaataac-ttttccctc
g---gcccaagtaccgcaaagaatggcggtcctgaagtggcccataagtggattaaagaa
aaaggccacac---atgggccataacc-agcccgaatctcagccaatttat-cacccc--
--taactggccctgaactgggctaaaacaggt--------ttattatt-ggtaccgattc
atgtataag---------------------------------------------------
------------------------------------------------------------
------------------------------------------------------------
-------------------ttgccatgcatggcccacatttggctgacattatgcatgc-
aagtgccgacaacacgc---cagcagtgcc-ttaatgaggccacattagggccatgtctg
ttt----gctgt-----ggg----------------------------------------
------------------------------------------------------------
------------------------------------------------------------
------------------------------------------------------------
------------------------------------------------------------
------------------------------------------------------------
-----------------
>DNA-2-26_DR|904723
---------------------------------ccgggccatacaataac-ttttccctc
t---gcccaagtaccgcaaagaatgtcaatcatgaagtggcccataactggattaaagac
aagtc--------aacattttataatt-ttttttaatcagtatcaatt------------
-----------------------gtaacaggt--------ttataatt-gataccgattc
tcagctatgagtt---------------tatactttaacca---------gaaacccca-
--aaaactgagcc---atagtc-tagcctaacgt-tatcta-aacaatgtgaacaatcgc
tac--actgatctgggccacatacctaccatccacaactggcccacatgtagtttgccgt
ca----------------------------------------------------------
--------------------ctgcagtg--------------------------------
------------------------------------------------------------
------------------------------------------------------------
------------------------------------------------------------
------------------------------------------------------------
------------------------------------------------------------
------------------------------------------------------------
-----------------
>DNA-2-26_DR|904724
------------------------------------------------------------
------------------------------------------------------------
------------------------------------------------------------
------------------------------------------------------------
--------------------------------------------------gaaacccca-
--aaaactgagcc---ataacc-cagcataatgt-taccta----------aacaatcgc
tac--actgatctgggccacacacctcccatgcacaactggcccaaatgtagtttgctat
catgcatgcagtgccatcattgccatgcatggcccacatttggctcacattatgcatgc-
cagtgccggcaacaagc---cagcagtgcc-ataatgaggccacatttggcccaagtccg
ttt----gctat-----gtggg--------------------------------------
------------------------------------------------------------
------------------------------------------------------------
------------------------------------------------------------
------------------------------------------------------------
------------------------------------------------------------
-----------------
>DNA-2-26_DR|997552
cccacatacca---aatgttttctggcccagcttcgggtcacacaataac-ttttccctt
g---gcccaagtccctcaaagaatgacggtcctgaagtggcccataactggattaaagac
aagggccacac---atgggccataacc-ggcctgaatctcagccaatttat-ccccct--
--taactgg-----------cccaaaacaggt-----------ttgtt-ggtaccgattc
tcagccataagtt---------------tatactttaacc--------------------
--aaaaccgagcc---ataatct----ataatgt-taccta-aacaatgtgaacaat---
------ctgatctgggccacactcctcccatccacaactggcccaaatgtagatttccat
catgcatgcagagccatcattgccatgcatggcccacattcagctgagattatgcatgc-
cagtgccagcaacacgc---caacagtgcc-ataatgaggccacatttgggccaagtccg
tct----gctat-----gtggg--------------------------------------
------------------------------------------------------------
------------------------------------------------------------
------------------------------------------------------------
------------------------------------------------------------
------------------------------------------------------------
-----------------
>DNA-2-26_DR|997553
cccacatagca---aatgttttctggccccgcttcgggccacacaataac-ttttccctc
g---gcccaagtactgcaaaaa---------------------ataactggattaaagtc
aagggccacac---atgggccataacc-agcccgaatctcagccaatttat-ccccct--
--taactggccctgaattgggtcaaaacaggt--------ttattatt-agtaccaattc
tcagctataa--------------------------------------------------
------------------------------------------------------------
------------------------------------------------------------
------------------------------------------------------------
------------------------------------------------------------
------------------------------------------------------------
------------------------------------------------------------
------------------------------------------------------------
------------------------------------------------------------
------------------------------------------------------------
------------------------------------------------------------
-----------------
>DNA-2-26_DR|997554
------------------------------------------------------------
------------------------------------------------------------
------------------------------------------------------------
------------------------------------------------------------
--------aagttac-ccatataaacatcactctttaacca---------gaaac-cca-
--aaaactgagcc---ataacc-cagcctaatgt-tacctg----------agcaatcgc
tac--actgatctgggccacacacctcccatccacaactggcccaaatctagtttgcgat
catgcatgtcac------------------------------------------------
--------------cac---cagcagatcc-ataatcaggccacatttgggccaagtccg
ttt----gctat-----gtggg--------------------------------------
------------------------------------------------------------
------------------------------------------------------------
------------------------------------------------------------
------------------------------------------------------------
------------------------------------------------------------
-----------------
>DNA-2-26_DR|997555
cccacatagca---aatgttttctggcccagctccaggccacacaataac-ttttccctt
g---gccccagtactgcaaagaatgatggtcctgaagtggcccataactg-------gac
aagggccacac---atgggccataacc-ggtctgaatcttatgcaataaat-ccccct--
--taactggctctgaactgggcc-aaactggt--------ttattatt-ggtaccaattc
tcagttataa--------------------------------------------------
------------------------------------------------------------
------------------------------------------------------------
------------------------------------------------------------
------------------------------------------------------------
------------------------------------------------------------
------------------------------------------------------------
------------------------------------------------------------
------------------------------------------------------------
------------------------------------------------------------
------------------------------------------------------------
-----------------
>DNA-2-26_DR|997556
------------------------------------------------------------
------------------------------------------------------------
------------------------------------------------------------
------------------------------------------------------------
------------------------------------------------------------
---------agcc---ataacc-cagcctaaagt-tacctg----------aacaatcgc
tac--actgatctgggccacacacctcccatccacaactggcccaaatctagtttgccat
catgcatgtca-------------------------------------------------
-------------gcgc---cagcagatcc-ataatcaggtcacatttgggccaagtctg
ttt----gctat-----gtgggaagttaccc-atatcaacataagtcttcaaccacaaac
ccca--------------------------------------------------------
------------------------------------------------------------
aaaactgagccataacccagcct--------------------------aatgttacctg
aacaatacact-------gatctggccacagcagt-------------------------
-------------------------tccataatcaggccacatttgggccaag-----tc
tgtttgctat-------
>DNA-2-26_DR|997557
------------------------------gctttggtccacaca--taa-ctttccttc
g---gcccaagtactgcaaagaatgac--------ggtgtcccataactg-------gac
aagggccacac---atgggccataacc-agcctgaatctcagccaatttat-catcct--
--taactggccctgaactgggct-aaactggt--------ttattatt-ggtaccaattc
tcagctata---------------------------------------------------
------------------------------------------------------------
------------------------------------------------------------
------------------------------------------------------------
------------------------------------------------------------
------------------------------------------------------------
------------------------------------------------------------
------------------------------------------------------------
------------------------------------------------------------
------------------------------------------------------------
------------------------------------------------------------
-----------------
>DNA-2-26_DR|997558
cccacatacca---aatgttttctggcccagctccgggccacataataac-ttttccctc
t------------------tgattgacggtcgtgaagtggcccataactggac--aagac
aagggccacac---atgggccaactac-ggcctgaatctcagccaatttat-ccccct--
--taactggccctgaagtgggccaaaacaggt-----------ttatt-ggtacagattc
tcagccacaagtt---------------tatactttaacaa---------gaaacccca-
--aaaactgagcc---ataacc-cagcctaatgt-accctatgacaatgtgaacaatgtg
aacaatctgatctgggccacactcctcccatccacaactggcccaaatgtatttttccgt
catgcatgcagtgccatcattgccatgcatggcccttatttggctgactgtg--------
----atcggcagcacgc---cagcagtgcc-aaaatcaggccacatttgggccaagtctg
ttt----gctgt-----gtggg--------------------------------------
------------------------------------------------------------
------------------------------------------------------------
------------------------------------------------------------
------------------------------------------------------------
------------------------------------------------------------
-----------------
>DNA-2-26_DR|997559
ctcacatagca---aatgttttctggcccagcttcgggccacataataac---ttccttc
g---gctcaagaagtgcaaagaatgacggtcctaaagtggcccataactggattaaagac
aagagccacac---attgtccataact-ggcctaagtctcaggtaatttat-cactct--
--taactggccctgaactgggcaaaagcaggt--------ttattgttagataccaattc
tcagctataggtt---------------tataatttaacca---------gaaacttca-
--aaaactgagcc---ataacc-cagcctaatgt-acccta-aacagtgtgaacaatcgc
tac--actgatctgggccacactccttccatccacaactggcccaaatgtagtttgccgt
cctgcatgcagtgccatcattgccatgcatggcccacattcggctgactgtg--------
----accggcaacacgc---cagcagtgcc-atactgaggccacttttgggccaagtctg
ttt----gctaa-----gtggg--------------------------------------
------------------------------------------------------------
------------------------------------------------------------
------------------------------------------------------------
------------------------------------------------------------
------------------------------------------------------------
-----------------
>DNA-2-26_DR|997560
-ccacatagca---aatgttttctggtccag------------caataac-ttttccctt
g---gcccaagtacagcaaagaataacggtcctgaaatgacccatatctgaattaaagac
aagggccacac---atgggctatatcc-ggccc---------------------------
------------------------------------------------------------
------------------------------------------------------------
------------------------------------------------------------
------------------------------------------------------------
------------------------------------------------------------
------------------------------------------------------------
------------------------------------------------------------
------------------------------------------------------------
------------------------------------------------------------
------------------------------------------------------------
------------------------------------------------------------
------------------------------------------------------------
-----------------
>DNA-2-26_DR|997561
------------------------------------------------------------
-----------------aaagaacggcagtcctgaagtggcctataactggattaaagac
aaggaccacac---atgg---------------gaatctcagccaatttat-cacact--
--taactggctctgaactgggccaaaacaggt--------ttattatt-ggtatagatta
tcagctataagtt---------------taaactttaacca---------gaaacac---
------------------------------------------------------------
------------------------------------------------------------
------------------------------------------------------------
------------------------------------------------------------
------------------------------------------------------------
------------------------------------------------------------
------------------------------------------------------------
------------------------------------------------------------
------------------------------------------------------------
------------------------------------------------------------
-----------------
>DNA-2-26_DR|997562
cccacagagca---aatgttttctggcccagctccgggccacacaataac-tttgccttt
g---gcctaagt----------atggcggtcctgaagtggcccataactggattaaagac
aagggccacac---atgggccatcaca-ggcctaaatctcagccaatttat-cacctt--
--taactggccctgaaccgggccaaaacaagt--------ttattatt-ggtcctgattc
tcagctataagtt---------------tatactttaacca---------gaaactcca-
--aaaactgagcc---ataacc-cagcctgatgt-taccta-aa---------------c
tac--actgatctgggccacacacctcccattcacaactggcccaaatttagtttgccgt
catacatacagtgccatcattgccacgcatggccaacattcggctgacattatacatgc-
cagtgctggcaacaggc---cagcagtgcc-ataataaggccacatttgggccaagtccg
gtt----gttat-----ttggg--------------------------------------
------------------------------------------------------------
------------------------------------------------------------
------------------------------------------------------------
------------------------------------------------------------
------------------------------------------------------------
-----------------
>DNA-2-26_DR|997563
------------------------------------------------------------
------------------------------------------------------------
------------------------------------------------------------
-----------------------------------------------t-gttactgtttc
tcagctataggtt---------------tatactttaacca---------gaaacccca-
--aaaactgagcc---ataacc-cagcctaatgt-tactta-aacaatgtgaacaatcgt
tac--actgatctgggccacataaatcccatccacaactggcccaaatgtagtttgcagt
caggcatgcaatgccatcattgccatgcatggcccacatttggctgacattatgcatgc-
cagtgccggcaacacac---cag-------------------------------------
------------------------------------------------------------
------------------------------------------------------------
------------------------------------------------------------
------------------------------------------------------------
------------------------------------------------------------
------------------------------------------------------------
-----------------
>DNA-2-26_DR|997564
cccacatggca---aatgttttctggcccagttt---------cagtaac-ttttccctt
g---gcccaagtgccgcaaagaatgatggtcctgaagtggcccataactggattaaagac
aagggccacac---atgggccataact-ggcctgaatctcagccaatctat-caccct--
--taactggccctgaactggaccaaaacaggt--------ttattatt-agtactgattc
ttacctataagtt---------------tatactttaacca---------gaataccca-
--aaaactaagcc---ataacc-cagcctgatgt-taccta-aacaatgtgaacagtcgc
tac--actgatctgggccacacacctcccatccacagctggtctaaatgtagtttgccgt
cattcatgcagtgccatcattgccatacatggcccacattcggctgacattatgcatga-
cagtgttggcaccaagc---cagcagtgcc-ataatgaggccacatttgggcaaagtcca
ttt----gctat-----gtggg--------------------------------------
------------------------------------------------------------
------------------------------------------------------------
------------------------------------------------------------
------------------------------------------------------------
------------------------------------------------------------
-----------------
>DNA-2-26_DR|997565
cccacatagta---aatgttttcttgcccagccctgggccacacaataac-ttttccctt
g---gcccaagtaccgtatagaatgacgatcctgaagtggcccataactggattaaaaac
aagagccacac---atgggccataacc-gacacagatctcaaccaatttat-caccct--
--taactggccctgaactgggccaaaacaggt--------ttattatt-gggaccgtttc
tcagctataattt---------------ttacctttaacta---------aaaacccca-
--aaaactgagccccaataacc-cagcctaatgt-tatcta-aacaatgtgaacaatagc
tac--actgatctggggcacacacctaccatccacaactggcccaaatgtagattgctgt
catgcatgcagtgccatcattgtcatgcatggcccacattcggctgacattatgcatgct
tagtgccggcaacatgc---cagcagtgcc-ataacgaggccacatctgggccaagtccg
ttt----gctat-----gtggg--------------------------------------
------------------------------------------------------------
------------------------------------------------------------
------------------------------------------------------------
------------------------------------------------------------
------------------------------------------------------------
-----------------
>DNA-2-26_DR|997566
cccacattgca---catgttt-----cccagctccgggccacgcaataac-ttttccctc
t---gcctaagtaccaaaaaagatgacagtcctgaagtggtccataactggattaaagac
aagggccacac---atgggccataacg-cc-----attctttgcagtactt-agttac--
--tgtggggcccagagctgggccagaaaacat--------ttgctatg----------tc
t-----------------------------------------------------------
----------------atacct-ctgcctgatat--------------------------
--------------ggc-------------------------tcagatacggctt-----
------------------------atgtttgacctttatttggt----------------
--------gtatcacga---ctgcaat---------------------------------
------------------------------------------------------------
------------------------------------------------------------
------------------------------------------------------------
------------------------------------------------------------
------------------------------------------------------------
------------------------------------------------------------
-----------------
>DNA-2-26_DR|1066285
cccagatagca---aatgttttctggcccagctccggcccacacaataac-ttttccctc
a---gcccaagtactgcaaagaatgacggtcctgatttggcccataactggattaaaggc
aagggccacat---atgggccataacc-agcccaaatctcagccaattaat-tacccc--
--taactggccctgaactgggccaaaacaggt--------ttat----------------
-gagctgtaagat---------------tatactttaacca---------gtaacccca-
--aaaactgagcc---ataatc-cagcctaatgt-taccta-aacaatgtgaacaatcgc
tac--actcatctgggccacacacctaccatccacaactggcccaaatgtagtttgccgt
catgcatgctgtg-catcattgccatgcatgttccacatggccct---------------
------------------------------cataatgaggtcacatttggtccaagttgg
cgcataggatttaagacaaggg--------------------------------------
------------------------------------------------------------
----------------------------------------------------------cc
acacatgttccataaccagcctg-------------------------------------
------------------------------------------------------------
----------------------------------------aatctaagccaattt-----
-----------------
>DNA-2-26_DR|1081926
------------------ttttctggcccagctccgggccacacaataac-ttttccctc
ttctccccaagtactgcaaagaatgacgatcctgaagtggcccagaactggattaaagac
acgggccacac---atggg-cagaacc-ggcccaaatctcagccaatttat-taccct--
--taactggccctgaactgggccaaaacagaa--------------------------tg
tcagctataagtcaa-ccatatcaacagcaccatttaacca---------gaaacccct-
-taaaactgagccatcacaacc-cagcctactgt-taccta-aacaatgtgaccaatcac
tac--actgatctggaccacacaccaccaatccacaactggcccaaatgtagtttgccgt
catgcatgcagtgccatcaatgccatccatggcccacattcgtctgacattatgcatgc-
cagggccagcaacacgc---cagcagtgcc-ataatgaggccacat--------------
------------------------------------------------------------
------------------------------------------------------------
------------------------------------------------------------
------------------------------------------------------------
------------------------------------------------------------
------------------------------------------------------------
-----------------
>DNA-2-26_DR|1081927
----catagcc---aatgttttctggcccagctccggg--gccagataac-ttttccctc
t---gcccaagtaccgcaaagaatgacagtcctgaattggcccataactggattaaaggc
aagggccacat---atgggccataacc-ggcccaaatctcagcaaatttat-caccct--
--taactggccctgaactgggcaaaaacaggt--------taattatt-ggtacagatta
tcatctataagat---------------tatactttaacca---------gtaacccca-
--aaaactgagcc---ataatc-cagcctaatgt-taccta-aacaatgtgaacaatcac
tac--actgatttgggccacacacctatcatctataattggcccaaatgtagtttgatgt
catgcatgcagta-catcattgccatgcatggccgacattcggctgacattatgcatgc-
cagtgccagcaacacgc---cagcagtgcc-ataatgaggccacatatgggccaagttcg
ttt----gctat-----gtggg--------------------------------------
------------------------------------------------------------
------------------------------------------------------------
------------------------------------------------------------
------------------------------------------------------------
------------------------------------------------------------
-----------------
>DNA-2-26_DR|1081928
------------------------------------------------------------
----------------------------ggtccaagttggcgcataactggatttaagac
aagggccacac---atgttccataacc-agcctgaatctaagccaattttt-caccaa--
--aaac-------------agcaaaaacaggt--------ttattact-ggtacaaattc
ttagctataagtt---------------tatactttaacct---------gaaaccccg-
--aaaactgagcc---ataacc-cagcctaatgt-taccta-aacaatgtgaacaatcgc
tac--actgatct-ggccacacacctcctatccacagctggcccaaatgtagtttgccat
catgcatgcagtgccatcacagccgtgcatggcccacattcggctgacattatgcatgc-
cagtgccagcaacatgg---cagcagtgcc-ataataaggccacatttgggccaagtttg
ttt---------------------------------------------------------
------------------------------------------------------------
------------------------------------------------------------
------------------------------------------------------------
------------------------------------------------------------
------------------------------------------------------------
-----------------
>DNA-2-26_DR|1081929
-ccacatagca---aatgttatctgggccagctcc-ggccacacaataac-tttgccttc
a---gcccaagtaccgcaaagaatgatggtcctgaagtggcccataactggattaaagac
aaaggccacat---gtgggccataaca-ggcctgaatcttaggcaatttat-cacccc--
--taactggccctgaattgggccaaaacaggt--------ttatgatt-ggtaccaattc
tcagctataagtt---------------tatactttaacca---------gaaacccca-
--aaaactaagcc---ataacc-caccctaatgt-taccta-aacaaagtgaacaagtgc
tac--actgatctgggccacacacctcccatccacaactggcccacatgtagtttgccat
catgcatgcagagccatcatagccatgcatggcccacattcggccgacattatgcaagc-
cagtgccggcaacacgc---cagccgtgcc-ataatgaggccacatttgggccaagtcag
ttt----gctat-----gtggg--------------------------------------
------------------------------------------------------------
------------------------------------------------------------
------------------------------------------------------------
------------------------------------------------------------
------------------------------------------------------------
-----------------
>DNA-2-26_DR|1081930
------------------------------------------------------------
------------------------------------------------------------
------------------------------------------------------------
------------------------------------------------------------
------------------------------------------------------------
------------------------------------------------------------
------------------------------------------------------------
-------------------ttgccatgcattgcccaca-tcggctgacattatgcatgc-
cagtgccggaaacacgc---cagcagggcc-ataataaggtcacatttgggccaagtccg
ttt----gccat-----gtagg--------------------------------------
------------------------------------------------------------
------------------------------------------------------------
------------------------------------------------------------
------------------------------------------------------------
------------------------------------------------------------
-----------------
>DNA-2-26_DR|1081931
cccacatagca---aatgttttctggcccagctccatgccacacaataac-ttttcccac
g---gcacaagtaccgcaaagaatgacggtcatgaagtggcccataactggattaaagac
aagggccacac---atgggccacaa---gtcccgaatctcagccaatttat-caccct--
--taactgaccctgaactgggtcaaaacaggt--------ttattatt-ggtacagattc
tcagctataagtt---------------tatactttaaccacaaccagcggaaacccca-
--aaaactgagcc---ataatc-cagcctaacat-tacct-----gatgtgaacaatcgc
tac--actgatccgggccacacacctaccgtccacaactggcccaaatgtagtttgccat
catgcatgcagtgccatcattgccatgcatggcccacattcggctgac---atgcatgc-
cagtgtcgtcaacacgc---cagcagtgca-ataatgaggccacatttgggccaagtccg
ttc----gcttt-----gtggg--------------------------------------
------------------------------------------------------------
------------------------------------------------------------
------------------------------------------------------------
------------------------------------------------------------
------------------------------------------------------------
-----------------
>DNA-2-26_DR|1081932
------------------------------------------------------------
--------aagtaccacaaagaatgacggtcatgaagtggcccataactggattaaagac
aagggccacacataatgggccataact-ggcccaaatctaagccaattcat-caccctt-
---------------actgggccaaaacatgt--------ttattatt-ggtacagattg
tcagctataagtt---------------tgtagtttaacca---------gaaacccca-
--aaaactgagcc---ataat--cagcctaacgt-tacctg-----atgtgaacaatcgc
tac--actgatccgggccaca-------catccacaactggcccacatgtagtttgtctt
catgcatgcagtgccatcattgccatgcggggcccacattcggctgacattatgcatgc-
ctgtgcgggcaacaagc---cagcggtgcc-ataatgaggccacatttgggccaggtccg
ttt----gctat-----gtggg--------------------------------------
------------------------------------------------------------
------------------------------------------------------------
------------------------------------------------------------
------------------------------------------------------------
------------------------------------------------------------
-----------------
>DNA-2-26_DR|1081933
cccacatagca---aatgttttctggcccagctctgggccacacaataac-ttttccctt
t---gctcaagtaccacaaagaatgacgatcatgaactggcttataactagattaaagac
aagggccacacataatgggccataact-ggcccgaatctgagccaatttat-caccct--
--t-actggccctgaactgggccaaaacaggt--------ttattatt-ggttccgattc
tcagctataagtt---------------tatactttaacca---------gaaacccca-
--aaaactgagcc---ataatc-cagcctaacgt-tacctg-a----tgtgaacaatcgc
tac--actgatctgggccacacacctaccttccacaactggcccaaatgtagtttgccgt
catgcatgcagtgccatcattgccatgcgtggcccacattcagctgacattatgcatgc-
cagtgccggcaacaagc---cagcggtgcc-ataatgaggccacatttgggccaggtctg
ttc----gctat-----gtggg--------------------------------------
------------------------------------------------------------
------------------------------------------------------------
------------------------------------------------------------
------------------------------------------------------------
------------------------------------------------------------
-----------------
>DNA-2-26_DR|1081934
------------------------------------------------------------
------------------------------------------------------------
------------------------------------------------------------
---------------------------------------------------tgtggat--
------------------------------------------------------------
-------------------------------------------------------atcgc
tac--actgatctgggccacacacctcccatccacaattggcccaaatgacgtttgccgt
catgcaaccagtgccatcattgccatacatggcccacattcggctgacattatgcatgc-
cagtgccggcatcacgc---cagcagtgcc-ataatgaggccacatttgggccaagtccg
ttt----gctat-----gtggg--------------------------------------
------------------------------------------------------------
------------------------------------------------------------
------------------------------------------------------------
------------------------------------------------------------
------------------------------------------------------------
-----------------
>DNA-2-26_DR|1081935
cccacacagca---catgttttct----cagctctgggccacacaataac-ttttccctt
g---gcacaagtaccacaaacaatgacagtgctgaagtggcccatatctggattaaagac
aaggtccacat---atgggccataact-ggcccaaatcccagccaatttat-cacct---
--taactgacctggaactgggccaagacaggt--------ttattatt-ggtaccggttc
tcagctataagttaa-ccagatcaacaccaccctttatcca---------gaaaccct--
--aaaactgagcc---ataacc-cagcctaatgt-cacctg-aacaatgtgaac-atcac
tac--actgatctgggccacacacc-tccatccacagctggcccaaatgcagttt-----
------------gccatcattgccatgcatggcccacattcagcttacgttatgcattc-
cagtgccggcaacacgc---cagcagagcc-ataatgaggccacatttgggccaggtctg
tgt----g----------------------------------------------------
------------------------------------------------------------
------------------------------------------------------------
------------------------------------------------------------
------------------------------------------------------------
------------------------------------------------------------
-----------------
>DNA-2-26_DR|1151857
cccccatagca---aatgttttctggccctgctctaggccacacaataag-ttttccctc
a---gccaaagtatcgcaaagaataacagtcctgaagtggcccataactgggttaaagac
aggggccacac---atgggccataacc-gacctgaatcttaggcaacttat-caccct--
--taactggccctgaactgggcc-aaacaggt--------ttgttatt-ggtagagattc
tcagctacaagtt---------------catactttaccca---------gaaacccca-
--aaaactgagcc---ataacc-cagcctaatgt-taccta-aacactgtaaacaagcgc
tac--actgatctgggccacacacctcacatccaaaactggcccaaatgtggt-------
------------------------------------------------------------
------------------------------------------------------------
------------------------------------------------------------
------------------------------------------------------------
------------------------------------------------------------
------------------------------------------------------------
------------------------------------------------------------
------------------------------------------------------------
-----------------
>DNA-2-26_DR|1151858
-ccacatagca---aatgttttctggcccagctccgggccaaacaataac-ttttccctc
g---gcccaagtaccgcaaagaataacagccctgaagtgggccataactggattaaagac
aagggccacac---atgggccataacc-ggcccgaatatcagccaatttat-caccca--
--taactggccctgaactgggcagaaacaggt--------tcattata-ggtaccgattc
tcagccataagttaa-ccatatcaacaccaccttttaacca---------gaaacccc--
--aaaactgagcc---ataacc-cagcccga----taccgt-aaccatgtgaacaa----
------------------------------------------------------------
------------------------------------------------------------
------------------------------------------------------------
------------------------------------------------------------
------------------------------------------------------------
------------------------------------------------------------
------------------------------------------------------------
------------------------------------------------------------
------------------------------------------------------------
-----------------
>DNA-2-26_DR|1151859
cccacatagca---aatgttttctggcccagctccgggccacacaataac-ttttccctc
g---gcccaagtaccgcaaagaatgacggccctgaagtggccaatgactggattaaagac
aagggccacac---atgggccataacc-ggcccgaatatcaaccaatttat-caccgc--
--taactggccctgaactgggccaaaaccggt--------tcattatt-ggtactgtttc
tcagccataagttaa-ctatatcaacaccaccttttaacca---------gaaacccc--
--aaaactgagcc---ataacc-cagcccga----tacctt-aaccatgtgaacaa----
------------------------------------------------------------
------------------------------------------------------------
------------------------------------------------------------
------------------------------------------------------------
------------------------------------------------------------
------------------------------------------------------------
------------------------------------------------------------
------------------------------------------------------------
------------------------------------------------------------
-----------------
>DNA-2-26_DR|1151860
cccacatagca---aatgttttctggcccagctccgggccacacaataac-ttttccctc
g---gcccaagtaccgcaaagaatgacggccctgaagtggcccatgactggattaaagac
aagggccacac---atgggccataacc-ggcccgaatatcaaccaatttat-cacccc--
--taactggccctgaactgggccaaaaccggt--------ttattatt-ggtactgattc
tcagccataagttaa-ctttatcaacaccaccttttaacca---------gaaacccc--
--aaaactgagcc---ataacc-cagcccga----tacctt-aaccatgtgaacaa----
------------------------------------------------------------
------------------------------------------------------------
------------------------------------------------------------
------------------------------------------------------------
------------------------------------------------------------
------------------------------------------------------------
------------------------------------------------------------
------------------------------------------------------------
------------------------------------------------------------
-----------------
>DNA-2-26_DR|1213400
cccacatagca---aatgatttctggcccagctccgggtcacacaataac-ttttctctc
t---gcccaagtaccgcaaagaatgacggtcctgaagtggcccataactggattaaagaa
aaaagccacac---atggaccataact-gccctgaatctcagccaatttat-caccct--
--taactggccctgaactggcacaaagcaggt--------ttattatt-ggtaccgattc
tcagctataagctaa-ccagatcaacaccaccctttaacca---------gaaacccca-
--aaaactgagcc---ataacc-cagtctaatgt-taccta-a-----------------
------------------acacacctcccatccacaactggcctaaatgtagtttgccgt
cctgcatgcagtgccatccttgccatgcatggctcacattcggttgacatcatgcatgc-
tagtgccggcaacatgc---cagcagtgcc-ataatgaggccacatttgggccaagtctg
ttt----gctat-----gtggg--------------------------------------
------------------------------------------------------------
------------------------------------------------------------
------------------------------------------------------------
------------------------------------------------------------
------------------------------------------------------------
-----------------
>DNA-2-26_DR|1213401
------------------------------------------------------------
------------------------------------------------------------
------------------------------------------------------------
------------------------------------------------------------
------------------------------------------------------------
------------------------------------------------------------
------------------------------------------ccaaatgtagtttgctgt
cacgcatgcagtgccctcattgccaagcatggcccacattcga-----------------
cagtgccagcaacacac---cagcagtgcc-ataatgaggccacatttaggccaagtcag
ttt----gctat-----gtggg--------------------------------------
------------------------------------------------------------
------------------------------------------------------------
------------------------------------------------------------
------------------------------------------------------------
------------------------------------------------------------
-----------------
>DNA-2-26_DR|1213402
cccacatagca---aatgttttctggcccagctctgggccacactttaac-ttttccctc
g---gcctaagtaccgcaaagaatgacggtcctgacatgacccataactggattaaacac
aagggccacac---atgggccataacc-ggcccgaatttcagccaatgtat-taccct--
--taacgggccctaaactgggcccaaacagat--------ttattatt-ggtaccgattc
tcagctacaagttaa-ccatatcaacaccaccctttcacca---------gaaacccta-
--aaaactgagcc---ataacc-catcctaatgt-taccta-aacaatgtgaacaatcgc
tag--actgatctgggccacacacctcccat-cacaactggcccaaatgt----------
------------------------------------------------------------
------------------------------------------------------------
------------------------------------------------------------
------------------------------------------------------------
------------------------------------------------------------
------------------------------------------------------------
------------------------------------------------------------
------------------------------------------------------------
-----------------
>DNA-2-26_DR|1213403
------------------------------------------------------------
----------------------------------aagtagcccataactggattaaagac
aaaggccatac----------------cggcctgaatctcaggtaatttat-aaccca--
--taactgaccctgaacatgaccaaaacaggtcaggttcattattatt-ggtaccaattc
tcagctttaagtt---------------tatacattaacca--------gaaaactcca-
--aacactgagcc---ataacc-cagcctaatgc-tacctg-aacagtgtgaacaatcgc
tac--actgatctgggccacacacctcccatctacaactggccaaaaagtagtttgccgt
catgcatgctgtgctatcattgccatgtatggcccctatttggctgacattatgcatgc-
caatgccggcaacacgc---cagcagtgcc-ataatgaggccacatttgggccaagtccg
ttt----gcttt-----gtggg--------------------------------------
------------------------------------------------------------
------------------------------------------------------------
------------------------------------------------------------
------------------------------------------------------------
------------------------------------------------------------
-----------------
>DNA-2-26_DR|1213404
cccacatagca---aatgttttctgacccgtctctgggccacacaataac-ttttccctc
a----------------------------------------------------caaagac
aaggattacac---atatgccataacc-aacccaaatctcagccaatttat-caccca--
--taactggccctgaacttggacaaaacaggt--------tt-ttgtt-ggtaaca--ta
tcagctatacgttagtttagcttaaatttatactttaacca---------aaaacccca-
--aaaactgagcc---ataatc-cagcgtaatgt-----ta-aacattgttaacaatcgc
tgc--actgatctgggccacacagctaccatccactactggcccaaatgtagtttgccgt
cat-------------------ccatgcatggcccacattcggctgacattatgcatgc-
cactgtctgcaacacgt---cagcagtgcc-ataatgaggccacatttgggccaagtctg
ctt----gctat-----gtgg---------------------------------------
------------------------------------------------------------
------------------------------------------------------------
------------------------------------------------------------
------------------------------------------------------------
------------------------------------------------------------
-----------------
>DNA-2-26_DR|1213405
cccagagagca---aaattcatgtggctcaaatccggcccacaccagaca-cttaaatct
g---gcccacataccgcatggaatgatggcaatagggcggtccactcctgtttgccagat
atgggccacaa---ttaagccatagac-atttcacatgtcagccagaattt--------a
cccaaatgaaccagaactgagcc-------------------------------------
------------------------------------------------------------
------------------------------------------------------------
------------------------------------------------------------
------------------------------------------------------------
------------------------------------------------------------
------------------------------------------------------------
------------------------------------------------------------
------------------------------------------------------------
------------------------------------------------------------
------------------------------------------------------------
------------------------------------------------------------
-----------------
>DNA-2-26_DR|1213406
------------------------------------------------------------
------------------------------------------------------------
------------------------------------------------------------
------------------------------------------------------------
------------------------------------------------------------
------------------------------------------------------------
-----------ctgggctacacacctcccatccacaactggcccaaatgtagtttgccgt
tgtgcatgcagtgccatcattgtcatgcatggcccacattcaactgacattatgcatgc-
cagtgccggcaacacgg---cagcagtgcc-ctaatgaggccacatttgggccaagtcca
ttt----gctat-----gtggg--------------------------------------
------------------------------------------------------------
------------------------------------------------------------
------------------------------------------------------------
------------------------------------------------------------
------------------------------------------------------------
-----------------
>DNA-2-26_DR|1213407
------------------------------------------------------------
------------------------------------------------------------
------------------------------------------------------------
------------------------------------------------------------
------------------------------------------------------------
------------------------------------------------------------
-----------ctgggctacacacctcccatccacaactggcccaaatgtagtttgccgt
tgtgcatgcagtgccatcattgtcatgcatggcccacattcaactgacattatgcatgc-
cagtgccggcaacacgg---cagcagtgcc-ataatgaggccacatttgggccaagtcca
ttt----gctat-----gtgggata---------------attagg--------------
------------------------------------------------------------
----------------------------------------------------------cc
acatttgggccaagtctgtttgctatgt--------------------------------
------------------------------------------------------------
------------------------------------------------------------
---------------gg
>DNA-2-26_DR|1213408
cccacaaagca---aatgttttctggcccagctccgggccacatattacc-ttttccatc
a---gtccaagtaccgtaaagaataacagttctgaagtggcccataactggattaaagac
ccgggccacac---atgggccataaca-aacccgaatctcatccaatttat-caccct--
--taactggctctgaactgggccaaaccaggt--------ttattatt-ggtactgattc
tcacctataagttaa-ccagatcaacaccaccctttcacca---------gaaatccca-
--aaaaatgagcc---ataacc-cagcctaatgt-taccta-a---atgtgaacaatcac
tac--actgatctgggccacacacctcctatccacaactagcccaaatgtggtttgcagt
catgcatgcagtgccatcattgccatgcatggcccacattcggctgacgttaagcatgc-
cagtgccggcaacacac---caacagtgcc-ataatgaggccacatttgggccaagtccg
ttt----gccat-----gtggg--------------------------------------
------------------------------------------------------------
------------------------------------------------------------
------------------------------------------------------------
------------------------------------------------------------
------------------------------------------------------------
-----------------
>DNA-2-26_DR|1213409
cccacagagca---aatgttttctggcccagctccaggccac------------------
----------------------------------------------actggattaaag--
-------aaac---gtggaccataact-ggcccgaatctcagccaacttat-ccccct--
--taactgg-----------cccaaaacaggt--------ttattatt-ggtaccgattc
tcagctataagta-----------acaccaccctttaagca---------gaaacccca-
--aaaactgagcc---ataacc-ccgcgtaatgt--------------------------
------------------------------------------------------------
------------------------------------------------------------
------------------------------------------------------------
------------------------------------------------------------
------------------------------------------------------------
------------------------------------------------------------
------------------------------------------------------------
------------------------------------------------------------
------------------------------------------------------------
-----------------
>DNA-2-26_DR|1271223
------------------------------------------------------------
------------------------------------------------------------
------------------------------------------------------------
------------------------------------------------------------
------------------------------------------------------------
----------gcc---ataacc-cagcctaatgtttaccta-aacaatgtgaataatcgc
tac--accgatctgagccacacacctctcatccacatct-gcccaaaagtggttagccga
catgcatgcagtg-----------------------------------------------
------------------------------------------------------------
------------------------------------------------------------
------------------------------------------------------------
------------------------------------------------------------
------------------------------------------------------------
------------------------------------------------------------
------------------------------------------------------------
-----------------
>DNA-2-26_DR|1271224
cccacatagca---aatgttttctggcccagctcctggccacacaataac-ttttctctc
a---gcccaagtactgcaaagaatgacgattctgaagtggcccgtaactggattaaagac
atgggccataa---c---------------------------------------------
------------------------------------------------------------
------------------------------------------------------------
------------------------------------------------------------
------------------------------------------------------------
------------------------------------------------------------
------------------------------------------------------------
------------------------------------------------------------
------------------------------------------------------------
------------------------------------------------------------
------------------------------------------------------------
------------------------------------------------------------
------------------------------------------------------------
-----------------
>DNA-2-26_DR|1271225
------------------------------------------------------------
------------------------------------------------------------
------------------------------------------------------------
---------cccttaactgggccaaaacaggt--------ttattatt-ggtaccgatta
tcagctataagttaa-ccatatca--accaccatttaacca---------gaaaccccc-
--aaaactgagcc---ataacc-caacctaatgt-taccta-aacaatgtgaacattccc
tac--actaatctgggccacacacctc----------ctggcccaaatgtagtttgccgt
catgcatgcagtgccatcattgccatgcatggcccacattcggctgacattatgagcgc-
cagtgccggcaacacgc---cagcagtgcc-atagtgaggccacatttgggccaagtctg
ttt----gctat-----gtggg--------------------------------------
------------------------------------------------------------
------------------------------------------------------------
------------------------------------------------------------
------------------------------------------------------------
------------------------------------------------------------
-----------------
>DNA-2-26_DR|1271226
cccacatagca---aatgctttctgggccagctccgggccacacaataac-ttttctctc
g---gcccaagtaccacaaagagtg-cagtcctgaggtggcccataactggattaaag--
-------acac---atgggccataacc-ggtccgaatcacacccaatttat-taccct--
--taac------------------------------------------------------
------------------------------------------------------------
------------------------------------------------------------
------------------------------------------------------------
------------------------------------------------------------
------------------------------------------------------------
------------------------------------------------------------
------------------------------------------------------------
------------------------------------------------------------
------------------------------------------------------------
------------------------------------------------------------
------------------------------------------------------------
-----------------
>DNA-2-26_DR|1285793
cccacatagca---aatgttttctggcccagcttcgggccacacaataac-ttttccctc
t---gcttaagtaccacaaagaatgacggtcctgaagttgcccataactagattaaagac
ga--------------gggccataacc-agcctgaatctcagccaatttat-caccct--
--taactggccctgaactgggccaaaacagtt--------ttagtatt-ggtaccgattc
tcagctataagtt---------------tatactttaacca---------gaaacccca-
--aaaactgagcc---ataacc-taa----------accta-aacaatatgaacaatcgc
tac--actgatctaatccacatacctcccattcactactggcccaaatgtagttcgccat
catgcatgcattgccatcattgccatgcatggcgcacattcggctgacattatgcatgc-
cagtgccggcaacatgc---cagcagagcc-ataatgaggccacattttggccaagtctg
ttt----gctat-----gtggg--------------------------------------
------------------------------------------------------------
------------------------------------------------------------
------------------------------------------------------------
------------------------------------------------------------
------------------------------------------------------------
-----------------
>DNA-2-26_DR|1285794
------------------------------------------------------------
------------------------------------------------------------
------------------------------------------------------------
------------------------------------------------------------
-caaccatag---------------------------------------cataacccca-
--aaaa-----cc---ataacc-cagcctaatgt-taccta-aacaatgtgacaaatctc
tac--actaatttgggccacacatctcccatacacaactggcccaaatgtagtttgccgt
cctttatgcagtgccatca-tgccctgcctggcacacatttggctgacattatgcatgc-
cagtgctggaaacaaac---cagcagttcc-ataatgaggccacatttgggccaagtctg
ttt----gctat-----gtggg--------------------------------------
------------------------------------------------------------
------------------------------------------------------------
------------------------------------------------------------
------------------------------------------------------------
------------------------------------------------------------
-----------------
>DNA-2-26_DR|1285795
cct---------------------------------------------------------
-----------------------------------gggggctcataactgggttaaagac
aagggccacac---atggggcataacc-gagctgaatctcagccaatttat-taccct--
--taactggtcctgaactgggccaaaacaggt--------ttattatt-ggtaccgattc
tcaactttaa--------------------------------------------------
------------------------------------------------------------
------------------------------------------------------------
------------------------------------------------------------
------------------------------------------------------------
------------------------------------------------------------
------------------------------------------------------------
------------------------------------------------------------
------------------------------------------------------------
------------------------------------------------------------
------------------------------------------------------------
-----------------
>DNA-2-26_DR|1285796
cccacatagca---aatgttttctggcccagcttcggaccacacaataac-ttttccctt
a---gcccaagtactgcaaagaatgacggtcctgaagtggcccataactggattaaagac
aagggccacac---atgggccacaatt-tacatg------ggccaatttat-caccct--
--taagtggccctgaactgggccaaaacaggt--------ttattatt-ggtaccgattc
tcagctgtaagtt---------------tacactttaacca---------gaaacccca-
--aaaacc-agcc---ataacc-cagcctaatgt-taccta-aataatgtgaacaatcgc
taa-------------------acctcccatccacaactggcccaaatgtagtttgccgt
catgcatgcagtgccatcattgccatgaatggccctcattcagccgacattatgcatgg-
cagtgccggcaactcgc---cagcagtgcc-ataatgaggccacttttgggccaagttcg
ttt----gctat-----gtgggatg-----------------------------------
------------------------------------------------------------
------------------------------------------------------------
------------------------------------------------------------
------------------------------------------------------------
------------------------------------------------------------
-----------------
>DNA-2-26_DR|1285797
------------------------------------------------------------
------------------------------------------------------------
------------------------------------------------------------
------------------------------------------------------------
-------------------------------------acca---------gaaacccca-
--aaaactgagcc---ataacc-cagcctaatgt-gacctg----------accaatcgc
tac--actgatct-agccacacacctcccatccacaactggcccaaatgtagcttgccgt
catgcattcagtgccatcattgccgtgaatggcccacattcggctgacattaagcatgc-
cagtgtcggcaacacgc---cagcagttcc-ataatgaggccacatttgggtcaagtccg
ttc----gctat-----ctggg--------------------------------------
------------------------------------------------------------
------------------------------------------------------------
------------------------------------------------------------
------------------------------------------------------------
------------------------------------------------------------
-----------------
>DNA-2-26_DR|1285798
cccacatagca---aatgttttctggcccagcttcgggccaaacaataac----------
---------------------aatgag-----tgaagtggcccataactggattaaagac
aaag------------------------ggcccgaatctcagccaatttat-taccct--
--taactggcccttaactgggccaaaacaggt--------ttattatt-ggtaccgattc
tcagctataa--------------------------------------------------
------------------------------------------------------------
------------------------------------------------------------
------------------------------------------------------------
------------------------------------------------------------
------------------------------------------------------------
------------------------------------------------------------
------------------------------------------------------------
------------------------------------------------------------
------------------------------------------------------------
------------------------------------------------------------
-----------------
>DNA-2-26_DR|1396991
------------------------------------------------------------
------------------------------------------------------------
--------------------------------aaatcgtaggccaatttat-cactctt-
--------------tattgggccaaaacaggt--------ttattatt-ggtactgattc
tcagctttaagtt---------------tatactttaacca---------gaaacccca-
--aaaattgagcc---ataacc-cagcatgaggt-tactta---caatgtgaacaatcac
tgc--actgatctgggccacacacctcccatccacaactggcccaaatgtagtttttcgt
aatgcatgcagtgccattattgccaagcatggcccatatttggctgacactatgcacgc-
cagtgttgacaacatgc---cagcagtgct-ataatgaggttacatgtgggccaagtccg
ttt----gctactgtatgtggg--------------------------------------
------------------------------------------------------------
------------------------------------------------------------
------------------------------------------------------------
------------------------------------------------------------
------------------------------------------------------------
-----------------
>DNA-2-26_DR|1396992
-------agca---aatgttttctggcccagctccgggccacacaaaacc-ttatccctt
g---gcccaagtaccgtaaagaatgacggtcctgaaattgcccataactggattaaagac
aagggccacac---atgggccataac----------------------------------
------------------------------------------------------------
------------------------------------------------------------
------------------------------------------------------------
------------------------------------------------------------
------------------------------------------------------------
------------------------------------------------------------
------------------------------------------------------------
------------------------------------------------------------
------------------------------------------------------------
------------------------------------------------------------
------------------------------------------------------------
------------------------------------------------------------
-----------------
>DNA-2-26_DR|1417618
------------------------------------------------------------
---------------------------------------------------attaaagat
aagggccacac---atgggccataacc-ggcccgaatctcagccaatttat-taccct--
--taactgcccctgaactgggccaaaacaggt--------ttattatt-ggtaccgattc
tcagctataaattaa-ccatatcaacaccaccatttaacca---------gaaaccccc-
--aaaac--agcc---ataacc-cagcctaatgt-taccta-aacaatgtgaacattcgc
tac--actgatctgggccacacacctttcatccacaactagcccaaatgtagtttgccgt
catgcatgcagtgtcatcaatgccaggcatggcccataattggctaacattatgcatgc-
------cagcaacacgc---cagcagtgcc-ttaatgaggccacatttgggccaagtctg
ttt----gcttt-----gttgg--------------------------------------
------------------------------------------------------------
------------------------------------------------------------
------------------------------------------------------------
------------------------------------------------------------
------------------------------------------------------------
-----------------
>DNA-2-26_DR|1417619
------------------------------------------------------------
------------------------------------------------------------
------------------------------------------------------ccat--
--taactggccctgaactgcaccaaaacaggt--------ttattatt-ggtaccgattc
tcagctaaaagtaa--ccatatcaacaccaacatttaacca---------gaaacccca-
--aaaactgaccc---ataacc-caacctaattg-taccta-aacaatgtgaacaatcac
tac--actaatctgggccacacacctcccatccacaacaggcccaaatgtagtttgccgt
catgcatgcagtgccatcattgccatgcatggcccacattcggctgatattatgaatgc-
cagtgccgacaacacgc---cagcagtgcc-ataatgaggccacatttgggccaagtctt
ttt----gctat-----gtggg---------------cccacatagcaaatgttttctgg
gccagctccgggccacac----acttttctttcggcccaagtaccacaaagaatgacggt
cctgaagtggcccataactggattaaag--------------------------------
acacatgggccataaccggtccg-------------------------------------
------------------------------------------------------------
----------------------------------------aatcacagccaatttattac
ccttgac----------
>DNA-2-26_DR|1417620
cccacatagca---aatgttttctagtccagctccgggccacacaataac-ttttccttt
g---gcccaagtatcacaaagaatgacggtcctgaagtggcccgaaactggattaaagac
aagggccacac---atgggccataatt-ggcccaaatctca-------------------
--------------------gccaaaacaggt--------ttattatt-ggtaccgattc
tcagcta--------accatatcaacaccaccctttgtcca---------gaaacccca-
--aaaactaagcc---ataatc-ctgcctaatgt-aacctg-cctaatgtgaagaatagc
tgc--attgatctgggccacacacctcccatccagaactggcccaaatgtagtttgcctt
catgcatgcagtgccatcattgccatgcatggcccacattcggctgacattatgcatgc-
cagtgccagcaacacgc---cagcagtgcc-ataatgaggccacatttttgccaagtcca
ttt----gcttt-----gtaag--------------------------------------
------------------------------------------------------------
------------------------------------------------------------
------------------------------------------------------------
------------------------------------------------------------
------------------------------------------------------------
-----------------
>DNA-2-26_DR|1417621
cccacatatca---aatgttttctggcccagctccgggccacacaataac-ttttccctt
g---gcccaagtaccgcaaagaatgatggccctgaagtggcccataactggattaaagac
aagggccacac---atgggccatgacc-agcctgaatctcagccaatttat-caccct--
--taacttgcccttcactgggccaaaacaggt--------ttattact-ggtaccgattc
tcagctataagtt---------------tatactttaacca---------gatccccca-
--aaaactgagcc---ataac------cttatgt-taccta-aacaatgtgaccaattgc
tac--actgatctaggccacacaccttccatccacaactgtcccaaatgtagctagccgt
catgcatgcagtgctatcattgccatgtgtgggccacattcggctgacattatgcatgt-
cagtgctggcaacatgc---cagcagtacc-ataatgaggccacatttgggccaggtccg
ttt----gctat-----gtggg--------------------------------------
------------------------------------------------------------
------------------------------------------------------------
------------------------------------------------------------
------------------------------------------------------------
------------------------------------------------------------
-----------------
>DNA-2-26_DR|1417622
cccacatagca---aatgtttttttgcccagctccgggccacacaataac-ttttccctc
g---gcccaagtaccgcaaagaatgacggtcctgaagtggcccataactggattaaagat
aagggccacac---atgggccataacc-gacccaaatctcagccaattttt-tacatt--
--taactagccctaaactgggccaaaacaggt--------ttattatt-ggtacagatta
taagctataagttaa-ccatattaacaccaccatttaacca---------gaaacccca-
--aaaactgaccc---ataacc-cagccgttt------------caatgtgaacaatcgc
tac--actgatctgggccacacacctcccatccacaactggcccaaatgtggtttgccgt
catgcatgcagtgccatcgttgccatgcatggcacacattctgctgacattatgcatgc-
cagagccggcaacacgc---cagcagtgcc-ataatgaggccacatttgggccaagtgcg
ttt----gctat-----gtggg--------------------------------------
------------------------------------------------------------
------------------------------------------------------------
------------------------------------------------------------
------------------------------------------------------------
------------------------------------------------------------
-----------------
>DNA-2-26_DR|1417623
----------------------------------------------------tttccctc
g---gctcaattaccgcaaagaatgacagtcctgaagtggcccataactggatttaagac
aagggccacac---atgggccataagc-agcctaaatctcagacaatttat-tactct--
--taactggccctgaactgggccaaaacaagt--------ttattatt-ggtacccattc
tcaa------gttat-ccatatcaataccaccctttaacca---------gaaacccca-
--aaaactgagcc---ataacc-cagcctaatgt-taccta-aacaatgtgaacaatcgc
tac--actgatttgggc--ctcaccccccatccacatcagtcccaaatgtagtttgcctt
caggcatgcagtgccatcattgccatgcatgacccccatttggctgacattatgcatgc-
cagtgctgtcaaaatgc---cagcagtgcc-atgatgaggccacatttgggccaagtccg
ttg----gctaa-----gtggg--------------------------------------
------------------------------------------------------------
------------------------------------------------------------
------------------------------------------------------------
------------------------------------------------------------
------------------------------------------------------------
-----------------
>DNA-2-26_DR|1510024
------------------------ggcccagatccgggccacaaaataag-ttttccctc
t---gcctaagtaccgcaaagaatgacagtcctgaaatggcccataactggattaaagac
aagggccacac---atgagccataacc-agcctaaatctcaggcaatttat-aaccct--
--taactggccctgaactgggcca----aggt--------ttattatt-ggtaccgattc
tcagccataagtt------------------actttaacca---------gaaacccca-
--aaaactgagcc---ataacc-cagcttaacgt-taccta-aacaatgtgaacaatcgc
tac--actgatctgggccacaaccttcccattcacaactggcacaaatgtagtttgccgt
catgcatgcagtgccttcattgccatgcatgggccacattcgtctgacatcatgcatgc-
cagtgctgacaacaggc---cagcagtgcc-ataatg-gcccacatttgggccaagtcca
ttt----gctat-----gtgggattgtgtgc-----ccccttaaagacggtgccaccgct
gccaaacccaggccatgt------------------------------------------
------------------------------------------------------------
---------------------------------------------------------ctg
gcccacatgctgcatgcc------------------------------------------
--actgccaaatgaatgcctgctatgccagctttatgctaaatctgggccaga-----at
tctt-------------
>DNA-2-26_DR|1510025
------------------------------------------------------------
------------------------------------------------------------
------------------------------------------------------------
---------------------------------------------------tgtggat--
------------------------------------------------------------
-------------------------------------------------------atcgc
tac--actgatctgggccacacacctcccatccacaattggcccaaatgtagtttaccgt
catgcaaccagtgccatcattgcaatacatcgcccacatttggctgacattatgcat---
---------------gc---cagcagtgcc-ataatgaggccacatttgggccaagtccg
ttt----gctat-----gtggg--------------------------------------
------------------------------------------------------------
------------------------------------------------------------
------------------------------------------------------------
------------------------------------------------------------
------------------------------------------------------------
-----------------
>DNA-2-26_DR|1510026
cccacatagca---aatgttttctggccca-------gccacacaataac-tttttcctc
g---gcccaagtaccgcaaagaatgacggccctgaagtggcccataactggattaaagac
aagagtcacac---atgggccataacc-ggcccgaatatcagccaatttat-ca------
---------ccctgaactgggccaaaacaggt--------tcattatt-ggtaccgattc
tcagccataggttaa-ccatatcaacaccaccttttaacca---------gaaacccc--
--aaaactgagcc---ataacc-cagcccga----tacctt-aaccatgtgaacaa----
------------------------------------------------------------
------------------------------------------------------------
------------------------------------------------------------
------------------------------------------------------------
------------------------------------------------------------
------------------------------------------------------------
------------------------------------------------------------
------------------------------------------------------------
------------------------------------------------------------
-----------------
>DNA-2-26_DR|1580891
------------------------------------------------------------
------------------------------------------------------------
------------------------------------------------------------
------------------------------------------------------------
------------------------------------------------------------
------------------------------------------------------------
------------------------------------------------------------
-----------------------catgcatgccccacattcagctgacattatgcatgc-
cagtgctggcaacatgc---cagcagtgcc-atattagggccacatttgggcaaagtccg
ttt----gctat-----gtggg--------------------------------------
------------------------------------------------------------
------------------------------------------------------------
------------------------------------------------------------
------------------------------------------------------------
------------------------------------------------------------
-----------------
>DNA-2-26_DR|1580892
cccacaaagca---agtgttttcttgcccagctctgggccacacaataac-tttttcctc
g---gcccaagttctaca---aatgacggtcctgaagtggcccataactagattaaagac
aagggccacac---atggg-------------tgaatctcagccaatgtat-caccct--
--taactggcgctgaactgggccaaaacaggt--------ttattatt-ggtatcagttc
atagctatgagtt---------------tatacttcaacca---------gaagcacca-
--aacactcagcc---ataact-cagcctgatgt-taccta-aacaatgtgaacaatcgc
tac--actgatctgggccacacacc--tcatccacaactgccccaaatgtagtttgccat
catgcatgcagtgccatca-----------------------------------------
------------------------------------------------------------
------------------------------------------------------------
------------------------------------------------------------
------------------------------------------------------------
------------------------------------------------------------
------------------------------------------------------------
------------------------------------------------------------
-----------------
>DNA-2-26_DR|1605276
-ccacatagca---aatgttttatggcccagcctcgggccacacaataac-ttttccctt
a---gcccaagtaccgcaaagaacgacggtcctgaagtggcccataactggattaaaaac
aagggccacac---atgagccataatc-ggcctgaatctcagccaatttat-ca------
---------ccctgaaccaggcaacaactggt--------atattattgggtaccgattc
tcagctataagtc---------------aatactttaacca---------gaaacctca-
--aaaactgagcc---ataacc-tagcctaatgt-taccta-aacaatgtaaataatcgc
tac--act-----------------tcccatccacaactggcgcaaatgtagtttgctgt
catgcatgcagtgccatcattgtcatgcatggcccacattcggctgacattatgcatgc-
cagtgccggcaacacgc---cagaagt------------gccacatttgggccaagtcca
ttt----gctat-----gtggg--------------------------------------
------------------------------------------------------------
------------------------------------------------------------
------------------------------------------------------------
------------------------------------------------------------
------------------------------------------------------------
-----------------
>DNA-2-26_DR|1605277
------------------------------------------------------------
------------------------------------------------------------
------------------------------------------------------------
------------------------------------------------------------
-----------------catatcaacaccaccctttaccca---------gaaacccca-
--aaaactcagcc---ataact-cagcctaatgt-taccca-----atgtgaacaatcgc
tac--actgatctgggccacacacctcccattcacaactggcccaaatgtagtttgccat
catgcatgcagtgccatcattgccctgcatggcccacattcggctgacattatgcatgc-
cagtgctggcaacacgc---tagcagtgcc-ataatgaggccacatttgggccaagtcca
ttt----gttgt-----gtggg--------------------------------------
------------------------------------------------------------
------------------------------------------------------------
------------------------------------------------------------
------------------------------------------------------------
------------------------------------------------------------
-----------------
>DNA-2-26_DR|1605278
cccacatagca---aatgttt-----------tctggcccacacaataac-tattgcgtt
----gcccaagtactgcaaagaatgacggtcctgaagtggcccataactggattaaagac
aagggccacac---ataagccatagcc-tgcctgaatctcagccaatttat-tac-----
-----ctggtcctgaactggcccaaaacaggt--------ttatta-t-ggtaccaattc
tcagctataa--------------------------------------------------
------------------------------------------------------------
------------------------------------------------------------
------------------------------------------------------------
------------------------------------------------------------
------------------------------------------------------------
------------------------------------------------------------
------------------------------------------------------------
------------------------------------------------------------
------------------------------------------------------------
------------------------------------------------------------
-----------------
>DNA-2-26_DR|1694689
------------------------------------------------------------
------------------------------------------------------------
------------------------------------------------------------
---------------------------------------------------tgtggat--
------------------------------------------------------------
-------------------------------------------------------atcgc
tac--actgatctaggccacacacctcccatccacaattggcccaaatgtagtttgccgt
catgcaaccagtgccatcattgccaaacatggcccacattcagctgacattatgcatgc-
cagtgccggcctcacgc---cagcagtgcc-ataatgaggccacatttgggccaagtccg
ttt----gctat-----gtggg--------------------------------------
------------------------------------------------------------
------------------------------------------------------------
------------------------------------------------------------
------------------------------------------------------------
------------------------------------------------------------
-----------------
>DNA-2-26_DR|1694690
cccacatagca---aatgttttctggcccagctccgggccacacaataac-ttttccctt
g---gcccaagtaccgcaaagaacgacggccctgaagtggcccataactggattaaagaa
aagggccacac---atgggccataacc-gg-----atctcagccaatttat-caccct--
--taactggccctgaactgggccaaaacaggt--------tcattatt-ggtaccgattc
tcagccataagttaa-ccatatcaacgccaccttttaacca---------gaaacccc--
--aaaactgagcc---ataa----------------------------------------
------------------------------------------------------------
------------------------------------------------------------
------------------------------------------------------------
------------------------------------------------------------
------------------------------------------------------------
------------------------------------------------------------
------------------------------------------------------------
------------------------------------------------------------
------------------------------------------------------------
-----------------
>DNA-2-26_DR|1715382
cccacatagca---aatgttttctggcccagctccgggccacacaatagc-tttttcctc
a---gcacaagtactgcaaagaatgacggtc----------------agggattaaagac
aagggccatac---atgggtcataacc-ggcacgaatctcagccaatttat-caccct--
--taactagccctgaactgggccaaaacaggt------------tatt-ggtaccgattc
tcagccataaatt---------------tatactttaacca---------gaaaccaca-
--aaaaccgagcc---ataacc-cagcctaatgt-tatcta-aacaatgtgaag------
----------------------------------------------------tttgccgt
catgcatgcagtgccatcactgccatgcatggcccacattcggctgacattatgcatgc-
cagtgccggaaacacgc---cagcactgcc-ataatgagaccatatttgggccaagtccg
ttt----gctgt-----gtggg--------------------------------------
------------------------------------------------------------
------------------------------------------------------------
------------------------------------------------------------
------------------------------------------------------------
------------------------------------------------------------
-----------------
>DNA-2-26_DR|1715383
------------------------------------------------------------
------------------------------cctgaagtggcccataactatattaaagac
aagggccacac---acgggctataacc-ggccagaatctcagccaatttat-caccct--
--taactggccctaaactgggccaaaacaggt--------ttattatt-ggtacagattg
tcagctataagtt---------------tatactttaacca---------gaaacccca-
--aaaactgagcc---attacc-cagcctaatgt-taccta-aacaatgcgaccaattgc
tac--aatcatct-ggccacacacctcccatccacaactggcccaattgttgtttgc---
--------------------tgtcatgcatggcccacattcggctgacattttgcactg-
------tggcaacacgc---cagcagtgcc-gtaacgaggccacatttgggccaagtccg
ttt----gctat-----gtggg--------------------------------------
------------------------------------------------------------
------------------------------------------------------------
------------------------------------------------------------
------------------------------------------------------------
------------------------------------------------------------
-----------------
>DNA-2-26_DR|1715384
------------------------------------------------------------
------------------------------------------------------------
------------------------------------------------------------
----------cctgaactggtccaaaacaggt--------ttattatt-ggtactggttc
tcagctataa------caagatcaacaccactctttaccca---------gaaatgcca-
--aaaactgagcc---ataacc-tagccttatgt-tacctataacaatgtgaacaatcac
cac--actgatcaaagccacacacctaccatccacaactggcccaaatgtagtttgccgt
catgcatgca----------------tcatggcccacattcggctaacattatgtatgc-
cagagccagcaacacgc---caacagtgcc-ataatgaagccacaattgggccaagtccc
atgtgggcccaca--aagtaaa----------------------------tgttttctgg
cccagctttgggccacatgttaacttttccatcagcccaagtaccgcaaagaatgacgtt
tctgaagtggcccataactggattaaagacaagg-----------------------gcc
acacatggcccataaccggcctg-------------------------------------
------------------------------------------------------------
----------------------------------------aatctcagccaatttatcac
ccttaactggccctaag
>DNA-2-26_DR|1715385
------------------------------------------------------------
------------------------------------------------------------
---------------------------------------------------------t--
--taactggccctgaactggaccaaaacaggt--------ttattatt-ggtaccgattc
tcagctataagtt---------------tatattttaacca---------gaaacccc--
--aaaactgtgcc---attacc-cagcctaatgt-tacc-a-aacaatgtgaacaatccc
tac--actgatct-ggccacacacctcccatccacaactggcctaaatgtagtttgccat
catgcatgtagtaccatcattgccatccatggcccacattcagatgacattatgcagtc-
caatgccggcaacacgc---cagcagtgtc-ataatgaggccacatttgggccaagtccg
ttt----gatat-----gtagg--------------------------------------
------------------------------------------------------------
------------------------------------------------------------
------------------------------------------------------------
------------------------------------------------------------
------------------------------------------------------------
-----------------
>DNA-2-26_DR|1812734
cccacatagcatag----ttttctagcccagctccgagccacacaataac-ttttccctc
g---gcctaaaca--gcaaagaatgatggtcatgaagtggcccataactggattaaagaa
aagagccacac---atggaccataact-gactcgaacctcagccaatttat-caccct--
--taactgg-----------cccaaaacaggt--------ttattatt-ggtactgattc
gcagctataagttaa-ccagatcaacaccaccctttaacca---------gaaacccca-
--aaaactgagcc---ataacc-cagcctaatgt-taccta-aacactgtgaacaatcac
tac--actgatttgggc--cacacctcccatccacaacaggcccaaatgtagtttgctgt
cctgcatgcagagccaacattgccatgcatggccc-----------acattatgcatgc-
cagtgccggcaacacgc---cagcagtgcc-ataatgaggccacatttgggccaagtccg
ttt----gctat-----gt-----------------------------------------
------------------------------------------------------------
------------------------------------------------------------
------------------------------------------------------------
------------------------------------------------------------
------------------------------------------------------------
-----------------
>DNA-2-26_DR|1812735
cccacatagca---aatattttctggtccagctccaggccacacaataac-ttttccctc
g---gcccaagtacagcaaagtatgacggtcctgaagtggcccataactgcattaaaga-
-----ccacac---atgggccataact-ggcccgaatctcagccaatttat-cacctc--
--taactggccgtgaactgggccaaaacaggt--------ttattatt-ggtaccaattc
tcatctataag---------------------------------------gaaacccta-
--aaaactgagcc---ataacc-cagcctaatgt-taccta-aacaatgtcaacaatcgc
tac--actgatctgggccacacacctaccatccacaactggcccaaatgtagtttgctgt
catgcatgcagtgccctaattgctatgcatggcccacattcagctgacattatgcatgc-
cagtgccggcaacactc---cagcagtgct-ataatgaggccacatt-------------
------------------------------------------------------------
------------------------------------------------------------
------------------------------------------------------------
------------------------------------------------------------
------------------------------------------------------------
------------------------------------------------------------
-----------------
>DNA-2-26_DR|1902773
------------------------------------------------------------
------------------------------------------------------------
------------------------------------------------------------
------------------------------------------------------------
------------------------------------------------------------
------------------------------atgt-taccta-aacaatgtgaacaatcgc
tac--actgatctgggccacacacttcccattcacaactggcccaaatgtagtttgccgt
cttgcatgcagtgccatcattgcactgcatggcacacatttggctgacattatgcatgc-
cagtgccggcaacacgc---cagcagtgcc-ataatgaggccacatttgggccaagtctg
ttt----gttat-----gtgggaattgaattaa-------------------agacaagg
gccacacatgggccat-------------------------------------caccggc
ccaaatctcacc--caatt----------------------tatcacccttaacttggct
tgaagtgggccaaaacaggtttattattggtacggattcacagctataagtttatacttt
aaccagaaaccccaa---------------------------------------------
----------------------------acactgagccctaacccagcctaat-------
-----------------
>DNA-2-26_DR|1902774
------------------------------------------------------------
------------------------------------------------------------
------------------------------------------------------------
---------------------------------------------------tgtggat--
------------------------------------------------------------
-------------------------------------------------------atcgc
tag--actgatctgggccacacacctcccatccacaattggcccaaatgtagtttgccgt
catgcaaccagtgccatcattgccatacatggcccacatttggctgacattatgcatgc-
cagtgaaggcatcacgc---cagcagtgcc-ataatgaggccacatttgggccaagtccg
ttt----gctat-----gtggg--------------------------------------
------------------------------------------------------------
------------------------------------------------------------
------------------------------------------------------------
------------------------------------------------------------
------------------------------------------------------------
-----------------
>DNA-2-26_DR|1921299
cccacagagca---aatgttttctggcccagctccggcccacacaataacttttttcctt
g---gcccaactaccacaaggaataacggtcctgaagtggcccataactggattaaagac
------------------------------------------------------------
------------------------------------------------------------
------------------------------------------------------------
------------------------------------------------------------
------------------------------------------------------------
------------------------------------------------------------
------------------------------------------------------------
------------------------------------------------------------
------------------------------------------------------------
------------------------------------------------------------
------------------------------------------------------------
------------------------------------------------------------
------------------------------------------------------------
-----------------
>DNA-2-26_DR|1921300
cccacatagca---aatgctttctgggccagctctggggcacacaataac-ttttctctc
g---gcccaagtaccacaaagaatgacggtcctgaagtggcccataactggattaaag--
-------acac---atgggccataacc-ggtccgaatcacagccaatttat-tacccttc
cttaactggccctgaactgggccaaaacaggt--------ttattatt-ggtaccgatta
tcagctataagttaa-ccatatcaacaccatcatttaacca---------gaaacccca-
--aaaactgagcc---ataacc-caacctaatgt-taccta-aacaatgtgaacatttcc
tac--actga----------------------cacacctggcccaaatgtagtttgccgt
catgcatgcagtgccatcattgccatgcgtgtcccacattcggctgacgttatgaacgc-
cagtgccggcaacacgc---cagcagtacc-ataatgaggccacatttgggccaagtctg
ttt----gctat-----gtggg--------------------------------------
------------------------------------------------------------
------------------------------------------------------------
------------------------------------------------------------
------------------------------------------------------------
------------------------------------------------------------
-----------------
>DNA-2-26_DR|1921301
---atatagca---aatgttttctggtccagctccgagccacacaataac-ttttccctc
a---tcccaagtacagcaaagaatgaaagtcctaaagtggcctataactggaataaagac
aagggccacat---gtgggccataacc-agcacaaatctcagccaatgtat-taccct--
--taactggccctaaactgggccaaaacaggt--------ttgacatt-ggtaccgattc
tcagcaataagttaa-ccatatcaacatcacgctttgacca---------aaaa--cca-
--aaaactgagcc---ataacc-cagtctaatgt-taccta-aacaatgtgaacaatcgc
tac--actgatctgggccacacacctcccatccacaactgccccaaatgtagtttgccat
catgcatgcagtgctatcattgccatgcatggaccacattcagctaacattatgcatgc-
cagtgccaacaacacgc---cggcagtacc-a----------------------------
------------------------------------------------------------
------------------------------------------------------------
------------------------------------------------------------
------------------------------------------------------------
------------------------------------------------------------
------------------------------------------------------------
-----------------
>DNA-2-26_DR|1921302
----------------------------------------acgcaataat-tttttttct
c---agccatgtaccgcaaagaatgatggtcctgaacaggcctataactaaattaaagac
aagggccacac---gtgggccataacc-ggcctgaatcttagaaaatttat-caccct--
--taactggccccgaactgggccaaaactggt--------ttattatt-ggtaccgattc
tcagctaaaagtt---------------tattctttaagca---------gaaactcca-
--aaaagtgagcc---ataacc-caacatattgt-taccta-aacaatgtgaacaatcac
tgt--actgatctgggccacacaccccctatccacaactggcccaaatgtagtttgcctt
catgcatgcagtgccatcattgccaagcatggctcatatttggctgatattatgcaggt-
cagtgccagcaacatgc---cagcagtgtc-attacgaggccaca-ttgggccatgtccg
ttt----gctat-----gtggg--------------------------------------
------------------------------------------------------------
------------------------------------------------------------
------------------------------------------------------------
------------------------------------------------------------
------------------------------------------------------------
-----------------
>DNA-2-26_DR|1921303
------------------------------------------------------------
------------------------------------------------------------
------------------------------------------------------------
------------------------------------------------------------
------------------------------------------------------------
------------------------------------------------------------
---------------gctacacacctcccatccacaattagcccaaatgtagtttgccgt
catgcaaccagtgccatcattgccatacatggcccacattcagctgacattatgcatgc-
cagtgccggcatcacgc---cagcagtgcc-ataatgaggccacat--------------
------------------------------------------------------------
------------------------------------------------------------
------------------------------------------------------------
------------------------------------------------------------
------------------------------------------------------------
------------------------------------------------------------
-----------------
>DNA-2-26_DR|1921304
ccaacatagca---aatgttttctggccctgctccgggccacacaataac-tttttcctt
g---gcccaagaaccgcaaagaatgatggccctgaagtggcccagaactggattaaagac
aagggccacac---atgggccataacc-agcccgactctcagccaatttat-caccct--
--taactggccctgaactgggccaacacaggt--------tcattatt-ggtactgattc
tcagccataagttaa-ccatgtcaacaccaccttttaacca---------gaaacccc--
--aaaactgaacc---ataacc-cagcccga----tacctt-aaccatgtgaacaa----
------------------------------------------------------------
------------------------------------------------------------
------------------------------------------------------------
------------------------------------------------------------
------------------------------------------------------------
------------------------------------------------------------
------------------------------------------------------------
------------------------------------------------------------
------------------------------------------------------------
-----------------
>DNA-2-26_DR|2007965
cccacacagca---aatgttttctggcccagctccgggccacacaataactttttccctc
a---gcccaagtactgcaaagaatgttggtcctgaagtggcccataactggattaaagac
aagggccacac---atgggccataac---------------------ttat-caccct--
--taactggccctgaactgggccaaaaccggt--------ttattatt-ggtaccgattc
tcagctataagtt-----------------tacttaaaccc---------aaaaccctta
a-aaaactgagcc---ataaac-cagcctaatgt-caccta-aacaatgtgagcaatcac
tac--actgatctgggccgcacaccttccatccacaactggcctaaatgtagtttgcctt
tctgcatgtagtgccatcattgccatgcatggcccacaat-ggctggcattatgcatgc-
cagtgccggcaacatgc---cgacaatgcc-ataacgatgccacatttgggccaagacca
ttt----gctat-----gtggg--------------------------------------
------------------------------------------------------------
------------------------------------------------------------
------------------------------------------------------------
------------------------------------------------------------
------------------------------------------------------------
-----------------
>DNA-2-26_DR|2007966
cccacatagca---aatgttttctggcccagctctgggccgcacaaaaac-ttttccctc
a---gcccaagtactgcaaagaatgacggtcctgaagtggcctataactggattaaagac
aagggccacac---atgatccata----------aatctcagccaatttat-caccct--
--taactgg-----------gccaaaacaggt--------ttattatt-ggtaccgattc
tcagctataagtt---------------tatacttaaacca---------gaaacccca-
--aaaactaaacc---acaacc-cagcctaatgt-taccta-aacaatgt----gatcgc
tac--acagatctgggccacacaccctccatccacaactggctcaaatgaagtttgcctt
cctctatgcag---------tgccatgcttggctcacattcagctgacattttgcttacc
-----------acatgc---cagcagtgcc-ataacgaggccatatttgggccaagcccg
ttt----gctat-----atgggaatgaatttgataaacccatgaagcatttccctttatg
gccg-------tgctttt----tttctcgaaacgacccaattggtagaa-----------
---------att--tttctttatactcaaatagt-tcaaagtatt-------------tt
aaaagtgtgtctaggccaaactt-------acgtggctcacatatattgattaacatctg
ggccatatactgcattt-gatctggcccaagtcgcatgtgctgccttaaagagagtgcca
catctggca-------------------------------aacctggcccagat----gc
tgtatgc----------
>DNA-2-26_DR|2007967
cccacatagcatttttttttttttggcccagctccgggccacacaataac-ttttccctc
a---acccaagtactgcaaagaatgacgttcctgaagtggcccataactggattaaagac
aggggcgaaac---atgggccataac--------------------------caccct--
--taactagccctgaactaggccaaaaccagc----------------------cgattc
tcagctataagtt---------------tatattttaacca---------gaaacccca-
--aaaactgagcc---atcacc-cagcctaatgt-caccta-aacaatgtgaacaatcg-
------ctgatctgggccacacaccttccattcacaactggcccaaatgtagtttgcctt
cctgcatgcagtgccatcattgccatgcatggcccacattcggctggcattatgcatgc-
cggtgccgacaatacgc---cagcagtgcc-ataacgatgccacatttgggaaaagacca
ttt----gctat-----gtgg---------------------------------------
------------------------------------------------------------
------------------------------------------------------------
------------------------------------------------------------
------------------------------------------------------------
------------------------------------------------------------
-----------------
>DNA-2-26_DR|2007968
-----atagca---aatgttttctggcccagctccgggccacacaataag-tttttcccc
g---acccaagtaccacaaagaatgacgaccctgaaatggcccataactggattaaagat
aagggccacac---atgggtcataacc-gtcctgattctcagccaatttat-caccct--
--taaccggccctgaagtatcccaaaacaggt--------ttattgtt-gttaacgattc
tcatctgtaa--------------------------------------------------
------------------------------------------------------------
------------------------------------------------------------
------------------------------------------------------------
------------------------------------------------------------
------------------------------------------------------------
------------------------------------------------------------
------------------------------------------------------------
------------------------------------------------------------
------------------------------------------------------------
------------------------------------------------------------
-----------------
>DNA-2-26_DR|2007969
------------------------------------------------------------
------------------------------------------------------------
------------------------------------------------------------
------------------------------------------------------------
--------aagttaa-ccatattaaccccaacatttaacca---------gaaacccca-
--aaaactgaacc---aaaacc-cagcctaatat-tacata-aacaatgtgcccaatcgc
tac--actgatttgggactcacacctcccatccacaactggcccaaatgaggtttgccgt
catgcatgcagtgccattattgcc-cgcaagacccacattt-------------------
----------aacacga---cagcagttcc-ataatgcggccacatttgggccaagtttg
ttt----gctat-----gtggg--------------------------------------
------------------------------------------------------------
------------------------------------------------------------
------------------------------------------------------------
------------------------------------------------------------
------------------------------------------------------------
-----------------
>DNA-2-26_DR|2007970
cccacatagca---aatgttttctggcccagctccaagccacataataac-ttttccctt
g---gcccaagtaccgcaaagaatgacggtcctgaagtgggccataactggattaaagac
gagggccacac---atgggccataact-ggcctgaatctcagccaatttat-cactct--
--taactggctcttagctgggccaaaacagat--------ttgctatt-ggtaccgattc
ttagctataagtt---------------tatactttaacca---------gaaacccca-
--aaaactgagca---tttacc-cagcctaatgt-taacta-aacaatgagaccaattgc
tac--actgatct----cactcaccttccatcc---attggcccaaatgtagtttgccgt
catgcatg---------aattgccatgcatggcccacattcggctgacattatgcatgt-
cagtgccggcaacatgg---cagcagagcc-atattgaggccacatttgagccaagtcca
ttt----gctat-----gtgg---------------------------------------
------------------------------------------------------------
------------------------------------------------------------
------------------------------------------------------------
------------------------------------------------------------
------------------------------------------------------------
-----------------
>DNA-2-26_DR|2007971
cccacagagca---aatgctttctggcccagctccaggccacacaataac-ttttccctc
a---gcccaaggactgcaaggaatgacggtcctgaagtggcccataactggattaaaga-
------cacat---attggccataacc-ggcctgaatctcagccaatatatatatccc--
--taactggccctgaactgagccaaaacatgt--------ttcttatt-ggta-------
--------------------------------------cga---------gaaacccaa-
--aaaactgagcc---ataaca-aagcctaatgt-taccta-aacaatgtgaacaattgc
tac--gctgatct-ggccacacacctcccgtccacaactggcccaaatgtagtttgcagt
catgcatgcagtgccttcatt-tcatgcatggcccacattcggctgacattatgtatgc-
cagtgccagcaacacgc---tagcagtgcc-ataattaggccacatttgggccaagtccg
ttt----gctat-----gtg----------------------------------------
------------------------------------------------------------
------------------------------------------------------------
------------------------------------------------------------
------------------------------------------------------------
------------------------------------------------------------
-----------------
>DNA-2-26_DR|2007972
------------------------------------------------------------
-------------------------------------------ataaatgaaataaaaat
caagagaaggc---atggggaataacc-ggcctgaatcacagccaatttat-caccct--
--taactggtcctgaactgggtcaaagcaggt--------ttattatt-ggtactgattc
tcagctacaggttaa-ccagatcaacaccactctttaacca---------gaaatccca-
--aaaactgagcc---ataacc-cagcctaacgt-taccta-aacaatgtgaccaatcgc
aac--actgatctgggccacacacctcccatccacaactggcccaaatgtagtttgccgt
catacatgcattgccatcattgctctgcatggcctacatttggctgacattatgcatgc-
cagtgccagcaacacgc---caacagagcc-atgatgaagccacatttgggccaagtctg
ttt----gctat-----gtggg--------------------------------------
------------------------------------------------------------
------------------------------------------------------------
------------------------------------------------------------
------------------------------------------------------------
------------------------------------------------------------
-----------------
>DNA-2-26_DR|2007973
------------------------------------------------------------
------------------------------------------------------------
------------------------------------------------------------
---------------------------------------------------tgtggat--
------------------------------------------------------------
-------------------------------------------------------atcgc
tac--actgatctgggccacacacctcccatccacaattggcccaaatgtagtttgccgt
catgcaagcagtgccatcattgccatacatggcccacattcggctgacattatgcatgc-
cagtgccggcatcacgc---cagcaatgcc-ataatgaggccctatttgggccaagtccg
ttt----gctat-----gtggg--------------------------------------
------------------------------------------------------------
------------------------------------------------------------
------------------------------------------------------------
------------------------------------------------------------
------------------------------------------------------------
-----------------
>DNA-2-26_DR|2007974
cccacatagca---agtgttttctggcccagctccgggccacaaaataac-ttttccctt
g---gcccaagtaccgcaaagaatgacggtcctgaagtggcccataactgaatttaagac
aagggccaaac---atggg------------------------------------cct--
--taactggccctaaactgggccaaaacaggt--------ttattatt-ggtactgattc
tcagctataagttaa-ccatattaacaccaccctttgacta---------gaaacccta-
--aaaactgagcc---ataacc-cagcctaacgt-taccta-aacaatgtgaacaatcgc
tac--acttatctgggccacgcacgtcccatccccaactggcccaaatgtagtttgccgt
catgcatgcagtgcgatcattgccatgcatggcccacattcggctgacattatgcatgc-
cagtgccagcaacatgc---cagcagtgcc-gtaatgaggccacatttgggccaagtccg
ttt----gctat-----gtggg--------------------------------------
------------------------------------------------------------
------------------------------------------------------------
------------------------------------------------------------
------------------------------------------------------------
------------------------------------------------------------
-----------------
>DNA-2-26_DR|2007975
cccacatagca---agtgttttctggcccagctccgggccacacaataac-ttttatctt
g---gcccaagtactgcaaagagtgacggtcctgaagtggcccataactgaatttaagac
aagggccaaac---atggg------------------------------------cct--
--taactggccctaaactgggccaaaacaggt--------ttattatt-ggtaaagattc
tcagcaataagttaa-ccatatcaacaccaccctttgacta---------caaacccta-
--aaaacggagcc---ataacc-cagcctaatgt-taccta-aacaatgtgaacaatc--
-----attgatctgggccacacacgtcccatccccaactggcccaaatgtagtttgccat
catgcatgcagtgcgatcattgccatgcatggcccacattcggctgacattatgcatgc-
cagtgccagcaacatgc---aagcagtgca-gtaatgaggccacatttgggccaagtccg
ttt----gctat-----gtggg--------------------------------------
------------------------------------------------------------
------------------------------------------------------------
------------------------------------------------------------
------------------------------------------------------------
------------------------------------------------------------
-----------------
>DNA-2-26_DR|2090152
cccgcatagca---aatgtttcctggcccagcaccgggccacacaataac--tttccctc
a---acccaagtaccgcaaagaatgacggtcctgaagtggaccataactggattaaatac
aagagccacac---atgggccaaaacc-ggcctgaatctcaggcaatttat-caccct--
--taact----------------------ggt--------ttattatt-ggtacagattc
tcagctataagtt---------------tatactttaacca---------gtatcctta-
--aaaactgagcc---ataacc-cagcctaatgc-tatcta----------aacaatcgc
tac--actgatctgggccacacacctcccatccacagctggcccaaatgtagtttgccgt
catgcatgcagtgccatcattgtcatgcatggcccacatttggctgacattatgcatgc-
cagtgccggcaacacgc---cagcagtgcc-ataatgaggccacatttgggataagtccg
ctt----tctat-----gtggg--------------------------------------
------------------------------------------------------------
------------------------------------------------------------
------------------------------------------------------------
------------------------------------------------------------
------------------------------------------------------------
-----------------
