# Supplementary material for: Zebrafish transposable elements show extensive diversification in age, genomic distribution, and developmental expression
Source: Genome Res. 2022 Jul;32(7):1408–23. doi: 10.1101/gr.275655.121 (PMC9341512; doi:10.1101/gr.275655.121)
Supplement: Supplemental Material [file supp_gr.275655.121_Supplementary_data_2.tar.gz › supp-data-2/BEL18.mafft.fa]

>BEL18|162201
------------------------------------------------------------
------------------------------------------------------------
------------------------------------------------------------
------------------------------------------------------------
------------------------------------------------------------
------------------------------------------------------------
------------------------------------------------------------
------------------------------------------------------------
------------------------------------------------------------
------------------------------------------------------------
------------------------------------------------------------
------------------------------------------------------------
------------------------------------------------------------
------------------------------------------------------------
------------------------------------------------------------
------------------------------------------------------------
------------------------------------------------------------
------------------------------------------------------------
------------------------------------------------------------
------------------------------------------------------------
------------------------------------------------------------
------------------------------------------------------------
------------------------------------------------------------
------------------------------------------------------------
------------------------------------------------------------
------------------------------------------------------------
------------------------------------------------------------
------------------------------------------------------------
------------------------------------------------------------
------------------------------------------------------------
------------------------------------------------------------
------------------------------------------------------------
------------------------------------------------------------
------------------------------------------------------------
------------------------------------------------------------
------------------------------------------------------------
------------------------------------------------------------
------------------------------------------------------------
------------------------------------------------------------
------------------------------------------------------------
------------------------------------------------------------
------------------------------------------------------------
------------------------------------------------------------
------------------------------------------------------------
------------------------------------------------------------
------------------------------------------------------------
------------------------------------------------------------
------------------------------------------------------------
------------------------------------------------------------
------------------------------------------------------------
------------------------------------------------------------
------------------------------------------------------------
------------------------------------------------------------
------------------------------------------------------------
------------------------------------------------------------
------------------------------------------------------------
------------------------------------------------------------
------------------------------------------------------------
------------------------------------------------------------
------------------------------------------------------------
------------------------------------------------------------
------------------------------------------------------------
------------------------------------------------------------
------------------------------------------------------------
------------------------------------------------------------
------------------------------------------------------------
------------------------------------------------------------
------------------------------------------------------------
------------------------------------------------------------
------------------------------------------------------------
------------------------------------------------------------
------------------------------------------------------------
------------------------------------------------------------
------------------------------------------------------------
------------------------------------------------------------
------------------------------------------------------------
------------------------------------------------------------
------------------------------------------------------------
------------------------------------------------------------
------------------------------------------------------------
------------------------------------------------------------
------------------------------------------------------------
------------------------------------------------------------
------------------------------------------------------------
------------------------------------------------------------
------------------------------------------------------------
------------------------------------------------------------
------------------------------------------------------------
------------------------------------------------------------
------------------------------------------------------------
------------------------------------------------------------
------------------------------------------------------------
------------------------------------------------------------
------------------------------------------------------------
------------------------------------------------------------
------------------------------------------------------------
------------------------------------------------------------
------------------------------------------------------------
------------------------------------------------------------
------------------------------------------------------------
------------------------------------------------------------
------------------------------------------------------------
------------------------------------------------------------
------------------------------------------------------------
------------------------------------------------------------
------------------------------------------------------------
------------------------------------------------------------
------------------------------------------------------------
------------------------------------------------------------
------------------------------------------------------------
------------------------------------------------------------
------------------------------------------------------------
------------------------------------------------------------
------------------------------------------------------------
------------------------------------------------------------
------------------------------------------------------------
------------------------------------------------------------
--------------tgttcaa--------------------------agagttcattatt
tcagtagtttat-------------------------ggggacttttattttgaaattga
gtctg-----------------------------------cttttcag------------
------------------------------------------------------------
------------------------------------------------------------
------------------------------------------------------------
------------------------------------------------------------
------------------------------------------------------------
------------------------------------------------------------
------------------------------------------------------------
--------tct-------------------------------------------------
-----gcaaaaaaagtgaaa----------------------------------------
------------------------------------------------------------
------------------------------------------------------------
------------------------------------------------------------
------------------------------------------------------------
------------------------------------------------------------
----------------------ggaaatatgtaacgc-----------------------
------------------------------------------------------------
------------------------------------------------------------
------------------------------------------------------------
------------------------------------------------------------
------------------------------------------------------------
------------------------------------------------------------
------------------------------------------------------------
------------------------------------------------------------
------------------------------------------------------------
------------------------------------------------------------
------------------------------------------------------------
-------------------------
>BEL18|312250
------------------------------------------------------------
------------------------------------------------------------
------------------------------------------------------------
------------------------------------------------------------
------------------------------------------------------------
------------------------------------------------------------
------------------------------------------------------------
------------------------------------------------------------
------------------------------------------------------------
------------------------------------------------------------
------------------------------------------------------------
------------------------------------------------------------
------------------------------------------------------------
------------------------------------------------------------
------------------------------------------------------------
------------------------------------------------------------
------------------------------------------------------------
------------------------------------------------------------
------------------------------------------------------------
------------------------------------------------------------
------------------------------------------------------------
------------------------------------------------------------
------------------------------------------------------------
------------------------------------------------------------
------------------------------------------------------------
------------------------------------------------------------
------------------------------------------------------------
------------------------------------------------------------
------------------------------------------------------------
------------------------------------------------------------
------------------------------------------------------------
------------------------------------------------------------
------------------------------------------------------------
------------------------------------------------------------
------------------------------------------------------------
------------------------------------------------------------
------------------------------------------------------------
------------------------------------------------------------
------------------------------------------------------------
------------------------------------------------------------
------------------------------------------------------------
------------------------------------------------------------
------------------------------------------------------------
------------------------------------------------------------
------------------------------------------------------------
------------------------------------------------------------
------------------------------------------------------------
------------------------------------------------------------
------------------------------------------------------------
------------------------------------------------------------
------------------------------------------------------------
------------------------------------------------------------
------------------------------------------------------------
------------------------------------------------------------
------------------------------------------------------------
------------------------------------------------------------
------------------------------------------------------------
------------------------------------------------------------
------------------------------------------------------------
------------------------------------------------------------
------------------------------------------------------------
------------------------------------------------------------
------------------------------------------------------------
------------------------------------------------------------
------------------------------------------------------------
------------------------------------------------------------
------------------------------------------------------------
------------------------------------------------------------
------------------------------------------------------------
------------------------------------------------------------
------------------------------------------------------------
------------------------------------------------------------
------------------------------------------------------------
------------------------------------------------------------
------------------------------------------------------------
------------------------------------------------------------
------------------------------------------------------------
------------------------------------------------------------
------------------------------------------------------------
------------------------------------------------------------
------------------------------------------------------------
------------------------------------------------------------
------------------------------------------------------------
------------------------------------------------------------
------------------------------------------------------------
------------------------------------------------------------
------------------------------------------------------------
------------------------------------------------------------
------------------------------------------------------------
------------------------------------------------------------
------------------------------------------------------------
------------------------------------------------------------
------------------------------------------------------------
------------------------------------------------------------
------------------------------------------------------------
------------------------------------------------------------
------------------------------------------------------------
------------------------------------------------------------
------------------------------------------------------------
------------------------------------------------------------
------------------------------------------------------------
------------------------------------------------------------
------------------------------------------------------------
------------------------------------------------------------
------------------------------------------------------------
------------------------------------------------------------
------------------------------------------------------------
------------------------------------------------------------
------------------------------------------------------------
------------------------------------------------------------
------------------------------------------------------------
------------------------------------------------------------
------------------------------------------------------------
-----------------------------------------------------------t
gtaacagacttaagtaa-------------------------------------------
------------------------------------------------------------
--------aggtgttatcttgcatt-----------------------------------
--------tcttcatgtttaa--------------------------agatcatttaatt
tctattatttgt------------------------gggggacttttattttgaaaggaa
atccg-----------------------------------tttttcaga-----------
------------------------------------------------------------
------------------------------gcagaaaataaa---tgagagagcagaat-
----gtaaagcggccgtttcataacagtttaa----------------------------
-------------------------------------ctagagctcgtactgaaaaggac
tgttt-------------------------------------------------------
------------------------------------------------------------
--------------------------------------------------acaagtttaa
tcagcaacccc-------------------------------------------------
------ccgaaaaggcataa-ggtttgtttcatcatatat--------------------
-------------------------------------------tgttagtgagaaataca
ta----------------------------------------------------------
------------------------------------------------------------
------------------------------------------------------------
------------------------------------------------------------
----------------ttttgtgaagatatctaagaatgctgatgtat------------
--gtttttgtattgttt-------------------------------------------
------------------------------------------------------------
------tgctcagctcttacggtgattacaag----------------------------
------------------------------------------------------------
------------------------------------------------------------
------------------------------------------------------------
--------------------agtaaaggaatgtaa-------------------------
------------------------------------------------------------
-ataaagcaacttgaaa--------catcagtaa-------------------------a
gtttcggccatcattcggatggggtctgctaca---------------------------
------------------------------------------------------------
-------------------------
>BEL18|312251
------------------------------------------------------------
------------------------------------------------------------
------------------------------------------------------------
------------------------------------------------------------
------------------------------------------------------------
------------------------------------------------------------
------------------------------------------------------------
------------------------------------------------------------
------------------------------------------------------------
------------------------------------------------------------
------------------------------------------------------------
------------------------------------------------------------
------------------------------------------------------------
------------------------------------------------------------
------------------------------------------------------------
------------------------------------------------------------
------------------------------------------------------------
------------------------------------------------------------
------------------------------------------------------------
------------------------------------------------------------
------------------------------------------------------------
------------------------------------------------------------
------------------------------------------------------------
------------------------------------------------------------
------------------------------------------------------------
------------------------------------------------------------
------------------------------------------------------------
------------------------------------------------------------
------------------------------------------------------------
------------------------------------------------------------
------------------------------------------------------------
------------------------------------------------------------
------------------------------------------------------------
------------------------------------------------------------
------------------------------------------------------------
------------------------------------------------------------
------------------------------------------------------------
------------------------------------------------------------
------------------------------------------------------------
------------------------------------------------------------
------------------------------------------------------------
------------------------------------------------------------
------------------------------------------------------------
------------------------------------------------------------
------------------------------------------------------------
------------------------------------------------------------
------------------------------------------------------------
------------------------------------------------------------
------------------------------------------------------------
------------------------------------------------------------
------------------------------------------------------------
------------------------------------------------------------
------------------------------------------------------------
------------------------------------------------------------
------------------------------------------------------------
------------------------------------------------------------
------------------------------------------------------------
------------------------------------------------------------
------------------------------------------------------------
------------------------------------------------------------
------------------------------------------------------------
------------------------------------------------------------
------------------------------------------------------------
------------------------------------------------------------
------------------------------------------------------------
------------------------------------------------------------
------------------------------------------------------------
------------------------------------------------------------
------------------------------------------------------------
------------------------------------------------------------
------------------------------------------------------------
------------------------------------------------------------
------------------------------------------------------------
------------------------------------------------------------
------------------------------------------------------------
------------------------------------------------------------
------------------------------------------------------------
------------------------------------------------------------
------------------------------------------------------------
------------------------------------------------------------
------------------------------------------------------------
------------------------------------------------------------
------------------------------------------------------------
------------------------------------------------------------
------------------------------------------------------------
------------------------------------------------------------
------------------------------------------------------------
------------------------------------------------------------
------------------------------------------------------------
------------------------------------------------------------
------------------------------------------------------------
------------------------------------------------------------
------------------------------------------------------------
------------------------------------------------------------
------------------------------------------------------------
------------------------------------------------------------
------------------------------------------------------------
------------------------------------------------------------
------------------------------------------------------------
------------------------------------------------------------
------------------------------------------------------------
------------------------------------------------------------
------------------------------------------------------------
------------------------------------------------------------
------------------------------------------------------------
------------------------------------------------------------
------------------------------------------------------------
------------------------------------------------------------
------------------------------------------------------------
------------------------------------------------------------
------------------------------------------------------------
------------------------------------------------------------
------------------------------------------------------------
-----------------------------------------------------------t
gtaacagacttaagtaa-------------------------------------------
------------------------------------------------------------
--------aggtgttatcttgcatt-----------------------------------
--------tcttcatgtttaa--------------------------agatcatttaatt
tctattatttgt------------------------gggggacttttattttgaaaggaa
atccg-----------------------------------tttttcaga-----------
------------------------------------------------------------
------------------------------gcagaaaataaa---tgagagagcagaag-
----gtaaagcggacgtttcataacagtttaa----------------------------
-------------------------------------ctagagctcgtactgaaaaggac
tgttt-------------------------------------------------------
------------------------------------------------------------
--------------------------------------------------acaagtttaa
tcagcaacccc-------------------------------------------------
------ccgaaaaggcataa-ggtttgttt------------------------------
------------------------------------------------------------
------------------------------------------------------------
------------------------------------------------------------
------------------------------------------------------------
------------------------------------------------------------
------------------------------------------------------------
------------------------------------------------------------
------------------------------------------------------------
------------------------------------------------------------
------------------------------------------------------------
------------------------------------------------------------
------------------------------------------------------------
------------------------------------------------------------
------------------------------------------------------------
------------------------------------------------------------
------------------------------------------------------------
------------------------------------------------------------
-------------------------
>BEL18|394843
tgtaacagacttaagtaaaggtgttatcttgcatttcttcatgtttaaagatcatttaat
ttctattatttgtgggggacttttattttgaaaggaaatccgttttttcagagcagaaaa
taaatgagagagcaaaaggtaaagcggacgtttcataacagtttaactagagctcgtact
gaaaaggactgtttacaagtttaatcagcaaccccccgaaaaggcataaggtttgtttca
tcatatattgttagtgagaaatacatattttgtgaagatatctaagaatgctgatgtatg
tttttgtattggtttgctcagctcttacggtgatttcaagagtaaaggaacttaaataaa
gcaacttgaaacatcagtaaagttttggccatcattcggatggggtctgctacagtaaga
gcttcaccttcgctgattaagatcctcgcggcaggcgcaggcggacggatataacgcgac
gacggaaagggcattgcagtgagttataatcagcatagagcgtgatggtctacggagctg
agatgtaaaagggtacgagttcaatatggaaatggatgaagatgaccaagaatctgagag
gccgctccaaatggaaaatgaaggtaatatggaaacagatataaaaggagcaattgaaca
aaaagacaaaaatacatcagaagaacagtgtcatgtacaagagagcacagaactccctcg
acgttcagaacgtcctcatataccaacagagaaaatgcttgcttatcaaaaagaggaatg
tagaaagaaagaaaaaaaattaactacattgtatgaacaatggaagttagatgctcgtaa
agcaaggcaggatttaaaagctgacatatctgacaagcagcttgcagatatcgctgattc
acttgaggataaaaggaatggtatcatgaaaatcttcatcgatataagggaatttattac
tcctgctgctgacttaagacgtaaaattgatgcatgtgatgctgtaaccaatgacattgt
caaaatagtgttagaaaaaatatcaaatgta---gatgagtatgatgcagaaagagaaag
ggggcgtctaagtgaacttttagcacacagttacgctcgctctatatttggttccagtgc
ttcactaatgagtgtcaacagccattctggatcctctcgtacagcaagaaaacgagcaga
cgctgcagcagagctggctgcaaaggaggctgaatacaagatgatgcaagcagaaaggca
acaaaaggaaaaattaagaaatatagaagagcaattcaaaaaagatttagaaactcaaag
gtttgaactggaatgtttgcaagtagaaaaggatatagaggttgctcgtgccagagtaaa
atcctatgatgaagaaataaaggaggaaacaagaaatcagtcaataaaaagtgaaaagca
ggggccgagaaatgaaaggcagcttcaggaatcttatgttcttcagtcagcatcgctcag
tgaagtgtctcaccttgctcaagcagttcaggacagcatagccataaacaggttacccct
acctgagcctacagtgttcaacggagacccaatacagtttgtggaatggaagtcatcatt
tatgtcattaataggtaaaaagggcatttcagcagctgacaagctttattatttgaaaaa
gtatgtgagtggctcagcgcataggtatcttgagggcaccttttatcgaaatgatgaaga
agcgtacaaagacgcttgggacaagcttaataaaaggtacggccagccctttgttataca
aagagcgtttagagaaaagctgtctaagtggcctaaaatacagtccaaagacgcagaagg
tttgagaacattttcagactttttaaatgcatgtttgcaagccataccacatataaaagg
tctggaaatattaaatgactgtgaagaaaaccagaagctggtgcaaaaactacctgactg
gatagcttccagatcgaaccgtcaggtcacaaaaaccctcatggatgacaaagagtttcc
aagtttccatgactttgtcaatttcatgacaacagaagcagaaattatgtgtaatcccat
cacttctttacatgctcttcattcatgtgagtcaccatatgagagaagaatgtcaaagga
aactaaaagaagtaaagcaattgtttttaagacacaaacaagtgtaaacaatgacacaca
atcaacagtcaaaggaaagtttacaatgactaaaacacagtgtatgttgtgtcaggatga
cagtcatcaacttcataagtgtctgaaattcatggagaagtctctgaaagacagaagagc
ctatgtgaaagataacaaactctgctacgggtgtttaaaatcgtcccaccatgctaagga
gtgtcgtcgtcgacacacatgtgatgtatgcaagttacgacatcccacatgtcttcacga
ttacaattatgacaaggacggaatcagagaatgaccattgcccatggtaagcaatgtgca
tgcaactgaaagtgaaactactaatgccatgtcacttaatatcacaagagaaagtcagtc
agtcattacatcgatgatcgtaccagtatgggtgtcttcagttaaaaatccatccaacga
acagcttgtgtatgcattgctagatacacagagtgacactacatttattgataaagacat
tagtaatacactgcaagtagagagtcacccagtgaaactcaaactaaccaccatgatggg
agacaatgagattattagaagcaatcgagtaacggatcttcaagtgagagggtacagttc
ctcagtacatatcagtcttcctcctgtatacacaaaggagtgtattccagctaattatga
tcacataccaacacagaaaacggcaatgaactggagtcacttgaaaggaattgctgacga
aatggcacctctactcaattgtgaagtaggcttactacttggctataactgccctagaga
actagctccaagacaagtcatactaggtaaaaatgaggaaccatatgccattttaacaga
tttagggtggagtattgtgggctgctccataccaagtatcaatgaatcaacaaggttcag
tctttgtcaaaggatagctacaaaggagataccagctatgacacctggggatgcagtccg
tatacttgaatcagactttaaggacatcacagtagatgacaagacagtctctcaagagga
catcatgttcctagacaaacttaaagtaggaataaagaaaaattatctaggacattatga
aatgcctcttccatttaagcaacgaccatccttgccggacaacagagaacttgcatcgat
cagactccaacatctgaacaagaagttttccaaaaatgagaaatacaaaacagactactt
cacttacatgaat-----------------------------------------------
-----------------------------------------------------gacatta
ttgacagaggtgatgcagaagtggtaaatgaagatgagggaaccagtggtgaaaaatggt
acatacctcaccatgggatctaccacccaaaaaagccagataagctacgggttgtattcg
attgctctgcaaaattcaaaggtacaagtctcaatgaacatttactatcaggaccagaca
tgataaacaacctcacgggagtccttgtaaggttcagaaggcatcctattgcagtgatat
gtgacattgaaaaaatgtttcaccaatttcacgttcag-gaaaaggatcgtgattatctg
cgcttcttatggtggaaagatggagacacaaattcagttcttcaagattacagaatgaaa
gtgcatctatttggtgcagtctcttcgcccggttgtgcaaactatgggctaagatattta
gccaatgagtacagccaatcacacgcattaggcgctcagttcatcacaagggatttttat
gttgatgatggagttacaagtgcagaaacagtagaaaaggctatacagttgacaaaggaa
gcacgggagctgtgtgcaaagggtggtcttcgacttcacaagttcgtatcaaatgacaac
acagttttgcaaagcataccagaatcagaacgtgctgtaaactttgaaacgaaagatctc
accttcaatgaaatgccactcgaaagagctctgggaattcactggaacatacagagtgat
ggtttcaaattccatgttccattaaagggtcagcctacaacacgtcgtggcatattatcc
actgttgcctccatatttgatcctttgggatttgtagctccatttgttctcaatggcaag
agaatcctacaggaaatgtgtcgccaaggaactggctgggatgatacactttaccctgca
ctcaagccacggtgggagagatggcaaaatgaccttgtcaatctagaaaatgtgaacata
ccacgatgttatgtacctgctgatttcggaaaagtagtgaaaacagaaatgcatcatttc
tcagatgcgagtacctgtggttacggtcaatgttcttatctaaggatgataaatgaggat
gatgaaattcattgctcttttcttattggcaaagcccgggtttctcctttaaagattatc
acaatacccaggttagagctaactgcagctgtagtatcagttagtatgagcaatatactc
agtgaagagcttaacctcattgatgtcgacaaattcttttggactgactcaaaggtagtt
ttgggttacattaataacgatgcccgtcgtttccacacatttgtagccaatagagtccaa
aaaatacgtcaaagtacaacacccaatcaatggctgtatgtcccaacatatgaaaaccca
gcagacaacgcttcaagagggagaagaatcaatgagctgctttcatctaattggttctct
gggccctcatttttgtgggaaaaggaaata---acaaccacaaatgttgtgccagacctc
ccagtcggagatccagaggtaaagaaaattcagacattacacac--aaagaccatggaaa
ataaagatt-------ttgtagaccgattgtccaagttctcatcttggtctaagactatc
aaagctgttgcacgccttctgagatggattaagaaagataaaaccaattcaccagcatcc
gtaagtgaacaagaagacgctaaatgcttgattctaaaaggagtacaaaggcaagtg---
------------------ttgagtcaaggaaaaagacttccaagtcacagtaaacttcat
catctggatgcctttatagacaaagatggtataatcaaggtgggaggcagattagatcac
tcatcatatactcacgcattcaagcatccatggatcctgccaaaggaacaccatgttaca
aagttgattattgcacactgccatgaatgtgtaaagcatcaaggcaagggtttcacaatc
aataatatcagatcatgcggctattggatacctggaataagcagagtggtcacatcttac
attctcaactgtgtgacttgtagaaggatgagaagatctgctgaaggccagaggatgagt
gatctcccctcagaacgtgtagagccttcgccgccttttatgtattgtggcatggactgc
tttggtccattcatgactaaagaagggagaaaaaatcacaagaggtacggtctgcttcta
acatgcttgtgttcaagagctattcatattgaaatgttagaagacatgtcgacggatgca
tttattaacagtctgagatgctttattgcaattcgaggcacagtaaggcaaataaaatgt
gaccaaggtaccaatttcataggcgcaaagaatgaattgaattcagcattgcaagaactt
gatccagaacgcctcacaacttttcttgcaaacaaacaatgtgactttgttttgaatgct
cctcattccagtcatgcagggggtgtatgggagcgtcaaatcaaaactgtccggagcgtt
cttaatgctaccatcaccctttcagcaggc-----aggcttaatgatgcctcattgcgca
ctgtattttacgaagccatggcagtagtcaatagtcgccctcttacgattgacaatctga
atgaccccaagagcttagaaccactcacacccaatcatctgataaccatgaagcccacca
cagcattgcctccaccaggaaagttcattagagaggatatgtatacaaaaaagagatgga
gacgtgtacagtacctttgctgaacagttttggagcagatggaaaaaggagtatctacac
aatatcattgcaaggcaacgctggcatgctccaaaaaggaaccttcaaattggtgatgtg
gtcatggatatagaagaaacattgcctaggagtgaatggagactaggaaggattatagag
actgttctgagcccggatggacttgtaagaaaagccaaagtagcacttggcgacaagaga
ttaaacaagaaagga-aaagaatgcataaaatctcaatagtagatagacccgctcaaaag
ttggtcttgttgttggaagcaga--------------------------gtgaatgcatt
tacaatgggactttat---------tgcactttatacacttcc-----------------
------------------------------------------------------------
aaagagggttataattggaaattagttatgtttgtggaacattgataatttggtgggagt
gtaacagacttaagtaa-------------------------------------------
------------------------------------------------------------
--------aggtgttatcttgcatt-----------------------------------
--------tcttcatgtttaa--------------------------agatcatttcatt
tctattatttgt------------------------gggggacttttattttgaaaggaa
atccg-----------------------------------tttttcaga-----------
------------------------------------------------------------
------------------------------gcagaaaataaa---tgagagagcagaag-
----gtaaagcggacgtttcataacagtttaa----------------------------
-------------------------------------ctagagctcgtactgaaaaggac
tgttt-------------------------------------------------------
------------------------------------------------------------
--------------------------------------------------acaagtttaa
tcagctgcccc-------------------------------------------------
------ccgaaaaggcataa-ggtttgtttcatcatatat--------------------
-------------------------------------------tgttagtgagaaataca
ta----------------------------------------------------------
------------------------------------------------------------
------------------------------------------------------------
------------------------------------------------------------
----------------ttttgtgaagatatctaagaatgctgatgtat------------
--ggttttgtattggtt-------------------------------------------
------------------------------------------------------------
------tgctcagctcttacggtgatttcaag----------------------------
------------------------------------------------------------
------------------------------------------------------------
------------------------------------------------------------
--------------------agtaaaggaatgtaa-------------------------
------------------------------------------------------------
-ataaaggaacttgaaa--------catcagtaa-------------------------a
gtttcggccatcattcggatggggtctgctaca---------------------------
------------------------------------------------------------
-------------------------
>BEL18|641003
tgtaacagactt-----aaggtgttatcttgcatttcttcatgtttaaagatcatttaat
ttctattatttgtgggggacttttattttgaaaggaattccg-tttttcagagcagaaaa
taaatgagagagcagaaggtaaagcggacgtttcataacagtttaactagagctcgtact
gaaaaggactgtttacaagtttaatcagcaaccccccgaaaaggcataaggtttgtttca
tcatatattgttagtgagaaatacatattttgtgaagatatctaagaatgctgatgtatg
tttttgtattgttttgctcagctcttacggtgatttcaagtgtaaaggaatgtaaataaa
gcaacttgaaacatcagtaaagtttcggccatcattcggatggggtctgctacagtaaga
gcttcaccttcgctgattaagatcctcgcggcaggcgcaggcggacggatataacgcgac
gacggaaagggcattgcagtgagttataatcagcatagagcgtgatggtctacggagctg
agacgtaaaagggtacgagttcaatatggaaatggatgaagatgaccaagaatctgagag
gccgctccaaatggaaaatgaaggtaatatggaaacagatataaaaggagcaattgaaca
aaaagacaaaaatacatcagaagaacagtgtcatgtacaagagagcacagaactccctcg
acgttcagaacgttctcgtataccaacagagaaaatgcttgcttatcaaaaagaggaatg
tagaaagaaagaaaaaaaattaactacattgtatgaacaatggaagttagatgctcgtaa
agcaaggcaggatttaaaaactgacatatctgacaagcagcttgcagatatcgctgattc
acttgaggataaaaggaatggtatcatgaaaatcttcatcgatataagggaatttattac
tcctgctgctgacttaagacgtaaaatcgatgcatgtgatgctgtgaccaatgacattgt
caaaatagtgttggaaaaaatatcaaatgtagatgatgagtatgatgcagaaagagaaag
ggggcgtctaagtgaacttttagcacacagttacgctcgctctatatttggttccagtgc
ttcactaatgagtgtcaacagccattctggatcctctcgtacagcaagaaaacgagcaga
cgctgcagcagagctggctgcaaaggaggctgaatacaagatgatgcaagcagaaaggca
acaaaaggaaaaattaagaaatatagaagagcaatttaaaaaagagttagaaactcaaag
gtttgaactggaatgtttgcaagtagaaaaggatatagaggttgctcgtgccagagtaaa
atcgtatgatgaagaaataaaggaggaaacaagaaatcagtcaataaaaagtgaaaagca
ggggccgagaaatgaaaggcagcttcaggaatcttatgttcttcagtcagcatcgctcag
tgaagtgtctcaccttgctcaagcagttcaggacagcatagccataaacaggttacccct
acctgagcctacagtgttcaacggagacccaatacagtttgtggaatggaagtcatcatt
tatgtcattaataggtaaaaagggcatttcagcagctgacaagctttattatttgaaaaa
gtatgtgagtggctcagcgcataggtatcttgagggcaccttttatcgaaatgatgaaga
agcgtacaaagacgcttgggacaagcttaataaaaggtacggccagccctttgttataca
aagagcgtttagagaaaagctgtctaagtggcctaaaatacagtccaaagacgcagaagg
tttgagaacattttcagactttttaaatgcatgtttgcaagccataccacatgtaaaagg
tctggaaatattaaatgactgtgaagaaaaccagaagctggtgcaaaaactacctgactg
ggtagcttccagatggaaccgtcaggtcacaaaaacccttatggatgacaaagagtttcc
aagtttccatgactttgtcaatttcatgacaacagaagcagaaattatgtgtaatcccat
cacttctttacatgctcttcattcatgtgagtcaccttatgagagaagaatgtcaaagga
aactaaaagaagtaaagcaattgtttttaagacacaaacaagtgtaaacaatgacacaca
atcaacagtcaaaggaaagtttacagtgactaaaacacagtgtatgttgtgtcaggatga
cagtcatcaacttcataagtgtctgaaattcatggagaagtctctgaaagacagaagagc
ctatgtgaaagataacaaactctgctacgggtgtttaaaatcgtcccaccatgctaagga
gtgtcgtcgtcgacacacatgtgatgtatgcaagttacgacatcccacatgtcttcatga
ttacaattatgacaaggacggaatcagagaacgaccattgcccatggtaagcaatgtgca
tgcaactgaaagtgaaactactaatgccatgtcacttaatatcacaagagaaagtcagtc
agtcattacatcgatgatcgtaccagtatgggtgtcttcagttaaaaatccatccaacga
acagcttgtgtatgcattgctagatacacagagtgacactacatttattgatgaagacat
tagtaatacactgcaagtagagagtcacccagtgaaactcaaactaaccaccatgatggg
agacaatgagattattagaagcaatcgagtaacggatcttcaagtgagagggtacagttc
ctcagtacatatcagtcttcctcctgtatacacaaaggagtgtattccagctaattatga
tcacataccaacacagaaaacggcaatgaactggagtcacttgaaaggaattgctgacga
aatggcacctctactcaattgtgaagtaggcttactacttggctataactgccctagagt
gctagctccaagacaagtcatactaggtaaaaatgaggaaccatatgccattttaacaga
tttagggtggagtattgtgggctgctccataccaagtatcaatgaatcaacagggttcag
tctttgtcaaaggatagctacaaaggagataccagctatgacacctggggatgcagtccg
tatacttgaatcagactttaaggacatcacagtagatgacaagacagtctctcaagagga
catcatgttcctagacaaacttaaagtaggaataaagaaaaattatctaggacattatga
aatgcctcttccatttaagcaacgaccatccttgccggacaacagagaacttgcatcgat
cagactccaacatctgaacaagaagttttccaaaaatgagaaatacaaaacagactactt
cacttacatgaat-----------------------------------------------
-----------------------------------------------------gacatta
ttgacagaggtgatgcagaagtggtaaat---gatgagggaaccagtggtgaaaaatggt
acatacctcaccatgggatctaccacccaaaaaagccagataagctacgggttgtattcg
attgctctgcaaaattcaaaggtacaagtctcaatgaacatttactatcaggaccagaca
tgataaacaacctcacgggagtccttgtaaggttcagaaggcatcctattgcagtgatat
gtgacattgaaaaaatgtttcaccaatttcacgttcag-gaaaaggatcgtgattatctg
cgcttcttatggtggaaagatggagacacaaattcagttcttcaagattacagaatgaaa
gtgcatctatttggtgcagtctcttcgcccggttgtgcaaactatgggctaagatattta
gccaatgagtacagccaatcacacgcattaggcgctcagttcatcacaagggatttttat
gttgatgatggagttacaagtgcagaaacagtagaaaaggctatacagttgacaaaggaa
gcacgggaactgtgtgcaaagggtggtcttcgacttcacaagttcgtatcaaatgacaac
acagttttgcaaagcataccagaatcagaacgtgctgtaaactttgaaacgaaagatctc
accttcaatgaaatgccactcgaaagagctctgggaattcactggaacatacagagtgat
agtttcaaattccatgttccattaaagggtcagcctacaacacgtcgtggcatattatcc
actgttgcctccatatttgatcctttaggatttgtagctccatttgttctcaatggcaag
agaatcctacaggaaatgtgtcgccaaggaactggctgggatgatacactttaccctgca
ctcaagccacggtgggagagatggcaaaatgaccttgtcaatctagaaaatgtgaacata
ccacgatgttatgtacctgctgatttcggaaaagtagtgaaaacagaaatgcatcatttc
tcagatgcgagtacctgtggttacggtcaatgttcttatctgaggatgataaatgaggat
gatgaaattcattgctcttttcttattggcaaagcccgggtttctcctttaaagattatc
acaatacccaggttagagctaactgcagctgtagtatcagtcagtatgagcaatatactc
agagaagagcttaacctcattgatgtcgacgaatacttttggactgactcaaaggtagtt
ttgggttacattaataacgatgctcgtcgtttccacacatttgtagccaatagagtccaa
aaaatacgtcaaagtacaacacccaatcaatggctgtatgtcccaacagatgaaaaccca
gcagacaacgcttcaagagggagaacaatcaatgagctgctttcatctaattggttctct
gggccctcatttttgtgggaaaaggaaata---acaaccacaaatgttgtgccagacctc
ccagtcggagatccagaggtaaagaaaattcagacattacacac--aaagaccatggaaa
ataaagatc-------ttgtagaccgattgtccaagttctcatcttggtctaagactatc
aaagctgttgcacgccttctgagatggattaagaaagataaaaccaattcaccagcatcc
gtaagtgaacaagaagatgcaaaatgcttgattctaaaaggagtacaaaggcaagtgtat
cagaaagagactgaagtgttgagtcaaggaaaaagacttccaagtcacagtaaacttcat
catctggatgcctttatagacaaagatggtataatcaaggtgggaggcagattagatcac
tcatcatatactcacgcattcaagcatccatggatcctgccaaaggaacaccatgttaca
aagttgattattgcacactgccatgaatgtgtaaagcatcaaggcaagggtttcacaatc
aataatatcagatcatgcggctattggatacctggaataaacagagtggtcacatcttac
attctcaactgtgtgacttgcagaaggatgagaagatctgctgaaggccagaggatgagt
gatctcccctcagaacgtgtagagccttcgccgccttttatgtattgtggcatggactgc
tttggtccattcatgactaaagaagggagaaaacatcacaagaggtacggtctgcttcta
acatgcttgtgttcaagagctattcatattgaaatgttagaagacatgtcgacggatgca
tttattaacagtctgagatgctttattgcaattcgaggcacagtaaggcaaataaaatgt
gaccaaggtaccaatttcataggcgcaaagaatgaattgaattcagcattgcaagaactc
gatccagaacgcctcacaacttttcttgcaaacaaacaatgtgactttgttttgaatgct
cctcattccagtcatgcagggggtgtatgggagcgtcaaatcaaaactgtccggagcgtt
cttaatgctaccatcaccctttcagcaggc-----aggcttaatgatgcctcattgcgca
ctgtattttacgaagccatggcagtagtcaatagtcgccctcttacgattgacaatctga
atgaccccaagagcttagaaccactcacacccaatcatctgataaccatgaagcccacca
cagcattgcctccaccaggaaagttcattagagaggatatgtatacaaaaaagagatgga
gacgtgtgcagtacc-ttactgaacagttttggagcagatggaaaaaggagtatctacac
aatatcattgcaaggcaacgctggcatgctccaaaaaggaaccttcaaattggtgatgtg
gtcatggatatagaagaaacattgcctaggagtgaatggagactagggaggattatagag
actgttctgagcccggatggacttgtaagaaaagccaaagtagcacttggcgacaagaga
ttaaacaagaaaggagaaagaatgcataaaatctcaatagtagatagaccagctcaaaag
ttggtcttgttgttggaagcaga--------------------------gtgaatgcatt
tacaatgggactttat---------tgcactttatacacttcc-----------------
------------------------------------------------------------
aaagagggttataattggaaattagttatgtttgaggaacattgataatttggtgggagt
gtaacagacttaag----------------------------------------------
------------------------------------------------------------
----------gtgttatcttgcatt-----------------------------------
--------tcttcatgtttaa--------------------------agatcatttaatt
tctattatttgt------------------------gggggacttttattttgaaaggaa
ttccg-----------------------------------tttttcaga-----------
------------------------------------------------------------
------------------------------gcagaaaataaa---tgagagagcagaag-
----gtaaagcggacgtttcataacagtttaa----------------------------
-------------------------------------ctagagctcgtactgaaaaggac
tgttt-------------------------------------------------------
------------------------------------------------------------
--------------------------------------------------acaagtttaa
tcagcaacccc-------------------------------------------------
------ccgaaaaggcataa-ggtttgtttcatcatatat--------------------
-------------------------------------------tgttagtgagaaataca
ta----------------------------------------------------------
------------------------------------------------------------
------------------------------------------------------------
------------------------------------------------------------
----------------ttttgtgaagatatctaagaatgctgatgtat------------
--gtttttgtattgttt-------------------------------------------
------------------------------------------------------------
------tgctcagctcttacggtgatttcaag----------------------------
------------------------------------------------------------
------------------------------------------------------------
------------------------------------------------------------
--------------------tgtaaaggaatgtaa-------------------------
------------------------------------------------------------
-ataaagcaacttgaaa--------catcagtaa-------------------------a
gtttcggccatcattcggatggggtctgctaca---------------------------
------------------------------------------------------------
-------------------------
>BEL18|726027
------------------------------------------------------------
------------------------------------------------------------
------------------------------------------------------------
------------------------------------------------------------
------------------------------------------------------------
------------------------------------------------------------
------------------------------------------------------------
------------------------------------------------------------
------------------------------------------------------------
------------------------------------------------------------
------------------------------------------------------------
------------------------------------------------------------
------------------------------------------------------------
------------------------------------------------------------
------------------------------------------------------------
------------------------------------------------------------
------------------------------------------------------------
------------------------------------------------------------
------------------------------------------------------------
------------------------------------------------------------
------------------------------------------------------------
------------------------------------------------------------
------------------------------------------------------------
------------------------------------------------------------
------------------------------------------------------------
------------------------------------------------------------
------------------------------------------------------------
------------------------------------------------------------
------------------------------------------------------------
------------------------------------------------------------
------------------------------------------------------------
------------------------------------------------------------
------------------------------------------------------------
------------------------------------------------------------
------------------------------------------------------------
------------------------------------------------------------
------------------------------------------------------------
------------------------------------------------------------
------------------------------------------------------------
------------------------------------------------------------
------------------------------------------------------------
------------------------------------------------------------
------------------------------------------------------------
------------------------------------------------------------
------------------------------------------------------------
------------------------------------------------------------
------------------------------------------------------------
------------------------------------------------------------
------------------------------------------------------------
------------------------------------------------------------
------------------------------------------------------------
------------------------------------------------------------
------------------------------------------------------------
------------------------------------------------------------
------------------------------------------------------------
------------------------------------------------------------
------------------------------------------------------------
------------------------------------------------------------
------------------------------------------------------------
------------------------------------------------------------
------------------------------------------------------------
------------------------------------------------------------
------------------------------------------------------------
------------------------------------------------------------
------------------------------------------------------------
------------------------------------------------------------
------------------------------------------------------------
------------------------------------------------------------
------------------------------------------------------------
------------------------------------------------------------
------------------------------------------------------------
------------------------------------------------------------
------------------------------------------------------------
------------------------------------------------------------
------------------------------------------------------------
------------------------------------------------------------
------------------------------------------------------------
------------------------------------------------------------
------------------------------------------------------------
------------------------------------------------------------
------------------------------------------------------------
------------------------------------------------------------
------------------------------------------------------------
------------------------------------------------------------
------------------------------------------------------------
------------------------------------------------------------
------------------------------------------------------------
------------------------------------------------------------
------------------------------------------------------------
------------------------------------------------------------
------------------------------------------------------------
------------------------------------------------------------
------------------------------------------------------------
------------------------------------------------------------
------------------------------------------------------------
------------------------------------------------------------
------------------------------------------------------------
------------------------------------------------------------
------------------------------------------------------------
------------------------------------------------------------
------------------------------------------------------------
------------------------------------------------------------
------------------------------------------------------------
------------------------------------------------------------
------------------------------------------------------------
------------------------------------------------------------
------------------------------------------------------------
------------------------------------------------------------
------------------------------------------------------------
------------------------------------------------------------
------------------------------------------------------------
------------------------------------------------------------
------------------------------------------------------------
------------------------------------------------------------
------------------------------------------------------------
------------------------------------------------------------
------------------------------------------------------------
------------------------------------------------------------
------------------------------------------------------------
------------------------------------------------------------
------------------------------------------------------------
------------------------------------------------------------
------------------------------------------------------------
------------------------------------------------------------
------------------------------------------------------------
------------------------------------------------------------
------------------------------------------------------------
------------------------------------------------------------
------ctaaaaagaaatgatggtttgtgtaattgtatac--------------------
-------------------------------------------tgttagttagaaataca
ta----------------------------------------------------------
------------------------------------------------------------
------------------------------------------------------------
------------------------------------------------------------
----------------ttttgtgaaaatgtttaaaaatgttgatgtat------------
--atttttgtattggtt-------------------------------------------
------------------------------------------------------------
------tgctcagctcttaaggtgatttcaga----------------------------
------------------------------------------------------------
------------------------------------------------------------
------------------------------------------------------------
--------------------agaaaaggaacgtta-------------------------
------------------------------------------------------------
-ataaagcttcttgaaa--------catcagtaa-------------------------a
gtttcagccatcaattggatggggtctgctaca---------------------------
------------------------------------------------------------
-------------------------
>BEL18|1065903
------------------------------------------------------------
------------------------------------------------------------
------------------------------------------------------------
------------------------------------------------------------
------------------------------------------------------------
------------------------------------------------------------
------------------------------------------------------------
------------------------------------------------------------
------------------------------------------------------------
------------------------------------------------------------
------------------------------------------------------------
------------------------------------------------------------
------------------------------------------------------------
------------------------------------------------------------
------------------------------------------------------------
------------------------------------------------------------
------------------------------------------------------------
------------------------------------------------------------
------------------------------------------------------------
------------------------------------------------------------
------------------------------------------------------------
------------------------------------------------------------
------------------------------------------------------------
------------------------------------------------------------
------------------------------------------------------------
------------------------------------------------------------
------------------------------------------------------------
------------------------------------------------------------
------------------------------------------------------------
------------------------------------------------------------
------------------------------------------------------------
------------------------------------------------------------
------------------------------------------------------------
------------------------------------------------------------
------------------------------------------------------------
------------------------------------------------------------
------------------------------------------------------------
------------------------------------------------------------
------------------------------------------------------------
------------------------------------------------------------
------------------------------------------------------------
------------------------------------------------------------
------------------------------------------------------------
------------------------------------------------------------
------------------------------------------------------------
------------------------------------------------------------
------------------------------------------------------------
------------------------------------------------------------
------------------------------------------------------------
------------------------------------------------------------
------------------------------------------------------------
------------------------------------------------------------
------------------------------------------------------------
------------------------------------------------------------
------------------------------------------------------------
------------------------------------------------------------
------------------------------------------------------------
------------------------------------------------------------
------------------------------------------------------------
------------------------------------------------------------
------------------------------------------------------------
------------------------------------------------------------
------------------------------------------------------------
------------------------------------------------------------
------------------------------------------------------------
------------------------------------------------------------
------------------------------------------------------------
------------------------------------------------------------
------------------------------------------------------------
------------------------------------------------------------
------------------------------------------------------------
------------------------------------------------------------
------------------------------------------------------------
------------------------------------------------------------
------------------------------------------------------------
------------------------------------------------------------
------------------------------------------------------------
------------------------------------------------------------
------------------------------------------------------------
------------------------------------------------------------
------------------------------------------------------------
------------------------------------------------------------
------------------------------------------------------------
------------------------------------------------------------
------------------------------------------------------------
------------------------------------------------------------
------------------------------------------------------------
------------------------------------------------------------
------------------------------------------------------------
------------------------------------------------------------
------------------------------------------------------------
------------------------------------------------------------
------------------------------------------------------------
------------------------------------------------------------
------------------------------------------------------------
------------------------------------------------------------
------------------------------------------------------------
------------------------------------------------------------
------------------------------------------------------------
------------------------------------------------------------
------------------------------------------------------------
------------------------------------------------------------
------------------------------------------------------------
------------------------------------------------------------
------------------------------------------------------------
------------------------------------------------------------
------------------------------------------------------------
------------------------------------------------------------
------------------------------------------------------------
------------------------------------------------------------
------------------------------------------------------------
------------------------------------------------------------
------------------------------------------------------------
-----------------------------------------------------------t
gtaacagacattacgaa-------------------------------------------
------------------------------------------------------------
----------gagttatcttacatt-----------------------------------
--------tctttatgtttaa--------------------------ggatcactttacc
tctattgtttgt------------------------gggggacttttattttgacaagaa
atcca-----------------------------------tttttcaga-----------
------------------------------------------------------------
------------------------------gcaaaaaagaaatgatgagaaaaaagtata
cagtagatagcagacatttcataatggtttaa----------------------------
-------------------------------------c-agagcttgcactaaaaagggc
ggttt-------------------------------------------------------
------------------------------------------------------------
--------------------------------------------------ctaagtttat
tcagtaactcc-------------------------------------------------
-----cctgaaaaggcttaa-ggtttgtgtgattgtatgc--------------------
-------------------------------------------tgttagttagaaataca
ta----------------------------------------------------------
------------------------------------------------------------
------------------------------------------------------------
------------------------------------------------------------
----------------ttttgtgaaaatatcgaagaatgttgatgtat------------
--atctttgtattggtt-------------------------------------------
------------------------------------------------------------
------tgctcagctcttatggtgatttcaga----------------------------
------------------------------------------------------------
------------------------------------------------------------
------------------------------------------------------------
--------------------agaaaaggaatgtta-------------------------
------------------------------------------------------------
-ataaagattcttgaaa--------catcagtaa-------------------------a
gcttcagcca--------------------------------------------------
------------------------------------------------------------
-------------------------
>BEL18|1492860
------------------------------------------------------------
------------------------------------------------------------
------------------------------------------------------------
------------------------------------------------------------
------------------------------------------------------------
------------------------------------------------------------
------------------------------------------------------------
------------------------------------------------------------
------------------------------------------------------------
------------------------------------------------------------
------------------------------------------------------------
------------------------------------------------------------
------------------------------------------------------------
------------------------------------------------------------
------------------------------------------------------------
------------------------------------------------------------
------------------------------------------------------------
------------------------------------------------------------
------------------------------------------------------------
------------------------------------------------------------
------------------------------------------------------------
------------------------------------------------------------
------------------------------------------------------------
------------------------------------------------------------
------------------------------------------------------------
------------------------------------------------------------
------------------------------------------------------------
------------------------------------------------------------
------------------------------------------------------------
------------------------------------------------------------
------------------------------------------------------------
------------------------------------------------------------
------------------------------------------------------------
------------------------------------------------------------
------------------------------------------------------------
------------------------------------------------------------
------------------------------------------------------------
------------------------------------------------------------
------------------------------------------------------------
------------------------------------------------------------
------------------------------------------------------------
------------------------------------------------------------
------------------------------------------------------------
------------------------------------------------------------
------------------------------------------------------------
------------------------------------------------------------
------------------------------------------------------------
------------------------------------------------------------
------------------------------------------------------------
------------------------------------------------------------
------------------------------------------------------------
------------------------------------------------------------
------------------------------------------------------------
------------------------------------------------------------
------------------------------------------------------------
------------------------------------------------------------
------------------------------------------------------------
------------------------------------------------------------
------------------------------------------------------------
------------------------------------------------------------
------------------------------------------------------------
------------------------------------------------------------
------------------------------------------------------------
------------------------------------------------------------
------------------------------------------------------------
------------------------------------------------------------
------------------------------------------------------------
------------------------------------------------------------
------------------------------------------------------------
------------------------------------------------------------
------------------------------------------------------------
------------------------------------------------------------
------------------------------------------------------------
------------------------------------------------------------
------------------------------------------------------------
------------------------------------------------------------
------------------------------------------------------------
------------------------------------------------------------
------------------------------------------------------------
------------------------------------------------------------
------------------------------------------------------------
------------------------------------------------------------
------------------------------------------------------------
------------------------------------------------------------
------------------------------------------------------------
------------------------------------------------------------
------------------------------------------------------------
------------------------------------------------------------
------------------------------------------------------------
------------------------------------------------------------
------------------------------------------------------------
------------------------------------------------------------
------------------------------------------------------------
------------------------------------------------------------
------------------------------------------------------------
------------------------------------------------------------
------------------------------------------------------------
------------------------------------------------------------
------------------------------------------------------------
------------------------------------------------------------
------------------------------------------------------------
------------------------------------------------------------
------------------------------------------------------------
------------------------------------------------------------
------------------------------------------------------------
------------------------------------------------------------
------------------------------------------------------------
------------------------------------------------------------
------------------------------------------------------------
------------------------------------------------------------
------------------------------------------------------------
------------------------------------------------------------
------------------------------------------------------------
------------------------------------------------------------
gtaacagacttaagtaa-------------------------------------------
------------------------------------------------------------
----------gcgttatcttacatt-----------------------------------
--------tctttacgtttaa--------------------------agatcatttaatt
tctattatttat------------------------aggggacttttattttgaaaagaa
atccg-----------------------------------tttttgaga-----------
------------------------------------------------------------
------------------------------gcaaaaaataaa---tgagaga--------
--------------cgtttcacaacagtttaa----------------------------
-------------------------------------caagagctcgtactgaaaaggac
tgttt-------------------------------------------------------
------------------------------------------------------------
--------------------------------------------------acaagtttat
tcagcaacccc-------------------------------------------------
------ccgaaaagacataa-agtttgtgttatcacatac--------------------
-------------------------------------------t----gtgagaaataca
ta----------------------------------------------------------
------------------------------------------------------------
------------------------------------------------------------
------------------------------------------------------------
----------------ttttgtgaaaatatctaagaatgctaatgt--------------
----ttttgtattggtt-------------------------------------------
------------------------------------------------------------
------tgctcagctcttacggtgatttcaag----------------------------
------------------------------------------------------------
------------------------------------------------------------
------------------------------------------------------------
--------------------agaaaag---------------------------------
------------------------------------------------------------
------------------------------------------------------------
------------------------------------------------------------
------------------------------------------------------------
-------------------------
>BEL18|1580276
tgtaacagacttaagtaaaggtgttatcttgcatttcttcatgtttaaagatcatttaat
ttctattatttgtgggggacttttattttgaaaagaaatccg-tttttcagagcagaaaa
taaatgagagagcagaaggtaaagcggacgtttcataacagtttaactagagctcgtact
gaaaaggactgtttacaagtttaataagcaaccccccgaaaaggcata------------
------------------------------------------------------------
-------------------agctcttacggtgatttcaagagtaaaggaatgtaaataaa
gcaacttgaaacatcagtaaagtttcggccatcattcggatggggtctgctacagtaaga
gcttcaccttcgctgattaagatcctcgcggcaggcgcaggcggacggatataacgcgac
gacggaaagggcattgcagtgagttataatcagcatagagcgtgatggtctacggagctg
agacgtaaaagggtacgagttcaatatggaaatggatgaagatgaccaagaatctgagag
gccgctccaaatggaaaatgaaggtaatatggaaacagatataaaaggagcaattgaaca
aaaagacaaaaatacatcagaagaacagtgtcatgtacaagagagcacagaactccctcg
acgttcagaacgttctcgtataccaacagagaaaatgcttgcttatcaaaaagaggaatg
tagaaagaaagaaaaaaaattaactacattgtatgaacaatggaagttagatgttcgtaa
agcaaggcaggatttaaaaactgacatatctgacaagcagcttgcatatatcgctgattc
acttgaggataaaaggaatggtatcatgaaaatcttcattgatataagggaatttattac
tcctgctgctgacttaagacgtaaaatcgatgcatgtgatgctgtgaccaatgacattgt
caaaatagtgttagaaaaaatatcaaatgtagatgatgagtatgatgcagaaagagaaag
ggggcgtctaagtgaacttttagcacacagttacgctcgctctctatttggttccagtgc
ttcactaatgagtgtcaacagccattctggatcctctcgtacagcaagaaaacgagcaga
cgctgcagcagagctggctgcaaaggaggctgaatacaagatgatgcaagcagaaaggca
acaaaaggaaaaattaagaaatatagaagagcaattcaaaaaagagttagaaactcaaag
gtttgaacaggaatgtttgcaagtagaaaaggatatagaggttgctcgtgccagagtaaa
atcctatgatgaagaaataaaggaggaaacaagaaatcagtcaataaaaagtgaaaagca
ggggccgagaaatgaaaggcagcttcaggaatcttatgttcttcagtcagcatcgctcag
tgaagtgtctcaccttgctcaagcagttcaggacagcatagccataaacaggttacccct
acctgagcctacagtgttcaacggagacccaatacagtttgtggaatggaagtcatcatt
tatgtcattaataggtaaaaagggcatttcagcagctgacaagctttattatttgaaaaa
gtatgtgagtggctcagcgcataggtatcttgagggcaccttttatcgaaatgatgaaga
agcgtacaaagacgcttgggacaagcttaataaaaggtacggccagccctttgttataca
aagagcgtttagagaaaagctgtccaagtggcctaaaatacagtccaaagacgcagaagg
tttgagaacattttcagactttttaaatgcatgtttgcaagccataccacatgtaaaagg
tctggaaatattaaatgactgtgaagaaaaccagaagctggtgcaaaaactacctgactg
gatagcttccagatggaaccgtcaggtcacaaaaacccttatggatgacaaagagtttcc
aagtttccatgactttgtcaatttcatgacaacagaagcagaaattatgtgtaatcccat
cacttctttacatgctcttcattcat----gtcaccttatgagagaagaatgtcacagga
aactaaaagaagtaaagcaattgtttttaagacacaaacaagtgtaaacaatgacacaca
atcaacagtcaaaggaaagtttacagtgactaaaacacagtgtatgttgtgtcaggatga
caatcatcaacttcataagtgtctgaaattcatggagaagtctctgaaagacagaagagc
ctatgtgaaagataacaaactctgctacgggtgtttaaaatcgtcccaccatgctaagga
gtgtcgtcgtcgacacacatgtgatgtatgcaagttacgacatcccacatgtcttcatga
ttacaattatgacaaggacggaatcagagaacgaccattgcccatggtaagcaatgtgca
tgcaactgaaagtgaaactactaatgccatgtcacttaatatcacaagagaaagtcagtc
agtcattacatcgatgatcgtaccagtatgggtgtcttcagttaaaaatccatccaacga
acagcttgtgtatgcattgctagatacacagagtgacactacatttattgatgaagacat
tagtaatacactgcaagtagagagtcacccaatgaaacaaaaactaaccaccatgatggg
agacaatgagattattagaagcaatcgagtaacggatcttcaagtgagagggtacagttc
ctcagtacatatcagtcttcctcctgtatacacaaaggagtgtattccagctaattatga
tcacataccaacacagaaaacagcaatgaactggagtcacttgaaaggaattgctgacga
aatggcacctctactcaattgtgaagtaggcttactacttggctataactgccctagagt
gctagctccaagacaagtcatactaggtaaaaatgaggaaccatttgccattttaacaga
tttagggtggagtattgtgggctgctccataccaagtatcaatgaatcaacagggttcag
tctttgtcaaaggatagctacaaaggagataccagctatgacacctggggatgcagtccg
tatacttgaatcagactttaaggacatcacagtagatgacaagacagtctctcaagagga
catcatgttcctagacaaacttaaagtaggaataaagaaaaattatctaggacattatga
aatgcctcttccatttaagcaacgaccatccttgccggacaacagagaacttgcatcgat
cagactccaacatctgaacaagaagttttccaaaaatgagaaatacaaaacagactactt
cacttacatgaat-----------------------------------------------
-----------------------------------------------------gacatta
ttgacagaggtgatgcagaagtggtaaat---gatgagggaaccagtggtgaaaaatggt
acatacctcaccatgggatctaccacccaaaaaagccagataagctacgggttgtattcg
attgctctgcaaaattcaaaggtacaagtctcaatgaacatttactatcaggaccagaca
tgataaacaacctcacgggagtccttgtaaggttcagaaggcatcctattgcagtgatat
gtgacattgaaaaaatgtttcaccaatttcacgttcagcaaaaaggatcgtgattatctg
cgcttcttatggtggaaagatggagacacaaattcagttcttcaagattacagaatgaaa
gtgcatctatttggtgcagtctcttcgcccggttgtgcaaactatgggctaagatattta
gccaatgagtacagccaatcacacgcattaggcgctcagttcatcacaatggatttttat
gttgatgatggagttacaagtgcagaaacagtagaaaaggctatacagttgacaaaggaa
gcacgggagctgtgtgcaaagggtggtcttcgacttcacaagttcgtatcaaatgacaac
acagttttgcaaagcataccagaatcagaacgtgctgtaaactttgaaacgaaagatctc
acctttaatgaaatgccactcgaaagagctctgggaattcactggaacatacagagtgat
agtttcaaattccatgttccattaaagggtcagcctacaacacgtcgtggcatattatcc
actgttgcctccatatttgatcctttgggatttgtagctccatttgttctcaatggcaag
agaatcctacaggaaatgtgtcgccaaggaactggctgtgatgatacactttaccctgct
ctcaagccacggtgggagagatggcaaaatgaccttgtcaatctagaaaatgtgaacata
ccacgatgttatgtatctgctgatttcggaaaagtagtgaaaacagaaatgcatcatttc
tcagatgcgagtacctgtggttacggtcaatgttcttatctgaggatgataaatgaggat
gatgaaattcattgctcttttcttattggcaaagcccgggtttctcctttaaagattatc
acaatacccaggttagagctaactgcagctgtagtatcagtcagtatgagcaatatactc
agagaagagcttaacctcattgatgtcgatgaattcttttggactgactcaaaggtagtt
ttgggttacattaataacgatgcccgtcgtttccacacatttgtagccaatagagtccaa
aaaatacgtcaaagtacaacacccaatcaatggctgtatgtcccaacagatgaaaaccca
gcagacaacgcttcaagagggagaacaatcaatgagctgctatcatctaattggttctct
gggccctcatttttgtgggaaaaggaaata---acaaccacaaatgttgtgccagacctc
ccagtcggagatccagaggtaaagaaaattcagacattacacac--aaagaccatggaaa
ataaagatc-------ttgtagaccgattgtccaagttctcatcttggtctaagactatc
aaagctgttgcacgccttctgagatggattaagaaagataaaaccaattcaccagcatcc
gtaagtgaacaagaagatgctaaatgcttgattctaaaaggagtacaaaggcaagtgtat
cagaaagagactgaagtgttgagtcaaggaaaaagacttccaagtcacagtaaacttcat
catctggatgcctttatagacaaagatggtataatcaaggtgggaggcagattagatcac
tcatcatatactcacgcattcaagcatccatggatcctgccaaaggaacaccatgttaca
aagttgattattgcacactgccatgaatgtgtaaagcatcaaggcaagggtttcacaatc
aataatatcagatcatgcggctattggatacctggaataaacagagtggtcacatcttac
attctcaactgtgtgacttgcagaaggatgagaagatctgctgaaggccagaggatgagt
gatctcccctcagaacaagtagagccttcgccgccttttatgtattgtggcatggactgc
tttggtccattcatgactaaagaagggagaaaacatcacaagaggtacggtctgcttcta
acatgcttgtgttcaagagctattcatattgaaatgttagaagacatgtcgacggatgca
tttattaacagtctgagatgctttattgcaattcgaggcacagtaaggcaaataaaatgt
gaccaaggtaccaatttcataggcgcaaagaatgaattaaattcagcattgcaagaactc
gatccagaacgcctcacaacttttcttgcaaacaaacaatgtgactttgttttgaatgct
cctcattccagtcatgcagggggtgtatgggagcgtcaaatcaaaactgtccggagcgtt
cttaatgctaccatcaccctttcagcagcc-----aggcttaatgatgcctcattgcgca
ctgtattttacgaagccatggcagtagtcaatagtcgccctcttacgattgacaatctga
atgaccccaagagcttagaaccactcacacccaatcatctgataaccatgaagcccacca
cagcattgcctccaccaggaaagttaattagagaggatatgtatacaaaaaagagatgga
gacgtgtgcagtacc-ttactgaacagttttggagcagatggaaaaaagagtatctacac
aatatcattgcaaggcaacgctggcatgctccaaaaaggaaccttcaaattggtgatgtg
gtcatggatatagaagaaacattgcctaggagtgaatggagactagggaggattatagag
actgttctgagcccggatggacttgtaagaaaagccaaagtagcacttggcgacaagaga
ttaaacaagaaaggagaaagaatgcataaaatctcaatagtagatagacccgctcaaaag
ttggtcttgttgttggaagcaga--------------------------gtgaatgcatt
ttcaatgggactttat---------tgcactttatacacttcc-----------------
------------------------------------------------------------
aaagagggttataattggaaattagttatgtttgaggaacattgataatttggtgggagt
gtaacagacttaagtaa-------------------------------------------
------------------------------------------------------------
--------aggtgttatcttgcatt-----------------------------------
--------tcttcatgtttaa--------------------------agatcatttaatt
tctattatttgt------------------------gggggacttttattttgaaaagaa
atccg-----------------------------------tttttcaga-----------
------------------------------------------------------------
------------------------------gcagaaaataaa---tgagagagcagaag-
----gtaaagcggacgtttcataacagtttaa----------------------------
-------------------------------------ctagagctcgtactgaaaaggac
tgttt-------------------------------------------------------
------------------------------------------------------------
--------------------------------------------------acaagtttaa
taagcaacccc-------------------------------------------------
------ccgaaaaggcataa----------------------------------------
------------------------------------------------------------
------------------------------------------------------------
------------------------------------------------------------
------------------------------------------------------------
------------------------------------------------------------
------------------------------------------------------------
------------------------------------------------------------
------------------------------------------------------------
------------gctcttacggtgatttcaag----------------------------
------------------------------------------------------------
------------------------------------------------------------
------------------------------------------------------------
--------------------agtaaaggaatgtaa-------------------------
------------------------------------------------------------
-ataaagcaacttgaaa--------catcagtaa-------------------------a
gtttcggccatcattcgcatggggtctgctaca---------------------------
------------------------------------------------------------
-------------------------
>BEL18|1694238
------------------------------------------------------------
------------------------------------------------------------
------------------------------------------------------------
------------------------------------------------------------
------------------------------------------------------------
------------------------------------------------------------
------------------------------------------------------------
------------------------------------------------------------
------------------------------------------------------------
------------------------------------------------------------
------------------------------------------------------------
------------------------------------------------------------
------------------------------------------------------------
------------------------------------------------------------
------------------------------------------------------------
------------------------------------------------------------
------------------------------------------------------------
------------------------------------------------------------
------------------------------------------------------------
------------------------------------------------------------
------------------------------------------------------------
------------------------------------------------------------
------------------------------------------------------------
------------------------------------------------------------
------------------------------------------------------------
------------------------------------------------------------
------------------------------------------------------------
------------------------------------------------------------
------------------------------------------------------------
------------------------------------------------------------
------------------------------------------------------------
------------------------------------------------------------
------------------------------------------------------------
------------------------------------------------------------
------------------------------------------------------------
------------------------------------------------------------
------------------------------------------------------------
------------------------------------------------------------
------------------------------------------------------------
------------------------------------------------------------
------------------------------------------------------------
------------------------------------------------------------
------------------------------------------------------------
------------------------------------------------------------
------------------------------------------------------------
------------------------------------------------------------
------------------------------------------------------------
------------------------------------------------------------
------------------------------------------------------------
------------------------------------------------------------
------------------------------------------------------------
------------------------------------------------------------
------------------------------------------------------------
------------------------------------------------------------
---------cctagaaaaactcaaagaaggcataaggaaaaatgaacaaggacattacga
aatgccattaccttttagacattggccacacttacctgacaacagaaggctcgctgaaat
cagacttgatcatctgcgaagaaaattcaacagagatgaaaactacaaaagggaatacac
aacatacatgaaa-----------------------------------------------
-----------------------------------------------------gacatca
tagaaagaggtaaggtggaacaagctcta---gagaatggatcctcaggtgagcagtggt
acattccacatcatggaatataccaccctaagaaacccaataaactgcgtgtagtcttcg
actgctcagcaagatgtggtggcacaagccttaacgaacaccttctccaagggcctattt
tgataaataacctcacaggtgtactcctgcgtttcagacagcatccgatagccctcattt
gtgatatagagaaaatgtttcatcagtttcatgtacca-gaacacgatcgcaactacttg
aggtttctgtggtggaaagacggagatgtgagcaggcaacctcaagattatagaatgaaa
gtacatctttttggagctgtgtcatcgcctggatgcgcaaattatgggttaaaatatcta
gccaatgagaacaaactcctgcatccagaaggatcccagtttgtggcgagagacttttat
gtggacgatggagtcacaagtacggacacagtggaaagggcaattcgattggcacaagaa
gcaagagaaatatgtgcaaagggtggtctc------------------tcgaacagtgaa
gccgttctgcaaagcataccctcatcagagcgagcatcagacacaaagactaagaaattg
actttctcggacacacagctagagctagctcttggaatcgactggagtgtggaaggtgat
cgtttcagattcagcaacaccttaacaaaccagccaggaacgcgtagaggcatactagca
actgacgcct-cgtatttgaccctcttggcttccttgcaccatacgtccttactgggaaa
aggatcctgcaggaaatgtgccgtcaaggtgttggctgggatgaccctctgcccaaaatg
ctggaaccacggtgggagagctggcaacatgacttttcaaacctggaaaggataaacata
ccccgatgttatgttcccatcaattttgaagaggtcacagaaaaggaattgcaccacttt
tctgacgctagcaccagtggatacggacagtgttcctacctgagagttaaaaatgtgaaa
ggagaaattcactgttctctagtgatgggaaaagcctgtgtctcgcccacaaaattaaca
actatacctcggcttgaactgactgatgcagtagttacagtttcaatcagtgacatgctc
agagaggagctaagctgtactgacataaaggagtacttctggactgattccaaagtagtg
ttgagttatatcaacaatgattccagacgttttcacaccttcattgcaaacagagtacag
aaaattcgcaatagcacaactccccagcaatggcattacgtgcctacagacaaaaatcca
gcagatggagcgtctcggggaaagacagtgactgagttgcttgaatctgattggttttct
ggtcctgcattcctgtgggaaaccgaagtactcttgtttgaaaatgtgataccagaactg
acaattggagatccagagattagaaaggctcaaacattacaaacttctgcattacaaaaa
ccaaaatccttcagcattgcggatcgtcttgtcaaattttcatcatggtccagagccata
aaagctgtggcccgacttgtgcgtcgggctaagcaaattaaatcaaacttgcttaccaca
gagagtgaacggaaaaactcagaatatgtcattgtcaaagatttgcaaaaacaagcatac
ggaacggaaattgaagttttaaagaaaggaaatcagttcacaaaaggcaacaaactctac
caacttgacgtctttcttgacacaacgggcattgtgaaggtgggaggaagactccaccac
tcaactctctgtgactcactcaaacatcctattgttattcccaaagatcatcacatcaca
aagctgataatagctcacaatcatgaaatggtgcagcatcaaggcaagggctttacagca
aatgcagtcagatccagtggatactggataccaagtatgagcagagcagtgtcttcatgt
atacggcaatttgtaacctgtcgcagacttaggagaccaccagaagg-caaagaatgagt
gacttacctgaagaacgaatggagccttcccctccgttcacctattgtggaatggactgc
tttggtcccttcgtcacaacagaagaaaggaaacaacacaaacgatatggactgctcttt
acttgcttttgctcaagggctattcacctggaaatgttagaggacatgtctactgactca
ttcattaacagtttgagatgtttcatttccatcagaggttctgtccgtcaaatccaatgc
gaccaaggtaccaattttattggtgcataaaatgagttcaaggcagctctaaaggagcta
aatgctgacagacttagcacatttttgtctgaaagacagtgtgattttgtaatgaacgcg
ccccattcaagtcatgcaggcggagtatgggagcgccagataaagacagtccgaagtgtt
ctcagttc------aacactgtcaatggcccacaacaactcagtgactctgtcttaagaa
ctgtgctgtatgaagttatggctatagtaaacagcagacccctcactgtggacaccctgt
acagtcctgacagcctagagcccttgaaacccaatcaccttatccaaatgaagaccaccc
cagcgctgcctccacctggcacattcccgaaagaggatctgtacggagccaggagatggc
gacgggttcagcatc-tggcggaacagttctggagtcgatggaaacaagaatacctccag
agcatcatagcaaggcagaaatggcatgaacctaaaagaagcttacaagtaggtgatgtt
gtgatggacattgatgaatcatctcctcgaggtgagtggaaattggcaagggttgtagag
acttttaaagggaaagatggacttgtaaggagagtgaaaatctcagtaggagataagaga
ctaaacaaaaatggggaacgcctaaataggccatccatattagagcgaccagtacagaag
ttagttcttttgttagaggcgaaaattcaaattcaaatcttcatcaactgttaacccatg
attatgcacactctgtatatggatctgcatttcactcacatgctagtcatcattctgatt
taagcatagctgcaaaaagaaccgaagcagctgcagaacttgcagcaaaggaagctcaat
acagagcgatgcaagaagaacttaaacaaaaggaaaaaatcagattaatggaagagcagc
ataaaagagatatagaaatacagcgtgcccatctagaacgcctacaagctgaaaaagata
tggaggctgctcgagctagactcaaaatatatgatagagaaattaaacaagagaatgtac
aactaaacaacagccagctcactttaaatgattccaattccaattttaaaggcttccaat
tccaactccctcagtttttagtggtgacccaatgcactacattgaatggagagcttcatt
ccaatctctcattgaccaaaggaatatttcctccgctgataaactttattatttaaagaa
atatgtcagtggcgcagctcaaaaatgccttgaaggcacctttttcagaagcgatgaagc
agcatacagagatgcatggagtaaactcaaccagcgatacggtcagccatttgtaatcca
acgtgcctttcgcgacaagctgttgaaatggccaaaaatacaggccagggatgcagaa--
----ggattaagagcattttctgattttctgaacgcctgctcacaagcaatgccccatgt
aaaaggcctagacattttaaatgattgcgaagaaaatcaaaagctaatgcttaaaattcc
tgactggttggctgccagttggaatcgccaggtgacagtagctataagtaatggcaaaga
ttttcccactttcaaagaatttgctgactttgtgtctttagaggcagagatagcctgcaa
tcccatcacctctctgcacgctcttcactccacccacctatccagtgaaaagaaatttgt
acgggaatccaaaggaaccaaggctaacgtttttagcatccaaacagctgcaaacagcaa
caattatacaagtgatgtta-aatcaaaacctctgtgtatgtggtgcaaacatgacaatc
attaattacccaaatgcttaaacttcagtgagcagtctttagatgacaaacgaaaatacg
taaaggaaaataacttatgttatgggtgtctcaaacctttccataatgccaaagaatgtc
gttaccgcctgacctgtaacacgtgcaagggaagacaccctacctgtcttcatgacgaga
actacaaaggaagtgccagacaaaagggccaaacatcacaggtgaaaaactcatccaatg
ccccagatgaatccacagcagccactgcacttaatgtcaccagaggagaccagtcatgca
ttaccaccatgattgttcctgtgtgggtgtctatggcctctgatccatctaaagagcagc
tcatgtatgcgttatttgacacacaaagtgacagcacattcattgacaaagaggtgagtt
ataagctatgtgcagatatccaaactgttaaactgaaactgaccactatgctcggagaaa
acatcattgtaaggtgttaaaggggtttcagggctgagagtgagaggctacaactcaagt
gcctacatcaaccttcctcctgcatatacaaaggattgcattccagggaatcgtgaccat
atacccacttatgatactgcgagaagttggtctcatttgagttctatagctgatgaaatg
ccgcatctactcacctgtgatattggactgttaatcgggcacaactgtcccagagcatta
acacccaagcaggtaataacaggaaaggaagatgagccctacgccatcctcactgatttg
ggatggagcatcgtaggcagtgcagtgccaagctttgacagagcagacaccagtctatgt
cacaaagttgctgtaaaggaacttccttcagtgacacctatggatgtgctcagtgcccta
gagtcagattttaaaggggtgaaagatgacaaaacag---------tttcgc--------
-------------------------------------------aagaggaccttgtttt-
-------------------cttaga
>BEL18|1788053
------------------------------------------------------------
------------------------------------------------------------
------------------------------------------------------------
------------------------------------------------------------
------------------------------------------------------------
------------------------------------------------------------
------------------------------------------------------------
------------------------------------------------------------
------------------------------------------------------------
------------------------------------------------------------
------------------------------------------------------------
------------------------------------------------------------
------------------------------------------------------------
------------------------------------------------------------
------------------------------------------------------------
------------------------------------------------------------
------------------------------------------------------------
------------------------------------------------------------
------------------------------------------------------------
------------------------------------------------------------
------------------------------------------------------------
------------------------------------------------------------
------------------------------------------------------------
------------------------------------------------------------
------------------------------------------------------------
------------------------------------------------------------
------------------------------------------------------------
------------------------------------------------------------
------------------------------------------------------------
------------------------------------------------------------
------------------------------------------------------------
------------------------------------------------------------
------------------------------------------------------------
------------------------------------------------------------
------------------------------------------------------------
------------------------------------------------------------
------------------------------------------------------------
------------------------------------------------------------
------------------------------------------------------------
------------------------------------------------------------
------------------------------------------------------------
------------------------------------------------------------
------------------------------------------------------------
------------------------------------------------------------
------------------------------------------------------------
------------------------------------------------------------
------------------------------------------------------------
------------------------------------------------------------
------------------------------------------------------------
------------------------------------------------------------
------------------------------------------------------------
------------------------------------------------------------
------------------------------------------------------------
------------------------------------------------------------
------------------------------------------------------------
------------------------------------------------------------
------------------------------------------------------------
------------------------------------------------------------
------------------------------------------------------------
------------------------------------------------------------
------------------------------------------------------------
------------------------------------------------------------
------------------------------------------------------------
------------------------------------------------------------
------------------------------------------------------------
------------------------------------------------------------
------------------------------------------------------------
------------------------------------------------------------
------------------------------------------------------------
------------------------------------------------------------
------------------------------------------------------------
------------------------------------------------------------
------------------------------------------------------------
------------------------------------------------------------
------------------------------------------------------------
------------------------------------------------------------
------------------------------------------------------------
------------------------------------------------------------
------------------------------------------------------------
------------------------------------------------------------
------------------------------------------------------------
------------------------------------------------------------
------------------------------------------------------------
------------------------------------------------------------
------------------------------------------------------------
------------------------------------------------------------
------------------------------------------------------------
------------------------------------------------------------
------------------------------------------------------------
------------------------------------------------------------
------------------------------------------------------------
------------------------------------------------------------
------------------------------------------------------------
------------------------------------------------------------
------------------------------------------------------------
------------------------------------------------------------
------------------------------------------------------------
------------------------------------------------------------
------------------------------------------------------------
------------------------------------------------------------
------------------------------------------------------------
------------------------------------------------------------
------------------------------------------------------------
------------------------------------------------------------
------------------------------------------------------------
------------------------------------------------------------
------------------------------------------------------------
------------------------------------------------------------
------------------------------------------------------------
------------------------------------------------------------
------------------------------------------------------------
------------------------------------------------------------
------------------------------------------------------------
------------------------------------------------------------
------------------------------------------------------------
------------------------------------------------------------
------------------------------------------------------------
------------------------------------------------------------
------------------------------------------------------------
------------------------------------------------------------
------------------------------------------------------------
------------------------------------------------------------
------------------------------------------------------------
------------------------------------------------------------
------------------------------------------------------------
------------------------------------------------------------
------------------------------------------------------gtttat
tcagcaacccc-------------------------------------------------
-----acaaaaaaggcatta-ggtttgagtgattgtattt--------------------
-------------------------------------------tgttagttagtaataca
ta----------------------------------------------------------
------------------------------------------------------------
------------------------------------------------------------
------------------------------------------------------------
----------------ttttgtgaaaatgtctaagaaggttgatgtat------------
--atttttgtattggtt-------------------------------------------
------------------------------------------------------------
------tgctcagctcttacagtgatttcaga----------------------------
------------------------------------------------------------
------------------------------------------------------------
------------------------------------------------------------
--------------------agaaaaggaacatta-------------------------
------------------------------------------------------------
-ataaagcttcttaaaa--------catcagtaa-------------------------a
gtttcggccatcaatcggat----------------------------------------
------------------------------------------------------------
-------------------------
>BEL18|1788054
------------------------------------------------------------
------------------------------------------------------------
------------------------------------------------------------
------------------------------------------------------------
------------------------------------------------------------
------------------------------------------------------------
------------------------------------------------------------
------------------------------------------------------------
------------------------------------------------------------
------------------------------------------------------------
------------------------------------------------------------
------------------------------------------------------------
------------------------------------------------------------
------------------------------------------------------------
------------------------------------------------------------
------------------------------------------------------------
------------------------------------------------------------
------------------------------------------------------------
------------------------------------------------------------
------------------------------------------------------------
------------------------------------------------------------
------------------------------------------------------------
------------------------------------------------------------
------------------------------------------------------------
------------------------------------------------------------
------------------------------------------------------------
------------------------------------------------------------
------------------------------------------------------------
------------------------------------------------------------
------------------------------------------------------------
------------------------------------------------------------
------------------------------------------------------------
------------------------------------------------------------
------------------------------------------------------------
------------------------------------------------------------
------------------------------------------------------------
------------------------------------------------------------
------------------------------------------------------------
------------------------------------------------------------
------------------------------------------------------------
------------------------------------------------------------
------------------------------------------------------------
------------------------------------------------------------
------------------------------------------------------------
------------------------------------------------------------
------------------------------------------------------------
------------------------------------------------------------
------------------------------------------------------------
------------------------------------------------------------
------------------------------------------------------------
------------------------------------------------------------
------------------------------------------------------------
------------------------------------------------------------
------------------------------------------------------------
------------------------------------------------------------
------------------------------------------------------------
------------------------------------------------------------
------------------------------------------------------------
------------------------------------------------------------
------------------------------------------------------------
------------------------------------------------------------
------------------------------------------------------------
------------------------------------------------------------
------------------------------------------------------------
------------------------------------------------------------
------------------------------------------------------------
------------------------------------------------------------
------------------------------------------------------------
------------------------------------------------------------
------------------------------------------------------------
------------------------------------------------------------
------------------------------------------------------------
------------------------------------------------------------
------------------------------------------------------------
------------------------------------------------------------
------------------------------------------------------------
------------------------------------------------------------
------------------------------------------------------------
------------------------------------------------------------
------------------------------------------------------------
------------------------------------------------------------
------------------------------------------------------------
------------------------------------------------------------
------------------------------------------------------------
------------------------------------------------------------
------------------------------------------------------------
------------------------------------------------------------
------------------------------------------------------------
------------------------------------------------------------
------------------------------------------------------------
------------------------------------------------------------
------------------------------------------------------------
------------------------------------------------------------
------------------------------------------------------------
------------------------------------------------------------
------------------------------------------------------------
------------------------------------------------------------
------------------------------------------------------------
------------------------------------------------------------
------------------------------------------------------------
------------------------------------------------------------
------------------------------------------------------------
------------------------------------------------------------
------------------------------------------------------------
------------------------------------------------------------
------------------------------------------------------------
------------------------------------------------------------
------------------------------------------------------------
------------------------------------------------------------
------------------------------------------------------------
------------------------------------------------------------
------------------------------------------------------------
------------------------------------------------------------
-----------------------------------------------------------t
gtaacagattttattaa-------------------------------------------
------------------------------------------------------------
----------gagttatcttacattt----------------------------------
-------ctctttatgtttaa--------------------------ggatcactttact
tctattgtttat-------------------------gggcacttttattttaaaacaaa
atctg-----------------------------------tttttcatg-----------
------------------------------------------------------------
------------------------------gctaacaagaaacggtgagagaacagtat-
----ggatatcgaacatttcatgacggcttaa----------------------------
-------------------------------------c-agagctcgtactacaa-----
------------------------------------------------------------
------------------------------------------------------------
----------------------------------------------------aagtttat
tcagcaacccc-------------------------------------------------
------ccgaaaaggcataa----------------------------------------
------------------------------------------------------------
------------------------------------------------------------
------------------------------------------------------------
------------------------------------------------------------
------------------------------------------------------------
------------------------gaatgtctaaaaatgttaatgtat------------
--a-ttctgcattggtt-------------------------------------------
------------------------------------------------------------
------tacttagctcttacagttattttaga----------------------------
------------------------------------------------------------
------------------------------------------------------------
------------------------------------------------------------
--------------------agaaaaagtatggta-------------------------
------------------------------------------------------------
-ataaggct--tagaaa--------catcagtaa-------------------------a
gtttcggccatcattcggatggggtctgctaca---------------------------
------------------------------------------------------------
-------------------------
>BEL18|1902295
------------------------------------------------------------
------------------------------------------------------------
------------------------------------------------------------
------------------------------------------------------------
------------------------------------------------------------
------------------------------------------------------------
------------------------------------------------------------
------------------------------------------------------------
------------------------------------------------------------
------------------------------------------------------------
------------------------------------------------------------
------------------------------------------------------------
------------------------------------------------------------
------------------------------------------------------------
------------------------------------------------------------
------------------------------------------------------------
------------------------------------------------------------
------------------------------------------------------------
------------------------------------------------------------
------------------------------------------------------------
------------------------------------------------------------
------------------------------------------------------------
------------------------------------------------------------
------------------------------------------------------------
------------------------------------------------------------
------------------------------------------------------------
------------------------------------------------------------
------------------------------------------------------------
------------------------------------------------------------
------------------------------------------------------------
------------------------------------------------------------
------------------------------------------------------------
------------------------------------------------------------
------------------------------------------------------------
------------------------------------------------------------
------------------------------------------------------------
------------------------------------------------------------
------------------------------------------------------------
------------------------------------------------------------
------------------------------------------------------------
------------------------------------------------------------
------------------------------------------------------------
------------------------------------------------------------
------------------------------------------------------------
------------------------------------------------------------
------------------------------------------------------------
------------------------------------------------------------
------------------------------------------------------------
------------------------------------------------------------
------------------------------------------------------------
------------------------------------------------------------
------------------------------------------------------------
------------------------------------------------------------
------------------------------------------------------------
------------------------------------------------------------
------------------------------------------------------------
------------------------------------------------------------
------------------------------------------------------------
------------------------------------------------------------
------------------------------------------------------------
------------------------------------------------------------
------------------------------------------------------------
------------------------------------------------------------
------------------------------------------------------------
------------------------------------------------------------
------------------------------------------------------------
------------------------------------------------------------
------------------------------------------------------------
------------------------------------------------------------
------------------------------------------------------------
------------------------------------------------------------
------------------------------------------------------------
------------------------------------------------------------
------------------------------------------------------------
------------------------------------------------------------
------------------------------------------------------------
------------------------------------------------------------
------------------------------------------------------------
------------------------------------------------------------
------------------------------------------------------------
------------------------------------------------------------
------------------------------------------------------------
------------------------------------------------------------
------------------------------------------------------------
------------------------------------------------------------
------------------------------------------------------------
------------------------------------------------------------
------------------------------------------------------------
------------------------------------------------------------
------------------------------------------------------------
------------------------------------------------------------
------------------------------------------------------------
------------------------------------------------------------
------------------------------------------------------------
------------------------------------------------------------
------------------------------------------------------------
------------------------------------------------------------
------------------------------------------------------------
------------------------------------------------------------
------------------------------------------------------------
------------------------------------------------------------
------------------------------------------------------------
------------------------------------------------------------
------------------------------------------------------------
------------------------------------------------------------
------------------------------------------------------------
------------------------------------------------------------
------------------------------------------------------------
------------------------------------------------------------
------------------------------------------------------------
------------------------------------------------------------
------------------------------------------------------------
------------------------------------------------------------
-----------------------------------------------------------t
gtaacagacttaagtaa-------------------------------------------
------------------------------------------------------------
--------aggtgttatcttgcatt-----------------------------------
--------tcttcatgtttaa--------------------------agatcatttaatt
tctattatttgt------------------------gggggacttttattttgaaaagaa
atcca-----------------------------------tttttcaga-----------
------------------------------------------------------------
------------------------------gcagaaaataaa---tgagagagcagaat-
----gtaaagcggacgtttcataccagtttaa----------------------------
-------------------------------------ctagagctcgtactgaaaaggac
tgttt-------------------------------------------------------
------------------------------------------------------------
--------------------------------------------------acaagtttaa
tcagcaacccc-------------------------------------------------
------ccgaaaaggcataa-ggtttgtttcatcatatat--------------------
-------------------------------------------tgttagtgagaaataca
ta----------------------------------------------------------
------------------------------------------------------------
------------------------------------------------------------
------------------------------------------------------------
----------------ttttgtgaagatatttaagaatgctgatgtat------------
--gtttttgtattgttt-------------------------------------------
------------------------------------------------------------
------tgctcagctcttacggtgatttcaag----------------------------
------------------------------------------------------------
------------------------------------------------------------
------------------------------------------------------------
--------------------agtaaaggaatgtaa-------------------------
------------------------------------------------------------
-ataaagcaacttgaaa--------catcagtaa-------------------------a
gtttcggccatcattcggatggggtctgctaca---------------------------
------------------------------------------------------------
-------------------------
>BEL18|1988371
tgtaacagactt-----aaggtgttatcttgcatttcttcatgtttaaagatcatttaat
ttctattatttgtgggggacttttattttgaaaggaaatccg-tttttcagagcagaaaa
taaatgagagagcagaaggtaaagcggacgtttcataacagtttaactagagctcgtact
gaaaaggactgtttacaagtttaatcagcaaccccccgaaaaggcataaggtttgtttca
tcatatattgttagtgagaaatacatattttgtgaagatatctaagaatgctgatgtatg
tttttgtattgttttgctcagctcttacggtgatttcaagagtaaaggaatgtaaataaa
gcaacttgaaacatcagtaaagtttcggccatcattcggatggggtctgctacagtaaga
gcttcaccttcgctgattaagatcctcgcggcaggcgcaggcggacggatataacgcgac
gacggaaagggcattgcagtgagttataatcagcatagagcgtgatggtctacggagctg
agacgtaaaagggtacgagttcaatatggaaatggatgaagatgaccaagaatctgagag
gccgctccaaatggaaaatgaaggtaatatggaaacagatataaaaggagcaattgaaca
aaaagacaaaaatacatcagaagaacagtgtcatgtacaagagagcacagaactccctcg
acgttcagaacgttctcgtataccaacagagaaaatgcttgcttatcaaaaagaggaatg
tagaaagaaagaaaaaaaattaactactttgtatgaacaatggaagttagatgctcgtaa
agcaaggcaggatttaaaaactgacatatctgacaagcagcttgcagatatcgctgattc
acttgaggataaaaggaatggtatcatgaaaatcttcatcgatataagggaatttattac
tcctgctgctgacttaagacgtaaaatcgatgcatgtgatgctgtgaccaatgacattgt
caaaatagtgttggaaaaaatatcaaatgtagatgatgagtatgatgcagaaagagaaag
ggggcgtctaagtgaacttttagcacacagttacgctcgctctatatttggttccagtgc
ttcactaatgagtgtcaacagccattctggatcctctcgtacagcaagaaaacgagcaga
cgctgcagcagagctggctgcaaaggaggctgaatacaagatgatgcaagcagaaaggca
acaaaaggaaaaattaagaaatatagaagagcaattcaaaaaagagttagaaactcaaag
gtttgaactggaatgtttgcaagtagaaaaggatatagaggttgctcgtgccagagtaaa
atcctatgatgaagaaataaaggaggaaacaagaaatcagtcaataaaaagtgaaaagca
ggggccgacaaatgaaaggcagcttcaggaatcttatgttcttcagtcagcatcgctcag
tgaagtgtctcaccttgctcaagcagttcaggacagcatagccataaacaggttacccct
acctgagcctacagtgttcaacggagacccaatacagtttgtggaatggaagtcatcatt
tatgttattaataggtaaaaagggcatttcagcagctgacaagctttattatttgaaaaa
gtatgtgagtggctcagcgcataggtatcttgagggcaccttttatcgaaatgatgaaga
agcgtacaaagacgcttgggacaagcttaataaaaggtacggccagccctttgttataca
aagagcgtttagagaaaagctgtctaagtggcctaaaatacagtccaaagacgcagaagg
tttgagaacattttcagactttttaaatgcatgtttgcaagccataccacatgtaaaagg
tctggaaatattaaatgactgtgaagaaaaccagaagctggtgcaaaaactacctgactg
ggtagcttccagatggaaccgtcaggtcacaaaaacccttatggatgacaaagagtttcc
aagtttccatgactttgtcaatttcatgacaacagaagcagaaattatgtgtaatcccat
cacttctttacatgctcttcattcatgcgagtcaccttatgagagaagaatgtcaaagga
aactaaaagaagtaaagcaattgtttttaagacacaaacaagtgtaaacaatgacacaca
atcaacagtcaaaggaaagtttacagtgactaaaacacagtgtatgttgtgtcaggatga
cagtcatcaacttcataagtgtctgaaattcatggagaagtctctgaaagacagaagagc
ctatgtgaaagataacaaactctgctacgggtgtttaaaatcgtcccaccatgctaagga
gtgtcgtcgtcgacacacatgtgatgtatgcaagttacgacatcccacatgtcttcatga
ttacaattatgacaaggacggaatcagagaacgaccattgcccatggtaagcaatgtgca
tgcaactgaaagtgaaactactaatgccatgtcacttaatatcacaagagaaagtcagtc
agtcattacatcgatgatcgtaccagtatgggtgtcttcagttaaaaatccatccaacga
acagcttgtgtatgcattgctagatacacagagtgacactacatttattgatgaagacat
tagtaatacactgcaagtagagagtcacccagtgaaactcaaactaaccaccatgatggg
agacaatgagattattagaagcaatcgagtaacggatcttcaagtgagagggtacagttc
ctcagtacatatcagtcttcctcctgtatacacaaaggagtgtattccagctaattatga
tcacataccaacacagaaaacggcaatgaactggagtcacttgaaaggaattgctgacga
aatggcacctctactcaattgtgaagtaggcttactacttggctataactgccctagagt
gctagctccaagacaagtcatactaggtaaaaatgaggaaccatatgcaattttaacaga
tttagggtggagtattgtgggctgctccataccaagtatcaatgaatcaacagggttcag
tctttgtcaaaggatagctacaaaggagataccagctatgacacctggggatgcagtccg
tatacttgaatcagactttaaggacatcacagtaaatgacaagacagtctctcaagagga
catcatgttcctagacaaactttaagtaggaataaagaaaaattatctaggacattatga
aatgcctcttccatttaagcaacgaccatccttgccggacaacagagaacttgcatcaat
cagactccaacatctgaacaagaagttttccaaaaatgagaaatacaaaacagactactt
cacttacatgaat-----------------------------------------------
-----------------------------------------------------gacatta
ttgacagaggtgatgcagaagtggtaaat---gatgagggaaccagtggtgaaaaatggt
acatacctcaccatgggatctaccacccaaaaaagccagataagctacgggttgtattcg
attgctctgcaaaattcaaaggtacaagtctcaatgaacatttactatcaggaccagaca
tgataaacaacctcacaggagtccttgtaaggttcagaaggcatcctattgcagtgatat
gtgacattgaaaaaatgtttcaccaatttcacgttcag-gaaaaggatcgtgattatctg
cgcttcttatggtggaaagatggagacacaaattcagttcttcaagattacagaatgaaa
gtgcatctatttggtgcagtctcttcgcccggttgtgcaaactatgggctaagatattta
gccaatgagtacagccaatcacacgcattaggcgctcagttcatcacaagggatttttat
gttgatgatggagttacaagtgcagaaacagtagaaaaggctatacagttgacaaaggaa
gcacgggagctgtgtgcaaagggtggtcttcgacttcacaagttcgtatcaaatgacaac
acagttttgcaaagcataccagaatcagaacgtgctgtaaactttgaaacgaaagatctc
accttcaatgaaatgccactcgaaagagctctgggaattcactggaacatacagagtgat
agtttcaaattccatgttccattaaagggtcagcctacaacacgtcgtggcatattatcc
actgttgcctccatatttgatcctttgggatttgtagctccatttgttctcaatggcaag
agaatcctacaggaaatgtgtcgccaaggaactggctgggatgatacactttaccctgca
ctcaagccacggtgggagagatggcacaatgaccttgtcaatctagaaaatgtgaacata
ccacgatgttatgtacctgctgatttcggaaaagtagtgaaaacagaaatgcatcatttc
tcagatgcgagtacctgtggttacggtcaatgttcttatctgaggatgataaatgaggat
gatgaaattcattgctcttttcttattggcaaagcccgggtttctcctttaaagattatc
acaatacccaggttagagctaactgcagctgtagtatcagtcagtatgagcaatatactc
agagaagagcttaacctcattgatgtcgacgaattcttttggactgactcaaaggtagtt
ttgggttacattaataacgatgcccgtcgtttccacacatttgtagccaatagagtccaa
aaaatacgtcaaagtacaacacccaatcaatggctgtatgtcccaacagatgaaaaccca
gcagacaacgcttcaagagggagaacaatcaatgagctgctttcatctaattggttctct
gggccttcatttttgtgggaaaaggaaata---acaaccacaaatgttgtgccagacctc
ccagtcggagatccagaggtaaagaaaattcagacattacacac--aaagaccatggaaa
ataaagatc-------ttgtagaccgattgtccaagttctcatcgtggtctaagactatc
aaagctgttgcacgccttctgagatggattaagaaagataaaaccaattcaccagcatcc
gtaagtgaacaagaagatgctaaatgcttgattctaaaaggagtacaaaggcaagtgtat
cagaaagagattgaagtgttgagtcaaggaaaaagacttccaagtcacagtaaacttcat
catctggatgcctttatagacaaagatggtataatcaaggtgggaggcagattagatcac
tcatcatatactcacgcattcaagcatccatggatcctgccaaaggaacaccatgttaca
aagttgattattgcacactgccatgaatgtgtaaagcatcaaggcaagggtttcacaatc
aataatatcagatcatgcggctattggatacctggaataaacagagtggtcacatcttac
attctcaactgtgtgacttgcagaaggatgagaagatctgctgaaggccagaggatgagt
gatctcccctcagaacgtgtagagccttcgccgccttttatgtattgtggcatggactgc
tttggtccattcatgactaaagaagggagaaaacatcacaagaggtacggtctgcttcta
acatgcttgtgttcaagagctattcatattgaaatgttagaagacatgtcgacggatgca
tttattaacagtctgagatgctttattgcaattcgaggcacagtaaggcaaataaaatgt
gaccaaggtaccaatttcataggcgcaaagaatgaattgaattcagcattgcaagaactc
gatccagaacgcctcacaacttttcttgcaaacaaacaatgtgactttgttttgaatgct
cctcattccagtcatgcagggggtgtatgggagcgtcaaatcaaaactgtccggagcgtt
cttaatgctaccatcaccctttcagcaggc-----aggcttaatgatgcctcattgcgca
ctgtattttacgaagccatggcagtagtcaatagtcgccctcttacgattgacaatctga
atgaccccaagagcttagaaccactcacacccaatcatctgataaccatgaagcccacca
cagcattgcctccaccaggaaagttcattagagaggatatgtatacaaaaaagagatgga
gacgtgtgcagtacc-ttactgaacagttttggagcagatggaaaaaggagtatctacac
aatatcattgcaaggcaacgctggcatgctccaaaaaggaaccttcaaattggtgatgtg
gtcatggatatagaagaaacattgcctaggagtgaatggagactagggagaattatagag
actgttctgagcccggatggacttgtaagaaaagccaaagtagcacttggcgacaagaga
ttaaacaagaaaggagaaagaatgcataaaatctcaatagtagatagacccgctcaaaag
ttggtcttgttgttggaagcaga--------------------------gtgaatgcatt
ttcaatgggactttat---------tgcactttatacacttcc-----------------
------------------------------------------------------------
aaagagggttataattggaaattagttatgtttgaggaacattgataatttggtgggagt
gtaacagacttaag----------------------------------------------
------------------------------------------------------------
----------gtgttatcttgcatt-----------------------------------
--------tcttcatgtttaa--------------------------agatcatttaatt
tctattatttgt------------------------gggggacttttattttgaaaggaa
atccg-----------------------------------tttttcaga-----------
------------------------------------------------------------
------------------------------gcagaaaataaa---tgagagagcagaag-
----gtaaagcggacgtttcataacagtttaa----------------------------
-------------------------------------ctagagctcgtactgaaaaggac
tgttt-------------------------------------------------------
------------------------------------------------------------
--------------------------------------------------acaagtttaa
tcagcaacccc-------------------------------------------------
------ccgaaaaggcataa-ggtttgtttcatcatatat--------------------
-------------------------------------------tgttagtgagaaataca
ta----------------------------------------------------------
------------------------------------------------------------
------------------------------------------------------------
------------------------------------------------------------
----------------ttttgtgaagatatctaagaatgctgatgtat------------
--gtttttgtattgttt-------------------------------------------
------------------------------------------------------------
------tgctcagctcttacggtgatttcaag----------------------------
------------------------------------------------------------
------------------------------------------------------------
------------------------------------------------------------
--------------------agtaaaggaatgtaa-------------------------
------------------------------------------------------------
-ataaagcaacttgaaa--------catcagtaa-------------------------a
gtttcggccatcattcggatggggtctgctaca---------------------------
------------------------------------------------------------
-------------------------
>BEL18|1988372
------------------------------------------------------------
-------------------------------------------tt---------------
------------------------------------------------------------
------------------------------------------------------------
------------------------------------------------------------
------------------------------------------------------------
------------------------------------------------------------
------------------------------------------------------------
------------------------------------------------------------
------------------------------------------------------------
------------------------------------------------------------
------------------------------------------------------------
------------------------------------------------------------
------------------------------------------------------------
------------------------------------------------------------
------------------------------------------------------------
------------------------------------------------------------
------------------------------------------------------------
------------------------------------------------------------
------------------------------------------------------------
------------------------------------------------------------
------------------------------------------------------------
------------------------------------------------------------
------------------------------------------------------------
------------------------------------------------------------
------------------------------------------------------------
------------------------------------------------------------
------------------------------------------------------------
------------------------------------------------------------
------------------------------------------------------------
------------------------------------------------------------
------------------------------------------------------------
------------------------------------------------------------
------------------------------------------------------------
------------------------------------------------------------
------------------------------------------------------------
------------------------------------------------------------
------------------------------------------------------------
------------------------------------------------------------
------------------------------------------------------------
------------------------------------------------------------
------------------------------------------------------------
------------------------------------------------------------
------------------------------------------------------------
------------------------------------------------------------
------------------------------------------------------------
------------------------------------------------------------
------------------------------------------------------------
------------------------------------------------------------
------------------------------------------------------------
------------------------------------------------------------
------------------------------------------------------------
------------------------------------------------------------
------------------------------------------------------------
------------------------------------------------------------
------------------------------------------------------------
------------------------------------------------------------
------------------------------------------------------------
------------------------------------------------------------
------------------------------------------------------------
------------------------------------------------------------
------------------------------------------------------------
------------------------------------------------------------
------------------------------------------------------------
------------------------------------------------------------
------------------------------------------------------------
------------------------------------------------------------
------------------------------------------------------------
------------------------------------------------------------
------------------------------------------------------------
------------------------------------------------------------
------------------------------------------------------------
------------------------------------------------------------
------------------------------------------------------------
------------------------------------------------------------
------------------------------------------------------------
------------------------------------------------------------
------------------------------------------------------------
------------------------------------------------------------
------------------------------------------------------------
------------------------------------------------------------
------------------------------------------------------------
------------------------------------------------------------
------------------------------------------------------------
------------------------------------------------------------
------------------------------------------------------------
------------------------------------------------------------
------------------------------------------------------------
------------------------------------------------------------
------------------------------------------------------------
------------------------------------------------------------
------------------------------------------------------------
------------------------------------------------------------
------------------------------------------------------------
------------------------------------------------------------
------------------------------------------------------------
------------------------------------------------------------
------------------------------------------------------------
------------------------------------------------------------
------------------------------------------------------------
------------------------------------------------------------
------------------------------------------------------------
------------------------------------------------------------
------------------------------------------------------------
------------------------------------------------------------
------------------------------------------------------------
------------------------------------------------------------
------------------------------------------------------------
------------------------------------------------------------
------------------------------------------------------------
------------------------------------------------------------
------------------------------------------------------------
------------------------------------------------------------
------------------------------------------------------------
------------------------------------------------------------
------------------------------------------------------------
------------------------------------------------------------
------------------------------------------------------------
------------------------------------------------------------
------------------------------------------------------------
------------------------------------------------------------
------------------------------------------------------------
------------------------------------------------------------
------------------------------------------------------------
------------------------------------------------------------
------------------------------------------------------------
--------------------------------------------------acacatttat
ttagcaccacc-------------------------------------------------
------ctgaagaggcatac-aatctgattaaccgcatcttt------------------
-------------------------------------------tgttagttcatcatgta
tattgtgaaat-------------------------------------------------
------------------------------------------------------------
------------------------------------------------------------
------------------------------------------------------------
------------ttaaccttgtgtgcat--------------------------------
-----tgtgtattagct-------------------------------------------
------------------------------------------------------------
------tgctcag-----------------------------------------------
------------------------------------------------------------
------------------------------------------------------------
------------------------------------------------------------
------------------------------------------------------------
------------------------------------------------------------
------------------------------------------------------------
------------------------------------------------------------
------------------------------------------------------------
-------------------------
>BEL18|2076851
------------------------------------------------------------
------------------------------------------------------------
------------------------------------------------------------
------------------------------------------------------------
------------------------------------------------------------
------------------------------------------------------------
------------------------------------------------------------
------------------------------------------------------------
------------------------------------------------------------
------------------------------------------------------------
------------------------------------------------------------
------------------------------------------------------------
------------------------------------------------------------
------------------------------------------------------------
------------------------------------------------------------
------------------------------------------------------------
------------------------------------------------------------
------------------------------------------------------------
------------------------------------------------------------
------------------------------------------------------------
------------------------------------------------------------
------------------------------------------------------------
------------------------------------------------------------
------------------------------------------------------------
------------------------------------------------------------
------------------------------------------------------------
------------------------------------------------------------
------------------------------------------------------------
------------------------------------------------------------
------------------------------------------------------------
------------------------------------------------------------
------------------------------------------------------------
------------------------------------------------------------
------------------------------------------------------------
------------------------------------------------------------
------------------------------------------------------------
------------------------------------------------------------
------------------------------------------------------------
------------------------------------------------------------
------------------------------------------------------------
------------------------------------------------------------
------------------------------------------------------------
------------------------------------------------------------
------------------------------------------------------------
------------------------------------------------------------
------------------------------------------------------------
------------------------------------------------------------
------------------------------------------------------------
------------------------------------------------------------
------------------------------------------------------------
------------------------------------------------------------
------------------------------------------------------------
------------------------------------------------------------
------------------------------------------------------------
------------------------------------------------------------
------------------------------------------------------------
------------------------------------------------------------
------------------------------------------------------------
------------------------------------------------------------
------------------------------------------------------------
------------------------------------------------------------
------------------------------------------------------------
------------------------------------------------------------
------------------------------------------------------------
------------------------------------------------------------
------------------------------------------------------------
------------------------------------------------------------
------------------------------------------------------------
------------------------------------------------------------
------------------------------------------------------------
------------------------------------------------------------
------------------------------------------------------------
------------------------------------------------------------
------------------------------------------------------------
------------------------------------------------------------
------------------------------------------------------------
------------------------------------------------------------
------------------------------------------------------------
------------------------------------------------------------
------------------------------------------------------------
------------------------------------------------------------
------------------------------------------------------------
------------------------------------------------------------
------------------------------------------------------------
------------------------------------------------------------
------------------------------------------------------------
------------------------------------------------------------
------------------------------------------------------------
------------------------------------------------------------
------------------------------------------------------------
------------------------------------------------------------
------------------------------------------------------------
------------------------------------------------------------
------------------------------------------------------------
------------------------------------------------------------
------------------------------------------------------------
------------------------------------------------------------
------------------------------------------------------------
------------------------------------------------------------
------------------------------------------------------------
------------------------------------------------------------
------------------------------------------------------------
------------------------------------------------------------
------------------------------------------------------------
------------------------------------------------------------
------------------------------------------------------------
------------------------------------------------------------
------------------------------------------------------------
------------------------------------------------------------
------------------------------------------------------------
------------------------------------------------------------
------------------------------------------------------------
------------------------------------------------------------
------------------------------------------------------------
------------------------------------------------------------
------------------------------------------------------------
------------------------------------------------------------
------------------------------------------------------------
------------------------------------------------------------
------------------------------------------------------------
------------------------------------------------------------
------------------------------------------------------------
--------------cgtttcataacagtttaa----------------------------
-------------------------------------ctagagctcgtactgaaaaggac
tgttt-------------------------------------------------------
------------------------------------------------------------
--------------------------------------------------acaagtttaa
tcagcaacccc-------------------------------------------------
------ccgaaaaggcataa-ggtttgtttcatcatatat--------------------
-------------------------------------------tgttagtgagaaataca
ta----------------------------------------------------------
------------------------------------------------------------
------------------------------------------------------------
------------------------------------------------------------
----------------ttttgtgaagatatctaagaatgctgatgtat------------
--gtttttgtattgttt-------------------------------------------
------------------------------------------------------------
------tgctcagctcttacggtgattacaag----------------------------
------------------------------------------------------------
------------------------------------------------------------
------------------------------------------------------------
--------------------agtaaaggaatgtaa-------------------------
------------------------------------------------------------
-ataaagcaacttgaaa--------catcagtaa-------------------------a
gtttcggccatcattcggatggggtctgctaca---------------------------
------------------------------------------------------------
-------------------------
>BEL18|2113108
------------------------------------------------------------
------------------------------------------------------------
------------------------------------------------------------
------------------------------------------------------------
------------------------------------------------------------
------------------------------------------------------------
------------------------------------------------------------
------------------------------------------------------------
------------------------------------------tgatggtctacggagctg
agacgtaaaagggtacgagttcaatatggaaatggatgaagatgaccaagaatctgagag
gccgctccaaatggaaaatgaaggtaatatggaaacagatataaaaggagcaattgaaca
aaaagacaaaaatacatcagaagaacagtgtcatgtacaagagagcacagaactccctcg
acgttcagaacgtcctcatataccaacagagaaaatgcttgcttatcaaaaagaggaatg
tagaaagaaagaaaaaaaattaactacattgtatgaacaatggaagttagatgctcgtaa
agcaaggcaggatttaaaaactgacatatctgacaagcagcttgcagatatcgctgattc
acttgaggataaaaggaatggtatcatgaaaatcttcatcgatataagggaatttattac
tcctgctgctgacttaagacgtaaaatcgatgcatgtgatgctgtgaccaatgacattgt
caaaatagtgttagaaaaaatatcaaatgtagatgatgagtatgatgcagaaagagaaag
ggggcgtctaagtgaacttttagcacacagttacgctcgctctatatttggttccagtgc
ttcactaatgagtgtcaacagccattctggatcctctcgcacagcaagaaaacgagcaga
tgctgcagcaaagctggctgcaaaggaggatgaatacaagatgatgcaagcagaaaggca
acaaaaggaaaaattaagaaatatagaagagcaattcaaaaaagagttagaaactcaaag
gtttgaactagaatgtttgcaagtagaaaaggatatagaggttgctcgtgccagagtaaa
atcctatgatgaagaaataaaggaggaaacaacaaatcagtcaataaaaagtgaaaagca
ggggccgagaaatgaaaggcagcttcaggaatcttatgttcttcagtcagcatcgctcag
tgaagtgtctcaccttgctcaagcagttcaggacagcatagccataaacaggttacccct
acctgagcctacagtgttcaacggagacccaatacagtttgtggaatggaagtcatcatt
tatgtcattaataggtaaaaagggcatttcagcagctgacaagctttattatttgaaaaa
gtatgtgagtggctcagcgcataggtatcttgagggcaccttttatcgaaatgatgaaga
agcgtacaaagacgcttgggacaagcttaataaaaggtacggccagccctttgttataca
aagagcgtttagagaaaagctgtccaagtggcctaaaatacagtccaaagacgcagaagg
tttgagaacattttcagactttttaaatgcatgtttgcaagccataccacatgtaaaagg
tctggaaatattaaatgactgtgaagaaaaccagaagctggtgcaaaaactacctgactg
gatagcttccagatggaaccgtcaggtcacaaaaacccttatggatgacaaagagtttcc
aagtttccatgactttgtcaatttcatgacaacagaagcagaaattatgtgtaatcccat
cacttctttacatgctcttcattcat----gtcaccttatgagagaagaatgtcacagga
aactaaaagaagtaaagcaattgtttttaagacacaaacaagtgtaaacaatgacacaca
atcaacagtcaaaggaaagtttacagtgactaaaacacagtgtatgttgtgtcaggatga
caatcatcaacttcataagtgtctgaaattcatggagaagtctctgaaagacagaagagc
ctatgtgaaagataacaaactctgctacgggtgtttaaaatcgtcccaccatgctaagga
gtgtcgtcgtcgacacacatgtgatgtatgcaagttacgacatcccacatgtcttcatga
ttacaattatgacaaggacggaatcagagaacgaccattgcccatggtaagcaatgtgca
tgcaactgaaagtgaaactactaatgccatgtcacttaatatcacaagagaaagtcagtc
agtcattacatcgatgatcgtaccagtatgggtgtcttcagttaaaaatccatccaacga
acagcttgtgtatgcattgctagatacacagagtgacactacatttattgatgaagacat
tagtaatacactgcaagtagagagtcacccaatgaaacaaaaactaaccaccatgatggg
agacaatgagattattagaagcaatcgagtaacggatcttcaagtgaga-ggtacagttc
ctcagtacatatcagtcttcctcctgtatacacaaaggagtgtattccagctaattatga
tcacataccaacacagaaaacggcaatgaactggagtcacttgaaaggaattgctgacga
aatggcacctctactcaattgtgaagtaggcttactacttggctataactgccctagagt
gctagctccaagacaagtcatactaggtaaaaatgaggaaccatatgccattttaacaga
tttagggtggagtattgtgggctgctccataccaagtatcaatgaatcaacagggttcag
tctttgtcaaaggatagctacaaaggagataccagctatgacacctggggatgcagtccg
tatacttgaatcagactttaaggacatcacagtagatgacaagacagtctctcaagagga
catcatgttcctagacaaacttaaagtaggaataaagaaaaattatctaggacattatga
aatgcctcttccatttaagcaacgaccatccttgccggacaacagagaacttgcatcgat
cagactccaacatctgaacaagaagttttccaaaaatgagaaatacaaaacagactactt
cacttacatgaatnnnnnnnnnnnnnnnnnnnnnnnnnnnnnnnnnnnnnnnnnnnnnnn
nnnnnnnnnnnnnnnnnnnnnnnnnnnnnnnnnnnnnnnnnnnnnnnnnnnnngacatta
ttgacagaggtgatgcagaagtggtaaat---gatgagggaaccagtggtgaaaaatggt
acatacctcaccatgggatctaccacccaaaaaagccagataagctacgggttgtattcg
attgctctgcaaaattcaaaggtacaagtctcaatgaacatttactatcaggaccagaca
tgataaacaacctcacgggagtccttgtaaggttcagaaggcatcctattgcagtgatat
gtgacattgaaaaaatgtttcaccaatttcacgttcag-gaaaaggatcgtgattatctg
cgcttcttatggtggaaagatggagaaacaaattcagttcttcaagattacagaatgaaa
gtgcgtctatttggtgcagtctcttcgcccggttgtgcaaactatgggctaagatattta
gccaatgagtacaggcaatcacacgcattaggcgctcagttcatcacaagggatttttat
gttgatgatggagttacaagtgcagaaacagtagaaaaggctatacagttgacaaaggaa
gcacgggagctgtgtgcaaagggtggtcttcgacttcacaagttcgtatcaaatgacaac
acagttttgcaaagcataccagaatcagaacgtgctgtaaactttgaaacgaaagatctc
accttcaatgaaatgccactcgaaagagctctgggaattcactggaacatacagagtgat
agtttcaaattccatgttccattaaagggtcagcctacaacacgtcgtggcatattatcc
actgttgcctccatatttgatcctttgggatttgtagctccatttgttctcaatggcaag
agaatcctacaggaaatgtgtcgccaaggaactggctgggatgatacactttaccctgca
ctcaagccacgatgggagagatggcaaaatgaccttgtcaatctagaaaatgtgaacata
ccacgatgttatgtacctgctgatttcggaaaagtagtgaaaacagaaatgcatcatttc
tcagatgcgagtaactgtggttacggtcaatgttcttatctgaggatgataaatgaggat
gatgaaattcattgctcttttcttattggcaaagcccgggtttctcctttaaagattatc
acaatacccaggttagagctaactgcagctgtagtatcagtcagtatgagcaatatactc
agagaagagcttaacctcattgatgtcgacgaattcttttggactgactcaaaggtagtt
ttgggttacattaataacgatgcccgtcgtttccacacatttgtagccaatagagtccaa
aaaatacgtcaaagtacaacacccaatcaatggctgtatgtcccaacagatgaaaaccca
gcagacaacgcttcaagagggagaacaatcaatgagctgctttcatctaattggttctct
ggaccttcatttttgtgggaaaaggaaata---acaaccacaaatgttgtgctagacctc
ccagtcggagatccagaggtaaagaaaattcagacattacacac--aaagaccatggaaa
ataaagatc-------ttgtagaccgattgtccaagttctcatcttggtctaagactatc
aaagctgttgcacgccttcagagatggattaagaaagataaaaccaattcaccagcatcc
gtaagtgaacaagaagatgctaaatgcttcattctaaaaggagtacaaaggcaagtgtat
cagaaagagactgaagtgttgagtcaaggaaaaagacttccaagtcacagtaaacttcat
catctggatgcctttatagacaaagatggtataatcaaggtgggaggcagattagatcac
tcatcatatactcacgcattcaagcatccatggatcctgccaaaggaacaccatgttaca
aagttgattattgcacgctgccatgaatgtgtaaagcatcaaggcaagggtttcacaatc
aataatatcagatcatgcggctattggatacctggaataaacagagtggtcacatcttac
attctcaactgtgtgacttgcagaaggatgagaagatctgctgaaggccagaggatgagt
gatctcccctcagaacgtgtagagccttcgccgccttttatgtattgtggcatggactgc
tttggtccattcatgactaaagaagggagaaaacatcacaagaggtacggtctgcttcta
acatgcttgtgttcaagagctattcatattgaaatgttagaagacatgtcgacggatgca
tttattaacagtctgagatgctttattgcaattcgaggcacagtaaggcaaataaaatgt
gaccaaggtaccaatttcataggcgcaaagaatgaattgaattcagcattgcaagaactc
gatccagaacgcctcacaacttttcttgcaaacaaacaatgtgactttgttttgaatgct
cctcattccagtcatgcagggggtgtatgggagcgtcaaatcaaaactgtccggagcgtt
cttaatgctaccatcaccctttcagcaggc-----aggcttaatgatgcctcattgcgca
ctgtattttacgaagccatggcagtagtcaatagtcgccctcttacgattgacaatctga
atgaccccaagagcttagaaccactcacacccaatcatctgataaccatgaagcccacca
cagcattgcctccaccaggaaagttcattagagaggatatgtatacaaaaaagagatgga
gacgtgtgcagtacc-ttactgaacagttttggagcagatggaaaaaggagtatctacac
aatatcattgcaaggcaacgctggcatgctccacaaaggaaccttcaaattggtgatgtg
gtcatggatatagaagaaacattgcctaggagtgaatggagactagggaggattatagag
actgttctgagcccggatggactagtgagaaaagccaaagtagcacttggcgacaagaga
ttaaacaagaaaggagaaagaatgcataaaatctcaatagtagataaacccgctcaaaag
ttggtcttgttgttggaagcaga--------------------------gtgaatgcatt
ttcaatgggactttat---------tgcactttatacacttcc-----------------
------------------------------------------------------------
aaagagggttataattggaaattagttatgtttgaggaacattgataatttggtgggagt
gtaacagacttaagtaa-------------------------------------------
------------------------------------------------------------
--------aggtgttatcttgcatt-----------------------------------
--------tcttcatgtttaa--------------------------agatcatttaatt
tctattatttgt------------------------gggggacttttattttgaaaggaa
atccg-----------------------------------tttttcaga-----------
------------------------------------------------------------
------------------------------gcagaaaataaa---tgagagagcagaat-
----gaaaagcggacgtttcataacagtttaa----------------------------
-------------------------------------ctagagctcgtactgaaaaggac
ggttt-------------------------------------------------------
------------------------------------------------------------
--------------------------------------------------acaagtttaa
tcagcaacccc-------------------------------------------------
------ccgaaaaggcataa-ggtttgtttcatcatatat--------------------
-------------------------------------------tgttagtgagaaataca
ta----------------------------------------------------------
------------------------------------------------------------
------------------------------------------------------------
------------------------------------------------------------
----------------ttttgtgaagatatctaagaatgctgatgtat------------
--gtttttgtattggtt-------------------------------------------
------------------------------------------------------------
------tgctcagctcttacggtgatttcaag----------------------------
------------------------------------------------------------
------------------------------------------------------------
------------------------------------------------------------
--------------------agtaaaggaatgtaa-------------------------
------------------------------------------------------------
-ataaagcaacttgaaa--------catcagtaa-------------------------a
gtttcggccatcattcggatggggtctgctaca---------------------------
------------------------------------------------------------
-------------------------
>BEL18|2113109
------------------------------------------------------------
------------------------------------------------------------
------------------------------------------------------------
------------------------------------------------------------
------------------------------------------------------------
------------------------------------------------------------
------------------------------------------------------------
------------------------------------------------------------
------------------------------------------------------------
------------------------------------------------------------
------------------------------------------------------------
------------------------------------------------------------
------------------------------------------------------------
------------------------------------------------------------
------------------------------------------------------------
------------------------------------------------------------
------------------------------------------------------------
------------------------------------------------------------
------------------------------------------------------------
------------------------------------------------------------
------------------------------------------------------------
------------------------------------------------------------
------------------------------------------------------------
------------------------------------------------------------
------------------------------------------------------------
------------------------------------------------------------
------------------------------------------------------------
------------------------------------------------------------
------------------------------------------------------------
------------------------------------------------------------
------------------------------------------------------------
------------------------------------------------------------
------------------------------------------------------------
------------------------------------------------------------
------------------------------------------------------------
------------------------------------------------------------
------------------------------------------------------------
------------------------------------------------------------
------------------------------------------------------------
------------------------------------------------------------
------------------------------------------------------------
------------------------------------------------------------
------------------------------------------------------------
------------------------------------------------------------
------------------------------------------------------------
------------------------------------------------------------
------------------------------------------------------------
------------------------------------------------------------
------------------------------------------------------------
------------------------------------------------------------
------------------------------------------------------------
------------------------------------------------------------
------------------------------------------------------------
------------------------------------------------------------
------------------------------------------------------------
------------------------------------------------------------
------------------------------------------------------------
------------------------------------------------------------
------------------------------------------------------------
------------------------------------------------------------
------------------------------------------------------------
------------------------------------------------------------
------------------------------------------------------------
------------------------------------------------------------
------------------------------------------------------------
------------------------------------------------------------
------------------------------------------------------------
------------------------------------------------------------
------------------------------------------------------------
------------------------------------------------------------
------------------------------------------------------------
------------------------------------------------------------
------------------------------------------------------------
------------------------------------------------------------
------------------------------------------------------------
------------------------------------------------------------
------------------------------------------------------------
------------------------------------------------------------
------------------------------------------------------------
------------------------------------------------------------
------------------------------------------------------------
------------------------------------------------------------
------------------------------------------------------------
------------------------------------------------------------
------------------------------------------------------------
------------------------------------------------------------
------------------------------------------------------------
------------------------------------------------------------
------------------------------------------------------------
------------------------------------------------------------
------------------------------------------------------------
------------------------------------------------------------
------------------------------------------------------------
------------------------------------------------------------
------------------------------------------------------------
------------------------------------------------------------
------------------------------------------------------------
------------------------------------------------------------
------------------------------------------------------------
------------------------------------------------------------
------------------------------------------------------------
------------------------------------------------------------
------------------------------------------------------------
------------------------------------------------------------
------------------------------------------------------------
------------------------------------------------------------
------------------------------------------------------------
------------------------------------------------------------
------------------------------------------------------------
------------------------------------------------------------
------------------------------------------------------------
------------------------------------------------------------
------------------------------------------------------------
-----------------------------------------------------------t
gtaacagacttaagtaa-------------------------------------------
------------------------------------------------------------
--------aggtgttatcttgcatt-----------------------------------
--------tcttcatgtttaa--------------------------agatcatttaatt
tctattatttgt------------------------gggggacttttattttgaaaggaa
atccg-----------------------------------tttttcaga-----------
------------------------------------------------------------
------------------------------gcagaaaataaa---tgagagagcagaat-
----gaaaagcggacgtttcataacagtttaa----------------------------
-------------------------------------ctagagctcgtactgaaaaggac
tgttt-------------------------------------------------------
------------------------------------------------------------
--------------------------------------------------acaagtttaa
tcagcaacccc-------------------------------------------------
------ccgaaaaggcataa-ggtttgtttcatcatatat--------------------
-------------------------------------------tgttagtgagaaataca
ta----------------------------------------------------------
------------------------------------------------------------
------------------------------------------------------------
------------------------------------------------------------
----------------ttttgtgaagatatctaagaatgctgatgtat------------
--gtttttgtattggtt-------------------------------------------
------------------------------------------------------------
------tgctcagctcttacggtgatttcaag----------------------------
------------------------------------------------------------
------------------------------------------------------------
------------------------------------------------------------
--------------------agtaaatgaatgtaa-------------------------
------------------------------------------------------------
-ataaagcaacttgaaa--------catcagtaa-------------------------a
gtttcggccatcattcggatggggtctgctacagtaagagcttcaccttcgctgattaag
atcctcgcggcaggcgcaggcggacggatataacgcgacgacggaaagggcattgcagtg
agttataatcagcatagagcatgat
