# Supplementary material for: Zebrafish transposable elements show extensive diversification in age, genomic distribution, and developmental expression
Source: Genome Res. 2022 Jul;32(7):1408–23. doi: 10.1101/gr.275655.121 (PMC9341512; doi:10.1101/gr.275655.121)
Supplement: Supplemental Material [file supp_gr.275655.121_Supplementary_data_2.tar.gz › supp-data-2/Kolobok-2_DR.mafft.fa]

>Kolobok-2_DR|27394
------------------------------------------------------------
------------------------------------------------------------
------------------------------------------------------------
------------------------------------------------------------
----------------------------------------------------------t-
--aga-taga----t---------------------------------------------
------------------------------------------------------------
------------------------------------------------------------
------------------------------------------------------------
-------------------------a---g-----atagag--a-tacag----------
---------------------------------------a-----------cagat-aga
tagataga-t----------------------------------agataga----tagat
aga-ta----------------------------------------gat-ca--------
-------ga---ca-ga-cag---------------------------acagac------
--------a--g--aca-----------------------------------------tt
---ac-at--t--------t-------a--------------------------------
--------------------------c--------------a-t---tt----ac-----
------------------------------------------------------a-t---
------------------------------------------------------------
------------------------------------------------------------
------------------------------------------------------------
-------------------
>Kolobok-2_DR|27395
--------------------------------------------gcacaaattaaaa-ac
tagtgtac--------------ttgggtaag----atacttcaataa-------------
------------------------------------------------------------
------------------ataaagtg----------------------------------
---------------------a---------tt---aata-------------ca---t-
--gaa-tgaa----ta--------------------------------------------
------------------------------------------------------------
------------------------------------------------------------
------------------------------------------------------------
------------------------aat--a----aataaat--a-aata-----------
--------------------------------------aataaataa-------at-aaa
taaataaa-t----------------------------------aaata------aataa
--a-tac----------------------------------------a--tac-------
--------a---taca--ta---------------------------catacat------
--------a----catac---------------a-t----------------------ac
------at--a-------------c--a--------------------------------
--------------------------t--------------------ac----a------
-----------------------------------------------taca---------
------------------------------------------------------------
------------------------------------------------------------
------------------------------------------------------------
-------------------
>Kolobok-2_DR|27396
------------------------------------------------------------
------------------------------------------------------------
------------------------------------------------------------
--------------------aaaatgtt-----at-------------------------
--------------------ga----------g----ca------------ag-a---t-
--aga-taga----t---------------------------------------------
------------------------------------------------------------
------------------------------------------------------------
------------------------------------------------------------
-------------------------a---g-----atagat--a-gatag----------
---------------------------------------a-----------tagat-aga
tagataga-t----------------------------------agataga----tagat
aga-ta----------------------------------------ga--ta--------
-------ga---ta-ga-tag---------------------------atagatcg----
--------atga--atg---------------gc-t--------gg----a--tag--at
---ag-at--a--------g-------a--------------------------------
--------------------------t--------------a-g---at----ag-----
------------------------------------------------------a-tag-
-a---------ta-----------------------------------------------
------------------------------------------------------------
------------------------------------------------------------
-------------------
>Kolobok-2_DR|27397
------------------------------------------------------------
------------------------------------------------------------
------------------------------------------------------------
------------------------------------------------------------
------------------------------------------------------------
--------------t---------------------------------------------
------------------------------------------------------------
------------------------------------------------------------
------------------------------------------------------------
-------------------------a---g-----atagat--a-gatag----------
---------------------------------------a-----------tagat-aga
cagacaga-c----------------------------------agacaga----cagac
aga-ca----------------------------------------ga--ca--------
-------ga---ca-ga-cag---------------------------acagac------
--------a--g--aca---------------ga-c--------ag----a--ccg--at
---tt-at--c--------c-------a--------------------------------
--------------------------t--------------c-c---at----cc-----
------------------------------------------------------a-tcc-
-a---------tc-------------------------c-a-------------------
----t-------------------------------------------------------
------------------------------------------------------------
-------------------
>Kolobok-2_DR|27398
------------------------------------------------------------
------------------------------------------------------------
------------------------------------------------------------
------------------------------------------------------------
--------------------ta----------g----at------------ag-a---t-
--aga-taga----t---------------------------------------------
------------------------------------------------------------
------------------------------------------------------------
------------------------------------------------------------
-----------------------------------atagat--a-gatag----------
---------------------------------------a-----------tagat-aga
tagataga-t----------------------------------agataga----tagat
aga-ta----------------------------------------ga--ta--------
-------ga---ta-ga-tag---------------------------atagat------
--------a--g--ata---------------ga-t--------ag----a--tag--at
---ag-at--a--------g-------a--------------------------------
--------------------------t--------------a-g---at----ag-----
------------------------------------------------------a-tag-
-attaa-----ta-------------------------a-actg----------------
----tag------------------atata------------------------------
------------------------------------------------------------
-------------------
>Kolobok-2_DR|27399
------------------------------------------------------------
------------------------------------------------------------
------------------------------------------------------------
------------------------------------------------------------
----------------------------------------------------------t-
--aga-taga----t---------------------------------------------
------------------------------------------------------------
------------------------------------------------------------
------------------------------------------------------------
-------------------------a---g-----atagat--a-gatag----------
---------------------------------------a-----------tagat-aga
tagataga-t----------------------------------agataga----tagat
aga-ta----------------------------------------ga--ta--------
-------ga---ta-ga-tag---------------------------atagat------
--------a--g--ata---------------ga-t--------ag----a--tag--at
---ag-at--a--------g-------a--------------------------------
--------------------------t--------------a-g---at----ag-----
------------------------------------------------------a-tag-
-a---------tg-------------------------a-g-------------------
----taa------------------ctac-------------------------------
------------------------------------------------------------
-------------------
>Kolobok-2_DR|27400
------------------------------------------------------------
------------------------------------------------------------
------------------------------------------------------------
------------------atgtat------------------------------------
--------------ataataaa----------g----at------------ag-a---t-
--aga-taga----t---------------------------------------------
------------------------------------------------------------
------------------------------------------------------------
------------------------------------------------------------
-------------------------a---t-----atggat--g-gatgg----------
---------------------------------------a-----------tggat-gga
tagataga-t----------------------------------agataga----tagat
aga-ta----------------------------------------ga--ta--------
-------ga---ta-ga-tag---------------------------atagat------
--------a--g--ata---------------ga-t--------ag----a--tag--at
---ag-at--a--------g-------a--------------------------------
--------------------------t--------------a-g---at----ag-----
------------------------------------------------------a-tag-
-a---------ta-------------------------g-a-------------------
----tag------------------ata--------------------------------
------------------------------------------------------------
-------------------
>Kolobok-2_DR|27401
------------------------------------------------------------
------------------------------------------------------------
------------------------------------------------------------
------------------ttaaa-------------------------------------
--------------------aa---gtatga-c----at------------ag-a---t-
--aga-taga----t---------------------------------------------
------------------------------------------------------------
------------------------------------------------------------
------------------------------------------------------------
-------------------------a---g-----at-gat--a-gatag----------
---------------------------------------a-----------tagat-aga
tagataga-t----------------------------------agataga----tagat
aga-ta----------------------------------------ga--ta--------
-------ga---ta-ga-tag---------------------------atagat------
--------a--g--ata---------------ga-t--------ag----a--tag--at
---ag-at--a--------g-------a--------------------------------
--------------------------t--------------a-g---at----ag-----
------------------------------------------------------a-tag-
-a---------ta-------------------------g-a-------------------
----tag------------------atagata----------------------------
------------------------------------------------------------
-------------------
>Kolobok-2_DR|27402
------------------------------------------------------------
---------------------------------tgt------------------------
------------------------------------------------------------
------------------------------------------------------------
-------------------att---------ca----ac------------agaa---c-
--ata-tata----ta--------------------------------------------
------------------------------------------------------------
------------------------------------------------------------
------------------------------------------------------------
------------------------ta--tat----atatat--a-tatag----------
---------------------------------------a-----------tagat-aga
tagataga-t----------------------------------agataga----tagat
aga-ta----------------------------------------ga--ta--------
-------ga---ta-ga-tag---------------------------atagat------
--------a--g--ata---------------ga-t--------ag----a--tag--at
---a--------------------------------------------------------
------------------------------------------------------------
------------------------------------------------------------
------------------------------------------------------------
------------------------------------------------------------
------------------------------------------------------------
-------------------
>Kolobok-2_DR|27403
------------------------------------------------------------
------------------------------------------------------------
------------------------------------------------------------
------------------------------------------------------------
------------------------------------------------------------
------------------------------------------------------------
------------------------------------------------------------
------------------------------------------------------------
------------------------------------------------------------
------------------------------------------------------------
------------------------gcatgaggttgagctatgtcctct---tgatt-ttc
agt------ctacttcacactgac-------------acggctaaccga------ttaac
--agtatttacataac-----agcaaagagtatgcagtagaggcgtgg--tgc-------
---tccctgg--tg--g-ca----tg----------------------------------
------------------------------------------------------------
------------------------------------------------------------
------------------------------------------------------------
------------------------------------------------------------
------------------------------------------------------------
------------------------------------------------------------
------------------------------------------------------------
-------------------
>Kolobok-2_DR|27404
------------------------------------------------------------
-------------------------------------------aact-------------
-----------------------------gtgttttca----------------------
----------------------a-------------------------------------
--------------------ac----------t----at------------aa-t---t-
--aaa-taga----t---------------------------------------------
------------------------------------------------------------
------------------------------------------------------------
------------------------------------------------------------
-------------------------a---g-----atagat--a-gatag----------
---------------------------------------a-----------tagat-aga
tagataga-t----------------------------------agataga----tagat
aga-ta----------------------------------------ga--ta--------
-------ga---ta-ga-tag---------------------------atagat------
--------a--g--ata---------------ga-t--------ag----a--tag--at
---ag-at--a--------g-------a--------------------------------
--------------------------t--------------a-g---at----ag-----
------------------------------------------------------a-tag-
-a---------ta-------------------------g-a-------------------
----tag------------------ata--------------------------------
------------------------------------------------------------
-------------------
>Kolobok-2_DR|27405
------------------------------------------------------------
------------------------------------------------------------
------------------------------------------------------------
------------------------------------------------------------
-------------------------------ta---gata-------------aa---t-
--aaa-taaa----ta--------------------------------------------
------------------------------------------------------------
------------------------------------------------------------
------------------------------------------------------------
------------------------aat--a----aataaat--a-aata-----------
--------------------------------------aataaataa-------at-aaa
taaataaa-t----------------------------------aaata------aataa
--a-taa----------------------------------------a--taa-------
--------aaactaca--ta---------------------------catacat------
--------g----catac---------------a-t----------------------ac
------at--t-------------c--a--------------------------------
--------------------------t--------------------ac-----------
------------------------------------------------------------
------------------------------------------------------------
------------------------------------------------------------
------------------------------------------------------------
-------------------
>Kolobok-2_DR|27406
------------------------------------------------------------
------------------------------------------------------------
------------------------------------------------------------
------------------------------------------------------------
------------------------------------------------------------
------------------------------------------------------------
------------------------------------------------------------
------------------------------------------------------------
------------------------------------------ctgcttaa----------
----------------------------------aaaaaca--g-cat------------
--------------------------atgctagtatgctactct--------------tg
ctggtt---tcaatgct----------ggttttgctgatc---------------tcgat
--gctggtctt--------------------------------------------act--
------agtc--ca--g-ca---ctgagac----cagcaaaacc---agcatt-------
-------------aaaagcagc-----------a-tc-------aa----a-------ac
------at-----------------------------------tcctta-----------
---ccagcatat------------------------------------------gctg--
----------------------------------------------tttttttta-cag-
------------------------------------------------------------
----cag--------gg--------aaca-ccactataaaata-----------------
------------------------------------------------------------
-------------------
>Kolobok-2_DR|27407
------------------------------------------------------------
---------------------------aaaaaatatgac---------------------
------------------------------------------------------------
--------------------aga-------------------------------------
--------------------ca----------g----ac------------ag-a---t-
--aga-tagg----t---------------------------------------------
------------------------------------------------------------
------------------------------------------------------------
------------------------------------------------------------
-------------------------a---g-----gtaggt--a-ggtag----------
---------------------------------------a-----------tagat-aga
tagataga-t----------------------------------agataga----tagat
aga-ta----------------------------------------ga--ta--------
-------ga---ta-ga-tag---------------------------atagat------
--------a--g--ata---------------ga-c--------ag----a--cag--ac
---ag-ac--a--------g-------a--------------------------------
--------------------------c--------------a-g---ac----ag-----
------------------------------------------------------a-cag-
-a---------ca-------------------------g-a-------------------
----cag------------------aca--------------------------------
------------------------------------------------------------
-------------------
>Kolobok-2_DR|27408
------------------------------------------------------------
------------------------------------------------------------
------------------------------------------------------------
------------------------------------------------------------
----------------------------------------------------a-g---t-
--aga-taga----t---------------------------------------------
------------------------------------------------------------
------------------------------------------------------------
------------------------------------------------------------
-------------------------a---g-----atagat--a-gatag----------
---------------------------------------a-----------tagat-aga
tagataga-t----------------------------------agataga----tagat
aga-ta----------------------------------------ga--ta--------
-------ga---ta-ga-tag---------------------------atagat------
--------a--g--ata---------------ga-t--------ag----a--tag--at
---ag-at--a--------g-------a--------------------------------
--------------------------t--------------a-g---at----ag-----
------------------------------------------------------a-tag-
-a---------ta-------------------------g---------------------
-------------------------atactaataagtctag-------------------
------------------------------------------------------------
-------------------
>Kolobok-2_DR|27409
------------------------------------------------------------
------------------------------------------------------------
------------------------------------------------------------
-------------------taga-------------------------------------
--------------------ta----------g----at------------ag-a---t-
--aga-taga----t---------------------------------------------
------------------------------------------------------------
------------------------------------------------------------
------------------------------------------------------------
-------------------------a---g-----atagat--a-gatag----------
---------------------------------------a-----------tagat-aga
tagataga-t----------------------------------agataga----tagat
aga-ta----------------------------------------ga--ta--------
-------ga---ta-ga-tag---------------------------atagat------
--------a--g--ata---------------ga-t--------ag----a--tag--at
---ag-at--a--------g-------a--------------------------------
--------------------------t--------------a-g---at----ag-----
------------------------------------------------------a-tag-
-a---------ta-------------------------g-a-------------------
----taga---------------taataacaagaactgctgctta---------------
------------------------------------------------------------
-------------------
>Kolobok-2_DR|27410
------------------------------------------------------------
------------------------------------------------------------
------------------------------------------------------------
---------------tagataga-------------------------------------
--------------------ca----------g----at------------ag-a---c-
--aga-taga----t---------------------------------------------
------------------------------------------------------------
------------------------------------------------------------
------------------------------------------------------------
-------------------------a---g-----atagat--a-gatag----------
---------------------------------------a-----------tagat-aga
tagataga-t----------------------------------agataga----tagat
aga-ta----------------------------------------ga--ta--------
-------ga---ta-ga-tag---------------------------atagat------
--------a--g--ata---------------ga-t--------ag----a--tag--at
---ag-at--a--------g-------a--------------------------------
--------------------------t--------------a-g---at----ag-----
------------------------------------------------------a-tag-
-a---------ta-------------------------g-a-------------------
----tag------------------atagatacgctgctt-------------------c
gggtacaatacattgcacgttttatat---------------------------------
-------------------
>Kolobok-2_DR|27411
------------------------------------------------------------
------------------------------------------------------------
------------------------------------------------------------
-------------------taga-------------------------------------
--------------------ta----------g----at------------ag-a---t-
--aga-taga----t---------------------------------------------
------------------------------------------------------------
------------------------------------------------------------
------------------------------------------------------------
-------------------------a---g-----atagat--a-gatag----------
---------------------------------------a-----------tagat-aga
tagataga-t----------------------------------agataga----tagat
aga-ta----------------------------------------ga--ta--------
-------ga---ta-ga-tag---------------------------atagat------
--------a--g--ata---------------ga-t--------ag----a--tag--at
---ag-at--a--------g-------a--------------------------------
--------------------------t--------------a-g---at----ca-----
------------------------------------------------------t-tac-
-aca--------------------------------------------------------
------------------------------------------------------------
--------aataatacag------------------------------------------
-------------------
>Kolobok-2_DR|27412
------------------------------------------------------------
------------------------------------------------------------
------------------------------------------------------------
-------------------tagaa------------------------------------
-----------------acata---------cgt---ac---------------a---t-
--aca-taca----t---------------------------------------------
------------------------------------------------------------
------------------------------------------------------------
------------------------------------------------------------
-------------------------ac--------atatataca-gttag----a-----
---------------------------------------a-----------catat-aga
tagataga-t----------------------------------agataga----tagat
aga-ta----------------------------------------ga--ta--------
-------ga---ta-ga-tag---------------------------atagat------
--------a--g--ata---------------ga-t--------ag----a--tag--at
---ag-----a--------g-------a-------------------t------------
--------------------------t--------------a----tat-----------
------------------------------------------------------g-taa-
-a----a----ca----------------c----------a-------------------
----cac------------------ac---------------------------------
------------------------------------------------------------
-------------------
>Kolobok-2_DR|27413
------------------------------------------------------------
------------------------------------------------------------
------------------------------------------------------------
---------------taatataag------------------------------------
---------------acacatg---------ag-ttaac------------ac-a---g-
------caga----t---------------------------------------------
------------------------------------------------------------
------------------------------------------------------------
------------------------------------------------------------
-------------------------a---a-----atagat--g-gatag----------
---------------------------------------a-----------cagacaaga
tagataga-t----------------------------------agataga----tagat
aga-ta----------------------------------------ga--ta--------
-------ga---ta-ga-tag---------------------------atagat------
--------a--g--ata---------------ga-t--------ag----a--tag--at
---ag-ataga--tagatagatag------------------------------------
-----------------------------------------------at----ag-----
------------------------------------------------------a-tag-
-a---------ta---------------------t-----a-------------------
------------------------------------------------------------
------------------------------------------------------------
-------------------
>Kolobok-2_DR|27414
------------------------------------------------------------
------------------------------------------------------------
------------------------------------------------------------
------------------------------------------------------------
------------------------------------------------------------
----a-taca----t---------------------------------------------
------------------------------------------------------------
------------------------------------------------------------
------------------------------------------------------------
-------------------------a---a-----agatat--a-gatgg---tattct-
---------------------------------------attcagta----tagaa-caa
taaatata-t----------------------------------ggataga----tggat
aga-tg----------------------------------------ga--tg--------
-------ga---ta-aa-tgg---------------------------actgat------
--------g--g--ata---------------ga-t--------gg----a--tca--ac
------actga-------------taga--------------------------------
--------------------------t-------------------tatag---------
------------------------------------------------------a-ta--
------------------------------------------------------------
------------------------------------------------------------
------------------------------------------------------------
-------------------
>Kolobok-2_DR|27415
------------------------------------------------------------
--------------tgtaatatatatatatatatatatatat------------------
-----------------------------gtatatatatatgtatg--------gtaggt
aggtaggtaggtaggtaggtagg-------------------------------------
--------------------ta----------g----gt------------ag-g---t-
--agg-taga----t---------------------------------------------
------------------------------------------------------------
------------------------------------------------------------
------------------------------------------------------------
-------------------------a---g-----atagat--a-gatag----------
---------------------------------------a-----------tagat-aga
tagataga-t----------------------------------agataga----tagac
aga-ca----------------------------------------ga--ca--------
-------ga---ca-ga-cag---------------------------acagac------
--------a--g--aca---------------ga-c--------ag----a--cag--ac
---ag-ac--a--------g-------a--------------------------------
--------------------------c--------------a-g---ac----ag-----
------------------------------------------------------a-cag-
-a---------ca-------------------------g-a-------------------
----cag------------------aca--------------------------------
------------------------------------------------------------
-------------------
>Kolobok-2_DR|27416
------------------------------------------------------------
------------------------------------------------------------
------------------------------------------------------------
----------tatgtaatgtacgtgtat-atacagag------------------aatga
acactagatagatgat-agatagat------ag----at------------ag-a---t-
--aga-taga----t---------------------------------------------
------------------------------------------------------------
------------------------------------------------------------
------------------------------------------------------------
-----------------------------g-----atagac--a-gatag----------
---------------------------------------a-----------tagat-aga
tagataga-t----------------------------------agataga----tagat
aga-ta----------------------------------------ga--ta--------
-------ga---ta-ga-tag---------------------------atagat------
--------a--g--ata---------------ga-t--------ag----a--tag--at
---ag-at--a--------g-------a--------------------------------
--------------------------t--------------a-g---at----ag-----
------------------------------------------------------a-tag-
-a---------ta-------------------------g-a-------------------
----ta------------------------------------------------------
------------------------------------------------------------
-------------------
>Kolobok-2_DR|27417
------------------------------------------------------------
------------------------------------------------------------
------------------------------------------------------------
------------------ttaaaggg----------------------------------
------------atggaccaca---------aa---gatatcattc-------aa---t-
--gaa-cata----aacaa-----------------------------------------
------------------------------------------------------------
------------------------------------------------------------
------------------------------------------------------------
-----------------atagattaat--g----aatgaac--a-aatg-----------
--------------------------------------gatgaacaa-------at-aaa
caaataaa-t----------------------------------aaata------cataa
--a-taa----------------------------------------a--tac-------
--------a-taaatg--ta---------------------------catccat------
--------c----catcc---------------a-t----------------------ac
------at--a-------------c--a--------------------------------
--------------------------t--------------------aa----a------
------------------------------------------------------------
------------------------------------------------------------
------------------------------------------------------------
------------------------------------------------------------
-------------------
>Kolobok-2_DR|27418
------------------------------------------ataaataaatacataa-a
taaata---gatagaaaaataaataaataaatacataaata-------------------
------------------------------------------------------------
---------aataaatatataaa-------------------------------------
--------------------ta----------a----at------------ag-a---t-
--aga-taga----t---------------------------------------------
------------------------------------------------------------
------------------------------------------------------------
------------------------------------------------------------
-------------------------a---g-----atagat--a-gatag----------
---------------------------------------a-----------tagat-aga
tagataga-t----------------------------------agataga----tagat
aga-ta----------------------------------------ga--ta--------
-------ga---ta-ga-tag---------------------------atagat------
--------a--g--ata---------------ga-t--------ag----a--tag--at
---ag-at--a--------g-------a--------------------------------
--------------------------t--------------a-g---at----ag-----
------------------------------------------------------a-tag-
-a---------ta-------------------------g-a-------------------
----tag------------------ata--------------------------------
------------------------------------------------------------
-------------------
>Kolobok-2_DR|27419
------------------------------------------------------------
----------------------------------aatgt---------------------
------------------------------------------------------------
-------------gtaaaagcga-------------------------------------
--------------------ta----------g----at------------ag-a---t-
--aga-taga----t---------------------------------------------
------------------------------------------------------------
------------------------------------------------------------
------------------------------------------------------------
-------------------------a---g-----acagac--a-gacag----------
---------------------------------------a-----------cagac-aga
cagacaga-c----------------------------------agacaga----cagac
aga-ca----------------------------------------ga--ca--------
-------ga---ca-ga-cag---------------------------acagac------
--------a--g--aca---------------ga-c--------ag----a--cag--ac
---ag-ac--a--------g-------a--------------------------------
--------------------------c--------------a-g---ac----ag-----
------------------------------------------------------a-cag-
-a---------ca-------------------------g-a-------------------
----cag------------------aca--------------------------------
------------------------------------------------------------
-------------------
>Kolobok-2_DR|27420
----------------------------------------------------gtatacta
taaatactaaaatattaaataaataaataaataaataaatgctta---------------
------------------------------------------------------------
---------atggctgccataga-------------------------------------
--------------------ta----------g----at------------ag-a---t-
--aga-caga----t---------------------------------------------
------------------------------------------------------------
------------------------------------------------------------
------------------------------------------------------------
-------------------------a---g-----atagat--a-gatag----------
---------------------------------------a-----------tagat-aga
tagataga-t----------------------------------agataga----tagat
aga-ta----------------------------------------ga--ta--------
-------ga---ta-ga-tag---------------------------atagat------
--------a--g--ata---------------ga-t--------ag----a--tag--at
---ag-at--a--------g-------a--------------------------------
--------------------------t--------------a-g---at----ag-----
------------------------------------------------------a-tag-
-a---------ta-------------------------g-a-------------------
----tag------------------ata--------------------------------
------------------------------------------------------------
-------------------
>Kolobok-2_DR|27421
------------------------------------------------------------
------------------------------------------------------------
------------------------------------------------------------
------ttagca-t-------ga-------------------------------------
--------------------ta----------g----at------------ag-a---t-
--aga-taga----t---------------------------------------------
------------------------------------------------------------
------------------------------------------------------------
------------------------------------------------------------
-------------------------a---g-----atagat--a-gacag----------
---------------------------------------a-----------cagac-aga
cagacaga-c----------------------------------agacaga----cagac
ag---a----------------------------------------ga--ca--------
-------ga---ca-ga-cag---------------------------acagac------
--------a--g--aca---------------ga-c--------ag----a--cag--ac
---ag-ac--a--------g-------a--------------------------------
--------------------------t--------------a-g---at----ag-----
------------------------------------------------------a-tag-
-a---------ta-------------------------g-a-------------------
----tag------------------ata--------------------------------
------------------------------------------------------------
-------------------
>Kolobok-2_DR|27422
------------------------------------------------------------
------------------------------------------------------------
------------------------------------------------------------
------------atgttcttagca------------------------------------
-------------------------------tg----at------------gg-a---t-
--aga-taga----t---------------------------------------------
------------------------------------------------------------
------------------------------------------------------------
------------------------------------------------------------
-------------------------a---g-----atagat--a-gatag----------
---------------------------------------a-----------tagat-aga
tagataga-t----------------------------------agataga----tagat
aga-ta----------------------------------------taggta--------
-------gg---ta-ga-tag---------------------------atagat------
--------a--g--ata---------------ga-t--------ag----a--tag--at
---ag-at--a--------g-------a--------------------------------
--------------------------t--------------a-g---at----ag-----
------------------------------------------------------a-tag-
-a---------ta-------------------------g-a-------------------
----tag------------------ata--------------------------------
------------------------------------------------------------
-------------------
>Kolobok-2_DR|27423
------------------------------------------------------------
------------------------------------------------------------
------------------------------------------------------------
------------atgttgttagca------------------------------------
-------------------------------tg----at------------gg-a---t-
--aga-taga----t---------------------------------------------
------------------------------------------------------------
------------------------------------------------------------
------------------------------------------------------------
-------------------------a---g-----atagat--a-gatag----------
---------------------------------------atagg----tggtagat-aga
tagataga-t----------------------------------agataga----tagat
aga-ta----------------------------------------ga--ta--------
-------ga---ta-gt-tag---------------------------------------
--------a--t--ata---------------ga-t--------ag----a--tag--at
---ag-at--a--------g-------a--------------------------------
--------------------------t--------------a-g---at----ag-----
------------------------------------------------------a-tag-
-a---------ta-------------------------g-a-------------------
----tag------------------ata--------------------------------
------------------------------------------------------------
-------------------
>Kolobok-2_DR|27424
------------------------------------------------------------
------------------------------------------------------------
------------------------------------------------------------
------------atgttgttagca------------------------------------
-------------------------------tg----at------------gg-a---t-
--aga-taga----t---------------------------------------------
------------------------------------------------------------
------------------------------------------------------------
------------------------------------------------------------
-------------------------a---g-----atagat--a-gatag----------
---------------------------------------a-----------tagat-aga
tagataga-t----------------------------------agataga----tagat
aga-ta----------------------------------------ga--ta--------
-------ga---ta-ga-tag---------------------------atagat------
--------a--g--ata---------------gg-t--------agaggta--tag--at
a-aag-gt--a--------g-------a--------------------------------
--------------------------t--------------a-g---at----ag-----
------------------------------------------------------a-tag-
-a---------ta-------------------------g-a-------------------
----ta------------------------------------------------------
------------------------------------------------------------
-------------------
>Kolobok-2_DR|27425
------------------------------------------------------------
------------------------------------------------------------
------------------------------------------------------------
------------atgttgttagca------------------------------------
-------------------------------tg----at------------gg-a---t-
--aga-taga----t---------------------------------------------
------------------------------------------------------------
------------------------------------------------------------
------------------------------------------------------------
-------------------------a---g-----atagat--a-gatag----------
---------------------------------------a-----------tagat-aga
tagataga-t----------------------------------agataga----tagat
aga-ta----------------------------------------ga------------
------------ta-ga-tag---------------------------atagat------
--------a--g--ata---------------ga-t--------ag----a--tag--at
---ag-at--a--------g-------a--------------------------------
--------------------------t--------------a-g---at----ag-----
------------------------------------------------------aacagt
ta---------ta-------------------------g-a-------------------
----tag------------------ata--------------------------------
------------------------------------------------------------
-------------------
>Kolobok-2_DR|27426
------------------------------------------------------------
------------------------------------------------------------
------------------------------------------------------------
------------------------------------------------------------
------------------------------------------------------------
------------------------------------------------------------
------------------------------------------------------------
------------------------------------------------------------
------------------------------------------------------------
---------------------------------------at--a-tatat----------
---------------------------------------a-----------tagat-aga
tagataga-t----------------------------------agataga----tagat
aga-ta----------------------------------------ga--ta--------
-------ga---ta-ga-tag---------------------------atagat------
--------------ataa--------------------------tatataa--tat--at
---atcatctt-------ta----a--a--------------------------------
--------------------------t--------------g----aac-----------
------------------------------------------------------a-tag-
-a---------ca----------------t--------gtt-------------------
----tag------------------aaaaatctagca-----------------------
------------------------------------------------------------
-------------------
>Kolobok-2_DR|27427
------------------------------------------------------------
----------------------------aagaattgtaa---------------------
------------------------------------------------------------
-------------ttatgaaaga-------------------------------------
--------------------ca----------g----ac------------ag-a---c-
--aga-caga----c---------------------------------------------
------------------------------------------------------------
------------------------------------------------------------
------------------------------------------------------------
-------------------------a---g-----acagac--a-gacag----------
---------------------------------------a-----------cagac-aga
cagacaga-c----------------------------------agacaga----cagac
aga-ca----------------------------------------ga--ca--------
-------ga---ca-ga-cag---------------------------acagac------
--------a--g--aca---------------ga-c--------ag----a--cag--ac
---ag-at--a--------g-------a--------------------------------
--------------------------t--------------a-g---at----ag-----
------------------------------------------------------a-tag-
-a---------ta-------------------------g-a-------------------
----ta------------------------------------------------------
------------------------------------------------------------
-------------------
>Kolobok-2_DR|27428
------------------------------------------------------------
------------------------------------------------------------
------------------------------------------------------------
----------------aatcaat-------------------------------------
--------------------ta----------g----aa------------ag-a---c-
--gga-taga----t---------------------------------------------
------------------------------------------------------------
------------------------------------------------------------
------------------------------------------------------------
-------------------------a---g-----atagat--a-gatag----------
---------------------------------------a-----------tagat-aga
tagataga-t----------------------------------agataga----tagat
aga-ta----------------------------------------ga--ta--------
-------ga---ta-ga-tag---------------------------atagat------
--------a--g--ata---------------ga-t--------ag----a--tag--at
---ag-at--a--------g-------a--------------------------------
--------------------------t--------------a-g---at----ag-----
------------------------------------------------------a-tag-
-a---------ta-------------------------g-a-------------------
----tag------------------ata--------------------------------
------------------------------------------------------------
-------------------
>Kolobok-2_DR|27429
------------------------------------------------------------
-----------------------------aaataat------------------------
------------------------------------------------------------
------------------------------------------------------------
------------------------------------------------------------
---ga-ttga----gt--------------------------------------------
------------------------------------------------------------
------------------------------------------------------------
------------------------------------------------------------
------------------------aa--aat----ggccat--a-gatag----------
---------------------------------------a-----------tagat-aga
tagataga-t----------------------------------agataga----tagat
aga-ta----------------------------------------ga--ta--------
-------ga---ta-ga-tag---------------------------atagat------
--------a--g--ata---------------ga-t--------ag----a--tag--at
---ag-at--a--------g-------a--------------------------------
--------------------------t---------------------------------
------------------------------------------------------------
------------------------------------------------------------
------------------------------------------------------------
------------------------------------------------------------
-------------------
>Kolobok-2_DR|27430
------------------------------------------------------------
------------------------------------------------------------
------------------------------------------------------------
------------------------------------------------------------
------------------------------------------------------------
------------------------------------------------------------
------------------------------------------------------------
------------------------------------------------------------
------------------------------------------------------------
------------------------------------------------ag----------
---------------------------------------g-----------taggt-agg
taggtagg-t----------------------------------aggtagg----taggt
agg-ta----------------------------------------gg--ta--------
-------gg---ta-gg-tag---------------------------ataggt------
--------a--a--acatgc------------aa----------ag----a--cagt-gt
---aa-gt--a--------a----t-----------------------------------
--------------------------t--------------a-----at-----------
--------------------------------------------------------tta-
ga---------ta---------------ct------------------------------
----ttt------------------a----------------------------------
------------------------------------------------------------
-------------------
>Kolobok-2_DR|27431
------------------------------------------------------------
------------------------------------------------------------
------------------------------------------------------------
--------------------aaaa------------------------------------
---------------------------------t---attt-------------a---t-
--aga-aaaa----t---------------------------------------------
------------------------------------------------------------
------------------------------------------------------------
------------------------------------------------------------
------------------------ta--tg-----acagaa--t-aatat----------
---------------------------------------a-----------atgat-aga
tagataga-t----------------------------------agataga----tagat
aga-ta----------------------------------------ga--ta--------
-------ga---ta-ga-tag---------------------------atagat------
--------------actg------------------------------------------
----------a-------ag----t--a--------------------------------
--------------------------c--------------c----tcc-----------
------------------------------------------------------a-ta--
------------------------------------------------------------
------------------------------------------------------------
------------------------------------------------------------
-------------------
>Kolobok-2_DR|27432
------------------------------------------------------------
------------------------------------------------------------
------------------------------------------------------------
------------------------------------------------------------
----------------------------------------------------------t-
--gga-taga----t---------------------------------------------
------------------------------------------------------------
------------------------------------------------------------
------------------------------------------------------------
-------------------------a---g-----atagat--a-gatag----------
---------------------------------------a-----------tagat-aga
tagataga-t----------------------------------agataga----tagat
aga-ta----------------------------------------ga--ta--------
-------aa---ca-ga-cag---------------------------acagac------
--------a--g--aca---------------ga-c--------ag----a--cag--ac
---ag-ac--a--------g-------a--------------------------------
--------------------------t--------------a-c---ag----gg-----
------------------------------------------------------g-cgt-
-a---------g------------------------------------------------
------------------------------------------------------------
------------------------------------------------------------
-------------------
>Kolobok-2_DR|27433
------------------------------------------------------------
------------------------------------------------------------
------------------------------------------------------------
------------aaattaaaaaat------------------------------------
-------------------------------tg----ca------------ca-a---c-
--aga-caga----c---------------------------------------------
------------------------------------------------------------
------------------------------------------------------------
------------------------------------------------------------
-------------------------a---g-----acagac--a-gacag----------
---------------------------------------a-----------cagac-aga
cagataga-t----------------------------------agataga----tagat
aga-ta----------------------------------------ga--ta--------
-------ga---ta-ga-tag---------------------------atagat------
--------a--g--ata---------------ga-t--------ag----a--tag--at
---ag-at--a--------g-------a--------------------------------
--------------------------t--------------a-g---at----ag-----
------------------------------------------------------t-tag-
------------------------------------------------------------
------------------------------------------------------------
------------------------------------------------------------
-------------------
>Kolobok-2_DR|27434
------------------------------------------------------------
------------------------------------------------------------
------------------------------------------------------------
------------------------------------------------------------
------------------------------------------------------------
------------------------------------------------------------
------------------------------------------------------------
------------------------------------------------------------
------------------------------------------------------------
-----------------acgggatgat--agg--gataaaa--c-tgta-----------
------------------------------------------------------at-acg
agagaatc-t----------------------------------cagga------aaaat
--g--------------gga---------------------------g--tat------g
gt----------ca----ca---------------------------tccatgt------
--------t----aatat---------------g-cct--------------------gt
------ct--g-------------t--c--------------------------------
--------------------------t-------------------cat----cactg--
------------------------------------------------------------
------------------------------------------------------------
------------------------------------------------------------
------------------------------------------------------------
-------------------
>Kolobok-2_DR|27435
------------------------------------------------------------
------------------------------------------------------------
------------------------------------------------------------
------------------------------------------------------------
---------------------a----------g----at------------ag-a---t-
--aga-taga----t---------------------------------------------
------------------------------------------------------------
------------------------------------------------------------
------------------------------------------------------------
-------------------------a---g-----atagat--a-gatag----------
---------------------------------------a-----------tagat-aga
tagataga-t----------------------------------agataga----tagat
aga-ta----------------------------------------ga--ta--------
-------ga---ta-ga-tag---------------------------atagat------
--------a--g--ata---------------ga-t--------ag----a--tag--at
---ag-at--a--------g-------a--------------------------------
--------------------------t--------------a-g---at----ag-----
------------------------------------------------------a-tag-
-a---------tc-------------------------g-a-------------------
----tag------------------atcataacaagaactgctgctta------------
------------------------------------------------------------
-------------------
>Kolobok-2_DR|27436
------------------------------------------------------------
-----------------aacattacattaaagctattttagtt-----------------
------------------------------------------------------------
---------aaaatatagataga-------------------------------------
--------------------ta----------g----at------------ag-a---t-
--aga-taga----t---------------------------------------------
------------------------------------------------------------
------------------------------------------------------------
------------------------------------------------------------
-------------------------a---g-----atagat--a-gatag----------
---------------------------------------a-----------tagat-aga
tagataga-t----------------------------------agataga----tagat
aga-ta----------------------------------------ga--ta--------
-------ga---ta-ga-tag---------------------------atagat------
--------a--g--ata---------------ga-t--------ag----a--tag--at
---ag-at--a--------g-------a--------------------------------
--------------------------t--------------a-g---at----ag-----
------------------------------------------------------a-tag-
-a---------ta-------------------------g-a-------------------
----tag------------------ata--------------------------------
------------------------------------------------------------
-------------------
>Kolobok-2_DR|27437
------------------------------------------------------------
------------------------------------------------------------
------------------------------------------------------------
----------------agacaga-------------------------------------
--------------------ca----------g----ac------------ag-a---c-
--aga-caga----c---------------------------------------------
------------------------------------------------------------
------------------------------------------------------------
------------------------------------------------------------
-------------------------a---g-----acagac--a-gacag----------
---------------------------------------a-----------cagac-aga
cagacaga-c----------------------------------agacaga----cagac
aga-ca----------------------------------------ga--ca--------
-------ga---ca-ga-cag---------------------------acagat------
--------a--g--ata---------------ga-t--------ag----a--tag--at
---ag-at--a--------g-------a--------------------------------
--------------------------t--------------a-g---at----ag-----
------------------------------------------------------a-tag-
-a---------ta-------------------------g-a-------------------
----tag------------------atagagca---------------------------
------------------------------------------------------------
-------------------
>Kolobok-2_DR|27438
------------------------------------------------------------
------------------agctaaatttaaatagat------------------------
------------------------------------------------------------
--------------gttgataga-------------------------------------
--------------------ta----------g----at------------ag-a---t-
--aga-taga----t---------------------------------------------
------------------------------------------------------------
------------------------------------------------------------
------------------------------------------------------------
-------------------------a---g-----atagat--a-gatag----------
---------------------------------------a-----------tagat-aga
tagataga-t----------------------------------agataga----tagat
ata-ta----------------------------------------ga--ta--------
-------ga---ta-ga-tag---------------------------atagat------
--------a--g--ata---------------ga-t--------ag----a--tag--at
---ag-at--a--------g-------a--------------------------------
--------------------------t--------------a-g---at----ag-----
------------------------------------------------------a-tag-
-a---------ta-------------------------g-a-------------------
----tag------------------ata--------------------------------
------------------------------------------------------------
-------------------
>Kolobok-2_DR|27439
------------------------------------------------------------
------------------------------------------------------------
------------------------------------------------------------
------------------------------------------------------------
------------------------------------------------------------
------taga----t---------------------------------------------
------------------------------------------------------------
------------------------------------------------------------
------------------------------------------------------------
-------------------------a---g-----atagat--a-gatag----------
---------------------------------------a-----------tagat-aga
tagataga-t----------------------------------agataga----tagat
aga-ta----------------------------------------ga--ta--------
-------ga---ta-ga-tgg-----------------------gc--ttagac------
--------a-----atg--------------caa----------ag----a--cat--ac
---aa-ac--a--------g-------a--------------------------------
--------------------------c--------------a----cat-----------
------------------------------------------------------a-caa-
-a----g-------------------------------gcg-------------------
----ca------------------------------------------------------
------------------------------------------------------------
-------------------
>Kolobok-2_DR|27440
------------------------------------------------------------
------------------------------------------------------------
------------------------------------------------------------
------------------------------------------------------------
------------------------------------------------------------
agagag-aga----g---------------------------------------------
------------------------------------------------------------
------------------------------------------------------------
------------------------------------------------------------
-------------------------at--------agagat--a-gagat----------
---------------------------------------a-----------gagataaga
tagatagag-----------------------------------atagaga----tagat
aga-ta----------------------------------------ga--ta--------
-------ga---ta-ga-tag---------------------------atagat------
--------a--g--ata---------------ga-t--------ag----a--tag--at
---ag-at--a--------g-------a--------------------------------
--------------------------t--------------a-g---at----ag-----
------------------------------------------------------a-tag-
-a---------ca-------------------------g-a-------------------
----taa------------------atatattg---------------------------
------------------------------------------------------------
-------------------
>Kolobok-2_DR|27441
------------------------------------------------------------
------------------------------------------------------------
------------------------------------------------------------
------------------ttaaa-------------------------------------
--------------------aa---gtatga------aa------------ag-a---t-
--aga-taga----t---------------------------------------------
------------------------------------------------------------
------------------------------------------------------------
------------------------------------------------------------
-------------------------a---g-----atagat--a-gatag----------
---------------------------------------a-----------tagat-aga
tagataga-t----------------------------------agataga----tagat
aga-ta----------------------------------------ga--ta--------
-------ga---ta-ga-tag---------------------------atagat------
--------a--g--ata---------------ga-t--------ag----a--tag--at
---ag-at--a--------g-------a--------------------------------
--------------------------t--------------a-g---at----ag-----
------------------------------------------------------a-tag-
-a---------t------------------------------------------------
------------------------------------------------------------
------------------------------------------------------------
-------------------
>Kolobok-2_DR|27442
------------------------------------------------------------
------------------------------------------------------------
------------------------------------------------------------
------------------------------------------------------------
------------------------------------------------------------
------------------------------------------------------------
------------------------------------------------------------
------------------------------------------------------------
------------------------------------------------------------
-------------------------------------------a-gacag----------
---------------------------------------a-----------cagac-aga
tagataga-t----------------------------------agataga----tagat
aga-ta----------------------------------------ga--ta--------
-------ga---ta-ga-tag---------------------------atagat------
--------a--g--ata---------------ga-t--------a---------------
---aa-ac--a-------------t--t--------------------------------
--------------------------t------------aaa-gca-at----ac-----
------------------------------------------------------a-taca
ta---------ca---------------------t-------------------------
------------------------------------------------------------
------------------------------------------------------------
-------------------
>Kolobok-2_DR|27443
------------------------------------------------------------
------------------------------------------------------------
------------------------------------------------------------
------------------tcagaaag----------------------------------
---------------------a---------ta---aata-------------aa---t-
--aaa-taaa----ga--------------------------------------------
------------------------------------------------------------
------------------------------------------------------------
------------------------------------------------------------
------------------------aat--a----aatgaac--a-aaaa-----------
--------------------------------------gataaacaa-------at-aca
taaataaa-t----------------------------------aaata------aatac
--a-tac----------------------------------------a--tac-------
--------a---taca--ta---------------------------catacat------
--------a----aataa---------------a-c----------------------aa
------ac--a-------------a--a--------------------------------
--------------------------c--------------------aa----a------
-----------------------------------------------caaaaaca-tca-
-g---------cacgtgcaca---------------------------------------
----tat--------cg--------ctta-tatgac------------------------
------------------------------------------------------------
-------------------
>Kolobok-2_DR|27444
------------------------------------------------------------
------------------------------------------------------------
------------------------------------------------------------
------------------------------------------------------------
------------------------------------------------------------
--------------t---------------------------------------------
------------------------------------------------------------
------------------------------------------------------------
------------------------------------------------------------
------------------------------------tagac--a-ggcag----------
---------------------------------------a-----------cagac-aga
caggccga-t----------------------------------atataga----cagat
aga-cc----------------------------------------ga--ca--------
-------ga---ca-ga-tat---------------------------atacac------
a-------a-----aca---------------ga-t--------------a--tag--at
------attaa------tag-------a--------------------------------
--------------------------t--------------------at----ag-----
------------------------------------------------------a-cat-
ca----a----tg------------------at---------------------------
------------------------------------------------------------
------------------------------------------------------------
-------------------
>Kolobok-2_DR|27445
actgtt--------------------------------------------------acag
atattt------------------------------------------------------
------------------------------------------------------------
--ccataacaagtgtttaacac--------------------------------------
------------------------------------------------------------
--cta-agta--------------------------------------------------
------------------------------------------------------------
------------------------------------------------------------
------------------------------------------------------------
------------------------acc--t----taacaca--c-tata-----------
--------------------------------------tat-------------at-ata
tatatata-t------------------------------------ata------tatat
--a-t------------------------------------------a--tat-------
--------a---ta----ta---------------------------tatatat------
--------------atat---------------a-t----------------------at
------at--a-------------t--a--------------------------------
--------------------------t--------------------at-----------
------------------------------------------------------------
------------------------------------------------------------
------------------------------------------------------------
------------------------------------------------------------
-------------------
>Kolobok-2_DR|27446
------------------------------------------------------------
------------------------------------------------------------
------------------------------------------------------------
-----tataaataataatataat---------------------------------acta
atattaataatttgtcacgatagat------ag----at------------ag-a---t-
--agt-taga----t---------------------------------------------
------------------------------------------------------------
------------------------------------------------------------
------------------------------------------------------------
-------------------------a---g-----atagat--a-gttag----------
---------------------------------------a-----------tagat-aga
tagataga-t----------------------------------agataga----tagat
aga-ta----------------------------------------ga--ta--------
-------ga---ta-ga-tag---------------------------atagat------
--------a--g--ata---------------ga-t--------ag----a--tag--at
---ag-at--a--------g-------a--------------------------------
--------------------------t--------------a-g---at----ag-----
------------------------------------------------------a-tag-
-a---------ta-------------------------g-a-------------------
----ta------------------------------------------------------
------------------------------------------------------------
-------------------
>Kolobok-2_DR|27447
------------------------------------------------------------
------------------------------------------------------------
------------------------------------------------------------
------------------------------------------------------------
----------------------------------------------------------t-
--aga-taga----t---------------------------------------------
------------------------------------------------------------
------------------------------------------------------------
------------------------------------------------------------
-------------------------a---g-----atagat--a-gatag----------
---------------------------------------a-----------tagat-aga
tagataga-t----------------------------------agataga----tagac
aga-ca----------------------------------------ga--ca--------
-------ga---ca-ga-cag---------------------------acagac------
--------a--g--aca---------------ga-c--------ag----a--cag--ac
---ag-ac--a--------g-------a--------------------------------
--------------------------c--------------a-g---ac----ag-----
------------------------------------------------------a-cag-
-a---------ta-------------------------g-a-------------------
----tag------------------atcataacaagaactgctgctta------------
------------------------------------------------------------
-------------------
>Kolobok-2_DR|27448
------------------------------------------------------------
------------------------------------------------------------
------------------------------------------------------------
-------------------tggac------------------------------------
-------------------------------ag----at------------ag-a---tg
--gga--aga----t---------------------------------------------
------------------------------------------------------------
------------------------------------------------------------
------------------------------------------------------------
-------------------------a--------catggat--a-aatggaca-------
---------------------------------------a------------agat-aga
tggatagac-----------------------------------agattga----tagat
gga-ta----------------------------------------gg--tg--------
-------ga---ca-ga-tag---------------------------atagat------
--------g--g--ata---------------aa-t--------gt----a--tgg--at
---gg-at--g--------g-------a--------------------------------
--------------------------t--------------a-----at-----------
------------------------------------------------------a-----
-a---------ta---------------------t---g---------------------
----t-------------------------------------------------------
------------------------------------------------------------
-------------------
>Kolobok-2_DR|27449
------------------------------------------------------------
----------------------agtagataaaatgcaaaaa-------------------
------------------------------------------------------------
-------------agtacatata-------------------------------------
--------------------ga----------t----at------------gg-a---t-
--cga-caga----c---------------------------------------------
------------------------------------------------------------
------------------------------------------------------------
------------------------------------------------------------
-------------------------a---g-----acagac--a-gacag----------
---------------------------------------a-----------cagat-aga
cagataga-t----------------------------------agataga----tagat
aga-ta----------------------------------------ga--ta--------
-------ga---ta-ga-tag---------------------------atagat------
--------a--g--ata---------------ga-t--------ag----a--tag--at
---ag-at--a--------g-------a--------------------------------
--------------------------t--------------a-g---at----ag-----
------------------------------------------------------a-tag-
-a---------ta-------------------------g-a-------------------
----tag------------------ata--------------------------------
------------------------------------------------------------
-------------------
>Kolobok-2_DR|27450
------------------------------------------------------------
------------------------------------------------------------
------------------------------------------------------------
---------------------ga-------------------------------------
--------------------ac----------a----at------------aa-a---t-
--aaa--gga----t---------------------------------------------
------------------------------------------------------------
------------------------------------------------------------
------------------------------------------------------------
-------------------------a---g-----atagat--a-gatag----------
---------------------------------------a-----------tagat-aga
tagataga-t----------------------------------agataga----tagat
aga-ta----------------------------------------ga--ta--------
-------ga---ta-ga-tag---------------------------atagat------
--------a--g--ata---------------ga-t--------ag----a--tag--at
---tg-at--a--------g-------a--------------------------------
--------------------------t--------------t-g---at----aa-----
------------------------------------------------------t-tcc-
-a---------t------------------------------------------------
--catag------------------at---------------------------------
------------------------------------------------------------
-------------------
>Kolobok-2_DR|27451
------------------------------------------------------------
------------------------------------------------------------
------------------------------------------------------------
------------------------------------------------------------
--------------------------------------t------------ag-a---t-
--aga-taga----t---------------------------------------------
------------------------------------------------------------
------------------------------------------------------------
------------------------------------------------------------
-------------------------a---g-----atagat--a-gatag----------
---------------------------------------a-----------tagat-aga
tagataga-t----------------------------------agataga----tagat
aga-ta----------------------------------------ga--ta--------
-------ga---ta-ga-tag---------------------------atagat------
--------a--g--ata---------------ga-t--------ag----a--tag--at
---ag-at--a--------g-------a--------------------------------
--------------------------t--------------a-g---at----ag-----
------------------------------------------------------a-tag-
-a---------ta-------------------------gga----------------taa
acagtaa----------tc------ata-----------------------------atg
ctgtgtcttgtagtggc-------------------------------------------
-------------------
>Kolobok-2_DR|27452
------------------------------------------------------------
------------------------------------------------------------
------------------------------------------------------------
---------------------------------------------------------gtg
atcttgat----------------------------------------------------
------------------------------------------------------------
------------------------------------------------------------
------------------------------------------------------------
------------------------------------------------------------
------------------------------------------------------------
------------------------------------------------------------
------------------------------------------------------------
------------------------------------------------------------
------------------------------cgatgcgcc-aatcac-aaaacat------
-------------taggtttgctgacta-----a-tc-------ag----g-------gc
------cg--------------------tttgagggcaggcc----ttataggagaaacc
-----agaaaatatgatggtag----tttc------------------------------
------------------------caaataacgtag------------tttttta-caa-
-a---------tgaatcacgaacgcacattgtttt---gca------------------c
cgcataa--------ac--------a----caatcaaaacctt-----------------
--------taaaaaaaacatcgtgaaccacccctttaa----------------------
-------------------
>Kolobok-2_DR|27453
actattt------ggcctttcaagacaaagagagaaattcatttttaattatgctctaga
ttattat------------------aaaaa-taaataaaagaagaag--agccacatcgt
actttttattatcttacatgcacaagttctagtgttcat-------tggtttgt------
--ctagcatttattgttaacaatttagctcatgactgcatttgtgcccaaattctggctt
ggtttggtttggtggtctctga---------gt---aacaaagttaatggg-ctg---t-
--agg-tgta----tgtggtgtactgtaccatgtttttggctggcggcaatcagatgcta
gaccaaaattgatgacttggtgtggtaaaatatgagagactcttgggaaaaacgggattt
gcgtttttccccatccacaatcgtcaccagcgactgcaatgaatctgtatgtgtcagcat
tcagtgagtgaaatagtggagtatataagtctccctgaggtgccgccacc----------
-gcccctctcaccaaag--acaacaaa-------aaaaaaa--a-catac---cattcag
aaacatcttgcaagagtcacatttgcata-ggttcagctgtgtcccct---tcatt-ttg
tttgt----ctgacttaagctcaaatt------------------------------gac
--attatttacagtcta---tgacagacagcatgcaagagaggcaggg--tgt-------
---ttcctga--tg--a-cg----tgaagctgatctgcc-aatcac-aacacat------
------------------tagctgacta-----a-tt-------ac----a-------gc
------cc--------------------tttgagggtgggctttagttataggagttacc
-----aggaaatatgatggtgg----tttctatatta-----------------gctttg
taaaattaaggtaatatatttgaacaaataacatga----------tttttttta-caa-
-a---------tgaa-------cacacattgtttt---gca------------------c
cccataa--------at--------a----caatcaaacctt------------------
-----------aaaaaccattgcggcccacccctttaa----------------------
-------------------
>Kolobok-2_DR|27454
------------------------------------------------------------
-----------------------gttttaaaaag--------------------------
------------------------------------------------------------
-----------------tatgaa-------------------------------------
------------------------------------------------------------
---------a----c---------------------------------------------
------------------------------------------------------------
------------------------------------------------------------
------------------------------------------------------------
-------------------------a---g-----atagat--a-gatag----------
---------------------------------------a-----------tagat-aga
tagataga-t----------------------------------agataga----tagat
aga-ta----------------------------------------ga--ta--------
-------ga---ta-ga-tag---------------------------atagat------
--------a--g--ata---------------ga-t--------ag----a--tag--at
---ag-at--a--------g-------a--------------------------------
--------------------------t--------------a-g---at----ag-----
------------------------------------------------------a-tag-
-a---------ta-------------------------g-a-------------------
----t-------------------------------------------------------
------------------------------------------------------------
-------------------
>Kolobok-2_DR|27455
------------------------------------------------------------
------------------------------------------------------------
------------------------------------------------------------
-------------------taga-------------------------------------
--------------------ga----------g----at------------ag-a---t-
--aga-taga----t---------------------------------------------
------------------------------------------------------------
------------------------------------------------------------
------------------------------------------------------------
-------------------------a---g-----atagat--a-gatag----------
---------------------------------------a-----------tagat-aga
tagataga-t----------------------------------agataga----tagat
aga-ta----------------------------------------ga--ta--------
-------ga---ta-ga-tag---------------------------atagat------
--------a--g--ata---------------ga-t--------ag----a--tag--at
---ag-at--a--------g-------a--------------------------------
--------------------------t--------------a-g---at----ag-----
------------------------------------------------------a-tag-
-a---------ta-------------------------g-a-------------------
----tag------------------atagagcaaactctt-gctacct------------
------------------------------------------------------------
-------------------
>Kolobok-2_DR|27456
------------------------------------------------------------
------------------------------------------------------------
------------------------------------------------------------
---------------------aa-------------------------------------
--------------------ca----------g----at------------ag-a---t-
--aga-caga----c---------------------------------------------
------------------------------------------------------------
------------------------------------------------------------
------------------------------------------------------------
-------------------------a---g-----acagac--a-gacag----------
---------------------------------------a-----------cagac-aga
cagacaga-c----------------------------------agacaga----cagat
aga-ta----------------------------------------ga--ta--------
-------ga---ta-ga-tag---------------------------atagat------
--------a--g--att---------------aa-a--------at----a--tca--at
---ac-a-----------------------------------------------------
------------------------------------------------------------
------------------------------------------------------------
------------------------------------------------------------
------------------------------------------------------------
------------------------------------------------------------
-------------------
>Kolobok-2_DR|27457
------------------------------------------------------------
---------------------------caaaagttgtga---------------------
------------------------------------------------------------
-------------------taga-------------------------------------
--------------------ta----------g----at------------ag-a---t-
--aga-taga----t---------------------------------------------
------------------------------------------------------------
------------------------------------------------------------
------------------------------------------------------------
-------------------------a---g-----atagat--a-gatag----------
---------------------------------------a-----------tagat-aga
tagataga-t----------------------------------agataga----tagat
aga-ta----------------------------------------ga--ta--------
-------ga---ta-ga-tag---------------------------atagat------
--------a--g--ata---------------ga-t--------ag----a--tag--at
---ag-at--a--------g-------a--------------------------------
--------------------------t--------------g-g---at----ag-----
------------------------------------------------------a-tag-
-a---------ta-------------------------g-a-------------------
----tag------------------ata--------------------------------
------------------------------------------------------------
-------------------
>Kolobok-2_DR|27458
------------------------------------------------------------
------------------------------------------------------------
------------------------------------------------------------
------------------------------------------------------------
------------------------------------------------------------
---aa-taat--------------------------------------------------
------------------------------------------------------------
------------------------------------------------------------
------------------------------------------------------------
-----------------------aata--a----taataat--a--ata-----------
--------------------------------------tat-------------at-ata
tatatata-t------------------------------------ata------tatat
--a-t------------------------------------------a--tat-------
--------a---ta----ta---------------------------tatatat------
--------------atat---------------a-t----------------------at
------at--a-------------t--a--------------------------------
--------------------------t--------------------at----cattga-
----------------------------------aata--------------ttg-tgt-
-t---------taaggccaaatatgt---------------------------------a
cttgcat--------tg--------tttt-ta----------------------------
------------------------------------------------------------
-------------------
>Kolobok-2_DR|27459
------------------------------------------------------------
------------------------------------------------------------
------------------------------------------------------------
-------------------tagat------------------------------------
-------------------------------ag----at---------------------
--aga-taga----t---------------------------------------------
------------------------------------------------------------
------------------------------------------------------------
------------------------------------------------------------
-------------------------a---g-----atagat--a-gatagata-------
--------------------------------------ga-----------tagat-aga
tagataga-t----------------------------------agataga----tagac
aga-ca----------------------------------------ca--ca--------
-------ga---ca-ga-cag---------------------------acagac------
--------a--g--acaca-------------ga-c--------ag----a--cag--at
---ag-ac--a--------g-------a--------------------------------
--------------------------c--------------a-g---ac----ag-----
------------------------------------------------------a-cag-
-a---------ca-------------------------g-a-------------------
----cag------------------acagactccaccaactatttacacgg---------
------------------------------------------------------------
-------------------
>Kolobok-2_DR|27460
------------------------------------------------------------
------------------------------------------------------------
------------------------------------------------------------
------------atgttgttagca------------------------------------
-------------------------------tg----at------------gg-a---t-
--aga-taga----t---------------------------------------------
------------------------------------------------------------
------------------------------------------------------------
------------------------------------------------------------
-------------------------a---g-----atagat--a-gatag----------
---------------------------------------ata---------aaggt-aga
tagataga-t----------------------------------agataga----tagat
aga-ta----------------------------------------ga--ta--------
-------ga---ta-ga-tag---------------------------atagat------
--------a--g--ata---------------ga-t--------ag----a--tag--at
---ag-at--a--------g-------a--------------------------------
--------------------------t--------------a-g---at----ag-----
------------------------------------------------------a-tag-
-a---------ta-------------------------g-a-------------------
----tag------------------ata--------------------------------
------------------------------------------------------------
-------------------
>Kolobok-2_DR|27461
-----------------------------------------------tttgtgaagggta
aaattaa--caaatataaataaataaataaataaatgaataaataaa-------------
-----------------------------ataaataaataaataaa--------------
aataataaagatagatagataga-------------------------------------
--------------------tacgt------ag----ac------------ag-a-----
--aga-taga----t---------------------------------------------
------------------------------------------------------------
------------------------------------------------------------
------------------------------------------------------------
-------------------------a---g-----atagat--a-gatag----------
---------------------------------------a-----------tagat-aga
tagataga-t----------------------------------agacaga----cagac
aga-ca----------------------------------------ga--ca--------
-------ga---ca-ga-tag---------------------------atggat------
--------a--g--atg---------------ga-t--------gg----a--tag--at
---ag-at--a--------g-------a--------------------------------
--------------------------t--------------a-g---at----ag-----
------------------------------------------------------a-tag-
-a---------ta-------------------------g-a-------------------
----tag------------------atagata----------------------------
------------------------------------------------------------
-------------------
>Kolobok-2_DR|27462
------------------------------------------------------------
------------------------------------------------------------
------------------------------------------------------------
------------------------------------------------------------
----------------------------------------------------------t-
--aga-taag---ac---------------------------------------------
------------------------------------------------------------
------------------------------------------------------------
------------------------------------------------------------
-------------------------a---g-----agagac--a-gacag----------
---------------------------------------a-----------cagac-aga
tagataga-c----------------------------------agacaga----aaaat
aga-tt----------------------------------------aa--ca--------
-------ga---ag-ga-cag---------------------------acagat------
------agataa--aaa---------------ga-c--------ag----a--t-g--at
---ag-ag--a-------------c--a--------------------------------
----------------------cagac--------------a-g---at----tg-----
------------------------------------------------------a-cag-
-t---------gt-------------------act---gat----------ct-------
----cag------------cacagcctctacct---------------------------
------------------------------------------------------------
-------------------
>Kolobok-2_DR|27463
------------------------------------------------------------
------------------------------aaaaatgcctta------------------
------------------------------------------------------------
------ctggatggatagacagat------------------------------------
-------------------------------gg----at------------ag-a---c-
--agat-gga----c---------------------------------------------
------------------------------------------------------------
------------------------------------------------------------
------------------------------------------------------------
-------------------------a---g-----acagac--a-gacag----------
---------------------------------------a-----------cagag-aga
cagacgga-t----------------------------------agataga----tagat
aga-ta----------------------------------------ga--ta--------
-------ga---ta-ga-tag---------------------------atagat------
--------a--g--ata---------------ga-t--------ag----a--tag--at
---ag-at--a--------g-------a--------------------------------
--------------------------t--------------a-g---at----ag-----
------------------------------------------------------a-ta--
------------------------------------------------------------
------------------------------------------------------------
------------------------------------------------------------
-------------------
>Kolobok-2_DR|27464
------------------------------------------------------------
------------------------------------------------------------
------------------------------------------------------------
------------------atggat------------------------------------
-------------------------------gg----at------------ag-a---t-
--aga-taga----tagaat----------------------------------------
------------------------------------------------------------
------------------------------------------------------------
------------------------------------------------------------
---------------------ac--a---g-----atagat--a-gatat----------
---------------------------------------a-----------tagat-aga
tagataga-t----------------------------------agataga----tagat
aga-ta----------------------------------------ga--ta--------
-------ga---ta-ga-tag---------------------------atagat------
--------a--g--ata---------------ga-t--------ag----a--tagcaat
a-gagtat--a-------------t--a--------------------------------
--------------------------c--------------atgtg-at----ag-----
------------------------------------------------------a-tag-
-atata-tagatagatggatg----------ggatgatggatggatggatg---gatgga
tggatagatgg--------------atagatagatagatagatagataga----------
-----tagatagatagata-----------------------------------------
-------------------
>Kolobok-2_DR|27465
------------------------------------------------------------
------------------------------------------------------------
------------------------------------------------------------
---------------tagacagac------------------------------------
-----------------agatagac------ag----at------------ag-a---a-
--tga-caga----t---------------------------------------------
------------------------------------------------------------
------------------------------------------------------------
------------------------------------------------------------
-------------------------a---g-----acagac--a-gatag----------
---------------------------------------a-----------tagat-aga
tagataga-t----------------------------------agataga----tagat
aga-ta----------------------------------------ga--ta--------
-------ga---ta-ga-tag---------------------------atagat------
--------a--g--ata---------------ga-t--------ag----a--tag--at
---ag-at--a--------a-------a--------------------------------
--------------------------c--------------a-g---ac----ag-----
--------------------------------------------------a---a-taa-
-a-----cagcta------t--------------------a-------------------
----ttt------------------atat-------------------------------
------------------------------------------------------------
-------------------
>Kolobok-2_DR|111555
------------------------------------------------------------
------------------------------------------------------------
------------------------------------------------------------
------------------------------------------------------------
--------------------ta----------g----at------------ag-a---t-
--aga-taga----t---------------------------------------------
------------------------------------------------------------
------------------------------------------------------------
------------------------------------------------------------
-------------------------a---g-----atagat--a-gatag----------
---------------------------------------a-----------tagat-aga
tagataga-t----------------------------------agataga----tagat
aga-ta----------------------------------------ga--tg--------
-------ga---cg-ga-cgg---------------------------acggac------
--------a--g--ata---------------ga-t--------ag----a--tag--at
---ag-at--a--------a-------a--------------------------------
--------------------------t--------------a-g---at----at-----
------------------------------------------------------a-gag-
------------------------------------------------------------
------------------------------------------------------------
------------------------------------------------------------
-------------------
>Kolobok-2_DR|111556
------------------------------------------------------------
------------------------------------------------------------
------------------------------------------------------------
------------------------------------------------------------
------------------------------------------------------------
------taga----t---------------------------------------------
------------------------------------------------------------
------------------------------------------------------------
------------------------------------------------------------
-------------------------a---g-----atagat--a-gatag----------
---------------------------------------a-----------tagat-aga
tagataga-t----------------------------------aga-aaa---ac----
-----------------------------------------------a--ca--------
-------ga---ca----taa-------aa------------------atagat------
--------a--g--aca---------------gt-t--------ga----a-------at
------gc--a-----cctg----c--a--------------------------------
--------------------------c--------------a----cac-----------
------------------------------------------------------a-cac-
-a---------ca----------------c----------a-------------------
----cac------------------aca--------------------------------
------------------------------------------------------------
-------------------
>Kolobok-2_DR|111557
------------------------------------------------------------
------------------------------------------------------------
------------------------------------------------------------
------------atgttattagca------------------------------------
-------------------------------tg----at------------ag-a---t-
--aga-taga----t---------------------------------------------
------------------------------------------------------------
------------------------------------------------------------
------------------------------------------------------------
-------------------------a---g-----atagat--a-gatag----------
---------------------------------------a-----------tagat-aga
tagataga-t----------------------------------agataga----tagat
aga-ta----------------------------------------ga--ta--------
-------ga---ta-ga-tag---------------------------atagat------
--------a--g--ata---------------aa-t--------a---------------
------------------------------------------------------------
------------------------------------------------------------
------------------------------------------------------------
------------------------------------------------------------
------------------------------------------------------------
------------------------------------------------------------
-------------------
>Kolobok-2_DR|111558
------------------------------------------------------------
------------------------------------------------------------
------------------------------------------------------------
----------------agacagac------------------------------------
-------------------------------ag----ac------------ag-a---c-
--aga-taga----t---------------------------------------------
------------------------------------------------------------
------------------------------------------------------------
------------------------------------------------------------
-------------------------a---g-----atagat--a-gatag----------
---------------------------------------attta-------tagat-aga
tagataga-t----------------------------------agataga----tagat
aga-ta----------------------------------------ga--ta--------
-------ga---ta-ga-tag---------------------------atagat------
--------a--g--ata---------------ga-t--------agatcta--tgg--at
c-aag-at--a------tgg-------a--------------------------------
--------------------------t------------ggatgg--atacaaag-----
--------------------------------------------------atgga-tag-
-atgga-tggata-------------------------g-a-------------------
----tagacag--------------atagaca----------------------------
------------------------------------------------------------
-------------------
>Kolobok-2_DR|111559
------------------------------------------------------------
------------------------------------------------------------
----------------------------------------------------------ta
acagcacctaatatttaaatgaat------------------------------------
---------------------------------t---atat-------------a---t-
--ata-tata----t---------------------------------------------
------------------------------------------------------------
------------------------------------------------------------
------------------------------------------------------------
------------------------tacctg-----acaaac--a-gacag----------
---------------------------------------a-----------tagat-aga
tatataga-t----------------------------------agataga----tagat
aga-ta----------------------------------------ga--ta--------
-------ga---ta-ga-tag---------------------------atagat------
--------------a---------------------------------------------
------------------------------------------------------------
------------------------------------------------------------
------------------------------------------------------------
------------------------------------------------------------
------------------------------------------------------------
------------------------------------------------------------
-------------------
>Kolobok-2_DR|111560
------------------------------------------------------------
------------------------------------------------------------
------------------------------------------------------------
------------------------------------------------------------
--------------------------------------t------------ag-a---t-
--aga-taga----t---------------------------------------------
------------------------------------------------------------
------------------------------------------------------------
------------------------------------------------------------
-------------------------a---g-----atagat--a-gatag----------
---------------------------------------a-----------tagat-aga
tagataga-t----------------------------------agataga----tagat
aga-ta----------------------------------------ga--ta--------
-------ga---ta-ga-tag---------------------------atagat------
--------a--g--ata---------------ga-t--------ag----a--tag--at
---ag-at--a--------g-------a--------------------------------
--------------------------t--------------a-g---at----at-----
------------------------------------------------------t-taa-
-a-----aa-gta-------------------------c-a-------------------
----cag------------------at---------------------------------
------------------------------------------------------------
-------------------
>Kolobok-2_DR|111561
------------------------------------------------------------
------------------------------------------------------------
------------------------------------------------------------
------------------------------------------------------------
--------------------------------------t------------ag-a---t-
--aga-taga--------------------------------------------------
------------------------------------------------------------
------------------------------------------------------------
------------------------------------------------------------
------------------------------------tagat--a-gatag----------
---------------------------------------a-----------tagat-aga
tagataga-t----------------------------------agataga----tagat
aga-ta----------------------------------------ga--ta--------
-------ga---ta-ga-tag---------------------------atagat------
--------a--g--ata---------------ga-t--------ag----a--ta-----
-g-tccat--cca-----------tcca--------------------------------
--------------------------t--------------c----catcc---------
------------------------------------------------------a-cca-
-t----c----ca-------------------------tcc----------at-------
----cca------------------t----------------------------------
------------------------------------------------------------
-------------------
>Kolobok-2_DR|111562
------------------------------------------------------------
------------------------------------------------------------
------------------------------------------------------------
------------atgttgttagca------------------------------------
-------------------------------tg----at------------gg-a---t-
--aga-taga----t---------------------------------------------
------------------------------------------------------------
------------------------------------------------------------
------------------------------------------------------------
-------------------------a---g-----atagat--a-gatag----------
---------------------------------------a-----------tagat-aga
tagataga-t----------------------------------agataga----tagat
aga-ta----------------------------------------ggtaga--------
-------gg---ta-ga-tag---------------------------atagat------
--------a--g--ata---------------ga-t--------ag----a--tag--at
---ag-at--a--------g-------a--------------------------------
--------------------------t--------------a-g---gt----ag-----
------------------------------------------------------agtag-
-a---------ta-------------------------g-a-------------------
----tag------------------ata--------------------------------
------------------------------------------------------------
-------------------
>Kolobok-2_DR|111563
actactcaagccaagcacttcagt-------tagcaatgccttgttgagcacgtgtatta
ctattac------------------ggtaa-agaataaagaaaa-----taccacatcat
atcatttat---------------tgtttcattatttat-------ttatttac------
---aaaagtttgttgttttcagagtaggtt-------tgtccttgctttta---------
attttcatatatttattcagca---------ta---aacat-----actct-tta---g-
--aaa-taac----tgaagtgcgttttaatttgtcctagtcttactacagtacaatgcca
ttctgattgcatttttatgatgtggttaaaccggagaaagtggacgaaaaaccaaagtag
accg-tttaactgctgcctattagaaacgaagtcttcacagccatcttataatgtaccat
ttcctatttacactagtatgggatgcgaaatgaaatgaaatgctgatggcttgaccacat
tcctcttcttacaaacg----aacaga--aagaa--------------ac---cattcag
aaacatcttaaaagagtcgcgtttgtatg-ggtttagctgtgtcctct---tcatt-ttc
tgtgt----ctgattcaagctcaaactgatatggc----------ctca------ctgac
--atgactcacagtct--------------------------------------------
------------------------------------------------------------
------------------------------------------------------------
------------------------------------------------------------
------------------------------------------------------------
------------------------------------------------------------
------------------------------------------------------------
------------------------------------------------------------
------------------------------------------------------------
-------------------
>Kolobok-2_DR|111564
------------------------------------------------------------
------------------------------------------------------------
------------------------------------------------------------
--------------------aga-------------------------------------
--------------------ca----------g----ac------------ag-a---c-
--aga-caga----c---------------------------------------------
------------------------------------------------------------
------------------------------------------------------------
------------------------------------------------------------
-------------------------a---g-----acagac--a-gacag----------
---------------------------------------a-----------cagac-aga
tagataga-t----------------------------------agataga----tagat
aga-ta----------------------------------------ga--ta--------
-------ga---ta-ga-tag---------------------------atagat------
--------a--g--ata---------------ga-t--------ag----a--tag--at
---ag-at--a--------g-------a--------------------------------
--------------------------t--------------a-g---at----ag-----
------------------------------------------------------a-tag-
-a---------ta-------------------------g-a-------------------
----tag------------------atcataaca--------------------------
------------------------------------------------------------
-------------------
>Kolobok-2_DR|111565
------------------------------------------------------------
------------------------------------------------------------
------------------------------------------------------------
------------acgtagttaaa-------------------------------------
--------------------ag----------g----at------------ag-a---t-
--aga-taga----t---------------------------------------------
------------------------------------------------------------
------------------------------------------------------------
------------------------------------------------------------
-------------------------a---g-----atagat--a-gatag----------
---------------------------------------a-----------tagat-aga
tagataga-t----------------------------------agataga----tagat
aga-ta----------------------------------------ga--ta--------
-------ga---ta-ga-tag---------------------------atagat------
--------a--g--ata---------------ga-t--------ag----a--tag--at
---ag-at--a--------g-------a--------------------------------
--------------------------t--------------a-g---at----ag-----
------------------------------------------------------a-tag-
-a---------ca-------------------------g-a-------------------
----cag------------------aca--------------------------------
------------------------------------------------------------
-------------------
>Kolobok-2_DR|111566
actgct--------------------------------------------------aaaa
tatttc------------------------------------------------------
------------------------------------------------------------
--cttaactgtttttccttcag--------------------------------------
------------------------------------------------------------
------------------------------------------------------------
------------------------------------------------------------
------------------------------------------------------------
------------------------------------------------------------
------------------------------------caaaa--c-tata-----------
--------------------------------------tat-------------at-ata
tatatata-t------------------------------------ata------tatat
--a-ta-----------------------------------------a--tat-------
--------a---ta----ta---------------------------tatatat------
--------------atat---------------a-t----------------------at
------at--a-------------t--a--------------------------------
--------------------------t--------------------at----ta-----
------------------------------------------------------------
------------------------------------------------------------
------------------------------------------------------------
------------------------------------------------------------
-------------------
>Kolobok-2_DR|111567
------------------------------------------------------------
------------------------------------------------------------
------------------------------------------------------------
------------------------------------------------------------
------------------------------------------------------------
------taga----t---------------------------------------------
------------------------------------------------------------
------------------------------------------------------------
------------------------------------------------------------
-------------------------a---g-----atagat--a-gatag----------
---------------------------------------a-----------tagat-aga
ta-----------------------------------------------ga----tagat
aga-ta----------------------------------------ga--ta--------
-------ga---ta-ga-tag---------------------------atagat------
--------a--g--ata---------------gattgattc---a-----a--taa--gt
---tg-attca--ttagttg-------a--------------------------------
--------------------------t--------------t----cattg---------
------------------------------------------------------g-ttg-
-g---------tg----------------t--ttc---g-a-------------------
----taa------------------ata--------------------------------
------------------------------------------------------------
-------------------
>Kolobok-2_DR|111568
------------------------------------------------------------
------------------------------aaa---------------------------
------------------------------------------------------------
----------aaatctgtttaaa-------------------------------------
--------------------at----------g----at------------ag-a---t-
--aga-taga----t---------------------------------------------
------------------------------------------------------------
------------------------------------------------------------
------------------------------------------------------------
-------------------------a---g-----atagat--g-gatgg----------
---------------------------------------a-----------tagat-aga
tggataga-t----------------------------------agataga----tagat
aga-ta----------------------------------------ga--ta--------
-------ga---ta-ga-tag---------------------------atagat------
--------a--g--ata---------------ga-t--------ag----a--tag--at
---ag-at--a--------g-------a--------------------------------
--------------------------t--------------a-g---at----ag-----
------------------------------------------------------a-tag-
-a---------ta-------------------------g-a-------------------
----tag------------------ata--------------------------------
------------------------------------------------------------
-------------------
>Kolobok-2_DR|111569
-------------------------------------------------------gactg
aagtca--------------------ttcac----tgttt-aa-----------------
------------------------------------------------------------
----atgttttatgttggtcataaattgcgg-----------------------------
--------------------------------g---atggatcttt------at----t-
--gta-tata--------------------------------------------------
------------------------------------------------------------
------------------------------------------------------------
------------------------------------------------------------
------------------------tat--a----tatatat--a-tata-----------
--------------------------------------tat-------------at-ata
tatatata-t------------------------------------ata------tatat
--a-t------------------------------------------a--tat-------
--------a---ta----ta---------------------------tatatat------
--------------atat---------------a-t----------------------at
------at--a-------------t--a--------------------------------
--------------------------t--------------------at-----at----
------------------------------------------------------------
------------------------------------------------------------
------------------------------------------------------------
------------------------------------------------------------
-------------------
>Kolobok-2_DR|111570
------------------------------------------------------------
------------------------------------------------------------
------------------------------------------------------------
------------------------------------------------------------
------------------------------------------------------------
------------------------------------------------------------
------------------------------------------------------------
------------------------------------------------------------
------------------------------------------------------------
------------------------------------tagat--a-gatag----------
---------------------------------------a-----------tagat-aga
tagataga-t----------------------------------agataga----tagat
aga-ta----------------------------------------ga--ta--------
-------ga---ta-ga-tag---------------------------atagat------
--------a--g--ata---------------ga-t--------ag----a--tag-tat
-g-agcat--tct-----------ttca--------------------------------
--------------------------t--------------a----tat-----------
------------------------------------------------------------
------------------------------------------------------------
------------------------------------------------------------
------------------------------------------------------------
-------------------
>Kolobok-2_DR|111571
------------------------------------------------------------
------------------------------------------------------------
------------------------------------------------------------
------------atgttcttagca------------------------------------
-------------------------------tg----at------------gg-a---t-
--aga-taga----t---------------------------------------------
------------------------------------------------------------
------------------------------------------------------------
------------------------------------------------------------
-------------------------a---g-----atcgat--a-gatag----------
---------------------------------------a-----------tagat-aga
tagat--a-t----------------------------------aggtaga----tagat
aga-ta----------------------------------------ga--ta--------
-------ga---ta-ga-tag---------------------------atagat------
--------a--g--ata---------------ga-t--------ag----a--tag--at
---ag-at--a--------g-------a--------------------------------
--------------------------t--------------a-g---at----ag-----
------------------------------------------------------a-tag-
-a---------ta-------------------------g-a-------------------
----tag------------------ata--------------------------------
------------------------------------------------------------
-------------------
>Kolobok-2_DR|111572
------------------------------------------------------------
------------------------------------------------------------
------------------------------------------------------------
------------atgttgttagca------------------------------------
-------------------------------tg----at------------gg-a---t-
--aga-taga----t---------------------------------------------
------------------------------------------------------------
------------------------------------------------------------
------------------------------------------------------------
-------------------------a---g-----atagat--a-gatag----------
---------------------------------------a-----------tagat-aga
tagataga-t----------------------------------agataga----tagat
aga-ta----------------------------------------ga--ta--------
-------ga---ta-ga-tag---------------------------atagat------
--------a--g--ata---------------ga-t--------ag----a--tag--ag
a-gag-at--a--------g-------a--------------------------------
--------------------------t--------------t-g---at----ag-----
------------------------------------------------------a-tag-
-a---------ta-------------------------g-a-------------------
----tag------------------ata--------------------------------
------------------------------------------------------------
-------------------
>Kolobok-2_DR|111573
------------------------------------------------------------
------------------------------------------------------------
------------------------------------------------------------
------------------------------------------------------------
------------------------------------------------------------
------------------------------------------------------------
------------------------------------------------------------
------------------------------------------------------------
------------------------------------------------------------
------------------------------------tagat--a-gatag----------
---------------------------------------a-----------tagat-aga
tagataga-t----------------------------------agataga----tagat
aga-ta----------------------------------------ga--ta--------
-------ga---ta-ga-taa---------------------------acattg------
--------a--t--ttg---------------aa-a--------tg----atgtaa--gt
---ac-ac--a--------g-------a--------------------------------
--------------------------c--------------a-g---at----ac-----
------------------------------------------------------a-tat-
-a---------t------------------------------------------------
------------------------------------------------------------
------------------------------------------------------------
-------------------
>Kolobok-2_DR|111574
----------------------------------------------aaagcaataactta
tatata---tatacatatatatatatatatatatatatatat------------------
------------------------------------------------------------
--------------atatatata-------------------------------------
--------------------ta----------g----at------------ag-a---t-
--aga-taga----t---------------------------------------------
------------------------------------------------------------
------------------------------------------------------------
------------------------------------------------------------
-------------------------a---g-----atagat--a-gatag----------
---------------------------------------a-----------tagat-aga
tagataga-t----------------------------------agataga----tagat
aga-ta----------------------------------------ga--ta--------
-------ga---ta-ga-tag---------------------------atagat------
--------a--g--ata---------------ga-t--------ag----a--tag--at
---ag-at--a--------g-------a--------------------------------
--------------------------t--------------a-g---at----ag-----
------------------------------------------------------a-tag-
-a---------ta-------------------------g-a-------------------
----tagatagatag----------gtata--aataaa----------------------
------------------------------------------------------------
-------------------
>Kolobok-2_DR|111575
------------------------------------atagacgagtagtaaattatactg
taattatctggtgtatttatatatatatatatacatatatatatatat------------
------------------------------------------------------------
atatatatatatatatatatatat------------------------------------
-----------------atata---------tat---at------------ag-a---t-
--aga-taga----t---------------------------------------------
------------------------------------------------------------
------------------------------------------------------------
------------------------------------------------------------
-------------------------a---g-----atagat--a-gatag----------
---------------------------------------a-----------tagat-aga
tagataga-t----------------------------------agataga----tagat
aga-ta----------------------------------------ga--ta--------
-------ga---ta-ga-tag---------------------------atagatat----
--------a--g--ata---------------ga-t--------ag----a--tag--at
---ag-acagaca------gacag-aca--------------------------------
--------------------------t--------------a-gtt-at----ag-----
------------------------------------------------------a-taac
aa---------ta--------------------tt---a-a------------g------
----cag------------------atataagtctta-----------------------
------------------------------------------------------------
-------------------
>Kolobok-2_DR|111576
------------------------------------------------------------
------------------------------------------------------------
------------------------------------------------------------
------------------------------------------------------------
------------------------------------------------------------
------------------------------------------------------------
------------------------------------------------------------
------------------------------------------------------------
------------------------------------------------------------
------------------------------------------------------atttct
aaatacacag-----------aatgcgt----------------ttcta--cttct-cct
agc----------------------------caac----------taca------gt-ac
--attgcaaata-----------------------aggttaaatgcaa--t---------
------------------------------------------------------------
------------------------------------------------------------
----------------------------ttatacaacgtggctacctcagaaagtgaaaa
caa----taaagtag---------------------------------------------
------------------------------------------------------------
------------------------------------------------------------
------------------------------------------------------------
------------------------------------------------------------
-------------------
>Kolobok-2_DR|111577
------------------------------------------------------------
------------------------------------------------------------
------------------------------------------------------------
-------------------taga-------------------------------------
--------------------ta----------g----at------------ag-a---t-
--aga-taga----t---------------------------------------------
------------------------------------------------------------
------------------------------------------------------------
------------------------------------------------------------
-------------------------a---g-----atagat--a-gatag----------
---------------------------------------a-----------tagat-aga
tagataga-t----------------------------------agataga----tagat
aga-ta----------------------------------------ga--ta--------
-------ga---ta-ga-tag---------------------------atagat------
--------a--g--ata---------------ga-t--------ag----a--tag--at
---ag-at--a--------g-------a--------------------------------
--------------------------t--------------a-g---at----ag-----
------------------------------------------------------a-tag-
-a---------ta-------------------------g-a-------------------
----tagat----------tccctagta--------tactgtctac--------------
------------------------------------------------------------
-------------------
>Kolobok-2_DR|111578
------------------------------------------------------------
------------------------------------------------------------
------------------------------------------------------------
--------------------aga-------------------------------------
--------------------ca----------g----ac------------ag-a---c-
--aga-caga----c---------------------------------------------
------------------------------------------------------------
------------------------------------------------------------
------------------------------------------------------------
-------------------------a---g-----acagac--a-gacag----------
---------------------------------------a-----------tagac-aga
tagataga-t----------------------------------agataga----tagat
aga-ta----------------------------------------ga--ta--------
-------ga---ta-ga-tag---------------------------atagat------
--------a--g--ata---------------ga-t--------ag----a--tag--at
---ag-at--a--------g-------a--------------------------------
--------------------------t--------------a-g---at----ag-----
------------------------------------------------------a-tag-
-a---------ta-------------------------g-a-------------------
----tag------------------atgcagttcttggcagactgctac-----------
------------------------------------------------------------
-------------------
>Kolobok-2_DR|111579
------------------------------------------------------------
------------------------------------------------------------
------------------------------------------------------------
------------------------------------------------------------
------------------------------------------------------------
------------------------------------------------------------
------------------------------------------------------------
------------------------------------------------------------
------------------------------------------------------------
---------------------------------------at--a-tata-----------
--------------------------------------tat-------------at-ata
tatatata-t------------------------------------ata------tatat
--a-t------------------------------------------a--tat-------
--------a---ta----ta---------------------------tatatat---at-
--------------atat---------------a-taatt--------------------
------tt--t-------------t--t--------------------------------
--------------------------t--------------------tt----tgcaacg
-----------------------------------aaactcttcaattgtaaatg-tac-
------------------------------------------------------------
------------------------------------------------------------
------------------------------------------------------------
-------------------
>Kolobok-2_DR|111580
-----------------------------------------------gcacaatatacca
ctgttgc------------------atcaat----cttgttga-----------------
------------------------------------------------------------
-tctctgatttgtgatgaattaaataccagcat---------------------------
------------------------------------------------------------
------------------------------------------------------------
------------------------------------------------------------
------------------------------------------------------------
------------------------------------------------------------
-----------------------ttaa--t----atactgt--a-agta-----------
--------------------------------------tat-------------at-ata
tatatata-t------------------------------------ata------tatat
--a-t------------------------------------------a--tat-------
--------a---ta----ta---------------------------tatatat------
--------------atat---------------a-t----------------------at
------------------------------------------------------------
------------------------------------------------------------
------------------------------------------------------------
------------------------------------------------------------
------------------------------------------------------------
------------------------------------------------------------
-------------------
>Kolobok-2_DR|111581
------------------------------------------------------------
------------------------------------------------------------
------------------------------------------------------------
-------------------taga-------------------------------------
--------------------ta----------g----at------------ag-a---t-
--aga-taga----t---------------------------------------------
------------------------------------------------------------
------------------------------------------------------------
------------------------------------------------------------
-------------------------a---g-----atagat--a-gatag----------
---------------------------------------a-----------aagat-aga
aagataga-a----------------------------------agataga----tagat
aga-ta----------------------------------------ga--ta--------
-------ga---ta-ga-tag---------------------------atagat------
--------a--g--ata---------------ga-t--------ag----a--tag--at
---ag-at--a--------g-------a--------------------------------
--------------------------t--------------a-g---at----at-----
------------------------------------------------------t-tat-
-a---------ta-------------------------a-g-------------------
----tgt------------------atataacat--------------------------
------------------------------------------------------------
-------------------
>Kolobok-2_DR|111582
------------------------------------------------------------
------------------------------------------------------------
------------------------------------------------------------
--------------------aga-------------------------------------
--------------------ca----------g----at------------ag-a---c-
--aga-caga----t---------------------------------------------
------------------------------------------------------------
------------------------------------------------------------
------------------------------------------------------------
-------------------------a---g-----acagat--a-gatag----------
---------------------------------------a-----------cagat-ata
tagacaga-t----------------------------------agataga----tagat
aga-ta----------------------------------------ga--ta--------
-------ga---ta-ga-tag---------------------------atagat------
--------a--g--ata---------------ga-t--------ag----a--tag--at
---ag-at--a--------g-------a--------------------------------
--------------------------t--------------a-g---at----ag-----
------------------------------------------------------a-tag-
-a---------ta-------------------------g-a-------------------
----tag------------------atcataacaagaactgctgctta------------
------------------------------------------------------------
-------------------
>Kolobok-2_DR|111583
------------------------------------------------------------
------------------------------------------------------------
------------------------------------------------------------
------------------------------------------------------------
------------------------------------------------------------
------------------------------------------------------------
------------------------------------------------------------
------------------------------------------------------------
------------------------------------------------------------
-------------------------a---a-----gcagac--a-aacag----------
---------------------------------------a-----------caaat-g--
----caga-c----------------------------------agacaga----cagac
aga-ca----------------------------------------ga--ca--------
-------aa---ca-ga-cag---------------------------acagat------
-----------g--aca---------------ga-c--------ag----a--t------
-------c--a-------------t--a--------------------------------
----------------------cctat--------------g-g---at----ag-----
------------------------------------------------------a-tat-
-a---------ta-------------------t-c---ata----------cc-------
----t------------------tcat---------------------------------
------------------------------------------------------------
-------------------
>Kolobok-2_DR|111584
------------------------------------------------------------
------------------------------------------------------------
------------------------------------------------------------
------------atgttgttagca------------------------------------
-------------------tga---------tg---gat------------gg-a---t-
--gga-tgga----t---------------------------------------------
------------------------------------------------------------
------------------------------------------------------------
------------------------------------------------------------
-------------------------g---g-----atggat--g-gatgg----------
---------------------------------------a-----------tggat-gga
tggatgga-t----------------------------------ggatgga----tggat
aga-ta----------------------------------------ga--ta--------
-------ga-------a-aca---------------------------gcttat------
--------a--g--at----------------ga-t--------ag----a--tag--at
---ag-at--a--------g-------a--------------------------------
--------------------------t--------------a-g---at----ag-----
------------------------------------------------------a-tag-
-a---------ta-------------------------g-a-------------------
----tag------------------ata--------------------------------
------------------------------------------------------------
-------------------
>Kolobok-2_DR|111585
------------------------------------------------------------
------------------------------------------------------------
------------------------------------------------------------
-----------tagatagataga-------------------------------------
--------------------ta----------g----at------------ag-a---t-
--aga-taga----t---------------------------------------------
------------------------------------------------------------
------------------------------------------------------------
------------------------------------------------------------
-------------------------a---g-----atagat--a-gatag----------
---------------------------------------a-----------tagat-aga
tagataga-t----------------------------------agataga----tagat
aga-ta----------------------------------------ga--ta--------
-------ga---ta-ga-tag---------------------------atagat------
--------a--g--ata---------------ga-t--------ag----a--tag--at
---ag-at--a--------g-------a--------------------------------
--------------------------t--------------a-g---at----ag-----
------------------------------------------------------a-tag-
-a---------ta-------------------------g-a-------------------
----tagatat--------tttttatta-caattattattataaatat------------
-------tattattata-------------------------------------------
-------------------
>Kolobok-2_DR|111586
------------------------------------------------------------
------------------------------------------------------------
------------------------------------------------------------
------------atgttcttagca------------------------------------
-------------------------------tg----at------------gg-a---t-
--aga-taga----t---------------------------------------------
------------------------------------------------------------
------------------------------------------------------------
------------------------------------------------------------
-------------------------a---g-----atagat--a-gatag----------
---------------------------------------a-----------tagat-aga
tagataga-t----------------------------------agataga----tagat
aga-ta----------------------------------------ga--ta--------
-------ga---ta-ga-tag---------------------------atagat------
--------a--g--ata---------------ga-t--------ag----a--tag--at
---ag-tt--a--------g-------a--------------------------------
--------------------------t--------------a-g---at----ag-----
------------------------------------------------------a-tag-
-a---------ta-------------------------g-a-------------------
----tag------------------atatag-----------------------------
------------------------------------------------------------
-------------------
>Kolobok-2_DR|111587
------------------------------------------------------------
------------------------------------------------------------
------------------------------------------------------------
------------atgttgttagca------------------------------------
-------------------------------tg----at------------gg-a---t-
--aga-taga----t---------------------------------------------
------------------------------------------------------------
------------------------------------------------------------
------------------------------------------------------------
-------------------------a---g-----atagat--a-gatag----------
---------------------------------------a-----------tagat-aga
tagataga-t----------------------------------agataga----tagat
aga-ta----------------------------------------ga--ta--------
-------ga---tt-gatgag---------------------------atagat------
--------a--g--ata---------------ga-t--------ag----a--tag--at
---ag-at--a--------g-------a--------------------------------
--------------------------t--------------a-g---at----ag-----
------------------------------------------------------a-tag-
-a---------ta-------------------------g-a-------------------
----tag------------------at---------------------------------
------------------------------------------------------------
-------------------
>Kolobok-2_DR|111588
------------------------------------------------------------
------------------------------------------------------------
------------------------------------------------------------
------------------------------------------------------------
------------------------------------------------------------
------------------------------------------------------------
------------------------------------------------------------
------------------------------------------------------------
------------------------------------------------------------
------------------------------------ataat--a-tata-----------
--------------------------------------tat-------------at-ata
tatatata-t------------------------------------ata------tatat
--a-t------------------------------------------a--tat-------
--------a---ta----ta---------------------------tatatat------
--------------atat---------------a-t----------------------at
------at--a-------------t--a--------------------------------
--------------------------t--------------------at----ctcctc-
----------------------------------catggctt-gagttttctttg-gat-
-g---------t---------gatga---------------------------------c
attgcag--------gg--------tttt-c-----------------------------
------------------------------------------------------------
-------------------
>Kolobok-2_DR|111589
------------------------------------------------------------
------------------------------------------------------------
------------------------------------------------------------
------------agacagacagac------------------------------------
-------------------------------ag----ac------------ag-a---t-
--aga-taga----t---------------------------------------------
------------------------------------------------------------
------------------------------------------------------------
------------------------------------------------------------
-------------------------a---g-----atagat--a-gatag----------
---------------------------------------a-----------tagat-aga
tagataga-t----------------------------------agataga----tagat
aga-ta----------------------------------------ga--ta--------
-------ga---ta-ga-tag---------------------------atagat------
--------a--g--ata---------------ga-t--------ag----a--tag--at
---ag-at--a--------g-------a--------------------------------
--------------------------t--------------a-g---at----tg-----
------------------------------------------------------a-tgt-
-a---------ca-------------------------t-t-------------------
----cac------------------acagatacatgcaagcctaggg-------------
-atgttacaagaatacatacacaga-----------------------------------
-------------------
>Kolobok-2_DR|111590
---------------------------------------------------------ata
tatata---tatatatatatatatatatatatatatatatat------------------
------------------------------------------------------------
--------------atagataga-------------------------------------
--------------------ta----------g----at------------ag-a---t-
--aga-taga----t---------------------------------------------
------------------------------------------------------------
------------------------------------------------------------
------------------------------------------------------------
-------------------------a---g-----atagat--a-gatag----------
---------------------------------------a-----------tagat-aga
tagataga-t----------------------------------agataga----tagat
aga-ta----------------------------------------ga--ta--------
-------ga---ta-ga-tag---------------------------atagat------
--------a--g--ata---------------ga-t--------ag----a--tag--at
---ag-at--a--------g-------a--------------------------------
--------------------------t--------------a-g---at----ag-----
------------------------------------------------------a-tag-
-a---------ta-------------------------g-a-------------------
----tagatagatag----------agata--gatagataga------------------
------------------------------------------------------------
-------------------
>Kolobok-2_DR|111591
------------------------------------------------------------
------------------------------------------------------------
------------------------------------------------------------
------------------------------------------------------------
------------------------------------------------------------
---------a----c---------------------------------------------
------------------------------------------------------------
------------------------------------------------------------
------------------------------------------------------------
-------------------------a---g-----atgaat--g-gatgg----------
---------------------------------------a-----------tggaa-tat
tagataga-t----------------------------------ggatgga----tggat
aaa-ta----------------------------------------ga--ta--------
-------ga---ca-ga-cag---------------------------acatat------
--ttcattaaaat-ata------------------t--------ag----a--aag--ac
---ag-atata-------a-----------------------------------------
-------------------------------------------a---at----ag-----
------------------------------------------------------a-tag-
-a---------tg----------------c--act---g-a----------tgg------
----ca------------------------------------------------------
------------------------------------------------------------
-------------------
>Kolobok-2_DR|111592
------------------------aagatggcagcaatgcattgttgagcacgtgttcta
ctattac------------------ggtaa-agaataaagaaaa-----taccacatcac
atca-----tttttcggcaatgtacgtttcattatttat-------ttatttac------
---aaaagtgtgttgttttcagaacgggtt-------tgtccgtgctttcag-----tat
atttttatttattcattcggca---------ta---aacat-----actct-tta---t-
--aaa-tgcc----tgaagtgcgttttaatttgtcctagccttactacaatacaatgtca
ttacgattgcatttttatgacatggttaaacctcagaaagtgaacgaaaaaccaaagtag
accgttttacctgctatctattagaaacggagactttacagccatcttataatgtatcat
ttcctatatacactagtatgggatg-----------------------------------
---tcctcttatcaatg----aacaaa--aaacaataaaaa--a-cgtat---cattcag
aaatactc----------------------------------------------------
------------------------------------------------------------
------------------------------------------------------------
------------------------------------------------------------
------------------------------------------------------------
------------------------------------------------------------
------------------------------------------------------------
------------------------------------------------------------
------------------------------------------------------------
------------------------------------------------------------
------------------------------------------------------------
-------------------
>Kolobok-2_DR|111593
------------------------------------------------------------
------------------------------------------------------------
------------------------------------------------------------
------------------------------------------------------------
--------------------------------------t------------ag-a---t-
--aga-taga----t---------------------------------------------
------------------------------------------------------------
------------------------------------------------------------
------------------------------------------------------------
-------------------------a---g-----atagat--a-gatag----------
---------------------------------------a-----------tagataaga
tagataga-t----------------------------------agataga----tagat
aga-ta----------------------------------------ga--ta--------
-------ga---ta-ga-tag---------------------------atagat------
--------a--g--ata---------------ga-t--------ag----a--tag--at
---ag-at--a--------g-------a--------------------------------
--------------------------t--------------a-g---at--gca------
------------------------------------------------------a-caa-
-a---------ta-------------------------a-a-------------------
----aac------------------acatactacaaac----------------------
------------------------------------------------------------
-------------------
>Kolobok-2_DR|111594
------------------------------------------------------------
------------------------------------------aaagca------------
------------------------------------------------------------
--------acaaaagtgagcagaa------------------------------------
-------------------------------ag----at------------ag-a---c-
--aga-caga----c---------------------------------------------
------------------------------------------------------------
------------------------------------------------------------
------------------------------------------------------------
-------------------------a---g-----aatgac--a-gacag----------
---------------------------------------a-----------cagac-aga
cagacaga-c----------------------------------agataaa----cagac
aga-ca----------------------------------------ga--ca--------
-------ga---ca-ga-cag---------------------------acagat------
--------a--g--aca---------------ga-t--------ag----a--tag--at
---ag-at--a--------g-------a--------------------------------
--------------------------t--------------a-g---at----ag-----
------------------------------------------------------a-tag-
-a---------ta-------------------------g-a-------------------
----tag------------------atagata----------------------------
------------------------------------------------------------
-------------------
>Kolobok-2_DR|111595
------------------------------------------------------------
------------------------------------------------------------
------------------------------------------------------------
-------------------tagat------------------------------------
-------------------------------ag----at------------ag-a---t-
--aga-taga----tag-------------------------------------------
------------------------------------------------------------
------------------------------------------------------------
------------------------------------------------------------
-------------------------a-tag-----atagat--a-gatat----------
---------------------------------------a-----------tagac-aga
tagataga-t----------------------------------agataga----tagat
aga-ta----------------------------------------ga--ta--------
-------ga---ta-ta-tag---------------------------atagat------
--------a--g--ata---------------ga-t--------ag----a--tag--at
---ag-at--a--------g-------a--------------------------------
--------------------------t--------------a-g---at----ag-----
------------------------------------------------------a-tag-
-a---------ta-------------------------g-a-------------------
----tag------------------atatgttgtatctat------------------cg
tatagtattgtattgtatag----------------------------------------
-------------------
>Kolobok-2_DR|111596
------------------------------------------------------------
-------------------------agcaaaagtgatatata------------------
------------------------------------------------------------
-----tatatatatatagataga-------------------------------------
--------------------ta----------g----at------------ag-a---t-
--aga-taga----t---------------------------------------------
------------------------------------------------------------
------------------------------------------------------------
------------------------------------------------------------
-------------------------a---g-ata-atagat--a-gatag----------
---------------------------------------a-----------tagat-aga
tagataga-t----------------------------------agataga----tagat
aga-ta----------------------------------------ga--ta--------
-------ga---ta-ga-tag---------------------------atagat------
--------a--g--ata---------------ga-t--------ag----a--tag--at
---ag-at--a--------g-------a--------------------------------
--------------------------t--------------a-g---at-aacag-----
------------------------------------------------------a-tag-
-a---------ta-------------------------g-a-------------------
cagacag------------gacagaatggaacacattgct--------------------
------------------------------------------------------------
-------------------
>Kolobok-2_DR|111597
------------------------------------------------------------
------------------------------------------------------------
------------------------------------------------------------
-----------------cacaaac------------------------------------
--------------------tg---------tg---gatttt---------agaa---c-
--aaaa-gaa----t---------------------------------------------
------------------------------------------------------------
------------------------------------------------------------
------------------------------------------------------------
-------------------------a---g-----aagtat--a-gactg----------
---------------------------------------a-----------caggt-gga
taga-tga-t----------------------------------ggatgga----cagat
aga-ga----------------------------------------ga-ata--------
-----ctgaa-aca-ga-cag---------------------------acagaa------
--------a--g--aca---------------ga-c--------gg----a--tag--at
---ag-ag--a--------g-------a--------------------------------
--------------------------c--------------a----cac----ag-----
------------------------------------------------------a-caaa
------------------------------------------------------------
------------------------------------------------------------
------------------------------------------------------------
-------------------
>Kolobok-2_DR|111598
------------------------------------------------------------
------------------------------------------------------------
------------------------------------------------------------
---------------ttattagca------------------------------------
-------------attaaatta---------ag-caaac------------gg-a---t-
--gga-tgga----t---------------------------------------------
------------------------------------------------------------
------------------------------------------------------------
------------------------------------------------------------
-------------------------g---g-----atggat--g-gatgg----------
---------------------------------------a-----------tggat-gga
tagataga-t----------------------------------agataga----tagat
aga-ta----------------------------------------ga--ta--------
-------ga---ta-ga-tag---------------------------atagat------
--------a--g--ata---------------ga-t--------ag----a--tag--aa
--aag-at--a----------------a--------------------------------
--------------------------t--------------a-g---ac----ag-----
--------------------------------------------------atgaa-tagg
ga---------ca-------------------------g-a-------------------
----tag------------------ata--------------------------------
------------------------------------------------------------
-------------------
>Kolobok-2_DR|111599
------------------------------------------------------------
------------------------------------------------------------
------------------------------------------------------------
----gtgtcaagatagattaagat------------------------------------
-------------------------------ag----ac------------ag-a---c-
--aga-caga----a---------------------------------------------
------------------------------------------------------------
------------------------------------------------------------
------------------------------------------------------------
-------------------------c---g-----atagat--a-gacagaac-------
--------------------------------------aa-----------taggt-aga
tagacaga-c----------------------------------agacaga----atgac
aga-ta----------------------------------------ga--ta--------
-------ga---ta-ga-cag---------------------------acagac------
--------a--g--aca---------------ga-c--------ag----a--cag--ac
---ag-at--a--------g-------a--------------------------------
--------------------------c--------------a-g---at----ag-----
------------------------------------------------------a-cag-
-a---------ta-------------------------g-a-------------------
----ta------------------------------------------------------
------------------------------------------------------------
-------------------
>Kolobok-2_DR|111600
------------------------------------------------------------
------------------------------------------------------------
------------------------------------------------------------
------------------------------------------------------------
------------------------------------------------------------
-------ata--------------------------------------------------
------------------------------------------------------------
------------------------------------------------------------
------------------------------------------------------------
------------------------tat--a----tatatat--a-tatg-----------
--------------------------------------tat-------------gt-ata
tatatata-t------------------------------------ata------tatat
--a-t------------------------------------------a--tgt-------
--------a---ta----tg---------------------------tgtgtgt-----a
--------------gttt---------------g-ttt---------------taa--gc
------ac--a----------------a--------------------------------
--------------------------a--------------------ac----aacttac
tttaccgtttac-atgtatagt-----------------------gtcatcc--------
------------------------------------------------------------
------------------------------------------------------------
------------------------------------------------------------
-------------------
>Kolobok-2_DR|111601
------------------------------------------------------------
------------------------------------------------------------
------------------------------------------------------------
------------------------------------------------------------
--------------------------------------t------------ag-a---t-
--aga-taga----t---------------------------------------------
------------------------------------------------------------
------------------------------------------------------------
------------------------------------------------------------
-------------------------a---g-----atagat--a-gatag----------
---------------------------------------a-----------tagat-aga
tagataga-t----------------------------------agataga----tagat
aga-ta----------------------------------------ga--ta--------
-------ga---ta-ga-tag---------------------------atagat------
--------a--g--ata---------------ga-t--------ag----a--tag--at
---ag-at--a--------a-------a--------------------------------
--------------------------t--------------a-g---at----aa-----
------------------------------------------------------a-tag-
-a---------tg-------------------------g-g-------------------
----t-------------------------------------------------------
------------------------------------------------------------
-------------------
>Kolobok-2_DR|111602
------------------------------------------------------------
------------------------------------------------------------
------------------------------------------------------------
----------------aaaaaga-------------------------------------
--------------------tattt------tg----aa------------tg-a---t-
--aga-taga----t---------------------------------------------
------------------------------------------------------------
------------------------------------------------------------
------------------------------------------------------------
-------------------------a---g-----atagat--a-gatag----------
---------------------------------------a-----------tagat-aga
tagataga-t----------------------------------agataga----tagat
aga-ta----------------------------------------ga--ta--------
-------ga---ta-ga-tag---------------------------atagat------
--------a--g--ata---------------ga-t--------ag----a--tag--at
---ag-at--a--------g-------a--------------------------------
--------------------------t--------------act---gt----ag-----
------------------------------------------------------a-tag-
-a---------ta-------------------------c---------------------
------------------------------------------------------------
------------------------------------------------------------
-------------------
>Kolobok-2_DR|111603
------------------------------------------------------------
------------------------------------------------------------
------------------------------------------------------------
--------------gtttttaaa-------------------------------------
--------------------aa----------t----at------------ga-a---a-
--tga-taga----t---------------------------------------------
------------------------------------------------------------
------------------------------------------------------------
------------------------------------------------------------
-------------------------a---g-----atagat--a-gatag----------
---------------------------------------a-----------tagat-aga
tagataga-t----------------------------------agataga----tagat
aga-ta----------------------------------------ga--ta--------
-------ga---ta-ga-tag---------------------------atagat------
--------a--g--ata---------------ga-t--------ag----a--tag--at
---ag-at--a--------g-------a--------------------------------
--------------------------t--------------a-g---at----ag-----
------------------------------------------------------a-tag-
-a---------ta-------------------------g-a-------------------
----tag------------------ata--------------------------------
------------------------------------------------------------
-------------------
>Kolobok-2_DR|184526
------------------------------------------------------------
------------------------------------------------------------
------------------------------------------------------------
------------------------------------------------------------
---------------------a----------g----ac------------ag-a---c-
--aga-caga----c---------------------------------------------
------------------------------------------------------------
------------------------------------------------------------
------------------------------------------------------------
-------------------------a---g-----acagac--a-gatag----------
---------------------------------------a-----------tagat-aga
tagataga-t----------------------------------agataga----tagac
aga-ca----------------------------------------ga--ca--------
-------ga---ca-ga-cag---------------------------acagac------
--------a--g--aca---------------ga-c--------ag----a--cag--ac
---ag-ac--a--------g-------a--------------------------------
--------------------------c--------------a-g---at----ag-----
------------------------------------------------------a-tag-
-a---------ta-------------------------g-a-------------------
----tag------------------atcataacaagaactgctgctta------------
------------------------------------------------------------
-------------------
>Kolobok-2_DR|184527
------------------------------------------------------------
------------------------------------------------------------
------------------------------------------------------------
---------aaactgtttttaaaa------------------------------------
--------------------ta---------tg---aaa------------ag-a---t-
--aga-taga----t---------------------------------------------
------------------------------------------------------------
------------------------------------------------------------
------------------------------------------------------------
-------------------------a---g-----atagat--a-gatag----------
---------------------------------------a-----------tagat-aga
tagataga-t----------------------------------agataga----tagat
aga-ta----------------------------------------ga--ta--------
-------ga---ta-ga-taga------------------------tgatagat------
--------a--g--ata---------------ga-t-------------------g--at
---ag-at--a--------g-------a--------------------------------
--------------------------t--------------a-g---at----ag-----
------------------------------------------------------a-tag-
-a---------ta-------------------------g-a-------------------
----ta------------------------------------------------------
------------------------------------------------------------
-------------------
>Kolobok-2_DR|184528
------------------------------------------------------------
------------------------------------------------------------
------------------------------------------------------------
------------------------------------------------------------
------------------------------------------------------------
------------------------------------------------------------
------------------------------------------------------------
------------------------------------------------------------
------------------------------------------------------------
------------------------------------------------a-----------
--------------------------------------tat-------------at-ata
tatatata-t------------------------------------ata------tatat
--a-t------------------------------------------a--tat-------
--------a---ta----ta---------------------------tatatat------
--------------atat---------------a-t----------------------at
------at--a-------------t--a--------------------------------
--------------------------t--------------------tt----tacc---
-----------------------------------------------tttcacca-cat-
-a---------cgcatgaaaatacaa---------------------------------c
atggcat--------ta--------tttt-c-----------------------------
------------------------------------------------------------
-------------------
>Kolobok-2_DR|184529
----------------------------------------------------tagatgga
tagatg-------------------gatgga----cggacaga-----------------
------------------------------------------------------------
--------tagatat---------------------------------------------
--------------------------------a---aatagaaaat------gaa---a-
--taa-t-----------------------------------------------------
------------------------------------------------------------
------------------------------------------------------------
------------------------------------------------------------
------------------------------------taaat--a-tata-----------
--------------------------------------tat-------------at-ata
tatatata-t------------------------------------ata------tatat
--a-t------------------------------------------a--tat-------
--------a---ta----ta---------------------------tatatat------
--------------atat---------------a-t----------------------at
------at--a-------------t--a--------------------------------
--------------------------t--------------------at-----ata---
------------------------------------------------------------
------------------------------------------------------------
------------------------------------------------------------
------------------------------------------------------------
-------------------
>Kolobok-2_DR|184530
------------------------------------------------------------
------------------------------------------------------------
------------------------------------------------------------
------------------------------------------------------------
------------------------------------------------------------
------------------------------------------------------------
------------------------------------------------------------
------------------------------------------------------------
------------------------------------------------------------
-----------------------------a------------------------------
------------------------------------------------------tt-atg
tgagtttt-c----------------------------------cagaa------gaaac
--g--------------acc---------------------------a--aac------g
g-----------tg--g-cagga------------------------gatgggtct----
-------gt----aatac----------gggaga-ccatcaggaaa----a-------ac
------aa--a-------------a--g--------------------------------
--------------------------t--------------------gt----tg-----
------------------------------------------------------g-cag-
-g---------aattttttacaccaaagtcactac---aaaccaaccaact-----caac
ccagta------------------------------------------------------
------------------------------------------------------------
-------------------
>Kolobok-2_DR|184531
------------------------------------------------------------
------------------------------------------------------------
------------------------------------------------------------
---------ttctactcagtaaaat-----------------------------------
----------------------------------------------------------t-
--taa-actt--------------------------------------------------
------------------------------------------------------------
------------------------------------------------------------
------------------------------------------------------------
------------------------gct--a----tatatat--a-tata-----------
--------------------------------------tat-------------at-ata
tatatata-t------------------------------------ata------tatat
--a-g------------------------------------------a--tat-------
--------a---ta----ta---------------------------tatatat------
--------------atat---------------a-t----------------------at
------at--a-------------t--a--------------------------------
--------------------------t--------------------ta----cattgt-
-------------------------------------------atactgtatata-ta--
------------------------------------------------------------
-ctgta------------------------------------------------------
------------------------------------------------------------
-------------------
>Kolobok-2_DR|184532
------------------------------------------------------------
------------------------------------------------------------
------------------------------------------------------------
------------atgttgttagca------------------------------------
-------------------------------tg----at------------ag-a---t-
--aga-taga----t---------------------------------------------
------------------------------------------------------------
------------------------------------------------------------
------------------------------------------------------------
-------------------------a---g-----atagat--a-gatag----------
---------------------------------------a-----------tagat-aga
tagataga-t----------------------------------agataga----tagat
aga-ta----------------------------------------ga--ta--------
-------ga---ta-aaattg---------------------------atagat------
--------a--g--ata---------------ga-t--------ag----a--tag--at
---ag-at--a--------g-------a--------------------------------
--------------------------t--------------a-g---at----ag-----
------------------------------------------------------a-tag-
-a---------ta-------------------------g-a-------------------
----tag------------------ata--------------------------------
------------------------------------------------------------
-------------------
>Kolobok-2_DR|184533
------------------------------------------------------------
------------------------------------------------------------
------------------------------------------------------------
-----------------cattaaaagcacaatg---------------------------
------------ctaaagaggg---------gt---ttagacttta------gta---t-
--gta-tata----ta--------------------------------------------
------------------------------------------------------------
------------------------------------------------------------
------------------------------------------------------------
------------------------------------tatat--a-tata-----------
--------------------------------------cat-------------gt-atg
tatgtata-t------------------------------------ata------tatat
--a-cacacacacaca-------------------cacacacacatga--tac-------
--------a---ta----aa---------------------------tatatat------
--------------atat---------------a-t----------------------at
------at--a-------------t--a--------------------------------
--------------------------t--------------------a------------
-----------------------------------------tatatatatatata-tat-
-a---------tata---------------------------------------------
------------------------------------------------------------
------------------------------------------------------------
-------------------
>Kolobok-2_DR|184534
------------------------------------------------------------
------------------------------------------------------------
------------------------------------------------------------
-------------------taga-------------------------------------
--------------------ta----------g----at------------ag-a---t-
--aga-taga----t---------------------------------------------
------------------------------------------------------------
------------------------------------------------------------
------------------------------------------------------------
-------------------------a---g-----atagat--a-gatag----------
---------------------------------------a-----------tagat-aga
tagataga-t----------------------------------agataga----tagat
aga-ta----------------------------------------ga--ta--------
-------ga---ta-ga-tag---------------------------atagat------
--------a--g--ata---------------ga-t--------ag----a--tag--at
---ag-at--a--------g-------a--------------------------------
--------------------------t--------------a-g---at----ag-----
------------------------------------------------------a-tag-
-a---------ta-------------------------g-a-------------------
----tag------------------atcataacaagaactgctgctta------------
------------------------------------------------------------
-------------------
>Kolobok-2_DR|184535
------------------------------------------------------------
---------------------------------agtgtatt-------------------
------------------------------------------------------------
-------tgggaaatttgaaagaa------------------------------------
-------------------------------ag----aa------------ag-a---a-
--agaa-aga----a---------------------------------------------
------------------------------------------------------------
------------------------------------------------------------
------------------------------------------------------------
-------------------------a---g-----aaagat--a-gatga----------
---------------------------------------t-----------a-gat-aga
tagataga-t----------------------------------agataga----tagat
aga-ta----------------------------------------ga--ta--------
-------ga---ta-ga-tag---------------------------atagat------
--------a--g--ata---------------ga-t--------ag----a--tag--at
---ag-at--a--------g-------a--------------------------------
--------------------------t--------------a-g---at----ag-----
------------------------------------------------------a-ta--
------------------------------------------------------------
------------------------------------------------------------
------------------------------------------------------------
-------------------
>Kolobok-2_DR|184536
------------------------------------------------------------
------------------------------------------------------------
------------------------------------------------------------
------------------------------------------------------------
------------------------------------------------------------
------------------------------------------------------------
------------------------------------------------------------
------------------------------------------------------------
------------------------------------------------------------
--------------------ggataaa--a------------------------------
------------------------------------------------------tc-aca
taagtttt-c----------------------------------cagga------gaaat
--a--------------aca---------------------------a--gac------g
gg------agggtg--c-cggga------------------------gatgggtct----
-------ta----aatat----------gggaga-ctaccgggaaa----a-------ac
------ag--g-------------a--g--------------------------------
--------------------------t--------------------gt----tg-----
------------------------------------------------------g-cag-
-g---------tatgatttagcatgttata------------------------------
------------------------------------------------------------
------------------------------------------------------------
-------------------
>Kolobok-2_DR|184537
------------------------------------------------------------
------------------------------------------------------------
------------------------------------------------------------
--------------------aga-------------------------------------
--------------------ca----------g----ac------------ag-a---c-
--aga-caga----c---------------------------------------------
------------------------------------------------------------
------------------------------------------------------------
------------------------------------------------------------
-------------------------a---g-----acagac--a-gacag----------
---------------------------------------a-----------cagac-aga
cagacaga-t----------------------------------agataga----tagat
aga-ta----------------------------------------ga--ta--------
-------ga---ta-ga-tag---------------------------atagat------
--------a--g--ata---------------ga-t--------ag----a--tag--at
---ag-at--a--------g-------a--------------------------------
--------------------------t--------------a-g---at----ag-----
------------------------------------------------------a-tag-
-a---------ta-------------------------g-a-------------------
----tag------------------atcataacaagaactgctgctta------------
------------------------------------------------------------
-------------------
>Kolobok-2_DR|184538
------------------------------------------------------------
-----------------------ttaatagcatgacatttaa------------------
------------------------------------------------------------
--------aagtgtttaaacgagg------------------------------------
-------------------tcg---------tg---gat------------gg-a---t-
--gga-tgga----t---------------------------------------------
------------------------------------------------------------
------------------------------------------------------------
------------------------------------------------------------
-------------------------g---g-----atggat--g-gatgg----------
---------------------------------------a-----------tggat-gga
tggatgga-t----------------------------------ggatgga----tggat
gga-tg----------------------------------------ga--tg--------
-------ga---tg-ga-tgg---------------------------atggat------
--------a--g--aca---------------ga-t--------ag----a--tag--at
---ag-at--a--------g-------a--------------------------------
--------------------------t--------------a-g---at----ag-----
------------------------------------------------------a-tag-
-a---------ta-------------------------g-a-------------------
----ta------------------------------------------------------
------------------------------------------------------------
-------------------
>Kolobok-2_DR|184539
------------------------------------------------------------
------------------------------------------------------------
------------------------------------------------------------
------------------------------------------------------------
------------------------------------------------------------
------------------------------------------------------------
------------------------------------------------------------
------------------------------------------------------------
------------------------------------------------------------
-------------------------------------------a-tata-----------
--------------------------------------tat-------------at-ata
tatatata-t------------------------------------ata------tatat
--a-t------------------------------------------a--tat-------
--------a---ta----ta---------------------------tatatattgac--
-------------aatat---------------a-t----------------------at
------at--a-------------t--a--------------------------------
--------------------------t--------------------ac----tgtagat
ac------------------ttat-------------------gagttgctttaa-tat-
-g---------tatcac---------ctata---------------------------aa
acagc-------------------------------------------------------
------------------------------------------------------------
-------------------
>Kolobok-2_DR|184540
------------------------------------------------------------
------------------------------------------------------------
------------------------------------------------------------
------------------------------------------------------------
----------------------------------------------------------t-
--aga-taga----t---------------------------------------------
------------------------------------------------------------
------------------------------------------------------------
------------------------------------------------------------
-------------------------a---g-----atagat--a-gatag----------
---------------------------------------a-----------tagat-aga
tagataga-t----------------------------------agataga----tagat
aga-ta----------------------------------------ga--ta--------
-------ga---ta-ga-tag---------------------------atagat------
--------a--g--ata---------------ga-t--------ag----a--tag--at
---ag-at--a--------g-------a--------------------------------
--------------------------t--------------a-a---at----ag-----
------------------------------------------------------a-tag-
-a---------ta-------------------------g-a-------------------
----tta------------------caagtaac---------------------------
--------accaa-----------------------------------------------
-------------------
>Kolobok-2_DR|184541
------------------------------------------------------------
------------------------------------------------------------
------------------------------------------------------------
-------------------taga-------------------------------------
--------------------ta----------g----at------------ag-a---t-
--aga-taga----t---------------------------------------------
------------------------------------------------------------
------------------------------------------------------------
------------------------------------------------------------
-------------------------a---g-----atagat--a-gatag----------
---------------------------------------a-----------tagat-aga
tagataga-t----------------------------------agataga----tagat
aga-ta----------------------------------------ga--ta--------
-------ga---ta-ga-tag---------------------------atagat------
--------a--g--ata---------------ga-t--------ag----a--tag--at
---ag-at--a--------g-------a--------------------------------
--------------------------t--------------a-g---at----ag-----
------------------------------------------------------a-tag-
-a---------ta-------------------------g-a-------------------
----tag------------------atcataacaagaactgctgctta------------
------------------------------------------------------------
-------------------
>Kolobok-2_DR|184542
------------------------------------------------------------
------------------------------------------------------------
------------------------------------------------------------
------------------------------------------------------------
------------------------------------------------------------
------------------------------------------------------------
------------------------------------------------------------
------------------------------------------------------------
------------------------------------------------------------
--------------------------------------tat--a-tata-----------
--------------------------------------tat-------------at-ata
tatatata-t------------------------------------ata------tatat
--a-t------------------------------------------a--tat-------
--------a---ta----ta---------------------------tatatat------
--------------atat---------------a-t----------------------gt
------tt--g-------------c--a--------------------------------
--------------------------c--------------------ct----aatgttt
tgag-----------ctgtgtcaaatc---atgtgcagaatgacaattgtttcag-tat-
-g---------agt----------------------------------------------
------------------------------------------------------------
------------------------------------------------------------
-------------------
>Kolobok-2_DR|184543
------------------------------------------------------------
------------------------------------------------------------
------------------------------------------------------------
------------------------------------------------------------
------------------------------------------------------------
------------------------------------------------------------
------------------------------------------------------------
------------------------------------------------------------
------------------------------------------------------------
---------------------------------------at--a-tata-----------
--------------------------------------tat-------------at-ata
tatatata-t------------------------------------ata------tatat
--a-t------------------------------------------a--tat-------
--------a---ta----ta---------------------------tatataa------
--------------aaat---------------a-ca---------------------gt
------at--a-------------t--a--------------------------------
--------------------------t--------------------at----gatgttc
ggat-----------gcacttca------------------------tgttacag-tat-
-g---------tgtac--------------------------------------------
------------------------------------------------------------
------------------------------------------------------------
-------------------
>Kolobok-2_DR|184544
------------------------------------------------------------
------------------------------------------------------------
------------------------------------------------------------
------------------------------------------------------------
------------------------------------------------------------
------taaa----ttg-------------------------------------------
------------------------------------------------------------
------------------------------------------------------------
------------------------------------------------------------
-------------------------a---a-----atgaat--a-aatga----------
--------------------------------------------------gatgat-aga
tagataga-t----------------------------------agataga----tagat
aga-ta----------------------------------------ga--ta--------
-------ga---ta-ga-tag---------------------------atagat------
--------a--g--ata---------------ga-t--------ag----a--tag--at
---ag-at--a--------g-------a--------------------------------
--------------------------t---------------------------------
------------------------------------------------------------
------------------------------------------------------------
------------------------------------------------------------
------------------------------------------------------------
-------------------
>Kolobok-2_DR|184545
------------------------------------------------------------
-----------------------------aaaatgtgta---------------------
------------------------------------------------------------
---------------------ga-------------------------------------
--------------------ta----------g----at------------ag-a---t-
--aga-caga----c---------------------------------------------
------------------------------------------------------------
------------------------------------------------------------
------------------------------------------------------------
-------------------------a---g-----acagac--a-gacag----------
---------------------------------------a-----------cagac-aga
cagacaga-c----------------------------------agacaga----cagac
aga-ca----------------------------------------ga--ca--------
-------ga---ca-ga-cag---------------------------acagac------
--------a--g--aca---------------ga-c--------ag----a--cag--at
---ag-at--a--------g-------a--------------------------------
--------------------------t--------------a-g---at----ag-----
------------------------------------------------------a-tag-
-a---------ta-------------------------g-a-------------------
----tag------------------ata--------------------------------
------------------------------------------------------------
-------------------
>Kolobok-2_DR|184546
------------------------------------------------------------
---ttt---tgctcagcaagataacattatatatatatatat------------------
------------------------------------------------------------
--------------atatatata-------------------------------------
--------------------ta----------t----at------------at-a---t-
--tat-atat----a---------------------------------------------
------------------------------------------------------------
------------------------------------------------------------
------------------------------------------------------------
-------------------------t---t-----atagat--a-gatag----------
---------------------------------------a-----------tagat-aga
tagataga-t----------------------------------agataga----tagat
aga-ta----------------------------------------ga--ta--------
-------ga---ta-ga-tag---------------------------atagat------
--------a--g--ata---------------ga-t--------ag----a--tag--at
---ag-at--a--------g-------a--------------------------------
--------------------------t--------------a-g---at----ag-----
------------------------------------------------------a-tag-
-a---------tg-------------------------c-a-------------------
----ctgctgggt-----------------------------------------------
------------------------------------------------------------
-------------------
>Kolobok-2_DR|184547
------------------------------------------------------------
------------------------------------------------------------
------------------------------------------------------------
--------------------aga-------------------------------------
--------------------ca----------g----ac------------ag-a---c-
--aga-caga----c---------------------------------------------
------------------------------------------------------------
------------------------------------------------------------
------------------------------------------------------------
-------------------------a---g-----acagac--a-gacag----------
---------------------------------------a-----------cagac-aga
cagacaga-c----------------------------------agacaga----cagac
aga-ca----------------------------------------ga--ca--------
-------ga---ta-ga-tag---------------------------atagat------
--------a--g--ata---------------ga-t--------ag----a--tag--at
---ag-at--a--------g-------a--------------------------------
--------------------------t--------------a-g---at----ag-----
------------------------------------------------------a-tag-
-a---------tc-------------------------a-a-------------------
----cag------------------agaa-------------------------------
-----tgtcaaaccatactta---------------------------------------
-------------------
>Kolobok-2_DR|184548
------------------------------------------------------------
------------------------------------------------------------
------------------------------------------------------------
-----------------------t------------------------------------
-------------------------------ag----at------------ag-a---t-
--aga-taga----t---------------------------------------------
------------------------------------------------------------
------------------------------------------------------------
------------------------------------------------------------
-------------------------a---g-----atagat--a-gatag----------
---------------------------------------a-----------tagat-aga
tagataga-t----------------------------------agataga----tagat
aga-ta----------------------------------------ga--ta--------
-------ga---ta-ga-tag---------------------------atagat------
--------a--g--ata---------------ga-t--------ag----a--tag--at
---ac-at--a--------g-------a--------------------------------
--------------------------t--------------t-g---at----ag-----
------------------------------------------------------a-tag-
-a---------ta-------------------------a-a-------------------
----tag------------------atagatagaaaaactac-----------------a
tctattgcaacaatataaatatt-------------------------------------
-------------------
>Kolobok-2_DR|184549
------------------------------------------------------------
------------------------------------------------------------
------------------------------------------------------------
------------------------------------------------------------
-------------------------------ag----ac------------ag-a---c-
--aga-caga----c---------------------------------------------
------------------------------------------------------------
------------------------------------------------------------
------------------------------------------------------------
-------------------------a---g-----acagac--a-gacag----------
---------------------------------------a-----------cagac-aga
cagataga-t----------------------------------agataga----tagat
aga-ta----------------------------------------ga--ta--------
-------ga---ta-ga-tag---------------------------atagat------
--------a--g--ata---------------ga-t--------ag----a--tag--at
---aa-at--a--------ga-----aa--------------------------------
--------------------------t--------------a-t---at----at-----
------------------------------------------------------g-tag-
-a---------ta-------------------------a-a-------------------
----aat------------------aaacatacacac-----------------------
------------------------------------------------------------
-------------------
>Kolobok-2_DR|184550
------------------------------------------------------------
------------------------------------------------------------
------------------------------------------------------------
------------------------------------------------------------
--------------------ta----------g----at------------ag-a---t-
--aga-taga----t---------------------------------------------
------------------------------------------------------------
------------------------------------------------------------
------------------------------------------------------------
-------------------------gatag-----atagat--a-gatag----------
---------------------------------------a-----------tagat-aga
tagataga-t----------------------------------agataga----tagat
aga-ta----------------------------------------ga--ta--------
-------ga---ta-ga-tag---------------------------atagat------
--------a--g--ata---------------ga-t--------ag----a--tag--at
---ag-at--a--------g-------a--------------------------------
--------------------------t--------------a-g---at----ag-----
------------------------------------------------------a-tag-
cacagc-----ca-------------------------gca---------a---------
----tag--------ct--------tttatggcaa-------------------------
------------------------------------------------------------
-------------------
>Kolobok-2_DR|184551
------------------------------------------------------------
------------------------------------------------------------
------------------------------------------------------------
------------------------------------------------------------
------------------------------------------------------------
------------------------------------------------------------
------------------------------------------------------------
------------------------------------------------------------
------------------------------------------------------------
------------------------ata--a----aatatat--a-tata-----------
--------------------------------------tat-------------at-ata
tatatata-t------------------------------------ata------tatat
--a-t------------------------------------------a--tat-------
--------a---ta----ta---------------------------tatatattta---
--------------acat---------------a-t----------------------at
------tt--t-------------t--a--------------------------------
--------------------------c--------------------ca----tattatt
tca------------acatggcaa------------------------------------
-----------------------------------------------------------a
actgaat--------tg--------ct---------------------------------
------------------------------------------------------------
-------------------
>Kolobok-2_DR|184552
------------------------------------------------------------
------------------------------------------------------------
------------------------------------------------------------
------------------------------------------------------------
----------------------------------------------------------t-
--aga-taga----t---------------------------------------------
------------------------------------------------------------
------------------------------------------------------------
------------------------------------------------------------
-------------------------a---g-----atagat--a-gatag----------
---------------------------------------a-----------tagat-aga
tagataga-t----------------------------------agataga----tagat
aga-ta----------------------------------------ga--ta--------
-------ga---ta-ga-tag---------------------------atagat------
--------a--g--ata---------------ga-t--------ag----a--tag--at
---ag-at--a--------g-------a--------------------------------
--------------------------t--------------a-g---at----ag-----
------------------------------------------------------a-tag-
-a---------ta-------------------------g-a-------------------
----tag------------------atggatgg---------------------------
------------atggatgta---------------------------------------
-------------------
>Kolobok-2_DR|184553
------------------------------------------------------------
------------------------------------------------------------
------------------------------------------------------------
---------------tgcttagaa------------------------------------
-------------------------------ga----ac---------------------
------------------------------------------------------------
------------------------------------------------------------
------------------------------------------------------------
------------------------------------------------------------
----------------------------------------t--a-gacag----------
---------------------------------------a-----------caaat-aag
taggtagg-t----------------------------------ggacgga----cagac
aga-ca----------------------------------------ga--ta--------
-------aa---tg-ga-cag---------------------------acagat------
------aggcag--ata---------------ga-t--------aa----a--taa--at
---ag-ac--a-------------c--a--------------------------------
----------------------c------------------------tt----ag-----
------------------------------------------------------a-cag-
-a---------ca-------------------cag---ata----------ga-------
----tag----------------aca----------------------------------
------------------------------------------------------------
-------------------
>Kolobok-2_DR|184554
------------------------------------------------------------
------------------------------------------------------------
------------------------------------------------------------
------------------------------------------------------------
------------------------------------------------------------
------------------------------------------------------------
------------------------------------------------------------
------------------------------------------------------------
------------------------------------------------------------
------------------------------------------------------------
------------------------------------------------------------
---gtttt-c----------------------------------cagga------gaaat
--a--------------aca---------------------------a--aac------g
gg------atggtg--g-cggcg------------------------gatgggtct----
-------ga----aatac----------agtaga-ttcccgggaaa----a-------ac
------gc--g-------------a--c--------------------------------
--------------------------t--------------------gt----tgg----
-----------------------------------------------------ca-gcg-
-a---------tgcaattta----------------------------------------
------------------------------------------------------------
------------------------------------------------------------
-------------------
>Kolobok-2_DR|184555
------------------------------------------------------------
------------------------------------------------------------
------------------------------------------------------------
------------------------------------------------------------
------------------------------------------------------------
------------------------------------------------------------
------------------------------------------------------------
------------------------------------------------------------
------------------------------------------------------------
---------------------------------------at--a-tata-----------
--------------------------------------tat-------------at-ata
tatatata-t------------------------------------ata------tatat
--a-t------------------------------------------a--tat-------
--------a---ta----ta---------------------------tatatat------
--------------atat---------------a-t----------------------at
------at--a-------------t--a--------------------------------
--------------------------t--------------------g------------
tt-------------------------------ttaaacatt-tctttcttctgt-tac-
-a---------aatgaaaa-----------------------------------------
----agc--------tg--------tttg-ctggata-----------------------
------------agtt--------------------------------------------
-------------------
>Kolobok-2_DR|184556
------------------------------------------------------------
-------------------cagaaatgaaccaa-atgctt--------------------
------------------------------------------------------------
---------------tttacaga-------------------------------------
--------------------ca----------g----ac------------ag-a---c-
--aga-caga----c---------------------------------------------
------------------------------------------------------------
------------------------------------------------------------
------------------------------------------------------------
-------------------------a---g-----acagac--a-gacag----------
---------------------------------------a-----------cagac-aga
cagacaga-c----------------------------------agacaga----cagac
aga-ca----------------------------------------ga--ta--------
-------ga---ta-ga-tag---------------------------atagat------
--------a--g--ata---------------ga-t--------ag----a--tag--at
---ag-at--a--------g-------a--------------------------------
--------------------------t--------------a-g---at----ag-----
------------------------------------------------------a-tag-
-a---------ta-------------------------g-a-------------------
----tag------------------ata--------------------------------
------------------------------------------------------------
-------------------
>Kolobok-2_DR|184557
------------------------------------------------------------
-------------------------tttaaaaaggtaattttaatac-------------
-----------------------------agtacactatata------------------
-tatatatatatatatatatata-------------------------------------
--------------------ta----------t----at------------at-a---t-
--aga-taga----t---------------------------------------------
------------------------------------------------------------
------------------------------------------------------------
------------------------------------------------------------
-------------------------a---g-----atagat--a-gatag----------
---------------------------------------a-----------tagat-aga
tagataga-t----------------------------------agataga----tagat
aga-ta----------------------------------------ga--ta--------
-------ga---ta-ga-tag---------------------------atagat------
--------a--g--ata---------------ga-t--------ag----a--tag--at
---ag-at--a--------g-------a--------------------------------
--------------------------t--------------a-g---at----ag-----
------------------------------------------------------a-tag-
-a---------ta-------------------------g-a-------------------
----tag------------------atag-------------------------------
------------------------------------------------------------
-------------------
>Kolobok-2_DR|184558
---------------------------------------------tgtatgtcaatataa
aagtctac----------cttggtaactaac----attcttaaacaata-----------
------------------------------------------------------------
--------------ttttctaaaaaa----------------------------------
---------------------a---------aa---aaca-------------aa---c-
--aaa-caaa----ca--------------------------------------------
------------------------------------------------------------
------------------------------------------------------------
------------------------------------------------------------
------------------------aat--a----cataaat--a-aata-----------
--------------------------------------aataa----------------a
taaataaa-t----------------------------------aaaca------taaat
--attaa----------------------------------------a--taa-------
--------a---taca--ta---------------------------catacat------
--------a----catac---------------a-t----------------------aa
------tt--g-------------g--a--------------------------------
--------------------------t--------------------a------------
------------------------------------------------------------
------------------------------------------------------------
------------------------------------------------------------
------------------------------------------------------------
-------------------
>Kolobok-2_DR|184559
------------------------------------------------------------
------------------------------------------------------------
------------------------------------------------------------
-------------------taaaatatgtg------------------------------
------------------------------------------------------------
------------------------------------------------------------
------------------------------------------------------------
------------------------------------------------------------
------------------------------------------------------------
------------------------------------------------------------
------------------------------------------------------------
------------------------------------------------------------
-----------------------------------aaaaataatgtga--ttt-------
----------------------------------------aataac-agcacatt-----
------------------------------------------------------------
----------------------------------------------ttacagag------
--------------------------c---------------------------------
------------------------------------------------------------
----------------------------------------------------------ac
ctcataa--------aa--------a----caatcaagccttc-----------------
--------taaaaaactgttgattgaccagtcttttaa----------------------
-------------------
>Kolobok-2_DR|184560
------------------------------------------------------------
------------------------------------------------------------
------------------------------------------------------------
------------------------------------------------------------
------------------------------------------------------------
------------------------------------------------------------
------------------------------------------------------------
------------------------------------------------------------
------------------------------------------------------------
------------------------------------tagat--a-gatag----------
---------------------------------------a-----------tagat-aga
tagataga-t----------------------------------agataga----tagat
aga-ta----------------------------------------ga--ta--------
-------ga---ta-ga-tag---------------------------atagat------
--------a--g--ata---------------gatt--------tt----g--cat-ata
-g-cacac--att-----------caca--------------------------------
--------------------------t--------------a----catgc---------
------------------------------------------------------a-aca-
------------------------------------------------------------
------------------------------------------------------------
------------------------------------------------------------
-------------------
>Kolobok-2_DR|184561
------------------------------------------------------------
--------------------taaataaatagaaaaaaaaaaa------------------
------------------------------------------------------------
--------aaatatatggatggat------------------------------------
-------------------gga---------tg---gat------------gg-a---t-
--gga-tgga----t---------------------------------------------
------------------------------------------------------------
------------------------------------------------------------
------------------------------------------------------------
-------------------------g---g-----atggat--g-gatag----------
---------------------------------------a-----------tggat-aga
tggataga-t----------------------------------ggataga----tggat
aga-tg----------------------------------------ga--ta--------
-------ga---tg-ga-tag---------------------------atagat------
--------a--g--atg---------------ga-t--------ag----a--tag--at
---ag-at--a--------g-------a--------------------------------
--------------------------t--------------a-g---at----ag-----
------------------------------------------------------a-tag-
-a---------ta-------------------------g-a-------------------
----tag------------------ata--------------------------------
------------------------------------------------------------
-------------------
>Kolobok-2_DR|184562
------------------------------------------------------------
------------------------------------------------------------
------------------------------------------------------------
---------------tagatagat------------------------------------
-----------------agatagat------ag----at------------ag-a---t-
--aga-taga----t---------------------------------------------
------------------------------------------------------------
------------------------------------------------------------
------------------------------------------------------------
-------------------------a---g-----atagat--a-gatag----------
---------------------------------------a-----------tagat-aga
tagataga-t----------------------------------agataga----tagat
aga-ta----------------------------------------ga--ta--------
-------ga---ta-ga-tag---------------------------atagat------
--------a--g--ata---------------ga-t--------ag----a--tag--at
---ag-at--a--------g-------a--------------------------------
--------------------------t--------------a-g---at----ag-----
------------------------------------------------------a-taa-
-a---------ta-------------------------g-a-------------------
----ta-----------------------------------------------------g
atctaaatatatatatttgtataataatattacat-------------------------
-------------------
>Kolobok-2_DR|184563
------------------------------------------------------------
------------------------------------------------------------
------------------------------------------------------------
------------atgttgttagca------------------------------------
-------------------------------tg----at------------gg-a---t-
--aga-tagata------------------------------------------------
------------------------------------------------------------
------------------------------------------------------------
------------------------------------------------------------
-------------------------a---g-----atagat--a-gatag----------
---------------------------------------a-----------tagat-aga
tagataga-t----------------------------------agataga----tagat
aga-ta----------------------------------------ga--ta--------
-------ga---ta-ga-tagag--------------------------tagat------
--------a--g--ata---------------ga-t--------ag----a--tag--at
---ag-at--a--------g-------a--------------------------------
--------------------------t--------------a-g---at----ag-----
------------------------------------------------------a-tag-
-a---------ta-------------------------g-a-------------------
----tag------------------ata--------------------------------
------------------------------------------------------------
-------------------
>Kolobok-2_DR|184564
------------------------------------------------------------
------------------------------------------------------------
------------------------------------------------------------
-------------------taga-------------------------------------
--------------------ta----------g----at------------ag-a---t-
--aga-taga----t---------------------------------------------
------------------------------------------------------------
------------------------------------------------------------
------------------------------------------------------------
-------------------------a---g-----acagac--a-gatag----------
---------------------------------------a-----------tagat-aga
tagataga-t----------------------------------atataga----tagat
aga-ta----------------------------------------ga--ta--------
-------ga---ta-ga-tag---------------------------atagat------
--------a--g--ata---------------ga-t--------ag----a--tag--at
---ag-at--a--------g-------a--------------------------------
--------------------------t--------------a-g---at----ag-----
------------------------------------------------------a-tag-
-a---------ta-------------------------g-a-------------------
----tag------------------atcataacaagaactgctgctta------------
------------------------------------------------------------
-------------------
>Kolobok-2_DR|184565
------------------------------------------------------------
------------------------------------------------------------
------------------------------------------------------------
------------------aaaaaacgac--------------------------------
----------------------------------------------------t-t---c-
--aga-tagc----t---------------------------------------------
------------------------------------------------------------
------------------------------------------------------------
------------------------------------------------------------
-------------------------a---g-----atagat--a-gctag----------
---------------------------------------a-----------tagat-ggc
tagataga-t----------------------------------agataga----tagat
aga-ta----------------------------------------ga--ta--------
-------ga---ta-ga-tag---------------------------atagat------
--------a--g--ata---------------ga-t--------ag----a--ta-----
------------------------------------------------------------
------------------------------------------------------------
------------------------------------------------------------
------------------------------------------------------------
------------------------------------------------------------
------------------------------------------------------------
-------------------
>Kolobok-2_DR|184566
------------------------------------------------------------
------------------------------------------------------------
------------------------------------------------------------
------------------------------------------------------------
------------------------------------------------------------
------------------------------------------------------------
------------------------------------------------------------
------------------------------------------------------------
------------------------------------------------------------
------------------------------------------------a-----------
--------------------------------------tat-------------at-ata
tatatata-t------------------------------------ata------tatat
--a-t------------------------------------------a--tat-------
--------a---ta----ta---------------------------tatatat------
--------------atat---------------a-t----------------------at
------at--a-------------t--a--------------------------------
--------------------------c--------------------ca----taatta-
----------------------------------aagcaatg-tctatttttgta-cgt-
-a---------gctgtcaaaa---------------------------------------
------------------------------------------------------------
------------------------------------------------------------
-------------------
>Kolobok-2_DR|184567
------------------------------------------------------------
------------------------------------------------------------
------------------------------------------------------------
------------------------------------------------------------
------------------------------------------------------------
--------ga--------------------------------------------------
------------------------------------------------------------
------------------------------------------------------------
------------------------------------------------------------
----------------------gagag--a----gagaaat--a-tata-----------
--------------------------------------tat-------------at-ata
tatatata-t------------------------------------ata------tatat
--a-t------------------------------------------a--tat-------
--------a---ta----ta---------------------------tatatat------
--------------atat---------------a-t----------------------at
------at--a-------------t--a--------------------------------
--------------------------t--------------------at----aaatata
tgg------------ataagttg---------gcggttcattccg---------------
-c---------tgtggcaa-----------------------------------------
------------------------------------------------------------
------------------------------------------------------------
-------------------
>Kolobok-2_DR|184568
------------------------------------------------------------
------------------------------------------------------------
------------------------------------------------------------
------------------ttaaa-------------------------------------
--------------------aa---gtatga------aa------------ag-a---t-
--aga-taga----t---------------------------------------------
------------------------------------------------------------
------------------------------------------------------------
------------------------------------------------------------
-------------------------a---g-----atagat--a-gatag----------
---------------------------------------a-----------tagat-aga
tagataga-t----------------------------------agataga----tagat
aga-ta----------------------------------------ga--ta--------
-------ga---ta-ga-tag---------------------------atagat------
--------a--g--ata---------------ga-t--------ag----a--tag--at
---ag-at--a--------g-------a--------------------------------
--------------------------t--------------a-g---at----ag-----
------------------------------------------------------a-tag-
-a---------ta-------------------------g-a-------------------
----tag------------------atat-------------------------------
------------------------------------------------------------
-------------------
>Kolobok-2_DR|184569
------------------------------------------------------------
------------------------------------------------------------
------------------------------------------------------------
------------------------------------------------------------
------------------------------------------------------------
------------------------------------------------------------
------------------------------------------------------------
------------------------------------------------------------
------------------------------------------------------------
-------------------------g---t-----ttagat--a-gatag----------
---------------------------------------a-----------tagat-aga
tagataga-t----------------------------------agataga----tagat
aga-ta----------------------------------------ga--ta--------
-------ga---ta-ga-tag---------------------------atagat------
--------a--g--ata---------------ga-t--------ag----a--tag--at
---ag-attcatatgctttgattc------------------------------------
-----------------------------------------------at----ag-----
------------------------------------------------------a-ttc-
-a---------t------------------------------------------------
------------------------------------------------------------
------------------------------------------------------------
-------------------
>Kolobok-2_DR|184570
------------------------------------------------------------
------------------------------------------------------------
------------------------------------------------------------
-----------atttgttaaaaa-------------------------------------
--------------------ag----------a----at------------ag-a---t-
--aga-taga----t---------------------------------------------
------------------------------------------------------------
------------------------------------------------------------
------------------------------------------------------------
-------------------------a---g-----atagat--a-gatag----------
---------------------------------------a-----------tagat-aga
tagataga-t----------------------------------agataga----cagat
aga-ca----------------------------------------ga--ta--------
-------ga---ta-ga-tag---------------------------atagat------
--------a--g--ata---------------ga-t--------ag----a--tag--at
---ag-at--a--------g-------a--------------------------------
--------------------------t--------------a-g---at----ag-----
------------------------------------------------------a-tag-
-a---------ta-------------------------g-a-------------------
----tag------------------ata--------------------------------
------------------------------------------------------------
-------------------
>Kolobok-2_DR|184571
------------------------------------------------------------
------------------------------------------------------------
------------------------------------------------------------
------------------------------------------------------------
-------------------------------------at------------gg-a---t-
--gga-tgga----t---------------------------------------------
------------------------------------------------------------
------------------------------------------------------------
------------------------------------------------------------
-------------------------g---g-----atggat--g-gatgg----------
---------------------------------------a-----------tggat-gga
tggatgga-t----------------------------------ggatgga----tggat
gga-ta----------------------------------------ga--ta--------
-------ga---ta-ga-tag---------------------------atagat------
--------a--g--ata---------------ga-t--------ag----a--tag--at
---ag-at--a--------g-------a--------------------------------
--------------------------t--------------a-g---at----ag-----
------------------------------------------------------a-tag-
-a---------ta-------------------------g-a-------------------
----tag------------------atcataac---------------------------
--------aagaactgctgctta-------------------------------------
-------------------
>Kolobok-2_DR|184572
------------------------------------------------------------
------------------------------------------------------------
------------------------------------------------------------
----------------agacaga-------------------------------------
--------------------ca----------g----ac------------ag-a---c-
--aga-caga----c---------------------------------------------
------------------------------------------------------------
------------------------------------------------------------
------------------------------------------------------------
-------------------------a---g-----acagac--a-gacag----------
---------------------------------------a-----------tagat-aga
tagataga-t----------------------------------agataga----tagat
aga-ta----------------------------------------ga--ta--------
-------ga---ta-ga-tag---------------------------atagat------
--------a--g--ata---------------ga-t--------ag----a--tag--at
---ag-at--a--------g-------a--------------------------------
--------------------------t--------------a-g---at----ag-----
------------------------------------------------------a-tag-
-a---------ta-------------------------g-a-------------------
----tag------------------atgataa-------------------------ctg
catattgtgataatatatattacatttatagaa---------------------------
-------------------
>Kolobok-2_DR|184573
------------------------------------------------------------
------------------------------------------------------------
------------------------------------------------------------
---------------------aaaaa----------------------------------
-----------------------------------------------------aa---t-
--aaa-taaa----aaaaa-----------------------------------------
------------------------------------------------------------
------------------------------------------------------------
------------------------------------------------------------
------------------------aat--a----aataaat--a-aata-----------
--------------------------------------tatatatat-------at-ata
tacataca-t----------------------------------atata------catat
--a-tac----------------------------------------a--tac-------
--------ag--gacg--ga---------------------------catacag------
--------a----cagag-a-------------a-t----------------------ac
------at--g-------------g--a--------------------------------
--------------------------t--------------------ga----a------
-----------------------------------------------tagatgga-aag-
-a---------cata---------------------------------------------
------------------------------------------------------------
------------------------------------------------------------
-------------------
>Kolobok-2_DR|184574
------------------------------------------------------------
------------------------------------------------------------
------------------------------------------------------------
------------------------------------------------------------
--------------------------------a----at------------gt-gcttt-
--taa-aaga----t---------------------------------------------
------------------------------------------------------------
------------------------------------------------------------
------------------------------------------------------------
-------------------------a---g-----atagat--a-gatag----------
---------------------------------------a-----------tagat-aga
tagataga-t----------------------------------agataga----tagat
aga-ta----------------------------------------ga--ta--------
-------ga---ta-ga-tag---------------------------atagat------
--------a--g--ata---------------ga-t--------ag----a--tag--at
---a--------------------------------------------------------
------------------------------------------------------------
------------------------------------------------------------
------------------------------------------------------------
------------------------------------------------------------
------------------------------------------------------------
-------------------
>Kolobok-2_DR|184575
------------------------------------------------------------
------------------------------------------------------------
------------------------------------------------------------
------------atgtttttagca------------------------------------
-------------------------------tg----at------------ag-a---t-
--ag---------at---------------------------------------------
------------------------------------------------------------
------------------------------------------------------------
------------------------------------------------------------
-------------------------c---g-----atagat--a-gatag----------
---------------------------------------a-----------tagat-aga
tatataga-t----------------------------------agatagatatagaagt
aga-ta----------------------------------------ga--ta--------
-------ga---ta-ga-tag---------------------------atagat------
--------a--g--ata---------------gagt--------ag----a--tag--at
---ag-at--a--------g-------a--------------------------------
--------------------------t--------------a-g---at----ag-----
------------------------------------------------------a-tag-
-a---------ta-------------------------g-a-------------------
----tag------------------ata--------------------------------
------------------------------------------------------------
-------------------
>Kolobok-2_DR|184576
------------------------------------------------------------
------------------------------------------------------------
------------------------------------------------------------
------------atgttgttagca------------------------------------
-------------------------------tg----at------------ag-a---t-
--aga-taga----t---------------------------------------------
------------------------------------------------------------
------------------------------------------------------------
------------------------------------------------------------
-------------------------a---g-----atagat--a-gatag----------
---------------------------------------a-----------tagat-aga
tagataga-t----------------------------------agataga----tagat
aga-ta----------------------------------------ga--ta--------
-------aa---ag-tag------------------------------atagat------
--------a--g--ata---------------ga-t--------ag----a--tag--at
---ag-at--a--------g-------a--------------------------------
--------------------------t--------------a-g---at----ag-----
------------------------------------------------------a-tag-
-a---------ta-------------------------g-a-------------------
----tag------------------ata--------------------------------
------------------------------------------------------------
-------------------
>Kolobok-2_DR|184577
------------------------------------------------------------
------------------------------------------------------------
------------------------------------------------------------
------------atgttgttagca------------------------------------
-------------------------------tg----at------------ag-a---t-
--aga-taga----t---------------------------------------------
------------------------------------------------------------
------------------------------------------------------------
------------------------------------------------------------
-------------------------a---g-----atagat--a-gatag----------
---------------------------------------a-----------tagat-aga
tagaaaga-t----------------------------------agataga----tagat
aga-ta----------------------------------------ga--ta--------
-------ga---ta-ga-tag---------------------------atagat------
--------a--g--ata---------------ga-t--------ag----a--tag--at
---ag-at--a--------g-------a--------------------------------
--------------------------t--------------a-g---at----ag-----
------------------------------------------------------g-taga
gg---------ta-------------------------g-a-------------------
----ta------------------------------------------------------
------------------------------------------------------------
-------------------
>Kolobok-2_DR|258364
------------------------------------------------------------
------------------------------------------------------------
------------------------------------------------------------
-------------------taga-------------------------------------
--------------------tagat------ag----at------------ag-a---t-
--aga-taga----t---------------------------------------------
------------------------------------------------------------
------------------------------------------------------------
------------------------------------------------------------
-------------------------a---g-----atagat--a-gacag----------
---------------------------------------a-----------t-gat-aga
tagacaga-t----------------------------------agacaga----tagac
aga-ta----------------------------------------ga--ta--------
-------ga---ta-ga-tag---------------------------atagat------
--------a--g--ata---------------ga-t--------ag----a--tag--at
---ag-at--a--------g-------a--------------------------------
--------------------------t--------------a-g---at----ag-----
------------------------------------------------------a-tag-
-a---------ta-------------------------g-a----------ggatccgct
gtggtaa------------cccctgataaata----------------------------
------------------------------------------------------------
-------------------
>Kolobok-2_DR|258365
------------------------------------------------------------
------------------------------------------------------------
------------------------------------------------------------
-----------------gatagat------------------------------------
-------------------------------gg----at------------ag-a---t-
--gga-taga----tgg-------------------------------------------
------------------------------------------------------------
------------------------------------------------------------
------------------------------------------------------------
-------------------------a-aag-----atagat--a-gatac----------
---------------------------------------a-----------tatac-aga
tagataga-c----------------------------------cga-------------
------------------------------------------------------------
--------a---ta-ta-tag---------------------------atagac------
--------a--g--aca---------------ga-c--------ag----a--cag--ac
---ag-ac--a--------g-------a--------------------------------
--------------------------c--------------a-g---at----ag-----
------------------------------------------------------a-cgg-
-a---------ta-------------------------a-a-------------------
----tag------------------at---------------------------------
------------------------------------------------------------
-------------------
>Kolobok-2_DR|258366
------------------------------------------------------------
------------------------------------------------------------
------------------------------------------------------------
------------------------------------------------------------
------------------------------------------------------------
------------------------------------------------------------
------------------------------------------------------------
------------------------------------------------------------
------------------------------------------------------------
--------------------gggtgaa--a------------------------------
------------------------------------------------------tt-acg
ggagtatt-t----------------------------------tggga------gatgt
--a--------------aca---------------------------a--aat------g
gg------aggatg--g-tggca------------------------gttgggtct----
-------ga----aatac----------gggagg-ctcttgggaaa----a-------ac
------gg--g-------------a--t--------------------------------
--------------------------t--------------------gt----c------
------------------------------------------------------a-cta-
-g---------tatggtcaagc--------------------------------------
------------------------------------------------------------
------------------------------------------------------------
-------------------
>Kolobok-2_DR|258367
------------------------------------------------------------
------------------------------------------------------------
------------------------------------------------------------
------------------ttaga-------------------------------------
--------------------ta----------g----at------------ag-a---t-
--aga-taga----t---------------------------------------------
------------------------------------------------------------
------------------------------------------------------------
------------------------------------------------------------
-------------------------a---g-----atagat--a-gatag----------
---------------------------------------a-----------tagat-aga
tagataga-t----------------------------------agataga----tagat
aga-ta----------------------------------------ga--ta--------
-------ga---ta-ga-tag---------------------------atagat------
--------a--g--ata---------------ga-t--------ag----a--tag--at
---ag-at--a--------g-------a--------------------------------
--------------------------t--------------a-g---at----ag-----
------------------------------------------------------a-tag-
-a---------ta-------------------------g-a-------------------
----tag------------------atcataacaagaactgctgctta------------
------------------------------------------------------------
-------------------
>Kolobok-2_DR|258368
------------------------------------------------------------
------------------------------------------------------------
------------------------------------------------------------
------------------------------------------------------------
------------------------------------------------------------
------taga----t---------------------------------------------
------------------------------------------------------------
------------------------------------------------------------
------------------------------------------------------------
-------------------------a---g-----atagat--a-gatag----------
---------------------------------------a-----------tagat-aga
tagataga-t----------------------------------agataga----tagat
aga-ta----------------------------------------ga--ta--------
-------ga---ta-ca-taa---------------------------atacat------
--------a--c--ata---------------ca-t--------ac----a--tac--at
---ac-at--t--------c-------a--------------------------------
--------------------------t--------------a-c---at----ac-----
--------------------------------------------------ataca-tac-
-a-----tacata------c--------------------a-------------------
----tac------------------atacatacatacatacctttgct------------
------------------------------------------------------------
-------------------
>Kolobok-2_DR|258369
------------------------------------------------------------
------------------------------------------------------------
------------------------------------------------------------
------------------------------------------------------------
------------------------------------------------------------
------------------------------------------------------------
------------------------------------------------------------
------------------------------------------------------------
------------------------------------------------------------
----------------------------------------t--a-tata-----------
--------------------------------------tat-------------at-ata
tatatata-t------------------------------------ata------tatat
--a-t------------------------------------------a--tat-------
--------a---ta----ta---------------------------tatatat------
--------------atat---------------a-t----------------------at
------at--a-------------t--a--------------------------------
--------------------------t--------------------at-----actgg-
-------------------------------------------gacccatat----tct-
-g---------tgtcccaattt--------------------------------------
---gcat--------ag--------tttt-ca----------------------------
------------------------------------------------------------
-------------------
>Kolobok-2_DR|258370
------------------------------------------------------------
---------------------caaaaataaaaaaaacattaac-----------------
------------------------------------------------------------
------aacaatatatatatata-------------------------------------
--------------------tagatgtttga-g----ac------------ag-a---c-
--aga-caga----c---------------------------------------------
------------------------------------------------------------
------------------------------------------------------------
------------------------------------------------------------
-------------------------a---g-----acagac--a-gatag----------
---------------------------------------a-----------tagat-aga
tagataga-t----------------------------------agataga----tagat
aga-ta----------------------------------------ga--ta--------
-------ga---ta-ga-tag---------------------------atagat------
--------a--g--ata---------------ga-t--------ag----a--tag--at
---ag-at--a--------g-------a--------------------------------
--------------------------t--------------a-g---at----ag-----
------------------------------------------------------a-tag-
-a---------ta-------------------------g-a-------------------
----ta------------------------------------------------------
------------------------------------------------------------
-------------------
>Kolobok-2_DR|258371
------------------------------------------------------------
------------------------------------------------------------
------------------------------------------------------------
------------------------------------------------------------
--------------------aa----------a----at------------aa-a---t-
--aaa-atga----t---------------------------------------------
------------------------------------------------------------
------------------------------------------------------------
------------------------------------------------------------
-------------------------a---g-----atagat--a-gatag----------
---------------------------------------a-----------tagat-aga
tagataga-t----------------------------------agataga----tagat
aga-ta----------------------------------------ga--ta--------
-------ga---ta-ga-tag---------------------------atagat------
--------a--g--ata---------------ga-t--------ag----a--tag--at
---ag-at--a--------g-------a--------------------------------
--------------------------t--------------a-g---at----ag-----
------------------------------------------------------a-tag-
-a---------ta-------------------------g-a-------------------
----tag------------------ata--------------------------------
------------------------------------------------------------
-------------------
>Kolobok-2_DR|258372
------------------------------------------------------------
------------------------------------------------------------
------------------------------------------------------------
------------------------------------------------------------
------------------------------------------------------------
------------------------------------------------------------
------------------------------------------------------------
------------------------------------------------------------
------------------------------------------------------------
-----------------------------------aaaagg--g-tgg------------
--------------------cctacaacattatcata-ttttaaact----ttagt-tca
tgtgta---atgtagcta---------tgtaaacataaacaaca-tctc------tgaat
--g-----------------------------------------------------ta--
----ttacgc--cg--a-aa---tttc---------------------------------
------------------------------------------------------------
------------------------------------------------------------
------------------------------------------------------------
------------------------------------------------------------
------------------------------------------------------------
------------------------------------------------------------
------------------------------------------------------------
-------------------
>Kolobok-2_DR|258373
------------------------------------------------------------
------------------------------------------------------------
------------------------------------------------------------
------aaaataaaactgtaaatg------------------------------------
-------------------------------ta----tc------------ag-a---t-
--aga-taga----t---------------------------------------------
------------------------------------------------------------
------------------------------------------------------------
------------------------------------------------------------
-------------------------a---g-----atagat--a-gatag----------
---------------------------------------a-----------tagat-aga
tagataga-t----------------------------------agataga----tagat
aga-ta----------------------------------------ga--ta--------
-------ga---ta-ga-tag---------------------------atagat------
--------a--g--ata---------------ga-t--------ag----a--tag--at
---ag-ac--a--------ca----a-a--------------------------------
--------------------------ttagacaga---caga-g---at----ag-----
------------------------------------------------------a-cag-
-a---------ca-------------------------g-a-------------------
----cag------------------aca--------------------------------
------------------------------------------------------------
-------------------
>Kolobok-2_DR|258374
------------------------------------------------------------
------------------------------------------------------------
------------------------------------------------------------
------------------------------------------------------------
--------------------------------------t------------ag-a---t-
--aga-taga----t---------------------------------------------
------------------------------------------------------------
------------------------------------------------------------
------------------------------------------------------------
-------------------------a---g-----atagat--a-gatag----------
---------------------------------------a-----------tagat-aga
tagataga-t----------------------------------agataga----tagat
aga-ta----------------------------------------ga--ta--------
-------ga---ta-ga-tag---------------------------atagat------
--------a--g--ata---------------ga-t--------ag----a--tag--at
---ag-ac--a--------c-------a--------------------------------
--------------------------t--------------a-g---at----ag-----
------------------------------------------------------a-tac-
-a---------ca-------------------------c-a-------------------
----cac------------------acacacacacacagtac------------------
-----------a------------------------------------------------
-------------------
>Kolobok-2_DR|258375
------------------------------------------------------------
------------------------------------------------------------
------------------------------------------------------------
------------------------------------------------------------
--------------------------------gt--tgtg------------------t-
------t-------t---------------------------------------------
------------------------------------------------------------
------------------------------------------------------------
------------------------------------------------------------
-----------------------------gc-----tgggttcacttcagttc-------
---------------------------------------------------ttaat-atc
tggatagg-t----------------------------------aaat-ga----taagt
tgactg----------------------------------------aa--tatt------
------------ta--a-caa-------------------------gagcacat------
--------a-----gta---------------ga----------gg----a--tgac-gt
--cag-attta--------g----t--a--------------------------------
--------------------------t------------ctgcg---at-----------
------------------------------------------------------a-caa-
ca---------ta-----------------------------------------------
------------------------------------------------------------
------------------------------------------------------------
-------------------
>Kolobok-2_DR|258376
------------------------------------------------------------
------------------------------------------------------------
------------------------------------------------------------
------------------------------------------------------------
------------------------------------------------------------
------------------------------------------------------------
------------------------------------------------------------
------------------------------------------------------------
------------------------------------------------------------
------------------------------------------------------------
---------------------------------------------------tagat-aga
tagataga-t----------------------------------agataga----tagat
aga-ta----------------------------------------ga--ta--------
-------ga---ta-ga-tag---------------------------atagat------
--------a--g--ata---------------ga-t--------ag----a--tag--at
---ag-at--a--------g-------a--------------------------------
--------------------------t--------------a-g---at----at-----
------------------------------------------------------a-tat-
-a---------ta-------------------------t-a-------------------
----tatatatatat----------atattaaaaagcaca--------------------
------------------------------------------------------------
-------------------
>Kolobok-2_DR|258377
------------------------------------------------------------
------------------------------------------------------------
------------------------------------------------------------
-------------------tagat------------------------------------
-------------------------------ag----at------------ag-a---t-
--aga-taga----t---------------------------------------------
------------------------------------------------------------
------------------------------------------------------------
------------------------------------------------------------
-------------------------a---g-----atagat--a-gatag----------
---------------------------------------a-----------tagat-aga
tagataga-t----------------------------------agataga----tagat
aga-ta----------------------------------------ga--ta--------
-------ga---ta-ga-tag---------------------------atagat------
--------a--g--ata---------------gaa---------ag----a--tag--at
---ag-at--a--------g-------a--------------------------------
--------------------------t--------------a-g---at----ag-----
------------------------------------------------------a-tag-
-atctg-----ta---------------------t---g-a------------a------
----caa------------ccactgatatg------------------------------
------------------------------------------------------------
-------------------
>Kolobok-2_DR|258378
-----------------------------------------tatagcaagatagaaaagg
cagata------------gaaagaccgacaga----------------------------
------------------------------------------------------------
---------------cagacaga-------------------------------------
--------------------ca----------g----ac------------ag-a---c-
--aga-caga----c---------------------------------------------
------------------------------------------------------------
------------------------------------------------------------
------------------------------------------------------------
-------------------------a---g-----acagac--a-gacag----------
---------------------------------------a-----------cagac-aga
cagacaga-c----------------------------------agacaga----cagac
aga-ca----------------------------------------ga--ca--------
-------ga---ca-ga-cag---------------------------atagat------
--------a--g--ata---------------ga-t--------ag----a--tag--at
---ag-at--a--------g-------a--------------------------------
--------------------------t--------------a-g---at----ag-----
------------------------------------------------------a-tag-
-a---------ta-------------------------g-a-------------------
----tag------------------atagatagatagatagatagatagatgg-------
--caacactataacacactg----------------------------------------
-------------------
>Kolobok-2_DR|258379
------------------------------------------------------------
------------------------------------------------------------
------------------------------------------------------------
------------------------------------------------------------
------------------------------------------------------------
------------------------------------------------------------
------------------------------------------------------------
------------------------------------------------------------
-------------------------------------------------t----------
----------------------------------taaaggg--g-ttg------------
--------------------tccacaacgatgtcata-ttttaaact----ttagt-tca
tgtgta---atgtagcta---------agtgaacataaacaaca-tatc------tgaat
--g-----------------------------------------------------aa--
----atatac--cc--a-aa---gttcaatgcaattacagagtt---agcttagcaaaga
cgaattttg----aagactacaaacaaaaggagt-ct-------ta----c-------at
------gc-----------------------------------atagttt----------
---ctagcattc------------------------------------------attgta
-------------------------------------------ggctatgttgta-gta-
-a---------ggacgta------------------------------------------
--aacca--------gg--------atat-aaaccacaagaaatgcggtt-----tgtac
atctgcttgaaaaaaaacatgctggaaatgtatgttttgataaacaaacaaattttgatc
-------ttcaactatttc
>Kolobok-2_DR|258380
acctcgcagctataccataacgaaaaaacgaaaagggggaatgc----------------
-----ac------------------ggcaaaagaataaagaaaattaaataccacataat
atcatttattttttctgtaacgcatgtttcattatgtatgtacaaattatattccagcca
tcttataatgtactatttcctatatacact-------agtatgggatgtcatgttgtatc
attttaatttatttattcagca---------ta---aacatt----acctt-tta---t-
--aaa-tacc----tgaagtgcgttttaatta-----agccttactattgtacaatgtta
ttacgatcgcatttttatggcgtggttaaacctcagaaagtgaacaaaaaa-caaagtag
------ttacctgctatttattagaaacagagaccttacagccaccatataatgtaccat
ttgctatttacagtagtatggaatgtctacttctatgaaatgttgatggcttgatcacat
---tcctcttaccaatg----aacaa--------aacaaaa--a-cgtac---cattctg
aaatatcttgcaaaagtcgcgtttgcatg-ggttcagctgtgtcctct---ccatt-ttc
tgtgt----cggactcgggctcaaactgatacggc----------ttca------atgac
--attat-------------t----gatagcatgcaaaagaggcatga--cgt-------
---ttcctgg--tg--a-cg----tgaagccgatccacc-aatcac-aacacat------
-------------taggttagctgacta-----a-tc-------ag----a-------tc
------cc--------------------tttaagggcgggct----ttatagaacaaacc
-----aggaaatatgatggtcg----tttccatgttagctca-gta--------gctgta
taaattgaaggtaagatctgtgaacaaataatgtca------------tttatta-caa-
-a---------tgaatcatgaacacatatggttct---gca------------------c
cccataa--------ac--------a----caaccaaagctt------------------
---------taaaaagctattgtggaccacccctttaa----------------------
-------------------
>Kolobok-2_DR|258381
gctattagat-----------------------------------ctttacctcacattt
tacttg------------------------------------------------------
-----------------------------------------------------------c
agccatcatg-ctgctttttaaataata--------------------------------
----------------------------------------------------------t-
--gtt-atct--------------------------------------------------
------------------------------------------------------------
------------------------------------------------------------
------------------------------------------------------------
------------------------gca--a----atatatt--a-tata-----------
--------------------------------------tat-------------at-ata
tatatata-t------------------------------------ata------tatat
--a-t------------------------------------------a--tat-------
--------a---ta----ta---------------------------tatatat------
--------------atat---------------a-t----------------------at
------at--a-------------t-----------------------------------
------------------------------------------------------------
------------------------------------------------------------
------------------------------------------------------------
------------------------------------------------------------
------------------------------------------------------------
-------------------
>Kolobok-2_DR|258382
------------------------------------------------------------
------------------------------------------------------------
------------------------------------------------------------
------------------------------------------------------------
----------------------------------------------------------t-
--aga-taga----t---------------------------------------------
------------------------------------------------------------
------------------------------------------------------------
------------------------------------------------------------
-------------------------a---g-----atagat--a-gatag----------
---------------------------------------a-----------tagat-aga
tagataga-t----------------------------------agataga----tagat
aga-ta----------------------------------------ga--ta--------
-------ga---ta-ga-tag---------------------------atagat------
--------a--g--ata---------------ga-t--------ag----a--tag--at
---ag-at--a--------g-------a--------------------------------
--------------------------t--------------t-c---aa----aa-----
------------------------------------------------------a-cat-
-t---------ta-------------------------a-a-------------------
----t-------------------------------------------------------
------------------------------------------------------------
-------------------
>Kolobok-2_DR|258383
------------------------------------------------------------
------------------------------------------------------------
------------------------------------------------------------
-------------------taga-------------------------------------
--------------------ta----------g----at------------ag-a---t-
--aga-taga----t---------------------------------------------
------------------------------------------------------------
------------------------------------------------------------
------------------------------------------------------------
-------------------------a---g-----atagat--a-gatag----------
---------------------------------------a-----------tagat-aga
tagataga-t----------------------------------agataga----tagat
aga-ta----------------------------------------ga--ta--------
-------ga---ta-ga-tag---------------------------atagat------
--------a--g--ata---------------ga-t--------ag----a--tag--at
---ag-at--a--------g-------a--------------------------------
--------------------------t--------------a-g---at----ag-----
------------------------------------------------------a-tag-
-a---------ca-------------------------g-a-------------------
----cag------------------acaga-cagactctg-catgtcgttttatttgatt
tattttatatttatttttgtgcttattt------------------------tgtttatc
tactcatttaattattttc
>Kolobok-2_DR|258384
------------------------------------------------------------
------------------------------------------------------------
------------------------------------------------------------
---------ttttgctcattaaaa------------------------------------
------------------------------------------------------------
--tag-atta--------------------------------------------------
------------------------------------------------------------
------------------------------------------------------------
------------------------------------------------------------
------------------------aaa--a----tctgaac--a-tata-----------
--------------------------------------tat-------------at-ata
tatatata-t------------------------------------ata------tatat
--a-t------------------------------------------a--tat-------
--------a---ta----ta---------------------------tatatat------
--------------atat---------------a-t----------------------at
------at--a-------------t--a--------------------------------
--------------------------t--------------------gt----tgctaa-
-------------------------------------------cttatgt----------
------------------------------------------------------------
------------------------------------------------------------
------------------------------------------------------------
-------------------
>Kolobok-2_DR|258385
------------------------------------------------------------
------------------------------------------------------------
------------------------------------------------------------
------------------------------------------------------------
-----------------------------------------------------ga---t-
--aca-taca----ta--------------------------------------------
------------------------------------------------------------
------------------------------------------------------------
------------------------------------------------------------
------------------------cat--a----catacat--a-cata-----------
--------------------------------------catacatac-------at-aca
tacataca-t----------------------------------acata------catat
--a-tat----------------------------------------a--tat-------
--------a-aataca--tt---------------------------aatacac------
--------a----catatta-------------a-t----------------------ac
------at--a-------------c--a--------------------------------
--------------------------t--------------------ac----cggt---
------------------------------------------tatattacataga-gaa-
-a---------taatgtagaatttt-----------------------------------
----tat--------tt--------ct---------------------------------
------------------------------------------------------------
-------------------
>Kolobok-2_DR|258386
------------------------------------------------------------
------------------------------------------------------------
------------------------------------------------------------
-----------------cataaaattgt--------------------------------
------------------------------------------------------a---t-
--gta-aaga----t---------------------------------------------
------------------------------------------------------------
------------------------------------------------------------
------------------------------------------------------------
-------------------------a---g-----atagat--a-gatag----------
---------------------------------------a-----------tagat-aga
tagataga-t----------------------------------agataga----tagat
aga-ta----------------------------------------ga--ta--------
-------ga---ta-ga-tag---------------------------atagat------
--------a--g--ata---------------ga-t--------ag----a--tag--at
---ag-at--a--------g-------a--------------------------------
--------------------------t--------------a-g---at----ag-----
------------------------------------------------------a-tag-
-a---------ta-------------------------g-a-------------------
----tag-----------------------------------------------------
------------------------------------------------------------
-------------------
>Kolobok-2_DR|258387
------------------------------------------------------------
------------------------------------------------------------
------------------------------------------------------------
---------------tagataga-------------------------------------
--------------------ta----------g----at------------ag-a---t-
--aga-taga----t---------------------------------------------
------------------------------------------------------------
------------------------------------------------------------
------------------------------------------------------------
-------------------------a---g-----atagat--a-gatag----------
---------------------------------------a-----------tagat-aga
tagataga-t----------------------------------agataga----tagat
aga-ta----------------------------------------ga--ta--------
-------ga---ta-ga-tag---------------------------atagat------
--------a--g--ata---------------ga-t--------ag----a--tag--at
---ag-at--a--------g-------a--------------------------------
--------------------------t--------------a-g---at----ag-----
------------------------------------------------------a-tag-
-a---------ta-------------------------g-a-------------------
----tag------------------atagatacccctgctttatattaaagtctt--gtt
tagtttgtatttacaaatattt-gtata------------------------ttt-----
-------------------
>Kolobok-2_DR|258388
------------------------------------------------------------
------------------------------------------------------------
------------------------------------------------------------
------------atgttgttagca------------------------------------
-------------------------------tg----at------------gg-a---t-
--aga-taga----t---------------------------------------------
------------------------------------------------------------
------------------------------------------------------------
------------------------------------------------------------
-------------------------a---g-----ataggta-a-gatag----------
---------------------------------------a-----------tagat-aga
tagataga-t----------------------------------agataga----tagat
aga-ta----------------------------------------ggtaga--------
-------gg---ta-ga-tag---------------------------atagat------
--------a--g--ata---------------ga-t--------ag----a--tag--at
---ag-at--a--------g-------a--------------------------------
--------------------------t--------------a-g---at----ag-----
------------------------------------------------------a-tag-
-a---------ta-------------------------g-a-------------------
----tag------------------ata--------------------------------
------------------------------------------------------------
-------------------
>Kolobok-2_DR|258389
------------------------------------------------------------
------------------------------------------------------------
------------------------------------------------------------
------------atgttgttagca------------------------------------
-------------------------------tg----at------------gg-a---c-
--aga-taga----t---------------------------------------------
------------------------------------------------------------
------------------------------------------------------------
------------------------------------------------------------
-------------------------a---g-----atagat--a-gatag----------
---------------------------------------a-----------tagat-agg
tagataga-t----------------------------------agataga----tagat
aga-ta----------------------------------------ga--ta--------
-------ga---ta-ga-tag---------------------------atagat------
--------a--g--gta---------------ga-g--------gtag--a--tag--at
---ag-at--a--------g-------a--------------------------------
--------------------------t--------------a-g---at----ag-----
------------------------------------------------------a-tag-
-a---------ta-------------------------g-a-------------------
----tag------------------ata--------------------------------
------------------------------------------------------------
-------------------
>Kolobok-2_DR|258390
------------------------------------------------------------
------------------------------------------------------------
------------------------------------------------------------
------------------------------------------------------------
------------------------------------------------------------
------------------------------------------------------------
------------------------------------------------------------
------------------------------------------------------------
------------------------------------------------------------
----------------------------------------t--a-gatag----------
---------------------------------------a-----------tagat-aga
tagataga-t----------------------------------agataga----tagat
aga-ta----------------------------------------ga--ta--------
-------ga---ta-ga-tag---------------------------atagat------
--------a--g--ata---------------ga-t--------ag----a--tag--at
---ag-at--a--------t-------g--------------------------------
--------------------------t--------------g-t---gt----gt-----
------------------------------------------------------t-tat-
-a---------ca------------------------ttta-------------------
----tac------------------atatacat---------------------------
------------------------------------------------------------
-------------------
>Kolobok-2_DR|258391
------------------------------------------------------------
------------------------------------------------------------
------------------------------------------------------------
--------------------aaaa------------------------------------
--------------------ta---------tg----at----------gaaa-a---t-
--aaa-tgcatc--t---------------------------------------------
------------------------------------------------------------
------------------------------------------------------------
------------------------------------------------------------
-------------------------a---g-----atagat----gacag----------
---------------------------------------a-----------cagac-aga
cagacaga-c----------------------------------agacaga----ta---
aga-ta----------------------------------------ga--ta--------
-------ga---ta-ga-tag---------------------------atagat------
--------a--g--ata---------------ga-t--------ag----a--tag--at
---ag-at--a--------g-------a--------------------------------
--------------------------t--------------a-g---at----ag-----
------------------------------------------------------a-tag-
-a---------ta-------------------------g-a-------------------
----ta------------------------------------------------------
------------------------------------------------------------
-------------------
>Kolobok-2_DR|258392
------------------------------------------------------gcaaac
ttgttat------------------attgag----t------------------------
------------------------------------------------------------
taatctcagatctcttcacttgaaaaaataaa----------------------------
------------------------------------------------------------
------------------------------------------------------------
------------------------------------------------------------
------------------------------------------------------------
------------------------------------------------------------
------------------------aca--c----ttcatat--a-tata-----------
--------------------------------------tat-------------at-ata
tatatata-t------------------------------------ata------tatat
--a-t------------------------------------------a--tat-------
--------a---ta----ta---------------------------tatatat------
--------------atat---------------a-t----------------------at
------at--a-------------t-----------------------------------
------------------------------------------------------------
------------------------------------------------------------
------------------------------------------------------------
------------------------------------------------------------
------------------------------------------------------------
-------------------
>Kolobok-2_DR|258393
------------------------------------------------------------
------------------------------------------------------------
------------------------------------------------------------
------------------------------------------------------------
------------------------------------------------------------
------taga----t---------------------------------------------
------------------------------------------------------------
------------------------------------------------------------
------------------------------------------------------------
-------------------------a---g-----atagat--a-gatag----------
---------------------------------------a-----------tagat-aga
tagataga-t----------------------------------agataga----tagat
aga-ta----------------------------------------ga--ta--------
-------ga---ta-ga-taa---------------------------g-aaac------
-----tgca--a--atc---------------aacc--------ac----acgttc--at
---ac-ac--a-------cc----c--t--------------------------------
--------------------------c--------------a----cat-----------
------------------------------------------------------t-caa-
-a----a----ca---------------------------a-------------------
-------------------------atttacc----------------------------
------------------------------------------------------------
-------------------
>Kolobok-2_DR|258394
------------------------------------------------------------
------------------------------------------------------------
------------------------------------------------------------
------------------------------------------------------------
------------------------------------------------------------
------------------------------------------------------------
------------------------------------------------------------
------------------------------------------------------------
---------------------------------------------ctagc----------
-----------------ggccatacaa--a------------------------------
------------------------------------------------------tt-aca
ggagtttc-c----------------------------------tggga------gaaat
--a--------------aca---------------------------a--tat------g
gg------agagtg--t-tggga------------------------gatggatgc----
-------aa----tatac----------aagaga-cttccaggtaa----a-------a-
------------------------------------------------------------
------------------------------------------------------------
------------------------------------------------------------
------------------------------------------------------------
------------------------------------------------------------
------------------------------------------------------------
-------------------
>Kolobok-2_DR|258395
------------------------------------------------------------
------------------------------------------------------------
------------------------------------------------------------
------------atgttcttagt-------------------------------------
--------------------at----------g----at------------gg-a---t-
--aga-taga----t---------------------------------------------
------------------------------------------------------------
------------------------------------------------------------
------------------------------------------------------------
-------------------------a---g-----atagat--a-gatag----------
---------------------------------------a-----------tagat-aga
tagataga-t----------------------------------agataga----tagat
aga-ta----------------------------------------ga--ta--------
-------ga---ta-ga-tag---------------------------atagat------
--------a--g--ata---------------ga-t--------ag----a--tag--at
---ag-at--a--------g-------a--------------------------------
--------------------------t--------------a-g---at----ag-----
------------------------------------------------------a-tgg-
-a---------ta-------------------------g-a-------------------
----tgg------------------ata--------------------------------
------------------------------------------------------------
-------------------
>Kolobok-2_DR|258396
------------------------------------------------------------
------------------------------------------------------------
------------------------------------------------------------
------------atgttgttagca------------------------------------
-------------------------------tg----at------------gg-a---t-
--aga-taga----t---------------------------------------------
------------------------------------------------------------
------------------------------------------------------------
------------------------------------------------------------
-------------------------a---g-----atagat--a-gatag----------
---------------------------------------a-----------tagat-aga
tagataga-t----------------------------------agataga----tagat
aga-ta----------------------------------------ga--ta--------
-------ga---ta-ga-tag---------------------------atagat------
--------a--g--ata---------------ga-t--------ag----a--tag--at
a-gaa-gt--a--------g-------a--------------------------------
--------------------------t--------------a-g---at----ag-----
------------------------------------------------------a-tag-
-a---------ta-------------------------g-a-------------------
----tag------------------ata--------------------------------
------------------------------------------------------------
-------------------
>Kolobok-2_DR|258397
------------------------------------------------------------
---------------------------tagc-----------------------------
------------------------------------------------------------
--aagaattagcatgttgttagca------------------------------------
-------------------------------tg----at------------gg-a---t-
--gga-taga----t---------------------------------------------
------------------------------------------------------------
------------------------------------------------------------
------------------------------------------------------------
-------------------------a---g-----atagat--a-gatag----------
---------------------------------------a-----------tagat-aga
tagataga-t----------------------------------agataga----tagat
aga-ta----------------------------------------ga--ta--------
-------ga---ta-ga-tag---------------------------atagat------
--------a--g--ata---------------ga-t--------ag----a--tag--at
---ag-at--a--------g-------a--------------------------------
--------------------------t--------------a-g---at----ag-----
------------------------------------------------------a-tag-
-a---------ta-------------------------g-a-------------------
----tag------------------ata--------------------------------
------------------------------------------------------------
-------------------
>Kolobok-2_DR|258398
------------------------------------------------------------
------------------------------------------------------------
------------------------------------------------------------
------acattcatactaataaa-------------------------------------
-------------------------------------aa------------aa-a---t-
--ata-tata----t---------------------------------------------
------------------------------------------------------------
------------------------------------------------------------
------------------------------------------------------------
-------------------------a---g-----atagat--a-gatag----------
---------------------------------------a-----------tagat-aga
tagataga-t----------------------------------agataga----tagat
aga-ta----------------------------------------ga--ta--------
-------ga---ta-ga-tag---------------------------atagat------
--------a--g--ata---------------ga-t--------ag----a--tag--at
---ag-at--a--------g-------a--------------------------------
--------------------------t---------------------------------
------------------------------------------------------------
------------------------------------------------------------
------------------------------------------------------------
------------------------------------------------------------
-------------------
>Kolobok-2_DR|258399
------------------------------------------------------------
------------------------------------------------------------
------------------------------------------------------------
------------atgttgttagca------------------------------------
-------------------------------tg----at------------ag-a---t-
--aga-taga----t---------------------------------------------
------------------------------------------------------------
------------------------------------------------------------
------------------------------------------------------------
-------------------------a---g-----atagat--a-gatag----------
---------------------------------------a-----------tagat-aga
tagataga-t----------------------------------agataga----tagat
aga-ta----------------------------------------ga--ta--------
-------ga---ta-ga-tag---------------------------------------
--------a--g--aaa---------------aa-c--------ag----a--tag--at
---ag-at--a--------g-------a--------------------------------
--------------------------t--------------a-g---at----ag-----
------------------------------------------------------a-tag-
-a---------ta-------------------------g-a-------------------
----tag------------------atagata----------------------------
------------------------------------------------------------
-------------------
>Kolobok-2_DR|258400
------------------------------------------------------------
------------------------------------------------------------
------------------------------------------------------------
------------atgttgttagca------------------------------------
-------------------------------tg----at------------gg-a---t-
--aga-taga----t---------------------------------------------
------------------------------------------------------------
------------------------------------------------------------
------------------------------------------------------------
-------------------------a---g-----atagat--a-gatag----------
---------------------------------------a-----------tagat-aga
tagataga-t----------------------------------agataga----tagat
aga-ta----------------------------------------ga--ta--------
-------ga---ta-ga-tag---------------------------atagat------
--------a--g--ata---------------gt-t--------agag--a--tag--at
---ag-at--a--------g-------a--------------------------------
--------------------------t--------------a-g---at----ag-----
------------------------------------------------------a-tag-
-a---------ta-------------------------g-a-------------------
----tag------------------ata--------------------------------
------------------------------------------------------------
-------------------
>Kolobok-2_DR|258401
------------------------------------------------------------
-------------------------------aaaatgttt--------------------
------------------------------------------------------------
---------------tatgaaga-------------------------------------
--------------------ta----------g----at------------ag-a---t-
--aga-taga----t---------------------------------------------
------------------------------------------------------------
------------------------------------------------------------
------------------------------------------------------------
-------------------------a---g-----acagac--a-gacag----------
---------------------------------------a-----------cagac-aga
cagacaga-c----------------------------------agacaga----cagac
aga-ta----------------------------------------ga--ca--------
-------ga---ta-ga-tag---------------------------atagat------
--------a--g--ata---------------ga-t--------ag----a--tag--at
---ag-at--a--------g-------a--------------------------------
--------------------------t--------------a-g---at----ag-----
------------------------------------------------------a-tag-
-a---------ta-------------------------g-a-------------------
----ta------------------------------------------------------
------------------------------------------------------------
-------------------
>Kolobok-2_DR|258402
------------------------------------------------------------
------------------------------------------------------------
------------------------------------------------------------
------------atgttcttagca------------------------------------
-------------------------------tg----at------------gg-a---t-
--aga-tagata--t---------------------------------------------
------------------------------------------------------------
------------------------------------------------------------
------------------------------------------------------------
-------------------------a---g-----atagat--a-gatag----------
---------------------------------------a-----------tagat-aga
tagataga-t----------------------------------agataga----tagat
aga-ta----------------------------------------ga--ta--------
-------ga---ta-gattag---------------------------gtaggt------
--------a--g--ata---------------ga-t--------ag----a--tag--at
---ag-at--a--------g-------a--------------------------------
--------------------------t--------------a-g---at----ag-----
------------------------------------------------------a-taga
ta---------ga-------------------------g-a-------------------
----tag-----------------------------------------------------
------------------------------------------------------------
-------------------
>Kolobok-2_DR|258403
------------------------------------------------------------
------------------------------------------------------------
------------------------------------------------------------
------------atgttgttagca------------------------------------
-------------------------------tg----at------------ag-a---t-
--aga-taga----t---------------------------------------------
------------------------------------------------------------
------------------------------------------------------------
------------------------------------------------------------
-------------------------a---g-----atagat--a-gatag----------
---------------------------------------a-----------tagat-aga
tagataga-t----------------------------------agataga----tagat
aga-ta----------------------------------------ga--ta--------
-------ga---ta-ga-tag---------------------------atagat------
--------a--g--ata---------------ga-t--------gtag--a--tag--at
---aa-----a--------g-------g--------------------------------
--------------------------t--------------a-g---at----ag-----
------------------------------------------------------a-tag-
-a---------ta-------------------------g-a-------------------
----tag------------------ata--------------------------------
------------------------------------------------------------
-------------------
>Kolobok-2_DR|258404
------------------------------------------------------------
------------------------------------------------------------
------------------------------------------------------------
------------atgttgttagca------------------------------------
-------------------------------tg----at------------ag-a---t-
--aga-taga----t---------------------------------------------
------------------------------------------------------------
------------------------------------------------------------
------------------------------------------------------------
-------------------------a---g-----atagat--a-gatag----------
---------------------------------------a-----------tagat-aga
tagataga-t----------------------------------agataga----tagat
aga-ta----------------------------------------ga--ta--------
-------ga---ta-ga-tag---------------------------atagat------
--------a--g--ata---------------ga-t--------gtag--a--tag--at
---aa-----a--------g-------g--------------------------------
--------------------------t--------------a-g---at----ag-----
------------------------------------------------------a-tag-
-a---------ta-------------------------g-a-------------------
----tag------------------ata--------------------------------
------------------------------------------------------------
-------------------
>Kolobok-2_DR|258405
------------------------------------------------------------
------------------------------------------------------------
------------------------------------------------------------
------------------ttagca------------------------------------
-------------------------------tg----at------------gg-a---t-
--aga-tagatagat---------------------------------------------
------------------------------------------------------------
------------------------------------------------------------
------------------------------------------------------------
-------------------------a---g-----atagat--a-gatag----------
---------------------------------------a-----------tagat-aga
tagataga-t----------------------------------agataga----tagat
aga-ta----------------------------------------ga--ta--------
-------ga---ta-ga-tagagagagataga--tagcatgatgagagatagat------
--------a--g--ata---------------ga-t--------ag----a--tag--at
---ag-at--a--------g-------a--------------------------------
--------------------------t--------------a-g---at----ag-----
------------------------------------------------------a-tag-
-a---------ta-------------------------g-a-------------------
----tag------------------atagaggtaggtaggtagataaatat-------ag
gtacgtagatagatagatagatagata---------------------------------
-------------------
>Kolobok-2_DR|258406
------------------------------------------------------------
---------------------------tagc-----------------------------
------------------------------------------------------------
--atgaattagcaaattgttagca------------------------------------
-------------------------------tg----at------------gg-a---t-
--aga-tgga----t---------------------------------------------
------------------------------------------------------------
------------------------------------------------------------
------------------------------------------------------------
-------------------------g---g-----atagat-------------------
-----------------------------------------------------gat-aga
tagataga-t----------------------------------agataga----tagat
aga-ta----------------------------------------ga--ta--------
-------ga---ta-ga-tag---------------------------atagat------
--------a--g--ata---------------ga-t--------ag----a--tag--gt
---ag-at--a--------g-------a--------------------------------
--------------------------t--------------a-g---at----ag-----
------------------------------------------------------a-tag-
-a---------ta-------------------------g-a-------------------
----tag------------------aggtag-----------------------------
------------------------------------------------------------
-------------------
>Kolobok-2_DR|258407
------------------------------------------------------------
------------------------------------------------------------
------------------------------------------------------------
------------atgttcttagc-------------------------------------
--------------------at----------g----at------------gg-a---t-
--aga-taga----c---------------------------------------------
------------------------------------------------------------
------------------------------------------------------------
------------------------------------------------------------
-------------------------a---g-----acagac--a-gacag----------
---------------------------------------a-----------tagat-aga
tagataga-t----------------------------------agataga----tagat
aga-ta----------------------------------------ga--ta--------
-------ga---ta-ga-tag---------------------------atagat------
--------a--g--ata---------------ga-t--------ag----a--tag--at
---ag-at--a--------g-------a--------------------------------
--------------------------t--------------a-g---at----ag-----
------------------------------------------------------a-tag-
-a---------ta-------------------------g-a-------------------
----tag------------------aggtag-----------------------------
------------------------------------------------------------
-------------------
>Kolobok-2_DR|258408
------------------------------------------------------------
------------------------------------------------------------
------------------------------------------------------------
------------------------------------------------------------
--------------------tg---------tg-------------------------tg
------taga----t---------------------------------------------
------------------------------------------------------------
------------------------------------------------------------
------------------------------------------------------------
-------------------------a---g-----atagat--a-gatag----------
---------------------------------------a-----------tagat-aga
tagataga-t----------------------------------agataga----tagat
aga-ta----------------------------------------ga--ta--------
-------ga---ta-ga-taa---------------------------atatat------
--------a--g--atata-------------ga----------------a--tta--at
------at--att------acata---a--------------------------------
--------------------------t----------------g---ac----aatt---
------------------------------------------------------a-tac-
-a---------ta----------------t--------aca----------at-------
----tat------------------atatata----------------------------
------------------------------------------------------------
-------------------
>Kolobok-2_DR|258409
------------------------------------------------------------
--------------atgtgttt--------------------------------------
------------------------------------------------------------
-------------------tgag-------------------------------------
--------------------aa----------a----at------------ag-a---t-
--aga-taga----t---------------------------------------------
------------------------------------------------------------
------------------------------------------------------------
------------------------------------------------------------
-------------------------a---g-----atagat--a-gatag----------
---------------------------------------a-----------tagat-aga
tagataga-t----------------------------------agataga----tagat
aga-ta----------------------------------------ga--ta--------
-------ga---ta-ga-tag---------------------------atagat------
--------a--g--ata---------------ga-t--------ag----a--tag--at
----g-at--a--------g-------a--------------------------------
--------------------------t--------------a-g---at----ag-----
------------------------------------------------------a-tag-
-a---------ta-------------------------g-a-------------------
----tag------------------ata--------------------------------
------------------------------------------------------------
-------------------
>Kolobok-2_DR|258410
------------------------------------------------------------
------------------------------------------------------------
------------------------------------------------------------
------------------------------------------------------------
------------------------------------------------------------
------------------------------------------------------------
------------------------------------------------------------
------------------------------------------------------------
------------------------------------------------------------
------------------------------------tagat--a-gatag----------
---------------------------------------a-----------tagat-aga
tagataga-t----------------------------------agataga----tagat
aga-ta----------------------------------------ga--ta--------
-------ga---ta-ga-tag---------------------------atagat------
--------a--g--ata---------------ga----------tc----a--cat-gat
-g-tcccc--a-c-----------aaca--------------------------------
--------------------------t--------------a----catcc---------
------------------------------------------------------c-aca-
------------------------------------------------------------
------------------------------------------------------------
------------------------------------------------------------
-------------------
>Kolobok-2_DR|258411
------------------------------------------------------------
------------------------------------------------------------
------------------------------------------------------------
--------------------aaaa------------------------------------
-------------tctttttca---------tg-aaaat-----------gag-a----g
agaga-gaga----t---------------------------------------------
------------------------------------------------------------
------------------------------------------------------------
------------------------------------------------------------
-------------------------a---g-----atagat--a-gatag----------
---------------------------------------a-----------tagat-aga
tagataga-t----------------------------------agataga----tagat
aga-ta----------------------------------------ga--ta--------
-------ga---ta-ga-tag---------------------------atagat------
--------a--g--ata---------------ga-t--------ag----a--tag--at
---ag-at--a--------g-------a--------------------------------
--------------------------t--------------a-g---t------------
------------------------------------------------------------
------------------------------------------------------------
------------------------------------------------------------
------------------------------------------------------------
-------------------
>Kolobok-2_DR|258412
------------------------------------------------------------
------------------------------------------------------------
------------------------------------------------------------
------------------------------------------------------------
------------------------------------------------------------
------------------------------------------------------------
------------------------------------------------------------
------------------------------------------------------------
------------------------------------------------------------
------------------------------------------------------------
------------------------------------------------------tt-aca
caagtttt-c----------------------------------cgaga------gaaat
--a--------------aca---------------------------a--aac------a
gg------agggta--g-cggga------------------------gatgggtctgaa-
--aagtgga----aatac----------gggaga-ctcccgtta---------------c
------ag--g-------------a--g--------------------------------
--------------------------t--------------------gt----tg-----
------------------------------------------------------g-cag-
-g---------tatgatagtcaaactttaca-----------------------------
------------------------------------------------------------
------------------------------------------------------------
-------------------
>Kolobok-2_DR|258413
------------------------------------------------------------
----------------taacagtatatcaaactgat------------------------
------------------------------------------------------------
------------atgcatataaa-------------------------------------
--------------------aa-----tcaatg----at------------ag-a---t-
--aga-taga----t---------------------------------------------
------------------------------------------------------------
------------------------------------------------------------
------------------------------------------------------------
-------------------------a---g-----atagat--a-gatag----------
---------------------------------------a-----------tagat-aga
tagataga-t----------------------------------agataga----tagat
aga-ta----------------------------------------ga--ta--------
-------ga---ta-ga-tag---------------------------atagat------
--------a--g--ata---------------ga-t--------ag----a--tag--at
---ag-at--a--------g-------a--------------------------------
--------------------------t--------------a-g---at----ag-----
------------------------------------------------------a-tag-
-a---------ta-------------------------g-a-------------------
----tag------------------ata--------------------------------
------------------------------------------------------------
-------------------
>Kolobok-2_DR|258414
------------------------------------------------------------
------------------------------------------------------------
------------------------------------------------------------
------------------------------------------------------------
------------------------------------------------------------
------------------------------------------------------------
------------------------------------------------------------
------------------------------------------------------------
------------------------------------------------------------
----------------------gtgga--a------------------------------
------------------------------------------------------tt-ccg
ggagtttt-c----------------------------------cagga------gacag
--a--------------acc---------------------------a--tcc------g
gg------agatgg--a-cgggg------------------------gatgggtct----
-------ga----aatac----------ggaaga-ctcttgggaaa----a-------ac
------ag----------------------------------------------------
------------------------------------------------------------
------------------------------------------------------g-cag-
-g---------tatgatccaacca------------------------------------
------------------------------------------------------------
------------------------------------------------------------
-------------------
>Kolobok-2_DR|258415
------------------------------------------------------------
-------------------------tcaagaaa---------------------------
------------------------------------------------------------
-------------ctgctgcaga-------------------------------------
--------------------ca----------g----ac------------ag-a---c-
--aga-caga----c---------------------------------------------
------------------------------------------------------------
------------------------------------------------------------
------------------------------------------------------------
-------------------------a---g-----acagac--a-gacag----------
---------------------------------------a-----------cagac-aga
cagacaga-c----------------------------------agacaga----cagat
aga-ta----------------------------------------ga--ta--------
-------ga---ta-ga-tag---------------------------atagat------
--------a--g--ata---------------ga-t--------ga----a--gag--ac
---ag-ac--a--------g-------a--------------------------------
--------------------------c--------------a-g---ac----ag-----
------------------------------------------------------a-cag-
-a---------ca-------------------------g-a-------------------
----cag------------------aca--------------------------------
------------------------------------------------------------
-------------------
>Kolobok-2_DR|258416
------------------------------------------------------------
-----------------ttcaaaaaagtaaaaaaaaatttttt-----------------
------------------------------------------------------------
------atatatatatatatata-------------------------------------
--------------------ta----------t----at------------at-a---t-
--aga-taga----t---------------------------------------------
------------------------------------------------------------
------------------------------------------------------------
------------------------------------------------------------
-------------------------a---g-----atagat--a-gatag----------
---------------------------------------a-----------tagat-aga
tagataga-t----------------------------------agataga----tagat
aga-ta----------------------------------------ga--ta--------
-------ga---ta-ga-tag---------------------------atagat------
--------a--g--ata---------------ga-t--------ag----a--tag--at
---ag-at--a--------g-------a--------------------------------
--------------------------t--------------a-g---at----ag-----
------------------------------------------------------a-tag-
-a---------ta-------------------------g-a-------------------
----tag------------------ata--------------------------------
------------------------------------------------------------
-------------------
>Kolobok-2_DR|258417
------------------------------------------------------------
------------------------------------------------------------
------------------------------------------------------------
------------------------------------------------------------
------------------------------------------------------------
------------------------------------------------------------
------------------------------------------------------------
------------------------------------------------------------
------------------------------------------------------------
------------------------------------------------------------
---------------------------------tactgtag-------------------
---gtt---tcaaaccttgtttatctatatttttctggtc--------------------
------------------------------------------------------------
-----aggac--ca--a-ta---tatgagc--------agaacc---tgcttaa------
----------------accagc-----------a-tc-------aa----a-------ac
------at-----------------------------------accctg-----------
---ccagca---------------------------------------------------
------------------------------------------------------------
------------------------------------------------------------
------------------------------------------------------------
------------------------------------------------------------
-------------------
>Kolobok-2_DR|258418
------------------------------------------------------------
------------------------------------------------------------
------------------------------------------------------------
---------aaaaataata-----------------------------------------
-------------------------------------aa------------aa-c---t-
--agc-caga----tt--------------------------------------------
------------------------------------------------------------
------------------------------------------------------------
------------------------------------------------------------
------------------------aa---g-----atagat--a-gatag----------
---------------------------------------a-----------tagat-aga
tagataga-t----------------------------------agataga----tagat
aga-ta----------------------------------------ga--ta--------
-------ga---ta-ga-tag---------------------------atagat------
--------a--g--ata---------------ga-t--------ag----a--tag--at
---ag-at--a--------g-------a--------------------------------
--------------------------t--------------a-g---at----ag-----
------------------------------------------------------a-tag-
-a---------ta-------------------------g-a-------------------
----ta------------------------------------------------------
------------------------------------------------------------
-------------------
>Kolobok-2_DR|258419
------------------------------------------------------------
-------------------gctaacactaaaaaatgtt----------------------
------------------------------------------------------------
-----------------gttaga-------------------------------------
--------------------ta----------g----at------------ag-a---t-
--aga-taga----t---------------------------------------------
------------------------------------------------------------
------------------------------------------------------------
------------------------------------------------------------
-------------------------a---g-----atagat--a-gatag----------
---------------------------------------a-----------tagat-aga
aagataga-a----------------------------------agataga----tagat
aga-ta----------------------------------------ga--ta--------
-------ga---ta-ga-tag---------------------------atagat------
--------a--g--ata---------------ga-t--------ag----a--tag--at
---ag-at--a--------g-------a--------------------------------
--------------------------t--------------a-g---aa----ag-----
------------------------------------------------------a-tag-
-a---------aa-------------------------g-a-------------------
----tag------------------ata--------------------------------
------------------------------------------------------------
-------------------
>Kolobok-2_DR|258420
------------------------------------------------------------
------------------------------------------------------------
------------------------------------------------------------
------------------------------------------------------------
------------------------------------------------------------
------------------------------------------------------------
------------------------------------------------------------
------------------------------------------------------------
------------------------------------------------------------
-----------------------------------------------tag----------
---------------------------------------a-----------tagat-aga
tagataga-t----------------------------------agataga----tagat
aga-ta----------------------------------------ga--ta--------
-------ga---ta-ga-tag---------------------------atagat------
--------a--g--ata---------------ga-t--------ag----a--cat-cgt
-t-ttcat--cca-----------tcca--------------------------------
--------------------------t--------------c----catcc---------
------------------------------------------------------t-cca-
-a----a----ca-------------------------tcc----------at-------
----cca------------------t----------------------------------
------------------------------------------------------------
-------------------
>Kolobok-2_DR|258421
------------------------------------------------------------
-----------------------------------tatattaaatat-------------
-----------------------------ttgaacg-atatataga--------atagat
agaatactagaaagacacatagaa------------------------------------
---------------------a----------g----at------------ag-a---t-
--aga-taga----t---------------------------------------------
------------------------------------------------------------
------------------------------------------------------------
------------------------------------------------------------
-------------------------a---g-----atagat--a-gatag----------
---------------------------------------a-----------tagat-aga
tagataga-t----------------------------------agataga----tagat
aga-ta----------------------------------------ga--ta--------
-------ga---tg-ga-tgg---------------------------atggat------
--------g--g--atg---------------ga-t--------ag----a--tag--at
---gg-at--g--------g-------a--------------------------------
--------------------------t--------------g-g---at----gg-----
------------------------------------------------------a-tgg-
-a---------tg-------------------------g-a-------------------
----tgg------------------at---------------------------------
------------------------------------------------------------
-------------------
>Kolobok-2_DR|258422
------------------------------------------------------------
------------------------------------------------------------
------------------------------------------------------------
--------------------aaaaca----------------------------------
---------------------a---------aa---tata-------------at---t-
--tta-taaa----taataa----------------------------------------
------------------------------------------------------------
------------------------------------------------------------
------------------------------------------------------------
-----------------aaaatacaat--a----aataaat--a-aata-----------
--------------------------------------aataaacaa-------at-aaa
taaataaa-t----------------------------------aaata------aatac
--a-tac----------------------------------------a--tac-------
--------a---taca--ta---------------------------catacat------
--------a----catac---------------a-t----------------------ac
------at--a-------------c--a--------------------------------
--------------------------t--------------------aa----a------
------------------------------------------------------------
------------------------------------------------------------
------------------------------------------------------------
------------------------------------------------------------
-------------------
>Kolobok-2_DR|258423
------------------------------------------------------------
---------------------------agaaaagattataa-------------------
------------------------------------------------------------
------aaaacactaagaataaa-------------------------------------
--------------------tg----------a----at------------gg-a---t-
--aga-taga----t---------------------------------------------
------------------------------------------------------------
------------------------------------------------------------
------------------------------------------------------------
-------------------------a---g-----atagat--a-gatag----------
---------------------------------------a-----------tagat-aga
tagataga-t----------------------------------agataga----tagat
aga-ta----------------------------------------ga--ta--------
-------ga---ta-ga-taa---------------------------atagat------
--------a--g--ata---------------ga-t--------ag----a--tag--at
---ag-at--g--------g-------a--------------------------------
--------------------------t--------------g-g---at----gg-----
------------------------------------------------------a-tgg-
-a---------tg-------------------------g-a-------------------
----t-------------------------------------------------------
------------------------------------------------------------
-------------------
>Kolobok-2_DR|258424
------------------------------------------------------------
------------------------------------------------------------
------------------------------------------------------------
----------------agacaga-------------------------------------
--------------------ca----------g----ac------------ag-a---c-
--aga-caga----c---------------------------------------------
------------------------------------------------------------
------------------------------------------------------------
------------------------------------------------------------
-------------------------a---g-----acagac--a-gacag----------
---------------------------------------a-----------cagat-aga
cagataga-t----------------------------------agataga----tagat
aga-ta----------------------------------------ga--ta--------
-------ga---ta-ga-tag---------------------------atagat------
--------a--g--ata---------------ga-t--------ag----a--tag--at
---ag-at--a--------g-------a--------------------------------
--------------------------t--------------a-g---at----ag-----
------------------------------------------------------a-tag-
-a---------ta-------------------------g-a-------------------
----tag------------------atagcta----------------------------
--tttcctatttatgt--------------------------------------------
-------------------
>Kolobok-2_DR|258425
------------------------------------------------------------
------------------------------------------------------------
------------------------------------------------------------
-tacagcattatatataaataga-------------------------------------
--------------------ta----------a----at------------at-attat-
--aga-taga----t---------------------------------------------
------------------------------------------------------------
------------------------------------------------------------
------------------------------------------------------------
-------------------------a---g-----atagat--a-gatag----------
---------------------------------------a-----------tagat-aga
tagataga-t----------------------------------agataga----tagat
aga-ta----------------------------------------ga--ta--------
-------ga---ta-ga-tag---------------------------atagat------
--------a--g--ata---------------ga-t--------ag----a--tag--at
---ag-ac--g--------g-------a--------------------------------
--------------------------c--------------a-g---at----gg-----
--------------------------------------------------ctaga-cag-
-a-----tagatagaa----------------------g-a-------------------
----tag------------------atatataaacacacagacagacag-----------
--------aaagatagata-----------------------------------------
-------------------
>Kolobok-2_DR|258426
------------------------------------------------------------
------------------------------------------------------------
------------------------------------------------------------
------------------------------------------------------------
------------------------------------------------------------
--------------t---------------------------------------------
------------------------------------------------------------
------------------------------------------------------------
------------------------------------------------------------
-------------------------a---g-----atggat--a-gatgg----------
---------------------------------------a-----------tagat-aga
tagataga-t----------------------------------agataga----tagat
aga-ta----------------------------------------ga--ta--------
-------ga---ta-ga-tag---------------------------atagat------
--------a--g--ata---------------ga-t--------ag----a--tgg--ac
---ag-at--t--------a-------a--------------------------------
--------------------------t--------------t-t---at----at-----
------------------------------------------------------a-tgt-
-a---------ta-----------------------------------------------
------------------------------------------------------------
------------------------------------------------------------
-------------------
>Kolobok-2_DR|258427
------------------------------------------------------------
------------------------------------------------------------
------------------------------------------------------------
------------------------------------------------------------
------------------------------------------------------------
---------a----t---------------------------------------------
------------------------------------------------------------
------------------------------------------------------------
------------------------------------------------------------
-------------------------g---g-----atggat--g-gatgg----------
---------------------------------------a-----------tggat-gga
tggatgga-t----------------------------------ggatgga----tggat
gga-tg----------------------------------------ga--tg--------
-------ga---tg-ga-tac---------------------------aaacat------
--gtacaca---c-ata------------------c--------ac----a--cat--ac
---ct-acata-------ca-------a--------------------------------
------------------------------------------------------------
------------------------------------------------------------
------------------------------------------------------------
------------------------------------------------------------
------------------------------------------------------------
-------------------
>Kolobok-2_DR|258428
------------------------------------------------atattaatatta
tggttct------------------tctgag----tgtggcag-----------------
------------------------------------------------------------
--------tttaggttcagttcaaa-----------------------------------
--------------------------------a---cacaat------------------
------t-----------------------------------------------------
------------------------------------------------------------
------------------------------------------------------------
------------------------------------------------------------
------------------------------------catat--a-tata-----------
--------------------------------------tat-------------at-ata
tatatata-t------------------------------------ata------tatat
--a-t------------------------------------------a--tat-------
--------a---ta----ta---------------------------tatatat------
--------------atat---------------a-t----------------------at
------at--a-------------t-----------------------------------
------------------------------------------------------------
------------------------------------------------------------
------------------------------------------------------------
------------------------------------------------------------
------------------------------------------------------------
-------------------
>Kolobok-2_DR|258429
------------------------------------------------------------
------------------------------------------------------------
------------------------------------------------------------
------------------------------------------------------------
--------------------------------------t------------ag-a---t-
--aga-taga----t---------------------------------------------
------------------------------------------------------------
------------------------------------------------------------
------------------------------------------------------------
-------------------------a---g-----atagat--a-gatag----------
---------------------------------------a-----------tagat-aga
tagataga-t----------------------------------agataga----tagat
aga-ta----------------------------------------ga--ta--------
-------ga---ta-ga-tag---------------------------atagat------
--------a--g--ata---------------ga-t--------ag----a--tag----
------at--a-------------t--a--------------------------------
--------------------------c--------------a------------------
------------------------------------------------------------
------------------------------------------------------------
------------------------------------------------------------
------------------------------------------------------------
-------------------
>Kolobok-2_DR|258430
--------------------------------------------------atatataata
tacatt---aaattaaaaataggtatataaaaatattataatttact-------------
-----------------------------atatatttaa---------------------
---aaatgtcatatatgtatata-------------------------------------
--------------------ta----------t----at------------ag-a---t-
--aga-taga----t---------------------------------------------
------------------------------------------------------------
------------------------------------------------------------
------------------------------------------------------------
-------------------------a---g-----atagat--a-gatag----------
---------------------------------------a-----------tagat-aga
tagataga-t----------------------------------agataga----tagat
aga-ta----------------------------------------ga--ta--------
-------ga---ta-ga-tag---------------------------atagat------
--------a--g--ata---------------ga-t--------ag----a--tag--at
---ag-at--a--------g-------a--------------------------------
--------------------------t--------------a-g---at----ag-----
------------------------------------------------------a-tag-
-a---------ta-------------------------g-a-------------------
----tag------------------ata--------------------------------
------------------------------------------------------------
-------------------
>Kolobok-2_DR|258431
------------------------------------------------------------
------------------------------------------------------------
------------------------------------------------------------
----------------------aa------------------------------------
--------------------ca-----------t---ta----------acaa-a-----
------------tgt---------------------------------------------
------------------------------------------------------------
------------------------------------------------------------
------------------------------------------------------------
-------------------------g---g-----aaaaa-gtgagatag----------
---------------------------------------a-----------tagat-aga
----taga-t----------------------------------agataga----tagat
aga-ta----------------------------------------ga--ta--------
-------ga---ta-ga-tag---------------------------atagat------
--------a--g--ata---------------ga-t--------ag----a--tag--at
---ag-at--a--------g-------a--------------------------------
--------------------------t--------------a-g---ac----tg-----
------------------------------------------------------a-tgg-
-a---------tg-------------------------g-a-------------------
----tac-----------------------------------------------------
------------------------------------------------------------
-------------------
>Kolobok-2_DR|258432
------------------------------------------------------------
------------------------------------------------------------
------------------------------------------------------------
------------------------------------------------------------
------------------------------------------------------------
------------------------------------------------------------
------------------------------------------------------------
------------------------------------------------------------
------------------------------------------------------------
-----------------------------------atggat--g-gatgg----------
---------------------------------------a-----------tggat-gga
tagataga-t----------------------------------agatagatattta-at
ggg-tg----------------------------------------ga--tt--------
-------ga---ta-gattag---------------------------atggat------
--------g--a--atg---------------ga-t--------ag----a--tag--at
---ag-ac--a--------g-------a--------------------------------
--------------------------c--------------a-g---ac----ag-----
------------------------------------------------------at----
------------------------------------------------------------
------------------------------------------------------------
------------------------------------------------------------
-------------------
>Kolobok-2_DR|258433
------------------------------------------------------------
------------------------------------------------------------
------------------------------------------------------------
------------------------------------------------------------
------------------------------------------------------------
--aga-aaga----c---------------------------------------------
------------------------------------------------------------
------------------------------------------------------------
------------------------------------------------------------
-------------------------a---g-----acagac--a-gacag----------
---------------------------------------a-----------cagac-aga
cagacaga-c----------------------------------agacaga----cagac
agg-ca----------------------------------------ga--ca--------
-------ga---ca-ga-cag---------------------------acagac------
--------a--g--aca---------------ga-c--------ag----a--cag--ac
---ag-ac--a--------g-------a--------------------------------
--------------------------c--------------a-g---at----ag-----
------------------------------------------------------a-tag-
-a---------ta-------------------------g-a-------------------
----tac------------------agtattagcattagtgcactgtttaca--------
-----tgtggta------------------------------------------------
-------------------
>Kolobok-2_DR|258434
------------------------------------------------------------
----ta-------------------gatcga----tacaccgat----------------
------------------------------------------------------------
------------------------------------------------------------
----------------------------------------------------aga---t-
--ata-tata----ac--------------------------------------------
------------------------------------------------------------
------------------------------------------------------------
------------------------------------------------------------
-----------------atagatcgat--a----caatgat--a-gata-----------
--------------------------------------tatagaat--------at-ata
tatatata-t------------------------------------ata------tatat
--a-t------------------------------------------a--tat-------
--------a---ta----ta---------------------------tatagaa------
--------c----gacat---------------g-gtagatcg---------------at
------ag--a-------------t--a--------------------------------
--------------------------t--------------------a------------
------------------------------------------------------------
------------------------------------------------------------
------------------------------------------------------------
------------------------------------------------------------
-------------------
>Kolobok-2_DR|336868
------------------------------------------------------------
------------------------------------------------------------
------------------------------------------------------------
------------------------------------------------------------
------------------------------------------------------------
--aga-caga----c---------------------------------------------
------------------------------------------------------------
------------------------------------------------------------
------------------------------------------------------------
-------------------------a---g-----acagac--a-gacag----------
---------------------------------------a-----------cagac-aga
cagacaga-c----------------------------------agacaga----cagac
aga-ca----------------------------------------ga--ca--------
-------ga---ca-ga-cag---------------------------acagat------
--------a--g--ata---------------ga-t--------ag----a--tag--at
---ag-at--a--------g-------a--------------------------------
--------------------------t--------------a-g---at----ag-----
------------------------------------------------------a-tag-
-a---------ta-------------------------g-a-------------------
----tag------------------atatactt---------------------------
-------tataaacatacaca---------------------------------------
-------------------
>Kolobok-2_DR|336869
------------------------------------------------------------
------------------------------------------------------------
------------------------------------------------------------
------------------------------------------------------------
---------------------------------------------------aa-a---g-
--aac-gtat----t---------------------------------------------
------------------------------------------------------------
------------------------------------------------------------
------------------------------------------------------------
-------------------------t---g-----aaagat--a-gatag----------
---------------------------------------a-----------tagat-aga
tagataga-t----------------------------------agataga----tagat
aga-ta----------------------------------------ga--ta--------
-------ga---ta-ga-tag---------------------------atagat------
--------a--g--ata---------------ga-t--------ag----a--tag--at
---ag-gc--a--------g-------a--------------------------------
--------------------------c--------------a-g---ac----ag-----
------------------------------------------------------a-cag-
-aca--------------------------------------------------------
------------------------------------------------------------
------------------------------------------------------------
-------------------
>Kolobok-2_DR|336870
------------------------------------------------------------
------------------------------------------------------------
------------------------------------------------------------
-----aaagtaaaaaaatagaaa-------------------------------------
--------------------ta----------g----at------------ag-a---t-
--aga-taga----t---------------------------------------------
------------------------------------------------------------
------------------------------------------------------------
------------------------------------------------------------
-------------------------a---g-----atagat--a-gatag----------
---------------------------------------a-----------tagat-aga
tagataga-t----------------------------------agataga----tagat
aga-ta----------------------------------------ga--ta--------
-------ga---ta-ga-tag---------------------------atagat------
--------a--g--ata---------------ga-t--------ag----a--tag--at
---ag-at--a--------g-------a--------------------------------
--------------------------t--------------a-a---at----ag-----
------------------------------------------------------a-tag-
-a---------ta-------------------------g-a-------------------
----tag------------------atggat-----------------------------
------------------------------------------------------------
-------------------
>Kolobok-2_DR|336871
------------------------------------------------------------
------------------------------------------------------------
------------------------------------------------------------
------------------------------------------------------------
--------------------------------------t------------ag-a---t-
--aga-taga----t---------------------------------------------
------------------------------------------------------------
------------------------------------------------------------
------------------------------------------------------------
-------------------------a---g-----atagat--a-gatag----------
---------------------------------------a-----------tagat-aga
tagataga-t----------------------------------agataga----tagat
gga-ta----------------------------------------ga--ta--------
-------ga---tg-ga-tag---------------------------atagat------
------cta-----ata---------------ca-ttt------------a--cac--at
------at--at-------g----t--a--------------------------------
--------------------------t--------------------at-----------
------------------------------------------------------a-tag-
-a----------------------------------------------------------
------------------------------------------------------------
------------------------------------------------------------
-------------------
>Kolobok-2_DR|336872
------------------------------------------------------------
------------------------------------------------------------
------------------------------------------------------------
------------------------------------------------------------
------------------------------------------------------------
------------------------------------------------------------
------------------------------------------------------------
------------------------------------------------------------
------------------------------------------------------------
------------------------------------------------------------
------------------------------------------------------------
------------------------------------------------------------
---------------------------------------gaggcatga--cgt-------
---ttcctgg--tg--a-tg----tgaagccgatccacc-aatcac-aacatat------
-------------taggtttgctgacta-----a-tc-------ag----a-------gc
------cc--------------------tttgagggcgggcc----ttaaaggaggaacc
atg-caggaaatataatggtca----tttccatgttagttca-gta--------gctgtg
taaaatgaaggtaagatatgtgaacaaataacgtga------------tttttta-caa-
-a---------tgaatcacaa--acacattgtttt---gca------------------c
cccataa--------ac--------a----taatcaaacctt------------------
--------aaaaaaaaacattgttgaccacccctttaa---caagagaggca---tgggc
ctcactg------------
>Kolobok-2_DR|336873
------------------------------------------------------------
------------------------------------------------------------
------------------------------------------------------------
------------------------------------------------------------
------------------------------------------------------------
------------------------------------------------------------
------------------------------------------------------------
------------------------------------------------------------
------------------------------------------------------------
------------------------------------tagat--a-gatag----------
---------------------------------------a-----------taggt-agg
taggtagg-t----------------------------------agataga----taggt
agg-ta----------------------------------------gg--ta--------
-------gg---ta-gg-cag---------------------------gtaggt------
--------a--a--aca-----------------------------------------gt
---ag-gt--a--------g----t--a-------------------c------------
--------------------------t--------------a-----ct-----------
--------------------------------------------------------tac-
ta---------ta---------------ct------------------------------
----tac-----------------------------------------------------
------------------------------------------------------------
-------------------
>Kolobok-2_DR|336874
------------------------------------------------------------
------------------------------------------------------------
------------------------------------------------------------
------------------------------------------------------------
----------------------------------------------------------t-
--aga-taga----t---------------------------------------------
------------------------------------------------------------
------------------------------------------------------------
------------------------------------------------------------
-------------------------a---g-----atagat--a-gatag----------
---------------------------------------a-----------tagat-aga
tagataga-t----------------------------------agataga----tagat
aga-ta----------------------------------------ga--ta--------
-------ga---ta-ga-tag---------------------------atggat------
--------g--g--atg---------------ga-t--------gg----a--tgg--at
---gg-at--g--------g-------a--------------------------------
--------------------------t--------------g-g---at----gg-----
------------------------------------------------------a-tgg-
-a---------tg-------------------------g-a-------------------
----tat------------------cttcactg---------------------------
--------aaaga-----------------------------------------------
-------------------
>Kolobok-2_DR|336875
------------------------------------------------------------
------------------------------------------------------------
------------------------------------------------------------
------------------------------------------------------------
------------------------------------------------------------
--------------t---------------------------------------------
------------------------------------------------------------
------------------------------------------------------------
------------------------------------------------------------
-------------------------a---g-----atagat--a-gacag----------
---------------------------------------a-----------cagac-aga
cacagaca-g----------------------------------acagaca----cagac
aga-ca----------------------------------------ga--ca--------
-------ga---ca-ga-cag---------------------------acagac------
--------a--g--aca---------------ga-c--------ag----a--cag--ac
---ag-at--a--------g-------a--------------------------------
--------------------------t--------------a-g---at----ag-----
------------------------------------------------------a-tag-
-a---------ta-------------------------g-a-------------------
----tag------------------atcataacaagaactgctgctta------------
------------------------------------------------------------
-------------------
>Kolobok-2_DR|336876
------------------------------------------------------------
--------------------ataaatttaataata-------------------------
------------------------------------------------------------
ataataataataataataataata------------------------------------
-------------------------------ta---tat------------at-a---t-
--aga-taga----t---------------------------------------------
------------------------------------------------------------
------------------------------------------------------------
------------------------------------------------------------
-------------------------t---g-----atagat--t-gatag----------
---------------------------------------attg------gatagat-aga
tagataga-t----------------------------------agataga----tagat
aga-ta----------------------------------------ga--ta--------
-------ga---ta-ga-tag---------------------------atagat------
--------a--g--ata---------------ga-t--------ag----a--tag--at
---ag-at--a--------g-------a--------------------------------
--------------------------t--------------a-g---at----ag-----
------------------------------------------------------a-tag-
-a---------ta-------------------------g-a-------------------
----tag------------------ata--------------------------------
------------------------------------------------------------
-------------------
>Kolobok-2_DR|336877
------------------------------------------------------------
------------------------------------------------------------
------------------------------------------------------------
------------------------------------------------------------
------------------------------------------------------------
------------------------------------------------------------
------------------------------------------------------------
------------------------------------------------------------
------------------------------------------------------------
------------------------------------------------------------
-------------------------------gtttagctgtgtcctctg-gtcatt-ttc
tgt------aagattcagactcaaattgatattgctaacagctatctga------ctgac
--agt--ttacacaac-----tcaaaagtttgtgctgttggggcgtga--tgct------
--tttcctgg--tg--a-ca----tggagcc-----------------------------
------------------------------------------------------------
------------------------------------------------------------
------------------------------------------------------------
------------------------------------------------------------
------------------------------------------------------------
------------------------------------------------------------
------------------------------------------------------------
-------------------
>Kolobok-2_DR|336878
------------------------------------------------------------
------------------------------------------------------------
------------------------------------------------------------
--------------------aga-------------------------------------
--------------------ca----------g----ac------------ag-a---c-
--aga-caga----caa-------------------------------------------
------------------------------------------------------------
------------------------------------------------------------
------------------------------------------------------------
------------------------aaatag-----atagat--a-gatag----------
---------------------------------------a-----------tagat-aga
tagataga-t----------------------------------agataga----tagat
aga-ta----------------------------------------ga--ta--------
-------ga---ta-ga-tag---------------------------atagat------
--------a--g--ata---------------ga-t--------ag----a--tag--at
---ag-at--a--------g-------a--------------------------------
--------------------------t--------------a-g---at----ag-----
------------------------------------------------------a-gag-
-a-----gagata---------------------------a-------------------
----tat----------cc------gctgttta---------------------------
------------------------------------------------------------
-------------------
>Kolobok-2_DR|336879
------------------------------------------------------------
----------------------------aaaaagaa------------------------
------------------------------------------------------------
--------aaaaatgtttatgta-------------------------------------
--------------------tg---------tg----at------------ag-a---t-
--aga-taga----t---------------------------------------------
------------------------------------------------------------
------------------------------------------------------------
------------------------------------------------------------
-------------------------a---g-----atagat--a-gatag----------
---------------------------------------a-----------tagat-aga
tagataga-t----------------------------------agataga----tagat
aga-ta----------------------------------------ga--ta--------
-------ga---ta-ga-tag---------------------------atagat------
--------a--g--ata---------------ga-t--------ag----a--tag--at
---ag-at--a--------g-------a--------------------------------
--------------------------t--------------a-g---at----ag-----
------------------------------------------------------a-tag-
-at----at-ata-------------------------a-a-------------------
----tag------------------atata------------------------------
------------------------------------------------------------
-------------------
>Kolobok-2_DR|336880
------------------------------------------------------------
--------------------------------------tttagacgt-------------
------------------------------------------------------------
------------------caaagaaa----------------------------------
---------------------a---------ta---aata-------------aa---t-
--aaa-taaa----ta--------------------------------------------
------------------------------------------------------------
------------------------------------------------------------
------------------------------------------------------------
------------------------aat--a----aataaat--a-aata-----------
--------------------------------------aatacatac-------at-aca
tacataca-t----------------------------------acata------catac
--a-tac----------------------------------------a--tac-------
--------a---taca--ta---------------------------catacat------
--------a----catac---------------a-t----------------------ac
------at--a-------------c--a--------------------------------
--------------------------t--------------------ac----a------
-----------------------------------------------tacataaa-taa-
-a---------ta-----------------------------------------------
------------------------------------------------------------
------------------------------------------------------------
-------------------
>Kolobok-2_DR|336881
------------------------------------------------------------
------------------------------------------------------------
------------------------------------------------------------
-----------agcaagaacaaaa------------------------------------
--------------------ta---------------att---------tgaaaa-----
--aaa--agg----t---------------------------------------------
------------------------------------------------------------
------------------------------------------------------------
------------------------------------------------------------
-------------------------a---g-----gtaggt--a-ggtag----------
---------------------------------------g-----------taggt-aga
taggtagg-c----------------------------------agataga----tagat
aga-ta----------------------------------------ga--ta--------
-------gat-ata-ga-tag---------------------------atagat------
-----------g--ata---------------ga-t--------ag----a--tag--at
---ag-at--a--------g-------a--------------------------------
--------------------------t--------------a-g---at----ag-----
------------------------------------------------------a-tag-
-a---------ta-------------------------g-a-------------------
----ta------------------------------------------------------
------------------------------------------------------------
-------------------
>Kolobok-2_DR|336882
------------------------------------------------------------
------------------------------------------------------------
------------------------------------------------------------
-------------------aaaaattttaaaaaat-------------------------
--------------------ga----------t----ag------------ag-a---t-
--aga-aaga----t---------------------------------------------
------------------------------------------------------------
------------------------------------------------------------
------------------------------------------------------------
-------------------------a---g-----atagat--a-gatag----------
---------------------------------------a-----------tagat-aga
tagataga-t----------------------------------agataga----tagat
aga-ta----------------------------------------ga--ta--------
-------ga---ta-ga-tag---------------------------ata---------
---------------------------------------------g----a--tag--at
---ag-at--a--------g-------a--------------------------------
--------------------------t--------------a-g---at----ag-----
------------------------------------------------------a-tag-
-a---------ta-----------------------------------------------
------------------------------------------------------------
------------------------------------------------------------
-------------------
>Kolobok-2_DR|336883
attgtttaac--------------------------------------tgagctggactg
ttgata------------------------------------------------------
------------------------------------------------------------
--ttttagtgttaatcctatacaattaa--------------------------------
----------------------------------------------------------t-
--ttc-atta--------------------------------------------------
------------------------------------------------------------
------------------------------------------------------------
------------------------------------------------------------
------------------------ata--t----cttgagt--t-tata-----------
--------------------------------------tat-------------at-ata
tatatata-t------------------------------------ata------tatat
--a-t------------------------------------------a--tat-------
--------a---ta----ta---------------------------tatatat------
--------------atat---------------a-t----------------------at
------at--a-------------t--a--------------------------------
--------------------------t--------------------at-----------
------------------------------------------------------------
------------------------------------------------------------
------------------------------------------------------------
------------------------------------------------------------
-------------------
>Kolobok-2_DR|336884
------------------------------------------------------------
------------------------------------------------------------
------------------------------------------------------------
-------------------tagat------------------------------------
-------------------------------ag----at------------ag-a---t-
--aga-------tat---------------------------------------------
------------------------------------------------------------
------------------------------------------------------------
------------------------------------------------------------
-------------------------a---g-----gtagat--a-gatcg----------
---------------------------------------a-----------tagat-aga
tagataga-t----------------------------------agatagatggatagat
aga-ta----------------------------------------ga--ta--------
-------ga---ta-ga-tag---------------------------atagat------
--------a--g--ata---------------ga-t--------ag----a--tag--at
---ag-at--a--------g-------a--------------------------------
--------------------------t--------------a-g---at----ag-----
------------------------------------------------------a-tag-
------------a-------------------------g-a-------------------
----tag------------------ata--------------------------------
------------------------------------------------------------
-------------------
>Kolobok-2_DR|336885
------------------------------------------------------------
------------------------------------------------------------
------------------------------------------------------------
------------atgttgttagca------------------------------------
-------------------------------tg----at------------gg-a---t-
--aga-taga----t---------------------------------------------
------------------------------------------------------------
------------------------------------------------------------
------------------------------------------------------------
-------------------------a---g-----atagat--a-gatag----------
---------------------------------------a-----------tagat-aga
tagataga-t----------------------------------agataga----tagat
aga-ta----------------------------------------ga--ta--------
-------gg---ta-gagtag---------------------------atagat------
--------a--g--ata---------------ga-t--------ag----a--tag--at
---ag-at--a--------g-------a--------------------------------
--------------------------t--------------a-g---at----ag-----
------------------------------------------------------a-tag-
-a---------ta-------------------------g-g-------------------
----tag------------------aggtag-----------------------------
------------------------------------------------------------
-------------------
>Kolobok-2_DR|336886
------------------------------------------------------------
------------------------------------------------------------
------------------------------------------------------------
--------------atatatata-------------------------------------
--------------------ta----------t----at------------at-a---t-
--ata-tata----t---------------------------------------------
------------------------------------------------------------
------------------------------------------------------------
------------------------------------------------------------
-------------------------a---t-----atatat--a-gatag----------
---------------------------------------a-----------tagat-aga
tagataga-t----------------------------------agataga----tagat
aga-ta----------------------------------------ga--ta--------
-------ga---ta-ga-tag---------------------------atagat------
--------a--g--ata---------------ga-t--------ag----a--tag--at
---ag-at--a--------g-------a--------------------------------
--------------------------t--------------a-g---at----ag-----
------------------------------------------------------a-tta-
-a---------aa-------------------------c-a-------------------
----ttgctattgtg----------atatatgaataaatat-------------------
------------------------------------------------------------
-------------------
>Kolobok-2_DR|336887
------------------------------------------------------------
------------------------------------------------------------
------------------------------------------------------------
------------------------------------------------------------
---------------------------------------------------agta-----
--aca-ttta----t---------------------------------------------
------------------------------------------------------------
------------------------------------------------------------
------------------------------------------------------------
-----------------------taa-----------------a-aatat----------
---------------------------------------a-----------------aaa
gtga-ata------------------------------------aact-ga---tgagat
aga-ta----------------------------------------ga--ta--------
-------ga---ta-ga-tag---------------------------atagat------
--------a--g--ata---------------ga-t--------ag----a--tag--at
---ag-at--a--------g-------a--------------------------------
--------------------------t--------------a-g---at-----------
------------------------------------------------------------
------------------------------------------------------------
------------------------------------------------------------
------------------------------------------------------------
-------------------
>Kolobok-2_DR|336888
------------------------------------------------------------
------------------------------------------------------------
------------------------------------------------------------
------------------------------------------------------------
------------------------------------------------------------
--aga-caga----c---------------------------------------------
------------------------------------------------------------
------------------------------------------------------------
------------------------------------------------------------
-------------------------a---g-----acagac--a-gacag----------
---------------------------------------a-----------cagac-aga
cagacaga-c----------------------------------agacaga----cagat
aga-ta----------------------------------------ga--ta--------
-------ga---ta-ga-tag---------------------------atagat------
--------a--g--ata---------------ga-t--------ag----a--tag--at
---ag-at--a--------g-------a--------------------------------
--------------------------t--------------a-g---at----ag-----
------------------------------------------------------a-tag-
-a---------ta-------------------------g-a-------------------
----tag------------------tagacagatatccttaaatttaacacactg-----
------------------------------------------------------------
-------------------
>Kolobok-2_DR|336889
------------------------------------------------------------
------------------------------------------------------------
------------------------------------------------------------
------------------------------------------------------------
------------------------------------------------------------
------------------------------------------------------------
------------------------------------------------------------
------------------------------------------------------------
------------------------------------------ctggtgaa----------
----------------------------------aaaaaca--g-cat------------
--------------------------atgctggtaaggtat-------------------
---gtt---ttgatact-----------gccttgctggtt---------------tcaat
--gctggttttgccc-------------------------agcattga--gaccagca--
------agac--ca--g-ca---tcgagac----caccagaacc---agcatt-------
-------------aaaagcagc-----------a-t------------------------
-------------------------------------------accaga-----------
---ccagca---------------------------------------------------
------------------------------------------------------------
------------------------------------------------------------
------------------------------------------------------------
------------------------------------------------------------
-------------------
>Kolobok-2_DR|336890
------------------------------------------------------------
------------------------------------------------------------
------------------------------------------------------------
--------------------aga-------------------------------------
--------------------ca----------g----ac------------ag-a---c-
--aga-caga----t---------------------------------------------
------------------------------------------------------------
------------------------------------------------------------
------------------------------------------------------------
-------------------------a---g-----atagat--a-gatag----------
---------------------------------------a-----------tagat-aga
tagataga-t----------------------------------agataga----tagat
aga-ta----------------------------------------ga--ta--------
-------ga---ta-ga-tag---------------------------atagat------
--------a--g--ata---------------ga-t--------ag----a--gag--at
---ag-at--a--------g-------a--------------------------------
--------------------------t--------------a-g---ac----ag-----
------------------------------------------------------a-aag-
-a---------ca-------------------------g-a-------------------
----cag------------------atgtcaca---------------------------
------------------------------------------------------------
-------------------
>Kolobok-2_DR|336891
------------------------------------------------------------
------------------------------------------------------------
------------------------------------------------------------
--------------------aga-------------------------------------
--------------------ta----------g----at------------ag-a---t-
--aga-taga----t---------------------------------------------
------------------------------------------------------------
------------------------------------------------------------
------------------------------------------------------------
-------------------------a---g-----atagat--a-gatag----------
---------------------------------------a-----------tagat-aga
tagataga-t----------------------------------agataga----tagat
aga-ta----------------------------------------ga--ta--------
-------ga---ta-ga-tag---------------------------atagat------
--------a--g--ata---------------ga-t--------ag----a--tag--at
---ag-at--a--------g-------a--------------------------------
--------------------------t--------------a-g---at----ag-----
------------------------------------------------------a-tag-
-a---------ca-------------------------g-a-------------------
----tat------------------atttgagta--tatt-tttatttatatt-------
------tacacaatatttataca-------------------------------------
-------------------
>Kolobok-2_DR|336892
------------------------------------------------------------
------------------------------------------------------------
------------------------------------------------------------
--------------------aga-------------------------------------
--------------------ta----------g----at------------ag-a---t-
--aga-taga----t---------------------------------------------
------------------------------------------------------------
------------------------------------------------------------
------------------------------------------------------------
-------------------------a---g-----atagat--a-gatag----------
---------------------------------------a-----------tagat-aga
tagataga-t----------------------------------agataga----tagat
aga-ta----------------------------------------ga--ta--------
-------ga---ta-ga-tag---------------------------atagat------
--------a--g--ata---------------ga-t--------ag----a--tag--at
---ag-at--a--------g-------a--------------------------------
--------------------------t--------------a-g---at----ag-----
------------------------------------------------------a-tag-
-a---------ta-------------------------g-a-------------------
----tga------------tatataatacttctat-------------------------
------------------------------------------------------------
-------------------
>Kolobok-2_DR|336893
------------------------------------------------------------
------------------------------------------------------------
------------------------------------------------------------
------------------------------------------------------------
------------------------------------------------------------
------------------------------------------------------------
------------------------------------------------------------
------------------------------------------------------------
------------------------------------------------------------
-------------------------------------------a-tata-----------
--------------------------------------tat-------------at-ata
tatatata-t------------------------------------ata------tatat
--a-t------------------------------------------a--tat-------
--------a---ta----ta---------------------------tatatat------
gagc----------atat---------------a-ttatt------------------at
------at--t-------------c--a--------------------------------
--------------------------t--------------------at----tggtttc
tca---------------------------------------------------------
----------------------------------------------------------gt
act---------------------------------------------------------
------------------------------------------------------------
-------------------
>Kolobok-2_DR|336894
------------------------------------------------------------
------------------------------------------------------------
------------------------------------------------------------
------------------------------------------------------------
-------------------------------------at------------gg-a---t-
--gga-tgga----t---------------------------------------------
------------------------------------------------------------
------------------------------------------------------------
------------------------------------------------------------
-------------------------g---g-----atagat--g-gatag----------
---------------------------------------a-----------t-gat-aga
tagataga-t----------------------------------agataga----tagat
aga-ta----------------------------------------ga--ta--------
-------ga---ta-ga-tag---------------------------atagat------
--------a--g--ata---------------ga-t--------ag----a--tag--at
---ag-at--ac-ct----t-------a--------------------------------
--------------------------t--------------a-a---at----ag-----
------------------------------------------------------------
------------------------------------------------------------
------------------------------------------------------------
------------------------------------------------------------
-------------------
>Kolobok-2_DR|336895
------------------------------------------------------------
------------------------------------------------------------
------------------------------------------------------------
------------------------------------------------------------
---------------------a-----------------------------agca-----
------t-----------------------------------------------------
------------------------------------------------------------
------------------------------------------------------------
------------------------------------------------------------
-------------------------a---g------taaatgca-aatag----------
-------------------------------------------------tctatac-taa
tg--tagagt-------------------------------------taga----tatac
aga-------------------------------------------ga--tattc-----
--gttctga---caaga-cag-------------------aatc---tacagtt------
--------a--g-cattt--------------ga-tctcctcgaag----a--cagcaac
---aa-at--g--------g-------a--------------------------------
-----------------------------------------a-----gt----agctg--
--------------------------------------------------------tgg-
-a---------tg-----------------------------------------------
----tga------------------g----------------------------------
------------------------------------------------------------
-------------------
>Kolobok-2_DR|336896
------------------------------------------------------------
------------------------------------------------------------
------------------------------------------------------------
------------------------------------------------------------
----------------------------------------------------------t-
--aga-taga----t---------------------------------------------
------------------------------------------------------------
------------------------------------------------------------
------------------------------------------------------------
-------------------------a---g-----atagat--a-gatag----------
---------------------------------------a-----------tagat-aga
tagacgga-t----------------------------------ggacgga----cggac
aga-ca----------------------------------------ga--ca--------
-------ga---ta-ga-tag---------------------------atagat------
--------a--g--ata---------------ga-t--------ag----a--tag--at
---ag-at--a--------g-------a--------------------------------
--------------------------t--------------a-g---at----ag-----
------------------------------------------------------g-tag-
-a---------ta-------------------------t-a-------------------
----t-------------------------------------------------------
------------------------------------------------------------
-------------------
>Kolobok-2_DR|336897
------------------------------------------------------------
------------------------------------------------------------
------------------------------------------------------------
----------------agacaga-------------------------------------
--------------------ca----------g----ac------------gg-acgac-
--gga-tatg----t---------------------------------------------
------------------------------------------------------------
------------------------------------------------------------
------------------------------------------------------------
-------------------------a---g-----atagat--a-gatag----------
---------------------------------------a-----------tagat-aga
tagataga-t----------------------------------agataga----tagat
aga-ta----------------------------------------ga--ta--------
-------ga---ta-ga-tag---------------------------atagat------
--------a--g--ata---------------ga-t--------ag----a--tag--at
---ag-at--a--------g-------a--------------------------------
--------------------------t--------------a-g---at----gg-----
--------------------------------------------------acaca-tta-
-c-----ac-attcaa----------------------t-t-------------------
----tat------------------gt---------------------------------
------------------------------------------------------------
-------------------
>Kolobok-2_DR|336898
------------------------------------------------------------
------------------------------------------------------------
------------------------------------------------------------
------------------------------------------------------------
------------------------------------------------------------
------------------------------------------------------------
------------------------------------------------------------
------------------------------------------------------------
------------------------------------------------------------
-----------------------------------------------tag----------
---------------------------------------a-----------tagat-aga
tagataga-t----------------------------------agataga----tagat
aga-ta----------------------------------------ga--ta--------
-------ga---ta-ga-tag---------------------------atagat------
--------------acac---------------a-tatacacacacacaca--cac--ac
---accacaca-------ca----c--a--------------------------------
--------------------------t--------------a----cat-----------
------------------------------------------------------a-cat-
-a---------ca----------------t--------aca-------------------
----tac------------------atgcatacatcact---------------------
------------------------------------------------------------
-------------------
>Kolobok-2_DR|336899
------------------------------------------------------------
------------------------------------------------------------
------------------------------------------------------------
------------------------------------------------------------
------------------------------------------------------------
------------------------------------------------------------
------------------------------------------------------------
------------------------------------------------------------
------------------------------------------------------------
-------------------------a---t-----atatat--a-gatag----------
---------------------------------------a-----------tagat-aga
tagataga-t----------------------------------agataga----tagat
aga-ta----------------------------------------ga--ta--------
-------ga---ta-ga-tag---------------------------atagat------
--------a--g--ata---------------ga-t--------ag----a--tag--at
---ag-at--a--------g-------a--------------------------------
--------------------------t--------------a-g---at----ag-----
------------------------------------------------------a-tat-
-t---------ta-------------------------t-a-------------------
----ca------------------------------------------------------
------------------------------------------------------------
-------------------
>Kolobok-2_DR|336900
------------------------------------------------------------
------------------------------------------------------------
------------------------------------------------------------
------------agacagacaga-------------------------------------
--------------------ca----------g----ac------------ag-a---c-
--aga-caga----c---------------------------------------------
------------------------------------------------------------
------------------------------------------------------------
------------------------------------------------------------
-------------------------a---g-----atagat--a-gatag----------
---------------------------------------a-----------tagat-aga
tagataga-t----------------------------------agataga----tagat
aga-ta----------------------------------------ga--ta--------
-------ga---ta-ga-tag---------------------------atagat------
--------a--g--ata---------------ga-t--------ag----a--tag--at
---ag-at--a--------g-------a--------------------------------
--------------------------t--------------a-g---at----ag-----
------------------------------------------------------a-tag-
-a---------ta-------------------------g-a-------------------
----cag------------------ataccgccaacttatgattgattgattgat---tg
attgattgattgatagatagatagatagatagatagatagaagatagatagagacagata
aacttaccgctgctctgtg
>Kolobok-2_DR|336901
------------------------------------------------------------
------------------------------------------------------------
------------------------------------------------------------
-------------------tagat------------------------------------
-----------------agatagat------ag----at------------ag-a---t-
--aga-taga----t---------------------------------------------
------------------------------------------------------------
------------------------------------------------------------
------------------------------------------------------------
-------------------------a---g-----atagat--a-gatag----------
---------------------------------------a-----------tagat-aga
tagataga-t----------------------------------agataga----tagat
aga-ta----------------------------------------ga--ta--------
-------ga---ta-ga-tag---------------------------atagat------
--------a--g--ata---------------ga-t--------ag----a--tag--at
---ag-at--a--------g-------a--------------------------------
--------------------------t--------------a-g---at----ag-----
------------------------------------------------------a-taa-
-a---------ta-------------------------a-a-------------------
----taa----------ac------aatgtaat---------------------------
----ttttatgtatatttatttaaataagctaatttattag-------------------
-------------------
>Kolobok-2_DR|336902
------------------------------------------------------------
------------------------------------------------------------
------------------------------------------------------------
-----------tgtttctggaatg------------------------------------
-------------------------------ag----at------------ag-a---t-
--aga-taga----t---------------------------------------------
------------------------------------------------------------
------------------------------------------------------------
------------------------------------------------------------
-------------------------a---g-----atagat--a-gatag----------
---------------------------------------a-----------tagat-aga
tagataga-t----------------------------------agataga----tagac
gga-cg----------------------------------------ga--tg--------
-------ga---ta-ga-cag---------------------------acagac------
--------a--g--aca---------------ga-c--------ag----a--cag--ac
---ag-ac--a--------g-------a--------------------------------
--------------------------c--------------a-g---ac----ag-----
------------------------------------------------------a-cag-
-a---------ca-------------------------g-a-------------------
------------------------------------------------------------
------------------------------------------------------------
-------------------
>Kolobok-2_DR|336903
------------------------------------------------------------
------------------------------------------------------------
------------------------------------------------------------
------------------------------------------------------------
------------------------------------------------------------
------------------------------------------------------------
------------------------------------------------------------
------------------------------------------------------------
------------------------------------------------------------
-------------------------------------agac--a-gacag----------
---------------------------------------a-----------tagac-aga
tagataga-t----------------------------------agataga----tagat
aga-ta----------------------------------------ga--ta--------
-------ga---ta-ga-tag---------------------------atagat------
--------a--g--ata---------------ga-t--------ag----a--tag--at
c---t-at--t-------------t--a--------------------------------
--------------------------t------------cca-tcc-at----cc-----
------------------------------------------------------a-ta--
------------------------------------------------------------
------------------------------------------------------------
------------------------------------------------------------
-------------------
>Kolobok-2_DR|336904
------------------------------------------------------------
------------------------------------------------------------
------------------------------------------------------------
------------------------------------------------------------
-------------------------------------at------------ga-a---t-
--aga-taga----t---------------------------------------------
------------------------------------------------------------
------------------------------------------------------------
------------------------------------------------------------
-------------------------a---g-----atagat--a-gatgg----------
---------------------------------------a-----------tggat-gga
tggataga-t----------------------------------agataga----tagat
aga-ta----------------------------------------ga--ta--------
-------ga---ta-ga-tag---------------------------atagat------
--------a--g--ata---------------ga-t--------ag----a--tag--at
---ag-at--a--------g-------a--------------------------------
--------------------------t--------------a-g---at----ag-----
------------------------------------------------------a-tag-
-a---------ga-------------------------c-a-------------------
----gaa------------------ata--------------------------------
------------------------------------------------------------
-------------------
>Kolobok-2_DR|336905
------------------------------------------------------------
------------------------------------------------------------
------------------------------------------------------------
------------------------------------------------------------
------------------------------------------------------------
------------------------------------------------------------
------------------------------------------------------------
------------------------------------------------------------
------------------------------------------------------------
----------------------------------------t--a-gatag----------
---------------------------------------a-----------tagat-aga
tagataga-t----------------------------------agataga----tagat
aga-ta----------------------------------------ga--ta--------
-------ga---ta-ga-tag---------------------------atagat------
--------a--g--ata---------------ga-t--------ag----a--tag--at
---ag-at--g--------t-------g--------------------------------
--------------------------t--------------g-t---gt----at-----
------------------------------------------------------g-tat-
-g---------tatatgtgtgtgtgtatataatatacttta-------------------
----tat------------------atatacttatatttatatatgct------------
-----ctgagtaatgtgcatatttattttttat---------------------------
-------------------
>Kolobok-2_DR|336906
------------------------------------------------------------
------------------------------------------------------------
------------------------------------------------------------
------------atgttcttagca------------------------------------
-------------------------------tg----at------------ag-a---t-
--aga-taga----t---------------------------------------------
------------------------------------------------------------
------------------------------------------------------------
------------------------------------------------------------
-------------------------a---g-----atagat--a-gatag----------
---------------------------------------a-----------tagat-aga
tagataga-t----------------------------------agataga----tagat
aga-ta----------------------------------------gataga--------
-------aa---ta-ga-tag---------------------------atagat------
--------a--g--ata---------------ga-t--------ag----a--tag--at
---ag-at--a--------g-------a--------------------------------
--------------------------t--------------a-g---at----ag-----
------------------------------------------------------a-t---
-a---------ta-------------------------g-g-------------------
----tag------------------ata--------------------------------
------------------------------------------------------------
-------------------
>Kolobok-2_DR|336907
------------------------------------------------------------
------------------------------------------------------------
------------------------------------------------------------
------------atgttgttagca------------------------------------
-------------------------------tg----at------------gg-a---t-
--aga-tagata--g---------------------------------------------
------------------------------------------------------------
------------------------------------------------------------
------------------------------------------------------------
-------------------------a---g-----gtagat--a-gatag----------
---------------------------------------a-----------tagat-aga
tagataga-t----------------------------------agataga----tagat
aga-ta----------------------------------------ga--ta--------
-------ga---ta-ga-tag---------------------------atagat------
--------a--g--ata---------------ga-t--------ag----a--tag--at
a-gag-at--a--------g-------a--------------------------------
--------------------------t--------------a-a---at----ag-----
------------------------------------------------------a-taa-
-a---------ta-------------------------g-a-------------------
----tag------------------ata--------------------------------
------------------------------------------------------------
-------------------
>Kolobok-2_DR|419919
------------------------------------------------------------
------------------------------------------------------------
------------------------------------------------------------
------------------------------------------------------------
----------------------------------------------------------t-
--aga-taga----t---------------------------------------------
------------------------------------------------------------
------------------------------------------------------------
------------------------------------------------------------
-------------------------a---g-----atagat--a-gatag----------
---------------------------------------a-----------tagat-aga
tagataga-t----------------------------------agataga----tagat
aga-ta----------------------------------------ga--ta--------
-------ga---ta-ga-tag---------------------------atagat------
--------a--g--ata---------------ga-t--------ac----a--tac--at
---ag-at--a--------c-------a--------------------------------
--------------------------t--------------a-c---at----ag-----
--------------------------------------------------ataca-tac-
-a-----tagata------g--------------------a-------------------
----tag------------------atatgtgagaccactcctta---------------
------------------------------------------------------------
-------------------
>Kolobok-2_DR|419920
------------------------------------------------------------
------------------------------------------------------------
------------------------------------------------------------
-----------tatgtttattga-------------------------------------
--------------------ta----------g----at------------ag-a---t-
--aga-taga----t---------------------------------------------
------------------------------------------------------------
------------------------------------------------------------
------------------------------------------------------------
-------------------------a---g-----atagat--a-gatag----------
---------------------------------------a-----------tagat-aga
tagataga-t----------------------------------agataga----tagat
aga-ta----------------------------------------ga--ta--------
-------ga---ta-ga-tag---------------------------atagat------
--------a--g--ata---------------ga-t--------ag----a--tag--at
---ag-ga--a--------g-------g--------------------------------
--------------------------t--------------a-g---at----ag-----
------------------------------------------------------a-tag-
-a---------ta-------------------------g-a-------------------
----tag------------------ata--------------------------------
------------------------------------------------------------
-------------------
>Kolobok-2_DR|419921
------------------------------------------------------------
------------------------------------------------------------
------------------------------------------------------------
-------------------taga-------------------------------------
--------------------ta----------g----at------------ag-a---t-
--aga-taga----t---------------------------------------------
------------------------------------------------------------
------------------------------------------------------------
------------------------------------------------------------
-------------------------a---g-----atagat--a-gatag----------
---------------------------------------a-----------tagat-aga
tagataga-t----------------------------------agataga----tagat
aga-ta----------------------------------------ga--ta--------
-------ga---ta-ga-tag---------------------------atagat------
--------a--g--ata---------------ga-t--------ag----a--tag--at
---ag-at--a--------g-------a--------------------------------
--------------------------t--------------a-g---at----ag-----
------------------------------------------------------a-tag-
-a---------ta-------------------------g-a-------------------
----tag------------------ac---------------------------------
--------tatagtac--------------------------------------------
-------------------
>Kolobok-2_DR|419922
------------------------------------------------------------
------------------------------------------------------------
------------------------------------------------------------
-------------------taga-------------------------------------
--------------------ta---g-----------at------------ag-a---t-
--aga-taga----t---------------------------------------------
------------------------------------------------------------
------------------------------------------------------------
------------------------------------------------------------
-------------------------a---g-----at-gat--a-gatag----------
---------------------------------------a-----------tagat-aga
tagataga-t----------------------------------agataga----tagat
aga-ta----------------------------------------ga--ta--------
-------ga---ta-ga-tag---------------------------atagat------
--------a--g--ata---------------ga-t--------ag----a--tag--at
---ag-at--a--------g-------a--------------------------------
--------------------------t--------------a-g---at----ag-----
------------------------------------------------------a-t---
------------------------------------------------------------
------------------------------------------------------------
------------------------------------------------------------
-------------------
>Kolobok-2_DR|419923
------------------------------------------------------------
------------------------------------------------------------
------------------------------------------------------------
------------------------------------------------------------
--------------------ta---------------atatt-------gcaatt---t-
------taga----c---------------------------------------------
------------------------------------------------------------
------------------------------------------------------------
------------------------------------------------------------
------------------------ca---------agaatt--a-aacaa-------c--
---------------------------------------------------t---t-caa
tagataga-t----------------------------------agataga----tagat
aga-ta----------------------------------------ga--ta--------
-------ga---ta-ga-tag---------------------------atagat------
--------a--g--ata---------------ga-t--------ag----a--tag--at
---ag-at--a--------g----------------------------------------
-----------------------------------------------a------------
------------------------------------------------------------
------------------------------------------------------------
------------------------------------------------------------
------------------------------------------------------------
-------------------
>Kolobok-2_DR|419924
------------------------------------------------------------
------------------------------------------------------------
------------------------------------------------------------
--------------------aga-------------------------------------
--------------------ca----------g----ac------------ag-a---c-
--aga-caga----c---------------------------------------------
------------------------------------------------------------
------------------------------------------------------------
------------------------------------------------------------
-------------------------a---g-----acagac--a-gacag----------
---------------------------------------a-----------cagac-aga
tagataga-t----------------------------------agataga----tagat
aga-ta----------------------------------------ga--ta--------
-------ga---ta-ga-tag---------------------------atagat------
--------a--g--ata---------------ga-t--------ag----a--tag--at
---ag-at--a--------g-------a--------------------------------
--------------------------t--------------a-g---at----ag-----
------------------------------------------------------a-tat-
-c---------ct-------------------------t-c-------------------
----taa------------------atatgg-----------------------------
------------------------------------------------------------
-------------------
>Kolobok-2_DR|419925
------------------------------------------------------------
------------------------------------------------------------
------------------------------------------------------------
---------------------aaa------------------------------------
-------------------------------at----gta---------gagc-a---t-
ttgga-caga----c---------------------------------------------
------------------------------------------------------------
------------------------------------------------------------
------------------------------------------------------------
-------------------------a---g-----acagac--a-gacagaca-------
--------------------------------------ga-----------cagac-aga
cagacaga-c----------------------------------agacaaa----cagac
aga-ca----------------------------------------ga--ta--------
-------ga---ga-ta-tag---------------------------acagat------
--------a--g--ataga------------tga-t--------ag----a--tag--ac
---ag-ac--a--------g-------a--------------------------------
--------------------------c--------------a-g---ac----ag-----
------------------------------------------------------a-cag-
-a---------ca-------------------------g-a-------------------
----cag------------------agatatag---------------------------
------------------------------------------------------------
-------------------
>Kolobok-2_DR|419926
------------------------------------------------------------
------------------------------------------------------------
------------------------------------------------------------
------------------------------------------------------------
------------------------------------------------------a---t-
--gga-taga----t---------------------------------------------
------------------------------------------------------------
------------------------------------------------------------
------------------------------------------------------------
-------------------------a---g-----atagat--a-gatag----------
---------------------------------------a-----------tagat-aga
tagataga-t----------------------------------agataga----tagat
aga-ta----------------------------------------ga--ta--------
-------ga---ta-ga-tag---------------------------atagat------
--------a--g--ata---------------ga-t--------ag----a--tag--at
---ag-ag--g--------g-------t--------------------------------
--------------------------c--------------a-t---tt----at-----
------------------------------------------------------a-tgg-
-a---------ta-------------------------c-a-------------------
----cc------------------------------------------------------
------------------------------------------------------------
-------------------
>Kolobok-2_DR|419927
------------------------------------------------------------
------------------------------------------------------------
------------------------------------------------------------
-------------------taga-------------------------------------
--------------------ta----------g----at------------ag-a---t-
--aga-taga----t---------------------------------------------
------------------------------------------------------------
------------------------------------------------------------
------------------------------------------------------------
-------------------------a---g-----atagat--a-gatag----------
---------------------------------------a-----------tagat-aga
tagataga-t----------------------------------agataga----tagat
aga-ta----------------------------------------ga--ta--------
-------ga---ta-ga-tag---------------------------atagat------
--------a--g--ata---------------ga-t--------ag----a--tag--at
---ag-at--a--------g-------a--------------------------------
--------------------------t--------------a-g---at----ag-----
------------------------------------------------------a-tag-
-a---------ta-------------------------g-a-------------------
----tag------------------acttaacattccata-tactcacgatata------
-----aattatggtatatatatatatatatatatatatataatatatatatgtgtttgta
tgcacagtatcgctctggt
>Kolobok-2_DR|419928
------------------------------------------------------------
------------------------------------------------------------
------------------------------------------------------------
------------agacagacagac------------------------------------
-------------------------------ag----ac------------ag-a---c-
--aga-taga----t---------------------------------------------
------------------------------------------------------------
------------------------------------------------------------
------------------------------------------------------------
-------------------------a---g-----atagat--a-gatag----------
---------------------------------------a-----------tagat-aga
tagataga-t----------------------------------agataga----tagat
aga-ta----------------------------------------ga--ta--------
-------ga---ta-ga-tag---------------------------atagat------
--------a--g--ata---------------ga-t--------ag----a--tag--at
---ag-at--a--------g-------a--------------------------------
--------------------------t--------------a-g---at----ag-----
------------------------------------------------------a-tag-
-a---------ta-------------------------c-a-------------------
----cac------------------acacgctctttctg---------------------
------------------------------------------------------------
-------------------
>Kolobok-2_DR|419929
------------------------------------------------------------
------------------------------------------------------------
------------------------------------------------------------
------------------------------------------------------------
------------------------------------------------------------
--------------t---------------------------------------------
------------------------------------------------------------
------------------------------------------------------------
------------------------------------------------------------
-------------------------a---g-----atagat--a-gatag----------
---------------------------------------a-----------tagat-aga
tagataga-t----------------------------------agataga----tagat
aga-ta----------------------------------------ga--ta--------
-------ga---ta-ga-tag---------------------------atagat------
--------a--g--ata---------------ga-t--------ag----a--tag--at
---ag-at--a--------g-------a--------------------------------
--------------------------t--------------c-a---tt----cc-----
------------------------------------------------------a-aat-
-a---------ta-------------------------g-a-------------------
----tac------------------at---------------------------------
------------------------------------------------------------
-------------------
>Kolobok-2_DR|419930
------------------------------------------------------------
------------------------------------------------------------
------------------------------------------------------------
--------------------aga-------------------------------------
--------------------ca----------g----ac------------ag-a---c-
--aga-caga----t---------------------------------------------
------------------------------------------------------------
------------------------------------------------------------
------------------------------------------------------------
-------------------------a---g-----atagat--a-gatag----------
---------------------------------------a-----------tagat-aga
tagataga-t----------------------------------agataga----tagat
aga-ta----------------------------------------ga--ta--------
-------ga---ta-ga-tag---------------------------atagat------
--------a--g--ata---------------ga-t--------ag----a--tag--at
---ag-at--a--------g-------a--------------------------------
--------------------------t--------------a-g---at----ag-----
------------------------------------------------------a-tat-
-a--------ctg-------------------------t-a-------------------
----tag------------------ata--------------------------------
------------------------------------------------------------
-------------------
>Kolobok-2_DR|419931
------------------------------------------------------------
------------------------------------------------------------
------------------------------------------------------------
---------atgtttttagtaaaa------------------------------------
-------------------------------aa----at-----------aaa-a---t-
--aga-taga----t---------------------------------------------
------------------------------------------------------------
------------------------------------------------------------
------------------------------------------------------------
-------------------------a---g-----acagac--a-gacagaca-------
---------------------------------------a-----------cagac-aga
cagaccga-c----------------------------------agaccga----cagac
aga-ca----------------------------------------ga--ca--------
-------ga---ca-ga-cag---------------------------acagac------
--------a--g--aca---------------ga-c--------ag----a--cag--ac
---ag-ac--a--------g-------a--------------------------------
--------------------------c--------------a-g---ac----ag-----
------------------------------------------------------a-cag-
-a---------ca-------------------------g-a-------------------
----cag------------------ata--------------------------------
------------------------------------------------------------
-------------------
>Kolobok-2_DR|419932
------------------------------------------------------------
------------------------------------------------------------
------------------------------------------------------------
------------------------------------------------------------
----------------------------------------------------------t-
--aga-taga----t---------------------------------------------
------------------------------------------------------------
------------------------------------------------------------
------------------------------------------------------------
-------------------------a---g-----atagat--a-gatag----------
---------------------------------------a-----------tagat-aga
tagataga-t----------------------------------agataga----tagat
aga-ta----------------------------------------ga--ta--------
-------ga---ta-ga-tag---------------------------atagat------
--------a--g--ata---------------ga-t--------ag----a--tag--at
---ag-attca--tttattgattc------------------------------------
-----------------------------------------------at----tg-----
------------------------------------------------------a-ttg-
-a---------tt---------------------c-----attgattgat----------
------------------------------------------------------------
------------------------------------------------------------
-------------------
>Kolobok-2_DR|419933
------------------------------------------------------------
------------------------------------------------------------
------------------------------------------------------------
------------------------------------------------------------
------------------------------------------------------------
------------------------------------------------------------
------------------------------------------------------------
------------------------------------------------------------
------------------------------------------------------------
------------------------------------------------------------
---------------------------------ttagctgtggtatagc--tccta-ttc
tgt------ccgattcaggctcaaattgatatggctatcagctatctga------ctgac
--agtatttatacaac-------------------------------g--tact------
--gcttctgg--tg--a-tg----tg----------------------------------
------------------------------------------------------------
------------------------------------------------------------
------------------------------------------------------------
------------------------------------------------------------
------------------------------------------------------------
------------------------------------------------------------
------------------------------------------------------------
-------------------
>Kolobok-2_DR|419934
------------------------------------------------------------
------------------------------------------------------------
------------------------------------------------------------
------------------------------------------------------------
------------------------------------------------------------
----a-taaa----ta--------------------------------------------
------------------------------------------------------------
------------------------------------------------------------
------------------------------------------------------------
------------------------aat--a----cataaat--a-aata-----------
--------------------------------------catacatac-------at-aca
tacataca-t----------------------------------acata------catac
--a-tac----------------------------------------t--tac-------
--------a---taca--ta---------------------------catacat------
--------a----catac---------------a-t----------------------ac
------at--a-------------c--a--------------------------------
--------------------------t--------------------aa----tag----
-------------------------------------------accctaaggact-ttg-
-a---------taga---------------------------------------------
------------------------------------------------------------
------------------------------------------------------------
-------------------
>Kolobok-2_DR|419935
------------------------------------------------------------
------------------------------------------------------------
------------------------------------------------------------
--------------attaatgaaaaaat--------------------------------
-----------------taata---------ag----ac------------gg-a---c-
--gga-caga----t---------------------------------------------
------------------------------------------------------------
------------------------------------------------------------
------------------------------------------------------------
-------------------------g---g-----acggat--a-gatag----------
---------------------------------------a-----------tagat-aga
tagataga-t----------------------------------agataga----tagat
aga-ta----------------------------------------ga--ta--------
-------ga---ta-ga-tag---------------------------atagat------
--------a--g--ata---------------ga-t--------ag----a--tag--at
---ag-at--a--------g-------a--------------------------------
--------------------------t--------------a-g---at----ag-----
------------------------------------------------------a-tag-
-a---------ta-------------------------g-a-------------------
----tag------------------atagatagata------------------------
------------------------------------------------------------
-------------------
>Kolobok-2_DR|419936
------------------------------------------------------------
--aata---tatatatatatatatatatatatatatatatat------------------
------------------------------------------------------------
--------------atatatata-------------------------------------
--------------------ta----------g----ag------------ag-a---g-
--aga-gaga----g---------------------------------------------
------------------------------------------------------------
------------------------------------------------------------
------------------------------------------------------------
-------------------------a---g-----agagag--a-gagag----------
---------------------------------------a-----------gagagaaga
tagataga-t----------------------------------agataga----tagat
aga-ta----------------------------------------ga--ta--------
-------ga---ta-ga-tag---------------------------atagat------
--------a--g--ata---------------ga-t--------ag----a--tag--at
---ag-at--a--------g-------a--------------------------------
--------------------------t--------------a-g---at----ag-----
------------------------------------------------------a-tag-
-a---------ta-------------------------g-a-------------------
----tagata--------------------------------------------------
------------------------------------------------------------
-------------------
>Kolobok-2_DR|419937
------------------------------------------------------------
------------------------------------------------------------
------------------------------------------------------------
-------------------taga-------------------------------------
--------------------ta----------g----at------------ag-a---t-
--aga-taga----t---------------------------------------------
------------------------------------------------------------
------------------------------------------------------------
------------------------------------------------------------
-------------------------a---g-----atagat--a-gatag----------
---------------------------------------a-----------tagat-aga
tagataga-t----------------------------------agataga----tagat
aga-ta----------------------------------------ga--ta--------
[truncated: 1,252,986 more chars]
