# Supplementary material for: Zebrafish transposable elements show extensive diversification in age, genomic distribution, and developmental expression
Source: Genome Res. 2022 Jul;32(7):1408–23. doi: 10.1101/gr.275655.121 (PMC9341512; doi:10.1101/gr.275655.121)
Supplement: Supplemental Material [file supp_gr.275655.121_Supplementary_data_2.tar.gz › supp-data-2/DNA-5-8_DR.mafft.fa]

>DNA-5-8_DR|72829
------------------------------------------------------------
------------------------------------------------------------
------------------------------------------------------------
------------------------------------------------------------
------------------------------------------------------------
------------------------------------------------------------
------------------------------------------------------------
------------------------------------------------------------
------------------------------------------------------------
------------------t-t----gttg--tct--------------------------
------------------------------------------------------------
------------------------------------------------------------
------ta-----------ccat------------------------ag-----------
--------caact-----------------------aca--------gga----tc----
----ac---------------------------------cacaa-ca-------------
ta-------------------------------------tta------------------
--at--------------------tgca-ata---------g-tt---------------
----------ttg----tgttacca-------------------tagc-------aac--
--tgtaga----atc---------a--ccacaactg------------------------
---attaa-----------------t--------------------------------t-
-----------ata----------------------------------------------
------------------------------------------------------------
------------------------------------------------------------
------------------------------------------------------------
------------------------------------------------------------
------------------------------------------------------------
------------------------------------------------------------
------------------------------------------------------------
------------------------------------------------------------
------------------------------------------------------------
------------------------------------------------------------
------------------------------------------------------------
------------------------------------------------------------
------------------------------------------------------------
------------------------------------------------------------
------------------------------------------------------------
------------------------------------------------------------
-------------------------------------------------------gttg-
--------tt--------------------------------------------------
------------------------------------------------------------
------------------------------------------------------------
------------------------------------------------------------
------------------------------------------------------------
------------------------------------------------------------
------------------------------------------------------------
-------------
>DNA-5-8_DR|72830
------------------------------------------------------------
------------------------------------------------------------
------------------------------------------------------------
------------------------------------------------------------
------------------------------------------------------------
------------------------------------------------------------
------------------------------------------------------------
------------------------------------------------------------
------------------------------------------------------------
------------------t-t----gtcg--tgt--------------------------
------------------------------------------------------------
------------------------------------------------------------
------ta-----------ccat------------------------ag-----------
--------caact-----------------------ata--------gaa----tt----
----ac---------------------------------cacaa-ca-------------
ga-------------------------------------tca------------------
--at--------------------tact-tta---------g-ctgttt--------act
ata---tttgctg----tgttacca-------------------tagc-------aac--
--aattgg----att---------g--ccaaaacag------------------------
---atcaa-----------------t----------------------------------
------------------------------------------------------------
------------------------------------------------------------
------------------------------------------------------------
------------------------------------------------------------
------------------------------------------------------------
------------------------------------------------------------
------------------------------------------------------------
------------------------------------------------------------
------------------------------------------------------------
------------------------------------------------------------
------------------------------------------------------------
------------------------------------------------------------
------------------------------------------------------------
------------------------------------------------------------
------------------------------------------------------------
------------------------------------------------------------
------------------------------------------------------------
------------------------------------------------------------
------------------------------------------------------------
------------------------------------------------------------
------------------------------------------------------------
------------------------------------------------------------
------------------------------------------------------------
------------------------------------------------------------
------------------------------------------------------------
-------------
>DNA-5-8_DR|72831
------------------------------------------------------------
------------------------------------------------------------
------------------------------------------------------------
------------------------------------------------------------
------------------------------------------------------------
------------------------------------------------------------
------------------------------------------------------------
------------------------------------------------------------
------------------------------------------------------------
------------------------------------------------------------
------------------------------------------------------------
------------------------------------------------------------
------------------------------------------------------------
------------------------------------------------------------
------------------------------------------------------------
------------------------------------------------------------
------------------------------------------------------------
------------------------------------------------------------
------------------------------------------------------------
------------------------------------------------------------
------------------------------------------------------------
------------------------------------------------------------
------------------------------------------------------------
------------------------------------------------------------
------------------------------------------------------------
------------------------------------------------------------
------------------------------------------------------------
------------------------------------------------------------
------------------------------------------------------------
------------------------------------------------------------
------------------------------------------------------------
------------------------------------------------------------
------------------------------------------------------------
------------------------------------------------------------
------------------------------------------------------------
---------------ctgattttactgtct-gtttcttttggccg---ccctgtcgttt-
---tatggaatatcacaacggctaactcgt--c-aagtaaaagcctc-gtctgtttcgtg
aggtacg----------------------cgatgcggcaccaggcgaa----agtataa-
-atcagccttaaga-tgttt----gtttgttttt---------------ttctgtagtgc
atttaacctgtctttagtactgtttaatttgaatacattta--ttttaccac-taa--tt
tagtga-------tttt---gca-tttt-c-tctttatgt-gtatgt--gttttt--gat
attgt--g-a-ta---taggtcata-aatttaatactaattgg-----tcttaaaaaggt
--cttta----aaaa--ttgaat-----ttgaca---------ttacgatatatgcag--
--aaaccttg--------------------------------------------------
------------------------------------------------------------
-------------
>DNA-5-8_DR|72832
------------------------------------------------------------
------------------------------------------------------------
------------------------------------------------------------
------------------------------------------------------------
------------------------------------------------------------
------------------------------------------------------------
------------------------------------------------------------
------------------------------------------------------------
------------------------------------------------------------
------------------------------------------------------------
------------------------------------------------------------
------------------------------------------------------------
------------------------------------------------------------
------------------------------------------------------------
------------------------------------------------------------
------------------------------------------------------ct----
--gt-ctt-----------------------------------t----------------
-------tg----------------------------------------a----------
----------------------------------------------cagcccc---ctgt
c--attta----------------------------------------------------
---aaagatt--ct----------------------------------------------
------------------------------------------------------------
------------------------------------------------------------
------------------------------------------------------------
------------------------------------------------------------
------------------------------------------------------------
------------------------------------------------------------
------------------------------------------------------------
------------------------------------------------------------
------------------------------------------------------------
------------------------------------------------------------
------------------------------------------------------------
------------------------------------------------------------
------------------------------------------------------------
------------------------------------------------------------
------------------------------------------------------------
---------------caatggtaaacgtgtcga-gtataaaagccta-attcgttttgta
aggtgcg----------------------cgatgtggcaccaggcaaa----agtataa-
-attagccttaaga-t--------ttttt------tttt-------------aatggtgc
atctaacctgtttttagtactgttcaacttgaatacattta--ttttacta--------a
tttaga-------ttttt------tttt-aa--tttt----tttt-----ttt-------
---------a-ta---ggtctttta-aatttaatacttatctg-----tctt--------
----aaa----aaggtcttaagt-----cttaaattt------gactaatgtctgcag--
--aaatcctg--------------------------------------------------
------------------------------------------------------------
-------------
>DNA-5-8_DR|72833
------------------------------------------------------------
------------------------------------------------------------
------------------------------------------------------------
------------------------------------------------------------
------------------------------------------------------------
------------------------------------------------------------
------------------------------------------------------------
------------------------------------------------------------
------------------------------------------------------------
------------------------------------------------------------
------------------------------------------------------------
------------------------------------------------------------
------------------------------------------------------------
------------------------------------------------------------
---------------ttttgtc-----------------------tg----------tct
ga-----------------------tt------------tta-c--------------g-
--gtg--------------------------t---------g-t----------------
----------tt---cttttgaccg--cctcatgt---------cg-t------------
--tttaaagaatatct------caa-------------------------------t---
-------------------g--------g--cgaa-------------------------
----------------------c-------------------------------------
------------------------------------------------------------
------------------------------------------------------------
------------------------------------------------------------
------------------------------------------------------------
------------------------------------------------------------
------------------------------------------------------------
------------------------------------------------------------
------------------------------------------------------------
------------------------------------------------------------
------------------------------------------------------------
------------------------------------------------------------
------------------------------------------------------------
------------------------------------------------------------
------------------------------------------------------------
------------------------------------------------------------
--------------------------gcgtcaa-gtttaaaaacctt-gtccatttcgta
agttgcg------------------------acaccgcttcaggcaaa----agtaaaa-
-atcaggcttaag-----------------------------------------------
------------------------------------------------------------
------------------------------------------------------------
------------------------------------------------------------
------------------------------------------------------------
------------------------------------------------------------
------------------------------------------------------------
-------------
>DNA-5-8_DR|72834
------------------------------------------------------------
------------------------------------------------------------
------------------------------------------------------------
------------------------------------------------------------
------------------------------------------------------------
------------------------------------------------------------
------------------------------------------------------------
------------------------------------------------------------
------------------------------------------------------------
------------------------------------------------------------
------------------------------------------------------------
------------------------------------------------------------
------------------------------------------------------------
------------------------------------------------------------
-----------------ttatc-----------------------cg----------tct
ta-----------------------tt------------taa-c--------------g-
--gtc--------------------------a---------g-t----------------
----------tt---cttttgaccg--ccccctgt---------aa-t------------
--tttaaagtatatta------caa-------------------------------c---
-------------------g--------g--caaa-------------------------
----------------------c-------------------------------------
------------------------------------------------------------
------------------------------------------------------------
------------------------------------------------------------
------------------------------------------------------------
------------------------------------------------------------
------------------------------------------------------------
------------------------------------------------------------
------------------------------------------------------------
------------------------------------------------------------
------------------------------------------------------------
------------------------------------------------------------
------------------------------------------------------------
------------------------------------------------------------
------------------------------------------------------------
------------------------------------------------------------
--------------------------gtgtcaa-gtctaaaagcctt-gtctgctgtgtg
g------------------------------------caacaggcgaa----agtataa-
-atc--------------------------------------------------------
------------------------------------------------------------
------------------------------------------------------------
------------------------------------------------------------
------------------------------------------------------------
------------------------------------------------------------
------------------------------------------------------------
-------------
>DNA-5-8_DR|72835
------------------------------------------------------------
------------------------------------------------------------
------------------------------------------------------------
------------------------------------------------------------
------------------------------------------------------------
------------------------------------------------------------
------------------------------------------------------------
------------------------------------------------------------
------------------------------------------------------------
-------------cagggtcc--ccgtgg--ggt-cttaaa-------------------
------------------------------------------------------------
-----gtcttaaagtctaa-----aatt-t----------aaaaa---------------
--tc-gaa--atttaagg-cttt--aaa-------------------aa-----------
--gcctt-aaatt----cgctgttctag--------gt------cttaaata---tt---
ttgcac-aggtctta-tttttg---cgatgttcatgtaacact--ca----------tct
aa-tgctcatt--gaaat---tctttt------ttg---ttg-t-tgttgc---ta--g-
--gt-ttt--tggg---------gtgtt-gta---------g-t----------------
-------tc-tt---tatttcactagtccaat----------------------------
------------------------------------------------------------
------------------------------------------------------------
------------------------------------------------------------
---------------------------------------aaaggc---------------
------------------------------------------------------------
------------------------------------------------------------
------------------------------------------------------------
------------------------------------------------------------
------------------------------------------------------------
------------------------------------------------------------
------------------------------------------------------------
------------------------------------------------------------
------------------------------------------------------------
------------------------------------------------------------
------------------------------------------------------------
------------------------------------------------------------
---agcactt-aaaaacatcttcaatga---taatga----------------------t
tctctttttattcgtctgattttactgt--ggttttttttgact-gccccctgtcattt-
---aaaaaaatatctcaatggtgaacgtgtcaa-gtataaaagcctc-atccgttttgta
aggtgtg----------------------cgatgcggcgccaggcgaa----agtataa-
-attagtgttatg--------------ttttttt--ttttt--ctgtagctcattggtgc
atctaatttgtctttagtactgttcaatttaaataaaaaaa--ttttacccc-taa--tt
ttgtgc-------tttt---atg-tttt-t-tctcgt----------gtgttttt--gat
attgc--g-a-aa---taggtctta-aatttaatacctaatgg-----tcttaaaaaggt
--cgtaa----aaagtcttacat-----ttgaca---------tcatgttatctgcag--
--agaccctg--------------------------------------------------
------------------------------------------------------------
-------------
>DNA-5-8_DR|72836
------------------------------------------------------------
------------------------------------------------------------
------------------------------------------------------------
------------------------------------------------------------
------------------------------------------------------------
------------------------------------------------------------
------------------------------------------------------------
------------------------------------------------------------
------------------------------------------------------------
-------------cagggtcc--ccacgg--ggt-cttaaa--aagtatt----------
------------------------------------------------------------
----------aaagtctta-----aatt------a-----aaaaa---------------
--tc-gaa--attcatgg-cttt--aaa-------------------aa-----------
--gtctt-aaatt----tgctgttctag--------gt------cttaaata--ttt---
ttgcac-aggtctta-tttttg---cgatgtccatgtaacgcta-ca----------tct
aa-tgcacatt--taaat---tc-ttt------ttg---ttg-t-tgttgc---ta--g-
--gt-ttt--tggg---------gtgtt-gta---------g-t----------------
-------tc-tt---tatttctctattccaattgt---aatttgcggt-attac-aac--
--tac-aaaaaagt--------caa-cttgcaatagcaaat---gccagcttt---ctga
t--attaa--actcagtgcgcg---cg-g--cgcatgtgacatcattgctg---tgtttg
c--tgaggttcgct-ttgagtgcgcgcgacatgatttcggctggcagagtatggcgttat
ttcactgacaaatgtcgcaagcgcagttttataagtcgggagcgc-----tgtaatacga
gagagcgaatctc--tgctcgcgggctggtttccttt-gttcatggacaaaattgcttgc
gagctctcaaaacactggctgctcacgtgtgaatgatctgctgtcgctccgtcgga----
----------------------------------ctcctttcgtgcttt-----tccagt
gatgcttcagc--atactgtagtatta----ggaatagtgaactgata------------
-----------actgataacaactgtgttgaattgtagaaaaatataccc----------
-tatattgtaaaaaaaaaa------aaaaaactaaagcactgggtag-tttgtttttaat
acacttgttgtgttaccatagcaactatagtattaccacaacaaattaattgaagcactt
tactgtactttacaaaacactgtacagcagacactagttcactttattttag------tg
a-------taaaatggaattgatagtaggatttatttgaagagtgaatagtacagtaagc
t-ataa---tacctaatcaagt----tg-ttacctattttctatcacagttacatttctg
cttgccagaatgactaataattattggctagaaattgcaacagccatgggaa--------
------------------------------------------------------------
------------------------------------------------------------
------------------------------------------------------------
------------------------------------------------------------
------------------------------------------------------------
------------------------------------------------------------
atttaacctgactttagtactgttcaatttaaataacttta--ttttaccca-taa--tt
ttgtgc-------tttt---aca-attt-c-tctcgt----------gtgttttt--gat
attgc--g-a-ta---taggtctta-aatttaatacttaattg-----tcttaaaaaggt
--cttaa----aaggtcttaaat-----ttgaca---------ttatcatatctgcag--
--agaccctg--------------------------------------------------
------------------------------------------------------------
-------------
>DNA-5-8_DR|72837
------------------------------------------------------------
------------------------------------------------------------
------------------------------------------------------------
------------------------------------------------------------
------------------------------------------------------------
------------------------------------------------------------
------------------------------------------------------------
------------------------------------------------------------
------------------------------------------------------------
-------------cagggttt--ccgcgggaagt-ctct---------------------
------------------------------------------------------------
---------aaaagtctca-----aatt-t----------aaaaa---------------
--tc-taa--atttaagg-cctt--aaa--------------------a-----------
--ctctt-aaatt----cgtctttctag--------gt------cttaaata--ttt---
ttgcac-aggtctta-tttttg---cgatgtccatgtaatgcta-ta----------tct
aa-tgctcatt--taaat---tct-tc----t-ttg---ttg-t-tgttgc---ta--g-
--gt-ttt--cgtg---------gtgtt-gta---------a-c----------------
-------tc-tt---tatttcactagttctattgt---aatttgcggt-attac-aac--
--tac-aaaaattt--------caa-cttgcaatagccaat-----cagcttt---ctgt
t--attaa--gctctgtgtgcg---cg-g--cgaatgtgatgtcatcgttg---tgtttg
c--ggacgttcgtg-ttgagtgcgcgcaacatgattttggctggtaaagtatggcgttat
ttcactggcaaatgtcataagaacagttttataagttggaagtgcatttatgtaatacaa
gagagtgaatatctttgctcatgcgccggtttcctct-gtttgtggacaaaactgctcgc
gagctctcaaaacactggctgcacatgtgcgaatgatct---------------------
------------------------------------------------------------
------------------------------------------------------------
---------------------gctgagagataagtttgttaagtttgt--tgtttgttt-
-tccgaagttcaatggtgcat-ctaacctgtctttagtact-----g-ttcaatttgaat
acatttattt--------------------------------------------------
--------------------------------------taccaccaattttgtgatttta
aattt-tctcgcatgttttagatattgcgatataggtcttaaatttaatccttaatggtc
a-t-----------aaaaaggt----ct--------------------------------
-----------------------taaatttgacattatgcta------------------
--------------tctg-cagaaaccctg------------------------------
------------------------------------------------------------
------------------------------------------------------------
------------------------------------------------------------
------------------------------------------------------------
------------------------------------------------------------
------------------------------------------------------------
------------------------------------------------------------
------------------------------------------------------------
------------------------------------------------------------
------------------------------------------------------------
------------------------------------------------------------
-------------
>DNA-5-8_DR|72838
------------------------------------------------------------
------------------------------------------------------------
--------------------------gtaatttatgtttttgcggaggttcactgtgggt
---------gcgcgccacatgatttccaatatgacaaatgtctcgggagcgcattcatgt
aatactagagagcgaatctctttgctcacatgccggtttcctctgttcatggacaaaa-c
tcaaaacactagcagctcaggtgtaaatg---gtctgctctagctccgtcgatacggact
cacaatttttgtgtcttgtgttttctcctcttttgcttt-------------tgc-----
------------------------------------------------------------
------------------------------------------------------------
-------------ttcaacat----acta-tagta-ttaaga------------------
------------------------------------------------------------
-------atagtgaactga---taaaat----taaat-----acagtgtag---------
--tt-tta-----------caac------------------------agtaaagtgtggt
ga--------aat-----------------------gta--------gaataa-tat---
----ac-----ccaa-tattgta--aaataaa-------atata-ca------------g
ca-------------------------------------ctg----------------gg
taatttgt-ttt------------tatt-acac---------------------------
-------gtgttg----tgttacca-------------------tagc-------agtat
agtatagt----att---------a--ccacatcag------------------------
---attaa-----------------t--------------------------------t-
-----------gaa----------------------------------------------
------------------------------------------------------------
------------------------------------------------------------
------------------------------------------------------------
------------------------------------------------------------
------------------------------------------------------------
------------------------------------------------------------
------------------------------------------------------------
------------------------------------------------------------
------------------------------------------------------------
------------------------------------------------------------
------------------------------------------------------------
------------------------------------------------------------
------------------------------------------------------------
------------------------------------------------------------
------------------------------------------------------------
------------------------------------------------------------
-------------------------------------------------------gtac-
--------t---------------------------------------------------
---------------------------------------------ttact----------
--------------------gtactcta--------------------------------
------caaatctct---a----ta-cagcagagactagttca-----cttt--------
atttta--gttggcgtgataaaatgggattgatagt-gtttatttgaagagtgaatagtg
caatacatta--------------------------------------------------
-----tcaag---------tgtttaca---------------tattttctatcacagtta
catttctgcttg-
>DNA-5-8_DR|72839
------------------------------------------------------------
------------------------------------------------------------
------------------------------------------------------------
------------------------------------------------------------
------------------------------------------------------------
------------------------------------------------------------
------------------------------------------------------------
------------------------------------------------------------
------------------------------------------------------------
--------------------------------gt-cttaaa--aagtgtt----------
------------------------------------------------------------
--------aaaaagtctta-----aatt------a-----aaaaa---------------
--tt-taa--atttatgg-tttt--aaa-------------------aa-----------
--gtctt-aaatt----tgctgttctag--------gt------cttaaata--ttt---
ttgcac-aggtctta-tttttg---cgatttccatgtaacgtta-ca----------tct
aa-tacttact--taaat---tc----------ttt---ttg-t-tgttgc---ta--g-
--gt-ttt--tggg---------gtgtt-gta---------g-t----------------
-------tc-tt---tatttcactagtccaattgt---aa--------------------
------------------------------------------------------------
------------------------------------------------------------
--------------------------------------------gagagtatgccgttat
ttcactgacaaatgttgcaatcgcagttttataagtcgagagcac-----tgtaatacga
gagagcgaatctc--tgctcacgcgccggtttccttt-gttcatggacaaaactgcttgc
gcgctctcaaaacactggctgctcacgtgcgagtgatctgctctcgctctgtcgga----
----------------------------------cttcttttgtgcttttgctctccaga
gatgcttcagc--atactgtagtatta----agaatagtgaactgata-aaatgaaatac
agtgtagttttactacagtaaagtgtgttgaattgtagaaaaatataccc----------
-tatattgtaaaaa-----------aaaa---taaagcactgggtag-tttgttcttaat
acaattgttgtgttaccatagcaactatggaattaccacaacagagtaattgaagtacct
tactgtactttacgaaacactgtacagcagacaatagttcactttattttag------tg
a-------taaaatgggattgatagtgggatttatttgaagagtgaatagtaaagtaggc
t-ataa---tacctaatcaag-----tt-ttacctattttctatcacagttacatttctg
cttgccagaatgaccaataattattggctagaaatttcaacagccatgggaaaggaggaa
agtttttgttaaactttgaaaaaac-ctgagggataagtttgttaaaacaa-ca--aaaa
agaggccccc-aaaaacatcttcaatga---taatga----------------------t
tatcttttaattagtctgattttacttt--ctgttttttggacc-accccctgtcattt-
--aaaaaaaatatctcaatggtgaaagtgtcaa-gtataaaagccttaatttgtttcgtg
agttgtg----------------------cgatgcggtgccaggtgaa----agtataa-
-atct-------------------gc----------------------------------
-attaacctgactttagtactgttcaatttaaataacttta--ttttaccac-taa--tt
ttgtgc-------tttt---act-tttt-c-tctcgc----------gtgttttt--gat
attgc--g-g-ta---taggtctta-aatttaatacttaat----------------ggt
--cgtaa----aaggtcttaaat-----ttgaca---------ttatgatatctgcag--
--agaccctg--------------------------------------------------
------------------------------------------------------------
-------------
>DNA-5-8_DR|72840
------------------------------------------------------------
------------------------------------------------------------
------------------------------------------------------------
------------------------------------------------------------
------------------------------------------------------------
------------------------------------------------------------
------------------------------------------------------------
------------------------------------------------------------
------------------------------------------------------------
------------------------------------------------------------
------------------------------------------------------------
------------------------------------------------------------
------------------------------------------------------------
------------------------------------------------------------
------------------------------------------------------------
------------------------------------------------------------
------------------------------------------------------------
------------------------------------------------------------
------------------------------------------------------------
------------------------------------------------------------
------------------------------------------------------------
------------------------------------------------------------
------------------------------------------------------------
------------------------------------------------------------
------------------------------------------------------------
------------------------------------------------------------
------------------------------------------------------------
------------------------------------------------------------
------------------------------------------------------------
------------------------------------------------------------
------------------------------------------------------------
------------------------------------------------------------
------------------------------------------------------------
------------------------------------------------------------
------------------------------------------------------------
------------------------------------------------------------
------------------------------------------------------------
------------------------------------------------------------
-----------------------------------tttttt--ttgtagttcaattttgc
atctaacctgacatcagtattattcaacttaaatacattta--atttgccac-taa--tt
ttatta-------ttt--------------------------------attttta--gca
ttttt--a-a-ta---taagtcata-catttaaatctaaatgg-----tcttaaaaaggt
--tttta----aaagtcttaaat-----ttga------------aatgaaatctgcag--
--acaccgtg--------------------------------------------------
------------------------------------------------------------
-------------
>DNA-5-8_DR|72841
------------------------------------------------------------
------------------------------------------------------------
------------------------------------------------------------
------------------------------------------------------------
aa----------------------------------------------------------
------------------------------------------------------------
------------------------------------------------------------
------------------------------------------------------------
------------------------------------------------------------
--------------------a----gtac--t----------------------------
------------------------------------------------------------
------------------------------------------------------------
------------------------------------------------------------
------------------------------------------------------------
------------------------------------------------------------
------------------------------------------------------------
--------------taaactaa-ttgtt-gtg---------g-taattct----------
---atagttgttg----tgttacca-------------------ttgc-------aac--
--tatata----ata---------a--ccacaacag------------------------
---gttaa-----------------t--------------------------------t-
-----------caa----------------------------------------------
------------------------------------------------------------
------------------------------------------------------------
------------------------------------------------------------
------------------------------------------------------------
------------------------------------------------------------
------------------------------------------------------------
------------------------------------------------------------
------------------------------------------------------------
------------------------------------------------------------
------------------------------------------------------------
------------------------------------------------------------
------------------------------------------------------------
------------------------------------------------------------
------------------------------------------------------------
------------------------------------------------------------
------------------------------------------------------------
-------------------------------------------------------gtac-
--------t---------------------------------------------------
---------------------------------------------ttaccat--------
-------------------a----------------------------------------
------------------------------------------------------------
------------------------------------------------------------
------------------------------------------------------------
------------------------------------------------------------
-------------
>DNA-5-8_DR|72842
------------------------------------------------------------
------------------------------------------------------------
------------------------------------------------------------
------------------------------------------------------------
------------------------------------------------------------
------------------------------------------------------------
------------------------------------------------------------
------------------------------------------------------------
------------------------------------------------------------
------------------------------------------------------------
------------------------------------------------------------
----------------taa---------------------aaaaa-------------t-
------------------------------------------------------------
--------atatt----tactttttaaa-------------------aaata--ttt---
-----------taca----------------------aaaacta-ca----------tcg
gg-------------------tgat--------------ttg---tgttac---ta--a-
--gt------tgtt---------gtgtt---------------t----------------
-------cc----------------------------------------atagc-aac--
--tgtaga----at------------------------------------------c---
----------acc------a-----ca-a--caga-------------------------
------------------------------------------------------------
------------------------------------------------------------
------------------------------------------------------------
------------------------------------------------------------
------------------------------------------------------------
------------------------------------------------------------
------------------------------------------------------------
------------------------------------------------------------
------------------------------------------------------------
------------------------------------------------------------
------------------------------------------------------------
------------------------------------------------------------
------------------------------------------------------------
------------------------------------------------------------
------------------------------------------------------------
------------------------------------------------------------
------------------------------------------------------------
-----t------------------------------------------------------
------------------------------------------------------------
-----------------------------------------------------taa----
-------------ttt--------------------------------------------
-------g-agta-----------------------------------cttt--------
------a------------------------------------ctat-------------
------------------------------------------------------------
------------------------------------------------------------
-------------
>DNA-5-8_DR|72843
------------------------------------------------------------
------------------------------------------------------------
------------------------------------------------------------
------------------------------------------------------------
------------------------------------------------------------
------------------------------------------------------------
------------------------------------------------------------
------------------------------------------------------------
------------------------------------------------------------
-------------cagggttt--ccgcgg--ggt-ctgaaa-------------------
------------------------------------------------------------
-----------aagtgtca-----aatt-t----------aaaaa---------------
--tc-aaa--atttaagg-tctt--aca-------------------aa-----------
--gtctt-aaatt----tgctgttttag--------gt------cttaaata--ttt---
ttgcac-aggtctta-tttttc---cgatgtccatgtaacacta-aa----------tct
ac-tgctcatt--taaa----ttctttt-----ttg---ttg-t-tgttgc---ca--g-
--tttttt--cggg---------gtgtt-gta---------g-tt---------------
-------ac-tt---tatttcactagtccaattgt---aatttggggt-atgac-aac--
--tacaagtgaggt--------caa-cttgcaatagccaat-----cagcttt---ctgt
t--act-g--actcagtgcgtg---ca-g--cgaatttgatgtcatcgatg---tatttg
c--ggaggttcgct-gtggttgcgtgccacatgatttcaactgatggagtatggcaatat
ttcactgacaaatgtcgtaagtgcagtataacaagtcggaagtgcattcatgtaatacga
gagagcgaatctctttgctcacgtgccggtttcctc-agttcgtggataaaactgcacgc
gagttctcaaaacactggctgctca---------------------ccccgtcagacgat
gcagactcacaatttttgtgtcttgtgtttcctcctccttttgtgcttttgctctccaaa
gatgcttc------------------a----agaatattgaactgata-aaatgaaatac
agtttagttttactacagtaaagtgtggtgaattgtagaataatataccc----------
------------------------------------------------------------
------------------------------------------------------------
----------------------------agagactagttcactttgttttagttgcca-g
a-------taaaatgggattgatcgtgagatttatttgaagagggaatagtacagtaggc
t-ataa---taccttatcaagt--------ttcccctattttctttaagttacatttctg
cttgcccagatgaccactaattatggactagaaattgcaacagccatgggaaaggaggga
agtttttgtaaaagtttg-aaaaaacctgagggatatgtttgttaaaac----aa-aaaa
agaggccccc-aaaaaaatctttaatgatattaagga----------------------t
tctctttttatttgtctgattttactgtct-gtttcttttgactaaccccctgtcgttt-
---aaaagaatatctcaatagtgaacacgtcaa-gtgtaaaagcctt-ctctgtttcgcg
aggtgtg----------------------cgatgtggcactaggtgaa----agtataa-
-atcagcattaaga-tgttt----gtttgtttgt--ttttt--ctttagctcaatggtgc
atctaacctgtcttcaatattgttcaatttaaatacattta--ttttaccac-taa--tt
ttgtga-------tttt---gcg-gttt-c-tctc----------gcgtgttttt--gat
attgc--g-a-ta---caggtctta-aatttaatgcttaatgg-----tcttataaa-gt
--cttaa----aaagtattaaat-----ttgaca---------ttatgagatctgcag--
--aaaccctg--------------------------------------------------
------------------------------------------------------------
-------------
>DNA-5-8_DR|72844
------------------------------------------------------------
------------------------------------------------------------
------------------------------------------------------------
------------------------------------------------------------
------------------------------------------------------------
------------------------------------------------------------
------------------------------------------------------------
------------------------------------------------------------
------------------------------------------------------------
---------------------------tg--tgt--------------------------
------------------------------------------------------------
------------------------------------------------------------
------ta-----------ctat------------------------ag-----------
--------caact-----------------------gta--------gaa----tc----
----at---------------------------------catga-ct-------------
ga-------------------------------------tca------------------
--g----------------------------------------taattat----------
-----agtgcctg----tgttacta-------------------tagc-------aac--
--tgtaga----atc---------a--gcacaatag------------------------
---atcag-----------------t--------------------------------t-
-----------att----------------------------------------------
------------------------------------------------------------
------------------------------------------------------------
------------------------------------------------------------
------------------------------------------------------------
------------------------------------------------------------
------------------------------------------------------------
------------------------------------------------------------
------------------------------------------------------------
------------------------------------------------------------
------------------------------------------------------------
------------------------------------------------------------
------------------------------------------------------------
------------------------------------------------------------
------------------------------------------------------------
------------------------------------------------------------
------------------------------------------------------------
-------------------------------------------------------atag-
--------tgtaccacaac-agataat--------------------------tt-g---
---------------------------------------------ttaaagt--------
-------------------tgcg-------------------------------------
------------------------------------------------------------
------------------------------------------------------------
------------------------------------------------------------
------------------------------------------------------------
-------------
>DNA-5-8_DR|148740
------------------------------------------------------------
------------------------------------------------------------
------------------------------------------------------------
------------------------------------------------------------
------------------------------------------------------------
------------------------------------------------------------
---------------------------------------------------ttac-----
------------------------------------------------------------
------------------------------------------------------------
-------------tatagt-t----gtcg--tgt--------------------------
------------------------------------------------------------
------------------------------------------------------------
------ta-----------ccat------------------------ag-----------
--------caact-----------------------gta--------caa----tc----
----ac---------------------------------cacaa-ca-------------
ta-------------------------------------tta------------------
-tat--------------------ttat-ata---------a-ttatagt----------
--------tgttg----tgttgcca-------------------tagc-------aac--
--tgtaga----atc---------a--ccacaacaa------------------------
---attaa-----------------a----------------------------------
------------------------------------------------------------
------------------------------------------------------------
------------------------------------------------------------
------------------------------------------------------------
------------------------------------------------------------
------------------------------------------------------------
------------------------------------------------------------
------------------------------------------------------------
------------------------------------------------------------
------------------------------------------------------------
------------------------------------------------------------
------------------------------------------------------------
------------------------------------------------------------
------------------------------------------------------------
------------------------------------------------------------
------------------------------------------------------------
------------------------------------------------------------
------------------------------------------------------------
---------------------------------------------------ctgt-a---
------------------------gaa------------------ttaccac--------
-------------------aacaaa-----------------------------------
------------------------------------------------------------
------------------------------------------------------------
------------------------------------------------------------
------------------------------------------------------------
-------------
>DNA-5-8_DR|148741
------------------------------------------------------------
------------------------------------------------------------
------------------------------------------------------------
------------------------------------------------------------
------------------------------------------------------------
------------------------------------------------------------
------------------------------------------------------------
------------------------------------------------------------
------------------------------------------------------------
------------------------------------------------------------
------------------------------------------------------------
------------------------------------------------------------
------------------------------------------------------------
------------------------------------gt----------------------
---------------------------------------------ga-------------
---------------------------------------------tattgc---------
------------------------------------------------------------
-------tcatt---tatttcactagtcaaattgt---aatttgcggg-attac-aac--
--tacaaa-aaggt--------caa-cttgcaatagccaat-----cagcttt---ctgt
c--attaa--actcacctc------------cgaatgtgatg------------tgtttg
c--agaagttcgct-ttgagtgtacgcgacatgatttcggctggcagtgtttgctgttat
ttcactgacaaatgtcgtaagcagggtc--------------------------------
-------------------------------------------------------cctgc
ggggtcttaaa-------------------------------------------------
------------------------------------------------------------
-------------------------------------------------aagtaaaa---
aatgta-------------------------------------------c----------
------------------------------------------------------------
-----------------------------------------------aatcgaaa-----
------------------------------------------ttt---------------
--------------------------------------------------------aggc
t-------------------------tt--------------------------------
------------------------------------------------------------
------------------------------------------------------------
-------------aaaaattc---------------------------------------
-------------------------------gctgttctaggtc------------ttaa
a---------tattt-------------------ttgcacaggtctt-------------
----------------------------------------------------att-----
--------ttgcga-t--------gtcca--------------------cttaacgctac
atctaatg----------------tcatttaaaagaaaatg--tgttgttgc-tag----
------------gttt----------tt----------------------------gggt
gttgt----a-------------------------------------gttct--------
-------------------------------------------ttat-------------
------------------------------------------------------------
------------------------------------------------------------
-------------
>DNA-5-8_DR|148742
------------------------------------------------------------
---------------------------------------------------cagggtccc
cgcggc------------------------------------------------------
------------------------------------------------------------
------------------------------------------------------------
------------------------------------------------------------
------------------------------------------------------------
------------------------------------------------------------
------------------------------------------------------------
--------------------------------gt-ctta---------------------
------------------------------------------------------------
-----------aagtctaa-----attc-g----------aaaaa---------------
--tc-gaa--atttacgg-cttt--aaa-------------------aa-----------
--gtctt-aaatt----cgctgttctag--------gt------cttaaata--ttt---
ttgcac-aggtctta-tttttg---cgatgtccatgtaacgcta-ca----------tct
aa-tgctcatt--taaat-----tctt----t-ttg---ttg-t-tgttgc---tt--g-
--gt-ttt--tggg---------gtgtt-gta---------g-t----------------
-------ta-tt---tattttactagtccaattgt---aatttgcggt-attac------
------aa-aaggt--------cag-cttgcaatagccaat-----cagcttt---ctgt
t--attaa--actcagtgcaag---cg-g--cgaatgtgacgtcatcgctg---tgtttg
g--ggaagttcatt-ttgagtgcacatgacatgatttcggctggcagagtatgccgttat
ttcactgacaaatgtcgtaagcgcagttttataagtcgggagcgc-----tgtaatacta
gagagcgaatctctg--ctcacgcgccggtttcctct-gttcgtggacaaaactgcccgc
gagctctcaaaacactggctgctcacgtgcgaatgatctgctctcactccgtcggac---
-----------------------------------tctgttcgtgcttttgctctccaga
gatgcttttac--attttctc--------------------------------------t
cgcgtgtttttgctattgcaatat------aggtcttaaatttaatgctt----------
-aatggtcttaaaaaggt----------------------------------cttaaaaa
gtcttaaatttgacatcatgttatctgcag------------------------------
--------------agaccctg--------------------------------------
------------------------------------------------------------
------------------------------------------------------------
------------------------------------------------------------
------------------------------------------------------------
------------------------------------------------------------
------------------------------------------------------------
------------------------------------------------------------
------------------------------------------------------------
------------------------------------------------------------
------------------------------------------------------------
------------------------------------------------------------
------------------------------------------------------------
------------------------------------------------------------
------------------------------------------------------------
------------------------------------------------------------
-------------
>DNA-5-8_DR|148743
------------------------------------------------------------
------------------------------------------------------------
------------------------------------------------------------
------------------------------------------------------------
------------------------------------------------------------
------------------------------------------------------------
------------------------------------------------------------
------------------------------------------------------------
------------------------------------------------------------
-------------cagggtcc--ccgcgg--ggt-cttaaa--aagtatt----------
------------------------------------------------------------
--------aaaaagtctta-----aatt------a-----aaaaa---------------
--tc-gaa--atttatgg-cttt--aaa-------------------aa-----------
--gtctt-aaatt----tgctgttctag--------gt------cttaaata--ttt---
ttgcac-aggtctta-tttttg---cgatgtccatgtaacgcta-ca----------tct
aa-tgcttatt--taaat---tc-ttt------ttg---ttg-t-tgttgc---ta--g-
--at-ttt--tggg---------gtgtt-gta---------g-t----------------
-------tc-ta---tatttcacaagtccaattgt---aatttgcgga-attac-aac--
--tac-aaaaaagt--------caa-cttgcaatagccaat-----cagcttt---ctga
t--attaa--actcagtgcgcg---cg-g--cgaatgtgacgtcatcgatg---tgtttg
c--ggaagttcgct-ttaagtgcgcgcgacatgatttcggctggcagagtatgctgttat
ttcactgacacatgtcgcaagcgcagttttataagtcgggagcgt-----tgtaatgcga
aagagcgaa---------------------------------------------------
------------------------------------------------------------
------------------------------------------------------------
------------------------------------------------------------
------------------------------------------------------------
------------------------------------------------------------
------------------------------------------------------------
------------------------------------------------------------
------------------------------------------------------------
------------------------------------------------------------
------------------------------------------------------------
------------------------------------------------------------
------------------------------------------------------------
------------------------------------------------------------
------------------------------------------------------------
------------------------------------------------------------
------------------------------------------------------------
--------------------------atttaaataacttta--ttttacccc-taa--tt
ttgtgc-------tttt---aca-tttt-c-tctcgc----------gtgttttt--gat
attgc--g-a-ta---taggtctta-aatttaatacttaatgg-----tctta-------
-----aa----aaggtcttaaat-----ttgaca---------ttatgatatctgcag--
--agaccctg--------------------------------------------------
------------------------------------------------------------
-------------
>DNA-5-8_DR|148744
------------------------------------------------------------
------------------------------------------------------------
------------------------------------------------------------
------------------------------------------------------------
------------------------------------------------------------
------------------------------------------------------------
------------------------------------------------------------
------------------------------------------------------------
------------------------------------------------------------
------------------------------------------------------------
------------------------------------------------------------
------------------------------------------------------------
------------------------------------------------------------
------------------------------------------------------------
------------------------------------------------------------
------------------------------------------------------------
------------------------------------------------------------
--------c-tt---aatttcactagtccacatgt---aatttgcggt-attac-aac--
--tacaaatgaaaca-----tgcaa-catgcaacagccaat-----cagcttt---ctgt
t--attga--actcagtgcgcg---tg-g--cacatgtgacatcatggcag---agtgtg
c--ggaggttcgct-ttgggtgtgcgcgatatgatttcggctggcggag-----------
------------------------------------------------------------
------------------------------------------------------------
------------------------------------------------------------
------------------------------------------------------------
------------------------------------------------------------
------------------------------------------------------------
------------------------------------------------------------
------------------------------------------------------------
------------------------------------------------------------
------------------------------------------------------------
------------------------------------------------------------
------------------------------------------------------------
------------------------------------------------------------
------------------------------------------------------------
------------------------------------------------------------
------------------------------------------------------------
------------------------------------------------------------
------------------------------------------------------------
------------------------------------------------------------
------------------------------------------------------------
------------------------------------------------------------
------------------------------------------------------------
------------------------------------------------------------
------------------------------------------------------------
-------------
>DNA-5-8_DR|148745
------------------------------------------------------------
------------------------------------------------------------
------------------------------------------------------------
------------------------------------------------------------
------------------------------------------------------------
------------------------------------------------------------
------------------------------------------------------------
------------------------------------------------------------
------------------------------------------------------------
------------------------------------------------------------
------------------------------------------------------------
------------------------------------------------------------
------------------------------------------------------------
-----tt-aaatt----tgctgttctaa--------gt------cttaaata--ttt---
ttgcac-cggtcttg-tttttg---cgatgtccatgtaacgcta-ca----------tct
aa-tactcatt--taaat---tc-ttt------ttg---ttg-t-tgttgc---ta--g-
--gt-ttt--tggg---------gtgtt-gta---------g-t----------------
-------tc-tt---tatttcactagtccaattgt---aatttgcagt-attgc-aac--
--tac-aaaaaggt--------caa-cttgcaatagccaat-----cagtttt----tga
t--attaa--actcagtgcgcg---cg-g--cgaatgtgacatcatcactg---tgtttg
c--ggaagttcgct-ttgagtgcgcgcgacatgatttcggctggcagagtatgccgtttt
ttcactgaccaatgtcgcaagcgcagttttataagtcgggagcgc-----tgtaatacga
gaaagcgaatctc--tgctcatgcgctggtttccttt-gttcttggacaaaactgcttgc
gatctcttaaaacacaggctgctcatgtaggaatgatctgctctcgctccgtcgga----
----------------------------------ctcctttcgtgcttttgctctccaga
gatgcttcagc--atac-------------------------------------------
------------------------------------------------------------
------------------------------------------------------------
------------------------------------------------------------
------------------------------------------------------------
------------------------------------------------------------
------------------------------------------------------------
------------------------------------------------------------
--ttttttgtaaactttg-gaaaaacctgaggaataagtttgttaaaataa-caa-aaaa
agaggccccc-aaaaacatcttcagtga---taatga----------------------t
tatctttttattcgtctgattttactttct-gtttttttggacc---gccctgtcattt-
---aaaaaaatatttcaatggtgaacgtgtcaa-gtataaaagccttaatccgttttgtg
agttgtg----------------------cgatgcggtgccaggtgaa----agtataa-
-atctgcattaaga-t--------gtttc--t----ttttt--ctgtagttcaatggtgc
atttaaccagactttagtactgttcaatttaaataacttta--ttttacccc-taa--tt
ttgtgc-------tttt---aca-tttt-c-tctcgc----------atgttctt--gat
attgt--g-a-ta---taggtctta-aatttaatacttaatgg-----tcttaaaaaggt
--cgtaa----aaggtcttaaat-----ttgaca---------ttatgatatctgcag--
--agaccctg--------------------------------------------------
------------------------------------------------------------
-------------
>DNA-5-8_DR|148746
------------------------------------------------------------
------------------------------------------------------------
------------------------------------------------------------
------------------------------------------------------------
------------------------------------------------------------
------------------------------------------------------------
------------------------------------------------------------
------------------------------------------------------------
------------------------------------------------------------
-------------cagggtcc--ccgcgg--ggt-cttaaa--aagtatt----------
------------------------------------------------------------
--------aaaaagtctta-----aatt------a-----aaaaa---------------
--tc-gaa--atttatgg-cttt--aaa-------------------aa-----------
--gtctt-aaatt----tgctgttctag--------gt------cttaaata--ttt---
ttgcac-aggtctta-tttttg---cgatgtccatgtaacgcta-ca----------tct
aa-tgcttatt--taaat---tc-ttt------ttg---ttg-t-tgttgc---ta--g-
--at-ttt--tggg---------gtgtt-gta---------g-t----------------
-------tc-ta---tatttcacaagtccaattgt---aatttgcgga-attac-aac--
--tac-aaaaaagt--------caa-cttgcaatagccaat-----cagcttt---ctgt
t--attaa--actcagtgcgcg---cg-g--cgaatgtgacgtcatcgctg---tgtttg
c--ggaagttcgct-ttaagtgtgagcgacttgatttcagctggcagagtatgccgttat
ttcactg--acatgtagcaagcgcagttttataagtcgggagcgt-----tgtaatgcga
aagagcgaa---------------------------------------------------
------------------------------------------------------------
------------------------------------------------------------
------------------------------------------------------------
------------------------------------------------------------
------------------------------------------------------------
------------------------------------------------------------
------------------------------------------------------------
------------------------------------------------------------
------------------------------------------------------------
------------------------------------------------------------
------------------------------------------------------------
------------------------------------------------------------
------------------------------------------------------------
------------------------------------------------------------
------------------------------------------------------------
------------------------------------------------------------
--------------------------atttaaataacttta--ttttacccc-taa--tt
ttgtgc-------tttt---aca-tttt-c-tctcgc----------atgttttt--gat
tttgc--g-a-ta---taggtctta-aatttaatacttaatgg-----tctta-------
-----aa----aaggtcttaaat-----ttgaca---------ttatgatatctgcag--
--agaccctg--------------------------------------------------
------------------------------------------------------------
-------------
>DNA-5-8_DR|148747
------------------------------------------------------------
------------------------------------------------------------
------------------------------------------------------------
------------------------------------------------------------
------------------------------------------------------------
------------------------------------------------------------
------------------------------------------------------------
------------------------------------------------------------
------------------------------------------------------------
------------------------------------------------------------
------------------------------------------------------------
------------------------------------------------------------
------------------------------------------------------------
------------------------------------------------------------
------------------------------------------------------------
------------------------------------------------------------
------------------------------------------------------------
------------------------------------------------------------
------------------------------------------------------------
------------------------------------------------------------
------------------------------------------------------------
------------------------------------------------------------
------------------------------------------------------------
------------------------------------------------------------
------------------------------------------------------------
------------------------------------------------------------
------------------------------------------------------------
------------------------------------------------------------
------------------------------------------------------------
------------------------------------------------------------
------------------------------------------------------------
------------------------------------------------------------
------------------------------------------------------------
------------------------------------------------------------
-----------------------------------------------------------t
tctctgtttatcagtgtgattttagtgtct-gttttttctgatcg-cacgctgtcaatt-
---aaaagaatatcttcatggcgaatgtgtca----------------------------
----------------------------------------------------agtataa-
-atcagccttaaga-tg--------tttgtttgt--ttttt--ctgtagttcaataatgg
atctaacatgtcttctgtactgttcaatttgaatacattta--ttttaacac-taa--tt
ttgtga-------tttt---gga-tttt-c-tctt--tgt-gtatgcgtgttt-------
-ttgc--t-a-ta---taggtcttt-aattcaatacttaatgg-----tctt-aaaagtt
--cctaa----aaagtcttaaat-----gtgaca---------ttatgatatctgcag--
--aaaccctg--------------------------------------------------
------------------------------------------------------------
-------------
>DNA-5-8_DR|148748
------------------------------------------------------------
------------------------------------------------------------
------------------------------------------------------------
------------------------------------------------------------
------------------------------------------------------------
------------------------------------------------------------
------------------------------------------------------------
------------------------------------------------------------
------------------------------------------------------------
------------------------------------------------------------
------------------------------------------------------------
------------------------------------------------------------
------------------------------------------------------------
--------------------------------------------ttc-------tct---
---------------atttatt-----------------------cg----------ttt
ga-----------------------tt------------tta-t--------------g-
--gtc--------------------------g---------g-t----------------
----------tt---cttttgacta--caccctat---------ca-t------------
--tttaaggactatca------caa-------------------------------c---
-------------------a--------g--tgaa-------------------------
----------------------c-------------------------------------
------------------------------------------------------------
------------------------------------------------------------
------------------------------------------------------------
------------------------------------------------------------
------------------------------------------------------------
------------------------------------------------------------
------------------------------------------------------------
------------------------------------------------------------
------------------------------------------------------------
------------------------------------------------------------
------------------------------------------------------------
------------------------------------------------------------
------------------------------------------------------------
------------------------------------------------------------
------------------------------------------------------------
--------------------------gcgtcaa-gtataaaagcctc-gtctgtttcgtg
aggtgcgcgtg-------------------------------------------------
------------------------------------------------------------
------------------------------------------------------------
------------------------------------------------------------
------------------------------------------------------------
------------------------------------------------------------
------------------------------------------------------------
------------------------------------------------------------
-------------
>DNA-5-8_DR|148749
------------------------------------------------------------
------------------------------------------------------------
------------------------------------------------------------
------------------------------------------------------------
------------------------------------------------------------
------------------------------------------------------------
------------------------------------------------------------
------------------------------------------------------------
------------------------------------------------------------
-------------cagggttt--ccacag--ggt-cttata--aaa--------------
------------------------------------------------------------
----tcctaag---tctaa-----aatt-t----------aaaaa---------------
--tc-gaa--atttaaag-cctt--aaa-------------------ga-----------
----ctg-aaatt----cgctgttctag--------gt------cttaaata--ttt---
ttccac---gtctta-tttttg---cgatgtccatgtaacgcta-aa----------tct
aa-tgctcattttttttt---tttttt------ttt---ttt-t-tgctgc---ta--g-
--gt-ttt--tggg---------gtttt-gcc---------a-tt---------------
-------tt-tt---tatttaactagtccaattgt---tatttgcggt-attac-aat--
--tacaaaaaatgt--------caa-cttgcaatagccaat-------------------
-----------ctcagtgcgca---ca-g--cgaatgtgacatcatcgatg---tgtttg
c--ggaggtacgct-gtggttgcacgccacatgatttcggctggcagagtatggcaatat
ttcactgactaatgtcgtcagcgcagtattacacgtcgtgagcgcattcatgta------
--------------------------------------------------actttttcat
gtgcactc--aacactggcaactcgcgtgtaaatggtctgctctagatccgtcgcacaat
gcggactcataatttttatggcttgtgtttcctcctcttttcgtgctattgctctctaga
gatgcttgagc--atactgtagtatta----agaatagtaaaccgata-aagtgaa----
agtgtagttttactacagtaaagtgtggtaaattgtagaataatataccc----------
-tatattgttaaaaaa------------aaactacagcactggattg-tttgtttgt--t
acac---ctttgttactatagcaaatatagtatt----------attaattgaagtactt
tactttacaaaa--------tgtacagcagagactagttcactttattttagttgccatg
a------taaaaatgagatttg-gttgagatttattttaagagtgaccag----------
t-ccaa---catcttggcaaga----aa---------ttgctactgcagt----------
-----------------------------------------------gggaacggagtaa
agtttttgtaagagtttg-taaaaacctggggggtgagtttattaaaacaaa------at
aaaaggccccaaaaaa--------------------------------------------
----------ttcgtctgattttactgtct-gtttcttttgacc--acccctatcatttt
-agac-------------tagcgaacgtgtcat-atataaatgccaa-gtccgttt-gtg
aggcgtg----------------------tgacgcggtgccaggagaa----agtataa-
-atcagcattaagg-t--------gtttg--t----ttttt--ctgtagttcaatggtgc
atataacctgtctgtagtactacgcaatttaaagacatttg--ttttaccaa-aaa--tt
ttgtgaatttttttttt---acc-tttt-c-tctcgc----------gtg-ttttt-gaa
attgt--g-c-ta---taggtctta-aacttaatacttaatag-----tctt--------
-----------aaagtcttaaat-----tttaca---------ttataatatctgcag--
--aaatcctg--------------------------------------------------
------------------------------------------------------------
-------------
>DNA-5-8_DR|148750
------------------------------------------------------------
------------------------------------------------------------
------------------------------------------------------------
------------------------------------------------------------
------------------------------------------------------------
------------------------------------------------------------
------------------------------------------------------------
------------------------------------------------------------
------------------------------------------------------------
------------------------------------------------------------
------------------------------------------------------------
------------------------------------------------------------
------------------------------------------------------------
------------------------------------------------------------
------------------------------------------------------------
------------------------------------------------------------
------------------------------------------------------------
--------------------------------------------------------ag--
--tc-aag----agcg------caattatgtaata-------------------------
-----caa-----------g-----cagg--caaa-----------------tctcttt-
-----------gct--------cgtg----------------------------------
------------------------------------------------------------
-----------------------caccgacttcctct-gtttgtggacaaaact------
------------------------------------------------------------
------------------------------------------------------------
------------------------------------------------------------
---gca------------------------------------------------------
------------------------------------------------------------
------------------------------------------------------------
------------------------------------------------------------
------------------------------------------------------------
------------------------------------------------------------
------------------------------------------------------------
------------------------------------------------------------
-----------aa-----------------------------------------------
-------------------------------ttttct-----------------------
-----------------------cac--------tctcaaata-----------------
-----t----------------------gcactgc--------------tcctgcacaa-
-ttttatt-------t--------gcctgct-----------------------------
------------ctcagtacatat------------------ttccctcttcct-----t
tcgtgc-------tttt-------------------------------------------
------------------------------------------------------------
------------------------------------------------------------
------------------------------------------------------------
------------------------------------------------------------
-------------
>DNA-5-8_DR|148751
------------------------------------------------------------
------------------------------------------------------------
------------------------------------------------------------
------------------------------------------------------------
------------------------------------------------------------
------------------------------------------------------------
------------------------------------------------------------
------------------------------------------------------------
------------------------------------------------------------
-----------------------cc-----agat--------------------------
------------------------------------------------------------
------------------------gacc------------aataa---------------
-------------------actt------------------------gg-----------
----ctggaaattgcaa--------tag------acgtggg------aaagaagttt---
ttgtaa-aagt----------------------------------------------ttg
ga-----------aaaac---------------------ctg--------------agg-
--g--------------------------acaa--------g-t----------------
-------ttgtt-------------------------------------------aaa--
--gacaaaacaggccttg----caa------------------------------a----
---atgga-----------g----------------------------------------
-----------acc----------------------------------------------
------------------------------------------------------------
------------------------------------------------------------
------------------------------------------------------------
------------------------------------------------------------
------------------------------------------------------------
------------------------------------------------------------
------------------------------------------------------------
------------------------------------------------------------
------------------------------------------------------------
------------------------------------------------------------
------------------------------------------------------------
------------------------------------------------------------
------------------------------------------------------------
------------------------------------------------------------
------------------------------------------------------------
------------------------------------------------------------
-----tg------------------------------------------------gtga-
------------------------------------------------------------
-------------------------------------------ttttaatgt--------
-------------tttta--------tt--------------------------------
------------------------------------------------tttt--------
----------------------------t-------------------------------
------------------------------------------------------------
------------------------------------------------------------
-------------
>DNA-5-8_DR|148752
------------------------------------------------------------
------------------------------------------------------------
------------------------------------------------------------
------------------------------------------------------------
------------------------------------------------------------
------------------------------------------------------------
------------------------------------------------------------
------------------------------------------------------------
------------------------------------------------------------
------------------------------------------------------------
------------------------------------------------------------
------------------------------------------------------------
------------------------------------------------------------
------------------------------------------------------------
------------------------------------------------------------
------------------------------------------------------------
------------------------------------------------------------
------------------------------------------------------------
------------------------------------------------------------
------------------------------------------------------------
------------------------------------------------------------
------------------------------------------------------------
------------------------------------------------------------
------------------------------------------------------------
------------------------------------------------------------
------------------------------------------------------------
------------------------------------------------------------
------------------------------------------------------------
------------------------------------------------------------
------------------------------------------------------------
------------------------------------------------------------
------------------------------------------------------------
------------------------------------------------------------
------------------------------------------------------------
------------------------------------------------------------
-------------gtctgatttcactgact-gtttgttttgact-gccccatgtcattt-
---aaaagaatatctcagtggcgaacgcatcaa-ttataaaagcctc-gtccgttttgtg
aggtgcg----------------------tgatgcggcaccaggtgaa----cgtgt---
aaacaacattaaga-t--------gttt------t-ttttt--ctgtagttcaatggtgc
atttaacctgtctttagtactgttcaatttaaatacattta--ttttaccac-taa--tt
ttgtga-------tt-------a-catt-t-tctcgc----------atgttttt--gat
attgc--a-g-ta---taggtctta-aaattaatccttaatag-----tcttaaaaaggt
--cttta----aaagtcttaaat-----ttgaca---------ttatgttatctgcag--
--aaaccctg--------------------------------------------------
----------ttaaattcgtttttgcgatgtccatgaaacgctttttattgttgttgcta
ggtttttgtttgc
>DNA-5-8_DR|148753
---aatgatcaataattcttggc-------------------------------------
------------------------------------------------------------
------------------------------------------------------------
------------------------------------------------------------
------------------------------------------------------------
------------------------------------------------------------
------------------------------------------------------------
------------------------------------------------------------
------------------------------------------------------------
-------------tagaaata----gcaac-agc-cgtggg-aaag------------ga
------------------------------------------------------------
--------gaaa------gtaaaaggtt-tgg--------aaaaa---------------
--cctgaagtat---aagtttttaaaaagcaaaag--gaatttaaaaaa-----------
--attat-tagttacaacgtagttctggaacttt--tta----cttc-------tct---
---------------gtttatc-----------------------cg----------tct
ga-----------------------tt------------tta-a--------------g-
--gtc--------------------------a---------g-c----------------
----------tt---tttgttacac--ccccctgt---------cg-t------------
--tttaaagaatatca------caa-------------------------------c---
-------------------g--------g--cgaa-------------------------
----------------------c-------------------------------------
------------------------------------------------------------
------------------------------------------------------------
------------------------------------------------------------
------------------------------------------------------------
------------------------------------------------------------
------------------------------------------------------------
------------------------------------------------------------
------------------------------------------------------------
------------------------------------------------------------
------------------------------------------------------------
------------------------------------------------------------
------------------------------------------------------------
------------------------------------------------------------
------------------------------------------------------------
------------------------------------------------------------
--------------------------gcggcaa-gtataaaagcctt-gtctgttttgcg
aggtgcgc----------------------------------------------------
------------------------------------------------------------
------------------------------------------------------------
------------------------------------------------------------
------------------------------------------------------------
------------------------------------------------------------
------------------------------------------------------------
------------------------------------------------------------
-------------
>DNA-5-8_DR|148754
------------------------------------------------------------
------------------------------------------------------------
------------------------------------------------------------
------------------------------------------------------------
------------------------------------------------------------
------------------------------------------------------------
------------------------------------------------------------
------------------------------------------------------------
------------------------------------------------------------
------------------------------------------------------------
------------------------------------------------------------
------------------------------------------------------------
------------------------------------------------------------
------------------------------------------------------------
------------------------------------------------------------
------------------------------------------------------------
------------------------------------------------------------
-----------------tttcagtg--acaaatgt-tgtgagcgtagt-gttac-aag--
--tc--------------------------------------------------------
------------------------------------------------------tcttt-
-----------gct--------tgca----------------------------------
------------------------------------------------------------
-----------------------cactgatttcctct-gtttgggcttacaacttctt--
------------------------------------------------------------
------------------------------------------------------------
------------------------------------------------------------
------------------------------------------------------------
------------------------------------------------------------
------------------------------------------------------------
------------------------------------------------------------
------------------------------------------------------------
------------------------------------------------------------
------------------------------------------------------------
------------------------------------------------------------
------------------------------------------------------------
------------------------------------------------------------
--------------------ggacac--------ccttaaaaa-----------------
-----c----------------------acgctgc--------------tcaagtgcag-
-at---------------------------------------------------------
------------------------------------------------------------
------------------------------------------------------------
------------------------------------------------------------
------------------------------------------------------------
------------------------------------------------------------
------------------------------------------------------------
-------------
>DNA-5-8_DR|148755
------------------------------------------------------------
------------------------------------------------------------
------------------------------------------------------------
------------------------------------------------------------
------------------------------------------------------------
------------------------------------------------------------
------------------------------------------------------------
------------------------------------------------------------
------------------------------------------------------------
-------------cagggttt--ccgcgg--ggt-cttaa--------------------
------------------------------------------------------------
----------aaagtctac-----aatt-a----------aaaaa---------------
--tc-gta--atattagg-cctt--aaa-------------------aa-----------
--gtctt-aaatt----tgctgttctag--------gt------cttaaata--ttt---
ttgcac-atgtctta-ttttac---cgatgtccatgtaaagcta-ca----------tct
aa-tgctaat---taaat---tatt------t-ttg---ttg-t-tgttgc---tt--g-
--gt-ttt--cgtg---------gtgtt-gta---------g-t----------------
-------tc-tt---tatttcacaagtcctactgt---aatgtgcggt-tttgc-aac--
--tacaaatgagac--------caa-catacaatagccaat-----cagcttt---ctgt
t--attga--cctcagt-------------------------------------------
------------------------------------------------------------
------------------------------------------------------------
------------------------------------------------------------
------------------------------------------------------------
------------------------------------------------------------
------------------------------------------------------------
------------------------------------------------------------
------------------------------------------------------------
------------------------------------------------------------
------------------------------------------------------------
------------------------------------------------------------
------------------------------------------------------------
------------------------------------------------------------
------------------------------------------------------------
------------------------------------------------------------
------------------------------------------------------------
------------------------------------------------------------
------------------------------------------------------------
------------------------------------------------------------
------------------------------------------------------------
------------------------------------------------------------
------------------------------------------------------------
------------------------------------------------------------
------------------------------------------------------------
------------------------------------------------------------
-------------
>DNA-5-8_DR|148756
------------------------------------------------------------
------------------------------------------------------------
------------------------------------------------------------
------------------------------------------------------------
------------------------------------------------------------
------------------------------------------------------------
------------------------------------------------------------
------------------------------------------------------------
------------------------------------------------------------
------------------------------------------------------------
------------------------------------------------------------
------------------------------------------------------------
------------------------------------------------------------
------------------------------------------------------------
------------------------------------------------------------
------------------------------------------------------------
-------------------------------------------t----------------
------------------------------------------------------------
------------------------------------------------------------
------------------------------------------------------------
------------------------------------------------------------
------------------------------------------------------------
------------------------------------------------------------
------------------------------------------------------------
------------------------------------------------------------
------------------------------------------------------------
------------------------------------------------------------
------------------------------------------------------------
------------------------------------------------------------
------------------------------------------------------------
------------------------------------------------------------
------------------------------------------------------------
------------------------------------------------------------
------------------------------------------------------------
------------------------------------------------------------
------------------------------------------------------------
------------------------------------------------------------
------------------------------------------------------------
------------------------gtttg--t----ttttt--ctgtagttcaattgtgc
atctaacctgtctttggtattgttcaattttaatacaatta--ttttaccac-tag--tt
ttttga-------ttta---gcc-tttt-c-tcttgc----------gtgttttttttat
attgt--g-a-tg---taggtctta-aatttaatacttaatgg-----tcttaaaaaagg
-tcttac----aaagtcttaaat-----ttgaca---------ttatgatatctgcag--
--aaaccctg--------------------------------------------------
------------------------------------------------------------
-------------
>DNA-5-8_DR|148757
------------------------------------------------------------
------------------------------------------------------------
------------------------------------------------------------
------------------------------------------------------------
------------------------------------------------------------
------------------------------------------------------------
------------------------------------------------------------
------------------------------------------------------------
------------------------------------------------------------
-------------cagtgttt--ctgcgg--aat-cttaa--------------------
------------------------------------------------------------
----------aacatctca-----aatt-g----------aaaaa---------------
--tc-tga--atttttgg-cctt--aaa-------------------aa-----------
--gtctt-aaatt----ctctattctag--------gt------cttaaata--ttt---
tggcac-aggtctta-ttttta---cgatgtccatgtaacgcta-ca----------tca
at-tgctcaga--taaat---aatttt----tgtta---ttg-t-tgttgc---tt--g-
--gt-ttt--cgtg---------gtgtt-gta---------g-t----------------
-------tc-tt---tatttcactagtccaaatgt---aatttgcggt-gttac-aa---
------------------------------------------------------------
------------------------------------------------------------
------------------------------------------------------------
------------------------------------------------------------
------------------------------------------------------------
------------------------------------------------------------
------------------------------------------------------------
------------------------------------------------------------
------------------------------------------------------------
------------------------------------------------------------
------------------------------------------------------------
------------------------------------------------------------
------------------------------------------------------------
------------------------------------------------------------
------------------------------------------------------------
------------------------------------------------------------
------------------------------------------------------------
------------------------------------------------------------
------------------------------------------------------------
------------------------------------------------------------
------------------------------------------------------------
------------------------------------------------------------
------------------------------------------------------------
------------------------------------------------------------
------------------------------------------------------------
------------------------------------------------------------
------------------------------------------------------------
-------------
>DNA-5-8_DR|148758
------------------------------------------------------------
------------------------------------------------------------
------------------------------------------------------------
------------------------------------------------------------
------------------------------------------------------------
------------------------------------------------------------
------------------------------------------------------------
------------------------------------------------------------
------------------------------------------------------------
------------------c-t----gttg--cgt--------------------------
------------------------------------------------------------
------------------------------------------------------------
------ta-----------ccat------------------------ag-----------
--------caact-----------------------ata--------gaa----tc----
----ac---------------------------------cacaa-ca-------------
--------------------------------------------------c---------
--at-------------------atatt-aga----------------------------
-------gtactt----aactacag-------------------ta---------aac-t
--tacagt----atg-------------------------t-------------------
---actaa-----------------c--------------------------------t-
-----------ata----------------------------------------------
------------------------------------------------------------
------------------------------------------------------------
------------------------------------------------------------
------------------------------------------------------------
------------------------------------------------------------
------------------------------------------------------------
------------------------------------------------------------
------------------------------------------------------------
------------------------------------------------------------
------------------------------------------------------------
------------------------------------------------------------
------------------------------------------------------------
------------------------------------------------------------
------------------------------------------------------------
------------------------------------------------------------
------------------------------------------------------------
-------------------------------------------------------aaat-
--------ta--------------------------------------------------
---------------------------------------------tcatgac--------
-------------------agatta-----------------------------------
------------------------------------------------------------
------------------------------------------------------------
------------------------------------------------------------
------------------------------------------------------------
-------------
>DNA-5-8_DR|148759
------------------------------------------------------------
------------------------------------------------------------
------------------------------------------------------------
------------------------------------------------------------
------------------------------------------------------------
------------------------------------------------------------
--------------------------------------taatttgtttatattac-----
------------------------------------------------------------
------------------------------------------------------------
-------------tattgt-t----gttg--cgt--------------------------
------------------------------------------------------------
------------------------------------------------------------
------ta-----------ctat------------------------ag-----------
--------caact-----------------------ata--------gaa----tg----
----ac---------------------------------cacaa-ca-------------
ga-------------------------------------tta------------------
--attggt-ttatatggagtatattact-gta---------g-tcgt-------------
-----------------tgttaccg-------------------tagc-------aac--
--tgtaga----atc---------a--tcacagcag------------------------
---attaa-----------------tt-----tgc----------------c--aattt-
-----------att----------------------------------------------
------------------------------------------------------------
------------------------------------------------------------
------------------------------------------------------------
------------------------------------------------------------
------------------------------------------------------------
------------------------------------------------------------
------------------------------------------------------------
------------------------------------------------------------
------------------------------------------------------------
------------------------------------------------------------
------------------------------------------------------------
------------------------------------------------------------
------------------------------------------------------------
------------------------------------------------------------
------------------------------------------------------------
------------------------------------------------------------
-------------------------------------------------------atag-
--------tt--------------att--------------------------gt-g---
---------------------------------------------ttaccat--------
-------------------agcaactat--------------------------------
------agaatcaccacaa----ca-gattaa----------------------------
------------------------------------------------------------
------------------------------------------------------------
------------------------------------------------------------
-------------
>DNA-5-8_DR|148760
------------------------------------------------------------
------------------------------------------------------------
------------------------------------------------------------
------------------------------------------------------------
------------------------------------------------------------
------------------------------------------------------------
------------------------------------------------------------
------------------------------------------------------------
------------------------------------------------------------
------------------------------------------------------------
------------------------------------------------------------
------------------------------------------------------------
------aa-----------tcaa------------------------ag-----------
-------caacag-----------------------gtg--------g------------
----at-------------tt---------------------------------------
gt-------------------------------------tta------------------
-tgt--------------------tact-aca---------g-tcg--------------
----------ttg----tgttacca-------------------tagc-------aac--
--tataga----atc---------a--ccacaacag------------------------
---attaa-----------------ct-g---aac----------------t--acttc-
-----------act----------------------------------------------
------------------------------------------------------------
------------------------------------------------------------
------------------------------------------------------------
------------------------------------------------------------
------------------------------------------------------------
------------------------------------------------------------
------------------------------------------------------------
------------------------------------------------------------
------------------------------------------------------------
------------------------------------------------------------
------------------------------------------------------------
------------------------------------------------------------
------------------------------------------------------------
------------------------------------------------------------
------------------------------------------------------------
------------------------------------------------------------
-------------------------------------------------------acag-
--------ta-------------------------------------------ttaca--
------------------------------------------------------------
------------------------------------------------------------
------------------------------------------------------------
------------------------------------------------------------
------------------------------------------------------------
------------------------------------------------------------
-------------
>DNA-5-8_DR|148761
------------------------------------------------------------
------------------------------------------------------------
------------------------------------------------------------
------------------------------------------------------------
------------------------------------------------------------
------------------------------------------------------------
------------------------------------------------------------
------------------------------------------------------------
------------------------------------------------------------
-------------cagggtcc--ccacgg--ggt-cttaaa--aagtatt----------
------------------------------------------------------------
--------aaaaagtctta-----aatt-aa-aaa-----aaaaa---------------
--tc-gaa--atttatg-------------------------------------------
------------------gctttaaaaa--------gt------cttaaata--ttt---
ttgcac-aggtctta-tttttc---cgatgtccatgtaacacta-aa----------tct
aa-tgctcatt--taaat---ta-ttt------ttg---ttg-t-tgttgt---ta--g-
--gt-ttt--tggg---------gtgtt-gta---------g-t----------------
-------tc-tt---tatttcactagtccaattgt---aaaatgcagt-attac-aac--
--tac-aaaaaagt--------caa-cttgcaatagccaat-----catcttt---ctgt
t--attaa--actcagtgcgcg---tg-a--cgaatgtgtcatcatcgatg---tgtttg
c--ggaagttcgct-ttgagtgcgcgcgacatgatttcggctggtagagtgtgccgttat
ttcattgac--atgtcgcaagcgcagttttataagt-----gcgc-----tgtaatacga
gagagcgaatctc--tgctc-----acggttttcttt-gttcatggacaaaactgcttgc
gagctctcaaaatactggctgctcacgtgcgaatgatctgctctcgctctgtctga----
----------------------------------ctccttttgtgcttt-----tccaga
gatgcatcagc--atactgtagtatta----agaatagtgaactgata-aaatgaaatac
agtgtagttttactacagtaaagtgtggtgaattgtagaataatatattc----------
-tatattgtaaa------------aaaaaaactaaagcactgggtag-tttgtttataat
acacttgttgtgtaaccatagcaactatagtattaccacaacagagtaattgaagtactt
tactgtacttcacaaaacac---------tacactagttcactttattttag------tg
a-------taaaatgggaatgatagtgggatttatttaaagagtgaatagtacagtaagc
t-ataatactacctaatcaggt----tt-ttacccattttctatcacagttacatttctg
cttgccagaatgaccaataattattggctagaaattgcaacagccatgggaaaggaggaa
ag-ttttgtaaaactttggaaaaactctgagggaaaaatttgttaaaac----a--aaaa
agaggccccc-aaaaacatcttcagtga---taatga----------------------t
tatctttttattagtctgattttactttcttttttttttggacc-gacccctgtcattta
aaaaaatatatatctcaatggtgaacgtgtcaa-gtataaaagccttaatctgtttcg--
------------------------------------------------------------
--------------------------------------------------tcaatggtgt
atttaacctgactttactactgttcaatttaaataacttta--ttttacccc-taa--tt
ttgtgc-------tttt---cca-tttt-c-tctcgc----------gtgttttt--gat
attgc--g-a-ta---taggtctta-aatttaatacttaatgg-----tcttaaaaaggt
--tttaa----aaggtcttaaat-----ttgaca---------ttatgatatctgcag--
--agaccctg--------------------------------------------------
------------------------------------------------------------
-------------
>DNA-5-8_DR|148762
------------------------------------------------------------
------------------------------------------------------------
------------------------------------------------------------
------------------------------------------------------------
------------------------------------------------------------
------------------------------------------------------------
------------------------------------------------------------
------------------------------------------------------------
------------------------------------------------------------
-------------cagggtcc--ccgcgg--ggt-cttaaa--aagtgtt----------
------------------------------------------------------------
----------aaagtctta-----aatt------a-----aaaaa---------------
--tc-gaa--attaaggg-cttt--aaa-------------------aa-----------
--gtgtt-aaatt----cgctgttctgg--------gt------cttaaata--ttt---
ctgcac-tggtctta-tttttg---tgatgtccatgtaccgcta-ca----------tct
aa-tgctcatt--taaat---tc----------ttg---tta-t-tgttgc---tt--g-
--gt-ttt--tggg---------gtgtt-gta---------g-t----------------
-------tc-tt-tgtatttcactagtccaattgt---aatttgcggt-attac-aac--
--tac-aaaaaagt--------cag-cttgcaatagccaat-----cagcttt---ctgt
t--attaa--actcagtgcgcg---cg-g--tgaatgtgacgtcatcgctg---tgtttg
c--ggtagttcgct-ttgagtgtgcgtga--tgatttcggctggcagagtgtgccgttat
ttcactgacaaatgtcgcaagtgcagttttataagtcgggagcgc-----tgtaatacga
gagagcgaatctc--tgctcacgcaccggtttcc-----ttcatagacaaaactgctcgc
gagctctcaaaacaccggctgctcacgtgcgaatgatctgctctcgctcggtcgca----
----------------------------------ctcctctcgtgcttt-----tccaga
gatgcttcagc--gtactgtagtgtta----agaatagtgaactgat--aaatgaaatac
agtgcagttttactacagtaaagtgtggtgaattgtagaataatatacaa----------
-tatattgt----------------aaaaaacttaagcactggggag-tttatt----at
acac--------ttaccatagcaactgtagtattaccacaacagagtaactgaagcactt
tactgtacttcacacaacactgtacagcagacacgtgtgcactttatttcag------tg
a-------taaaatgggactgatagtgggatttatttgaagagtgaacagtacagtaggc
t-ataa---tacataatcaagt----ct-ttacctattttctatcacagctacacttctg
cttgccagattgaccaataattattggctagaaactgcaacagccatgggaaaggaggaa
agcttttgtaaaactttgggaaaactctgagggatgagtttgttaa---aa-ca--aaaa
agaggccttc-aaaaacatcttcagtga---tgatga----------------------t
gatctttttactcgtctgattttactgtct-gttgttttggagc-gccccctgtc-----
---aaaaatatatctcaatggtgaacgtgtcga-gtataaaagtcttaatctgttttgtg
agttgtg----------------------c-----ggcgccaggtgaa----agtataa-
-atctgcatttaga-t--------gtttg-------ttttt--ctgtagttcactggtgc
atttaacctgactttactactgttcaatctaaataacttta--ttttacccc-taa--tt
ttgtgc-------ttct---aca-tttt-c-tgtcgt----------gtgttctt--gat
attgc--g-a-ta---taggtctta-aatttaatacttaatgg-----tcttaaaaagat
--cgtaa----aaggtcttaaat-----ttgaca---------tcatgatatctgcag--
--agacgctg--------------------------------------------------
------------------------------------------------------------
-------------
>DNA-5-8_DR|221538
------------------------------------------------------------
------------------------------------------------------------
------------------------------------------------------------
------------------------------------------------------------
------------------------------------------------------------
------------------------------------------------------------
------------------------------------------------------t-----
------------------------------------------------------------
------------------------------------------------------------
-------------tagtgt-a----gttg-ttgt--------------------------
------------------------------------------------------------
------------------------------------------------------------
------ta-----------ccat------------------------ag-----------
--------caact-----------------------gta--------gaa----tc----
----ac---------------------------------cacaa-ca-------------
ga-------------------------------------tca------------------
--at--------------------tagt-gta---------g-tt---------------
----------ttg----tgttacca-------------------tagc-------aac--
--tgtaga----atc---------a--ccacagcag------------------------
---atcaa-----------------t--------------------------------t-
-----------act----------------------------------------------
------------------------------------------------------------
------------------------------------------------------------
------------------------------------------------------------
------------------------------------------------------------
------------------------------------------------------------
------------------------------------------------------------
------------------------------------------------------------
------------------------------------------------------------
------------------------------------------------------------
------------------------------------------------------------
------------------------------------------------------------
------------------------------------------------------------
------------------------------------------------------------
------------------------------------------------------------
------------------------------------------------------------
------------------------------------------------------------
-------------------------------------------------------gtag-
------------------------ttt--------------------------tt-g---
---------------------------------------------ttaccat--------
-------------------agca-------------------------------------
------------------------------------------------------------
------------------------------------------------------------
------------------------------------------------------------
------------------------------------------------------------
-------------
>DNA-5-8_DR|221539
------------------------------------------------------------
------------------------------------------------------------
------------------------------------------------------------
------------------------------------------------------------
------------------------------------------------------------
------------------------------------------------------------
------------------------------------------------------------
------------------------------------------------------------
------------------------------------------------------------
------------------------------------------------------------
------------------------------------------------------------
------------------------------------------------------------
---------------------aa------------------------aa-----------
--------ctact-----------------------gta--------tcgtgtgttt---
----gt---------------------------------tacag-ta------------c
ga-------------------------------------tgg------------------
------------------------------------------------------------
-------ctgttg----tgtttcta-------------------ttgc-------aac--
--tacaga----att---------a--cctcaacac------------------------
-agttcaa-----------------a--------------------------------t-
-----------act----------------------------------------------
------------------------------------------------------------
------------------------------------------------------------
------------------------------------------------------------
------------------------------------------------------------
------------------------------------------------------------
------------------------------------------------------------
------------------------------------------------------------
------------------------------------------------------------
------------------------------------------------------------
------------------------------------------------------------
------------------------------------------------------------
------------------------------------------------------------
------------------------------------------------------------
------------------------------------------------------------
------------------------------------------------------------
------------------------------------------------------------
-------------------------------------------------------acaa-
--------ca-----------------------------------------ctat-----
--------------------------------aca----------ttac-----------
------------------------------------------------------------
------------------------------------------------------------
------------------------------------------------------------
------------------------------------------------------------
------------------------------------------------------------
-------------
>DNA-5-8_DR|221540
------------------------------------------------------------
------------------------------------------------------------
------------------------------------------------------------
------------------------------------------------------------
------------------------------------------------------------
------------------------------------------------------------
------------------------------------------------------c-----
------------------------------------------------------------
------------------------------------------------------------
-------------tcctgcat----tcag-tagt----agcc------------------
------------------------------------------------------------
-------agagtaatctga---taa-------------------agtgtag------cta
gttt-tta-----------ctac------------------------agtaatccgtggt
gt--------att-----------------------gtg--------gcataa---c---
----at-----actc-tattgta--aaa----------aaacta-ca------------g
ta-------------------------------------ttg----------------gg
tcatttgt-ttaca---------gtatt-atag---------------------------
-------gtgttg----tgtttcca-------------------tagc-------aac--
--tgtaaa----atc---------a--ccacaacag------------------------
---atcca-----------------c--------------------------------g-
-----------taa----------------------------------------------
------------------------------------------------------------
------------------------------------------------------------
------------------------------------------------------------
------------------------------------------------------------
------------------------------------------------------------
------------------------------------------------------------
------------------------------------------------------------
------------------------------------------------------------
------------------------------------------------------------
------------------------------------------------------------
------------------------------------------------------------
------------------------------------------------------------
------------------------------------------------------------
------------------------------------------------------------
------------------------------------------------------------
------------------------------------------------------------
-------------------------------------------------------atac-
--------t---------------------------------------------------
---------------------------------------------ttacaat--------
-------------------agtatggca--------------------------------
------caaaacac---------ta-cagtatttac-aaatta-----cttt--------
a-----------------------------------------------------------
------------------------------------------------------------
------------------------------------------------------------
-------------
>DNA-5-8_DR|221541
------------------------------------------------------------
------------------------------------------------------------
------------------------------------------------------------
------------------------------------------------------------
------------------------------------------------------------
------------------------------------------------------------
------------------------------------------------------------
------------------------------------------------------------
------------------------------------------------------------
-------------cagggtcc--ccgcgg--ggt-cttaaa--aagtatt----------
------------------------------------------------------------
--------aaaaagtctta-----aatt-----aa-----aaaaa---------------
--tc-aaa--atttatgt-cttt--aaa-------------------aa-----------
--gtctt-aaatt----tgctgttctag--------gt------cttaaata--ttt---
ttgcac-aggtctta-tttttg---cgatgtccatgtaacacta-ca----------tct
aa-tgctcatt--taaat---aa-ttt------ttg---ttg-t-tgttgc---ta--g-
--gt-ttt--tggg---------gtgtt-gta---------g-t----------------
-------tc-at---tatttcactagtccaattgt---aatttgcggt-attac-aac--
--tac-aaaaaagt--------caa-cttgcaatag-caat-----cagcttt---ctgt
t--attaa--actcagtgcgcg---cg-g--ccaatgtgacgtcatcgctg---tgtttg
c--ggaagttcgct-ttgagtgcgcgcgaaatgatttcggctggcagagtatgccattat
ttcactgacaaatgtcgcaagcgcagttttataagtcgggagcgt-----tgtaatgcga
gagagggaa---------------------------------------------------
------------------------------------------------------------
------------------------------------------------------------
------------------------------------------------------------
------------------------------------------------------------
------------------------------------------------------------
------------------------------------------------------------
------------------------------------------------------------
------------------------------------------------------------
------------------------------------------------------------
------------------------------------------------------------
------------------------------------------------------------
------------------------------------------------------------
------------------------------------------------------------
------------------------------------------------------------
------------------------------------------------------------
------------------------------------------------------------
------------------------------------------------------------
------------------------------------------------------------
------------------------------------------------------------
------------------------------------------------------------
------------------------------------------------------------
------------------------------------------------------------
-------------
>DNA-5-8_DR|221542
------------------------------------------------------------
------------------------------------------------------------
------------------------------------------------------------
------------------------------------------------------------
------------------------------------------------------------
------------------------------------------------------------
------------------------------------------------------------
------------------------------------------------------------
------------------------------------------------------------
------------------------------------------------------------
------------------------------------------------------------
------------------------------------------------------------
------------------------------------------------------------
------------------------------------------------------------
------------------------------------------------------------
-----------------tgt-----tt------tcgggagta-t--------------g-
--g-------------------------c------------g------------------
-----------t---tattacactg--ataaatgt-tgtaagcgcagt-attac-aag--
--tc-aag----agct------ctttcatataata-------------------------
-----tca-----------g-----agag--agaa-----------------tctcttt-
-----------gcc--------cacg----------------------------------
------------------------------------------------------------
-----------------------cgccagtttcctct-gttcatggaaaaaactgctc--
------------------------------------------------------------
------------------------------------------------------------
------------------------------------------------------------
---gta------------------------------------------------------
------------------------------------------------------------
------------------------------------------------------------
------------------------------------------------------------
------------------------------------------------------------
------------------------------------------------------------
------------------------------------------------------------
------------------------------------------------------------
-----------ag-----------------------------------------------
-------------------------------ctctca-----------------------
--------------------------------------aaaca-----------------
-----c----------------------tggctgc--------------tcccatgcaa-
-attatct-------g--------------------------------------------
------------------------------------------ctctcgctccgtcag---
------------------------------------------------------------
------------------------------------------------------------
------------------------------------------------------------
------------------------------------------------------------
------------------------------------------------------------
-------------
>DNA-5-8_DR|221543
------------------------------------------------------------
------------------------------------------------------------
------------------------------------------------------------
------------------------------------------------------------
------------------------------------------------------------
------------------------------------------------------------
------------------------------------------------------------
------------------------------------------------------------
------------------------------------------------------------
-------------cagggctt--ccatgg--ggt-ctaaa--------------------
------------------------------------------------------------
----------aaagtctaa-----gatt-a----------aaaaa---------------
--tc-gaa-------agg-cctt--aaa-------------------aa-----------
--gtcct-aaatt----tactgttctag--------gt------cttaaata--ttt---
ttacac-aggtctta-tttttc---caatgtccatgtaacgctacca----------tct
aa-tgctcatt--taaat----tcttt----t-ttg---ttg-t-tgttgc---at--g-
--gt-ttt--cgag---------gtgct-tta---------g-t----------------
-------tc-tt---tattgcactagtccaaatgt---aatttgctgt-attat-agc--
--tacaaaggagac--------caa-catgctacagccaat-----cagcttt---ctg-
------------------------------------------------------------
------------------------------------------------------------
------------------------------------------------------------
------------------------------------------------------------
------------------------------------------------------------
------------------------------------------------------------
------------------------------------------------------------
------------------------------------------------------------
------------------------------------------------------------
------------------------------------------------------------
------------------------------------------------------------
------------------------------------------------------------
------------------------------------------------------------
------------------------------------------------------------
------------------------------------------------------------
------------------------------------------------------------
------------------------------------------------------------
------------------------------------------------------------
------------------------------------------------------------
------------------------------------------------------------
------------------------------------------------------------
------------------------------------------------------------
------------------------------------------------------------
------------------------------------------------------------
------------------------------------------------------------
------------------------------------------------------------
-------------
>DNA-5-8_DR|221544
------------------------------------------------------------
------------------------------------------------------------
------------------------------------------------------------
------------------------------------------------------------
------------------------------------------------------------
------------------------------------------------------------
------------------------------------------------------------
------------------------------------------------------------
------------------------------------------------------------
-------------cagggttt--cagcga--ggt-cttaa--------------------
------------------------------------------------------------
----------aaagtctca-----aatt-t----------aaaaa---------------
--tc-taa--attttagg-cctc--aaa-------------------aa-----------
--gtctt-aaatt----cgctgttctag--------at------cttaaata--tat---
ttgctc-aggtctta-tttttc---cgatgtccatgtaactcta-ca----------tct
aa-tgcacatt--taaatcc-----------t-ttt---atg-t-cgttgc---tt--g-
--gt-ttt--cgtg---------a---t-gta---------g-t----------------
-------tc-tt---tatttcactagtcctatagt---aatttgcagt-attac-aac--
--tacaaatgaggc--------cag-catgcaatagccaat-----tagcttt---ctgt
t--ataga--actcagtgcgcg---cg-g--caaatgtgacgtc----------------
------------------------------------------------------------
------------------------------------------------------------
------------------------------------------------------------
------------------------------------------------------------
------------------------------------------------------------
------------------------------------------------------------
------------------------------------------------------------
------------------------------------------------------------
------------------------------------------------------------
------------------------------------------------------------
------------------------------------------------------------
------------------------------------------------------------
------------------------------------------------------------
------------------------------------------------------------
------------------------------------------------------------
------------------------------------------------------------
------------------------------------------------------------
------------------------------------------------------------
------------------------------------------------------------
------------------------------------------------------------
------------------------------------------------------------
------------------------------------------------------------
------------------------------------------------------------
------------------------------------------------------------
------------------------------------------------------------
-------------
>DNA-5-8_DR|221545
------------------------------------------------------------
------------------------------------------------------------
------------------------------------------------------------
------------------------------------------------------------
------------------------------------------------------------
------------------------------------------------------------
------------------------------------------------------------
------------------------------------------------------------
------------------------------------------------------------
-------------cagggt-c--ccgcgg--ggt-cttaaa--aag--------------
------------------------------------------------------------
----tattaaaaagtctta-----aatt-a----------aaaaa---------------
--tc-aaa--atttatgg-cttt--aaa-------------------aa-----------
--gtctt-aaatt----tgctgttctag--------gt------cttaaata--ttt---
ttgcac-aggtctta-tttttg---cgatgtccatgtaacgcta-ca----------tct
aa-tgctt-------aaat---tctt-------ttg---ttg-t-tgttgc---ta--g-
--at-ttt--tggg---------gtgtt-gta---------g-t----------------
-------tc-ta---tatttcacaagtccaattgt----atttgcggt-attac-aac--
--tacaaa-aaagt--------caa-cttgcaatagccaat-----cagcttt---ctgt
t--attaa--actcagt-------------------------------------------
------------------------------------------------------------
------------------------------------------------------------
------------------------------------------------------------
------------------------------------------------------------
------------------------------------------------------------
------------------------------------------------------------
------------------------------------------------------------
------------------------------------------------------------
------------------------------------------------------------
------------------------------------------------------------
------------------------------------------------------------
------------------------------------------------------------
------------------------------------------------------------
------------------------------------------------------------
------------------------------------------------------------
------------------------------------------------------------
------------------------------------------------------------
------------------------------------------------------------
------------------------------------------------------------
------------------------------------------------------------
------------------------------------------------------------
------------------------------------------------------------
------------------------------------------------------------
------------------------------------------------------------
------------------------------------------------------------
-------------
>DNA-5-8_DR|221546
------------------------------------------------------------
------------------------------------------------------------
------------------------------------------------------------
------------------------------------------------------------
------------------------------------------------------------
------------------------------------------------------------
------------------------------------------------------------
------------------------------------------------------------
------------------------------------------------------------
------------------------------------------------------------
------------------------------------------------------------
------------------------------------------------------------
------------------------------------------------------------
-----tc-----------------------------gc------tttgaatg--------
---------------------------------------------cg-------------
---tgcacagctgtgcactt-----tt------tccacatta-t--------------g-
--g-------------------------c------------g------------------
-----------t---tatttcacta--acaaatgt-cgtaagcgcagt-attgc-aag--
--tc-aag----agcg------cattcatgtaaga-------------------------
-----caa-----------g-----agag--cgaa-----------------tctcttt-
-----------g------------------------------------------------
------------------------------------------------------------
-------------------------cagatttcctct-tttattggacaaaactgctc--
------------------------------------------------------------
------------------------------------------------------------
------------------------------------------------------------
------------------------------------------------------------
------------------------------------------------------------
------------------------------------------------------------
------------------------------------------------------------
------------------------------------------------------------
------------------------------------------------------------
------------------------------------------------------------
------------------------------------------------------------
------------------------------------------------------------
------------------------------------------------------------
--------------------ccgagc--------tcctaaa-------------------
------------------------------------------------------------
------------------------------------------------------------
------------------------------------------------------------
------------------------------------------------------------
------------------------------------------------------------
------------------------------------------------------------
------------------------------------------------------------
------------------------------------------------------------
-------------
>DNA-5-8_DR|221547
------------------------------------------------------------
------------------------------------------------------------
------------------------------------------------------------
------------------------------------------------------------
------------------------------------------------------------
------------------------------------------------------------
------------------------------------------------------------
------------------------------------------------------------
------------------------------------------------------------
------------------------------------------------------------
------------------------------------------------------------
------------------------------------------------------------
------------------------------------------------------------
------------------------------------------------------------
------------------------------------------------------------
------------------------------------------------------------
------------------------------------------------------------
------------------------------------------------------------
------------------------------------------------------------
------------------------------------------------------------
------------------------------------------------------------
------------------------------------------------------------
------------------------------------------------------------
------------------------------------------------------------
------------------------------------------------------------
------------------------------------------------------------
------------------------------------------------------------
------------------------------------------------------------
------------------------------------------------------------
------------------------------------------------------------
------------------------------------------------------------
------------------------------------------------------------
-----ccagatgaccaataattcttggctagaaattgcaacagctttgggaaaggaggaa
agtttttgtaaaactttg-gaaaaacctgagggataagtttgttaaaacaa-----aaaa
agaggccccc-aaaaacatcttcaatga---taatga----------------------t
tatctttttattcgtctgatttta---ctt-tgtttttttcacc-gccccctgtcattt-
--aaaaaa-atatctcaatagcaaacgtgtcaa-gtataaaagcctt-gtccattttgta
aggtgtg----------------------cgatgccgcgccgggcgaa----agtataa-
-atcagcgttaaga-t--------gtttgtttgt-gttttt--tttctgtataatggtgc
atttagcctgtctttagtactgttcaatttaaatacattta--ttttacccc-taa--tt
ttgtgc-------tcat---aca-tttt-c-tttcac------------gttttt--gat
attgc--g-a-ta---taggtctac-aatttaatacttaatgg-----tcttaaaaa-gt
--cttaaaggtaatgtcgtgagcttgttgtctta---------ccatagcaactatatta
ttaaacactgattgattgtgagatttatttgaagagtgaatagtgcagttggctataata
ccttgtcaag---------tttttc-----------------ttttttctgtcacagtta
catttctgcttgc
>DNA-5-8_DR|221548
------------------------------------------------------------
------------------------------------------------------------
------------------------------------------------------------
------------------------------------------------------------
------------------------------------------------------------
------------------------------------------------------------
------------------------------------------------------------
------------------------------------------------------------
------------------------------------------------------------
---------------ggtttt--ccgcga--ggt-cttcaa--gtct-------------
------------------------------------------------------------
----------taagtctaa-----aatt-a----------aaaaa---------------
--tc-taa--attttttg-cctt----a-------------------aa-----------
--gttttaaaatt----tgctgttttag--------gt------cttaaata--ttt---
ttacat--------------------gatgtccatgtaatgcaa-ca----------ttt
aa-tgctcatt--taaat---ta--tt----t-ttg---ttg-t-tgttgc---tt--t-
--gt-ttt--cgtg---------gtgtt-gta---------g-t----------------
-------tc-tt---tatttcactagtccaaattt---aatttgtggtaactac-aac--
--tacaaatgaggc--------caa-catgcaacagccaat-----cagcttt---ctgt
t--attga--actcagtgcgct---cg-g--cgaatgtgacgtcattgcag---agtttg
c--agtggtttgct-ttgggtgcaaacggcatgatttcggctggc---------------
------------------------------------------------------------
------------------------------------------------------------
------------------------------------------------------------
------------------------------------------------------------
------------------------------------------------------------
------------------------------------------------------------
------------------------------------------------------------
------------------------------------------------------------
------------------------------------------------------------
------------------------------------------------------------
------------------------------------------------------------
------------------------------------------------------------
------------------------------------------------------------
------------------------------------------------------------
------------------------------------------------------------
------------------------------------------------------------
------------------------------------------------------------
------------------------------------------------------------
------------------------------------------------------------
------------------------------------------------------------
------------------------------------------------------------
------------------------------------------------------------
------------------------------------------------------------
------------------------------------------------------------
-------------
>DNA-5-8_DR|221549
------------------------------------------------------------
------------------------------------------------------------
------------------------------------------------------------
------------------------------------------------------------
------------------------------------------------------------
------------------------------------------------------------
------------------------------------------------------------
------------------------------------------------------------
------------------------------------------------------------
-------------cagggttt--ccgcag--ggt-cttaa--------------------
------------------------------------------------------------
----------aaagtctaa-----aatg-t----------aaaaa---------------
--tt-gga--attttagg-cctt--aaa-------------------ta-----------
--gtctt-aaatt----tactgttctag--------gt------cttaaata--ttt---
ttgcac-aggtctt--tttttc---agatgttcatgtaaatctg-ca----------tct
aa-tagtcatt--taaat---t-attt----t-ttg---ttg-t-tgttg----------
--gt-ttt--tgtg---------gtgta-gt----------t-t----------------
-------tt------tatttcactagtccagatgt---aatttgtgtt-tttac-aac--
--------tgaaac--------caa-catgcaatag-caat-----cagcttt---ctgt
t--attga--actcagtgc-----------------------------------------
------------------------------------------------------------
------------------------------------------------------------
------------------------------------------------------------
------------------------------------------------------------
------------------------------------------------------------
------------------------------------------------------------
------------------------------------------------------------
------------------------------------------------------------
------------------------------------------------------------
------------------------------------------------------------
------------------------------------------------------------
------------------------------------------------------------
------------------------------------------------------------
------------------------------------------------------------
------------------------------------------------------------
------------------------------------------------------------
------------------------------------------------------------
------------------------------------------------------------
------------------------------------------------------------
------------------------------------------------------------
------------------------------------------------------------
------------------------------------------------------------
------------------------------------------------------------
------------------------------------------------------------
------------------------------------------------------------
-------------
>DNA-5-8_DR|221550
------------------------------------------------------------
------------------------------------------------------------
------------------------------------------------------------
------------------------------------------------------------
------------------------------------------------------------
------------------------------------------------------------
------------------------------------------------------------
------------------------------------------------------------
------------------------------------------------------------
-------------cagggttt--ccgcag--ggt-cttaa--------------------
------------------------------------------------------------
----------aaagtaaaa-----aata-a----------ataaa---------------
------------------------------------------------------------
--------------------aaatctaa--------at------cttcaata--ttt---
ttacac-cagcctta-tttttc---cactgtccatgtaccgcta-ca----------tcg
aa-tgctcatt--taaat---tctttt----t-ttg---ttg-t-tgttgc---tt--t-
--gt-ttt--cgtg---------gtgtt-gta---------g-t----------------
-------tc------tttttcacttgtccaaatat---aatttgcggt-attac-aac--
--tacaaatgaaac--------caa-catgcaatagccaat-----cagcttt---ctgt
t--attga--att-----------------------------------------------
------------------------------------------------------------
------------------------------------------------------------
------------------------------------------------------------
------------------------------------------------------------
------------------------------------------------------------
------------------------------------------------------------
------------------------------------------------------------
------------------------------------------------------------
------------------------------------------------------------
------------------------------------------------------------
------------------------------------------------------------
------------------------------------------------------------
------------------------------------------------------------
------------------------------------------------------------
------------------------------------------------------------
------------------------------------------------------------
------------------------------------------------------------
------------------------------------------------------------
------------------------------------------------------------
------------------------------------------------------------
------------------------------------------------------------
------------------------------------------------------------
------------------------------------------------------------
------------------------------------------------------------
------------------------------------------------------------
-------------
>DNA-5-8_DR|221551
------------------------------------------------------------
------------------------------------------------------------
------------------------------------------------------------
------------------------------------------------------------
------------------------------------------------------------
-----------------------aagctg-----atttattttctctgtagttcaatt--
----attaatttagcctgtcttcagcgctgttcagtttgaataaatttattttg-ccact
aattt-----------tactttatct----tatatctaatatatttttttcgtttttttt
ttttgcattttttat----------------gtgtatgttgtttttggtgttttga----
-------------taggtcttaact-----tggt-cttaaa-aaggtctt----------
aaag--------------------------------------------------------
----gtcttttaagtctta-----aatt------------tgaca---------------
--ttatga-tatctgcag-attt--taa-------------------aa-----------
--gtctt-acatt----ttttgttctag--------gt------cttaaatg--ctt---
tttaac-aggtcata-tttttc---agatttccatttaaagttacca----------tct
aa-tactcatt--tgtat-------tt------ttg---ttg-t-tgttgc---tt--g-
--gt-ttt--ggtg---------gtgtt-gta---------g-t----------------
-------tc-tt---tattgtactagtccaaatgt---aatctgctgt-attac-aac--
--tacaaattagac--------caa-catgcaataaccaat-----ca------------
------------------------------------------------------------
------------------------------------------------------------
------------------------------------------------------------
------------------------------------------------------------
------------------------------------------------------------
------------------------------------------------------------
------------------------------------------------------------
------------------------------------------------------------
------------------------------------------------------------
------------------------------------------------------------
------------------------------------------------------------
------------------------------------------------------------
------------------------------------------------------------
------------------------------------------------------------
------------------------------------------------------------
------------------------------------------------------------
------------------------------------------------------------
------------------------------------------------------------
------------------------------------------------------------
------------------------------------------------------------
------------------------------------------------------------
------------------------------------------------------------
------------------------------------------------------------
------------------------------------------------------------
------------------------------------------------------------
------------------------------------------------------------
-------------
>DNA-5-8_DR|221552
------------------------------------------------------------
------------------------------------------------------------
------------------------------------------------------------
------------------------------------------------------------
------------------------------------------------------------
------------------------------------------------------------
------------------------------------------------------------
------------------------------------------------------------
------------------------------------------------------------
-------------cagggttt--ccg-gg--ggt-cttaa--------------------
------------------------------------------------------------
----------aaagtctaa-----aatg------------taaaa---------------
--at-tga--aattaagg-cctt--ata-------------------aa-----------
--gtctt-aaatt----ggctgttccag--------gt------cttaaata--ttt---
ctgcac-aggtctta-tttttc---cgatgtccatgtaacgctt-ca----------tct
aa-tgctcatt--tcagt---tct---------------ttg-t-tgttgttg-tt--g-
--gt-ttt--cgtg---------gtgtt-gta---------g-t----------------
-------tc-tt---tatttcactagtccaattgt---agtttttggt-attac-aac--
--tacaaatgagaa--------caa-catgcaatagccaat-----cagcttt---ctgt
t--actga--act-----------------------------------------------
------------------------------------------------------------
------------------------------------------------------------
------------------------------------------------------------
------------------------------------------------------------
------------------------------------------------------------
------------------------------------------------------------
------------------------------------------------------------
------------------------------------------------------------
------------------------------------------------------------
------------------------------------------------------------
------------------------------------------------------------
------------------------------------------------------------
------------------------------------------------------------
------------------------------------------------------------
------------------------------------------------------------
------------------------------------------------------------
------------------------------------------------------------
------------------------------------------------------------
------------------------------------------------------------
------------------------------------------------------------
------------------------------------------------------------
------------------------------------------------------------
------------------------------------------------------------
------------------------------------------------------------
------------------------------------------------------------
-------------
>DNA-5-8_DR|221553
------------------------------------------------------------
------------------------------------------------------------
------------------------------------------------------------
------------------------------------------------------------
------------------------------------------------------------
------------------------------------------------------------
----------------------------------------------------tat-----
------------------------------------------------------------
------------------------------------------------------------
-------------tatagt-t----gtgt--tat--------------------------
------------------------------------------------------------
------------------------------------------------------------
------ca-----------ccat------------------------ag-----------
--------caact-----------------------ata--------gaa----ttgc--
---aac---------------------------------aacaa-cc-------------
ga-------------------------------------taa------------------
------------------------------------------------------------
-------attttg----tgttacca-------------------tagc-------aac--
--tataga----atttct----aca--gatcaacag------------------------
---atcaa-----------------t--------------------------------t-
-----------act----------------------------------------------
------------------------------------------------------------
------------------------------------------------------------
------------------------------------------------------------
------------------------------------------------------------
------------------------------------------------------------
------------------------------------------------------------
------------------------------------------------------------
------------------------------------------------------------
------------------------------------------------------------
------------------------------------------------------------
------------------------------------------------------------
------------------------------------------------------------
------------------------------------------------------------
------------------------------------------------------------
------------------------------------------------------------
------------------------------------------------------------
-------------------------------------------------------atag-
--------tt-------------------------------------------gt-g---
---------------------------------------------ttaccgt--------
------------------------------------------------------------
------------------------------------------------------------
------------------------------------------------------------
------------------------------------------------------------
------------------------------------------------------------
-------------
>DNA-5-8_DR|221554
------------------------------------------------------------
------------------------------------------------------------
------------------------------------------------------------
------------------------------------------------------------
------------------------------------------------------------
------------------------------------------------------------
------------------------------------------------------------
------------------------------------------------------------
------------------------------------------------------------
-----------------gtgt---------------------------------------
------------------------------------------------------------
------------------------------------------------------------
------------------------------------------------------------
------------------------------------gt----------------------
---------------------------------------------------------ttt
aa-------------------------------------------tatcgt-------g-
--at-------------------------gta---------g------------------
------atc-tt-------------------------------------a----------
--------------------------------------------------------c---
---attaa--act------------ta-a-------------------------tgctc-
------------------------------------------------------------
------------------------------------------------------------
------------------------------------------------------------
------------------------------------------------------------
------------------------------------------------------------
------------------------------------------------------------
------------------------------------------------------------
------------------------------------------------------------
------------------------------------------------------------
------------------------------------------------------------
------------------------------------------------------------
------------------------------------------------------------
------------------------------------------------------------
------------------------------------------------------------
------------------------------------------------------------
------------------------------------------------------------
------------------------------------------------------------
------------------------------------------------------------
--------ttaaaag---------------------------------------------
------------------------------------------------------------
-----------------------------c------------------------------
------------------------------------------------tctt--------
-----------aaagtcttcagt-----ttgaca---------tgatgacgtctgcag--
--agaccctg--------------------------------------------------
------------------------------------------------------------
-------------
>DNA-5-8_DR|297483
------------------------------------------------------------
------------------------------------------------------------
------------------------------------------------------------
------------------------------------------------------------
------------------------------------------------------------
------------------------------------------------------------
------------------------------------------------------------
------------------------------------------------------------
------------------------------------------------------------
------------------------------------------------------------
------------------------------------------------------------
------------------------------------------------------------
------ta-----------cctt------------------------at-----------
--------caact-----------------------gtg--------aaa----tc----
----ac---------------------------------cacag-ca-------------
ga-------------------------------------ata------------------
--at--------------------tact-gta---------g-ttgt-------------
-----------------tgttacca-------------------tagc-------aac--
--tgtaga----att---------a--ccataactg------------------------
---attaa-----------------t----------------------------------
------------------------------------------------------------
------------------------------------------------------------
------------------------------------------------------------
------------------------------------------------------------
------------------------------------------------------------
------------------------------------------------------------
------------------------------------------------------------
------------------------------------------------------------
------------------------------------------------------------
------------------------------------------------------------
------------------------------------------------------------
------------------------------------------------------------
------------------------------------------------------------
------------------------------------------------------------
------------------------------------------------------------
------------------------------------------------------------
------------------------------------------------------------
------------------------------------------------------------
-------------------------tt--------------------------gt-g---
---------------------------------------------tttccat--------
-------------------agcaactgt--------------------------------
------agaatcacagcaa----ca-gatcagttattgtagtt-----attt--------
------------------------------------------------------------
------------------------------------------------------------
------------------------------------------------------------
-------------
>DNA-5-8_DR|297484
------------------------------------------------------------
------------------------------------------------------------
------------------------------------------------------------
------------------------------------------------------------
------------------------------------------------------------
------------------------------------------------------------
------------------------------------------------------------
------------------------------------------------------------
------------------------------------------------------------
-------------tataatag----ttgt--tgt--------------------------
------------------------------------------------------------
------------------------------------------------------------
------ta-----------ccat------------------------ag-----------
--------caact-----------------------gta--------gaa----tc----
----ac---------------------------------caaaa-ca-------------
ga-------------------------------------tta------------------
--g------------------------t-gta---------g-ttgtt------------
----------ttg----tgttgcca-------------------tagc-------aac--
--tgtaga----atc---------a--ccacaacag------------------------
---attag----------------------------------------------------
-------------t----------------------------------------------
------------------------------------------------------------
------------------------------------------------------------
------------------------------------------------------------
------------------------------------------------------------
------------------------------------------------------------
------------------------------------------------------------
------------------------------------------------------------
------------------------------------------------------------
------------------------------------------------------------
------------------------------------------------------------
------------------------------------------------------------
------------------------------------------------------------
------------------------------------------------------------
------------------------------------------------------------
------------------------------------------------------------
------------------------------------------------------------
-------------------------------------------------------atag-
--------tt--------------gtt--------------------------ct-g---
---------------------------------------------ttaccat--------
-------------------agcaactgt--------------------------------
------acaa--------------------------------------------------
------------------------------------------------------------
------------------------------------------------------------
------------------------------------------------------------
-------------
>DNA-5-8_DR|297485
------------------------------------------------------------
------------------------------------------------------------
------------------------------------------------------------
------------------------------------------------------------
------------------------------------------------------------
------------------------------------------------------------
------------------------------------------------------------
------------------------------------------------------------
------------------------------------------------------------
-------------------tc----gttt--tgt--------------------------
------------------------------------------------------------
------------------------------------------------------------
------ta-----------ccat------------------------ag-----------
--------caatt-----------------------gta--------caa----tt----
----ac---------------------------------cacaa-ca-------------
ga-------------------------------------ttaatttgt------------
-tgt----------tac-------taac-act---------g------------------
--------tattg----tgttacca-------------------tagc-------aac--
--tgtaca----at--------------caccaca-------------------------
---acaga-----------------t--------------------------------t-
-----------acc----------------------------------------------
------------------------------------------------------------
------------------------------------------------------------
------------------------------------------------------------
------------------------------------------------------------
------------------------------------------------------------
------------------------------------------------------------
------------------------------------------------------------
------------------------------------------------------------
------------------------------------------------------------
------------------------------------------------------------
------------------------------------------------------------
------------------------------------------------------------
------------------------------------------------------------
------------------------------------------------------------
------------------------------------------------------------
------------------------------------------------------------
-------------------------------------------------------acag-
--------tc--------------gtt--------------------------tt-a---
---------------------------------------------ttactgt--------
-------------------ag---------------------------------------
------------------------------------------------------------
------------------------------------------------------------
------------------------------------------------------------
------------------------------------------------------------
-------------
>DNA-5-8_DR|297486
------------------------------------------------------------
------------------------------------------------------------
------------------------------------------------------------
------------------------------------------------------------
------------------------------------------------------------
------------------------------------------------------------
------------------------------------------------------------
------------------------------------------------------------
------------------------------------------------------------
--------------acagt-t----gtca--tgt--------------------------
------------------------------------------------------------
------------------------------------------------------------
------ta-----------ccat------------------------ag-----------
--------caact-----------------------ata--------gca----tc----
----ac---------------------------------tgcaa-ca-------------
ga-------------------------------------tta------------------
--at--------------------gaat-tta---------t-tg---------------
---------tttg----tgttacca-------------------tagc-------aac--
--catagc----atc---------a--ctgcaacag------------------------
---actaa-----------------t--------------------------------t-
-----------a------------------------------------------------
------------------------------------------------------------
------------------------------------------------------------
------------------------------------------------------------
------------------------------------------------------------
------------------------------------------------------------
------------------------------------------------------------
------------------------------------------------------------
------------------------------------------------------------
------------------------------------------------------------
------------------------------------------------------------
------------------------------------------------------------
------------------------------------------------------------
------------------------------------------------------------
------------------------------------------------------------
------------------------------------------------------------
------------------------------------------------------------
------------------------------------------------------------
---------------------attgtt--------------------------gt-g---
---------------------------------------------ttaccat--------
-------------------ggcagatta--------------------------------
------------------------------------------------------------
------------------------------------------------------------
------------------------------------------------------------
------------------------------------------------------------
-------------
>DNA-5-8_DR|297487
------------------------------------------------------------
------------------------------------------------------------
------------------------------------------------------------
------------------------------------------------------------
------------------------------------------------------------
------------------------------------------------------------
----------------------------------------------------tgc-----
------------------------------------------------------------
------------------------------------------------------------
-------------tgcagcac----actg-tagta-ttaact------------------
------------------------------------------------------------
-------aaagtgaaatga---taaact----ggaat---aaatactgtagtatactttg
g-tt-tta-----------ctac------------------------agtaaactgtggt
ct-------aact-----------------------att--------gtttaa-tat---
----ac-----agcg-tagttgt--tg--aa--------aacta-ca------------g
ta-------------------------------------ttg----------------gg
t-----------------------cata-acag---------------------------
-------ctacag----aatc---------------------------------------
------------------------a--ccacaacat------------------------
---attaa-----------------t--------------------------------t-
------------------------------------------------------------
------------------------------------------------------------
------------------------------------------------------------
------------------------------------------------------------
------------------------------------------------------------
------------------------------------------------------------
------------------------------------------------------------
------------------------------------------------------------
------------------------------------------------------------
------------------------------------------------------------
------------------------------------------------------------
------------------------------------------------------------
------------------------------------------------------------
------------------------------------------------------------
------------------------------------------------------------
------------------------------------------------------------
------------------------------------------------------------
------------------------------------------------------------
------------------------------------------------------------
------------------------------------------------------------
------------------------------------------------------------
------------------------------------------------------------
------------------------------------------------------------
------------------------------------------------------------
------------------------------------------------------------
-------------
>DNA-5-8_DR|297488
------------------------------------------------------------
------------------------------------------------------------
------------------------------------------------------------
------------------------------------------------------------
-t----------------------------------------------------------
------------------------------------------------------------
------------------------------------------------------------
------------------------------------------------------------
------------------------------------------------------------
--------------------c----gtgg--tga--------------------------
------------------------------------------------------------
------------------------------------------------------------
------tt-----------ctac------------------------aa-----------
--------caact-----------------------aca--------gaa----tc----
----ac---------------------------------cacaa-ca------------g
ga-------------------------------------tta------------------
--at----------tcaagtac-ttact-ata---------c-ttgtact----------
---ata-ctgtac----tgttacca-------------------aagc-------aac--
--tataga----att---------g--ccacaatag------------------------
---aataa-----------------c--------------------------------t-
-----------ata----------------------------------------------
------------------------------------------------------------
------------------------------------------------------------
------------------------------------------------------------
------------------------------------------------------------
------------------------------------------------------------
------------------------------------------------------------
------------------------------------------------------------
------------------------------------------------------------
------------------------------------------------------------
------------------------------------------------------------
------------------------------------------------------------
------------------------------------------------------------
------------------------------------------------------------
------------------------------------------------------------
------------------------------------------------------------
------------------------------------------------------------
-------------------------------------------------------gttg-
--------tt----------------------------------------------g---
---------------------------------------------ttaccat--------
-------------------agca-------------------------------------
------------------------------------------------------------
------------------------------------------------------------
------------------------------------------------------------
------------------------------------------------------------
-------------
>DNA-5-8_DR|297489
------------------------------------------------------------
------------------------------------------------------------
------------------------------------------------------------
------------------------------------------------------------
------------------------------------------------------------
------------------------------------------------------------
------------------------------------------------------------
------------------------------------------------------------
------------------------------------------------------------
-------------catggttt--ccgcgg--ggt-ctta---------------------
------------------------------------------------------------
---------aaaagtctat-----aatt-t----------aaaaa---------------
--ac-gaa--atttaagg-cctt--aaa-------------------aa-----------
--gtctt-aaatt----cgctgttctag--------gt------cttaaata--ttt---
ttgcac-aggtctta-tttttg---cgatgtgcttgtaacacta-ca----------tct
aa-tgcacatc--tcaat---tc----------ttg---ttg-t-tgttgc---ta--g-
--gt-ttt--tggg---------gtgtt-gta---------g-g----------------
-------tc-tt---tatttcactagtccaattgt---aatttgcggt-attac-aac--
--tacaaa-aaggt--------caa-cttgcaattgtcaat-----cagcttt---ctgt
t--attaa--actcagtgcaca---cg-g--cgaatgtgacgtcatcgatg---tgttcg
c--ggaagttcgct-ttgagtg--------------------------------------
------------------------------------------------------------
------------------------------------------------------------
------------------------------------------------------------
------------------------------------------------------------
------------------------------------------------------------
------------------------------------------------------------
------------------------------------------------------------
------------------------------------------------------------
------------------------------------------------------------
------------------------------------------------------------
------------------------------------------------------------
------------------------------------------------------------
------------------------------------------------------------
------------------------------------------------------------
------------------------------------------------------------
------------------------------------------------------------
------------------------------------------------------------
------------------------------------------------------------
------------------------------------------------------------
------------------------------------------------------------
------------------------------------------------------------
------------------------------------------------------------
------------------------------------------------------------
------------------------------------------------------------
-------------
>DNA-5-8_DR|297490
------------------------------------------------------------
------------------------------------------------------------
------------------------------------------------------------
------------------------------------------------------------
------------------------------------------------------------
------------------------------------------------------------
------------------------------------------------------------
------------------------------------------------------------
------------------------------------------------------------
-------------cagggtcc--ccgcgg--ggg-tctta---aagtatt----------
------------------------------------------------------------
----------aaagtccta-----aatt-t----a-----aaaaa---------------
--tc-gaa--atttatgg-cttt--aaa-------------------aa-----------
--gtctt-aaatt----tgcttttctat--------gt------cttaaata--ttt---
ttgcac-aggtctta-tttttg---cgatgtccatttaacgcta-ca----------tct
aa-tgcttatt--taaat---tc-ttg------tag---ttg-c-tgttgc---ta--g-
--gt-ttt--tggg---------gtgtt-gta---------g-t----------------
-------tc-tt---tatttcactagcccaattgt---aatttgtgtt-attac-aac--
--tac-aaaaaagt--------caa-cttgcaatagccaat-----ccgcttt---ctga
t--attaa--actcagtgtgcg---tgtg--cgaatgtgacatcatcgctg---tgtttg
c--ggaagttcgct-ttgagtgcgcgcgacaagatttcggctggcagagtatgccgttat
ttcactgacaaatgtcgcaag-----ttttataagttgggagcgc-----tgtaatacga
gagagcgaatctc--tgctcacgcgccagtttacttt-gttcatggacaaaactacttgt
gagctcttaaaacactggctgctcatgtgcgaatgatctgctctcactccgtctga----
----------------------------------ctccttttgtgcttt-----tccaga
gatgcttcagc--atactgtagtatta----agaatagtgaactgata-aaatgtaatgc
agtgtagttttactacagtaaagtgt--tgaattgtagaaaaatatatcc----------
-tatattgtaaaaa-----------ataaaaataaagcaccgggtag-tttgtttttaat
acacttgttgtgttaccatagcaactatagcattaccacaacagagtaattgaagtactt
tactgtactttacaaaacactgtacagcagacactggttcactttatattag------tg
a-------taaaatgggattgattgttggatttatttgaagagtgaatagtacagtaagc
t-ataa---tgcctaatcaag-----tt-atacctattttctattacagttacatttctg
cttggcagaatgaccaataattattggctagaaattgcaacagccatgggaaagaacgac
agtttttgtaaaactttggaaaaactctgagggataagtttgttaa---aa-ct--aaaa
agaggccccc-aaaaacatcttcaatga---taatga----------------------t
tatctttttattcgtctgattttactttct-gtttttttggacc-gccccctgtcattta
-aaaaaaaaatatctcaatggtgaacgtgtcaa-gtataaaagccttaatccgtttcggg
agttgtg----------------------caatgcggtgccaggtgaa----agtataa-
-atctgcattaaga-tg-----------------------------------aatggtgc
atttaacctgactttactactgttcaatttaaataacttta--ttttacccc-taa--tt
ttgtgc-------tttt---aca-tttt-c-tctcgc----------gtgttttt--gat
---------------------------atttaatacttaatag-----t-----------
--cttaa----aaggtcttaaat-----ttgaca---------ttatgatatctgcag--
--agaccctg--------------------------------------------------
------------------------------------------------------------
-------------
>DNA-5-8_DR|297491
------------------------------------------------------------
------------------------------------------------------------
------------------------------------------------------------
------------------------------------------------------------
------------------------------------------------------------
------------------------------------------------------------
------------------------------------------------------------
------------------------------------------------------------
------------------------------------------------------------
------------------------------------------------------------
------------------------------------------------------------
------------------------------------------------------------
---------------------------a-------------------aa-----------
--gtctt-aaatt----cgctgttctag--------gt------cttaaata--ttt---
ttgtgc-aggtcaca-tttttc---caatgttaatgtaacgcta-ca----------tct
aa-cacttttttaacaaca---atttt------tag---ttg-t-tg---c---tt--g-
--gt-ttt--tgtg---------gtgtt-gta---------g-t----------------
-------tc-tt---tatttcacttgtccaaatgt---aatttgcggt-attac-aat--
--tacaaatgagac--------caa-catgcaatagccaat-----cagcttt---ctgt
t--attga--actcagtgcttg---cg-g--cgaatgtgaagtcatcgcag---agttta
c--ggggattcact-ttgggtgcacacgacatgattttggctggcggagt----------
------------------------------------------------------------
------------------------------------------------------------
------------------------------------------------------------
------------------------------------------------------------
------------------------------------------------------------
------------------------------------------------------------
------------------------------------------------------------
------------------------------------------------------------
------------------------------------------------------------
------------------------------------------------------------
------------------------------------------------------------
------------------------------------------------------------
------------------------------------------------------------
------------------------------------------------------------
------------------------------------------------------------
------------------------------------------------------------
------------------------------------------------------------
------------------------------------------------------------
------------------------------------------------------------
------------------------------------------------------------
------------------------------------------------------------
------------------------------------------------------------
------------------------------------------------------------
------------------------------------------------------------
-------------
>DNA-5-8_DR|297492
------------------------------------------------------------
------------------------------------------------------------
------------------------------------------------------------
------------------------------------------------------------
------------------------------------------------------------
------------------------------------------------------------
------------------------------------------------------------
------------------------------------------------------------
------------------------------------------------------------
--------------------ta-ct-----tggt-cttaaa-------------------
------------------------------------------------------------
----------aaggtcttt---------------------aaaag---------------
--tcttaa--atttgaca-ttat-gatatctg---------------ag-----------
--------aaacc---------tgccag--------atgac------caataattcttg-
------g----ctag---------------------aaatggcaaca-------cagtgg
aaa--------ggaaagt-------gt------------ttg-c------------aaa-
--gt-----ttgga--------aaaactgataa--------g------------------
----------tt-----tgttaaaa----------a--------aaataataaaaaaa--
--tttaaaaaaagccccc----caa------------------aaacatcttgaa--tca
t--attaatatcttaattcgtgttctgggtttaaa-------------------tatttg
c--acaggtttatt----------------------------------------------
--------------------------tt--------------------------------
------------------------------------------------------------
------------------------------------------------------------
------------------------------------------------------------
------------------------------------------------------------
------------------------------------------------------------
------------------------------------------------------------
------------------------------------------------------------
------------------------------------------------------------
------------------------------------------------------------
------------------------------------------------------------
------------------------------------------------------------
------------------------------------------------------------
------------------tcc---------------------------------------
------------------------------------------------------------
--------------------------gtgtcca---------------------------
-----tg----------------------taacgc--------------------acat-
aatgctcattaaagt--------------tt-----------------------------
-------------------------------------------ttttgttgt-tgttttt
tcgtgg----------t--tgtagtttttc------------------------------
---------acta-------ttcca-----------------------cttg--------
----taa---------------------tttgc---------------------------
------------------------------------------------------------
------------------------------------------------------------
-------------
>DNA-5-8_DR|297493
ccagatgaccaataattcttggctagaaattgcaacagccatgggaaaggaagaaagtgt
ttgtaaaactttggaaaaacctgagggatacgtttgttgtaacaaaaaaa-g-aggcccc
caaaaacatctttaataa---taatgattttctttttattcgtctgattttactttg-tt
tttttttgaccactccctgtcattt--aaaa----aaatatctcaatggcgaatgcgtca
agtataaaagcctc-atccgttttgtgaggt----gtgtgatgcggcgccaggcgaaagt
ataag----------tcagcgttaagatg-----tttgtgtttttctgtagttcaatg--
----atgcatttaacctgtctttagtactgttcaatttaaatacatttatttta-cccct
aattttgtgcttttac-tttttctcttgcgtgtttttgatattgcaatataggtcttaaa
tttaatgcttaatggtcttaa-----------aaagtcttaaatttgacatcatgttatc
tgcagagaccctgcaggatcc--ctgcgg--ggt-cttaaa--gtc--------------
------------------------------------------------------------
----tt--aaaaactctaa-----aatt-t----------aaaaa---------------
--tc-gaa--atttaagg-cttt--aaa-------------------aa-----------
--gtctt-aaatt----cgctgttctag--------gt------cttaaata--ttt---
ttgcac-aggtatta-tttttg---cgatgtctatgtaacgcta-ca----------tct
aa-tactcatt--taaat-----tctt----t-ttg---ttg-t-tgttgc---tt--g-
--gt-ttt--tggg---------gtgtt-gta---------g-t----------------
-------tc-tt---tattgt----taccagttgt---aatttgcggt-attac-aac--
--tacaaa-aaggt--------cag-cttgcaatagccaat-----cagcttt---ctgt
t--attaa--attctgtgcgcg---tg-g--cgaatgtgacatcatcgctg---tgtttg
a--ggacgttcgct-ttaagtgcgcgtgacatgatttcggctggcagagtatgccgttat
ttcactgacaaatgtcgtaagcgcagttttataagtcgggagcgc-----tgtaatacga
gaaagcaaatctctg--ctcacgcgccggtttcctct-gttcgtggacaaaactgctcgc
gagctctcaaaacactggctgctcacgtgcgaatcatctgctctcgctctgttggac---
----------------------------------ttctgttggtgcttttgctctccaaa
ggtgctttagc--atactgtagtatta----agaatagtgaactgatt-aaatgaaatac
agtgtagttttactacggtagagtgtggtgaattgtagaataatatacac----------
-tatattgaaaaaa-------------aatactaaagcactgggtag-tttgtttataat
acacttgttgtgttaccatagcaactatagtattaccacaacagagtaattgaagcactt
tactgtactttacaaaacactgtacagcagacactagttaactttattttagtga-----
--------taaaatgggattgatagtgacatttatttgaagagttaatattatagtaggc
t-ataa---taccttatcaagt----g-tttccctattttctatcactgttacatttctg
cttg--------------------------------------------------------
------------------------------------------------------------
------------------------------------------------------------
------------------------------------------------------------
------------------------------------------------------------
------------------------------------------------------------
------------------------------------------------------------
------------------------------------------------------------
------------------------------------------------------------
------------------------------------------------------------
------------------------------------------------------------
------------------------------------------------------------
------------------------------------------------------------
-------------
>DNA-5-8_DR|297494
------------------------------------------------------------
------------------------------------------------------------
------------------------------------------------------------
------------------------------------------------------------
------------------------------------------------------------
------------------------------------------------------------
------------------------------------------------------------
------------------------------------------------------------
------------------------------------------------------------
-------------cagggtcc--c-acgg--ggt-cttaaa--aagtgtt----------
------------------------------------------------------------
----------aaagcctta-----aatt------g-----aaaaa---------------
--tc-gaa--atttatgg-attt--aaa-------------------aa-----------
--gtctt-aaatt----tgctgttctag--------gt------cttaaata--ttt---
ttgcac-aggtctta-tttttg---cgatgtccatgtaatgcta-ca----------tct
aa-tgctcatt--taaat---tc-ttt------ttg---ttg-t-tgttgc---ta--g-
--gt-ttt--tggg---------gtgtt-gta---------g-t----------------
-------tc-tt---tatttcactagtccaattgt---aatttgcggt-attac-aac--
--tac-aaaaaggt--------caa-cttgcaatagccaat-----cagcttt---cttt
t--attaa--actcagtgcgcg---cg-g--cgaatgtgacatcatcgctg---tgtttg
c--ggaagttcgct-ttgagtgcgcgcaacatgatttcggctggcagagtatgccgttat
ttcactgacaaatgtcgcaagcgcagttttataagtcgggagcgc-----tgtaatacga
aagagcgaatctc--tgttcat------gtttccttt-gttcatggacaaaactgcttgc
cagctctcaaaacactggctgctcacgtgcgaatgatctgctctcgctctgtcgga----
----------------------------------ctcctttcgtgcttttgctctccaga
gatgcttcagc--atactgtagtatta----agaatagtgaactgata-aaatgaaatac
agtgtagttttactacagtaaagtgtgttgaattgttgaaaaatataccc----------
-tattttgtaaaaaa----------aaaaaactaaagcactgggtag-tttgtttttaat
acacttgttgtgttaccatagcaactgtagtattaccacaacagagtaattaaagtactt
tactgtactctacaaaacactgtacagcagacactagttcacttcattttag------tg
a-------taaaatgggattgatagtgggatttatttgaagagtaaatagtacagtaggc
t-ataa---tacctaatcaagt----tt-ttacctattttctatcttagttacatttctg
cttgccagaatgaccaataattattggctagaaattgcaacagccatgggaaaggaggaa
agtttttgtaaaactttg-gaaaaacctgagggataagcttgttaaaacaa-ca--aaaa
agaggccccc-aaaaacatcttcaatga---taatga----------------------t
tatctttttattcgtctgattttacttagt-ttttttttggacc-gccccctgtcattta
-aaaaaaaaatatctcaatggtgaacgtgtcaa-gtataaaagctttaatccgtttcgtg
agttgtg----------------------tgatgcggtgccaggtgaa----agtataa-
-atctgcattaaga-t--------------------------------gtgcaatggtgc
atttaacctgactttagtactgttcaatttaaataacttta--ttttacctc-taa--tt
ttgtgc-------tttt---ata-tttt-c-tcttgc----------gtgttttt--gat
attgc--g-a-ta---taggtctta-aatttaatacttaatgg-----tcttaaaaaggt
--cgtaa----aaggtcttaaat-----ttgaca---------ttatgatatctgcag--
--agaccctg--------------------------------------------------
------------------------------------------------------------
-------------
>DNA-5-8_DR|297495
------------------------------------------------------------
------------------------------------------------------------
------------------------------------------------------------
------------------------------------------------------------
------------------------------------------------------------
------------------------------------------------------------
------------------------------------------------------------
------------------------------------------------------------
------------------------------------------------------------
------------------------------------------------------------
------------------------------------------------------------
------------------------------------------------------------
------------------------------------------------------------
------------------------------------------------------------
------------------------------------------------------------
------------------------------------------------------------
------------------------------------------------------------
------------------------------------------------------------
------------------------------------------------------------
------------------------------------------------------------
------------------------------------------------------------
------------------------------------------------------------
------------------------------------------------------------
------------------------------------------------------------
------------------------------------------------------------
------------------------------------------------------------
------------------------------------------------------------
------------------------------------------------------------
------------------------------------------------------------
------------------------------------------------------------
------------------------------------------------------------
------------------------------------------------------------
------------------------------------------------------------
------------------------------------------------------------
------------------------------------------------------------
------------------------------------------------------------
------------------------------------------------------------
------------------------------------------------------------
--------------------------------------------------tcaataaggc
aattaacctgtctttagtattgttcaatttgaatacattta--ttttaccac-taa--gt
ttgtga-------tttt---gaa-tttt-c-tctttgt---gtatgcgtgttttt--gat
atggc--c-a-ta---taggtctta-aatttaatatttgatgg-----tcttaa------
-----------aaagtcttaaat-----gtgaca---------ttttgatatctgcag--
--aaaccct---------------------------------------------------
------------------------------------------------------------
-------------
>DNA-5-8_DR|297496
------------------------------------------------------------
------------------------------------------------------------
------------------------------------------------------------
------------------------------------------------------------
------------------------------------------------------------
------------------------------------------------------------
---------------------------------------------------ttaa-----
------------------------------------------------------------
------------------------------------------------------------
-------------ggcaac-t----gttg--tgt--------------------------
------------------------------------------------------------
------------------------------------------------------------
------ta-----------ccat------------------------ag-----------
--------caaat-----------------------gta--------gaa----tc----
----ac---------------------------------cacaa-tg-------------
gg-------------------------------------tca------------------
--at--------------------taag-gca---------g-tt---------------
------------g----tgttacca-------------------tagc-------aaa--
--tgtaga----atc---------a--ccacaacag------------------------
---atcaa-----------------t--------------------------------t-
-----------act----------------------------------------------
------------------------------------------------------------
------------------------------------------------------------
------------------------------------------------------------
------------------------------------------------------------
------------------------------------------------------------
------------------------------------------------------------
------------------------------------------------------------
------------------------------------------------------------
------------------------------------------------------------
------------------------------------------------------------
------------------------------------------------------------
------------------------------------------------------------
------------------------------------------------------------
------------------------------------------------------------
------------------------------------------------------------
------------------------------------------------------------
-------------------------------------------------------attg-
--------ttgct---------atgct--------------------------tt-g---
---------------------------------------------ttaccat--------
-------------------agcaacaac--------------------------------
------agaattaccacaaa-tatt-aatgaattattatagtt-----attg--------
tgtttt------------------------------------------------------
------------------------------------------------------------
------------------------------------------------------------
-------------
>DNA-5-8_DR|379322
------------------------------------------------------------
------------------------------------------------------------
------------------------------------------------------------
------------------------------------------------------------
------------------------------------------------------------
------------------------------------------------------------
------------------------------------------------------------
------------------------------------------------------------
------------------------------------------------------------
-------------------------------tgt--------------------------
------------------------------------------------------------
------------------------------------------------------------
------ta-----------ccat------------------------ag-----------
--------caact-----------------------gta--------gaa----tc----
----ac---------------------------------cacaa-ca-------------
at-------------------------------------taa------------------
--at--------------------tact--------------------------------
----------ttg----tgttacta-------------------tagc-------aac--
--tgtaga----atc---------a--ccacaacac------------------------
---atcaa-----------------t--------------------------------t-
-----------aat----------------------------------------------
------------------------------------------------------------
------------------------------------------------------------
------------------------------------------------------------
------------------------------------------------------------
------------------------------------------------------------
------------------------------------------------------------
------------------------------------------------------------
------------------------------------------------------------
------------------------------------------------------------
------------------------------------------------------------
------------------------------------------------------------
------------------------------------------------------------
------------------------------------------------------------
------------------------------------------------------------
------------------------------------------------------------
------------------------------------------------------------
-------------------------------------------------------gttg-
--------t---------------------------------------------t-g---
---------------------------------------------ttaccat--------
-------------------ag---------------------------------------
------------------------------------------------------------
------------------------------------------------------------
------------------------------------------------------------
------------------------------------------------------------
-------------
>DNA-5-8_DR|379323
------------------------------------------------------------
------------------------------------------------------------
------------------------------------------------------------
------------------------------------------------------------
------------------------------------------------------------
------------------------------------------------------------
------------------------------------------------------------
------------------------------------------------------------
------------------------------------------------------------
--------------------------ttg--tgt--------------------------
------------------------------------------------------------
------------------------------------------------------------
------ta-----------ctat------------------------ag-----------
--------caact-----------------------gta--------gat----tccc--
---cac---------------------------------cacaa-ta-------------
at-------------------------------------tga------------------
------------------------tact-ata---------g------------------
----------ttg----tgttacca-------------------tgtc-------aac--
--tgtaga----atc---------a--ccacaacat------------------------
---ctcga-----------------t--------------------------------t-
-----------act----------------------------------------------
------------------------------------------------------------
------------------------------------------------------------
------------------------------------------------------------
------------------------------------------------------------
------------------------------------------------------------
------------------------------------------------------------
------------------------------------------------------------
------------------------------------------------------------
------------------------------------------------------------
------------------------------------------------------------
------------------------------------------------------------
------------------------------------------------------------
------------------------------------------------------------
------------------------------------------------------------
------------------------------------------------------------
------------------------------------------------------------
-------------------------------------------------------gtag-
--------t---------------------------------------------------
------------------------------------------------------------
------------------------------------------------------------
------------------------------------------------------------
------------------------------------------------------------
------------------------------------------------------------
------------------------------------------------------------
-------------
>DNA-5-8_DR|379324
cagaatgaccaataattattggctagaaattgcaacagccatgggaaaggaggaaaggtt
ttgtaaaactttggaaaaacctgagggatacgtttgttaaaacaacaaaaaagaggcctc
caaaaacgtcttcaatga---taatgattatctttttattcgtctgattttacttggt--
ttttttgaagcgccccctgtcattt-aaaaa----aaatttctcaatggtgaacttgtca
agtat--aatccttaatctgtttcgtgagtt----gtgcgatgcggtgccaggtgaaagt
ataaa----------tccgcattcagatg-----tttg--tttttctgtagttcaatg--
----gtgcatttaacctgactttagtactgttcaatttaaataactttatttta-ccgct
aattttgtgc-------attttctctcgcgtggttttgatattgcgatataggtcttaaa
tttaatacttaatggtcttaaaaaggtcgtaaaaggtc------ttgacattatgatatc
tgcagagaccc--cagggtcc--ccgcgg--ggt-tttaaa--aag--------------
------------------------------------------------------------
----tgtt---aagtctta-----aatt-a----------aaaat---------------
--tc-gaa--atttatgg-cttt--aaa-------------------aa-----------
--gtctt-acatt----tgctgttctag--------gt------cttaaata--ttt---
ttgcac-aggtctta-tttttg---cgatgtccatgtaacgcta-ca----------tct
aa-tgctcatt--taaata---ctttt----tgttg---ttg-t-tgttgt---ta--g-
--gt-ttt--tggg---------gtgtt-gta---------g-t----------------
-------tc-tt---tatt-------tccaattgt---aatttgtggt-attac-aat--
--tacaaa-aaggt--------caa-cttgcaatagccaat-----cagcttt---ctga
t--attaa--actcagtgcgcg---cg-g--cgaatgtgacatcatcgctg---tgtttg
c--ggaagtt-gct-ttgagtgctcgcgacatgatttcggctggcagagtgtggcgttat
ttcactgacaaatttcgcaagcgcagttttataagtcatgagcg-------------cga
gagagcgaatctctg--ctca-----cggtttccttt-gttcatggacaaaactgctcgc
gagctctcaaaacactggctgctcacgtgcgaatgatctgctctcgctccgtcggac---
-----------------------------------tcctttcgtgcttttgctcttcaga
gatgcttcagc--atactgtagtatta----agaatagtgaactgata-aaatgaaatac
agtgtagttttactacagtaaagtgtgttgaattgaagaaaaatataccc----------
-tatattgtaaaaaa----------------ctaaagcactgggtag-tttgtttttaat
acactgattgtgttaccatagcagctatagt------acaacagagta------------
cagagtactttacaaaacactgtacagcagacactagttcactttactttagtga-----
--------taaaatgggattgatagtgggatttattcgaagagtgaatagtacagtag--
------------------------------------------------------------
------------------------------------------------------------
------------------------------------------------------------
------------------------------------------------------------
------------------------------------------------------------
------------------------------------------------------------
------------------------------------------------------------
------------------------------------------------------------
------------------------------------------------------------
------------------------------------------------------------
------------------------------------------------------------
------------------------------------------------------------
------------------------------------------------------------
------------------------------------------------------------
-------------
>DNA-5-8_DR|379325
------------------------------------------------------------
---------------------------------------------------cagggtccc
cgcggg------------------------------------------------------
------------------------------------------------------------
------------------------------------------------------------
------------------------------------------------------------
------------------------------------------------------------
------------------------------------------------------------
------------------------------------------------------------
--------------------------------gt-cttaaa--aag--------------
------------------------------------------------------------
----tc---ttaagtctaa-----aatt-g----------aaaaa---------------
--tc-gaa--atttatgg-cttt--aaa-------------------aa-----------
--gtctt-aaatt----cgctgttctag--------gt------cttaaata--ttt---
ttgcac-aggtctta-tttttg---cgatgtccatgtaacgcta-ca----------tct
aa-tgctcatt--taaat-----tctt----t-ttg---ttg-t-tgttgc---tt--g-
--gt-ttt--tggg---------gtgtt-gta---------g-t----------------
-------tc-tt---tatttcactagtccaattat---aatttgcggt-attac------
------aa-aaggt--------cag-cttgcaatagccaat-----cagcttt---ctgt
t--attaa--actcagtgcaag---cg-g--cgaatgtgacgtcatcgctg---tgtttg
a--gaaagttcact-ttgagtgcgcatgacatgatttcgactggcagagtatgccgttat
ttcacttacaaatgtcgtaagcgcagttttataagtcgggagcgc-----tgtaatacta
gagagcgaatctctg--ctcacgcgccggtttcctct-gttcatggacaaaactgctcgc
gagctctcaaaacactggctgctcacgtgcgaatgatctgctctcactccgtcggac---
-----------------------------------tctg-tcatgcttttgctctccaga
gatgcttttac--attttctc--------------------------------------t
cgcgtgtttttgctattgcaatat------aggtcttaaatttaatgctt----------
-aatggtctt--aaagtt----------------------------------cttaaaaa
gtcttaaatttgacatcatgttatctgcag------------------------------
--------------agaccctg--------------------------------------
------------------------------------------------------------
------------------------------------------------------------
------------------------------------------------------------
------------------------------------------------------------
------------------------------------------------------------
------------------------------------------------------------
------------------------------------------------------------
------------------------------------------------------------
------------------------------------------------------------
------------------------------------------------------------
------------------------------------------------------------
------------------------------------------------------------
------------------------------------------------------------
------------------------------------------------------------
------------------------------------------------------------
-------------
>DNA-5-8_DR|379326
------------------------------------------------------------
------------------------------------------------------------
------------------------------------------------------------
------------------------------------------------------------
------------------------------------------------------------
------------------------------------------------------------
------------------------------------------------------------
------------------------------------------------------------
------------------------------------------------------------
----------------ggtgt-ttcgtga-------------------------------
------------------------------------------------------------
----ccctttaaagtctaa-----aatt-t----------aaaaa---------------
--tc-gaa--atttaagg-cctt------------------------aa-----------
--gtttt-aaact------ctgttctag--------gt------cttaaata--ttt---
ttgcac-gggtcttatttttgc---gattgttcatgtaacgcta-ca----------tct
aa-tgctcatt--taatt---tctt------t-ttgg--ttg-t-tgttgc---tt--g-
--gt-ttt--cgtg---------gtgtt-gta---------g-t----------------
-------tc-tt---tatttcactagtccaattga---aatttgcggt-attac-aac--
--tacaaa-gaggt--------caa-cacacaatagccaat-----cagcttt---ctgt
t--ataaa--actcagtgc------cg-aa-----------------------------g
c-----------------------------------------------------------
------------------------------------------------------------
------------------------------------------------------------
------------------------------------------------------------
------------------------------------------------------------
------------------------------------------------------------
------------------------------------------------------------
------------------------------------------------------------
------------------------------------------------------------
------------------------------------------------------------
------------------------------------------------------------
------------------------------------------------------------
------------------------------------------------------------
------------------------------------------------------------
------------------------------------------------------------
------------------------------------------------------------
------------------------------------------------------------
------------------------------------------------------------
------------------------------------------------------------
------------------------------------------------------------
------------------------------------------------------------
------------------------------------------------------------
------------------------------------------------------------
------------------------------------------------------------
------------------------------------------------------------
-------------
>DNA-5-8_DR|379327
------------------------------------------------------------
------------------------------------------------------------
------------------------------------------------------------
------------------------------------------------------------
------------------------------------------------------------
------------------------------------------------------------
------------------------------------------------------------
------------------------------------------------------------
------------------------------------------------------------
------------------------------------------------------------
------------------------------------------------------------
------------------------------------------------------------
------------------------------------------------------------
------------------------------------------------------------
------------------------------------taacgcta-ca----------tct
aa-tgctcatt--taaat---ta-ttt------ttg---ttg---tgttgc---ta--g-
--gt-ttt--tggg---------gtgtt-gta---------g-t----------------
-------tc--t---tatttcactagtccaattgt---aatttgcggt-attac-aac--
--tac-aaaaaagt--------caa-cttgcaatagccaat-----cagcttt---ctga
t--attaa--actcagtgcgcg---cg-g--cgaatgtgacatcatcactg---tgtttg
c--agaagtttgct-ttgagtgcgcgcgacatgatttcgggtggcagaatatgccgttat
ttcactgacaaatgtcgcaagcgcagttttataagtcgggagcgc-----tttaatacga
gagagcgaatctc--tgctctcgcgccggtttccttt-gttcatggacaaaactgctggc
gagctctcaaaacactagctgctcacgtgcaaattatctgctctcgctccgtcgga----
----------------------------------ctcctttcgtgcttt-----tccaga
gatgcttcagt--atactgtagtatta----agaatagtgaactgata-aaataagatac
agtgtagttttactacagtaaagtgtgttgaattgtagaaaaatataccc----------
-tatattgt---------------aaaaaaactaaagcactgggtag-tttgtttttaat
acacttgttgtgttaccatagcaactattgtattaccacaacagagtaattgaagtactt
-----tacttcacaaaacactgtacagcagacactagttcactttattttag------tg
a-------taaaatgggattgatagtgggatttatttgaagagtgaatagtacagtaagc
t-ataa---tacctaatcaagt----tt-ttacctattttctatcacagttaaatttctg
cttgccagaatgaccaataattattggctagaaattgcaacagcagtgggaaaggaggaa
agtttttgttaaactttggacaaactctgagggataagtttgttaaaaca---a--aaaa
agaggccccc-aaaaacatcttcaatga---taatga----------------------t
tatctttttattcgtctgattttactttc-tgtttttttggtcc-gccccctgtcattta
aaaaaa---atatctcaatgatggacgtgtcaa-gaataaaagccttaatccgtttcg--
------------------------------------------------------------
--------------------------------------------------tcaatggtgc
atttaatctgactttactactgttcaatttaaataacttta--ttttacccc-taa--tt
ttgtgc-------tttt---aca-tttt-c-tctcgc----------gtattttt--gat
attgc--g-a-ta---taggtctta-aatttaatacttaataa-----tcttaaaaaggt
--cttaa----aaggtcttaaat-----ttaaca---------ttatgatatctgcag--
--agaccctg--------------------------------------------------
----------ttaaatttgtttttgcaatgtccatgtaaagc------------------
-------------
>DNA-5-8_DR|379328
------------------------------------------------------------
------------------------------------------------------------
------------------------------------------------------------
------------------------------------------------------------
------------------------------------------------------------
------------------------------------------------------------
------------------------------------------------------------
------------------------------------------------------------
------------------------------------------------------------
-------------cagggtcc--ccgcgg--ggt-cttaaa--aagtatt----------
------------------------------------------------------------
--------aaaaagtctta-----aatt------a-----aaaaa---------------
--tc-gaa--atttatgt-cttt--aaa-------------------aa-----------
--gtctt-aaatt----tgctgttctag--------gt------cttaaata--ttt---
ttgcac-aggtctta-tttttg---cgatgtccatgtaacacta-ca----------tct
aa-tgctcatt--taaat---aa-ttt------ttg---ttg-t-tgttgc---ta--g-
--gc-ttt--tggg---------gtgtt-gta---------g-t----------------
-------tc-at---tatttcactagtccaattgt---aatttgcggt-attac-aac--
--tac-aaaaaagt--------caa-cttgcaatag-caat-----cagcttt---ctgt
t--attaa--actcagtgcgcg---cg-g--cgaatgtgacgtcatcgctg---tgtttg
t--ggaagttcgct-ttgagtgcgcgcgacatgatttcggctggcagagtatgccattat
ttcactgacaaatgtcgcaagtgcagttttataagtcgggagcgt-----tgtaatgcga
gagagggaa---------------------------------------------------
------------------------------------------------------------
------------------------------------------------------------
------------------------------------------------------------
------------------------------------------------------------
------------------------------------------------------------
------------------------------------------------------------
------------------------------------------------------------
------------------------------------------------------------
------------------------------------------------------------
------------------------------------------------------------
------------------------------------------------------------
------------------------------------------------------------
------------------------------------------------------------
------------------------------------------------------------
------------------------------------------------------------
------------------------------------------------------------
--------------------------atttaaataacttta--ttttacccc-taa--tt
ttgtgc-------tttt---aca-tttt-c-tctcgc----------gtgttttt--gat
attgc--g-a-ta---taggtctta-aatttaatacttaatgg-----tcttaaaaaggt
--cttaa----aaggtcttaaat-----ttgaca---------ttatgatatctgcag--
--agaccctg--------------------------------------------------
------------------------------------------------------------
-------------
>DNA-5-8_DR|379329
------------------------------------------------------------
------------------------------------------------------------
------------------------------------------------------------
------------------------------------------------------------
------------------------------------------------------------
------------------------------------------------------------
------------------------------------------------------------
------------------------------------------------------------
------------------------------------------------------------
-------------aagagccttttcgtga--ggtg-------------------------
------------------------------------------------------------
-----------------------------t------------------------------
-----gca--atacggcg-ccaggcgaa-------------------ag-----------
--at----aaatc----------------------agc------cttagatg--ttt---
-----------gttagttttctg-------------taatggtg-ca----------tct
aa-------------------cctttt----t-------tca------------------
-----------------------gtact-gtaa--------a------------------
------attattg----tgccacta----------a--------ttgtga----------
--tttaaaaaaa----------taa-----------------------------------
---aataa----------------------------------------------------
---------------------------------a--------------------------
------------------------------------------------------------
------------------------------------------------------------
------------------------------------------------------------
------------------------------------------------------------
------------------------------------------------------------
------------------------------------------------------------
------------------------------------------------------------
------------------------------------------------------------
------------------------------------------------------------
------------------------------------------------------------
------------------------------------------------------------
------------------------------------------------------------
------------------------------------------------------------
------------------------------------------------------------
------------------------------------------------------------
------------------------------------------------------------
-------------------------------------------------------ataaa
---------------t--------------------------------------------
-------------------------------------------tattattat--------
-------------ttt--------tttt---ttttgt------atgtgtgttttt--gaa
attgt----a------taggtcata-aatttaatacttaatgg-----------------
-----------aaagtcttaaat-----ttgaca---------atacgatatctgcga--
--aaaccctg--------------------------------------------------
------------------------------------------------------------
-------------
>DNA-5-8_DR|379330
------------------------------------------------------------
------------------------------------------------------------
------------------------------------------------------------
------------------------------------------------------------
------------------------------------------------------------
------------------------------------------------------------
------------------------------------------------------------
------------------------------------------------------------
------------------------------------------------------------
-------------cagggtcc--ctgcgg--ggt-cttaaa-------------------
------------------------------------------------------------
---------aagtcttaaa-----aatt-t----------aaaaa---------------
--tc-gaa--gtttaagg-cttt--aaa-------------------aa-----------
--gtctt-aaatt----cgctgttctgg--------gt------tttaaata--ttt---
ttgcac-aggtctta-tttttg---cgatgtccatgtaacgcta-ca----------tcc
aa-tactcatt--taaat-----tatt----t-ttg---ttg-t-tgct-----------
------------tg---------gtgtt-gta---------g-t----------------
-------tc-tt---tatttcactagcccaattgt---tatttccggt-attac-aac--
--tacaaa-aaggt--------cag-cttgcaatagccaat-----cagcttt---cttg
t--attaa--actcgatgttat---ta-aactcgatgtgacgtcatcgctg---tgtttg
t--ggaagttcgct-ttgagtgcgcgtgacatgatttcggctggcagagtatagcgttat
ttcattgacaaatgtcgtaagcgcacatttataagtcgggagcgc-----tgtaatacga
gagagcaaatctctg--ctcacgcaccggtttcctct-gttcgtggacaaaactgcttgc
gagctctcaaaacactggctgctcacgtgcgaatgatctgctctcgctctgtcggac---
-----------------------------------tctgttcgtgcttttgctctccaga
gatgcttcagc--atactgtagtatta----agaatagtgaactgata-aaatgaaatac
agtgtagttttactacagtaaagtgtggtgaattgtagaataatat--------------
------------------------------------------------------------
------------------------------------------------------------
------------------------------------------------------------
------------------------------------------------------------
------------------------------------------------------------
------------------------------------------------------------
------------------------------------------------------------
------------------------------------------------------------
------------------------------------------------------------
------------------------------------------------------------
------------------------------------------------------------
------------------------------------------------------------
------------------------------------------------------------
------------------------------------------------------------
------------------------------------------------------------
------------------------------------------------------------
------------------------------------------------------------
------------------------------------------------------------
-------------
>DNA-5-8_DR|379331
------------------------------------------------------------
------------------------------------------------------------
------------------------------------------------------------
------------------------------------------------------------
------------------------------------------------------------
------------------------------------------------------------
------------------------------------------------------------
------------------------------------------------------------
------------------------------------------------------------
-------------cagggttt--ccgtgc--ggt-cttaaa--gtctt------------
aaaa--------------------------------------------------------
-------------gtctaa-----aatg-t----------aaaca---------------
--tt-tta--atttaagt-cctt--aaa-------------------aa-----------
--gtctt-aaatt----agctgttctag--------gt------tttaatta--ttt---
ttgc-----------------------atgtccatgtaatgcta-aa----------tct
aa-ttctcatt--taaat---tcttt-----t-ttg---ttg-t-tgttgc---ta--gg
ttgt-ttt--cgtg---------gtgtt-gta---------g-t----------------
-------tc-tt---tattttactagcccaattgt---aatttgcggc-attac-aac--
--tacaaatga-----------------tgcaatagccaat-----cagcttt---ctgt
t--attga---ctcattgtgtg---ca-g--cgaatgtgacgtcatcgatg---tgtttg
c--ggaagttcgct-gtgggtgcgcgccacatgatttcggctggtggagtatgccattat
ttcactgacgaatgtcacaagtgcagtattacaattcgggagcgcattcacgtaatac--
aagagtgaatgtttttcctct-----------------gttcttggacaaaactgtttgc
gagctctcaaaacactggttgctcaagtgcgaatgatctgcttttgctcagttggac---
------------------------------------------------------------
------------------------------------------------------------
------------------------------------------------------------
------------------------------------------------------------
------------------------------------------------------------
------------------------------------------------------------
------------------------------------------------------------
------------------------------------------------------------
------------------------------------------------------------
------------------------------------------------------------
------------------------------------------------------------
------------------------------------------------------------
------------------------------------------------------------
------------------------------------------------------------
------------------------------------------------------------
------------------------------------------------------------
------------------------------------------------------------
------------------------------------------------------------
------------------------------------------------------------
------------------------------------------------------------
------------------------------------------------------------
-------------
>DNA-5-8_DR|379332
------------------------------------------------------------
------------------------------------------------------------
------------------------------------------------------------
------------------------------------------------------------
------------------------------------------------------------
------------------------------------------------------------
------------------------------------------------------------
------------------------------------------------------------
------------------------------------------------------------
------------------------------------------------------------
------------------------------------------------------------
---------aaaagtctaa-----aatt-a----------aaaaa---------------
------aa--ataattga-cctt--aaa-------------------aa-----------
--gtctt-aaatt----cgctgttctag--------gt------cttaaata--ttt---
ttgcac-agatctta-tatttc---cgatgtccatgtagtgcta-ca----------tct
aa-tgatcatt--taaat---tct-tt----t-ttg---ttg-t-tgttgc---tt--g-
--gc-ttt--cgtg---------gtctt-gta---------g-t----------------
-------tt-tt---tatttcattagtccaattgc---aatttgttgt-attgc------
------------------------------------------------------------
------------------------------------------------------------
------------------------------------------------------------
------------------------------------------------------------
------------------------------------------------------------
------------------------------------------------------------
------------------------------------------------------------
------------------------------------------------------------
------------------------------------------------------------
------------------------------------------------------------
------------------------------------------------------------
------------------------------------------------------------
------------------------------------------------------------
------------------------------------------------------------
------------------------------------------------------------
------------------------------------------------------------
------------------------------------------------------------
------------------------------------------------------------
------------------------------------------------------------
------------------------------------------------------------
------------------------------------------------------------
------------------------------------------------------------
------------------------------------------------------------
------------------------------------------------------------
------------------------------------------------------------
------------------------------------------------------------
------------------------------------------------------------
-------------
>DNA-5-8_DR|379333
------------------------------------------------------------
------------------------------------------------------------
------------------------------------------------------------
------------------------------------------------------------
------------------------------------------------------------
------------------------------------------------------------
------------------------------------------------------------
------------------------------------------------------------
------------------------------------------------------------
------------------------------------------------------------
------------------------------------------------------------
------------------------------------------------------------
------------------------------------------------------------
------------------------------------------------------------
------------------------------------------------------------
------------------------------------------------------------
------------------------------------------------------------
------------------------------------------------------------
-------agaatatca------caa-------------------------------t---
-------------------g--------g--tgaa-------------------------
----------------------t-------------------------------------
------------------------------------------------------------
------------------------------------------------------------
------------------------------------------------------------
------------------------------------------------------------
------------------------------------------------------------
------------------------------------------------------------
------------------------------------------------------------
------------------------------------------------------------
------------------------------------------------------------
------------------------------------------------------------
------------------------------------------------------------
------------------------------------------------------------
------------------------------------------------------------
------------------------------------------------------------
------------------------------------------------------------
--------------------------gcgtcaa-gtgtaaaagcctc-gtccatttcatg
gggtgtgcatgcagtcagcggaggtat-------------------aa----agtataa-
-atcatgcttcacat---------gtct--------------------------------
------------------------------------------------------------
------------------------------------------------------------
------------------------------------------------------------
------------------------------------------------------------
------------------------------------------------------------
------------------------------------------------------------
-------------
>DNA-5-8_DR|379334
ccagatgaccaataaatcttggctagaaatttcaacagcagtgagaaaggaggaaagttt
ttgtaaaagtttggaaaaatctaaagaagatgtttgttaaaaaaaaaaaaaagaggcgcc
caaaaacattcttaatga---tatttattatctttttattcgtctgattttgtctg----
tttttttgaccgccccctgtcattt--aaca----gaatatctcaatggcaaatgcatca
agtataaaagcctc-atccatttcaagaggt-----------gcaatgccaagcgcagtt
ttaaaatgctcacgctccgtcggacgatgtctgtcttgtgtttcctcacactttcgtgct
taaaatgaatgcagtgtagttttactacagtaaaatgtggtaaattgtagtatagtaccc
tatattgtgaaaaaaatagtttgtttcacttgtgtttagtattaccaca-acagattaaa
tgaagtactttacggttttcaaaacactgtacagagacttttatttgccatgataatatt
tgaagagaccttacagggttt--ctgcga--agt-c------------------------
------------------------------------------------------------
---------ttaagtctaa-----aatt-t----------aaaaa---------------
--tc-taa--atttaagg-cctt--aaa-------------------aa-----------
--gtctt-aaatt----cgctgttctag--------gt------cttaaata--ttt---
ttgctt-gggtctta-tttttg---ctatgtccatgtaacgcta-ca----------tct
aa-tgctcaat--taaat---tctgtt------ttg---ttg-t-tgcta--------g-
--gt-ttt--cgtg---------gtgtt-gta---------g-t----------------
-------tc-tt---tttttaagtagtccaattgt---aatttgtttt-tttac-aac--
--tacaaa-atggt--------caa-cttgcaatagccaat-----c-------------
------------------------------------------------------------
-------------------------------agctttctg--------------------
------------------------------------------------------------
------------------------------------------------------------
------------------------------------------------------------
------------------------------------------------------------
------------------------------------------------------------
------------------------------------------------------------
------------------------------------------------------------
------------------------------------------------------------
------------------------------------------------------------
------------------------------------------------------------
------------------------------------------------------------
------------------------------------------------------------
------------------------------------------------------------
------------------------------------------------------------
------------------------------------------------------------
------------------------------------------------------------
------------------------------------------------------------
------------------------------------------------------------
------------------------------------------------------------
------------------------------------------------------------
------------------------------------------------------------
------------------------------------------------------------
------------------------------------------------------------
------------------------------------------------------------
-------------
>DNA-5-8_DR|379335
------------------------------------------------------------
------------------------------------------------------------
------------------------------------------------------------
------------------------------------------------------------
------------------------------------------------------------
------------------------------------------------------------
------------------------------------------------------------
------------------------------------------------------------
------------------------------------------------------------
------------------tct--cc-----------------------------------
------------------------------------------------------------
---------------------tctaacccttg----------------------------
--tc-tga--ctccagtggtttt--aac--------------------------------
--------agatttccaaaatgcttcag-------cata-----ctttagta-------c
-------------------------c---aattccgaaatgata-aa-------c--tgt
aa-----------aaaat--a------------------ctg-t--------------a-
--gc-------------------------cttt----------a----------------
----------at-----ttctacaa-------------------cagt-a-----aac--
--------tgaggt-----------------------------------------g-tga
tgtag-------------------------------------------------------
------------------------------------------------------------
------------------------------------------------------------
------------------------------------------------------------
------------------------------------------------------------
------------------------------------------------------------
------------------------------------------------------------
------------------------------------------------------------
------------------------------------------------------------
------------------------------------------------------------
------------------------------------------------------------
------------------------------------------------------------
------------------------------------------------------------
------------------------------------------------------------
------------------------------------------------------------
------------------------------------------------------------
------------------------------------------------------------
------------------------------------------------------------
------------------------------------------------------------
------------------------------------------------------------
------------------------------------------------------------
------------------------------------------------------------
------------------------------------------------------------
------------------------------------------------------------
------------------------------------------------------------
------------------------------------------------------------
-------------
>DNA-5-8_DR|379336
------------------------------------------------------------
------------------------------------------------------------
------------------------------------------------------------
------------------------------------------------------------
------------------------------------------------------------
------------------------------------------------------------
------------------------------------------------------------
------------------------------------------------------------
------------------------------------------------------------
------------------------------------------------------------
------------------------------------------------------------
------------------------------------------------------------
------------------------------------------------------------
------------------------------------------------------------
------------------------------------------------------------
------------------------------------------------------------
------------------------------------------------------------
------------------------------------------------------------
------------------------------------------------------------
------------------------------------------------------------
------------------------------------------------------------
------------------------------------------------------------
------------------------------------------------------------
------------------------------------------------------------
------------------------------------------------------------
------------------------------------------------------------
------------------------------------------------------------
------------------------------------------------------------
------------------------------------------------------------
------------------------------------------------------------
------------------------------------------------------------
------------------------------------------------------------
------------------------------------------------------------
------------------------------------------------------------
------------------------------------------------------------
--------------tctgtttt---ttttt-tttttttttgact-gcccc--gtcattt-
---aagaaaatatggcaatagtgaacatgtaag-ctataaaagcctc-atccattttgtg
aggtgtg----------------------cgatgcggcgccaggcgaa----agtataa-
-atcagccttaaga-t--------gtttgt---t--ttttc--ctgtagttcaatggtgc
atttaacctgtctttagtactgcttaatttaaatacatata--ttttacccc-taa--tt
ttgtgc-------tttt---aca-tttt-c-tct----------tgcgtgttat------
---------a-ta---taggtctta-aatttaatacttaaagg-----ttcta-------
------a----aaagtcttttat-----ttgaca---------tcatgttatctgcag--
--agaccctg--------------------------------------------------
------------------------------------------------------------
-------------
>DNA-5-8_DR|379337
------------------------------------------------------------
------------------------------------------------------------
------------------------------------------------------------
------------------------------------------------------------
------------------------------------------------------------
------------------------------------------------------------
------------------------------------------------------------
------------------------------------------------------------
------------------------------------------------------------
------------------------------------------------------------
------------------------------------------------------------
------------------------------------------------------------
------------------------------------------------------------
------------------------------------------------------------
------------------------------------------------------------
------------------------------------------------------------
------------------------------------------------------------
------------------------------------------------------------
------------------------------------------------------------
------------------------------------------------------------
------------------------------------------------------------
-----------------catgcgcagttttataagttgggagcgc-----tgtaatacga
gagagcgaatctc--tgctcacgcgccggtttccttt-gttcatggacaaaactgcttgc
gagctctcaaaacactggctgctcacgtgcgaatgatccgctctcgctccgtcgga----
----------------------------------ctcctttagtgcttttgctctccaga
gatgcttcagc--atactgtagtatta----agaatagtgaactgata-aaatgaaatac
agtgtagatttactacagtaaagtgtgttgaattgtagaaaaatataccc----------
-tatcttgtaaaaaaaaa-------aaaaaaatgaagcactgggtag-tttttttttaat
acacttgttttgttaccatagcaactgtagtattaccacaacagagtaaatgaagtg--t
tactgtactttacaaaacactgtacagcagacactagttcactttattttag------tc
a-------taaaatgggattgatagtgggatttatttgaagagtgaatagtacagtaggc
t-ataa---tacctaatcaagt----tt-atacctattttctgtcacagtgacatttctg
cttgccagaatgaacaaatatt-ttggctagaaattgcaacagacatggggaaggaggaa
agtttttgtaaaactttg-ggaaaacctaagggataagtttgttaaaccaa-c---aaaa
agaggccccc-aaaaacatcttaaatga---tactga----------------------t
tatctttttattcgtctgattttactt--a-gtttttttggagc-gccccctttcattt-
-aaaaaaaaatatctcaatggtgaacgtgtcaa-gtataaaaggcttaatctgtttcgtg
agttgtg----------------------cgatgcggtgccaggtgaa----agtataa-
-acctgcattaaga-t--------gtttg-tt----ttttt--ctgtagttcaatggtgc
atttaacctgactttagtactgttcaatttaaataacttta--ttttacccc-taa--tt
ttgtgc-------tttt---aca-tttt-c-tc---------------tgttttt--gat
attgca---a-ta---taggtcttt-aatttaatgcttaatgg-----tcctaaaaaggt
--cctaa----aaggtcttaaat-----ttgaca---------ttatgatatctgcag--
--agaccct---------------------------------------------------
------------------------------------------------------------
-------------
>DNA-5-8_DR|379338
------------------------------------------------------------
------------------------------------------------------------
------------------------------------------------------------
------------------------------------------------------------
------------------------------------------------------------
------------------------------------------------------------
------------------------------------------------------------
------------------------------------------------------------
------------------------------------------------------------
-------------cagggtcc--ccgcgg--ggt-cttaaa--aagtatt----------
------------------------------------------------------------
--------aaaaagtctta-----aatt------a-----aaaaa---------------
--tc-taa--atttatgg-cttt--aaa-------------------aa-----------
--gtctt-aaatt----cgctgttctag--------gt------cttaaata--ttt---
ttgcag-aggtctta-tttttg---cgatgtccatgtaacgcta-ca----------tct
aa-tgctcatt--taaat---tc-ttt------ttg---ttg-t-tgttgc---ta--g-
--gt-ttt--tggg---------gtgtt-gta---------g-t----------------
-------tc-at---tatttcactagtccaattgt---aatttgcggt-attac-aac--
--tac-aacaaagt--------caa-cttgcaatagccaat-----cagcttt---ctga
t--attaa--actc------------------gaatgtgacatcatcgccg---tgtttg
c--ggaagttcgct-ttaa-----------------------------------------
------------------------------------------------------------
------------------------------------------------------------
------------------------------------------------------------
------------------------------------------------------------
------------------------------------------------------------
------------------------------------------------------------
------------------------------------------------------------
------------------------------------------------------------
------------------------------------------------------------
------------------------------------------------------------
------------------------------------------------------------
------------------------------------------------------------
-------------------------------------------------aa-ca--aaaa
agaggccccc-aaaaacatcttcaatga---taatga----------------------t
tatctttttattcgtctgattttacttt---gtttttttggaca-gccgcgtgtcattta
aaaaaaaaattatcttaatggtgaacgtgtcaa-gtataaaagccttaatccgtttcgtg
agttgtg----------------------cgatgcggtgcctggtgaa----agtaaaa-
-atctgcattcaga-t--------gtttg--t----ttttt--ctgtagttcaatggtgc
atttaacctgactttagtactgttcaatttcaataacttta--ttttacccc-taa--tt
ttgtgc-------tttt---aca-tttt-c-tct---------------gttttt--gat
attgc--g-a-ta---taggtctta-aatttaatacttaatgg-----tctta-------
--------------------aat-----ttgaca---------ttatgatatctgcag--
--agaccctg--------------------------------------------------
------------------------------------------------------------
-------------
>DNA-5-8_DR|379339
------------------------------------------------------------
------------------------------------------------------------
------------------------------------------------------------
------------------------------------------------------------
------------------------------------------------------------
------------------------------------------------------------
------------------------------------------------------------
------------------------------------------------------------
------------------------------------------------------------
-------------cagggttt--cctcag--ggt-tttaa--------------------
------------------------------------------------------------
----------aaagtctaa-----aata-t----------aaaaa---------------
--tc-taa--attttagg------------------------------------------
-----tt-aagtt----ggctgttctag--------gt------cttaaata--ttt---
ttgcac-aggtctttctttttc---tgatgtccatgtaatgcta-ca----------tct
aa-tgcttatt--taaat---tctttt----t-ttg---ttg-t-tgttgc---ta--g-
--gt-ttt--tg-g---------gtgtt-gta---------g-t----------------
-------tc-tt---tatt---atagtccaattgt---aatttgtggt-attac-aac--
--tacaaaaaaggt--------caa-cttgcaatagccaat-------------------
-----------ctcagtgtgc-----------gaacgtgagttcatcgatg---tgtttg
c--ggaggttcgct-gtgggtgca------------------------------------
------------------------------------------------------------
------------------------------------------------------------
------------------------------------------------------------
------------------------------------------------------------
------------------------------------------------------------
------------------------------------------------------------
------------------------------------------------------------
------------------------------------------------------------
------------------------------------------------------------
------------------------------------------------------------
------------------------------------------------------------
------------------------------------------------------------
------------------------------------------------------------
------------------------------------------------------------
------------------------------------------------------------
--------------------------------------------------------cgtg
aggtgtg----------------------cgacgtggcgcaaggagaa----agtataa-
-atcagcattaaga-t----gtttgtttg--t----ttttt--ctgtagttcaatggtgc
atctaacctgtctttagtactgttcaaattaaataaattta--ttttaccac-taa--tg
tttttatttattttttt--caca-tttt-c-tctcga----------gtg-ttttt-gat
attgc--a-atta---tagatctta-aatttaatacttaatag-----tcttaa------
---------------------at-----ttgaca---------t-----tatctgcag--
--aaaccctg--------------------------------------------------
------------------------------------------------------------
-------------
>DNA-5-8_DR|379340
------------------------------------------------------------
------------------------------------------------------------
------------------------------------------------------------
------------------------------------------------------------
------------------------------------------------------------
------------------------------------------------------------
------------------------------------------------------------
------------------------------------------------------------
------------------------------------------------------------
-------------cagggtcc--ccgcgg--ggt-cttaaa--aagtatt----------
------------------------------------------------------------
--------aaaaagtctta-----aat------ta-----aaaaa---------------
--tc-gaa--atttatgg-cttt--aaa-------------------aa-----------
--gtctt-aaatt----tgctgttctgg--------gt------cttaaata--ttt---
ttgcac-aggtctta-tttttg---cgatgtccatgtaacgcta-ca----------tct
aa-tgctcatt--taaat---ta-ttt------ttg---ttg-t-tgttgc---ta--g-
--gt-ttt--tgtg---------gggtt-gta---------g-t----------------
-------tc-at---tatttcactagtccaattgt---aatttgcggt-attac-aac--
--tac-aaaaaagt--------cag-cttgcaatagccaat-----cagcttt---ctgt
t--attaa--actcagtgcgcg---cg-g--cgaatgtgacgtcatcgctg---tgtttg
c--ggaagttcgct-ttgagtgcgcgcgacatgatttcggctggcagagtatgccgttgt
ttaactgacaaatgtcgcaagcgcagttttataagtcgggagcgc-----tgtaatgcga
gagagcgaa---------------------------------------------------
------------------------------------------------------------
------------------------------------------------------------
------------------------------------------------------------
------------------------------------------------------------
------------------------------------------------------------
------------------------------------------------------------
------------------------------------------------------------
------------------------------------------------------------
------------------------------------------------------------
------------------------------------------------------------
------------------------------------------------------------
------------------------------------------------------------
------------------------------------------------------------
------------------------------------------------------------
------------------------------------------------------------
------------------------------------------------------------
--------------------------atttaaataacttta--ttttacccc-taa--tt
ttgtgc-------tttt---aca-tttt-t-tctcgc----------atgttttt--gat
attgc--g-a-ta---taggtctta-aatttaatacttaatgg-----tcttaaaaaggt
--cttaa----aaggtcttaaat-----ttgaca---------ttatgatatctgcag--
--agaccctg--------------------------------------------------
------------------------------------------------------------
-------------
>DNA-5-8_DR|379341
------------------------------------------------------------
------------------------------------------------------------
------------------------------------------------------------
------------------------------------------------------------
------------------------------------------------------------
------------------------------------------------------------
------------------------------------------------------------
------------------------------------------------------------
------------------------------------------------------------
------------------------------------------------------------
------------------------------------------------------------
------------------------------------------------------------
------------------------------------------------------------
------------------------------------------------------------
------------------------------------------------------------
------------------------------------------------------ct----
--gt-ctt-----------------------------------t----------------
-------tg----------------------------------------a----------
----------------------------------------------cagcccc---ctgt
c--attta----------------------------------------------------
---aaagatt--ct----------------------------------------------
------------------------------------------------------------
------------------------------------------------------------
------------------------------------------------------------
------------------------------------------------------------
------------------------------------------------------------
------------------------------------------------------------
------------------------------------------------------------
------------------------------------------------------------
------------------------------------------------------------
------------------------------------------------------------
------------------------------------------------------------
------------------------------------------------------------
------------------------------------------------------------
------------------------------------------------------------
------------------------------------------------------------
---------------caatggtaaacgtgtcga-gtataaaagccta-attcgttttgta
aggtgcg----------------------cgatgtggcaccaggcaaa----agtataa-
-attagccttaaga----------ttttt------tttt-------------aatggtgc
atctaacctgtttttagtactgttcaacttgaatacattta--ttttacta--------a
tttaga-------ttttt------tttt-aatttttt----tttt-----ttt-------
---------a-ta---ggtctttta-aatttaatacttatctg-----tctt--------
----aaa----aaggtcttaagt-----cttaaattt------gactaatgtctgcag--
--aaatcctg--------------------------------------------------
------------------------------------------------------------
-------------
>DNA-5-8_DR|379342
------------------------------------------------------------
------------------------------------------------------------
------------------------------------------------------------
------------------------------------------------------------
------------------------------------------------------------
------------------------------------------------------------
---------------------------------------------------tgat-----
------------------------------------------------------------
------------------------------------------------------------
-------------tatatc-g----gttg--tgt--------------------------
------------------------------------------------------------
------------------------------------------------------------
------ta-----------ccat------------------------ag-----------
--------caact-----------------------gta--------gaa----tc----
----ac---------------------------------cacag-tt-------------
ga-------------------------------------tca------------------
--ac--------------------------------------------------------
----------ttg----tgttacca-------------------tagc-------aac--
--tgtaaa----atcc-----------ccaca----------------------------
---atcaa-----------------c--------------------------------g-
-----------ata----------------------------------------------
------------------------------------------------------------
------------------------------------------------------------
------------------------------------------------------------
------------------------------------------------------------
------------------------------------------------------------
------------------------------------------------------------
------------------------------------------------------------
------------------------------------------------------------
------------------------------------------------------------
------------------------------------------------------------
------------------------------------------------------------
------------------------------------------------------------
------------------------------------------------------------
------------------------------------------------------------
------------------------------------------------------------
------------------------------------------------------------
-------------------------------------------------------gtag-
--------tt------------------------------------------gat-----
---------------------------------------------ttgttgt--------
-------------------ggta-------------------------------------
------------------------------------------------------------
------------------------------------------------------------
------------------------------------------------------------
------------------------------------------------------------
-------------
>DNA-5-8_DR|379343
------------------------------------------------------------
------------------------------------------------------------
------------------------------------------------------------
------------------------------------------------------------
------------------------------------------------------------
------------------------------------------------------------
------------------------------------------------------------
------------------------------------------------------------
------------------------------------------------------------
----------------actag----ttat--tgt--------------------------
------------------------------------------------------------
------------------------------------------------------------
------ta-----------ccac------------------------ag-----------
--------caact-----------------------ata--------gaa----tc----
----ac---------------------------------cacga-ca-------------
gg-------------------------------------tta--gtat------------
-gat----------tgaa------tagt-ata---------g------------------
-------ttgccg----tgttacca-------------------tagc-------aac--
--tgtaga----atc---------a--ccacaacag------------------------
---atcaa-----------------t--------------------------------t-
------------------------------------------------------------
------------------------------------------------------------
------------------------------------------------------------
------------------------------------------------------------
------------------------------------------------------------
------------------------------------------------------------
------------------------------------------------------------
------------------------------------------------------------
------------------------------------------------------------
------------------------------------------------------------
------------------------------------------------------------
------------------------------------------------------------
------------------------------------------------------------
------------------------------------------------------------
------------------------------------------------------------
------------------------------------------------------------
------------------------------------------------------------
------------------------------------------------------------
------------------------------------------------------------
------------------------------------------------------------
------------------------------------------------------------
------------------------------------------------------------
------------------------------------------------------------
------------------------------------------------------------
------------------------------------------------------------
-------------
>DNA-5-8_DR|462110
------------------------------------------------------------
------------------------------------------------------------
------------------------------------------------------------
------------------------------------------------------------
------------------------------------------------------------
------------------------------------------------------------
------------------------------------------------------------
------------------------------------------------------------
------------------------------------------------------------
--------------------------tta--tgt--------------------------
------------------------------------------------------------
------------------------------------------------------------
------ta-----------ccat------------------------ag-----------
--------caact-----------------------gta--------taa----tc----
----ac---------------------------------agtaa-ct-------------
aa-------------------------------------tca------------------
--at--------------------taca-g------------------------------
----------ttg----cattacca-------------------tagc-------aac--
--tgtaga----atc---------a--ccgcaaccg------------------------
---atcaa-----------------t--------------------------------t-
-----------act----------------------------------------------
------------------------------------------------------------
------------------------------------------------------------
------------------------------------------------------------
------------------------------------------------------------
------------------------------------------------------------
------------------------------------------------------------
------------------------------------------------------------
------------------------------------------------------------
------------------------------------------------------------
------------------------------------------------------------
------------------------------------------------------------
------------------------------------------------------------
------------------------------------------------------------
------------------------------------------------------------
------------------------------------------------------------
------------------------------------------------------------
-------------------------------------------------------gtag-
--------tttttt----------------------------------------------
------------------------------------------------------------
------------------------------------------------------------
------------------------------------------------------------
------------------------------------------------------------
------------------------------------------------------------
------------------------------------------------------------
-------------
>DNA-5-8_DR|462111
------------------------------------------------------------
------------------------------------------------------------
------------------------------------------------------------
------------------------------------------------------------
------------------------------------------------------------
------------------------------------------------------------
------------------------------------------------------------
------------------------------------------------------------
------------------------------------------------------------
-------------cagggtcc--ccgcgg--ggt-ctta---------------------
------------------------------------------------------------
---------aaaagtctaa-----aatt-t----------aaaaa---------------
--tc-gaa--atttatgg-cttt--aaa-------------------aa-----------
--gtctt-aaatt----cgctgttctag--------gt------cttaaata--ttt---
ttgcac-aggtcttg-cttttg---cgatttcaatgtaacgcta-ca----------tct
aa-tgctcgtt--taaat---tatttt----t-ttg---ttg-t-tgttgc---ta--g-
--gt-tta--aggg---------gtgtt-gta---------g-a----------------
-------tc-tt---tattgcactactccaattgt---aatttgcggt-attac-aac--
--tacaaa-aaggt--------caa-cttgcaatagccaat-----cagcttt---ctga
t--attaa--act---------------g--tgaatgtgacgtcattgctg---tgtttg
c--agtggttcgct-ttgagtgtgcgcgacatgatttcggctagcagagtatgccgttat
ttcactgacaaatgtcgtaagcgcagttttttaagtcgagggcgc-----tgtagtacga
gagagcgaatctc--tgctcttgtgctgttttttttt-taccgc----------------
------------------------------------------------------------
-------------------------------------------cccttgtcatttaaaaa
aatatctcaat--atcatgtcaagtat----aaaaacctcatccgttttatgaggtgtgc
gatgcga---cgccaggcgaaagtgtaaatcagtgttga-----------tgtttgtttt
ttctgtagttcaatggtgcat-ttaacgtgtctttagtact-----g-ttcaatttaaat
acatttattt--------------------------------------------------
--------------------------------------tactcccaattttgtgctttta
catttctctcgcatgtttttgatattgcgataaaggtcttaaatttaatacttaaaggtc
t-taaa---aaccgtaaaaagt----ct--------------------------------
-----------------------taaatttgacatcatgtta------------------
--------------tctg-cagagaccctg------------------------------
------------------------------------------------------------
------------------------------------------------------------
------------------------------------------------------------
------------------------------------------------------------
------------------------------------------------------------
------------------------------------------------------------
------------------------------------------------------------
------------------------------------------------------------
------------------------------------------------------------
------------------------------------------------------------
------------------------------------------------------------
-------------
>DNA-5-8_DR|462112
------------------------------------------------------------
------------------------------------------------------------
------------------------------------------------------------
------------------------------------------------------------
------------------------------------------------------------
------------------------------------------------------------
------------------------------------------------------------
------------------------------------------------------------
------------------------------------------------------------
------------------------------------------------------------
------------------------------------------------------------
------------------------------------------------------------
------------------------------------------------------------
------------------------------------------------------------
------------------------------------------------------------
------------------------------------------------------------
------------------------------------------------------------
------------------------------------------------------------
---------ccaga--------tgg-c---------------------------------
------------------------------------------------------------
------------------------------------------------------------
------------------------------------------------------------
------------------------------------------------------------
------------------------------------------------------------
------------------------------------------------------------
------------------------------------------------------------
------------------------------------------------------------
------------------------------------------------------------
------------------------------------------------------------
------------------------------------------------------------
------------------------------------------------------------
------------------------------------------------------------
--------------caataattcttggcaagaaattgaaacagcagtgggaaaggaggaa
agtttttataaaagtttggggaaaacctgagggataagtttgttaaaacaa-aaaa--aa
agaagcccca-aaacatcttcttaatgata-tgacct---agttctggtaacttcctact
tctctgtttatccgtatgattttacag-------tcccttgacc-gccctctgtcattt-
--taaaaaaatatctcaatggcaaatgcgtcaa-gtttaaaagcctc-cttcgtttcgcc
tggtgcg----------------------ctatgtggcacctggcgaa----agtataa-
aattagcattagga-tgttt----gtttgtttgc--ttttt--ctgtagttcaatggagc
atctatcctgtctttagtgctgttcaatttgaatacattta--ttttaccac-taa--tt
tcgtga-------tttt---tgc-attt-c-tctttgt---gtatgcgtgttttt--gat
attgt------ga---taggtctta-catttaatacttaatgg-----tcttaaaaaggt
--c--tt----aaagtcttaaat-----ttgaca---------ttatgctatctgcag--
--aaaccctg--------------------------------------------------
------------------------------------------------------------
-------------
>DNA-5-8_DR|462113
ccagatgactaataattcttggcaagaaattgcaacagcagtgggaaaggagaaaagttt
ttgtaaaagtttggaaaaacctgagggataagtttgttgaaaca--aaaaaagaggcccc
aaaaaacatcttcaatgatattaatgataatctttttatttgtctgattgtactgtctgt
ttcttatgaccggcttctgtcattt--aaaa----gaatatctcaatggcgaatgcgtca
agtgtaaaagcctcgtccgttttttaaaggg----gtgcgatgcggcgccagacgaaagt
ataaa----------tcagcaataagatgtgtgtttttt-----tctataattcaatg--
----gtgcatctaacctgtcttcagtactgttcaatttaaatacatttatttta--caca
aattttgtgatattcc----tttttt----------------------------------
------------------------------------------------------------
-------------cagggttt--ccgc---------------------------------
------------------------------------------------------------
----------gaggtctcatctacagtt-t----------aaaaa---------------
--tc-taa--atttaagg-cctt--aaa-------------------aa-----------
--gtctt-aaatt----ctctgttctag--------ct------cttaaata--ttt---
ttccac-tggtctta-tttttg---cgatgtccatgtaccgcta-ca----------tct
aa-tgctcatt--taaat---aa-ttt----t-ttg---ttg-t-tgttgc---ta--g-
--gt-ttt--cgtg---------gtgtt-gta---------g-t----------------
-------ac-tt---tatttcactagtccaattgt---aatttgctgt-attac-aac--
--tacaaa-atggt--------caa-cttgcaatagccaat-----cagctttcagctgt
tacactgg---ctgctcacgtg---cg-a--atgatctgatctcgctcctt---cggatg
at-gcggactcatttttgtgtc--------------------------------------
------------------------------------------------------------
-------------------------ttgtgttcctcc-----------------------
------------------------------------------------------------
-----------------------------------tcctttcgtgcttttgctctccaga
gatgcttcagc--atagtgtagtatta----agaatagtgaactgataaaaataaaatac
agtgtagttttaattcagtaaagtgtggtgaattgtagaataatataccc----------
-aatattgt-----------a-taaaaaaaagcacagcactaggtaa-tttgtttatatt
acacttgttgtgttaccatagcaactttagtattaccacaacagattaatttaagtac--
---tgtactttacaaaacactgtacagcagagactagttcactttattttagttgccatg
a-------taaaataggattgatagtgagatttatttaaagaacgaatagtacagtaggc
t-gtaa---taccttatcaagt----tt-ttccctattttctatcacagttacatttctg
cttgc-------------------------------------------------------
------------------------------------------------------------
------------------------------------------------------------
------------------------------------------------------------
------------------------------------------------------------
------------------------------------------------------------
------------------------------------------------------------
------------------------------------------------------------
------------------------------------------------------------
------------------------------------------------------------
------------------------------------------------------------
------------------------------------------------------------
------------------------------------------------------------
-------------
>DNA-5-8_DR|462114
------------------------------------------------------------
------------------------------------------------------------
------------------------------------------------------------
------------------------------------------------------------
------------------------------------------------------------
------------------------------------------------------------
------------------------------------------------------------
------------------------------------------------------------
------------------------------------------------------------
------------------------------------------------------------
------------------------------------------------------------
------------------------------------------------------------
------------------------------------------------------------
------------------------------------------------------------
---------------------------------atgtaacgcta-ca----------tct
aa-tgctcatt--taaat---tattt-----t-ttg---ttg-t-tgttaa---ta--g-
--gt-ttt--cgtg---------gtgtt-gta---------g-t----------------
-------tc-tt---tatgtcattattccaattgt---aatttgctgt-agtaa-aac--
--tacaagtgaagt--------cag-ctttcaatagccaat-----cagcttt---cagt
t--actga---ctcagtgtgca---cg-g--cgaatgtggcgtcatcgctg---cgctta
c--ggaggttcgct-gtagttgcgtgccacatgattttggctggcggagta---------
------------------------------------------------------------
------------------------------------------------------------
------------------------------------------------------------
------------------------------------------------------------
------------------------------------------------------------
------------------------------------------------------------
------------------------------------------------------------
------------------------------------------------------------
------------------------------------------------------------
------------------------------------------------------------
------------------------------------------------------------
------------------------------------------------------------
------------------------------------------------------------
------------------------------------------------------------
------------------------------------------------------------
------------------------------------------------------------
------------------------------------------------------------
------------------------------------------------------------
------------------------------------------------------------
------------------------------------------------------------
------------------------------------------------------------
------------------------------------------------------------
------------------------------------------------------------
------------------------------------------------------------
-------------
>DNA-5-8_DR|462115
------------------------------------------------------------
------------------------------------------------------------
------------------------------------------------------------
------------------------------------------------------------
------------------------------------------------------------
------------------------------------------------------------
------------------------------------------------------------
------------------------------------------------------------
------------------------------------------------------------
------------------------------------------------------------
------------------------------------------------------------
------------------------------------------------------------
----------------gg-tatt--aaa-------------------at-----------
--gtctt-aaatt----tgcttttctag--------gt------cttaaata--ttt---
ttgcac-aagtctta-tttttg---cgatgtccatgtaacgcta-ca----------tct
aa-tgctcatt--taaat---tc-ttt------ttg---ttg-a-tgttgc---ta--g-
--gt-ttt--tggg---------gtgtt-gta---------g-t----------------
-------tc-tt---tatttcactagtacagttgt---aatttgcggt-attac-aac--
--tac-aaaaaggt--------caa-cttgcaatagccaat-----cagcttt---ctga
t--attaa--actcagtgcgcg---cg-a--cgaatgtgacatcatcgctg---tgtttg
c--ggaagttcact-ttgagtgcgcgcgacatgatttcggctggcagagtatgctgttat
ttcactgacaaatgtcgcaagcacagttttataagtcggaagcga-----tgtaatgcga
gagagtgaatctc--tgctcacgcgccagtttccttt-gttcatggacaaaaatgctttc
gagctctcaaaacactggctgctcacgtgtgaatgatctgctctcgctccgtctga----
----------------------------------ctcctttcgtgcttttactctccaga
gatgctt-agc--atactgtagtatta----agaatagtgaactgata-aaatgaaatgc
agtgtagttttactacagtaaagtgtgttgaattgtagaaaaatataccc----------
-tatattgtaaaaa-----------aaaaaactaaagcactaggtag-tgt-tttttaat
acacttgttgtgttaccatagcaactatagtattaccacaacagagtcattgaagtactt
tactgtactttacaaaacactgtacagcagacactagttcactttattttag------tg
a-------taaaataggattgatagtgggatttatttgaagagtgaatagtacagtaggc
t-ataa---tacctaatcaagt----tt-ttacctattttctatcacagttacatttctg
cttgccagaatgaccaataattattagctagaaattgcaactgccatgggaaagggggaa
agtt----tgaaactttg-gaaaaacctgagggataagtttgttaaaacaa-ca--aaaa
agaggccccc-aaaaacatcttcaatga---taatga----------------------t
tatctttttatacgtctgattttactttct-g-ttttttagacc-gcctcctgtcattt-
-aaaaaaaaacatctcactggtgaacgtgtcaa-gtataaaagccttaatctgttttgtg
agttgta----------------------cgatgcagtgccaggtgaa----agtataa-
-atctgcattaaga-t--------gtttg--t----ttttt--ctgtagtttaatggtgc
atttaacctgaatttagta--gttcaatttaaataacttta--ttttacccc-taa--tt
ttgtgc-------tttt---aca--tat-c-tcttgc----------gtgttttt--gat
attat--a-a--a---tttaatata-aatttaatacctaatgg-----tcttaaaaaggt
--cgtaa----aaggtcttaaat-----ttgaca---------ttatgatatctgcag--
--agaccctg--------------------------------------------------
------------------------------------------------------------
-------------
>DNA-5-8_DR|462116
------------------------------------------------------------
------------------------------------------------------------
------------------------------------------------------------
------------------------------------------------------------
------------------------------------------------------------
------------------------------------------------------------
------------------------------------------------------------
------------------------------------------------------------
------------------------------------------------------------
-------------cagggtcc--ccgcgg--ggt-ctt--a--aagtatt----------
------------------------------------------------------------
--------aaaaagtctta-----aatt------a-----aaaaa---------------
--tc-taa--atttatgg-cttt--aaa-------------------aa-----------
--gtctt-aaatt----tgctgttctag--------gt------cttaaata--ttt---
ttgtac-aggtctta-tttttg---cgatgtccatgtaacgcta-ca----------tct
aa-tgctcact--tata-------ttc------ttt---ttg-t-tgttgc---tt--g-
--gt-ttt--tggg---------gtgtt-gta---------g-t----------------
-------tc-tt---tatttcactagtccaattgt---aatttgcggt-attac-aac--
--tac-aaaaaagt--------caa-cttgcaatagccaat-----caactgt---ctga
t--attaa--actcagtgtgcg---cg-g--cgaatgcg-----gtcgctg---tgtttg
c--ggaagtttgct-ttgagtgcgcgcgacatgattttggctggcagagtatgccgttat
ttcactgacaaatgtcgcaagcgcagttttataagttgggagcgc-----tgtaatacga
gagagccgg--------------------tttccttt-gttcatggacaaaactgcttgc
gacctctcaaaacactggctgctcacatgcgactgatctgctctcgctccatcgga----
----------------------------------ctcctttcgggcttt-----tccagc
gatgcttcagc--atactgtagtatta----agaatagtaaactgata-aaatgaaatac
agtgtagttttactgtagtaaagtgtgttgagttgtagaaaaatattccc----------
-tatattgtaaaaaa----------ataaaaataaagcactgggtag-tttgtttttaat
acacttgttgtgttaccaccgcaactatagtattaccacaacagagtaattgaagtactt
tactgaacttcacaaaacactgtacagcagagactagttaactttattttag------tg
a-------taaaatgggattgatagtgggatttatttg----------------------
------------------------------------------------------------
------------------------------------------------------------
------------------------------------------------------------
------------------------------------------------------------
------------------------------------------------------------
------------------------acgtgtcaa-gtataaaagccttaatccgtttcgtg
agttgtg----------------------cgatgcggtgccaggtgaa----agtataa-
-atctgcattaaga-t--------gtttg--t----ttttt--ctgtagttcaatggtgc
atttaacctgactttactactgttcaatttaaataacttta--ttttacccc-taa--tt
ttgtgc-------tttt---aca-tttt-c-tctcgc----------gtgttttt--gac
attgt--g-a-ta---taggtctta-aatttaatacttaatgg-----tcttaaaaaggt
--cttaa----aaggtcttaaat-----ttgaca---------ttatgatatctgcag--
--agaccctg--------------------------------------------------
------------------------------------------------------------
-------------
>DNA-5-8_DR|462117
------------------------------------------------------------
------------------------------------------------------------
------------------------------------------------------------
------------------------------------------------------------
------------------------------------------------------------
------------------------------------------------------------
------------------------------------------------------------
------------------------------------------------------------
------------------------------------------------------------
------------------------------------------------------------
------------------------------------------------------------
------------------------------------------------------------
------------------------------------------------------------
------------------------------------------------------------
------------------------------------------------------------
------------------------------------------------------------
------------------------------------------------------------
------------------------------------------------------------
------------------------------------------------------------
------------------------------------------------------------
------------------------------------------------------------
------------------------------------------------------------
------------------------------------------------------------
------------------------------------------------------------
------------------------------------------------------------
------------------------------------------------------------
------------------------------------------------------------
------------------------------------------------------------
------------------------------------------------------------
------------------------------------------------------------
------------------------------------------------------------
------------------------------------------------------------
-----------------------------agaaattgcaacagccactggataggaggaa
agtttttgtaaaagtttg-aaaaaacctgagagataagtttgttaaaacaa-----aata
acaggccctc-aaaaacatcttcaataa---taatga----------------------t
tctctttttattcgtctgatcttactgtct-gtttcttttggcc-tacaatcgtcattt-
-aaaaaaa--tatctcaatagcgaaaaagt------ataaaagtctc-gtcc--------
------------------------------------------------------------
-------------a-t--------gtttgtttgt-tttttt--ccgtagttcaatagtgc
atctaacctgtctttagtactgttcaatataaatacattta--ttttactat-aat--tt
ttatgg-------tttt---acattttt-t-tctcgc----------gtgctttt--gaa
attac--a-a-ta---taggtctta-aattgaatacttaatgg-----tcttaaaaaggt
--cttta----gaagtcttaaat-----ttgaca---------ttat-atatctgcag--
--aaaccctg--------------------------------------------------
------------------------------------------------------------
-------------
>DNA-5-8_DR|462118
------------------------------------------------------------
------------------------------------------------------------
------------------------------------------------------------
------------------------------------------------------------
------------------------------------------------------------
------------------------------------------------------------
------------------------------------------------------------
------------------------------------------------------------
------------------------------------------------------------
------------------------------------------------------------
------------------------------------------------------------
------------------------------------------------------------
------------------------------------------------------------
-------------------------------------------------------ct---
---------------tcctact-----------------------tc----------tct
aa-----------------------tt------------tta-c--------------g-
--gcc--------------------------t---------g-t----------------
----------tt---cttttgactg---ctcccgt---------ca-t------------
--tttaaagaatatca------caa-------------------------------c---
-------------------a--------g--caag-------------------------
----------------------c-------------------------------------
------------------------------------------------------------
------------------------------------------------------------
------------------------------------------------------------
------------------------------------------------------------
------------------------------------------------------------
------------------------------------------------------------
------------------------------------------------------------
------------------------------------------------------------
------------------------------------------------------------
------------------------------------------------------------
------------------------------------------------------------
------------------------------------------------------------
------------------------------------------------------------
------------------------------------------------------------
------------------------------------------------------------
---------------------------ggaaaa-gtataaaagcttt-gtcggttttgtg
aggtccgca--------------atgta--------------agcgag----g-------
------------------------------------------------------------
------------------------------------------------------------
------------------------------------------------------------
------------------------------------------------------------
------------------------------------------------------------
------------------------------------------------------------
------------------------------------------------------------
-------------
>DNA-5-8_DR|462119
------------------------------------------------------------
------------------------------------------------------------
------------------------------------------------------------
------------------------------------------------------------
------------------------------------------------------------
------------------------------------------------------------
------------------------------------------------------------
------------------------------------------------------------
------------------------------------------------------------
------------------------------------------------------------
------------------------------------------------------------
------------------------------------------------------------
------------------------------------------------------------
------------------------------------------------------------
----------------tttatc-----------------------ca----------ttt
aa-----------------------tt------------tta-a--------------g-
--gtc--------------------------a---------g-c----------------
----------tt---cttttgaccg--ccccctgt---------ca-t------------
--tttaaagaatatca------caa-------------------------------t---
-------------------g--------g--cgta-------------------------
----------------------c-------------------------------------
------------------------------------------------------------
------------------------------------------------------------
------------------------------------------------------------
------------------------------------------------------------
------------------------------------------------------------
------------------------------------------------------------
------------------------------------------------------------
------------------------------------------------------------
------------------------------------------------------------
------------------------------------------------------------
------------------------------------------------------------
------------------------------------------------------------
------------------------------------------------------------
------------------------------------------------------------
------------------------------------------------------------
--------------------------gcagcga-ttataaaagcttt-gtccatttcgtg
aggtgc----------------------------------caggcgaa----agtataa-
-atc--------------------------------------------------------
------------------------------------------------------------
------------------------------------------------------------
------------------------------------------------------------
------------------------------------------------------------
------------------------------------------------------------
------------------------------------------------------------
-------------
>DNA-5-8_DR|462120
------------------------------------------------------------
------------------------------------------------------------
------------------------------------------------------------
------------------------------------------------------------
------------------------------------------------------------
------------------------------------------------------------
------------------------------------------------------------
------------------------------------------------------------
------------------------------------------------------------
-------------cagggtcc--ctgcgg--ggt-cttaaa--aagtgtt----------
------------------------------------------------------------
----------aaagtctta-----catt------t-----aaaaa---------------
--tc-gaa--atttatgg-cttt--aaa-------------------aa-----------
--gtctt-aaatt----tgctgttctag--------gt------cttaaata--ttt---
ttgcac-aggtctta-tttttg---cgatgtccatgtaacgcta-ca----------tct
aa-tgctcatt--taaat---tc-ctt------ttg---ttg-t-tgttgc---ta--g-
--gt-ttt--tggg---------gtgtt-gta---------a-t----------------
-------tc-tt---tatttcactagtccaattgt---aatttgcggt-attac-aag--
--aac-aaaaaggt--------caa-cttgcaatagccatt-----cagcttt---ctga
t--aataa--actccgttcgcg---cg-g--cgaatgtgacatcatcgctg---tgttcg
c--agacgttcgct-ttgagtgcgcg----------------------------------
------------------------------------------------------------
------------------------------------------------------------
------------------------------------------------------------
------------------------------------------------------------
------------------------------------------------------------
------------------------------------------------------------
------------------------------------------------------------
------------------------------------------------------------
--------------------------------------tcactttattttag------tg
a-------taaaatgggattgatagtgagatttaattgaagagtgaatagtacagtaggc
t-ataa---tacctaatcaagt----tt-ttaccgattttctatcacagttacatttctg
cttgccagaatgaccaataattattggctagaaattgcaactgctatgggaaaggaggag
--tttttgtaaaactttg-gaaaaacctgagggataagtttgttaaaacaa-ca--caaa
agaggccccc-aaaaacatcttcaatga---taatga----------------------t
tatttttttattcgtctgattttacttt---gtttatttggacc-gccccctgtcattt-
-aaaaaaaaatatcttaatggtgaacgtgtcaa-gtataaaagcc-------gtttcgtg
agttgtg----------------------cgatgcgatgccaggtgaa----agtataa-
-atctgcattaaga-t--------gtttg--t----ttttt--ctgtagttcaatggtgc
agttaatctgactttactactgttcaatttaaataacttta--ttttacccc-taa--tt
ttgtgc-------tttt---aca-tttt-c-tctcgc----------gtgttttt--gat
attgc--g-a-ta---taggtctta-aatttaatacttaatgg-----tcttaaaaaggt
--tgtaa----aaggtcttaaat-----ttgaca---------ttatgatatctgcag--
--agaccctg--------------------------------------------------
------------------------------------------------------------
-------------
>DNA-5-8_DR|462121
------------------------------------------------------------
------------------------------------------------------------
------------------------------------------------------------
------------------------------------------------------------
------------------------------------------------------------
------------------------------------------------------------
------------------------------------------------------------
------------------------------------------------------------
------------------------------------------------------------
------------------------------------------------------------
------------------------------------------------------------
------------------------------------------------------------
------------------------------------------------------------
---------------------------------------------ttaaata--ttt---
ttgcac-aggtc----tttttc---caatgtccatgtaacgcta-ca----------tct
ca-tgcttatt--taaa------t-ta----t-ttt---ttg-t-tgttgc---tt--g-
--gt-ttt--catg---------gtgtt-gta---------g-a----------------
-------tc-tt---tatttgtctagtccaaatgt---aatttgcagt-gttaa-aac--
--ca--------------------------------------------------------
------------------------------------------------------------
------------------------------------------------------------
------------------------------------------------------------
------------------------------------------------------------
------------------------------------------------------------
------------------------------------------------------------
------------------------------------------------------------
------------------------------------------------------------
------------------------------------------------------------
------------------------------------------------------------
------------------------------------------------------------
------------------------------------------------------------
------------------------------------------------------------
------------------------------------------------------------
------------------------------------------------------------
------------------------------------------------------------
------------------------------------------------------------
------------------------------------------------------------
------------------------------------------------------------
------------------------------------------------------------
------------------------------------------------------------
------------------------------------------------------------
------------------------------------------------------------
------------------------------------------------------------
------------------------------------------------------------
------------------------------------------------------------
-------------
>DNA-5-8_DR|462122
------------------------------------------------------------
------------------------------------------------------------
------------------------------------------------------------
------------------------------------------------------------
------------------------------------------------------------
------------------------------------------------------------
------------------------------------------------------------
------------------------------------------------------------
------------------------------------------------------------
------------------------------------------------------------
------------------------------------------------------------
------------------------------------------------------------
-------------------cttt--gaa-------------------a------------
----ctt-aaatt----cactgttctag--------gt------cttaaata--ttt---
ttgcac-aggtctta-tttttg---cgatgtccatgtaacgcta-ca----------tct
aa-tgctcatt--taaa----------------------ttt-t-ttttgt---aa--t-
--gttttt---ggg---------tcgtt-gta---------g-tt---------------
--------c-tt---tattttactagtccaattgt---aatttgcggt-attac-aac--
--tacaaa-aaggt--------caa-cttgcaatagccaat-----cagcttt---ctgt
t--attaa--actcagtgcgcg---cg-g--tgaatgtgacgtcatcgctg---tgtttg
c--aaaagttcttt-ttgagtgcgcgctaaatgatttcggctcgcggagtatgccgttat
ttcactgacgaatgtcgtaagcacagttttataagtcgggatcgcattcatgtaacat--
gagagagaatctc--tgctcactcgccagttttcct------------------------
------------------------------------------------------------
------------------------------------------------------------
------------------------------------------------------------
------------------------------------------------------------
------------------------------------------------------------
------------------------------------------------------------
------------------------------------------------------------
------------------------------------------------------------
------------------------------------------------------------
------tgaatgacccataattcttggctagaaattgcaacagccatgtgaaatgaggaa
aaattttgtaaaagtttg-gaaaaacctgaggtataagtttgttaaaac---aaa-aata
agaggccccc-aacaacatcttcaatgataatga-------------------------t
tctctttttattcgtctgattttactgtct-gtttcttttgaccg--cccctgtctttt-
---taaagaatatctcaatggcaaacgcgtcaa-gtataaaagcctc-atccgtttcgtg
atgtgcg----------------------caatgcggcgccaggtgaa----attatag-
-accagcattagga-tgttt----gtttgtttgt--ttttt--ctgtagttcaatggtgc
atctaacctgtctttagtactgttcaatttaaatacattta--ttttaccct-taa--tg
ttgtga-------tttt---aca---------------------------ttttt--gat
attgc--g-a-ta---caggtctta-aatttaatacttaatgg-----tcctaaaaaggt
--cttta----aaagtcttaaat-----ttgaca---------ttatgatatctgcag--
--aaaccctg--------------------------------------------------
------------------------------------------------------------
-------------
>DNA-5-8_DR|462123
------------------------------------------------------------
------------------------------------------------------------
------------------------------------------------------------
------------------------------------------------------------
------------------------------------------------------------
------------------------------------------------------------
------------------------------------------------------------
------------------------------------------------------------
------------------------------------------------------------
------------------------------------------------------------
------------------------------------------------------------
------------------------------------------------------------
------------------------------------------------------------
------------------------------------------------------------
------------------------------------------------------------
-------------------------------------------t--------------g-
--g-------------------------c------------a------------------
-----------t---tatttcattg--acaaatgt-cgaaagcgcagt-attac-aag--
--tc-gag----attg------catttttgaaata-------------------------
-----cca-----------g-----catg--tata-----------------tctctgt-
-----------gct--------cgag----------------------------------
------------------------------------------------------------
-----------------------cgctgatttcctct-gttc------------------
------------------------------------------------------------
------------------------------------------------------------
------------------------------------------------------------
------------------------------------------------------------
------------------------------------------------------------
------------------------------------------------------------
------------------------------------------------------------
------------------------------------------------------------
------------------------------------------------------------
------------------------------------------------------------
------------------------------------------------------------
------------------------------------------------------------
------------------------------------------------------------
------------------------------------------------------------
---------------------------------------------------gtgcacaa-
-aacttct-------t--------------------------------------------
------------------------------------------------------------
------------------------------------------------------------
------------------------------------------------------------
------------------------------------------------------------
------------------------------------------------------------
------------------------------------------------------------
-------------
>DNA-5-8_DR|462124
------------------------------------------------------------
------------------------------------------------------------
------------------------------------------------------------
------------------------------------------------------------
------------------------------------------------------------
------------------------------------------------------------
------------------------------------------------------------
------------------------------------------------------------
------------------------------------------------------------
-------------caaggtct--ccgtgg--ggc-ctt--a-------------------
------------------------------------------------------------
-----------aagtctaa-----aatt-t----------aaaaa---------------
--cg-aaa--ttgtaggc-ccaa--aaa-------------------aa-----------
--gtctt-aaatt----tgctgttgtag--------gt------cttaaata--ttt---
ttgtac-aggtctta-tttttc---agatttccatgtaacgcta-ca----------tct
aa-tgctcatt--taaat---tctttt------ttg---ttg-t-tgttgc---tt--g-
--gt-ttt--cgta---------gtgct-gta---------g-t----------------
-------tc-tt---tatttcactagtcctaatgt---aatttgtggt-attac-aac--
--tacaaatgagac--------caa-catgcaatagccaat-----tagcttt---ctgt
t--attga--actcagtgggag---cg-g--cgaatgtga--------------------
------------------------------------------------------------
------------------------------------------------------------
------------------------------------------------------------
------------------------------------------------------------
------------------------------------------------------------
------------------------------------------------------------
------------------------------------------------------------
------------------------------------------------------------
------------------------------------------------------------
------------------------------------------------------------
------------------------------------------------------------
------------------------------------------------------------
------------------------------------------------------------
------------------------------------------------------------
------------------------------------------------------------
------------------------------------------------------------
------------------------------------------------------------
------------------------------------------------------------
------------------------------------------------------------
------------------------------------------------------------
------------------------------------------------------------
------------------------------------------------------------
------------------------------------------------------------
------------------------------------------------------------
------------------------------------------------------------
-------------
>DNA-5-8_DR|462125
------------------------------------------------------------
------------------------------------------------------------
------------------------------------------------------------
------------------------------------------------------------
------------------------------------------------------------
------------------------------------------------------------
------------------------------------------------------------
------------------------------------------------------------
------------------------------------------------------------
-------------cagggtcc--ccgcgg--ggt-cttaaa--aagtatt----------
------------------------------------------------------------
--------aaaaagtctta-----aatt------a-----aaaaa---------------
--tc-gaa--atttatgg-cttt--aaa-------------------aa-----------
--gtctt-aaatt----tgctgttctag--------gt------cttaaata--ttt---
ttgcac-aggtctta-tttttg---cgatgtccatgtaacacta-ca----------tct
aa-tgctcatt--taaat---aa-ttt------ttg---ttg-c-tgttgc---ta--g-
--gt-ttt--tggg---------gtgtt-gta---------g-t----------------
-------tc-at---tatttcactagtccaattgt---aatttgcggt-attac-aac--
--tac-aaaaaagt--------caa-cttgcaatag-caat-----cagcttt---ctgt
t--attaa--actcagtgcgcg---cg-g--cgaatgtgacgtcatcgctg---tgtttg
t--ggaagttcgct-ttgagtgcgcgcgacatgatttcggctggcagagtatgccattat
ttcactgacaaatgtcgcaagtgcagttttataagtcgggagcgt-----tgtaatgcga
gagagggaa---------------------------------------------------
------------------------------------------------------------
------------------------------------------------------------
------------------------------------------------------------
------------------------------------------------------------
------------------------------------------------------------
------------------------------------------------------------
------------------------------------------------------------
------------------------------------------------------------
------------------------------------------------------------
------------------------------------------------------------
------------------------------------------------------------
------------------------------------------------------------
------------------------------------------------------------
------------------------------------------------------------
------------------------------------------------------------
------------------------------------------------------------
--------------------------atttaaataacttta--ttttacccc-taa--tt
ttgtgc-------tttt---aca-tttt-c-tctcgc----------gtgttttt--gat
attgc--g-atta---taggtctta-aatttaatacttaat----------------ggt
--cttaa----aaggtcttaaat-----ttgaca---------ttatgatatctgcag--
--agaccctg--------------------------------------------------
------------------------------------------------------------
-------------
>DNA-5-8_DR|462126
------------------------------------------------------------
------------------------------------------------------------
------------------------------------------------------------
------------------------------------------------------------
------------------------------------------------------------
------------------------------------------------------------
------------------------------------------------------------
------------------------------------------------------------
------------------------------------------------------------
-------------cagggtcc--ccgcgg--ggt-cttaaa--aagtatt----------
------------------------------------------------------------
--------aaaaagtctta-----aatt------a-----aaaaa---------------
--tc-gaa--atttatgg-cttt--aaa-------------------ag-----------
--gtctt-aaatt----tgctgttctag--------gt------cttaaata--ttt---
ttgcag-aggtctta-tatttg---tgatgtccatgtaacgcta-ca----------tct
aa-tgctcatt--taaat---ta-ttt------ttg---ttg-t-tgttgc---ta--g-
--gt-ttt--tggg---------gtgtt-gta---------g-t----------------
-------tc-aa---tatttcacaagtccaattgt---aatttgcggt-attac-aac--
--tac-aaaaaagt--------caa-cttgcaatagccaat-----cagcttt---ctgt
t--tttaa--actcagtgcgcg---ca-g--cgaatgtgaagtcatcgctg---tgtttg
t--ggaagttcggt-ttgagtgcacgcgacatgatttcggctggcagagtatgccgttat
ttcactgacaaatgtcgcaagtgcagttttataagtcgggagcat-----tgtaatgcga
gagagcgaa---------------------------------------------------
------------------------------------------------------------
------------------------------------------------------------
------------------------------------------------------------
------------------------------------------------------------
------------------------------------------------------------
------------------------------------------------------------
------------------------------------------------------------
------------------------------------------------------------
------------------------------------------------------------
------------------------------------------------------------
------------------------------------------------------------
------------------------------------------------------------
------------------------------------------------------------
------------------------------------------------------------
------------------------------------------------------------
------------------------------------------------------------
--------------------------atttaaataacttta--ttttacccc-taa--tt
ttgtgc-------tttt---aca-tttt-c-tctcgc----------gtgttttt--gat
attgc--g-a-ta---taggtctta-aatttaataattaatgg-----tcttaaaaaggt
--cttaa----aaggtcttaaat-----ttgaca---------ttatgatatctgcag--
--aaaccctg--------------------------------------------------
------------------------------------------------------------
-------------
>DNA-5-8_DR|462127
------------------------------------------------------------
------------------------------------------------------------
------------------------------------------------------------
------------------------------------------------------------
------------------------------------------------------------
------------------------------------------------------------
------------------------------------------------------------
------------------------------------------------------------
------------------------------------------------------------
------------------------------------------------------------
------------------------------------------------------------
------------------------------------------------------------
------------------------------------------------------------
------------------------------------------------------------
------------------------------------------------------------
------------------------------------------------------------
------------------------------------------------------------
------------------------------------------------------------
---------ccaga--------tga-c---------------------------------
------------------------------------------------------------
------------------------------------------------------------
------------------------------------------------------------
------------------------------------------------------------
------------------------------------------------------------
------------------------------------------------------------
------------------------------------------------------------
------------------------------------------------------------
------------------------------------------------------------
------------------------------------------------------------
------------------------------------------------------------
------------------------------------------------------------
------------------------------------------------------------
--------------caatagttcttggcta-------caacaaccgtgagaaaccaggaa
agttcttataaactttt----------------ataagtttgttataacaa-g-----aa
agaggccatg-caaaa-----------------gtgg---agacgcatgtggttt-----
----------------tagtattacagaat-gttttccgtgaca-accccctgtca-tt-
--taaaagaatatctcaatgggaact-cgtcag-gtataaaagcctc-gtccgtttcatg
aggtgtg----------------------cgatgctgcaaaaggtaaa----agtgt-a-
attcagccttaaga-tgttt----gtttgtt-----ttctc--ctgtagtttaatggtgt
gtgtaacctgtcttcagtattgttctatttgaatacattta--tttgaccac-tca--tt
ttgtga-------ttta---gca-tttt-c-tctttgt---gtatgtgtgttttt--gat
attgt--g-a-ta---taggtctta-aatgtaatgcttaatgg-----tctt--------
-----aa----aaagtcttaaat-----ttgaca---------ttatgatatctggag--
--aaaccctg--------------------------------------------------
------------------------------------------------------------
-------------
>DNA-5-8_DR|462128
------------------------------------------------------------
------------------------------------------------------------
------------------------------------------------------------
------------------------------------------------------------
------------------------------------------------------------
------------------------------------------------------------
------------------------------------------------------------
------------------------------------------------------------
------------------------------------------------------------
------------------------------------------------------------
------------------------------------------------------------
------------------------------------------------------------
------------------------------------------------------------
------------------------------------------------------------
------------------------------------------------------------
------------------------------------------------------------
------------------------------------------------------------
------------------------------------------------------------
------------------------------------------------------------
------------------------------------------------------------
------------------------------------------------------------
------------------------------------------------------------
------------------------------------------------------------
---------------------------------------------gctctgtcgga----
----------------------------------ctcctttcgtgcttttgctctccaga
gatgcttcagc--atactgtagtatta----agaa-------------------------
------------------------------------------------------------
------------------------------------------------------------
------------------------------------------------------------
------------------------------------------------------------
------------------------------------------------------------
-------------------agt--------------------------------------
----aactgatgaaatgaaatacagtgtaagaaattgcaacagcactgggaaaggaggac
agt-----------ttgg-aaaaaacctgagggataagtttgttaaaacaa-ca--aaaa
agaggccccc-aaa---aacttcaatgg---caatga----------------------t
tatcttttta---ttctgattttactttgt-tttttttttgacc-gccccctgtcattt-
---aaaaaaa-atctcaatggcgaacgtgtcaa-gtataaaagcctc-attggttttgtg
aggtgtg----------------------cgatgcggcgccaggggaa----agtataa-
-atcagtgttaagg-t--------gtttgt---t--ttttt--ctgtagtttgatggtgc
atttaacatgtctgtagtaccgttcaatttaaataaattta--ttttacgtt-taa--tt
ttgtgc-------ttta---aaa-attt-c-tct----------tgcatgttttt--gat
attgc--tat-ta---taggtcttataatttaatacttaatgg-----tctta-------
------a----aaagtgttaaat-----ttgaca---------tcttgttatctgcag--
--agaccctg--------------------------------------------------
------------------------------------------------------------
-------------
>DNA-5-8_DR|462129
------------------------------------------------------------
------------------------------------------------------------
------------------------------------------------------------
------------------------------------------------------------
------------------------------------------------------------
------------------------------------------------------------
------------------------------------------------------------
------------------------------------------------------------
------------------------------------------------------------
-------------cagggtcc--ccgcgg--ggt-cttaaa--aagtatt----------
------------------------------------------------------------
--------aaaaagtctta-----aatt-----aa-----aaaaa---------------
--tc-gaa--atttatgg-cttt--aaa-------------------ag-----------
--gtctt-aaatt----tgctgttctag--------gt------cttaaata--ttt---
ttgcag-aggtctaa-tttttg---tgatgtccatgtaacgcta-ca----------tct
aa-tgctcatt--taaat---ta-ttt------tta---ttg-t-tgttgc---ta--g-
--gt-ttt--tggg---------gtgtt-gta---------g-t----------------
-------tc-at---tatccattaagtccaattgt---aatttgcggt-attac-aac--
--tac-aaaaaagt--------caa-cttgcaatagccaat-----cagcttt---ctgt
t--tttaa--actcagtgcgcg---ca-g--cgaatgtgaagtcatcgctt---tgtttg
c--gaaagttcgat-ttgagtgcacgcgacatgatttcggctggtagagtatgccgttat
ttcactgacaaatgtcgcaagtgcagttttataagtcgggagcat-----tgtaatgcga
gagagcaaa---------------------------------------------------
------------------------------------------------------------
------------------------------------------------------------
------------------------------------------------------------
------------------------------------------------------------
------------------------------------------------------------
------------------------------------------------------------
------------------------------------------------------------
------------------------------------------------------------
------------------------------------------------------------
------------------------------------------------------------
------------------------------------------------------------
------------------------------------------------------------
------------------------------------------------------------
------------------------------------------------------------
------------------------------------------------------------
------------------------------------------------------------
--------------------------atttaaataacttta--tttcacccc-taa--tt
ttgtgc-------tttt---aca-tttt-t-tttcgc----------gtgttttt--gat
attgc--g-a-ta---taggtccta-aatttaataattaatgg-----tcttaaaaaggt
--cttaa----aaggtcttaaat-----ttgaca---------ttatgatatctgcag--
--aaaacctg--------------------------------------------------
------------------------------------------------------------
-------------
>DNA-5-8_DR|462130
cagaatgaccaataattattggctagaaattgcaacagccatgggaaaggaggaaagttt
ttgtaaaactttggaaatgttcaatga---------------------------------
------------caatga---aaattattttctttttattcgtctgattttacttt--gt
ttttttggagcgccccctgtcattt--aaaa----aaaaatctcaatggtgaacgtgtca
agtataaaagccttaatccgtttcgtgggtt----gtgcgatgcgttgccaggtgaaagt
ataaa----------tctgcattaagatg-----tttgtgtttttctgtagttcaatg--
----gtgcttttaacctgactttactactgttcaatttaaataactttaattca-cccct
aattttgtgcttttac-attttctctcacgtgtttttgatattgcaatataggtcttaaa
tttaatacttagtggtcttaaaaaggtcgtaaaaggtcttaaatttgacattatgatatc
tgcagag------cagggtcc--ccgcgg--ggt-cttaa--------------------
------------------------------------------------------------
------------------------aatt-t------------atg---------------
--gc-gaa--attaatgg-cttt--aaa-------------------aa-----------
--gtctt-aaatt----tgctgttctag--------gt------ctaaaata--ttt---
ttgcac-agatctta-tttttg---cgatgtccacgtaacgcta-ca----------tct
aa-tgctcatt--taaat---tctt------t-ttg---ttg-t-tgttgc---tt--g-
--gt-ttt--tggg---------gtgt-------------ag-t----------------
-------tc-tt---tatttcactagtccaattgt---aatttgcggt-attac-aac--
--tacaaa-aaggt--------cag-cttgcaatagccaat-----cagcttt---ctgt
t--attaa--act-----------------------------------------------
------------------------------------------------------------
------------------------------------------------------------
------------------------------------------------------------
------------------------------------------------------------
------------------------------------------------------------
------------------------------------------------------------
------------------------------------------------------------
------------------------------------------------------------
------------------------------------------------------------
------------------------------------------------------------
------------------------------------------------------------
------------------------------------------------------------
------------------------------------------------------------
------------------------------------------------------------
------------------------------------------------------------
------------------------------------------------------------
------------------------------------------------------------
------------------------------------------------------------
------------------------------------------------------------
------------------------------------------------------------
------------------------------------------------------------
------------------------------------------------------------
------------------------------------------------------------
------------------------------------------------------------
------------------------------------------------------------
-------------
>DNA-5-8_DR|462131
------------------------------------------------------------
------------------------------------------------------------
------------------------------------------------------------
------------------------------------------------------------
------------------------------------------------------------
------------------------------------------------------------
---------------------------------------------------ttat-----
------------------------------------------------------------
------------------------------------------------------------
-------------tatatt-a----gtta--ggc--------------------------
------------------------------------------------------------
------------------------------------------------------------
------ta-----------ccat------------------------ag-----------
--------caact-----------------------tta--------gaa----tc----
----ac---------------------------------tacaa-ca-------------
gg-------------------------------------tta------------------
--at----------tcaag-----cact-tta---------c-tagtaat----------
-----aaacactg----tgttactg-------------------tagc-------aac--
--tataga----atc---------a--tcacaacag------------------------
---gttaa-----------------t--------------------------------a-
-----------act----------------------------------------------
------------------------------------------------------------
------------------------------------------------------------
------------------------------------------------------------
------------------------------------------------------------
------------------------------------------------------------
------------------------------------------------------------
------------------------------------------------------------
------------------------------------------------------------
------------------------------------------------------------
------------------------------------------------------------
------------------------------------------------------------
------------------------------------------------------------
------------------------------------------------------------
------------------------------------------------------------
------------------------------------------------------------
------------------------------------------------------------
-------------------------------------------------------gtag-
--------t--------------tatt--------------------------tt-g---
---------------------------------------------ttgttac--------
-------------------tat--------------------------------------
------------------------------------------------------------
------------------------------------------------------------
------------------------------------------------------------
------------------------------------------------------------
-------------
>DNA-5-8_DR|538997
------------------------------------------------------------
------------------------------------------------------------
------------------------------------------------------------
------------------------------------------------------------
------------------------------------------------------------
------------------------------------------------------------
------------------------------------------------------------
------------------------------------------------------------
------------------------------------------------------------
-------------cagggtttg---gtgg--ggt-cttaaa-------------------
------------------------------------------------------------
-----------------------gtctt------agt-ttaaaaa---------------
--tc-gaa--atttaagg-cctt--aaa-------------------aa-----------
--gtctt-aaatt----cgctcttctag--------gt------cttaaatg--ttt---
ttgcac-aggtctta-tttttt---t-atttccatgtaacgctt-aa----------tct
aa-tgctcatt--taaat---tctttt------ttgg--gtg-cgcaccac-----atg-
--at-tttg-cgga---------gtatg-gca-----------t----------------
---------------tatttcactga--caaatgt--ataagtgcagt-attacaaat--
--------cggggtgcatcatgtaa-tacaggaaagcgaat--ggccggtttt---ctgt
t--acaaa--act------g-----ct--------tgcgaggtcaacactg-gctgctcg
c--gaatgatcgctgtcggatgtgcg----atg---------------------------
------------tgtc----------tt--------------------------------
----------------------------gtttcctc------------------------
------------------------------------------------------------
----------------------------------ctcctttcaagcttttactctgcaga
gatgcttcagc--atactgtagtatta----agaatagtgaactgatg-aaatgaaatac
agtgtaggtttagtacagtaaagtgtggtgaattgtagaataatataccc----------
-tatattgtaaaaaaa-----------acaaacacagcactgggtaa-tttgtttatatt
aaacttgttgtgctaccatagcaactatagtatcaccatgacatattaattgaagtactt
ta----------caaaacactatacagcagacactagttcactttattttagttgccatg
a-----------------------------------------------------------
---------ta-------------------------------------------------
------------------------------------------------------------
--------------------------------------------------------agtg
aga---------------------------------------------------------
----------------------------tt------------------------------
----------tatttgaagagtgaac----------------------------------
----------------------------------------------------agt-----
------------------------------------------acagtagtctataatacc
atatcaagttcc-------ccatt-------------------ttctatcac--------
------------agtt----aca-tttc--------------------------------
-----------tg-----------------------------------------------
----------c-----------------ttgc----------------------------
------------------------------------------------------------
------------------------------------------------------------
-------------
>DNA-5-8_DR|538998
------------------------------------------------------------
------------------------------------------------------------
------------------------------------------------------------
------------------------------------------------------------
------------------------------------------------------------
------------------------------------------------------------
------------------------------------------------------------
------------------------------------------------------------
------------------------------------------------------------
-------------cagggtcc--ccgcgg--ggt-cttaaa--aagtatt----------
------------------------------------------------------------
--------aaaaagtctta-----aatt------a-----aaaaa---------------
--tc-gaa--ttttatgg-cttt--aaa-------------------aa-----------
--gtctt-aaatt----tgctgttctag--------gt------tttaaata--ttt---
ttgcac-atgtctta-tttttt---cgatgtccatgtaacgcta-ca----------tct
aa-tgctcatt--taaat---ta-ttt------ttg---ttg-t-tgttac---ta--g-
--gt-ttt--tggg---------gtgtt-gta---------g-t----------------
-------tc-tt---tatttcactagtccaattgt---aatttgcggt-attac-a----
---ac-aaaaaagt--------caa-cttgcaatagccaat-----cagcttt---ctga
t--attaa--actcagtgtgcg---cg-g--cgaatgtgacatcatcgctg---tgtttg
c--ggaagttcgct-ttgagtgtgcgcgacatgatttcggctggcagagtatgccgttac
ttcactgacaaatgtcgcaagcgcagttttataagtcgggagcgc-----tgtaatacaa
gagagcgaatctc--tgctcacgcgccggtttccttt-gttcatggacaaaactgcttgc
gagctctcaaaacactggctgctcacgtgcgaatgatctgctctcgctccgtcgga----
----------------------------------ctcctttcgtgcttt-----tccaga
gatgtttcagc--atactgtagtatta----agaatagtgaactgata-aaattaaatac
agtgtagttttactacagtaaagtatgttgaattgtagaaaaatttaccc----------
-catactgtaaaaaa----------aaaaaa-taaagcactgggtag-tttgtttttaat
acacttgttgtgttaccatagcaactatagtattaccacaacagagtaattgaagtactt
tactgaactttacaaaacactgtacagcagacactagttcactttattttag------tg
a-------taaaatgggattgatagtgggatttatttgaagaatgaatagtacagtaagc
t-ataa---tacctaatcaagt----tt-ttacctattttctatcacagttacatttctg
cttgccagaatgaccaataattattggctagaaattgcaacagccttgggaaaggaggaa
agtttttgta----------aaaactctgaggtataagtttgttaa---aa-ca--aaaa
agaggccccc-aaaaacatcttcaatga---taatga----------------------t
tttctatttattaggctgattttactttct-gtttttttggact-gccccctgtcattt-
----aaaaaatatctcaataatgaacgtgtcaa-gtataaaagccttaatccgtttcatg
agttgtg----------------------cgatgcagtgccaggtaaa----agtttaa-
-atctgcattaaga-t--------gtttg--t----ttttt--ctgtagttcaatggtgc
atttaacctgactttactactgttcaatttaaataacttta--ttttacccc-taa--tt
ttgtgc-------tttt---aca-tttt-c-tctcgc----------gtgttttt--gat
attgt--g-a-aa---taggtctta-aatttaatacttaatgg-----tcttaaaaaggt
--cttaa----aaggtcttaaat-----gtgaca---------ttatgatatttgcag--
--agaccctg--------------------------------------------------
------------------------------------------------------------
-------------
>DNA-5-8_DR|538999
ccagatgaccaataattcttggctagaaattgcaacagccatgggaaaggaggaaagtgt
ttgtaaaactttggaaaaacctgaggtatacatttgttaaaacaaaaaag-a-ggctccc
-aaaaacatcttcaatga---taatgattttctttttattcgtctgattttactttgttt
tttttttgaccgccccctgtcattt--aaaa----aaatatctcaatggcgaatgcgtca
agtataaaagcctc-atccgttttgtgaggt----gtgcgatgtggcgccaggcgaaagt
ataaa----------tcagcgttaagatg-----tttgtttttttctgtagttcaatg--
----gttcctttaacctgtctttagtacgtttcaatttaaatacatttatttta-cccct
aattttgtgcttttactattttttctcgcgtgtttttgatattgcaatataggtcttaaa
ttt---------------------------------------------------------
-------------cagggtcc--ccgcgg--ggt-cttaa--------------------
------------------------------------------------------------
----------aaagtctaa-----aatt-t----------aaaaa---------------
--tc-gaa--atttaagg-cttt-aaaa-------------------aa-----------
--gtctt-aaatt----cgctgttctgg--------gt------cttaaata--ttt---
ttgcat-aggtctta-attttg---caatgtccatgtaacgcta-ca----------tct
aa-tgctcatt--taatta---atttt----t-ttg---ttg-t-tgttgc---tt--g-
--gt-ttt--tggg---------gtgtt-gta---------g-t----------------
-------tc-tt---tatttcactagtccaattgt---aatttgcggt-attac-aac--
--tacaaa-caggt--------cag-cttgcaatagccaat-----cagcttt---ctgt
t--atcaa--actcagtgcgcg---cg-g--cgaatgtgacgccatcactg---tgtttg
a--ggaagttccct-ttgagtgcgcgtgacatgatttcggctggcagagtatgccgttat
ttcactgacaaatgtcgtaagcgcagttttataagtcgggagcgc-----tgtaatacga
gagagtgga---------------------caaaact-gctcgtggacaaaactgctcgc
gaggtctcaaaacactggctgctcacgtgcgaatgatctgctctcactccgtcggac---
-----------------------------------tctgttcgtgcttttgctctccaga
gatgcttaagc--atactgtagtatta----aaaatagtgaactgata-aaatgaaatac
agtttagttttactacagtaaagtgtggtgaattgtagaaaaatataccc----------
-tatattgtaaaaaa------------aaatctaaagcactgggtag-tttgtttataat
acacttgttgtgttaccatagcaactatagtattaccacaacagattaattgaagcactt
tactgtactttacaaaacactgtacagcagccactagttcacttcattttagaga-----
--------taaaatgggattgatagtgacatttatttgaagagtgaatagtacagtaggc
t-ataa---taccttatcaagt----gttttccctattttctatcactgttacattcctg
cttg--------------------------------------------------------
------------------------------------------------------------
------------------------------------------------------------
------------------------------------------------------------
------------------------------------------------------------
------------------------------------------------------------
------------------------------------------------------------
------------------------------------------------------------
------------------------------------------------------------
------------------------------------------------------------
------------------------------------------------------------
------------------------------------------------------------
------------------------------------------------------------
-------------
>DNA-5-8_DR|539000
------------------------------------------------------------
------------------------------------------------------------
------------------------------------------------------------
------------------------------------------------------------
------------------------------------------------------------
------------------------------------------------------------
------------------------------------------------------------
------------------------------------------------------------
--------------g---------------------------------------------
-------------cagggttt--acacag--gtt-ctt----------------------
------------------------------------------------------------
----------atagtctat-----aatt-t----------gaaaa---------------
--ta-gaa--atttaagg-c----cata-------------------aa-----------
--gtctt-aaatt----cgctgttctag--------gt------cttaaata--ttt---
ttgcac-aggtctta-tttttc---caatttccatgtaacacta-ca----------tct
aa-tgctcatt--taaat---tctttt----t-t-------g-t-tgttgc---ta--g-
--gt-ttt--cgtg---------atgtt-gta---------g-t----------------
-------tc-tt---tatttcactagtccaattgt---aatttgcggt-attgc-aac--
--tacaaaaaatgt--------caa-cttgcaatagtcaat-------------------
-----------ctcagtgcgcg---cg-g--agaatatgaagtcatcgctg---tgtttg
c--gtaggttcgct-gtgggtgcgcaccacatgattttagctggtggagtatggcaatat
ttcactgacaaatgtcataatggcagtattacaagtcgggagggtattcatggaatacta
cagagcgaattcctg------------------------------gacaaaacctctcgt
gtgcacgcaaaacactggcagctcacatgtaaatggtctggtctagctccatcg----at
gcggactcacaaaatttgtg-------tttccttcttttttcgtgcttttgctctccaga
gatgcttcagc--atattgtagtatta----agaatagtaaactgata-aaattaaatac
agtgtagttttactacagtaaagtgtggcgaactgtagtataatatacca----------
-tatattgtaaaaaaa---------aaaaaactacagcactgggtaa-tttgtttataat
acacttgttgtgttaccatagcaactatcgtattacgacaacagattaattgaagtactt
tactgcacttttcaaaacactgtacagcagagactagttcactttattttag--------
-------------------------------------------ttaatagtactgtaggc
t-ataa---tacctttttaggt----tt-tcgtctattttctatcacagttacatttctg
cttgcccagatgaccaataattcttggctagaaattgcaacagccatgggatagggggaa
ggtttttgtaaaagtttg--aaaaacctaagagatgagtttgttaaaacaaaaaaattaa
ataaaaaataaaaaaatatcttcaatgatat--tagt----------------------g
actgtttttattcatctgattttactgtct-ttttcttttgaccc-tcccctttcatgta
-aaaaaaaaatatctcaatggtgaacgcgtcaa-gtataaaagccac-gtctgtttcgtg
aggtgtg----------------------cgatgtg--gccaggtgaa----agtataa-
-atcagcattaaga-ttaatttaagtttg--t----ttttt--ctgtagttcaatggtgc
atctaac----cttctgtactgttcaatataaatacactta--tcttaccac-taa--at
ttgtgattttt---------aca-tttt-c-tctcgc----------atg-ttttt-gac
attgc--a-a-ta---tagttctta-aatttaatacttaatgg-----ttttaaaaaggt
--ctt------aaagttttacat-----ttgaca---------ttatgatatctgcag--
--aaaccctg--------------------------------------------------
------------------------------------------------------------
-------------
>DNA-5-8_DR|539001
------------------------------------------------------------
------------------------------------------------------------
------------------------------------------------------------
----------------------------------------------tagtgaatggataa
actgttttaaa-------------------------------------------------
------------------------------------------------------------
-----------------------------------tactgttagtttgtaactac-----
------------------------------------------------------------
------------------------------------------------------------
-------------agtggtgt----gttt-tagta-------------------------
------------------------------------------------------------
------------------------------------------------------------
------ta-----------atat------------------------aa-----------
----cccatagtt-----------------------gta--------gaa----------
----ac-cgg--------------------------------------------------
ta-------------------------------------ttg----------------gg
tcatttgt-ttaaa---------ttact-atac---------------------------
-------ttattg----tgttacta-------------------tagc-------aaca-
--gataaa----ttc-aa----gta--ctttaacaatattt-------------------
-ctataaa-----------------ct-atg---------------------------t-
-----------aca----------------------------------------------
------------------------------------------------------------
------------------------------------------------------------
------------------------------------------------------------
------------------------------------------------------------
------------------------------------------------------------
------------------------------------------------------------
------------------------------------------------------------
------------------------------------------------------------
------------------------------------------------------------
------------------------------------------------------------
------------------------------------------------------------
------------------------------------------------------------
------------------------------------------------------------
------------------------------------------------------------
------------------------------------------------------------
------------------------------------------------------------
-------------------------------------------------------gcaa-
--------ca--------------------------------------------------
---------------------------------------------tt-------------
------------------------------------------------------------
------------------------------------------------------------
------------------------------------------------------------
------------------------------------------------------------
------------------------------------------------------------
-------------
>DNA-5-8_DR|539002
------------------------------------------------------------
------------------------------------------------------------
------------------------------------------------------------
------------------------------------------------------------
------------------------------------------------------------
------------------------------------------------------------
------------------------------------------------------------
------------------------------------------------------------
------------------------------------------------------------
------------------------------------------------------------
------------------------------------------------------------
------------------------------------------------------------
------------------------------------------------------------
------------------------------------------------------------
------------------------------------------------------------
------------------------------------------------------------
------------------------------------------------------------
------------------------------------------------------------
------------------------------------------------------------
------------------------------------------------------------
------------------------------------------------------------
------------------------------------------------------------
------------------------------------------------------------
------------------------------------------------------------
------------------------------------------------------------
------------------------------------------------------------
------------------------------------------------------------
------------------------------------------------------------
------------------------------------------------------------
------------------------------------------------------------
------------------------------------------------------------
------------------------------------------------------------
------------------------------------------------------------
------------------------------------------------------------
-----------------------------------------------------------t
tctctgtttatccgtctgattttactgtct-gtttcttttgaccg-ccccctgtcattt-
---aaaagaatatctcaatggtgaacttgttaa-gtagaaaagcctc-ttcagtttagtg
aggtgcg----------------------tgatgtggtgccaggcgaa----agtataa-
-atcagccttaaga-tgttt----tttttttttt--ttttt--ctgtagttcaatggtgc
atctaacctgtatttagtactgtttaatttgaatacattta--ttttaacac-taa--tt
ttgtga-------tttttttcca-tttt-c-tctt--tgt-gcaggcgtgttttt--gat
attgc--g-a-ta---taggtctta-aatttaatacttaatgg-----tcttaaaaaggt
--cttaa----aaagtcttatat-----ttgaca---------ttatgatatctgcag--
--aaaccctg--------------------------------------------------
------------------------------------------------------------
-------------
>DNA-5-8_DR|539003
------------------------------------------------------------
------------------------------------------------------------
------------------------------------------------------------
------------------------------------------------------------
------------------------------------------------------------
------------------------------------------------------------
------------------------------------------------------------
------------------------------------------------------------
------------------------------------------------------------
--------------agggttt--ccacgg--ggt-cttaaa-------------------
------------------------------------------------------------
-----------aagtttca-----aatt-t----------agaaa---------------
--tc------------------t--aaa-------------------aa-----------
--gtctt-aaatt----cgctgttctag--------gt------cttaaata--ttt---
ttgcac-gggtctta-tttttc---cgatgtccatgtaatgcta-ca----------tct
aa-tgcgcatt--taaat---tattat----t-att---ttg-t-tgttgc---tt--g-
--gt-ttt--cgtg---------g---t-gta---------gtt----------------
-------tt-tt---tatttcactagtcctaatgt---aatttgcggt-attac-aac--
--tacaaatgacac--------caa-catgcaatagccaat-----cagcttt---ctgt
t--attga--actcagtgcgcg---cg-g--caaatgtgacaacaacacta---tgtttg
c--gga------------------------------------------------------
------------------------------------------------------------
------------------------------------------------------------
------------------------------------------------------------
------------------------------------------------------------
------------------------------------------------------------
------------------------------------------------------------
------------------------------------------------------------
------------------------------------------------------------
------------------------------------------------------------
------------------------------------------------------------
------------------------------------------------------------
------------------------------------------------------------
------------------------------------------------------------
------------------------------------------------------------
------------------------------------------------------------
------------------------------------------------------------
------------------------------------------------------------
------------------------------------------------------------
------------------------------------------------------------
------------------------------------------------------------
------------------------------------------------------------
------------------------------------------------------------
------------------------------------------------------------
------------------------------------------------------------
-------------
>DNA-5-8_DR|539004
------------------------------------------------------------
------------------------------------------------------------
------------------------------------------------------------
------------------------------------------------------------
------------------------------------------------------------
------------------------------------------------------------
------------------------------------------------------------
------------------------------------------------------------
------------------------------------------------------------
-------------cagggtcc--ccacgg--ggt-cttaaa--aagtatt----------
------------------------------------------------------------
--------aaaaagtctta-----aatt-a----a-----aaaaa---------------
--tc-gaa--atttatgg-cttt--aaa-------------------aa-----------
--gtctt-aaatt----tgctgttcttg--------gt------cttaaata--ttt---
ttgcac-aggtctta-tttttg---cgatgtccatgtaacgcta-ca----------tca
aa-tgctcatt--tgaat---tc----------tat---ttg-t-tgttgc---ta--g-
--gt-ttt--tggg---------gtgtt-gta---------g-t----------------
-------tc-at---tatttcactagtccaattgt---aatttgcgct-attac-aac--
--tac-aaaaaagt--------caa-cttgcaatagccaat-----cagcttt---ctgt
t--at-----actcagtgcgcg---cg-g--cgaatgtgacatcatcgctg---tgtttg
c--ggaagttccct-ttgagtgcgcgcgacatgatttcggctggcagagaatgacgttat
ttcattgacaaatatcgcaagcgcagttttataagtcgggagcgc-----tgtaatacta
gagagcgaatctc--tgctcacgggccggtttccttt-gttcatggacaaaactgcttgc
gagctctcaaaaaactggctgctcacgtgcgaatgatctgctctcgctccgtcgaa----
----------------------------------ctcctttcgtgcttt-----tccaga
gatgcttcagc--ata-----gtatta----ggaatagtgaactgata-aaatgaaatac
agtttagttttactacagtaaagtgtgttgaattgtagaataatataccc----------
-taaattgtaaaaa-----------aaaaaactaaagcactgggtag-tttgtttttaat
acacttgtt--gttaccataggaactatagtattaccacaacagagtaattgaagtactt
tactgtactttacaatacactatacagcagagacgtgttcactttattttag------ag
a-------taaaatgggattgatagtgggatttatttgaagagtgaatagtacagtaggt
t-ataa---tacctaatcaagt----tt-ttacctattttcgatcacagttacatttctg
cttgccagaatgaccaataattattggctacaaattgcaacagccatgggaaaggaggaa
agtttttgtaaaactttggaaaaactctgaggcataagtttgttaa---aa-ca--aaaa
ataggccgcc-aaaaacatcttcaatga---taatga----------------------t
tatctttttattcgtctgattttacttt---gtttttttggaca-gccccctgtcattt-
-aaaaaaaaaaatctcaatt-tatacgtgtcaa-gtataaaggccttaatccgttttgtg
agttgtg----------------------caatgcggtgccaggtgaa----tgtataa-
-atctgcattaaga-t--------gtttg--t----ttttt--ctgtagttcaatggtgc
atttaacctgactttagtactgttcaatttaaataacttta--ttttacccc-taa--tt
ttgtgc-------tttt---aca-tttt-c-tctcgc----------ttgttttt--gat
attgc--g-a-ta---taggtctta-aaagtaatacttaatgg-----tcttaaaaaggt
--cttaa----aaggtcttaaat-----gtgaca---------taatgatatctgcag--
--agaccctg--------------------------------------------------
------------------------------------------------------------
-------------
>DNA-5-8_DR|539005
------------------------------------------------------------
------------------------------------------------------------
------------------------------------------------------------
------------------------------------------------------------
------------------------------------------------------------
------------------------------------------------------------
------------------------------------------------------------
------------------------------------------------------------
------------------------------------------------------------
-------------cagggtcc--ccgcgg--ggt-cttaaa--aagtgtt----------
------------------------------------------------------------
--------agaaagtctta-----aata----aaa-----aaaaa---------------
--tc-caa--atttatgg-tttt--aaa-------------------aa-----------
--gtctt-aaatt----tgcagttctag--------gt------cttaaata--ttt---
ttgcac-aggtctta-tttttg---cgatatccatgtaacgcta-ca----------tct
aa-tgctcatt--taaat---tc-ttt------ttg---ttg-t-tgttgc---tt--g-
--gt-ttt--tggg---------gtgtt-gta---------g-t----------------
-------tc-tt---tatttcactagttcaatttt---aatttgcgct-attac-aac--
--tac-aaaaaggt--------caa-cttgcaatagccaat-----cagcttt---ctga
t--attaa--actcagtgcaag---cg-g--cgaatgtgacatcatcgctg---tgtttg
c--ggaagttccct-ttgagtgtgcgcgacatgatttcggctggcagagtatgccgttat
ttcactgacaaatgtcgcaagcgcagttttataagtcgggagcga-----tgtaatacga
gagagcgaatctc--tgctcacgggccggtttccttt-gttcatggacaaaactgcttgc
gagctctcaaaacactggctgctcacgtgcg--tgatctgctctcgctccgtcgga----
----------------------------------ctcctttcgtgctttt-----ccaga
gatgcttcagc--atactgtagtatta----agaatagtgaactgata-aaatgaaat--
agtgtagttttactacagtaaagtgtggtgaattgtagaaaaatataccc----------
-tatattggaa---------------agaaactaaagcactgggtag-tttgtttttaat
acac---ttgtgttaccatagcaactatagtattaccacaacagagtaattgaagtactt
tactgtactacacaaaacactgtacagcagagactagttcacttt-ttttag------tg
a-------taaaatgggattgatagtgggatttatttgaagagtgaata---------gc
t-ataa---tacctaatcaagt----tt-ttacctattttctatcacagttacatttctg
cttgccagaatgaccaataat-------tagaaattgcaacagccatgggaaaggaggaa
agtttttgtaaaactttggaaaaact-tgagggataagtttgttaaaacaa-ca--aaaa
agaggccccc-aaaaacatcttcattga---taatga----------------------t
tatctttttattcgtctgattttactttgtttttttttttgact-gccccctgtgattta
-aaaaaaaaatatctcaatggtgaacgtgccaa-gtataaaagccttaatccttttcgtg
agttgtg----------------------cgatgcggtgccaggtgaa----agtataa-
-atctgcattaaga-t--------gtttg--t----ttttt--ctattgttcaatggtgc
atttaacctgactttagtactgttcaatttaaaaaacttta--ttttacccc-taa--tt
ttgtgc-------tttt---aca-tttt-c-tctcgt----------gttgtttt--ga-
-gtgc--a-a-ta---taggtttta-aatttaatacttaatgg-----tcttaaaaaggt
--tgtaa----aaggtcttaaat-----ttgaca---------ttatgatatctgcag--
--agaccctg--------------------------------------------------
------------------------------------------------------------
-------------
>DNA-5-8_DR|539006
------------------------------------------------------------
------------------------------------------------------------
------------------------------------------------------------
------------------------------------------------------------
------------------------------------------------------------
------------------------------------------------------------
------------------------------------------------------------
------------------------------------------------------------
------------------------------------------------------------
-------------cagggtcc--ccgcgg--ggt-cttaaa--aagtatt----------
------------------------------------------------------------
--------aaaaagtctta-----aatt-----aa-----aaaaa---------------
--tc-taa--atttatgg-cttt--aaa-------------------aa-----------
--gtcct-aaatt----agctgttctag--------gt------cttaaata--att---
ttgcac-aggtctta-tttttg---cgatgtccatataacgcta-ca----------tct
aa-tgctcatt--gaaat---ta-ttt------ttg---ttg-t-tgttgc---ta--g-
--gt-ttt--tgga---------atgtt-gta---------g-t----------------
-------tc-tt---tatttcactagtccaattgt---aatttgtggt-attac-aac--
--tac-aaaaaagt--------caa-cttgcaatagccaat-----cagcttt---ctga
t--attaa--actcagtgcgtg---ag-g--cgaatgtgacatcatcgct-----gtttg
c--ggaagttcgat-ttgagtgcgcgcgacatgatttcggctggcagagtatgccgttat
ttcactgacaaatgtcgcaagcgcagttttataagtcgggaacgc-----tgtaatacga
gagagcgaatctc--tgctcacgcgccggtttccttt-gttcatggacaaaactgcttgc
gagctctcaaaaaactggctgctcacgtgcgaatgatctgctctcactctgtctga----
----------------------------------ctcctttcgtgcttt-----tccaga
gatgcttcagc--atactgtagtatta----agaatagtgaactgata-aaatgacatac
agtgtagttttactacagtaaagtgtgttggattgtagaaaaatataccc----------
-tatattgtaaaaaa----------ac-----taaagcactgggtag-tttgttttaaat
acacttgttgtgttaccatagcaactatagtattaccacaacagagtaactgaagtggtt
tactgtactttacaaaacactgtacagcagacactagttcactttattttag------tg
a-------tagaatgggattgatagtgggatttatttgaagagtgaatagtacagtaggc
t-ataa---ttcctaatcaagt----tc-ttacctattttctatcacagttacatttctg
cttgccagaatgaccaataattattgactagaaattgcaacagacatgggaaaggaggaa
agattttgttaaactttggaaaaactctgatggataattttgttaa---aa-ca--aaaa
agaagccccc-aaaaacatcttcaatga---taatga----------------------t
tatctttttatttgtctgattttactttg---tttttttggacc-gcacccagtcattt-
--aaaaaaaatatctcaatggtgaacgtgtcaa-gtataaaagccttaatccgtttcgtg
agttgtg----------------------cgatgcggtgccaggtgaa----agtataa-
-atctgcattaaga-t--------g--tg--t----ttttt--ctgtagttcaatggtgc
atttaacctgactttactactgtttaatttaaataacttta--tattacccc-taa--tt
ttgtac-------tttt---aca-tttt-t-tctcgc----------gtgttttt--gat
attgc--g-a-ta---taggtctta-aattgaatacttaatga-----tctta-------
-----aa----aaggtcttaaat-----ttgacg---------ttatgatatctgcag--
--agaccctg--------------------------------------------------
------------------------------------------------------------
-------------
>DNA-5-8_DR|539007
------------------------------------------------------------
------------------------------------------------------------
------------------------------------------------------------
------------------------------------------------------------
------------------------------------------------------------
------------------------------------------------------------
------------------------------------------------------------
------------------------------------------------------------
------------------------------------------------------------
------------------------------------------------------------
------------------------------------------------------------
------------------------------------------------------------
------------------------------------------------------------
------------------------------------------------------------
------------------------------------------------------------
------------------------------------------------------------
------------------------------------------------------------
------------------------------------------------------------
------------------------------------------------------------
------------------------------------------------------------
------------------------------------------------------------
------------------------------------------------------------
------------------------------------------------------------
------------------------------------------------------------
------------------------------------------------------------
------------------------------------------------------------
------------------------------------------------------------
------------------------------------------------------------
------------------------------------------------------------
------------------------------------------------------------
------------------------------------------------------------
------------------------------------------------------------
-----------------------------------------------------------a
agtttttgtaaaagtttgaaaaaaacctgagagatgagtttgtcaaaacaa-----aaaa
aaaggccctc-agtaacatcttcaataa---taatga----------------------c
tctctttttattcgtctgattttactgtct-gtttcctttgacc-gccccctgtca-tt-
-aaaaaaaaaaatctcaatagcgaacgtgttaa-gtattaaagcctc-gtctgtttcgtg
aggtgtg----------------------tgatgcggcgccaggtaaa----aatatat-
aatcagcattaaga-t--------gtttgtttg-t-ttttt--ctgtagttcaatggtgc
atctaacctgtc-ttggtactgttcaagataaatacattta--tttgaccac-taa--tt
ttgtga-------tttt---aca-tttt-c-tctcgc----------gtgttttt--gat
attgc--g-a-ta---taggtctta-aattgaatac----------------ttaatggt
--cttaa----aaagtcttaaat-----ttgaca---------tcatgatatctgcag--
--aaaccctg--------------------------------------------------
------------------------------------------------------------
-------------
>DNA-5-8_DR|539008
------------------------------------------------------------
------------------------------------------------------------
------------------------------------------------------------
------------------------------------------------------------
------------------------------------------------------------
------------------------------------------------------------
--------------------------------------------------tatac-----
------------------------------------------------------------
------------------------------------------------------------
-------------tatatt-t----gatg--agt--------------------------
------------------------------------------------------------
------------------------------------------------------------
------ta-----------ccat------------------------ag-----------
--------caact-----------------------gta--------gaa----tt----
----ac---------------------------------cccaa-ca-------------
aa-------------------------------------tca------------------
--gt--------------------tact-gaa---------g-ttgttgt----------
-----taccatag----tgttacca-------------------tagc-------aac--
--tata----------tg----tca--ccacaacag------------------------
---atcaa-----------------t--------------------------------t-
-----------act----------------------------------------------
------------------------------------------------------------
------------------------------------------------------------
------------------------------------------------------------
------------------------------------------------------------
------------------------------------------------------------
------------------------------------------------------------
------------------------------------------------------------
------------------------------------------------------------
------------------------------------------------------------
------------------------------------------------------------
------------------------------------------------------------
------------------------------------------------------------
------------------------------------------------------------
------------------------------------------------------------
------------------------------------------------------------
------------------------------------------------------------
-------------------------------------------------------aaag-
--------tt------------------------------------------gtt-g---
---------------------------------------------ttaccat--------
-------------------ag---------------------------------------
------------------------------------------------------------
------------------------------------------------------------
------------------------------------------------------------
------------------------------------------------------------
-------------
>DNA-5-8_DR|624555
------------------------------------------------------------
------------------------------------------------------------
------------------------------------------------------------
------------------------------------------------------------
------------------------------------------------------------
------------------------------------------------------------
------------------------------------------------------------
------------------------------------------------------------
------------------------------------------------------------
---------------------------tg--tgt--------------------------
------------------------------------------------------------
------------------------------------------------------------
------ta-----------ccat------------------------ag-----------
--------aaact-----------------------atg--------gaac---------
----ac---------------------------------cacaa-ca-------------
aa-------------------------------------tta------------------
--at--------------------tgct-gta---------g-tt---------------
----------ttg----agttacta-------------------tagc-------aac--
--tactgt----atttaa----cca--ccacaacag------------------------
---attat-----------------t--------------------------------c-
-----------act----------------------------------------------
------------------------------------------------------------
------------------------------------------------------------
------------------------------------------------------------
------------------------------------------------------------
------------------------------------------------------------
------------------------------------------------------------
------------------------------------------------------------
------------------------------------------------------------
------------------------------------------------------------
------------------------------------------------------------
------------------------------------------------------------
------------------------------------------------------------
------------------------------------------------------------
------------------------------------------------------------
------------------------------------------------------------
------------------------------------------------------------
-------------------------------------------------------gtag-
--------tt-------------------------------------------atgg---
---------------------------------------------ttaccgt--------
-------------------ag---------------------------------------
------------------------------------------------------------
------------------------------------------------------------
------------------------------------------------------------
------------------------------------------------------------
-------------
>DNA-5-8_DR|624556
------------------------------------------------------------
------------------------------------------------------------
------------------------------------------------------------
------------------------------------------------------------
------------------------------------------------------------
------------------------------------------------------------
------------------------------------------------------------
------------------------------------------------------------
------------------------------------------------------------
-------------cagggtcc--ctgcgg--ggt-tttaaa--aagtatt----------
------------------------------------------------------------
--------aaaaagtccta-----aatt-----aa-----aaaaa---------------
--tc-gaa--atttatgg-cttt--aaa-------------------aa-----------
--gtctt-aaatt----tgctgttctag--------gt------cttaaata--ttt---
ttgcac-aggtctta-tttttg---cgatgtccatgtaacgcta-ca----------tct
aa-tgctcatt--taaat---aa-ttt------ttg---ttg-t-tgttgc---ta--g-
--gt-ttt--tggg---------gtgtt-gta---------g-t----------------
-------tc-at---tatttcacaggtccaattgt---aatttgcggt-attac-aac--
--tac-aaaaaagt--------caa-cttgcaatagccaat-----cagcttt---ctgt
t--attaa--actcagtgcgcg---cg-g--cgaatgtgacgccatcgctg---tgtttg
t--ggaagttcgct-ttgagtgcgcgcgacatgatttctgctggcagagtatgccgttat
ttcactgacaaatgtcgcaagcgcagttttataagtcgggagctc-----tgtaatgcga
gagagcgaa---------------------------------------------------
------------------------------------------------------------
------------------------------------------------------------
------------------------------------------------------------
------------------------------------------------------------
------------------------------------------------------------
------------------------------------------------------------
------------------------------------------------------------
------------------------------------------------------------
------------------------------------------------------------
------------------------------------------------------------
------------------------------------------------------------
------------------------------------------------------------
------------------------------------------------------------
------------------------------------------------------------
------------------------------------------------------------
------------------------------------------------------------
--------------------------atttaaataacttta--ttttacccc-taa--tt
ttgtgc-------tttt---aca-tttt-c-tcttgc----------gagttttt--gat
attgc--g-a-ta---taggtctta-aatttaatacttaatgg-----tcttaaaaaggt
--cttaa----aaggtcttaaat-----ttcaca---------ttatgatatctgcag--
--agaccctg--------------------------------------------------
------------------------------------------------------------
-------------
>DNA-5-8_DR|624557
------------------------------------------------------------
------------------------------------------------------------
------------------------------------------------------------
------------------------------------------------------------
------------------------------------------------------------
------------------------------------------------------------
------------------------------------------------------------
------------------------------------------------------------
------------------------------------------------------------
------------------------------------------------------------
------------------------------------------------------------
------------------------------------------------------------
------------------------------------------------------------
------------------------------------------------------------
------------------------------------------------------------
------------------------------------------------------------
------------------------------------------------------------
------------------------------------------------------------
------------------------------------------------------------
------------------------------------------------------------
------------------------------------------------------------
------------------------------------------------------------
------------------------------------------------------------
------------------------------------------------------------
------------------------------------------------------------
------------------------------------------------------------
------------------------------------------------------------
------------------------------------------------------------
------------------------------------------------------------
------------------------------------------------------------
------------------------------------------------------------
------------------------------------------------------------
------------------------------------------------------------
------------------------------------------------------------
----------------------------taatga-------------------------t
tatctttttatttgtctgattttactgtct-gtttcttttgacct--cccgtgtcattt-
---aaaagaatatctcaatggcgaacgcgtcaa-gtgtaaaagcctt-atccgtttcgtg
atgtgcg----------------------agatgcggcgccaggtgaa----agtataa-
-atcagcgttaaga-tgttt----gtttgt---t--tttat--ctgtaggtcaatggtgc
atttaccctgtc---------------tttaaatacattta--ttttacccc-taa--tt
tagtga-------tttt---aca-tttt-c-tct----------cgcgtgttttt--gat
attgc--g-a-tg---taggtccta-aatttaatacttaatgg-----tcatgaaaaggt
--cttta----aaagtcttaaat-----ttgaca---------ttatgatatctgcag--
--aaaccctg--------------------------------------------------
------------------------------------------------------------
-------------
>DNA-5-8_DR|624558
------------------------------------------------------------
------------------------------------------------------------
------------------------------------------------------------
------------------------------------------------------------
------------------------------------------------------------
------------------------------------------------------------
------------------------------------------------------------
------------------------------------------------------------
------------------------------------------------------------
------------------------------------------------------------
------------------------------------------------------------
------------------------------------------------------------
------------------------------------------------------------
-------------------atgctacag-------cata-----cagtagtg-------t
-------------------------taattattgtgaactgtta-aa-------c--tgt
aa------------aaat--a------------------ctg-t--------------a-
--gt-------------------------atac----------t----------------
-----------------ttttacca-------------------cagt-a-----aac--
--------tgtggc-----------------------------------------a-tat
tgtagaat----------------------------------------------------
------------------------------------------------------------
------------------------------------------------------------
------------------------------------------------------------
------------------------------------------------------------
------------------------------------------------------------
------------------------------------------------------------
------------------------------------------------------------
------------------------------------------------------------
------------------------------------------------------------
------------------------------------------------------------
------------------------------------------------------------
------------------------------------------------------------
------------------------------------------------------------
------------------------------------------------------------
------------------------------------------------------------
------------------------------------------------------------
-----------------------------------------aa-----------------
-----t-------------------------------------------------ataa-
---------------tg-------------------------------------------
------------------------tacccttagtaaaaaaaa-----------aaa----
-------------gc---------------------------------------------
------------------------------------------------------------
------------------------------------------------------------
------------------------------------------------------------
------------------------------------------------------------
-------------
>DNA-5-8_DR|624559
------------------------------------------------------------
------------------------------------------------------------
------------------------------------------------------------
------------------------------------------------------------
------------------------------------------------------------
------------------------------------------------------------
------------------------------------------------------------
------------------------------------------------------------
------------------------------------------------------------
-------------cagggtcc--ccccgg--ggt-cttaaa--aagtgtt----------
------------------------------------------------------------
--------taaaagtctta-----aatt------a-----aaaaa---------------
--tc-gaa--aattatgg-cttt--gaa-------------------aa-----------
--gtttt-aaatt----cactgttctag--------gt------cttaaata--att---
ttgcac-aggtctta-tttttg---tgatgtccatgtagcgcta-ca----------tct
aa-tgctcatt--taaat---tc-ttt------ttg---ttg-t-tgttgc---ta--g-
--gt-ttt--tggg---------gtgtt-gta---------g-t----------------
-------tc-tt---tatttcactagtccaattgt---aatttgtggt-attac-aac--
--tac-aaaaaggt--------caa-cttgcaatagccaat-----cagctta---ctgt
t--attaa--actcagtgtgcg---tg-g--cgaatgtgacatcatcgctg---tgtttg
c--ggaagttcgct-ttgagtg--------------------------------------
------------------------------------------------------------
------------------------------------------------------------
------------------------------------------------------------
------------------------------------------------------------
------------------------------------------------------------
------------------------------------------------------------
------------------------------------------------------------
------------------------------------------------------------
-------------------------------cactagttccctttattttag------tg
a-------taaaatctgattgatagtgggatttatttgaagagtgaatagtacagtaggc
t-ataa---tacctaatcaagt----tt-ttacctattttctatcacaattacatttctg
cttgccagaatgaccaataattattggctagaaattgcaacagccatggaaaaggaggaa
agtttttgtaaaactttg-gaaaaacctgagggataagtttgttaaaacaa-ca--aaaa
gagg--cccc-caaaacatcttcaatga---taatga----------------------t
tatc-ttttatttgtctgattttactttctgttttttttggacc-gccccctgtccttt-
--aaaaaaaatatctcaatggtgaacgtgtcaa-gtataaaagccttaatccgtttcgtg
agttgtg----------------------cgatgcggtgccgggtgaa----agtataa-
-atctgcattaaga-t--------gtttg--t----ttttt--ctgtagttcaatagtgc
atttaacctgactttagtactgttcaatttaaataacttga--ttttacccc-taa--tt
ttgtgc-------tttt---aca-tttt-c-tctcgc----------gtgttttt--gat
attgc--g-a-ta---taggtctta-aatttaatacttaatgg-----tcttaaaaaggt
--cgtaa----aaggtcttaaat-----ttgaca---------ttataatatctgcag--
--agaccctg--------------------------------------------------
------------------------------------------------------------
-------------
>DNA-5-8_DR|624560
------------------------------------------------------------
------------------------------------------------------------
------------------------------------------------------------
------------------------------------------------------------
------------------------------------------------------------
------------------------------------------------------------
------------------------------------------------------------
------------------------------------------------------------
------------------------------------------------------------
-------------cagggttc--ccgcac--gat-ctt----------------------
------------------------------------------------------------
----------aaagtctac-----aatt-t----------taaaa---------------
--tc-gaa--atttaagg-cctt--aaa-------------------aa-----------
--gtctt-aaatt----cgctgttctag--------gt------cttaaata--att---
ttgcac-aggtctta-tttttg---cgatgtctatgtaacgcta-ca----------tct
aa-tgctcatt--taaat---tct-tt----t-ttg---ttg-t-tgttgc---ta--g-
--gt-ttt--tggg---------gtgtt-gta---------g-t----------------
-------tc-tt---tatttcaccagtccaattgt---aatttgcggt-attac-aac--
--tacaaa-aaggt--------caa-cttgcaatagccaat-----cagcttt---ctgt
t--attaa--actatatgtgat---ta-a--cgaatgtgacatcatcgctg---tgtatt
c--ggaagttcact-ttgagtgcgcgcgacatgatttcggctggcagagtatgccgttat
ttcactgacaaatgtcgtaagcacagttttagaagtcaagagcac-----tgtaatacga
gagagcgtatctc--tgctcatgcgccggtttcctct-gttcgtgga-------------
-------caaaacgctggctgctcacgtgccaatgatctgctcttgcttcgtcggac---
-----------------------------------tcctttcgtgcttttgctctccaga
gatgcttcagc--atactgtagtatta----agaatagtgaactgatataaataaaatgc
agtgtagttttactacagtaaagtgtggtgaattgtaga-----------aaactatact
gtatattgtaaaaaaa--------aaaaaaactaaagcact-----g-ggtagttt----
--gtttatat--------------------------------------------------
--------------------------------------tacacttg---ttgtgttacca
tagcactattgtat--------taccacaacaga----ttaattaaagtac---------
------------------------------------------------------------
------------------------------------------------------------
------------------------------------------------------------
------------------------------------------------------------
------------------------------------------------------------
------------------------------------------------------------
------------------------------------------------------------
------------------------------------------------------------
------------------------------------------------------------
------------------------------------------------------------
------------------------------------------------------------
------------------------------------------------------------
------------------------------------------------------------
------------------------------------------------------------
-------------
>DNA-5-8_DR|624561
-----tgaccaataattcttggctataaattgcaacagccgtgggaaaggaggaacgttt
ttgta-aaatttggaaaaacctgggggataagtttgttaaaacaa-aataagaggccccc
caaaaacatcttcaatga---taatgattttctttttattcgtctaattttactgtctgt
ttcttttgacc-acccctgtcattt--aaaatggtgaacgcttcaatggtgaacgcttca
agtataaaagcctc-atccttttcataaggt----gtgcgatgcggtgccaggcaaaagt
ataaa----------tcagcattaagatg---tttttttttttttctgtagttcaatg--
----gtgcatttaacctgtctttagtactgtttaatttaaataactttatttta-ccact
aattttgtgattttac-attttctctcgcattttttttatattgcaatataggtcttaaa
tttattacttaatgatcttaaaaaggtcttaaaaagtcttaaaattgacttcttgttatc
tgcagataccctg-agggtac--ctgcggtaagt-cttaa--------------------
------------------------------------------------------------
----------aaattctac-----aatt-t----------aaaaa---------------
--tt-gaa--attaaagg-tctt--taa-------------------aa-----------
--gtcct-aaatt----cgctgttctag--------gt------cttaaata--tgt---
ttgcac-aggtttta-tttttg---tgatgtccatgtaatgcta-ca----------tct
aa-tgcttatt--taaat---tctttt------ttg---ttg-t-tgttgcta-----g-
--gt-ttt--tgag---------gtgtt-gta---------g-t----------------
-------tc-tt---tatttcactagtttgattgt---aatttgcggt-attac-aac--
--tacaaa-aaggt--------caa-cttgcaatagccaat-----cagcttt---ctgt
t--tctaa--actaagtgcgtg---tg-g--cgaatgtgacgtcatctctg---tgtttg
a--agaggttcgctt---------------------------------------------
------------------------------------------------------------
------------------------------------------------------------
------------------------------------------------------------
--------------------------------------tttcgtgcttatgctctccaaa
gatgcttcagtagctactgtagtatta----agaatagtgaactgata-aaatgacatgc
agtgtagttttactacagtaaagtgtgttgaattgtagtataatataccc----------
-tatattgt---aaaa-----------aaaactaaagcaattagtag-tttgcttatatt
acacttgttgcgttaccatagcaactatagtattaccacaacagattaattgaagtactt
tcctgtactttacaaaacactgtaccgcagagacgagttcactttagtttagttgccatg
-------atataatgggattgatagtgagatttatttgaagagtgaatagtacagtaggc
t-ataa---taccttatcaagt----t----tcttattttctatcacagttacatttctg
cttgc-------------------------------------------------------
------------------------------------------------------------
------------------------------------------------------------
------------------------------------------------------------
------------------------------------------------------------
------------------------------------------------------------
------------------------------------------------------------
------------------------------------------------------------
------------------------------------------------------------
------------------------------------------------------------
------------------------------------------------------------
------------------------------------------------------------
------------------------------------------------------------
-------------
>DNA-5-8_DR|624562
------------------------------------------------------------
------------------------------------------------------------
------------------------------------------------------------
------------------------------------------------------------
------------------------------------------------------------
------------------------------------------------------------
------------------------------------------------------------
------------------------------------------------------------
------------------------------------------------------------
-------------cagggttt--cagcgg--ggt-cttaa--------------------
------------------------------------------------------------
----------aaagtctca-----aatt-t----------aaaaa---------------
--tc--aa--attttagg-cctt--aaa--------------------------------
--gtctt-aaatt----cgctgttgtag--------gt------cttagata--ttt---
ttgcac-atgtctta-ttttac---tgatgtccatgtaacgcta-ca----------tct
aa-tgctcata--taaatac----ttt----t-ttg---ttg-t-tgttgc---tt--g-
--gt-gct--tgtg---------gtgtt-gta---------g-t----------------
-------tc-tt---tatttcgctagtctaaatgt---aatttgcagtaattgc-agc--
--tacaaatgaggc--------caa-catgcaatagctaat-----cagcttt---ctgt
t--attga--ac----tgcgcg---tg-g--cgaatgtgacgtcatcgcag---agtttg
c--ggagctttgct-ttgggtgcgtgtgtcatgattccgactggcgga------------
------------------------------------------------------------
------------------------------------------------------------
------------------------------------------------------------
------------------------------------------------------------
------------------------------------------------------------
------------------------------------------------------------
------------------------------------------------------------
------------------------------------------------------------
------------------------------------------------------------
------------------------------------------------------------
------------------------------------------------------------
------------------------------------------------------------
------------------------------------------------------------
------------------------------------------------------------
------------------------------------------------------------
------------------------------------------------------------
------------------------------------------------------------
------------------------------------------------------------
------------------------------------------------------------
------------------------------------------------------------
------------------------------------------------------------
------------------------------------------------------------
------------------------------------------------------------
------------------------------------------------------------
-------------
>DNA-5-8_DR|624563
------------------------------------------------------------
------------------------------------------------------------
------------------------------------------------------------
------------------------------------------------------------
------------------------------------------------------------
------------------------------------------------------------
------------------------------------------------------------
------------------------------------------------------------
------------------------------------------------------------
-------------cagggttt--ccacga--act-ctttaa--aag--------------
------------------------------------------------------------
-------tctaaaattta------------------------------------------
-----aaa--atcgaaag-gcct-----------------taaa---aa-----------
--gtctt-aaatt----tgctgttctag--------gt------cttaaatg--ttt---
ttgcac-aggtttta-ttttgc----gatttccatgtaacgcta-ca----------tct
aa-tgctcatt--tatat---tgttttt-gat-tct---ttg-t-tgtaat---tc--a-
--tt-ctt--tgtt---------gtagt--------------------------------
-------tc-tt---tatttcacaagtccagttgt---gatttggggt-attac-aac--
--tacaaatgaggt--------caa-cttgcaatagctaat-----cagcttt---ctgt
t--attga---ctcagtgcgtg---ca-g--cgaatgtgttgtcatcgatg---tgtttg
t--gaaggttcgct-gtgggtgcacaccacatgattttggctggcggagtaagttattat
tttactgacaaatgtcgtaagcgcagttttacaagtcgggagcgcatttatgtaatacga
gagagcgaatc--tctgcttacgcgccggtttcctct-gtttgtggacaaatctgctcgg
gagctctcaaaactcctgctgctcacgtgtgaatgatctgctctcgctctgtcggatgat
gcggactcataatttttgtgtcttgtgtttc---ctcttttcgtgcttttgctctccaga
gatgcttcagc--atactgtagtatta----agaacagtgacttgata-aaatgaaatac
agtgtagttttactatagtaaagtgtggtgaattgcagtataatataccc----------
-tatattgtaaacaaaaaaa---------aactacagcactgagtaa-tttgtttatatt
acactttttgtgttaccatagcaactacagtattaccacaacagattaatttaagtattt
tattgtactttacaaaacactgtacagcagagactag-----tttattttaattgctatt
a-------taaaatgagattgatagtgagatttatttgaagaggcaatagtacagtaggc
--ataa---taccttatcaagt----tt-ttacctattttctatttcagttacatttctg
cttg--------------------------------------------------------
------------------------------------------------------------
------------------------------------------------------------
------------------------------------------------------------
------------------------------------------------------------
------------------------------------------------------------
------------------------------------------------------------
------------------------------------------------------------
------------------------------------------------------------
------------------------------------------------------------
------------------------------------------------------------
------------------------------------------------------------
------------------------------------------------------------
-------------
>DNA-5-8_DR|624564
------------------------------------------------------------
------------------------------------------------------------
------------------------------------------------------------
------------------------------------------------------------
------------------------------------------------------------
------------------------------------------------------------
------------------------------------------------------------
------------------------------------------------------------
------------------------------------------------------------
--------------aaggtac--ctgcag--agt-cttaa--------------------
------------------------------------------------------------
----------aaagtctaa-----aatt-t----------aaaaa---------------
--tc-aaa--atttaagg-tctt--taa-------------------aa-----------
--gtctt-aaatt----tgctgttctag--------gt------cttaaata--tt----
ttgcac-aggtctta-tttttg---caatgtccatgtaacgcta-ca----------tct
aa-tgctaatt--ttaat---tatttt------ttg---ttg-t-tgttgc---ta--g-
--gt-ttt--ttgg---------gtgtt-gta---------g-t----------------
-------tg-tt---tatttcactagtcaaattgt---aatttgcggt---tac-aac--
--tacaaa-aaggt--------caa-cttgcaatagccaat-----cagcttt---ctgt
t--ataaa-------gtgtgca---tg-g--cgaatgtgatgtcatcgctg---tgattg
c--ggaagttg----------------------atttcggctggcagagtatgctgttat
ttcaccgaaaaatgacgtaggcacagttttgtaagtcgggagcgc-----tgtaatacg-
------------------------------------------------------------
------------------------------------------------------------
------------------------------------------------------------
------------------------------------------------------------
------------------------------------------------------------
------------------------------------------------------------
------------------------------------------------------------
------------------------------------------------------------
------------------------------------------------------------
------------------------------------------------------------
------------------------------------------------------------
------------------------------------------------------------
------------------------------------------------------------
------------------------------------------------------------
------------------------------------------------------------
------------------------------------------------------------
------------------------------------------------------------
------------------------------------------------------------
------------------------------------------------------------
------------------------------------------------------------
------------------------------------------------------------
------------------------------------------------------------
------------------------------------------------------------
-------------
>DNA-5-8_DR|624565
------------------------------------------------------------
------------------------------------------------------------
------------------------------------------------------------
------------------------------------------------------------
------------------------------------------------------------
------------------------------------------------------------
------------------------------------------------------------
------------------------------------------------------------
------------------------------------------------------------
------------------------------------------------------------
------------------------------------------------------------
------------------------------------------------------------
------------------------------------------------------------
------------------------------------------------------------
------------------------------------------------------------
------------------------------------------------------------
------------------------------------------------------------
------------------------------------------------------------
------------------------------------------------------------
------------------------------------------------------------
------------------------------------------------------------
-----------------------------------------------------aatacga
gagagcgaatctc--tgctcacacaccgatttcctct-gttcgtggacaaaactgctcgt
gagctc-cacaacactgactgctcacgtgcgaatgatctgctctcgctccgtcggac---
-----------------------------------tcctttcatgcttatgctctccaga
gatgcttcagc--atattgtagtatta----agaatagtgaactgata-aaatgaaaaac
agtgtagttttactacagtaaagtgtggtgaattgtagtataatataccc----------
-tatattgtaaaaaaaaaaaaaaaaaaaaaactaaagcaccgggtag-tttgtttatatt
acacttcttgtggtattttagcaactatagtattaccacaacatattaattgaagtactt
tactgtactttacaaagcactgtacagcagacactagttcactttt----agttgccatg
a-------taaaatgagattgatagtgagatttatttgaaga--gaatagtacagtaggc
t-ataa---tactttattaa----------------------------------------
------------------------------------------------------------
------------------------------------------------------------
------------------------------------------------------------
------------------------------------------------------------
------------------------------------------------------------
------------------------------------------------------------
------------------------------------------------------------
------------------------------------------------------------
------------------------------------------------------------
------------------------------------------------------------
------------------------------------------------------------
------------------------------------------------------------
------------------------------------------------------------
-------------
>DNA-5-8_DR|624566
------------------------------------------------------------
------------------------------------------------------------
------------------------------------------------------------
------------------------------------------------------------
------------------------------------------------------------
------------------------------------------------------------
------------------------------------------------------------
------------------------------------------------------------
------------------------------------------------------------
------------------------------------------------------------
------------------------------------------------------------
------------------------aata------------aataa---------------
--tt--------------------------------------------------------
--------aagtt----ccctattttct--------at-----acttacatt--tct---
ttaccc-agataccaattcttggttcaacagccatgggatagga-----------gg---
-------------aaagt-------tt------------ttg------------taaaa-
--g--tttg--------------------gaa---------a------------------
--------------------------------------aacctgaggtagttgt------
--taaaaaaaagatgc---acccaa------------------aaacatcttcaa--tga
t--aatga----------------------------------------------------
------------------------------------------------------------
------------------------------------------------------------
------------------------------------------------------------
------------------------------------------------------------
------------------------------------------------------------
------------------------------------------------------------
------------------------------------------------------------
------------------------------------------------------------
------------------------------------------------------------
------------------------------------------------------------
------------------------------------------------------------
------------------------------------------------------------
------------------------------------------------------------
------------------------------------------------------------
-----------------------------------------------------------t
tttctttttatccatcttattttactgtct-gtttcttttgacc-a-cccctgtcattt-
---aaaagaatatctcaatggtgaacgcgtcaa-gt------------------------
-------------------------------atgtggagccaggtgaa----agcataa-
-atcagcattaaga-c--------gtttg-------tttttt-ctatagttcaatagtgc
atttaacc----cttagtactgttcaatttaaataact-----ttttaccac-taa--tt
ttgcga-------tttt---aca-tttt-c-tctcat----------gtgttttt--gat
attgt--t-a-tg---taggtctca-aatttaatacttaatgg-----tcttaaaaaggt
--cgtaa----aaagtctt-----------------------------------------
------------------------------------------------------------
------------------------------------------------------------
-------------
>DNA-5-8_DR|624567
------------------------------------------------------------
------------------------------------------------------------
------------------------------------------------------------
------------------------------------------------------------
------------------------------------------------------------
------------------------------------------------------------
------------------------------------------------------------
------------------------------------------------------------
------------------------------------------------------------
------------------------------------------------------------
------------------------------------------------------------
------------------------------------------------------------
------------------------------------------------------------
------------------------------------------------------------
------------------------------------------------------------
------------------------------------------------------------
------------------------------------------------------------
------------------------------------------------------------
------------------------------------------------------------
------------------------------------------------------------
------------------------------------------------------------
------------------------------------------------------------
------------------------------------------------------------
------------------------------------------------------------
------------------------------------------------------------
------------------------------------------------------------
------------------------------------------------------------
------------------------------------------------------------
------------------------------------------------------------
------------------------------------------------------------
------------------------------------------------------------
------------------------------------------------------------
-----ccagatgaccaataattcttggctagaaattgcaacagccatgggataggaggaa
agtttttgtaaaagtttg-aaaaaacctga--gataagtttgttaaaacaa-----aata
agaggccccc-aaaaacatcttcaatgatattaatga----------------------t
tctctctttattcatctgatttta----ct-gtttcttttgacc-gccccctgtcattc-
--aaaaga-atatctcaatagcaaacacgggaa-gtataaaagcctc-gtccgtatcatg
aggtgtg----------------------caatgtggcaccaggcgaa----agtataa-
-atcagcgttgaga-t--------gtttct------------------------------
------------------------------------------------------------
------------------------------------------------------------
------------------------------------------------------------
-----------aatgtcgtaagc------tgtca---------ccttagcaactacagta
ttaaacactgattgatggtgagatttatttgaagaatgaattgtacagtagtctataata
tcttatcaag---------ttttt------------------tattttcgatcacaatta
aatttctgcttgc
>DNA-5-8_DR|624568
------------------------------------------------------------
------------------------------------------------------------
------------------------------------------------------------
------------------------------------------------------------
------------------------------------------------------------
------------------------------------------------------------
------------------------------------------------------------
------------------------------------------------------------
------------------------------------------------------------
-------------cagggtcc--ccgcgg--ggt-cttaaa--aagtgtt----------
------------------------------------------------------------
----------aaagtctta-----aaat-a----a-----aaaaa---------------
--tc-gaa--atttatgg-cttt--aaa-------------------aa-----------
--gtctt-aaatttgcttgctgttctag--------gt------cttaaata--ttt---
ttgcac-aggtctt---------ta-----------------------------------
------------------------ttt------ttg---ttg-t-tattgc---ta--g-
--gt-ttt--tggg---------gtgtt-gta---------g-ttttcac----------
---gtagtt-tt---catttcactagtccaattgt---aatttgca----ttac-aac--
--tac-aaaaaggt--------caa-ctttcaatagccaat-----cagcttt---ctga
t--attaa--acccagtgcgcg---cg-g--caaatgtgacatcatcgctg---tgtttg
c--ggaagttcgct-ttgagtgcacgcaacatga-------------------------t
ttcacttacaaatgtcgcaagtgcagttttataagtaagaagtgc-----tgtaatacaa
gagagcgaatctc--tgctcgcgcgccggtttccttttgttcatggagaaaactgcttgc
gagctctcaaaacactggctgctcatgtgcgaatgatctgctctcgctcagtcaga----
----------------------------------ctcctttcgtgcttttgctctccaaa
gaagcttcagc--atactgt----------------------------------------
------------------------------------------------------------
------------------------------------------------------------
-----agttgtgttacaatagcaactatagaattaccacaacagagtaattgaagtgctt
t----------acaaaacactttacagcagacactagttcactttattttag------tg
a-------taaaatgggattaatagtagcatttatttaaagagtgaatagtacagtaagc
t-ataataatacctaatttatactatta-ttacctattttctatcacggttacatttctg
cttgccagaatgaccaataattattggctagaaattgcaacagccatcggaaaggaggaa
agtttttgtaaaactttg-gaaaaacctgagggataagtttgttaaaacaa-caa-aaaa
agaggccccc-aaaaacatcttcaatga---taatga----------------------t
tatctttttattcgtctgattttactttct-gtttttttggagc-gccgcctgtcatt--
-aaaaaaaaatatctcaatggtgaacgtgtcaa-gtataaaagccttaatctgttttgtg
agttgtg----------------------cgatgcggtgccaggtgaa----agtataa-
-atctgca-taaga-t--------gtttg--t----ttttt--ctgtagttcaacggtgc
atttaatctgactttaccactgttcaatttaaattactttg--ttttacccc-taa--tt
taatgc-------ttat---aca-tttt-c-tctcgc----------gtgttttt--gat
attgc--g-a-ta---taggtctta-aatgtaatacttaatgg-----tcctaaaaaggt
--cgtaa----aaggtcttaaat-----ttgaca---------atatgatatctgcag--
--agtccccg--------------------------------------------------
------------------------------------------------------------
-------------
>DNA-5-8_DR|624569
------------------------------------------------------------
------------------------------------------------------------
------------------------------------------------------------
------------------------------------------------------------
------------------------------------------------------------
------------------------------------------------------------
------------------------------------------------------------
------------------------------------------------------------
------------------------------------------------------------
-------------cagggtcc--ccgcgg--ggt-cttaaa--aagtgtt----------
------------------------------------------------------------
----------aaagtctta-----aaat-a----a-----aaaaa---------------
--tc-gaa--atttatgg-cttt--aaa-------------------aa-----------
--gtctt-aaatt----tgctgttctag--------gt------cttaaata--ttt---
ttgcac-aggtctt---------ta-----------------------------------
------------------------ttt------ttg---ttg-t-tattgc---ta--g-
--gt-ttt--tggg---------gtgtt-gta---------g-t----------------
-------tc-tt---tatttcactagtccaattgt---aatttgca----ttac-aac--
--tac-aaaaaggt--------caa-ctttcaatagccaat-----cagcttt---ctga
t--attaa--acccagtgcgcg---cg-g--caaatgtgacatcatcgctg---tgtttg
c--ggaagttcgct-ttgagtgcacgcaacatga-------------------------t
ttcactgacaaacgtcgcaagtgcagttttataagtaagaagtgc-----tgtaatacga
gagagcgaatctc--tgctcgcgcgccggtttccttttgttcatggacaaaactgcttgc
gagctctcaaaacactggctgctcacgtgcgaatgatctgctctcgctcagtcaga----
----------------------------------ctcctttcgtgcttttgctctccaaa
gaagcttcagc--atactgt----------------------------------------
------------------------------------------------------------
------------------------------------------------------------
-----agttgtgttacaatagcaactatagaattaccacaacagagtaattgaagtactt
t----------acaaaacactttacagcagacactagttcactttattttag------tg
a-------taaaatgggattgatagtagcatttatttaaagagtgaatagtacagtaagc
t-ataataatacctaatttatactatta-ttacctattttctatcacggttacatttctg
cttgccagaatgaccaataattattggctagaaattgcaacagccatcggaaaggaggaa
agtttttgtaaaactttg-gaaaaacctgagggataagtttgttaaaacaa-caa-aaaa
agaggccccc-aaaaacatcttcaatga---taatga----------------------t
tatctttttattcgtctgattttactttct-gtttttttggagc-gccgcctgtcatta-
-aaaaaaaaatatctcaatggtgaacgtgtcaa-gtataaaagccttaatctgttttgtg
agttgtg----------------------cgatgcggtgccaggtgaa----agtataa-
-atctgca-taaga-t--------gtttg--t----ttttt--ctgtagttcaacggtgc
atttaatctgactttaccactgttcaatttaaataactttg--ttttacccc-taa--tt
taatgc-------tttt---aca-tttt-c-tctcgc----------gtgttttt--gat
attgc--g-a-ta---taggtctta-aatgtaatacttaatgg-----tcctaaaaaggt
--cgtaa----aagatcttaaat-----ttgaca---------ttatgatatatg-----
------------------------------------------------------------
------------------------------------------------------------
-------------
>DNA-5-8_DR|624570
------------------------------------------------------------
------------------------------------------------------------
------------------------------------------------------------
------------------------------------------------------------
------------------------------------------------------------
------------------------------------------------------------
------------------------------------------------------------
------------------------------------------------------------
------------------------------------------------------------
-------------cagggtcc--ccgcgg--ggt-cttaaa--aagtgtct---------
------------------------------------------------------------
-----t-aaaaaagtctta-----aaat-a----a-----aaaaa---------------
--tc-gaa--attta-gg-cttt--aaa-------------------aa-----------
--gtctt-aaatt----tgctgttctag--------gt------cttaaata--ttt---
ttgcac-aggtctt---------ta-----------------------------------
------------------------ttt------ttg---ttt-t-tattgc---ta--g-
--gt-ttt--tggg---------gtgtt-gta---------g-t----------------
-------tc-tt---tatttcactagtccaattgt---aatttgca----ttac-aac--
--tac-aaaaaggt--------caa-ctttcaatagcctat-----cagcttt---ctga
t--attaa--acccagtgcgcg---cg-g--caaatgtgacatcatcgctg---tgtttg
c--ggaagttcgct-ttgagtgcacgcaacatga-------------------------t
ttcactgacaaatgttgcaagtgcagttttataagtaagaagtgc-----tgtaatacga
gagagcgaatctc--tgctcgcgcgccggtttccttttgttcatggacaaaactgcttgc
gagctctcaaaacactggctgctcatgtgcgaatgatctgctctcgctgagtcaga----
----------------------------------ctcctttcgtgcttttgctctccaaa
gaagcttcagc--atactgt----------------------------------------
------------------------------------------------------------
------------------------------------------------------------
-----agttgtgttacaatagcaactatagaattaccacaacagagtaattgaagtactt
t----------acaaaacactttacagcagacactagttcactttattttag------tg
a-------taaaatgggattgatagtagcatttatttaaagagtgaatagtacagtaagc
t-ataataatacctaatttatactatta-ttacctattttctatcacggttacatttctg
cttgccagaatgaccaataattattggctagaaattgcaacagccatcggaaaggaggaa
agtttttgtaaaactttg-gaaaaacctgagggataagtttgttaaaacaa-caa-aaaa
agaggccccc-aaaaacatcttcaatga---taatga----------------------t
tatctttttattcgtctgattttactttct-gtttttttggagc-gccgcctgtcatt--
--aaaaaaaatatctcaatggtgaacgtgtcaa-gtataaaagccttaatctgttttgtg
agttgtg----------------------cgatgcggtgccaggtgaa----agtataa-
-atctgca-taaga-t--------gtttg--t----ttttt--ctgtagttcaacggtgc
atttaatctgactttacccctgttcaatttaaattactttg--ttttacccc-taa--tt
taatgc-------tttt---aca-tttt-c-tctcgc----------gttttttt--gtt
attgc--g-a-ta---taggtctta-aatgtaatacttaatgg-----tcctaaaaaggt
--cgtaa----aagatcttaaat-----ttgaca---------ttatgatatatg-----
------------------------------------------------------------
------------------------------------------------------------
-------------
>DNA-5-8_DR|624571
------------------------------------------------------------
------------------------------------------------------------
------------------------------------------------------------
------------------------------------------------------------
------------------------------------------------------------
------------------------------------------------------------
------------------------------------------------------------
------------------------------------------------------------
------------------------------------------------------------
-------------cagggtcc--ccgcgg--ggt-cttaaa--aagtgtt----------
------------------------------------------------------------
----------aaagtctta-----aaat-a----a-----aaaaa---------------
--tc-gaa--atttatgg-cttt--aaa-------------------aa-----------
--gtctt-aaatt----tgctgttctag--------gt------cttaaata--ttt---
ttgcac-aggtctt---------ta-----------------------------------
------------------------ttt------ttg---ttg-t-tattgc---ta--g-
--gt-ttt--tggg---------gtgtt-gta---------g-t----------------
-------tc-tt---tatttcactagtccaattgt---aatttgca----ttac-aac--
--tac-aaaaaggt--------caa-ctttcaatagccaat-----cagcttt---ctga
t--attaa--acccagtgcgcg---cg-g--caaatgtgacatcatcgctg---tgtttg
c--ggaagttcgct-ttgagtgcacgcaacatga-------------------------t
ttcactgacaaacgtcgcaagtgcagttttataagtaagaagtgc-----tgtaatacga
gagagcgaatctc--tgctcgcgcgccggtttccttttgttcatggacaaaactgcttgc
gagctctcaaaacactggctgctcacgtgcgaatgatctgctctcgctcagtcaga----
----------------------------------ctcctttcgtgcttttgctctccaaa
gaagcttcagc--atactgt----------------------------------------
------------------------------------------------------------
------------------------------------------------------------
-----agttgtgttacaatagcaactatagaattaccacaacagagtaattgaagtactt
t----------acaaaacactttacagcagacactagttcactttattttag------tg
a-------taaaatgggattgatagtagcatttatttaaagagtgaatagtacagtaagc
t-ataataatacctaatttatactatta-ttacctattttctatcacggttacatttctg
cttgccagaatgaccaataattattggctagaaattgcaacagccatcggaaaggaggaa
agtttttgtaaaactttg-gaaaaacctgagggataagtttgttaaaacaa-caa-aaaa
agaggccccc-aaaaacatcttcaatga---taatga----------------------t
tatctttttattcgtctgattttactttct-gtttttttggagc-gccgcctgtcatt--
-aaaaaaaaatatctcaatggtgaacgtgtcaa-gtataaaagccttaatctgttttgtg
agttgtg----------------------cgatgcggtgccaggtgaa----agtataa-
-atctgca-taaga-t--------gtttg--t----ttttt--ctgtagttcaacggtgc
atttaatctgactttaccactgttcaatttaaataactttg--ttttacccc-taa--tt
taatgc-------tttt---aca-tttt-c-tctcgc----------gtgttttt--gat
attgc--g-a-ta---taggtctta-aatgtaatacttaatgg-----tcctaaaaaggt
--cgtaa----aaggtcttaaat-----ttgaca---------ttatgatatctgcag--
--agtccccg--------------------------------------------------
------------------------------------------------------------
-------------
>DNA-5-8_DR|624572
------------------------------------------------------------
------------------------------------------------------------
------------------------------------------------------------
------------------------------------------------------------
------------------------------------------------------------
------------------------------------------------------------
------------------------------------------------------------
------------------------------------------------------------
------------------------------------------------------------
------------------------------------------------------------
------------------------------------------------------------
------------------------------------------------------------
--tc-taa--atttaagg-cctt--aaa-------------------aa-----------
--gtcttaaaaat----cgtggttctag--------gt------cttaaata--ttt---
ttgcac-aggtcttattttttc---cgatgtccatgtaacgcta-ca----------tgt
aa-tgcttatt--taaat---tctttt----t-ctg---tag-t-tgttgc---tt--g-
--gt-ttt--cgtg---------gtgtt-gta---------g-t----------------
-------tcagt---agtttcacttgtccaattgt---aatttgcagt-attac-aac--
--tacaaatgagac--------caa-catgcaatagccaat-----cagtttt---ctgt
t--gttaa--actcaatacgca---cg-g--cgaatgtgacatcatccata---tgtttg
c--tgaggttcaat-ttgggttcgtgcgacatgaattcggctggtggag-----------
------------------------------------------------------------
------------------------------------------------------------
------------------------------------------------------------
------------------------------------------------------------
------------------------------------------------------------
------------------------------------------------------------
------------------------------------------------------------
------------------------------------------------------------
------------------------------------------------------------
------------------------------------------------------------
------------------------------------------------------------
------------------------------------------------------------
------------------------------------------------------------
------------------------------------------------------------
------------------------------------------------------------
------------------------------------------------------------
------------------------------------------------------------
------------------------------------------------------------
------------------------------------------------------------
------------------------------------------------------------
------------------------------------------------------------
------------------------------------------------------------
------------------------------------------------------------
[truncated: 1,089,359 more chars]
