# Supplementary material for: Zebrafish transposable elements show extensive diversification in age, genomic distribution, and developmental expression
Source: Genome Res. 2022 Jul;32(7):1408–23. doi: 10.1101/gr.275655.121 (PMC9341512; doi:10.1101/gr.275655.121)
Supplement: Supplemental Material [file supp_gr.275655.121_Supplementary_data_2.tar.gz › supp-data-2/TDR12.mafft.fa]

>TDR12|8142
-------accattttgaggaatgtaaaaca-caacaacagt-cccgt--gtagctctg-a
tttgaca-t--ctt-----aat-t-tc-t-agagcttccgagaatct--aaaaa-g--ag
--ccacatgttgat--a-ataatgt-tatgacagctgctttaa-cat-ca-a-gttatga
ctgagtttcc-tc---ttat---tgc--t-gactgaatcagaaaacaagcaggaaacgcg
catgcgctgatgacgtc-accatct-gaaatggtcgata
>TDR12|8143
------------------------------------------------------------
------------------------------------------------------------
----------------------------------------taa-aat-cc-a-gtcatga
ctgaattccc-tcttttaac----------taat-agtttgacaacaagcaggaattgtt
catgggtcagtgacatc-agcacattgaaatggtctata
>TDR12|8144
--tatagaccattttgagggatgtaaacta-taacaatggt-cctgac-atatttcca-g
ttttaca-t--ttta----aat-g-tc-t-atagcttccgagagtct-aaa-aa-gtc--
--ccacatattgat-aa-ataatgt-tacgatagctgttataa-cat-cg-a-gttatgg
ttgaataacc-tcttgtaacagat-g--taaaat-agtttgacaacaagcaggaaatgtt
catgggccaatgaca------------------------
>TDR12|8145
------------------------------------------------------------
------------------------------------------------------------
--------------------------tatgatcactgttataa-tgc-ta-a-gttatga
ttgaatcgac-tcttgttacaatt-a--tgcaag-agtttggcaacaagcaggaaatgat
catgggccagtgacatc-actacactaaaatggtcta--
>TDR12|8146
--tatagaccattttgag--acgtaaacaaaacacaatggt-cctaat-gcatttcct--
gtttaaa-t--ttt-t---aat-t-tc-t-atcgcttccaagaatcc-aaa-aa-g--ag
--ccacaaattgat-aa-ataatgc-tatgatagctgttttag-cgt-aa-g-gttatga
ttgaattgct-tcttgttacagtt-a--tgaaat-agttttacaacaagcaggaaatgtg
catgggccaatgacatg-atcaaattgaaatggtctaca
>TDR12|8147
------gaccattttgaggggtgcaaacaa-aaacaatggt-cccgat-gtgtttccg-g
ttttact-t--ttt-c---agt-t-tc-t-atagcttccgagaatct-aaa-ag-a----
------------------atattga-tatgatagctgttttaa-cat-ga-a-gctcata
-----t-att---gccttacagct-a--tgaa---agtttgataacaagcaagaaatgtt
catggcccaatggcatg-accacattgaaatggtcta--
>TDR12|8148
--tacagaccattttgaggaatgtaagcaa-taacaatgct-cctgat-gtattttct-g
tattaca-t--ttt-t---aat-t-tc-c-aaagcctccaagaatcc-aaa-aa-g--gt
--ctgcatattgat-aa-ataatgt-tatggcagccgttttaa-cat-ta-a-aatatga
tttaattgcc-tcctgttacagtt-a--tgaaat-agtttggcgacaagcaggaaatgtt
ctcgggtcagtgacatc-gccacattgagatggtctata
>TDR12|8149
----taaactattttgagggatataaacaa-aaacaatgga-cccaac-g----------
-tttaca-t--ttt-t---a-t-a-tc-t-tctg------aaaattc-aaa-at-g--ag
--ccacatattgat-aa-ataatgt-tatgatagctgttttaa-cat-ta-a-gttataa
ttgaattgcc-tcttgttccagct-a--tgaaat-agtttgataacaag-----------
cataggccaatgacatg-accacattgaaatgatctata
>TDR12|8150
--tatagaccattttgagggaggtaaacaa-taacaatg-t-cctaa-agtattt-ct-g
ttttaca-t--ttt-----aattt-tc---agagcttcc----ctcc---a-a-------
------atattg-t-aa-ataatgt-tatgatagctgttttaa-tgttta---gtcatga
ctgatttgccg-cttgttatagtt-a--tgaaaa-agtttgacaacaagcaagacacatt
catgggtcaatgacat-ctccatattgaaatagtctaca
>TDR12|8151
------gaccattttgtgggatgtaaacaa-taacaatggt-cccaac-gtttttcct-g
atttacg-t--ttt-t---att-t-t-tc-atagcttccgagaatcc-aaa-ac-ggt--
--ccacatattgaa-ga-ataatgt-catgatagc-attttat-tgt-cg-a-gatatga
tattctgcct-cttttttactgtt-a--tgaaat-agtttaacaacaagcaggagatgtt
catgggccaatgacatc-accacattgaaatggtctata
>TDR12|8152
------------------------------------------------------------
------------------------------------------------------------
-------------t--g--t--tgt-gatagcagcggttttaa-cat-ga-a-cttatga
ctgaattgcc-tcatgtgacagct-a--tgaaat-agtttgataacaagc----------
-atggaccactgacatg-accagactgaaatggtct---
>TDR12|8153
--tatagaccattttgaggaatgtaaa-----------------tatt-atatttcct-g
ttttata-t--att-t---aat-t-tc-c-atagcttctaagaatct-aaa-aa-g--ag
--ccacatatcgct-aa-ataatat-tattgtagccattctaa-cat-ta-a-gttatga
ttgaattgcc-tcttgttatagtt-a--tgaaat-agtttgataacaagcaggaaatgtt
cataggccaatgacaag-accacattgaaatggtctaca
>TDR12|8154
--tatagaccattttgagggatgtaa---a-aaatagtggt-ttaatg-atgtttttt-a
tttaaca-a--ttt-c---cat-a-gt-t-------tccgacaatcc-aaa-c--g--gt
--ccacatattgat-ca-ataatgt-tatgaaagctgttttaa-cat-ta-g-gttatga
ttgaagtgcc-tcttgttacagtt---ttgaaat-agtttgacaacaagcaggtaatgac
catg--------acat-caccacattttaatgatctat-
>TDR12|8155
----tagatcattttgagggatgtaaacaa-aaacaatgct-cccaac-atccttcct-g
ttttacatt--ttt-t---tat-t-tc-t-agagcttccgagaatccaaaa-aa-g--ag
--ccacatactgaa-aa-ataatga-tacgatagctgctttaa-cac-ta-a-gttatga
ttggatttcc-tcttgttacagtt-c--tgaaat-agcttgataacatgcagaaaatgtg
catgggtcaatgacatc-gccacattgaaa---------
>TDR12|8156
----taaaccattttgaaggatgtaaacaa-aaacaatgct-cccaac-atccttcct-g
ttttaca-t--ttt-t---aat-t-tc-t-agagcttccgagaatcc-aaa-aa-g--ag
--ccacatactgat-aa-ataatgt-t---atagcggttttaa-cat-ta-a-gttatga
ttgcattgcc-tcttgctacagtt-a--tgaaaa-agtttgataacatgcagaaaatgtg
catgggtcaatgacatc-ggcacattgaaatggtctata
>TDR12|8157
--tatagaccattttgagggttgcaaacaa-tgagaatggt-cctaat-gtatttcct-g
tttaaaa-t--ttt-t---aac-t-tc-caaaa---tctaaaaaccc-caa-aa-g--ct
--tcacatattgat-at-atatttt-tatgacagctgtgttaa-cat-ta-------tga
ctgaatcatg-tcttgttacagct---ctgaaaatagtttgacaacaagcaggaaaggt-
---------------------------------------
>TDR12|8158
-----------------------------------a---g---c--------tt-cc--g
t-----g------------aat---t--------------------c-aaa-aa-g--gc
--cca-atattgac-aa-ataatgt-tataaaagctgttctaatca--aa-a---tatga
ctgaattgcc-ttttgttacagtt-a--tgaaat-agtttaataacaagcaggaaatgtt
ca-gagccaataacatctatcacattaaaattatctatc
>TDR12|8159
--tatagaccattttaagggacgtcaaaaa-taacaatg--------------gtttt-a
ctttttt-a--att-t---att----------agctttagagaat---------------
--ccaca-attaat-aa-ataatgt-tatgatcgctgttttaa-ctt-tg-a-gttatga
ttgaattctc-tctttttacagtt-a--tgaact-agtctgacaacaagcagggaatgtt
tatgggccaatgacatc-cccacactgatatggtctata
>TDR12|8160
--tattgaccattttgagggatgtaagcaa-taacaatagt-cctaat-atatttcct-g
ttataca-t--tgt-t---aat-t-tc-c-atagctttcgggaattc-aaa-aa-g--tt
--tggaaaattgat-ac-agcatgt-tatgatagctgttttaa-tgt-aa-a-ggtatga
tagcattgcc--ttttttacagtt-a--tgaagt-agtttgacaata-------------
---------------------------------------
>TDR12|8161
---atagaccattttaaggcatgtaaacaa-aaacaatagt-cccaac-gtt--------
--ttata-t--ttt-t---tac-t-tc-t-atagcttttgagaatcc-aaa-aa-g--ag
--ccacatattgat-aa-ataatgg-tattgtagctgttttaa-cat-ta-g-gttgtga
ttgaattgcc-tctttttacggtt-a--tgaaat-agtttgataacaagcaggaaatgtg
catgggccaatgacatg-accacattgaaatagtctaca
>TDR12|8162
-----agaccattttgagggatgtaagcaa-aaacaatggt-cccgac-gtatttcct-a
ttctaca-t--ttt-t---aat-g-tc-t-atagcttccgagaaccc-aaa-aa-g--ag
--cattataaaca----------------------------------------gttatgc
ttgaattgcc-tcttgttatagtt-a--taaaat-agtttgat---------------ta
catgggccacttacatc-tccacattgaaatgttctaca
>TDR12|8163
----------------agggatgtaaacaa-aaataatggt-gccaac-gtatttcct-g
ttttaca-t--ttt-t---aat-t-tc-t-atagcttcagagaattc-aaa-ac-g--ag
--tcg-atattga-----ataatgt-tatgatagccgattaaa-cat-ag-a-gttttga
ttgaagtgcc-tctttttacagtt-a--tgaaat-agctttataacaagcaggaaatgtt
catgggccaatgaaatg-accacattgaaattgtctata
>TDR12|8164
--tatagaccattttgggggatgtaaacaa-caacaatggt-cctaac-ttatttcct-g
ttttaca-t--ttt-c---a-t-t-ta-t-atggcttcagagaatcc-aat-ca-g--tt
--ccatatattaat-aa-atacagt-tatga-----------------------------
-------------------------------------------aacaagcaagaaatgtc
cttggaccaatgacatc-accacattgaaatggtc----
>TDR12|8165
--------------tgaaggatgtaaacaa-aaacaatggt-cccaac-gtatttcct-g
tttcaca-t--ctt-t---tat-t-tt-t-attactttgaagaatcc-aaa-aa-g--ag
--tcacatattgat-ga-ataatgt-tatgatagctgttttaa-cat-ta-a-gttatga
ttcaattgtc-tgttgttacagtt-a--tgaaat-ggtttgataacaaacagtaaatgtt
catggaccaataacatg-accacattgaaatgg------
>TDR12|8166
------------------------------------------------------------
------------------------------------------------------------
------atattgaa-aa-ataatgt-tatgatagttgttttaa-cgt-aa-a-gatatga
ttgaattgcc-tcttattacagtt-a--taaaat-ggtatgatcagaagcaggaaatgtt
catgggctaatttcacc-accacattgaaatggtctata
>TDR12|8167
--tatagaccattttgggagatgtaagcaa-aaaaaaagat-cccaat-gtatgtcct-g
ttttaca-t--ttt-t---aat---ac-t-acagtttccgagaat---------------
--ccaca-attgat-aa-ataatgt-tttgat---cgttttag-cat-ga-a-gctttga
ttgaattccc-tcttgtagc------------------ttacttacaagcaggaaatgtt
catgggccaatgacatg-gccacattgatatggtctata
>TDR12|8168
---------cattttgaggggtgtgaacaa-aaacaatggt-cccaac-gcgtttcct-g
acttgca-t---tt-t---tat-t-tc-a-atagctttcaagaatcc-aaa-aa-g--ag
--ccacatattggt-aa-ataatgt-tatgaaagctgttttaa-tat-ga-a-gttatga
ttgaattgcc-tcttgttacagtt-a--tgtaac-agtttgataacaagctggaaatgtt
caagggccaatgacatg-accacatttaa----------
>TDR12|8169
--tataggccattttgagggatataaacaa-aaacaatggt-cccagc-atatttcct-g
ttttaaa-t--tgt-t---aac-t-tc-t-acagcttccgagaatgc-aaa-aa-g--ag
--tcacatattgat-aa-atagtgt-catgatagctgttttga-cat-ta-a-gttatga
ttgaattgtc-tcttgttacagtt-a--tgaaat-agtttgataacaagcgggaaatgtt
tatgggccaatgacatg-atcacattgaaatgttc----
>TDR12|8170
----tagactattttgagggatgtaaacta-aaacaatggt-cccagc-aaatttcct-g
ttttaca-c--ttt-t---aat-t-tc-t-ac--------------------------ag
--tcacatattgat-aa-ataatgt-tatgatggctgttttaa-cat-ta-a-gttataa
tcgaattgcc-tc--gttacagtt-a--taaaat-agtttgataacaagcaggaaatgtt
caagggcttatgacatg-atcacattgaaatggtctata
>TDR12|8171
--tatagaccattttgagggatataaacaa-aaatgatggt-cccaac-ttatttcc---
------------tt-t---aat-t-tc-t-acaacttctgaggatcc-aaa-aa-t--ag
--ccacatattg------ataatgt-tatgatg------------at-ta-a-gttatgt
ttaaattgcc-tcttgttacagtt-a--ttaaat-agtttgataacaagcagtaaatgtt
catgagtcaatgacatc-cgcacattgaaatggtctata
>TDR12|8172
--tattaaccattttgagggatgcaaacaa-aaacaatggtgtc-aac-gcatttctt-g
tcttaca-t--ttt-----aat-t-tc-tcat--cttcc---------aaa-aa-g--at
--ccacatattgat-aa-ataatgc-tatgatagctgttttaa-cat-ca-a-gttatga
ttgaattgcc---tcgttacggct-a--t-aaaa-g-tttaa-------caggaaatgtt
catgg-ccaatgacatg-accacattaaaatggtct---
>TDR12|8173
--tatggaccattttgagagatgtaaac-a-aaacgatgat-cccaat-atatttcca-g
ttttaca-t------------ttt-tc-t-ataacttttgagaat-c-----c-------
-----cata-tg--gat-a-aatgt-tatgatggctgttttaa-cac-ta-g-gttatga
ttgtattgcc---tcgctacagtt-a--tgaagt-agtttgat-acaagcag-aaatgtt
catgggccaatgtcatg-accacactgaaatggtctata
>TDR12|8174
--tatagaccattttggggaatgtaaacaa-aaacaatggt-cacaa--atatttcct-g
ttttaca-a--ttt-t---cat-t-tt-t-ctagctttcgataatgc-aaa-aa-g--ag
--ccacatatt-----g-ataatgt-tgtgatagctgttttaa-c--------attaata
ctgaattgct-tcttattacagta-a--taaaat-agtttgataacaaacaggaaatgtt
tatgggccaatgacatg-atcacactgaaatggtctata
>TDR12|8175
--tatagaccattttgagggatgtaaacaa-taacaatggt-cttaat-gtatttcct-g
tattaca-t--ttt-t---cat-t-tt-t-gtagctcaaaaaaatct-aaa-aa-t--gt
--ccacatattgat-aa-ataatgt-taagggagttatcttaa-cat-ta-t-gatatga
ttaaattgcc-ttttgttacagat-a--tgaaat-agtttggcaaccagcaggaaatgtt
cattggccagtgaaatc-gctacattgaaatggtcta--
>TDR12|8176
--tatagaccattttgagagatgtaaataa-agacaatggt-ccaaac-gtatttcct-g
ttttaca-t--ttt-t---aat-t-tc-t-acagcttcagagaatcc-aaa-aa-g--ag
--ccacatactgat-aa-ataatat-tactaaatctgttttaa-cat-ta-a-gttatga
ttgaattgcc-tcttgttacagtt-a--tgaaat-agtttgatcacaaacaggaaatgtt
catgggccaatgacatg-accacattgaaatggtcaata
>TDR12|8177
------gaccattttgagggatgtaaacaa-aaacaatggt-tccagc-atacttcct-g
ttttaca-t--tta-t---aat-t-tc-c-atagcttccgagaatcc-aca-at-a--ag
--ccacatattgat-aa-ataatgt-tatgatggctgttataa-cat-aa-a-attatga
ttgaatcgcc-tattgttacagtt-a--tgaaat-agtttgacaa---acaggaaatgtt
tatgggccaatgacatc-accgcatttgaacgg------
>TDR12|8178
---atagacccttttgagggatgtaaacaa-taacggtggt-cctaac-atattttct-g
ttttaca-t--ttt-t---cat-t-tc-c-atagcttccgagaatcc-aaagaa-g--ag
--ccacatattgat-ga-ataatct-tatgatagcagctttaa-tgt-ta-a-gttatta
ttgaatttcc-tcttgttacagtt-g--tgaaat-agtttgataacaagcaggaaatggt
gatgggccaatgacatc-accacattgaaatggtctata
>TDR12|8179
--tatagataattttgagggatgtaaacaa-a---aatggt-cccaat-gtatttcct-g
ttataca-t--tt--t---tat-t-tc-t-atagcttccaagaatctccaa-aa-a--aa
--tcacatattgat-aa-ataatgt-tatgatagctgttttaa-cat-tg-a-gttatga
ttaaattgcc-tcctgttacagtt-a--tgaaat-agtttgacaacaagcaggaaatgtt
catgag-------cata-accacattgaaatggtctata
>TDR12|8180
-----agaccattttgaggcaaataaacaa-aaacaatggt-cccagc-atattt-----
----aca-t--ttt-t---aat-t-tc-t-atagcttccaagaatcc-aaa-aa-g--ag
--ccacaaattaatgaa-----tgt-tatgatggctgttttac-tat-ga-t-ggtatt-
------------------------------------------------------------
------------------------ttgaatt--------
>TDR12|8181
--tatagactatgttaagcaatgtaaacaa-aaacagcagt-cccaat-gtatttgct-g
ttttaca-t--ttt-t---aat-t-tt-t-atagcatccaagaatcc-aaa-aa-g--ag
--ccacatattgat-aa-ttattgt-tatgatag---ttttaa-aat-ta-a-gttatga
ttgaattgcc-tgttgttacagtt-a--tgaaat-agttgaataacaagtggaaaatgtt
catcggccaatgacatc-accacattaaaatggtctata
>TDR12|8182
--tattgaccattttgagggatgtaaacaa-aaacagtg-----------tatttcct-g
tgttaca-t--gt-------------------agcttccgagaatcc-aaa-aa-g--ag
--gcacacattggt-aa-ataatgt-tatgatagctgttttaa-cat-ta-a-gttacga
ttgaattgcc-ttttgttacagtt-g--tgaaat-agtatcacaactaccaggaaatttt
catgggccattgacacg-agcatattgaaattgtttat-
>TDR12|8183
---atacaccattttgatggatctaaaca-aaaacaatggt-cccaac-ac-tttcct-g
ttttaca-t--ttt-t---aat-t-tt-t-atagtttcctagaatac-aaa-aa-g--ag
--ccacatattgat-aa-ataatgt-tatgatagctgttttaa-cat-ga-c-gttttga
ttgaattgcc-tcttgttacagtt-a--tgaaat-agtttgataacata-aagaaatgtt
aatgggtcaatgacatg-accacaatgaaatggtctata
>TDR12|8184
------------------------------------------cccaac-atattttct-g
ttttaca-t--ttt-t---aat-t-tc-t-atagcttccaagaatgc-aaa-aa-g--ag
--ccacatattgat-tt-ataatgg-tatgatagctgttttaa-cat-ta-a-gttaaga
atgaattgcc-tcttgttacagtt-a--tgaaat-agtttgatagcaagcaggaaatctt
catgggccaatgacatg-accacactgaaatggtctaca
>TDR12|8185
--tatataccattttgaaggatgtaaacaa-aaacaatggt-cccaat-gtatttcct-c
ttttaca-t--ttt-t---cat-t-tc-t-atagcttctgagaatcc-caa-aa-g--ag
--acacat----at-ta-aaaaagt-tatgaaagctgttttaa-cat-t----gttacga
ctgaattgcc-tcttgatacagtt-a--tgaaat-agtttaataacagggagggaatgtt
catgggccaataacatg-accacattgaaatggtctat-
>TDR12|8186
--tatagaccatattgagggatgtaaacaa-a--caatggt-accaac-gcatttcct-g
ttttaca----ttt-t---aat-t-tc-t-acagcttccgagaatcc-aaa-aa-g--ag
--ccacatgttgat-ta-aaaatgt-tatgatagctgttttat-cga-ta-a-gttatga
tcgaattgcc-tcttgttacagtt-a--tga-at-agtttgataacatacaggaaatgtt
catgggccaatgacatc-cc-acattgaaatggtctata
>TDR12|8187
--tatagaccattttgagggatgtaaacaa-aaacaatggt-cccatt-gtatttctt-g
ttttaca-t--ttt-t---aat-t-tc-t-atagcttccaagaatcc-aaa-aa-g--ag
--acacatattgat-aa-ataatgt-tatgatagctgtgttaa-cat-ga-c-gataagg
ttgaattgac-tcttg------------tgaaat-cattttaaaacgagcaggaaatgtt
catgggccaatgacatc-accacatcgccatggtctata
>TDR12|8188
--tatagaccattttgaaggatgtaaacaa-aaacaaaagt-cccaac-gtatttcct-g
ttttaca-t--ttt-t---aat-g-tc-t-acagcctcagagaattc-aaa-aa-g--ag
--caatgtaatgat-ca-ataatgt-tatggtagctgttttaa-cat-ta-a-gttatga
ttgaattacc-tcgt--tacagtt-a--taatat-agtttgatatcaagcaggtaatgtt
gatgggccaatgacatg-accacattgaaatggtctata
>TDR12|8189
--tatagaccattttgagggatgtcaacaa-taacaaaagt-cctgat-gtgtttcct-g
tttcaca-t--ttta----aat-t-tc-c-atagcttctcagagtc---aa-ga-gtt--
--ccacatattgat-aa-acaatgt-tacgatagctgttataa-caa-cg-t-gctatga
atgaatcccc-tcttattaccgat-a--tggaat-agt-tgacatcaagcaggaaatgtt
catgggacaatggcatc-a--acattgaaatggtctata
>TDR12|8190
--tatagataattttgagggttgtaaacaa-aaacaaaggt-cccaaa-gtatttact-g
ttttaca-t--ttt-t---aat-t-tc-t-atagctttcgagaatca-aat-aa-g--ag
--ccacatattgat-aa-atagtgt-tatgatatctgttttaa-cat-ta-a-gttatga
ttgaattgcc-tctt----cagtc-a--tgaaat-agtttgacaacaggcatggaaagtt
catgggctaatgacatg-tcaacattgaaatggtctata
>TDR12|8191
--tatagaccatttg-----acgtaaacaa-aaacaatagt-cccaa----atgtcct-g
ttttaca-t--ttt-t---aat-t-tc-t-attacttctgagaatcc-aaa-aa-g--ag
--caacatattga------tgatgt-tatgatagctgttttaa-ctt-ta-a---tatga
ttgaatagcc-tcttgttacaatt-a--tgaaat-agtttgataa---gcag-aaatgct
caagggccaatgacatg-accacattaaa----------
>TDR12|8192
---atagactattttgagggatataagcaa-aaacaattgt-cccagc-gtatttcct-g
ttttaca-t--ttt-t---aat-t-tc-t-aaagcttctaaaaatta-aaa-aa-g--ag
--ccacatactgat-aa-atattga-tatgatagtggttttaa-cat-ta-a-gatatga
ttgaattgcc-tcttgttacagtc-a--tgaaat-agtttgacaacaagcagaaaaggtt
tatgggctaatgacatg-atcacattgaaatgatctgta
>TDR12|8193
--tatggacaattttgaggaatgtaaatga-tatcaatggt-tctaat-gtatttcct-g
tattaca-t--ttt-g---aat-t-tc-c-atagcttctaagaatcc-aaa-aa-g--tt
--ccacatattgat-aa-ataatgc-tatggcagctgttttaa-cat-ta-a-gatgtga
ttaaattgcc-tcttgttacagtt-a--tgaaac-agcttggtaacaagcaggaaatgtt
catgtgccatagacatg-accacattgaaatggtctata
>TDR12|8194
-------accattttgagggatgtaaacaa-taacaaaggt-cctaaa-gtattttct-g
ttttaca-t--ttt-ta---at-t-t--t-atagaccctaacaatcc-aaa-aa-g--gt
--ctgcatattgat-aa-ataatgt-cttgat-gttgttttaa-tat-ca-a-gctatga
ttgaattccc-tc--------------------t-agtttgacaacaagcaggaaatgtt
cattggccaatgacatc-accacattgaaatggtctata
>TDR12|8195
----tagaccattttgatggatgtaaac-------aatggt-ctcaac-gtatttcct-g
ttttaca-t--ttt-t---aat-t-ac-c-ataacttctgagaattc-aaa-aa-g--ag
--ccacatatggat-aa-ataatat-tatgatatcagttttaa-cat-ta-a-gttataa
ttgaattgcc-tcttgttacagtt-a--tgaaat-agtttaataacaagcaggaaatgtc
catgggccaatgacatc-acctcattgaaatgg------
>TDR12|8196
------------------------------------------------------------
----aca-t--ttt-t---cat-t-tc-t-atagcttctgaaaatcc-aaa-ac-g--ag
--ccacataatgat-aa-aaaatgt-tgtgatatcagttttaa-cat-ta-a-gttatga
ttgaattgct-tcttgttacattt-a--tgaaat-agtttgataacaagcaggaaatgtt
catgggccagtgacatc-atcacattgaaatggtctata
>TDR12|8197
--tatagacaattttgaagcatgtaaacaa-taacaatggt-tctaat-gttttttct-g
ttttaca-t--ttt-t---aat-t-tc-c-atagcttccgaaaatcc-aga-aa-g--gt
--ccacatattgat-aa-atattgt-tatgaaagctgttttaa-----------------
------------------------------------------------------------
---------------------------------------
>TDR12|8198
--tatagaccattttgggtgatgtaaaaat-a-tcaatggt-cccaat-gtaattcct-g
ttttaca-t--ttt-t---aat-t-tc-c-atagctttagagaatcc-aaa-aa-g--ag
--ccacatattgat-aa-atattt------------------------------------
------------------------------------------------------------
---------------------------------------
>TDR12|8199
--tatagaccattttgagggatgtaaacaa-aaacaatggt-accaac-gtatttcct-g
ttttacg-t--ttt-t---at--t-cc-c-atagcttccaagaatat-aaa-aa-g--ag
--ccacatattgat-aa-ataa-at--tttatgtctgt-ttta-agt--------tatga
ttaaattg---cctattt-tagtt-a--tgaaat-agtttgataacaagcaagaaatgtt
catcggccaatgacatg-accacattaaaatggtctata
>TDR12|8200
--tatagaccattttcagtgatgtaaacaa-aaatagtggt-ctcaac-gtatttcct-g
ttttaca-t--ttt-----aca-t-tc-t-atatcttccgagaatac-aaa-aa----ag
--ccacatattgat-aa-ataatgt-tatgacagctgttataa-cat-ta-a-gttatga
ttaaattgcc-tcttgttacagtt-a--tgaaat-agtttaataacaagcaggaaatgtt
catgt-ccaatgacgtg-accacatcgaaatggtctata
>TDR12|8201
----------------aggaatgtaaacaa-taaacaaggt-cctaat-gtatttcct-g
ttttaca-t--ttt-taagcct-a-tt-g-atagcttccaaaaatcc-aaa-aa-g--gt
--ccacatattgat-aa-ataatgt-tatgataactgttttaa-cat-gt-a-gatatta
ttaaatttcc-ttttgttacagtt-a--tgaaat-agtacggtaagaagcaggaaatgtt
catgggccaatgatatt-accacattgaaatggtctata
>TDR12|8202
------------------------------------------------------------
------------------------------------------------------------
-----------------------gt-tacggcagctgttttaa-tgt-ta-g-gatatta
ttcaattgtc-tcttgttat----------gaat-agtttgacaacaattaggaaatgtt
tatgggccagtgacacc-accacattgaaatggtcaata
>TDR12|8203
--------ctattttgagggatgtaaacaa-taacaatggt-cctaat-gtatttcct-g
ttttaca-g--ttt-t---aat-t-tc-c-atagctttcgagaatgc-aag-aa-g--gt
--caacatattgat-ac-ataatgt-tatgatagctgttttaa-tgt-ta-a-gtcatga
ttgaattgtc-tcttgttatagtt-g--tgaaat-agtttgacaacaagcaggaaactat
aaagggccaatgacatt-gccatattgaagtgatct---
>TDR12|8204
--tatagaccattttgagtgatgtaaacaa-taacaatagt-tccaac-gcatttcat-g
ttttaca-t--ttt-t---aat-g-tc-t-aaagcatcctagaatcc-aaa-aa-g--ag
--ccacatattgat-aa-ataatgt-tatgatagcggttttaa-cat-ta-a------gt
ttgaatcgcc-ttt----------------------------------------------
---------------------------------------
>TDR12|8205
--tatagaccattttgatggatgtgaataa-aaacaatggt-cccaac-ttatttact-g
ttttaca-t--ttt-t---aat-c-tc-t-acagcttctgggaattc-aaa-aa-a--ag
--ccacatattgat-aa-atattgt-tatgatatctgtttcaa-tat-ca-a-gttatat
ttgaattgcc-tcttgttacagat-a--tgaaat-aatttgataacaagcaggaaa----
-atgggcctattacatc-actacattgaaatggtct---
>TDR12|8206
--tatagacttttttgagaaatgtaaacaa-taactatgg--tttaat-gtatttcct-g
ttttaca-t--ttt-t---tgt-t-tc-c-atagtttc--------t--aa-aa-g--gt
--ccacctattgat--a-a---tgt-tatgaccgctgttttaa-cgt-taaaggatttca
ttgaaatgct-tcttgttacagtt-a--tgaaat-agtttga-------caggacatgtt
catga-ccggtgatatc----atattgaaattatatata
>TDR12|8207
-------accattttgagggatgtaaacaa-aa---------accaat-gtatttcct-g
ttttaca-t--ttt-t---cat-t-tc-t-atagcttttgagaattc-aaa-aa-g--ag
--ccacttattaat-aa-ataatgt-tatgatagctgttttaa-cat-ca-g-gttatga
ttgaactgcc-ttttgttacagtt-a--tgaaat-agtttgataacaca--ggaaatgtt
catgggccaatgacatg-accacattgacat--------
>TDR12|8208
-------------------------taca-------------------------------
-----------ttt-t---aag-t-tc-t-ataccttctgataatcc-aaa-aa-g--ag
--ccacatatttag-aa-ataacgt-tatgagagctgttttaa-aat-ta-a-gttatga
ttgaattgcc-ttttgttacagtt-a--tgtact-tgtttgacaacaagcaggtaatgtt
catgggccaataacatg-accacattgaaatggtctgta
>TDR12|8209
-----agagtactttaagggatgtaaacaa-taccaatggt-aatagc-acagttcct-g
ttttaca-t--ttt-a---aat-t-at-c-atagcttacaagaatcc-caa-ag-a--gt
--ccacatatttat-aa-atattgt-tatgacagctgttttaa-ggt-ta-a-gttatga
ctaaatttcc-tc--gttacagtt-a--tgaaat-agtctgatgacaagcaggaaatgtt
catggaccaatg---------------------------
>TDR12|8210
------------------------------------------------------------
------------------------------------------------------------
--ccacatatttat-aa-ataatcc-tatgttaggggttttaa-cgt-aa-a-gttatta
ttgtattgcc-ccttgt-----------tgaaat-agttttacaacaggcaggaaatttt
tatgggctaatgatatc-accacattaaaat--------
>TDR12|8211
------------------------------------------------------------
---------------------------------------gaggatcc-aaaaaa-a--at
--ccacatattgat-ta-acatttt-tatgatagctcttttaa-cat-ta-a-cttatga
tttaattgtc-tctaattacagtt-a--tgaaat-aatttgataacaagcaggaaatgtt
catggaccaatgacatg-accacattgaaatggtcaata
>TDR12|8212
-----------------------------------------------------tt-ct--
------a------------------t------agcttctaagaaccc-gag-aa-g--gg
--ccacatattggt-aa-ataat----gtgacagctgttttaa-ctt-ta-a-gttatta
ttgaattgtc-tcttgttacagtt-a--taaaat-aatttgataagaagcaggaaatgtt
catgggtcaatgacatg-accacactgaaatggtctata
>TDR12|8213
--tatagaccattttgaagcatgtaaagaa--aacaatggt-cccaaa-gtatttcct-g
ttttaca-g--ttt-t---aat-t-tc-t-atagcttccgagaatcc-aaa-aa-g--ag
--ccacatattgat-aa-ataatgt-tatga-aactgttttat-cat-ta-a-attcaca
ttcaattgtc-tcttgttacagta-a--tgaaat-agtttgatgacaaccaggaaatgtt
catgggccaatggcatg-atcacattgaaatggtctata
>TDR12|8214
--tatagaccattttgagagatgtaaacaa-aa-caatggt-cccagc-gtatttccc-g
ttttgca-t--ttt-t---aat-t-t----atagcttccgagaatcc-aaa-aa-g--gg
--ccacatattgat-aa-acaatgt-tataaaagc-gttttaa-aat-ta-a-gttacga
ttgaattgtc-tcttgttac-gtt-a--tgaaac-agtttaataa----ca--aaacgtt
catgtgccaatgacatg-actacagtgaa-tggtctata
>TDR12|8215
--tatagactattttaaggaaattaaaca-aaaacaatggt-cgcaaa-gtatttcct-g
ttttaca-t--ttt-t---aat-t-tc-t-atagcttccaagaatcc-aaa-aa-g--ag
--tcacatattgat-aa-ataatgt-tatgacagctgttttaa-cat-ta-a-gttatga
ctgaattgcc-ccttgttacagtt-a--tgaaat-agtttgataacaatcagggaatgtt
catgggtcaatgatatg-accacatttaaa---------
>TDR12|8216
--tatagaccgttttgagagatgtaaacaa-aaacaagggt-cccaac-gtatttact-g
ttctaca-g--ttt-t---aat-t-tc-t-agagcttctgagagtcc-aaa-ga-a--ag
--ccacatattgat-aa-acaatgt-tatgatagctgctttaa-cat-ta-a-gttataa
ttgaactgcc-tcttgttacagtt-a--tgaaag-agtttgatcacaagcaggatatgtt
catgagccaatgacatc-acca-----------------
>TDR12|8217
--tatagaccattttgaggaatataaacaa-aagcaatggc-cccaac-gta--ttcc-t
ttttaca-t--ttt-t---aaa-c-tt-c-aaaacttctgagagtcc-aaa-ga-g--ag
--ccacatattaac-aa-gtaatgt-tatgatagctgctttaa-cat-ta-a-gttatga
atgaattgcc-tcatgttacagtt-a--tgaaat-aatttgataacaagcaggaaatgtt
catgagccaatgacatc-accacattgaaatggtctata
>TDR12|8218
---------------------------------------gt-cctaac-atatctcct-g
tcttaaa-t--ttt-t---aat-t-gc-t-atagcttctgagaat-t-caa-aa-g--gt
--ccacctattgat-aa-ataatg-ctatgaaagct-gtttaa-aat-ca-a-gttacaa
ttgaactgtc-tctagttactgtt-a--agaaat-agtttaacaacaagcaagaaatgat
catgggccaatgacatc-accacattgaaatgatctata
>TDR12|8219
---atagactattttgagagatgc----aa-aagcaatggt-cccaac-atattttct-g
ttttata----tttat---cat-t-tc-t---agctttcgagaatcc--aa-aatg--ag
--tca-atattgat--a-a-aatgt-tataatggctgtttaaa-cat-taaa---tatga
ataaattgcc-tcttgttacagtt-a--tgaaat-agttttataacaagcagg-agtgtt
catgggccaatgacatt-atcacattgaaatggtata--
>TDR12|8220
--------------------------acaa-taaca--ggtcct-aac-atatttcct-g
tattaga-t--ttt-t---aat-t-tc-t-atagctttcgacaatcc-tga-aa-g--ga
--gcacatattgat-ag-ataatgt-tatgatgactgtttaac-gtt--a-g-gatatta
ttgaattgcc-tcttgttacagtt-a--tgaaat-agtttgagaacaagcaggaaatgtt
tataggtcaatgacatc-gccacattgaaatggtgtata
>TDR12|8221
---atagaccattttgagggatgtaaacta-aaaca-----------t-acattgtat-g
tttttta-t--ttt-t---aat-t-tc-t-atggctttcgaaaatca-aaa-aa-g--ag
--ccacatgttgat-aa-ataatgt-tatgatttctgtttaaac----------------
----------------agtaagtt-a--tgaaat-agtttgataacaagcaggaattgtt
catgggccaatgacatc-accactttgaaatggtctat-
>TDR12|8222
--tatagaccattttgagggatgtaaacaa-taacaatggt-ccccac-atgtttcct-g
ttttaca-t--ttt-t---aat-t-tc-t-atagcttcagagaatcc-aaa-aa-g--aa
--caatatattgataaa-aaaatgt-tataacagctgttttaa-c--------gttatga
tcgtattgcc-tcttgtaacattt-a--taaaat-agttttacaactagcaggaaatgtt
catgggaaaatgacatg----------------------
>TDR12|8223
--tatagaccattttgagggatgtaaacta-taacaatggt-tctatt-gtatttcct-g
ttttcca-t--att-----aat---tt-cc--aaaattcaagactct-aaa-aa-t--gt
--ccaaatattga--aa-aaaatgt-----atagctgttttaa-tgt-ca-a-gttttga
ttgaattacca-gttgttacattt-aa--aaaat-agtttaacaacaagcaggaaatgtt
cagggaccaatgacat-tat-acattgaaatgttct---
>TDR12|8224
----tagacaattttgagagatgtaaacaa-aattaatggt-cccaac-gtatttctt-g
ttttaca------t-c---aag-t-tc-t-atagcttctgaaaatcc-aaa-aa-g--aa
--acgcatattaat-aa--taa--------------------------------------
--------------------agtt-a--tgaaat-agtttaataacaagcagggaatatt
catgggccaattacatc-accacattgaaatggtctat-
>TDR12|8225
--tatagatcattttgagggatgtaaacaa-aaacaatggt-cccaac-gtatttcct-g
ttttaca-t--ttt-t---aat-t-tc-t-atagcttctaagaatcc-aaa-aa-g--cg
--ttgcatattgat-aa-----tgc-tatgatagcggttttaa-cat-ga-a-gttatga
ttaaattgcc-ccttgtaactgtt-a--tgaagt-agtttgataacgagcaggaaatgtt
catgggccaatgacatg-accaccttaaaatggtcta--
>TDR12|8226
---atagaccatattgagaaatgtaaccaa-aaacaatggt-cctaac-gtattttct-g
gtttaca------t-a---aat---tc-t-attacttccgagaatcc-aaa-aa-g--ag
--ctacg-attgat-aa-ataatgc-tatgat----------------------------
-tgaattgcc-tcttacagt-----------------------------tatgaaatgtt
tatgggcctatggcgac-at--cattgaaatggtcta--
>TDR12|8227
----------------------------------------------ac-gcatttcct-g
ttttaca-t--ttt-t---tat-t-tc-t-attgcttaggagaatcc-aaa-aa-g--ag
--aaacgtt--------------------------catgacaa-cat-t-----------
------------------------------------------------------------
-------caatgacatc-accacattgaaatggtctata
>TDR12|8228
--tataaaccacttagag--atgtaaacaa-aaacaga---------c-atatttcct-g
ttttaca-t--ttt-t---aat-t-tc-t-atagcttctcagaagcc-aaa--------g
--acacacatttat-aa-ataatgt-tatgatagctgttttaa-cat-ta-a-gttatga
ttgaattgcc-ccttgttacagtc-a--tgaaac-agtttgataacaagcagtaaatgtt
catggaccaatgacatg-acgacattgaaatggtctata
>TDR12|8229
--tatagaacattttgaaggatgtaaacaa-aaacaa---------------tggcct-g
ttttaca-t---tt-t---aat-t-tc-t-acagtttgccagaatcc-aaa-aa-g--ag
--cca-atactgat-aa-ataatgt-tatgaaatctgttttaa-cat-ta-a-gttatga
ttgaattgcc-tcttgttacagtt-a--tgaaat-agtttcat---gggcaggaaatgtt
cataggccaatgacatg-acaacattgaaa---------
>TDR12|8230
---atagaccattttgagggatgtagacaa-aaacaatggt-cccaac-gtatttcct-g
ttttaca-t--ttt-t---tat-t-tc-t-ttagcttccgagaaccc-aat-aa-g--ag
--ctacatattgaa-aa-attaccg-tatgacagctgttttaa-cag-ta-a-attagga
ttgaattgcc-tctt----------------------tctgatgacaagcaggaaatgtt
catgggctactgacatg-accacattgaaatggtctata
>TDR12|8231
---atagaccattttatgggatgtaaacaa-aaacaatggt-gccaac-atatgtcct-g
ttttaca-t--ttt-t---aat-t-tc-t-agagaatcca--------tta-aa-g--ag
--ccacatattgat-aa-gtaatgt-tatgatagataat--------------------g
ttaaattgcc-tcttgttacagtt-a--tgaaat-agtttgataa-aagcaggaaacgtt
catgggccaacgacatg-acaacattgaaacagtctata
>TDR12|8232
--tatagaccattttgagggatataaacaa-taacaatagt-ccagac-gtgttttct-g
ttttaca-t--ttta----cat-t-tc-c-atagcttcttagagtcc-aaa-aa-gtt--
--ccatgtattgat-aa-ataatgt-tacaatagctgttatag-ctt-ca-a-gttagga
ttgaattgcc-tctttttacagat-a--tgaaat-agtttgacaacaagaaggaaatgtt
tatgggccaatgaactc-accacattaaaatggtctata
>TDR12|8233
------------tttgatggatgtaaagag-aaacaatgat-cctgac-attattcat-g
ttttaca-t--ttt-t---aat-t-tc-t-agagcttccaagaatcc-aaa-aa-g--ag
--ttttgtattgat-ta-ataatat-tatgatagctgttta-a-cat-ta-a-gttatga
ttaaattgtc-tatttcc---------------------------taagcaggaaatgtt
catgggccaattacatg-accacattaaaatggtctata
>TDR12|8234
----tagaccattttgaggcaagtaaacaa-aagtactgga-cccaac-atattttct-g
ttttaca-g--ttt-t---aat-t-tc-t-agggcttctgggaatcc-aaa-aa-g--ag
--ccatgttttgat-ca-ataatgt-catggt----------------ta-a-gatatga
ttgaaatttc-ttc--ttacagtc-a--tgaaat-attttgatagcaagcaggaaatgtt
catgggccaatgacatc-accacattg------------
>TDR12|8235
--tatagaccattttgagtaatgtaaacaa-taacaatggt-cctaac-atatttctc-g
tattata-t--gtt-t---aat-t-tg-c-atagctttcaagaatct-aaa-aa-t--gt
--ccacatataaat-aa-ataatgt-tatgacatgcattttaa-cat-ta-a-gatatga
t----tttcc-tattgttaaattg-a--caaaat-agtttgacaacaagcagcaaatgtt
tatgggccagtgacatc-gccacattgaaatggtctata
>TDR12|8236
--tacagaccattttgagggatgtaaacaa-taacaatggt-tccaac-gtattaccc-t
aatt-----------------t-c-ca-t-atagcttccaaaaatac-aaa-aa-g--gt
--ccacatattaat-a----aatat-tatgacagctgttttaa-cgt-ta-c-gttatga
ttggtttgcc-tcctgttataatt-a--tgaaat-agtttgacaacaagcaggaaatgtt
caat-------gacatc-accacattg------------
>TDR12|8237
--tatagtgcattatgaaggatgtaaacta-taacaatggt-cctaat-gtatttcct-g
-tttaca-t--ttt-t---att-t-tc-c-atagcttccaagaatcc-taa-aa-a--gt
--ccacatattgat-aa-ataacgt-tatgacaactgttttaa-cat-tg-a-gatataa
ttgaattgcc-tgttcttacagtt-at-taaaat-agtttgacaacaaaaaggaaatgtt
taggggcccatggcatc-tccacattgaagtggtctata
>TDR12|8238
--tatagaccattttgagggatgtaaacaa-aaacaatggt-cttcac-atatttcct-g
ttgtaca----ttt-t---aat-t-ta-t-atagctttcaagaatac-aaa-aa-g--ac
--ccacatattgat-aa-ataatgt-tatgatagctgtttt-a-cat-ta-a-gttatga
ttgaattgcc-tcttgttacagta-a--taaaac-agtttgataacaaacataaaatgtt
cattggccaatgacatg-atcacattgaaatggtctata
>TDR12|8239
---atagaccattttgagggatgtaaacaa-aacaaatggt-cccaac-atatctcct-t
ttttaca-t--ttt-t---aat-t-tc-t-atagctttcgggaatcc-aaa-aa-g--gg
--ccacatactaat-ga-acaatgt-tatgatagctgttttaa-cat-ta-a-gttaaga
ctgaattgcc-tcttattacagtt-a--ataaat-agtttgaaaacaagcaataaatgtt
catgtgccaatgaaa-------catcgaaatggtctata
>TDR12|8240
--tatagactattttgagggatgtaaacaa-aaacaatagt-cccaac-atatttcct-g
ttgtaca-t--ttg-t---aaa-t-tc-t-atagcttccgagaatcc-aaa-aa-g--ag
--ccacatattgat-ca-ataatgt-tatgatagctgttttaa-cat-ta-a-g---tga
ctgaatttcc-tcttgttacagtt-a--tgaaat-agtttgataacaaacaggaaaattt
catgggccaatg------accacattcaaatggtcaata
>TDR12|8241
--tataaacctttttgagggatacaaacaa-aaataatggg-cccaac-atatttcct-g
ttttaca-t--ttt-t---act-t-tc-t-atagcttccaggaatcc-aaa-aa-g--ag
--aaatatgttgat-aa-ataaagt-catgaaagctgttttaa-cat-tg-a-gttatgg
ttaaaatgcc-tcttgttatggtt-a--taaaat-agtttactaacaagcagaaaatgta
catgggccaatgacatg-acaacattgaaatggtctata
>TDR12|8242
--tatagacaatttcgaggaatataaacaa-taacaattgt-cctaat-gtattttct-g
ttttaca-t--ttt-----aat-t-tt-c-ataacttctgagaatcc-aaa-at----gt
--ccacatattgat-aa-ataatgt-tatgatagctgttttaa-ctt-ga-a-gatataa
ttaaattgcc-tcttgttacagtt-a--tgaaat-agtataataacaagcaggaaatgtt
catgcgccaatgacatc-atcacattgaaatgatctata
>TDR12|8243
--tatagacgattttgagggatgta---aa-caacaacggt-cc-gac-gcatttcct-t
ttttaca-t--ttta----aat-t-cc---attg--tcca---------aa-aa-g----
ttctacatattgat-aa-ataatgt-tacaaaagcagttataa-cat-ca-a-ggtatga
ttgaattgtc-tcttgttac----------aaat-a-t---a--a--------aat----
-a---g----------------c--t-------------
>TDR12|8244
---atagaccattttgagggatgtaaacaa-aaacaatggt-cttaac-ataattccc-g
ttgtaca-t--tta-t---tat-t-tt-t-attgcttctaagaatcc-gaa-aa-g--ag
--ccacatattgat-aa-ataatgt-tatgagagatgttttaa-cag-ta-a-gttatga
ttgaattgct-ccatgttactgtt-a--taaaat-agtttgataacaagcaggaaacgtt
cacgggccaatgacaag-accacattgaaatggtctata
>TDR12|8245
---atagaccattttgagggatgtaaacaa-aaacaatggt-cttaac-ataattcct-g
ttgtaca-t--tta-t---tat-t-tt-t-attgcttctgagaatcc-gaa-aa-g--ag
--ccacatattgac-aa-ataatgt-tatgagagctattttaa-gag-ta-a-gttatgt
ttgaattgct-ccttgttactgtt-a--taaaat-agtttgataacaagcaagaaacgtt
cacgggccaatgacaag-accacattgaaatggtctata
>TDR12|8246
---atagaccattttgagggatgtaaacaa-taacgatggt-cttaat-gtatttcct-g
tgataca-t--ttt-t---aat-t-tc-t-ataac-------------------------
---------------------------------------------at-ta-a-gatataa
ttaaatttcc-t----------tt-a--tgaaac-agtttggcaataagcaggaaacgtt
catgggccagtgacatc-gcaacattgaagtgatttata
>TDR12|8247
--------ccactttgtgggatgtaagcaa-aaacaatggt-cccaatagtatttcct-g
ttttgca-t--ttt-t---aat-c-tg-t-atagcttccgagaatcc-aaa-aa-g--ag
--ccacatgttgat-aa-ctaatgt-tacgatagctgttttaa-cat-ga-a-gatatga
ttaaattgcc-tc--gttacagtt-a--tgaaat-ggtttgactaaaagcaggaaatctt
catgcgccaatgacatg-atcgcattgaaatggtctata
>TDR12|8248
--tatagaccattttaaggggtggaaacaa-aaacagtggt-cccaac-gtatttcct-g
ttttaca-t--ttt-t---aat-t-tc-a-atagcttccgaatatcc-aaa-aa-g--ag
--ccacaagttaat-aa-ataatgt-tatgatagctgttttaatcta-tc-a-gttatga
ttgaattgcc-tcttgttacagta-a--tgaaat-agtttgataacaagcagaaaa----
-------acgttcaatc-accacattgaaatggtctata
>TDR12|8249
--tatagaccaatttgggggatgtaaacaa-aaacaatggt-cccaac-gtttttcct-g
ttttaca-t--ttt-t---at-----------atctccagagaatcc--aa-aa-t--at
--ccacatattgat-aa-ataa-gt--atgatagctgttttaa-cat--------gaaag
tatgatta-aattgcctt-tagtt-a--ataaat-agtttgataacaagcaggaaatgtt
catgggccaaagacatg-accacattgaaatggtctata
>TDR12|8250
----tagaccattttgcgggatgtaaacag-aaacactg-----caac-gtatttcct-g
ttttaca-t--ttt-t---aat-t-tc----tagcttccgagaatcc-aaa-ca-g--cc
--acatatattgat-aa-ataatgt-tattatagctgttttaa-cat-ta-c-at-----
-----------------------------------agtttgataacaagcaggaaatgtt
catgagcca---ccatg-accacatcgaagtgttcta--
>TDR12|8251
----tagaccatttcaagggatgtaaataaaaacaaatgat-cccaat-gtatttcat-g
ttttaca-t--ttt-g---aat-t-tc-t-atagcttccgaaattcc-aaa-aa-g--ag
--cgacatattgat-ga-ataatgt-tatgactgctgttttaa-cat-ta-a-gttatga
ttgaattgtc-tcttgttacagtt-a--tgaaat-agtttgataagtag---gaaatgtt
catgggccaatgatatc-accacattgaaatagtctata
>TDR12|8252
-----agaccattttgaaggatttaaacaa-aaacaaaggt-cccaat-gcatttcct-g
ttttaca-t--ttt-t---aat-t-tc-t-atagcatccgagaatat-aaa-aa-g--aa
--ccacatgtttat-aa-ataatgg-tatgatagctgttttaa-cat-ta-a-gttatga
ttgaattgcc-tcttgtttcagtt-a--agaaat-agtttgataataagcaggaaatgtt
catgggccagtgaaatg-atcacattgaaatggtctata
>TDR12|8253
--tacaga-cattttgagggatgtaaacaa-aaatgatggt-cccagc-atattttct-g
ttttaca-t--ttt-t---aat-t-tc-t-aaagcttccaagaatcc-aaa-aa-g--ag
--ccacatac--------ataatgt-tacgacagctattttat-cat-ta-a-gtaatga
ttgaattgcc-tcttgtttcagtt-a--tgaaat-agtttgataacaagcaggaaatgtt
catgggccgatgacatg-accacattgaaatggtctata
>TDR12|8254
-----agaccattttgagagatgtaaacaa-aaacaatggt-cccagc-atatttcct-g
ttttaca-t--ttt-t---aat-t-tc-t-atagcttccgagaatcc-aaa-aa-g--ag
--ccacatattgat-aa-ataatgt-tatggtagc-------------------------
-tgatttgct-tctttttatagtt-a--agaaag-agtttgatagcaagcaggaaatgtt
catgggc------catg-accacattgaaatggtcaata
>TDR12|8255
---atagaccattttgagggatgtaaagaa-aaacaatggt-cccaga-gtatttcat-g
ttttaca-t--ttt-t---agt-t-tc-t-gtagcttccgagaatcc-aaa-aa-g--ag
--ccacatattgat-ca-ataacgt-tatgat-gctgttttaa-cat-ta-a-gttatga
ttgaattgcc-tcctgttagagtt-a--tgaaat-aatttgttaacaatcaggaaatgta
catgggcc-------------------------------
>TDR12|8256
--tatataccattttgagggatgcaaacaa-aaacagtggt-cccaat-atatttcca-g
ttctaca-t--ttt-t--------------aatgcttccggaaatcc-aaa-ga-g--ag
--ccacatactgat-ag-ataatgt-tatgatagctgttttaa-cat-ta-a-gttatga
ttgtattgcc-ttttgttacagta-a--tgaaat-agtttgata------tgtaaatttt
catgggccaattacatc-accacattgaaatggtctgta
>TDR12|8257
--tatagaccattttaagggatgtaaacaa-aaacaatggt-cccaac-gtatttcct-g
ttttaca-t--ttt-t---aat-t-tc-t-atagcttctgagaatac-aaa-aa-g--ag
--ccacatattgat-ac-ataatgt-tatgatagctgttttaa-cgt-ta-a-gttatga
ttgaattgcc-tcttgttatagtt-t--tgaaat-agtttgat---aagtaggaaatgtt
catgggccaatgacatc-accacattgaaatggtctata
>TDR12|8258
--tatagaccattttgatgggtcaaaaa----agcaatggt-caaagt-gtatttctt-g
ttttaca-t--ttt-t---aat-t-tc-t-aaagcttccgagaatcc-aaa-aa-c--ag
--ccacatattgat-aa-ataatgt-tatgatagctgttttaa-cat-ta-a-gttatga
ttgaattgcc-tcttgtt--agtt-a--tgaaat-agtttgattacaagcaggaaatgtt
catggaccaatgacatc-accacattgaaatggttt---
>TDR12|8259
--tatagatcatttggagggatgtaaacaa-aaacaatggt-cccaat-gcattttct-t
ttttaca-t--ttt-t---aat-t-tc-t-ttggcttccgagaatct-aaa-aa-g--ag
--ctgcata--aat-aatataatat-tatgatagcttttttaa-aat-ta-a-gctatta
ttgaactgcc-ttttgttacagtt-a--taaaat-agtttgat----aacaaaaaatatt
catagaacaatgacatg-accacattgaaatggtctata
>TDR12|8260
--------ccattttgaggaatgtaaacaa-aaacaatgat-cccaat-gtatttcct-g
ttttaca-t--ttt-t---aac-t-tc-t-atagcttccaagaattt-aaa-aa-a--tg
--ccacatattgat-aa-atactg----------ctgttttaa-cat-ta-a-gttatga
ttgaatcacc-tcttgttacagtt-g--tgaaat-tgtttgataacaagcaggaaatgtt
catgggccaatgacata-acaacgttgaaatggtctata
>TDR12|8261
--tatacaccattttgagggatgtaaatga-aaacaatggt-cctaac-atatttcct-g
ttttaca-t--ttt-t---aat-t-tc-t-agagcttccgagaatcc-aaa-aa-g--at
--acacataatgat-aa-ataatggatatgaaagctgttttaa-cat-ta-a-tttatga
ctgaattgcc-tcttattgcaact-a--tgaaat-agtttgataacaagcaggaaatgtt
catggaccaatgacatc-accacattgaaatggtctata
>TDR12|8262
--tatagaccattttgagggatgcaaacaa-aaacaatggt-cccaat-gcatttcct-c
ttttaca-t--ttt-t---aat-t-tc-t-atagcttctgagaatcc-aaa-at-g--tg
--tcacatattgat-aa-caattgt-tatgaaagctctattaa-ctc-aa-a-gttatga
gtgaatttac-tcttgttgcagtt-a--tgaaat-catttgataacaaacaggacatgtt
catgggataatgacatg-accacattgaaatggtctata
>TDR12|8263
--tatagacctttttgaggaacgtaaacaa-aaccaagggt-cctatt-ttatttcct-g
atttaca-t--ttt-t---aac-t-tc-t-atagc-ttcaagaat-c-aaa-aa-g--ag
--ccacatattgat-aa-ataatgt-tatgatggctg-tttaa-tg--tgaa-gatatga
ttacata----gcttgttacagtt-a--tgaaat-agtaaaataacaagcaggaaatgtt
caggggccaatgatatt-accacactgaaatggtctata
>TDR12|8264
--tataggccattttgagggatgtaaacaa-caacaatggt-ccttat-gtatttcct-c
ttttacg-t--ttt-t---a-t-t-tc-t-atag------------c-aaa-aa-g--ag
--ccacatattgat-aa-ataatgt-tataattgctgttttaa-caa-ta-a-gttatga
ttgaattgcc-tcttgttacagtt-t--tgaaat-agtttgaaaacaagtagga------
aatgggccaatgacatg-a------tgaaatagtccata
>TDR12|8265
--tatagaccattttgagagatgtaaactt-aaacagtatc-cccagg-atatttcct-g
ttttaca-t--ttt-t---aat-t-tc-t-acagcttccgagaatcc-aaa-aa-g--ag
--ccaaacattgat-aa-ataatgt-tatgagagctgttttaa-aat-ta-g-gttatga
ttgaattgcc-tcttgttacagtc-a--tgagat-agtttaataacaagcaggaaatgtc
aatgggccaatgacatg-accacattgaaatgatctat-
>TDR12|8266
--tatagaccatttttagagatgtaaacaa-aaacaagggt-c-------tgtttttc-a
tgt-----t--ttt-t---att-t-tc-t-atagcttccgagagtcc-aga-aa-g--ta
--ctaaatattgattaat----tgt-aagggcagctgttctaa-cat-ta-a-gttaatt
-----g-ctc---ttgttgcagtt-g--tgaatt-attttgataactagcagcaaatgtt
catgggccaatgacatg-accacattgaaatggt-----
>TDR12|8267
----tagaccatttttagggatgtaaacaa-aaacact-----------gtatttcctt-
tttcaca-t--ttt-t---aat-tttc-t-aaagctttcgagaatcc-aaa-aa-g--ag
--ccacatattgaa-aa-ataatct-a------actgttttac-tat-ta-a-gatatga
ctgaattgcc-tcttgttacagtt-g--tgaaat-agtttgataacaagcaggaaatgtt
catgggccaatgacatg-accacattgaaatggtatata
>TDR12|8268
------gaccattttgagggatgtaaacaa-aaacaatggt-cccaac-gtatttcct-g
ttttaca-t--ttt-t---att-t-tc-t-ataacttccaagaatccaaaa-aa-a--ag
--ccacgtattgat-ga-atcatgt-tataatagctgttttaa-cat-ta-a-gttatga
ttgaattgcc-ccttgttacagtt-a--tgaaat-agtttgagaacatgcaggaaatgtt
cataggtcaatgacatt-accacattgaaatggtctata
>TDR12|8269
--tatagatcattttgagggatgtaaacaa-caacaatggt-tccagt-gtatttcct-g
ttttaca-t--ttt-t----at-t-tt-t-ataattctgaaaatcc------------ag
--ccgcatattgac-aa-ataatgt-tatagtagctgttttaa-cat-ta-a-gttatga
ctgaattgcc-tcttgttacagtt-a----aaat-agtttgacaacaagcaggaaatgtt
catgggccaataacatg-accacattgaaatggtct---
>TDR12|8270
------------------------------------------------------------
----------------------------------cttcagaaaattc-aaa-ag-a--gt
--ccacatattgac-at-tttgttt-tatttgagttatgatta-cct-tt---gttatga
ctgaattgcc-tcttgttacagtt---ctgaaat-agtttgatgaaaagcaggagctgtt
---------------------------------------
>TDR12|8271
--tatagaccattttgcgggatgtaaacaa----aaatggt-cccaac-gtatttcct-a
ttttaca-t--ttc-t---aat-t-tc-t-ataacttcagagaatcc-aga-aa-g--tg
--tgacatattgat-aa-ataatgt-catgattgatgttctaa-cat-ta-g-gttatga
ttgaattgcc-ttttgtgacagtt-c--tgaaat-agtttgataagcag---gaaatgtt
catgggccaataacatg-accacattgaaatggtctata
>TDR12|8272
--tattgaccgttttgagggatgtaaacaa-aagcaatggc-cccaag-gtgtttcct-g
ttttaca-t--ttc-t--------------atagcttctgagaatcc-aaa-aa-g--tg
--ccacatattgat-ac-ataatgt-aaagatagctgttttaa-cat-ta-g-gttatga
ttgaattacc-tcttgttacagt-----tgaaat-cgtttgataacaaacaagaaatgtt
cat-ggccaaatacatg-accacattaaaatgatct---
>TDR12|8273
--tatagaccattttggggcatgtaaacaa-aaacaacggt-cccaac-gtatttcct-g
ttttaca-t--ttt-t---cat-t-tc-t-ttagcctccgaaaatcc-aaa-aa-g--ag
--ccacatattgat-aa-ataatgt-tatgatagctgctttaa-cat-ta-a-aatatga
ttgaattgcc-tcttgttacagtt-t--tgaaat-agttcaataacaagcaggaaatctt
catgg---------acc-aatatgttgaaacggtctat-
>TDR12|8274
--tatagaccattttgaagcatgtaagcaa-aaacaatggt-cccaat-gtagttctt-g
ttttaca-t--ttt-t---aat-t-tc-c-atagctttcgagaatcc-------------
----------------a-ataatgt-gatgagagctgttttag-cat-ta-a-gttatga
ttgcatcacc-tcttgttacagtt-a--ttaaat-agtttaataacaagccggaaatgtt
catgggccaatgacatg-accacaatgaaatggtctata
>TDR12|8275
------gatcattttg----atgtaatcaa-aaacagtggt-cccaac-atatttcct-g
ctttaca-t--ttt-t---aat-t-tc-t-atagctttcgacaatcc-aaa-aa-t--ag
--ccacatattaat-aa-atactgt-tatgacatatgctctaa-cat-tg-a-gttatga
ttgaatcggc-tcttgttacagtt-g--tgaaat-aatttaataacaagcagaagatcgt
catgggccaatgacatg-accacattgaaatggtctata
>TDR12|8276
--tatagaccatttttagggatgtatacaa-taacaa------ctaaa-gtatttctt-g
tttcaca-t--att-t---aat-t-tc-t-atagctcccgagaatcc-aaa-aa-g--ag
--ccacatattga-----------t-aatgatagatgttttag-cat-ta-a-gttatga
ttgaattgcc-tcttattacagtt-a--t-aaag-t-tt--ataacaagcaggaaacatt
catggtccaatgatatt-accacaatgaaatggtctata
>TDR12|8277
--------------tgaggaatgtaaggaa-ttacaatggt-cctaa-agtatttcctc-
ttttaaa-t--ttt-t---cat-t-tc-c-atagctcccgagaatcc-aaa-aa-g--gt
--ccacatattgat-aa-ataatgt-tatgatcatcgtttt-ag--ctta-aatttatga
ttgaatt-----------------------------------------------------
---------------------------------------
>TDR12|8278
---atagacaattttgagagatgtaaacaa-aaagaatagt-gccaac-gtatttcct-g
atttaca-t--ttt-t---aat-t-tc-t-atagcttcagagattcc-aaa-aa-g--ag
--ccacatattg------atgatgt-tatgatagctgttttaa-cat-ac-g-gctatga
ttgaattgtc-ttttctgacagtt-a--tgaaat-tgtttgataataagcaggaaatgtt
catgggccgataacgtg-atcacattgaaatggtctata
>TDR12|8279
--tatagaccattatgagggatgtaaacga-aagcaatggt-ctcgac-a----------
ttttacatt--ttt-t---aat-t-tc-t-atagcttttgaggatcc-ata-aa-g--aa
--tcacatattgat-aa-ataatgt-tatgata--tgttttaa-cat-ta-g-gttatga
gtgaattgcc-tcttgcctcttgt-a--aacaat-agtttgataacaagcaggaaatgtt
catgtgccaatgacatg-accatttagaaat--------
>TDR12|8280
-------------------------aacaa-acgcaatggt-cccgac-a----------
-tttaca-t--ttt-t---cat-t-tc-t-atagcttttgagaatcc-aaa-aa-t--at
--tcacatattgat-aa-ataatgt-tatgatagctgttttaa-cat-ta-t-gttatga
gtgaattgcc-tcttg--------------------------------------------
---------------------------------------
>TDR12|8281
-------actattttcaggcatgtaaacaa-aaacaatggt-ttcaac-gtatttcct-g
ttttaca-c--ttt-t---aatttttc-ttatagctt--------cc-aaa-aa-g--ag
--tcacatattaat-aa-ataatgt-tatgatagctgttttaa-cat-aa-g-g-tatga
ttgaattgcc---ctattacattt-t--t-aaat-agtttgattaaaagcaggaaatgtt
cataggctaatgacatg-accacaataaaatggtctata
>TDR12|8282
-----------ttt---------------------a----t-----------ttt-----
t-ttaaa-tg-ttt-------t-t-t------agcttctgagactcc-aaa-aa-g--ag
--acacgtattgat-aa-ataa-at-tatgatagctgttttaa-cat-tg-a-gttatga
atgaattgcc-tc---ctacagtt----taaaat-agtttaataacaagcaggaaatgtt
catgg---aatgacatg-accacattaaa-tggtctat-
>TDR12|8283
--tatagaccatttcgagggatgtaaacaa-aaacaattgt-ctcaaa-gcatttcct-g
ttttaca-t--ttt-t---tat-t-tc-t-ttagcttctgagaatcc-aaa-aa-g--ag
--acacacagtga-----------------------------------------------
------------------------------------------------------------
---------------------------------------
>TDR12|8284
--tatagaccattttgagggatgtaaacaa-aaacaatggt-cccatc-gtatttcct-g
ttttaca-t--ttt-t---agt-t-tc-t-atagcttccgagaatcc-aaa-aa-g--ag
--ccagatatagaa-aa-ataatgt-tatgatagctgttttac-cat-ta-a-gttatga
ctgaaccacc-tcttgttaacgtt-a--taaaat-tgtttgataacaagcaggaaaagtt
catgggccaatgacatg-accacattgaaatggtttaca
>TDR12|8285
--tatagatcattttgagggatgtaaacaa-aaacaattgt-gccaac-gtacttcct-g
tttcaca-t--ttt-a---aat-t-aa-atatggcttttgattaccg-aga-aa----ag
--ccacttattgat-aa-ataatgt-tatgacagcagttttaa-cct-t----gttatga
ttgaattgt--------tacagtt---ttgaaat-agtttga------------------
--taaactattt---t-gactacattgaaatggtctata
>TDR12|8286
--tatagaccattttgagggatgtaaacaa-aagcaatggt-cccaac-gtatttcct-g
tatttcc-a--acg-t---att-t-tc-t-gcagcttccgagaatcc-aaa-aa-g--ag
--ccacatattgat-aa-atattgt-tatgaaagcagttttaa-cat-ta-a-gttaaga
ttgaattgcc-tcttgttactgtt-a--tgaaat-ggtttaataacaagcaggaaatgtt
catgggccaatgacttg-accacattgaaatggtctata
>TDR12|8287
---------cattttgaaggatgtaaacaa-aaacaatgat-cccaac-atatttcct-g
ttttaca-t--ttt-t---aat-g-tc-t-atagcttccgagaatcc-aaa-ta-g--gt
--ccacatattaat-aa-atcttgt-tatgatagctgtttcaa-cat-ta-a-gtaatga
ttgaattgcc-tcttgttacagtt-a--taaaat-agtttgacagtaagcagtaaatgtt
catgggccattgacatg-gccacattgaaatggtctata
>TDR12|8288
--tataggccatattaagggatgtaaacaa-taacacgggt-cctaa------ttcct-g
ttttaga-t--ttt-t---aat-t-tt-c-ttgacttataaggatcc-aga-aa-g--ct
--ccacatattga------tttttt-tatgacagcctctttaa-cct-tg---tttatga
ctgaatcaca-tgttggtacagtt---cctaatt-agtttgacgacaggcaggaactg--
catggaacaatgatat-tgccatattgaaatggtccat-
>TDR12|8289
--tatagaccgtttcgagagatgtaaacaa-taacaatggt-ccaaac-gtatttacg-a
ttttaca-t--ttt-g---aaa-t-tc-t-atagcttccgagaatcc-tga-aa-g--gt
--acacatattgat-aa-attatgt-tacgacgattgatttaa-cat-ta-g-gatatga
tggaattgcc-tcttgtaacactt-gt-gaaaat-agtttgataacaagcaggaaatgtt
catgtgccagtgatgac-atcacattgaaatgatctat-
>TDR12|8290
---ataggccattttgagggatgtaaacaa-taacaatggt-cccaac-gtatttcct-g
tttttta-t--ttt-t---cat-t-tc-c-atagctcccgagaatcc-gaa-aa-g--ag
--ccacatattgat-aa-atgacat-taggacggctgttttaa-cat-tg-a-gatatga
ttgaattgcc-tcttgttacagtt-a--t-taat-agtttgacaacaagcaggaaatgtt
tgtggaccaattacatc-accgcattgaaacggtcta--
>TDR12|8291
--tatagaccatttggagggatgtaaacaa-aaacaacgct-cccaac-ctatttcct-g
ttttaca-t--att-c---aat-t-tc-a-acagcttctgagtatcc-aac-aa-g--ag
--ccacatattgat-aa-atattgt-tatgatagctgttttaa-tgt-ta-g-gttatga
ttaaattgcc-tcttgttacagtt-a--tgaaat-agtttgatgtcgagcaat-------
----gttcaatgacatg-accacattgaaatggtctata
>TDR12|8292
--tatagagcattttgggggatataaatga-taacaatggt-cctaac-ctatttcct-g
cattaca-t--tta-t---aat-t-tc-t-atagcttctaagaatcc-aac-aa-t--gt
--tcacat----at-tg-ataacgt-tgtgacagccgtaataa-cat-ta-c-aatatga
ttaaattttc-tcttgttaaagtg-a--caaaat-agtttgacaacaagcgggaaatgtt
tatgggccaatgacttt-gccacattgaaatgatttat-
>TDR12|8293
--tatagaccattttgagggatgtaaacaa-aaacaatggt-cccaac-gtatttctt-g
ttttaca-t--ttt-t---aat-t-tc-t-atagcttctaagaatcc-aaa-aa-g--ag
--ccacatattgat-aa-ataatat-catg-cagctcttttaa-cat-ta-a-gttatga
ttgaattgcc-tcttgttacagcc-a--tgaaat-agtttgataacaagtaggaaatgtt
caagggccaatgacatg-acaacattgaaatggtctata
>TDR12|8294
tgtatagaccgttttgagggatgtaaacaa-taacaatggt-cctaac-gtatttcct-g
ttttaaa-t--tct-a---taa-c-tt-c-tga--------gaatcc-aaa-aa-g--gt
--ccacatgttgat-aa-ataatgc-catgatatctgtt---------------------
------------------------------------------------------------
---------------------------------------
>TDR12|8295
---atagaccattttgagaaatgtaaacaa-taacaatggt-ccta----tatttgct-g
actaaca-t--ttt-t---aat-t-tt-c-atagcttcagagaattt-aaa-aa-g--gc
--ccacttattaat-aa-ataacat-tattatagctgttttaa-cgt-ga-a-aatatga
ctgaactgcc-tcttgttatagtt-a--tgatag-agtatga---taagcaagaaatgtt
caagggccaatgacatg-acaacatttaaattgtctata
>TDR12|8296
--tatagaacattttggaggatgtaaacaa-aaacaatggt-cccaac-atacttcct-g
ttgtaca-t--ttt-t---aat-t-tc-t-atag-ttctgagaatcc-aaa-aa-g--ag
--ccatatattgaa-aa-ataattt-tatgatagctattttaa-aat-ta-a-attatga
gtgaattgcc-tcatgttacagtt-a--taaagt-agtttgataacaagcaggaaatgtt
catgggccaatgacaag-accacattgaaatggtctat-
>TDR12|8297
---atagaccattctgaaggatgtaaacaa-aaacgatggt-cc-aac-gtatttcct-g
ttttaca-t--ttt-t---att-t-tc-t-ctagcttttgagaatcc-taa-aa-g--ag
--ccacatattgat-aa-ataatgt-tatgatagctgttttaa-cat-ta-a-gttatga
ttgatttggc-ttttgtttcagtt-a--taaaat-agtttgataaccagcaggaaatgtt
cacgggccgatggcatg-accacacttaaatggtctata
>TDR12|8298
---atacaccattttgagagatgtaaacaa-aaaca------ctcaac-gtatttcct-g
tttcaca-t--ttt-t---aag-t-tt-t-aaagcttcagagaatca-aaa-aa-c--ag
--ccgcatgataat-aa-atactat-tatgatagctgttttaa-cat-ta-a-gtaacga
ttgaattgcc-tctggttgcagtt-a--tgaaat-agtttgataacatgcaggaaatgtt
catgggacaatgacatg-accacattgaaatggtctaca
>TDR12|8299
----------attttgagagatgtaaacaa-aaacaatggt-cccaaa-ctatttcct-g
tttcaca-t--ttt-t---aat-t-tc-t-atagcttctgagaatcc-aaa-aa-g--ag
--ccacatattgat-ta-ataatgt-tatgatagcagttttaa-cat-------------
------------------------------------------------------------
---------------------------------------
>TDR12|8300
----tagaccattttaagggatgtaaacta-aaacaatggt-ccaaac-gcattttcc-t
gtttaca-t--ttt-t---aat-t-tc-t-atagcttccgagaatcc-aaa-aa-g--ag
--ccacatattgat-aa-ataatgt-tatgatagctgttttaa-tat-ta-a-gttatgg
ttaaattgcc-tcttgttacagta-a--tgaaat-agttcgataacaagcaggaaatgtt
caatgtccaatgacatg-accacat--------------
>TDR12|8301
---atagaccattttgagagatttaaacaa-taacaatggt-cctagt-atatttcct-g
ttttaca-t--tta-t---tat-t-tc-t-ttagcttccgacaatcc-aaa-aa-t--gg
--ccacttattg------gtaatgt-tatgatatatgttttaa-cat-t-----------
------------------------------aagt-agtttgaaaacaagcaggaaatgtt
catgggccaatgacatg-accacattgaaatggtcta--
>TDR12|8302
----tagaccattttgagggatgtgaacaa-aaacaatagt-cccaac-gtatttgct-g
ttataca-t--ttt-t---aat-t-tc-t-atagcttccgagaatcc-aaa-aa-g--ag
--ctgtatgatagt------tatgc-tatgatagctgttttaa-taa-ta-a-gttatga
ttaaattgcc-tcttattacagtt-a--ataaat-agtttaataacaggcagtaaatgtt
catgaaccaatgccatc-acctcattgaaatggtctata
>TDR12|8303
--tatacgccattttgagggatgtaaacaa-aaacagtgct-cccagc-atatttcct-g
ttttaca-t--ttt-t---tat-attt-t-atagcttccgagaatcc-aaa-aa-g--ag
--tcacatattg------ataatgt-tatgatagctgtttcaa-cat-ta-a-cttatta
ttggattgcc-tcttgttacagtt-a--tgaaat-agtttgataacaag-----------
--cagtccaatgacatt-accacattgaaatggtct---
>TDR12|8304
--tatagaccattttgaggggtgtaaacta-aaataatggt-ctcaat-gtacttcct-g
ttttaca-t-tttt-t---cat-t-tc-t-atagtttccgagaagcc-aaa-aa-g--ag
--ccacatattgat-aa-ataatgt-tttgatagcagttttaa-cat-ta-a-gttctaa
ttgaatttcc-tcttgttacaatt-a--tgaaat-agtttgataacaagcaggaaatgtt
catggtccaaggacatc-accacattgaaatggtctata
>TDR12|8305
--tatagacccttttgagggatgtaaacaa-taacattggt-cctgac-atttttcct-g
tgttaca-t--ttta----aat-t-tc-c-atagcttctgagagttc-aaa-aa-gta--
--ccacatattgat-aa-ataatgt-tacgatatctgttataa-cat-ca-a-gatataa
ttgaatcgct-tcttgtcacagat-a--tgaaat-agtctgacaacaagacggaaatgat
catgagccaataacatc-accactttgaaatggtctata
>TDR12|8306
------------------------------------------------------------
-----------------------t-tc-t-agagcttctgagaatcc-aaa-aa-g--gt
--ccatgtattgat-aa-ataatgc-tgtgagagctgtttaaa-cgt-ga-a-gatgtga
ttgaatcggc-tcttgtaacag--------------------------------------
---------------------------------------
>TDR12|8307
---atagactattttgagggatgtaaacaa-t------------taat-gta-----a-a
ctttaca-t--ttt-t---cat-a-tc-c-attgcttccaaaaatc--------------
---cacatattgtg-aa-atattgt-tatgatagctgatataa-c---------------
------------------------------------------------------------
---------------------------------------
>TDR12|8308
---atagaccattttgagggatgtaaacaa-aaaaaatatc-cccaac-ttatttcca-g
tttttca-t--ttt-t---aat-t-tc-t-gcagcttccgagaatcc-aaa-aa-g--ag
--ccacatattgat-aa-ataatgt-tatgaaagctgttttaa-cat-ta-a-gttatga
ttgagtt-----------------------------gtttgataacaagttggaaatatc
cacgggccatcgacatc-accacattgaaatggtct---
>TDR12|8309
--tatagaccattttgagggatgtaaacaa-aaacaatggt-cccaac-gtatttcct-g
ttccaca-t--ttt-t---aac-t-tc-g-atagcatctgagaatcc-aat-aa-g--ag
--tcccatattgat-aa-ataatgt-tatgacaaccgtttaa--ctt-ta-g-gttatga
gtgaattgcc-tcttgttacagct-a--taaaac-agtttaataacatgcaggaaatgtt
tatgggtcaa-----------------------------
>TDR12|8310
---atagaccatttggagggatttaaacaa-aaacaat-----------gtattcctg-t
ttttaca-t--ttt-t---aat-t-tc-t-atagcttctgagaatcc-aaa-aa-g--ag
--ccacatattaat-aa-atattgt-tatgacagctgttttaa-cat-ta-a-gttatga
ttaaactgcc-tcttgtt--agtt-a--tgaaat-agtttg---ataagcaaaaattggt
tatggacc-------------------------------
>TDR12|8311
--tatagagaattttgagggatgtaaacaa-aaacaaacgt-cccatt-gta-ttcctgc
t--taca-t--ttt-t-----t-tttc-a-attgcttccgagaatcc-taa-aa-g--ag
--cta-c-at--a---a-ataag-t-t-atatagctattttaa-cat-ta-a-gtaatgg
ttgaattgcc-tctttttacaggt-c--t-aaat-agtttgat-gcaagcaggaaatgtt
catgg-ccaatgacagc-accacattgaaatggtctat-
>TDR12|8312
---atagaccattttgagagatgtaaacaa-aaacaatggt-cccgac-atatttcct-g
ttttaca-t--gtt-t---aat-t-tc-t-atatatatttagaacac-aaa-aa-g--ag
--ccacatattaat-aa-ttaatgt-tatgatacccgttttaa-cat-ta-a-gatatga
ttgaactgcc-tcttg-t-tagtt-a--tgaaat-agtttaataacaagcagaaaatg--
taatgggccaagacatg-actacattgaaaaggtctata
>TDR12|8313
----------------agg-----------------------------------------
-tttaca-t--ttt-t---cat-t-tt-c-atagcattcgagaattc-aaa-at-a--gt
--cgacatattcat-aa-ataatat-tatgatggctgttttaa-tgt-ta-a-gttatga
ttaaattgcc-tc--attacattt-a--taaaat-agtttgaaaacaagcaggaaatgtt
caaaggccaacaacttc-accacattgaaatggtctata
>TDR12|8314
-----agaccattttgagggatgtaaacag-taacaacagt-cccaac-gtagttttt--
tttttca-t--ttt-t---cat-t-tt-t-atagcttcccagaatcc-caa-aa-g--gt
--ccacatattgat-aa-ataatgt-tatgatagctgttttaa-ttt-ta-c-attatga
ttgagtcacc-t-------cagtt---ataaaac-agtttgacgacaagcaagaaatgtt
cacgggccaatgacat-ccctgcattaaaagggtctata
>TDR12|8315
--tatggaccattttgatggatgtaaacaa-taactttggt-tgtaag-gtatttcct-g
tactaca-t--ttt-g---gat-t-tc-c-atagctttcaagaatgc-aca-aa-g--gt
--ccacatattgat-aa-attatgt-gatggcagccattttaa-cat-ca-a-gatataa
ttaaattgtc-tcttgttaaagtt-a--tgaaat-agtttggtaacaagtacgaaatgtt
taggggccagtgacatt-gccacattgaaatggtctata
>TDR12|8316
---------cattgtcagggatgtaaacaa-taacaatggc-cctaa--------ttt-g
ttttaaa-a---tg-tca---g-t-tc-c-atagtttcctagattct-aaa-aa-g--gt
--ccacaaattgat-aa-ataatgt-tatggcagctgttttaa-tgt-tg-a-gttctga
ttaaattccc-tctttttacagtt-a--tgaaat-gatttgacaatacacagaatatgtt
tatgggccaatgacatc-accacatt-------------
>TDR12|8317
--tatggagtattttgagtgatgtaaacga-taacaatt------gac-acattttct-g
attaaca-t--tatt----cat-t-tc-c-acagcttctgagaatcc-aga-aa-cgg--
--ccacatgttgat-aa-ataatgt-tataagagctgattcaa-tgt-ta-a-tttatga
ttgaaatgcc-tcttgttatggtt-a--tgaaat-agtttgacaacaag-----aatgtt
catgggccaatgacatt-accacattgaaatggtgcata
>TDR12|8318
----tagaccattttgagggatgtaaacaa-aaacaatggt-cccaat-gtatttcct-g
ttgtaca-t--ttt-t---aat-t-ta-tcacagcttccgagaatcc-aaa-aa-g--ag
--ccacatattgat-aa-ataatgt-tatgagagctgttttaa-ca--------taatga
ttgaattgcc-tcttgctacagtt-a--tgaaat-agtttgataacaagaaggaaatgtt
tatgggtcaatgacgtg-accacattgaaatggtctgta
>TDR12|8319
----tagaccattttgagggatgtaaacaa-aaatgatgat-ctcaca-gtatttcct-g
ttataca-a--tttt----aat-t-tc-------------------------aa-gag--
--ctacatattgat-aa-atagtgt-tatgagagctcatttaa-cat-ga-a-gttataa
ttgcatcacc-tcttgttagagtt-a--tgaaat-agcttaacaacaagcaggaaatgtt
catgggcaaatgacatg-accacattgaaatggtctgta
>TDR12|8320
------------------------------------------------------------
----aca-t--gtt-t---tat-t-tc-t-acaggctccgagaatct-aaa-at-g--aa
--ccacattttgat-aa-ataatgt-tatgatagccgttttaa-cat-ta-a-gttatga
tgaaa-----------------tt-a--tgaaat-agtttaataacaagcaggaaatgtt
catgagccgatgacgtg-accacactgaaaagatctata
>TDR12|8321
-------accattttgagagatgtacacaa-taacagtggt-tccaac-gttttccct-g
tattgca-t--ttc-t---aat-t-tc-t-actgcttccgagaatcc-aaa-aa-g--ag
--ccacatattgat-aa-ataatac-tatgatagctgttttaa-cat-ta-a-tttatga
tagaattgcc-tctttataaagtt-a--tgaaat-agtttgacaacaaacaggaaacgtt
catgggccgatgacaca-accacattgaaatggtctata
>TDR12|8322
-------accatt-tgatagatgtggacaa-aaacaatgtt-cccaaa-gtatttcct-g
ttttaaa-t--ttt-t---aac-t-tc-t-atagcttcagagaatcc-aaa-aa-g--ag
--gcacatattgat-aa-ataatgt-tatgatagctgttttaa-ca--------------
ttgaattgcc-tcttgttactgtt-a--tgaaat-agtttaataag--cagtaaaatgtt
catgggccaatgacatc-agcacattgaactggtctata
>TDR12|8323
--tatagaccattttgaggagtgtaaacaa-aaacattagt-cccaa--atatttcct-g
tattaca-t--ttt-t---aat-t-tc-t-caagcttccgagaatcc-aaa-aa-g--ag
--ccccatatta----a-attacgg-tatgatagctgttttaa-cgt-ta-t-gttaatg
ttgaataacc-tcttgttacagtt-a--tgaaat-tgtttgataacaagcaggaaatgtt
tatggcacaatgacatg-accacactgatatagtctata
>TDR12|8324
----------attttgagggatgtaaacaa-aaacaatggt-cctaac-gtatttcct-g
tttcaca-t--ttt-t---aat-t-tc-c-atagtttctatgaatcc------a-c--gt
--ccacatattgat-ac-ataatgt-tatgatagctgttataattgt-ta-t-gttatga
ttgaatcacc-tcttgttacagtt-a--tgaaac-agtttgataacaggcaggaaatg--
----------taacatc-acctcattgaaat-gtctata
>TDR12|8325
----tagaccattttgatagatgtaaacaa-aaacagtggt-cccatt-gtatttccc-g
ttttaca-t--ttt-t---aatgg-tc-t-atagctttcgagaatcc-aaa-aa-g--ag
--ccacatattgat-aa-ataatgt-tatgagagctctt---------------ttgtga
ttgaattgc----------------a--ggaaat-g---------------------ttt
tatgggccaatgacatc-accatattgaaatgatctata
>TDR12|8326
------------------------------------------------------------
------------------------------------------------------------
------atactgac-tg-atatggt-tatgatagctgttttaa-cat-ta-g-gttatga
ttgaattgcc-tcttacag----------------------------aacaggaaatgtt
catggaccattcacatg-accacagtgaa----------
>TDR12|8327
---atgaaccattttgagagatgtaaacga-taacactggt-cctaat-gtatttcct-g
tattaca-t--ttt-t---aaa-t-tc-c-attgctttcaagaatcc-tga-aa-t--gt
--ccacatattgat-ca-ataatgt-tatggcagctgttttaa-cat-ta-a-gatataa
tgaacttgcc-tcttgttacaggt-a--tgaaat-agtttggtaagaggcaggaaatgtt
catgggccagtgacata-gccacattgaaaaaatatata
>TDR12|8328
-----agaccattttgagggatgaaaacaa-taacaatggt-cctaat-gtatttcct-g
ttttaca-t--ttt-t---aat-t-tc-c-aaatcttccaagaatcc-------------
----atgtattgat-ca-ataa--------------------------------------
----------------atgaaa-t-a--tgaaat-agtttgacaacaagcaggaaatgtt
cat--gcggatgacatg-accacattgaaacggtctat-
>TDR12|8329
-------------------------------------------------gttttttct-g
tggtaca-g--ttt-a---aat-t-tt-a-acagcctccgagaatcc-aaa-aa-g--gt
--ccacattttaat-aa-ataatgt-cattatagctgttttaa-caa-ta-a-gttatga
ttaaattgcc-tcttgatacagtt-a--tgaaat-agtttgataatacgtaggaaatgtc
catgagccaatgacatc-cccacattgaaattgtctata
>TDR12|8330
--tatagacca-tttaaaggatgtaaacaa-aagcaatggc-cccaat-gtatgttct-g
ttctaca-t--tgt-t---agt-t-tc-t-atagcatttaa-------aaa-ga-g----
--ccacatgttgat-ca-ataatttat---agagctgttttaa-tat-ta-a-gttatga
ttgaattgcc-tctagttatattt-a--t-gagt---ttta-taataagtagtaaatgtc
catgagccaatgacatc-accgcactgaaatggtct---
>TDR12|8331
--tataga-cattttgagggatgtaaacaa-aaacaatggt-cc-gat-gcatttcct-g
ttttaat-t--cct-a---a------------aacttctgagaatct-aga-aa-g--ag
--ccacatgttgat-ca-ataatgt-tatgagagctgttttaa-tat-ta-a-gttatga
ttgaatcgtc-tcttgttacagtt-a--tgaaat-agtttaataacgagcaggaaatgtt
catgagccgatgacatc-accacacaaaaatgctctat-
>TDR12|8332
---atagtcttttttgagggatgtagacaa-aaacaatggt-ctcagc-gtacttcct-g
ttttgca-tt--tt-t---aat-t-tc-t-atagccttcaggaatcc--at-aa-g--ag
--ccacatgttaat-ca-ataatgt-tatgagagctgctttaa-tat-ga-a-gttagga
ttgaatttcc-tcttgttactgtt-g--tgaaat-agtttgataacgagcaggaaatctt
catgggccgatgatatc-accacactgaaatggtct---
>TDR12|8333
--tattgaccattttgagggatgtaaac-a-aatcaatggt-cc-ggt-gtacttcct-g
ttttaca-c--tgt-t---a------------aattctctag-cttc-aga-aa-g--ag
--ccacatattgct-ca-ataatgt-tatgagagctg-tttaa-cat-ta-g-cttatgc
ttgaattgtc-tcttgttacagta-a--tgaaat-agtttgataacgagcaggaaatgtt
cataggccaatgacatc-accagattgaaatagtctata
>TDR12|96851
------gagcattttgagggatgtaaacaa-aaacagtggt-cccaat-gtatttcct-g
ttccaca-t--tttt----gat-g-tc-t-gtagcttctgacaatac-aaa-aa-gag--
--ccacatattaat-aa-atgatgt-cgcgagagct-gttgaa-cat-gg-a-gttatga
ttgaattgcc-tctggctgcagtt-a--tgaaat-agtgtgacaacaagcaggaaatgtt
catgggccacagacatg-accacactgaaagggtc----
>TDR12|96852
--tgtaggccattttgagggatgtaaccaa-caacaacagc-cccaac-gtatttcct-g
tgttaca-t--att-t---aat-t-tc-t-atagcttctgagaatcc-caa-ac-g--gt
--ccacata-tgat-aa-ataatga-tccgacagctgttttaa-cat-ca-c-gtaatga
ttgaatcgcc-tcttggtatagtt---atgaaac-agtttgacgaca-ttaggaaatgtt
cacaagc--------------------------------
>TDR12|96853
-------acaattttgagggatttaaacaa-taacgatggt-cc-agt-gtattccct-g
ttttgca----ttt-t---gat-t-tc-c---agcttca-agaaccc--aa-aa-g----
ctccacata-tgat-aa-at--tgt-tatg----ctatcttag--------g-gt-atga
ttgacttgcc-tc---ttacagtc-a--tgaaat-agtttgacgacaagtaggaaatatt
c-tgggttaatgacat----cacattgaaatggtctat-
>TDR12|96854
------------------------------------------------------------
--ttgac-at-ttt-t---aat-t-tg-c-ataccttctgataatcc-aaa-aa-g--ct
--ccatagattgat-aa-gtattcc-tatgacaggtgttttaa-cgt-ac-a-gttaaga
ttaaattgcc-ttgtgttacagtt-a--tgaaat-agtttgactgtaagcaggaaatttt
catgggccaatgacatc-accacattaaaatgatcta--
>TDR12|96855
--tatagaccattttgagggatgtaaacaa-aaacaatggc-cccaat-gtattgcct-g
ttttatt-t--ttt-ta--aaa-t-tc-t-ctagcttccaagaaccc-aaa-aa-g--ag
--ccacatattgat-ga-ataatgc-tatgatagccgtttcaa-cat-ta-a-gttggga
ttgaattgac-ttttgttacagtt-a--tgaaat-agtttggtaacaagcaggaaatgtt
catggccatatggcatc-accacattgaaatggtctata
>TDR12|96856
--------------------atgtaaagaa-taacaatggt-ctcaat-gtatttccc-g
ttttaca-t--gtt-t---aat-t-tc-t-atagcttttaagaatcc-aaa-aa-g--ag
--ccacatattgat------aatgt-tacggcagctgttttaa-ctt-ta-a-gttatga
ttgaattgcc-tc--gttacagtt-a--taaagt-agt----tgataagcaggaaatgtt
catgggccaatgacatg-tccacattgaaatggtctata
>TDR12|96857
---atagaccattttgagggatgtaaacaa-aaacagtggt-cccaac-gtatttcct-g
ttttaca-t--ttt-t---aat-t-tc-c-atagcttccgagaatcc-aaa-aa-g--ag
--ccacatattgat-aa-atgatgt-tatgataactgtttcaa-cat-ta-a-gttttgg
ctgaattgcc-acttgttacagat-a--tgaaat-agtttaataacaag-----------
---------------------------------------
>TDR12|96858
---------------------tgtaaacaa-aaacaacgtt-cccagt-gtatttcct-t
ttttaca-t--ttt-t---aat-t-tc-t-atagcttacgagaatct-aaa-aa-g--ag
--ccacatattgat-aa-atattg----------ctgttttga-cat-ta-a-gttatga
ttgaattgca-tcttgttacagtt-a--tgaaat-agtttgataacaggcaggaaatgtt
catggcccaacg---------acattgaaatggtctata
>TDR12|96859
---atagaccattttatgggacgtaaacaa-aaacaatagt-cccaat-gtatttcct-g
ttttaca-t--ttt-t---tat-t-tc-t-gtagctttcgagaatcc-aaa-aa-g--ag
--ccacatattgat-aa-atgatgt-tatgacagctatttt----at-ca-a-gttacga
ttgaattgcc-tcttgttacagtt-a--tgaaat-agtttgataacatgcaggaaatgtt
catgggccaatgacatg-accacattgaaatggtctata
>TDR12|96860
------------------------------------------------------------
-------------------------------------------------at-ga-t--ag
--ctgt-------------------------------ttttaa-cat-ga-a-gttatga
ctgaattgcc-tc--gttaaagta-a--tgaaac-agtttgat---tagcaggaaatgtt
catgtgccaattacatg-accatattgaaatgctatata
>TDR12|96861
--tatagagcattttgaaggatgtaaacaa-taacaatggt-cctaat-gtatttcct-g
ttttaca-t--ttt-t---att-t-tc-c-atagcttctgagaagcc-caa-aa-g--gt
--ccacattttaat-aa-atattgt-gatgagagctgttttga-tgt-ca-a-gatatga
ttgaatcccc-tcttgttacagtt-a--tgaaat-agttca-tgagaagcaggaaatgt-
-----------gacatc-accactttgaaatggtctata
>TDR12|96862
-------------------gatgtaaacaa-taacaatggg-cctgat-gt---------
--------------------at-t-tc-c-atagcttctgagagtcc-aaa-aa-gtt--
--ccgcatattaat-aa-ataatgt-tatgatagctgttataa-cat-t----gttttga
ttg--tcacc-tcttgtcaaattt-a--tgaaat-agtttgacaacaagcaggaaatatt
catgggccaatgacatc-accacgttgaaatggtatata
>TDR12|96863
----tagaccattttaagggatgtaaacaa-taacaaaggt-gccaac-caacttcct-g
ttttaca----ttt-t---tat-t-tc-t-atagcttccgagaatat-aaa-ta-g--ag
--tcacatattaat-aa-ataatgt-tatgatagctgttttaa---t-ga-a-gttatga
ctacattacc-tcttgtta-agtt-c--tgaaat-tgtttgataac-agcaggaaatgtt
catgggccaatgacatg-accacattgaaatggtctata
>TDR12|96864
--tacagaccattttgagggatgtaaacaa-caacaatagt-cctgat-gtatatcct-g
ttttaca-t--ttta----aat-t-tc-c-atagcttctgagagtcc-aga-aa-att--
--ccacatattgat-aa-gtaatgt-tacgatagctgttatac-aat-ca-a-gttatga
ttaaattatc-ccatcttacagat-a--tgaaat-agtttgacaacacgcaggaaatgtt
catgggtcaatgacatc-accacattgaattcgtctata
>TDR12|96865
--tatagactattttgatggatgtaaacag-taataatggt-cccaac-acatttcct-g
ttttactgt--ttt-t---aat-t-tc-t-atagcttctgaaaatcc-aaa-aa-g--gt
--ccacatattgat-aa-ataatgt-tatgatagctgttttaa-cat-gc-g-attaata
ttgaaatacc-tcttgttacagtt-a--tgaaat-agtttgataacaagcaggaaatgtt
catgggccaatgacctg-accagattgaaatggtctata
>TDR12|96866
--tatagaccattttgatggatgtaaacaa-aaacaatggt-cccaac-gtatttcct-g
tattaca-t--ttt-t---agt-t-tc-t-atagcttctgagaatcc-aaa-aa-g--ag
--ccacatattgat-aa-acaatgt-tatgatagctgttttaa-cat-ta-a-tttatga
ttggattgcc-tcttatcacagtt-a--tgaaat-agtttgataacaagcaggaaatgtt
catgagccaatgacatg-accaaattaaaatggtctata
>TDR12|96867
---------------------tataaacag-aaacaatggt-ccaaat-gtatttcct-g
ttttaca-t--att-t---aat-t-tc-t-atagcttccaagaatcc-aaa-aa-g--ag
--ccacatattgat-ca-ataatgt-tatgatagctgttttaa-cat-ta-a-gttatga
ttggattg---ccatgttactgtt-a--tgaaat-agtttaataacaagcaggacatgtt
catgggtcaatgatatc-accacattaaaatggtctata
>TDR12|96868
--tattgaccattttgagagatgtaaacta-aaacaatcgt-cccaac-gtatttcct-g
ttttaca----ttt-t---aag-t-tc-t-acagcttcccagaacccaaaa-aa-g--ag
--ccacatattgat-aa-ataatgt-tgtgatagttg--ttaa-cat-ta-g-gttatga
ttgatttggc-tcttgttaca-tt-a--tgaaat-agtttaataacaagcaggaaacgtt
catgggccaatgacatc-accacattgaaatggtctata
>TDR12|96869
--tatagaccatt--gagggatgtaaacaa-taacaatggt-g-taac-gtatttcct-g
ttttata-t--ttt-t---aat-t-tc-c-ataacttccaagaatcc-aag-aa-g--at
--ctacctattgat-ga-ataatgt-tattacagctgtttaat-cat-ca-a-tttataa
ttgaattgcc-tgtttttatagtt-a--ggaaat-agtttaacaacaagcaagaaatgtt
catgggccaataacacc-accacattgaaatgttctata
>TDR12|96870
---------cattttgagggatgtacacaa-aa-caatggt-cccaat---atttcct-g
ctttaca-t--ttt-t---cat-t-tc-t-atagctcccgagaatcc-aaa-aa-g--ag
--ccccatattgat-aa-ataatgt-tatgacagctgttttaa-cat-aa-a-gttacgg
ttgaattgcc-tctttttacagtt-a--tgaaat-agtt---ttaacacgcagaaatgtt
tatgggccaatgactca-accacattgaaatggtctaca
>TDR12|96871
--tatagaccattttgaaggatgtaaacaa-aaacaatggt-cccaac-atatttcct-g
ttttacttt--ttt-t---aat-t-tc-t-atagcttccaagaatcc-aaa-aa-g--ag
--tcacatattgat-aa-atgatgt-tatgattgttgttttaa-cat--c-a-gttttga
ttgaattgcc-tcttgttacagtt-a--taaaat-actttcataacgagcagaaaatgtt
tatcggccaatgacaag-accacattgaaatagtctata
>TDR12|96872
--tataga-cgtttttgaggatgtaaacaa-taacaatggt-cctaaa-gtatttcca-g
atttact-t--ttt-t---aat-t-tc-c-atagcttctgagaatct-aaa-aa-a--gt
--caaaatattgat-aa-ataatcc-catggcaggtgttttaa-tgt-aa-a-gctttca
ttgagttgcc-tcttgttacagtt-a--tgaaat-agtttgacaaccagtaggaaatatt
tatgggccaaagacatc-actgcattgaaatggtctata
>TDR12|96873
--tatagaccattttgggggatgtaaacaa-taacaacagt-cctaat-gtatttcct-g
ttttaga-t--ctt-t---tat-t-tt-t-aaagctcccgagaatcc-aga-aa-g--ct
--tcacatgttgat-ac-ttttt-a-aatgaccgccatgttaa-cat-ta-------tga
ctgaatcgtc-tcttgttacagtt---cttaaaa-agttttaagacaagaaagaactgtt
catggaccaatgattt-cgccatattgaaatggtctata
>TDR12|96874
---atagaccattttaaggggtgcaaacaa-aaacaatggt-accaac-gtatttcct-g
ttttaca-t--ttt-t---aat-t-tc-c-atatcttccgaaaatcc-aaa-at-g--gt
--ccacatatt-------ataatgt-tattatagctgttttaa-cat-ca-a-gctatta
ttgaattgcc-tct------tgtt-a--tggaat-agtatgataagaagcaggaaatgtg
cgtgggtcattgacatg-accacattgaaatggtctata
>TDR12|96875
----tagaccattttgagggatataaacaa-aaactatggt-cccaat-gtatttcct-g
ttttacagt--ttt-t----at-g-tc-t-aaagcttctgagaatcc-aaa-aa-g--ag
--tcacataatgat-aa-ataatgt-tttgatagctgttttaa-ca--ta-a-gttatga
tcgaattgca-tcttgttacagtt-a--tgaaat-agtttgacaa----aaggaaatgtt
aatgggcgaatgacatg-accacaatgaaatggtctat-
>TDR12|96876
---atagaccattttgagggatgtaaaca---aacagaggt-cccacc-gtatttcct-g
ttttaca-t--ttt-t---aat-t-tc-t-gtagcgtctgagaatct--aa-aa------
-----catattaat-aa-ataatgt-tgttatagctgattta--cat-tt-a-gttatga
ttgaattgcc-tcttgttacagtt-a--tgaaat-agtttgataagaagcaggaaatgtt
caagggccaatgacatg-accacaatgaaatggttaata
>TDR12|96877
-----agactattttgagggttgtaaacaa-taacagtggt-cctaat-gtatttgct-g
ttttata-t--ttt-t---aat-t-tc-c-atagttcc-gagaatcc-aaa-aa-g--gt
--ccagacattgat-ac-ataatgt-tatgatagctgttttaa-cgg-ga-c-aataaaa
ttgatttgcc-tcttgttacactt-a--cgaaat-agtttgatgacaaggagaaaatgtt
caagggccaatgacatt-gccacattgagattgtctata
>TDR12|96878
--tatagaccattttaagagatgtaaacaa-taacaggggt-cctaaa-ttatttcct-g
ctttaaa-a--ttt-t---aat-t-tc-c-atagcttctgtgaattc-aaa-aa-g--gt
--caacattttgat-aa-ataatga-tatgatatcggtttaaa-tgc-aa-a-gttataa
ttggattgcc-tcttgtttgtct---------at-agtttgacaaaaaacaggaaatgtt
catgggccaatgacatc-accacattgaaatggtctata
>TDR12|96879
--tatagaccattttaagaggcgtaaacat-taacaatggt-tttaac-ttatttcct-a
ttttaga-t--ttt-t---cat-t-cc-c-atag--ttc-agagttc--aa-aa-g--gg
-tccacatatcgat-aa-ataatga-tatgatagctgttttaa-tga-ta-a-ctcatga
cttaac--tc-tt--gttatagtt-a--tggaat-agtttgaaaaaaagcaggaaatgtt
cataggccaatgacat-cgcaacattgaaatgg------
>TDR12|96880
------------------------------------------------------------
-------------------------------------------------------g--ag
--tcacgtattg------ataatgt-tatgatggctgttttaa-tat-tg-a-gttatga
ttgaatcgcc-tcttattacaatt-a--tgaaat-agtttgataacaagcgggaaa-gtt
cataggcca--gacata-gccatattaaaatggtcca--
>TDR12|96881
--tatagatcattttgggggatgtaaacaa-aaacaatggt-cccaat-gtctttcct-g
tttttct-t--att-t---act-t-tt-t-ttcctatccaagaatcc-caa-aa-g--aa
--ccacatattgat-ca-ataaggt-t-------------taa-cat-ta-a-gttatga
ttgaagtgcc-tctagttacagtt-a--tgaaat-agcttgataataagcaggaaatggt
attggcctaatgacatg-accctattgaaa---------
>TDR12|96882
-------acaattttgatcgatgtaaacaa-taacataggt-cctgac-atatttctt-g
ttgtacg-t--ttta----aat-t-tc-c-atagcttctgagagtcc-aaa-at-gtt--
--ccacatattgat-aa-ataatgt-tacaatagctgttagaa-cat-ta-a-gttatga
ttg-------------tgacagat-a--tgaaat-agttttacaacagttaggaaatgtc
catgggccaatgacatc-tccacactggaatggtctata
>TDR12|96883
------------------------------------------------------------
---------------------t-t-tc-t-acagcttccgagaatcc-aaa-aa-g--ag
--ccacatattgat-aa-ctaattt-tatgatagctgtcttaa-cat-ta-a-gttttgg
tttaatt-cc-tcttgttacagtt-a--tgaaat-agtttgataacaggc-agaaatgtt
catgggcc--tgtcatg-accacat--------------
>TDR12|96884
----tagaccattttgagggatgtaaacaa-aaacaatggt-cccagc-acatttcct-g
ttataca-t--ttc-t---aat-t-tc-t-gtggcttccgagaattt-aaa-aa-g--ag
--ccacacattgat-aa-ctaatgt-tatgataactgttttac-cat-tt-g-gttataa
atgaattgct-tcttgttacagtc-a--tggaat-agtttgataacaggcaggaaatgtt
cattagccaataacatc-accacattgaaattgtctata
>TDR12|96885
--tatagactattttgagggatgaaaacaa-aaaccatcgt-ccaaaa-ttgttttct-g
tttcaca-t--ttt-a---aat-t-tt-t-agcgcttccaagaatcc-aaaaaa-g--ag
--ccacatattatt-aa-ataatat-tatgacagctgttttaa-cat-ta-a-gttatga
ttgaactgcc-tcttgtta---------------------gc----aagcaggaaaagtt
catgggccagttacatg-accacattaaaatagtctata
>TDR12|96886
--tatagactattttgaaggatgtaagcaa-aaacaatggt-cccaac-gtatttcct-g
ttttaca-t--ttt-t---tat-t-tc-t-atagctttc---------aaa-aa-g--ag
--ccacatattgat-aa-ataatgt-tatgatagctgttttaa-ctt-ta-a-gttacga
ttgaattgtc-tcttgttacagtt-t--tgaaat-agtttgataacaagcaggaaaagtt
tatgggccaatgacatg----------------------
>TDR12|96887
------gaccattttgaggcatgtaaacaa-aaacaatggt-cccaac-gtatttcct-g
ttttaca-t--ttt-c---aat-t-tc-t-atagcttccgagaattc-aaa-aa-g--ag
--ccacattttgat-aa-ataatgt-tataatcactgttttta-cat-ta-a-gtttgga
ttgaattgcc-tcttgttacagtt-a--tgaaat-agtttgataacaagcagaaaa----
-acaggccaatcacatc-gccacattgaaatggtctata
>TDR12|96888
--tatagaccattttgagggatgtaaaaaaaaaacaatggt-cccaac-ttttttcct-g
atttaca-t--ttt-t---tat-t-tc-t-gtagcttccaagaatcc-aaa-aa-g--ag
--ccacatatttat-aa-ataatgt-tcgattagctgttttaa-cat-ca-a-gttatga
ttgaattgcc-tcttgttatagtt-a--tgaaat-agtttgaaaacaagcaggaaatgtt
catgggccaatgacatg-accacattaaaatggtctat-
>TDR12|96889
--tatagaccagtttaggaa-tgtaaacaa-aaacaatggt-cccaag-gtatttcct-g
ttt---a-c-----------at-t-tt-t---aatttctatagcttc-aaa-aa----at
--ccacatatcgat-ta-acaatgt-tatgatagctgtttcag-cat-ta-a-gttatta
tcgatt-ggc-tcttttta----t----t-aaataagtttgataacacgcagaaaatgtt
catgggccaatgacatg-accacattgaaatggtgtata
>TDR12|96890
--------------------a--t-----------a---g------------tttcc---
------a---------------------------------aaaatcc-aaa-aatg----
-tccacatattgat-aa-ataatgt-tatgacagctgtttt-atcatg---a---tatga
ttaaattgcc-tcttgctgcagttaa---aaaat-ag-ttg--------caggaaatgtt
catgg-cca-------------cattgaa-tgatctata
>TDR12|96891
--tatagaccactttgagagatgtcaacaa-aaacaatagt-cccaac-gtatttcct-g
ctttaca-t-tttt-t---aat-t-tc-t-atagcttccaagaatcc-aaa-aa-g--ag
--ccacatattgat-gt--aaataa-tatcatagctgtttgaa-ta---------gccga
ttgaattgcc-tct--ttacagtt-a--tgaaat-agtttgataacaagcaggaaatctt
catggaccaatgacatg-aacacattgaaattgtctat-
>TDR12|96892
--tacagaccattttgaggggtgtaaacaa-aaacaatagt-cccaac-atatttcct-g
ttttgca-t--ttt-t---aat-t-tc-t-atagcttcagagaatct-aaa-aa-g--ag
--aaacatattgat-aa-ataatgt-tatgatagctgttttaa-cag-ta-a-gatatga
ttgaattgcc-tcttgttacagtt-c--tgaaat-agtttgataacaagcaggaaatgtt
catgggccaatgacatc-atcgcattgaaatggtctata
>TDR12|96893
---atacaccattttgagagatgaaaagaa-aaacaatggc-cccaat-gtatttctt-a
tttgaca-t--ttt-t---aat-t-tc-t-tta---------------------------
------------------------------------------------------------
------------------gcagtt-a--gagatt-agtttgataacaagcaggaaatgtt
cattggccaatgaaatg-accacgttgaaatggtcgata
>TDR12|96894
--tataggcctttttgagggatgtaaacaa-aaacaatgat-cccaac-atattttct-g
ttttaca-t--ttt-tt-caat-t-tc-t-atagcttatgagaatcc-aaa-aa-a--ag
--ccacatattgat-aa-ataatgt-taggatagctgtttgaa-cag-ta-a-gttgtga
ttgaattgcc-tcttgttacattt-a--tgtaat-agtttgataacaagcaggaaatgtt
tatgggccaatgacatg-accacattaaaatggtctata
>TDR12|96895
--tatagacaattttaa-ggatgtaaacaa-aaacaatagt-cccaat-gtatttcct-g
ttttacc-t--ttt-t---aat-t-tc-t-atagattccgaaaatcc-aaa-aa-g--ag
--ccacatattttg-ga-ataatgt-tatgatagcagttttaa-cag-ta-a-gttacga
ttgaattgct-ttcagttacagtt-a--tgaaat-agtttaa------------------
---------------------------------------
>TDR12|96896
cataaagatcattttgaaggatgtaaacaa-taacaatggt-cctaat-gtatttcc---
ttctaca-t--ttt-g---aat-t-tt-c-atagcctccaaaaatcc-aaa-ag-g--gt
--ccacatattgat-ga-ataatgt-tatatcagccattttaa-cat-ta-a-gatatag
ttaattcacc-tcttgttacagtt-g--tgaaat-agttttgtaacaagcaggaaatgtc
tgtgggccagtgacatc-accactttgatttggtcaata
>TDR12|96897
---atggaccattttgaagaatgtaaacaa-taacaatggt-ccttat-gtatttcct-g
taataca-t--ttt-g---aat-t-tc-c-atagctttcaggaatcc-aaa-aa-g--gt
--ccacgtgttgaa-aa-ata------atggcagctgttttaa-cat-ta-a-g------
------------------------------------------------------------
---------------------------------------
>TDR12|96898
--tatagaccattttgagggata-aaacaa-aatcaatggt-cctaac-ataattctt-g
ttt----------------tat-t-tc-t-atagcttcaaagaatct-gaa-aa-g--ag
--ccatatattcat-aa-ataacgt-tatgatagctgttttaa-cat-ta-a-gttatga
ttgaattgcc-tcttgttacagtt-a--tgaaat-agtttgataacaagcaggaaatgtt
catcggccagtgacatg-accacattgaaatggtctaca
>TDR12|96899
--------------------------------------------------------ct-g
gtataca-t--ttt-taa---t-t-tc-c-atagcgcccaggaattt-gaa-aa-a--at
--caacaaattgat-aa-----tgt-tatgagagctattttaa-cgt-aa-a-gctatga
atggattttt-tttttttacagtt-a--tgaaat-agtttgtcagtaatcagcaaatgtt
tatgggccaatgaaatc-accacactgaaatggtctata
>TDR12|96900
--tatagactattttgagggatgtaaacaa-aaacaatggt-tccatt-atatttcct-g
ttttaca-t--ttt-c---tat-t-tc-t-atagcctccgagaatcc-caa-aa-g--ag
--gcacatattgct-aa-ataatgt-tataaaagctgttttaa-aat-ta-a-gttatga
ttgaattgcc-tcttgttacagtt-a--ttaaat-agtttgataacaagcaggaaatgtt
catgggccaataaaatg-aacacattgaaaaggtctata
>TDR12|96901
--tattgaccattttgacggatgtaaacaat-aacaatggt-ccctat-gtgtttctt-g
ttttacagt--ttt-----aat-t-tc-c-atagcttctgagaatgc-aaa-aa-g--gt
--tgacatgttgat-ta-atgtaaa-gtttaca----ttttaa-tgt-aa-a-tttatga
taaaatt-tt-ccttgttacagtt-g--tgaagt-agtttgacaacaaacaggaaatg--
----agccaatgacat-caccacattgaaaaggtctata
>TDR12|96902
------------------------------------------------------------
---------------------------------------gagggtcc-aaa-aa-g--ag
--ccacatattgat-aa-ttaatgt-tatgatagttgttataa-cat-ca-a-gttatga
ttgaatcgtc-tcttgttacagat-a--taaaat-agtttgacaacaagcaggaaatgtt
cattggccattggcatc-accacattgaaat--------
>TDR12|96903
--tatagtccattttgagggatgtaaacaa-taacaatggt-cctatt-ctatttcct-g
ttttaaa-t--ttt-t---aat-t-tc-c-atagcttctgagagtcc-aaa-aa-g--ct
--ccacatattgat-aa-gtaatgt-tatgatagctggtatta-tgt-ta-a-gatatgt
ttgaattgcc-tcttgttatggtt-g--tgaaat-agtttgacaacaagcaggaagcgtt
cgtgggccaatgacatc-gtcacatt-aaatggtctata
>TDR12|96904
--tatagaccgttttaaggagtgtaaaca---aaaaatgga-cc-aac-gcatttcca-g
ttttaca-t--ttt-t---cat-t-tc-t-atagcttcagagaattc-aaa-aa-g--ag
--ccacacattgct-aa-ataacga--aaaatagttgttttaa---tgta-a-gttataa
ttgaattgcc-acttgttacagtt-a--ttaaa--------------------aaatgtt
catgggccaatgacatc-cccacagtgaaatggtctata
>TDR12|96905
----tagaccattttgagtgatgtaaacaa-aagcaatggt-cccagt-gtatttcct-g
ttttaca-t-gttt-t---aat-t-tc-t-atagcttccgagaatcc-aaa-ga-g--ag
--ccacatattgat-aa-ataatgt-tataatagctgctttaa-cat-ta-a-gttatga
atgaattgcc-tcttgttatactt-a--tggaat-agtttgataacaagcaggaaatgtt
catgggccaatgacatg-gccacattgaaatggtctata
>TDR12|96906
----------a----aa---atctaaaaaa-----aa--g--cc-aa-aata--t--t-g
------a------------------t----at-----------at----------g----
-----t-ta-tgat--a-ataacat-tatgacagctgttttaa-tgt-ta-a-gtcatga
ttgaattgcc-tcttgttatagtt-a--t-aaat-aatttaataacaagcaggaaatgtt
catgggcta-----at-----a-ac--a--t--------
>TDR12|96907
--tatagaccattttgagggatgtaaacaa-aaataattat-cacaac-gtatttcct-g
ttttaca-t--gtt-t---aat-t-tc-t-atagcttttgagaatcc-aaa-aa-g--ag
--acacatattaat-aa-ttaatgt-tatgatagctgttttaa-cat-ga-a-gttatga
ttgaattgcc-ccagata--------------------------ataagtaggaaatgtt
cacgggccaatgacatc-accacattaaaatggtctat-
>TDR12|96908
----taaaccattttgaggaatgtaaacaa-taaca-tggt-cctaat-gtatttctt-g
ttgtaca-t--ttt-t---cat-t-tc-c-atagctttcgagaatcc-caa-at-g--gt
--ccagaaattggt-aa-taattgt-tatgatagttgttttaa-cat-aa-a-aatagga
ttgaatagct-tcttgttagagtt-a--tgaaac-agtttga-aacaagcaggaaatgtt
caagggctgaagacat-gttcacaataaaatggtcaata
>TDR12|96909
--tataaaccattttaagggatgtaaacaa-aaacaatggt-cccaac-gtatttcct-g
tttcaca-t---tt-t---aat-t-ac-t-gtagcttccaagaatcc-aaa-aa-c--ag
--ctatatatagat-aa-ataatgt-tatgatagctgttttaa-tattaa-a-ggtatga
ttgaattgcc-tcttgttacaggt-a--tgaaat-attattataacaagcaggaaatgtt
-acgagccagtgacatg-accgcattgaaatggtcaata
>TDR12|96910
--tatagaccattttgagcgaagtatacaa-taacaatggt-cctgaa-gtttttcct-c
ttttaca-t--gtt-tcc---t-t-tc-c-atagttcccgagaatcc-aat-aa-t--gt
--caacatattgat-aa-atattct-tatgatacctgtttaaa-tgt-ta-a-gatatga
ctgaattacc-tcttgttacagtt-g--taaaat-tgtttgacaagaagcaggaaatgct
tatgggccaacgtcatc-accacattgaaatgggctata
>TDR12|96911
---ataatccattt-gagggatgaaatcaa-caaca---gttct-aat-ctatttcat-g
cattaca-t--ttt-t---aat-t-tc-c-aaagctttt-aagatct-aaa-aa-t--gt
--ccacatattgat-at-atgatgt-tatgacagctgttttaa-tgt-ta-a-gatgcca
ttaaattgca-tcttgttacagtt-a--aaaaat-agtttgacaacaaacaggaaatgtt
catgggtcaatgacatc-accacatagaaattgtctata
>TDR12|96912
--tatacaccattttgagagatgtaaacaa-aaacaatggt-cccaat-gtatttcct-g
ttttaca-t--ttt-t---aat-t-tc-t-atagcttcagcgaatcc-agg-aa-g--ag
--ccacatattgat-aa-ataatat-cacgacagctgctttaa-cat-ga-a-gttatta
ttgagttgct-tcttgttacagct-a--tggaat-agtttgatagcaagcaggaaatgtt
catgggccaatgacatc-accagattgaaatggtctat-
>TDR12|96913
--tatagaccattttgatgcatgtaaacaa-taacaatggt-cctaac-agatttcct-g
ttttact-t--ttt-a---aat-t-tc-t-atagcttcccagaatcc-aaa-aa-g--ag
--ccacataatgat-aa-ataatgt-tatgatagctgttttaa-cat-ta-a-gttatga
ttgaattgct-tcttgttacactt-a--tgaaat-agttt--------------------
---------------------------------------
>TDR12|96914
--tatagaccattttaagggatgtaaacaa-aaacaatgat-cccact-gtatttcct-g
ttttaca-t--ttt-t---cat-t-tc-t-atagcttccgagaatcc-caa-aa-g--ag
--ccacatattgat-a-----atgt-tatgacatctgttttaa-cct-ta-a-gttatga
ttgaactgcc-tcttgttac-gtt-a--tgaa---agttttatagcaagcagaaaatgtt
-------caatgacatg-accatattgaaatggtctata
>TDR12|96915
--tatagaccattatgagggatgtaaacaa-taacaacggt-cccagt-gtatttcct-g
ttttaca-t--ctt-t---tattt-tt-t-ataatttcagagaatct-aaa-aa-g--ag
--cagtattttgat-aa-ataatgt-catgattgctgttttta-cat-ta-----tgtga
ttcaattgcc-tcttgttacagtt------aaat-agtttgataacaagcaggaaatttt
catgggccaatgacatg-accacattgaaatggtctat-
>TDR12|96916
---atagaccattttgagggatgtaaccaa-aaacaatgat-cccaat-gtatttcct-g
ttttacatt--ttt-t---tat-t-tc-t-atagcttttgag------------------
------------------------------------------------------------
------------------------------------------------------------
----------tgacatg-accacattgaaagggtctata
>TDR12|96917
--tatagatcattttgagggatgtaagcaa-tgccaatgtt-cctaac-gtagttcct-t
ttttaca-t--ttt-t---cat-t-tc-c-atagcttcca--------------------
----agatattgat-aa-ataatgt-tatgataattgttttaa-tgt-t-------atga
ttgaattgcc-tcttgttaaagtt-c--tgaaac-agtttgacaacaagcaggaaatgtt
catgggccaatgacatg-accacattgatatggtttat-
>TDR12|96918
-------------------------aaaca-aaacaaaagt-cccaac-gtattcctt-g
-cttaaa-t--ttt-g---aat-t-tc-t-atagattttgagaaccc-aaa-aa-g--ag
--ccacatattgat-aa-ataatgt-tatgacagctgttgtaa-cat-ta-a-gttatga
ttgatttgcc-tatagtta--gtt-a--tgaatt-aaat---tgataagcaggaaatgtt
catgggccaataacatg-accgcactgaaatggtct---
>TDR12|96919
----tagaccattttgagggatgtaaacaa-aaacaatggt-cccaat-gtatttcct-g
ttttata-t--ttt-t---aat-t-tc-a-atagcttctgagaatcc-aaa-aa-g--ag
--ctacataataat-aa-ataatgt-catgagagctgttttaa-cat-t----gttataa
ttaaattgcc-tc--gttacagtt-a--tgaaat-aatttgataacaagcag--------
--------------------------gaaattgttttca
>TDR12|96920
--tatagaccattttgagggatgtaaagaa-aaacagtggc-cctggc-gtatttcct-g
ttttaca-t--ttt-t---aat-t-tc-t-atagcttccgagaattt-ata-aa-g--ag
--aca-------------------------------------------------------
------------------------------------------------------------
--------------------caca---------------
>TDR12|96921
--tatagaccattttgagggatgtaaagaa-aaacagtggc-cctggc-gtatttcct-g
ttttaca-t--ttc-t---aat-t-tc-t-atagcttccgagaattt-ata-aa-g--ag
--acattgc----t-at-ataatat-tatgatagctgctttaa-cat-ta-a-ggtatga
ttgaattgaa-tcgtattacagtt-a--tgaaat-agtttgttaacaagcaggaaatgtt
catgggccaatgacatc-atcacattgaaatggtctat-
>TDR12|96922
----tagatcattttgagggatgtaaacaa-taacgatggt-cttaat-gtatttcat-g
atttaca-t--ttt-t---aat-t-tc-c-atagcttccaagaatca-aaa-aatg----
-taaa-atattgat-aa-ataat-cctatgacag-tgttttaa-cat-ga-a-gttatca
ctgaattgcc-tcttgttacagtt-a--tgcaat-actttaacatcagacaggaaatttt
caggggccaatgacat-tacaacattgaaatggtctgta
>TDR12|96923
--------------------------------------------------------ct-g
ttttaca-t--tttt----aat-g-tc-t-atagcttccgagaatcg-aaa-aa-gca--
--ttatttatcatt-at-gtggctc-tatgagagctgtttcaa-cat-ta-a-gctatga
ttgaattgcg-tcttattacagtt-a--tgaaat-agtttaaaaacaatcaggaaatgtg
catgggccaatgacagg-actacactgaaatggtc----
>TDR12|96924
---atagaccattttgagggatgtaaacta-aaacaatggt-cccaac-gtacttcct-g
ttttaaa-t--ttt-t---aat-t-tc-g-atagcttctgagaatcc-aaa-aa-g--ag
--ccacctaatgat-aa-acattgt-tatgatagcggttttaa-cat-ta-t-ga-----
ttgaattgcc-tcttgttaaagtt-a--taaaat-aatt------caataacaaaatgtt
caagggccaatgacatg-accacattgaaatggtctat-
>TDR12|96925
------------------------------------------------------------
ttttgaa-t--ttt-t---aat-t-tc-c-atagcttctgagaatca-aaa-aa-g--gt
--ccacatattgat-at-atattga-tatgacagccgtttaac-att-ga-a-tatataa
ttgaattgcc-tcttgttacagtt-a--tgaaat-aatataataacaagcaggacatgtt
catgggccaatgacatg-aacacattgaaatggtctata
>TDR12|96926
--tatagaccattttgagagatgtaaacaa-taacaatggt-tctgag-gtattttct-g
ttttaca-t--ttta----aat-t-tc-c-atagcttctgagagtcc-aaa-aa-gtt--
--ccacatattgat-aa-ataatgt-tacaatagctgttataa-cat-ca-a-gttatga
tggaatcgcc-tcttgttaaggat-a--tgaaac-agtttgacaataagcaggaaataat
catgggccaatgacatc-acctcaatgaaatggtctata
>TDR12|96927
--tatagaccattttaagggatgcaaacaa-aaacaatagc-cccaat-gtatttcct-g
ttgtaca-t--tt--t---aat-t-tc-t-atagcttctgagaatcc-aaa-aa-g--ag
--acacatattgat-aa-ataatgt-tatgatatctgttttga-cat-ta-a-gtta---
------tccc-tcttgttaaagtt-a--tgaaat-actttgataacaagcaggaaatggt
gatcgg---------------------------------
>TDR12|96928
--tatagaccattttgacgaatgtaaacaa-aaagaatggt-cccaaa-gtatttcct-g
ttttaca-t--tt--t---ta---------atagttcctgagaatccaaaa-aa-g--ag
--ccacaaattggt-aa-ataatgt-tatgatggaggttttaa-cat-ga-a-gttgtga
ttgaattacc-ttttgttagagtt-a--tgaaat-agtttgataacaagcaagacatg--
---------------------------------------
>TDR12|96929
----tagaccattttgaggcatataaacga-taacaatagt-cctgac-gtatttcct-g
ttttaca-t--ttt-a---aat-t-tc-a-atagcttctgagagtcc-aga-aa-c--tt
--ccacatattgat-aa-ataatgt-tactatagctgttataa-----ca-a-gttatga
ttgaatcgcc-tcatgttacagat-a--tgaaat-agtttgacaacaagcaggaaatgtt
tttgagccaatgaaatc-cccacattgaaatggtctata
>TDR12|96930
---atagaccattttaagagatgtaaacaa-tgacaatggt-ccttac-gtattcccc-a
ttttaca-t--ttt-tca---t-t-tc-c-atagtatcctagaatcc-ata-aa-g--gt
--ccacatattgac-aa-----tgt-tataataattgttttaa-cat-cg-a-gttatga
ttaaactttt-tttttttacagtt-a--tgaaaa-aaattgtcaacaaacagaaaatgtt
catgggccaattacatc-accagactgaaatggtctaca
>TDR12|96931
--tatagatcattttgagggatgtaaacaa-taataatggt-cctttt-gtatttcgt-g
ttttaca-t--ttt-t---aat-t-tc-t-atagtttccgagaatcc-aaa-aa-g--gc
--ccacatattttt-aa-ataatgt-tatggtagctgttatta-t--------gttatga
ttgaattgcc-tcttgttacattt-a--taaaat-agtttgacaacaagcaggaaatgtt
catgggccgatgacatg-accaca-----atcgtctata
>TDR12|96932
--tgtagaccattttgaggaatgtaagcaa-taacagtggt-tctaat-gtatttcct-g
ttttaca-t--ttt-t---cat-t-tc-c-attgtatccgaaaatcc-aaa-aa-g--gt
--tcacattctgat-aa-ataatgt-tatgatagctgttttaa-cat-ga-a-gatatga
ttgaattgcc-tcttgttacagtt-a--tgaaat-actgtgataaaaagcaggaaatgtt
catgcatcaatgacatt-accacaatgaaatggtctata
>TDR12|96933
-----------ttttgagggatgtaaacaa-aaacaatggt-cccaac-gtatttcct-g
ttttaca-t--ttt-t---agt-a-tc-t--tagcttccaagaatcc-aaa-aa-g--gg
--ccacatattgat-aa-acaatgt-tatgatagctgttttaa-cat-ta-a-gttatca
ttgaattgcc-tcttgttacagttaa--ttaaat-agtttgataacaagcaggaaatgtt
aatgggccaatgacatg-accacattgaaatggtct---
>TDR12|96934
--tatagaccattttgagggatgtaaataa-taacagtggt-cctaac-ccatttcct-g
ttttaca-c--tt------aat-t-tc-t-atagctttcgagaatcc-aaa-ag-g--gt
--ccacatattgat-aa-ataatgt-tatgatagctgtttcaa-cat-ta-g-gttatga
ttaaatttcc-t--cattacagtt-a--tgaaat-tgtttgacaacaagcaggaaatgtt
tataggccaatgacatg-acc--attgaaa---------
>TDR12|96935
---atagaccattttgagggatgtaaacaa-aaacaatggt-cccaac-gtatttcct-g
ttttaca-t--ttt-t---aat-t-tc-t-aaaacttccaagaattc-gaa-aa-g--ag
--ccatttattgat-aa-ataatgt-tatgatagctgttttaa-cat-ta-a-gttatga
ctaaattgcc-cctggttacatat-a--tgaaat-agtttggcaatgagcaggaaatgta
catgggtcaatgacatc-accacattgaaatggtctata
>TDR12|96936
------gactattttgagggatgtaaacaa-t---a-tggt-tctaac-gtatttcct-c
ttttaca-t--ttt-t---cat-t-tc-t-gtatcttcaaagaatcc-aaa-aa-g--gt
--acaaatattgat-aa-ataatgt-tatgtta------------------------tta
ttgaattggc-tcttgttg--gtt-a--ttaaat-agttaga-aacaagctggaaatatt
catgggctaatggcat-caccacattgaaattgtctata
>TDR12|96937
-----agaccaatttgagggatgtaaacaa-aaacaatggt-cccaat-gtatttccg-g
ttttata-t--ttt-t---aat-t-tc-t-atagcttccgagaatcc-aaa-aa-g--ag
--ccatatattgat-aa-ataatgc-tacgatagcagttttaa-cat-tg-a-g-tttga
ttaaattgcc-ttttgttacattt-a--taaaat-agtttgataacaagcaggaaatgtc
catgggccaatgacatg-accacattgaaatggtctaca
>TDR12|96938
-----agaccattttgagggatgtaaacac-taacaatggt-cctaac-ctatttctt-g
ttttacg-t--ttt-t---aat-t-tc-c-aaagcttacaaatatct-aaa-aa-a--gt
--ccaaacactgat-aa-ataatgt-tacgacagctgttttaa-tgt-ta-a-gatatg-
----attgct-tcttgttacagtt-a--agacat-agtttgacaacaagagggaaatgtt
catgggccagtgacatt-gccacattgaaatggtct---
>TDR12|96939
--tatagaccataatgaggcatttaaacaa-aaacaatgat-cccaac-gtattactt-g
ttttaag-c--ttt-t---aat-t-tc-t-agagcttctgagaatcc-aaa-aa-g--ag
--ccacatattgat-aa-aaaatgt-tatgatagttgatttaa-cat-ta-t-gctataa
ttgaattgcc-tctttttaaggtt-t--tgagtt-tga----caagaagcaggaaatgtt
cat-ggccaatgacatg-accacactgaaatggtctata
>TDR12|96940
----tagaccattttgaggcatgtaaacaa-aagcaatggt-ccatac-gtattttct-g
ttttaca-t--ttt-t---aat-t-cc-a-----------agaatcc-aaa-aa-g--ag
--ccacatattgat-aa-atgatgt-tatgatatctgttttaa-cat-ga-a-gttatga
ttgaactgcc-tctttgtacagtt-a--tgaaat-agtttgataacaagcaggaaatgtt
ctggggccaatgacatg-accacatggaaatagtctata
>TDR12|96941
--tatagaaca--ttgagggagttaaacaa-aagcaatggt-cccaat-gtatttcct-g
tttttca-t--ttt-t---aat-t-tc-t-atagcttccgagaatcc-aaa-ag-a--tc
--caaaaaattgat-aa-ataatgg-tatggaagctgttttaa-cat-ca-a-gttataa
ttgagttgcc-tcttgctacagtt-a--tcaaat-agtttgacaacaagcaggaaatgtt
catgggccaatgacatg-actac----------------
>TDR12|96942
--tatagaaca--ttgagggagttaaacaa-aagcaatggt-cccaat-gtatttcct-g
tttttca-t--ttt-t---aat-t-tc-t-atagcttccgagaatcc-aaa-ag-a--tc
--caaaaaattgat-aa-ataatgg-tatggaagctgttttaa-cat-ca-a-gttatga
ttgagttgcc-tcttgctacagtt-a--tcaaat-agtttgacaacaagcaggaaatgtt
catgggccaatgacatg-actac----------------
>TDR12|96943
------------------------------------------------------------
-------------------------------------ccaagaatcc-gaa-aat-----
--cctc-tattgat-aa-acaatgt-tatgatagctgatttag-cat-ta-a-gatatga
ttgaatggcc-tcttgttatagttaa--tgaaat-agtttgagaacaaacaggaaatgtt
tatgggccaatgacttc-accacattaaaatggtct---
>TDR12|96944
--tatacaccattttgagggatgtaaacaa-taacaaggga-cctgac-gtatttcct-g
ttttaca-t--ttta----aat-t-tc-c-atagcttatgacaatcc-aaa-at-gtt--
--ccacatgttcat-aa-attatgt-taagatagctgttataa-aat-cg-a-gttatga
ttgaatcgac-tcttgttgcagat-a--tgaaat-agttt---aacaagcaggaaatgtt
catgggccaatgacacc-cccacattgaaacggccgat-
>TDR12|96945
--tgtagaccatattgatggatttaaacaa-aaacagtggt-cctgac-ttatttcct-g
acttaca-g--ttt-t---aat-t-tc-t-atagcttctgagaatac-aaa-aa-g--gt
--ccacatattgat-aa-ataatgt-tatgatagctgttttaa-cat-ta-a-gttatga
ttgaattgcc------ttacagtt-a--tgaaat-agtttgataaaaagcaggaaatgtt
cgtgggccatcgccttg-aacacattgaaatggtctata
>TDR12|96946
-------accattttcagggatgtaaacaa-taacagaagt-cctaac-atatttact-g
ttgtaca-t--ttt-tt--cat-t-tc-c-atagcttccgggaattt-aaa-aa-g--ct
--tgacatgttgat-aa-ataatgt-tatgatagctgttttag-cgt-aa-a-gttagga
ttggattgcc-tttcttttcagtt-a--tgaaat-agtttgacagtaaacagaaaatgct
catgggccaatggcatc-accacattgaaatggtctat-
>TDR12|96947
--tatagactatttagagggatgtaaaccg-taacaatggt-cctaac-atatttcct-g
ttttact-t--ttt-t---aat-t-tc-c-gtagctccagagaatcc-taa-aa-g--gt
--ccatatattgat-aa-ataacgt-tatgacagctgttttaa-cat-tg-g-gatatg-
------------------------------------------------------------
---------------------------------------
>TDR12|96948
--tatagaccattttgagggatgtaaaaca-taacaatcgt-cctaat-gtattttct-g
tattgga-t--ttt-g---aat-t-tc-c-atagtttccgagaaccc-aaa-aa-g--gt
--ccaaatactact-aa-ataatgt-tatggcagccgtttaag-cat-ta-g-catctga
ttaaattgca-tcttgttacagtt-a--taaagt-agtttagtaacaagcaggaaatgtt
ca-gggctaacaacatc-accacattgaa----------
>TDR12|96949
---acagacca-tttgagggatgtaaacaa-aaacaatggt-cccaac-gtatttcct-g
ttttacatt--ttt-t---aat-t-cc-t-ataacttccaaaaatcc-aaa-at----ga
--gct-ttattgat-aa-ataatgt-tataattgc-gtttgaa-cat-ta-a-gttatga
ttgaaaagcc-acttgttacagtt-a--caaaat-agtttgataacaagccggaaatgtt
catgggccaatgacatg-accccattgaaatggtctata
>TDR12|96950
---------------------------------------------------------t--
------a------------------t------agcttctgagaatcc-aaa-aa-g--ag
--ccacatattgat--c-atgtt----atgatagctgttttaa-cat-ta-a-gttatga
ttgaactgcc-tc--gttacagtt-at-taaaat-agtttgacaacaagaataaaaggtt
catggaacaacaacatt-aacacattgaaatg-------
>TDR12|96951
--tatagaccattttaaagaatgtaaacaa-aaacaatggt-cccaac-atatttact-g
atttaca-g--ttt-a---a-t-t-tc-t-atagctttcgagaattc-aaa-aa-g--ag
--acacatattaat-aa-ataatgt-catg-------ttttaa-ca---a-a-gttatga
ttgaattgcc-tcttgttacagtt-a--agaaat-agttttataacaagcaggacatatt
catggatcaatgacatg-agcacattgaaatggttt---
>TDR12|96952
--tatagaccgttttgagggatttaaataa-taacaatggt-cctaac-gtttttccc-g
tttgaca-t--ttt-t---att-t-tc-c-atagctcctgagaatcc-gaa-aa-g--gt
--ccacatattgat-aa-----tgt-tatgacatctattttaa-----------------
------------------------------------------------------------
---------------------------------------
>TDR12|96953
------------------------------------------------------------
------------------------------------------------------------
---------------------------------------ttaa-tgt-tg-a-ggtatga
ttaaattgcc-ttttgttacagtt-at-taaaat-agtttgacaacaagcatgaaatgtt
-------caatggcatc-accatattgaaatggtctcta
>TDR12|96954
--tatagaccatttcgagggatgtaaacaa-aaacaatagt-cccaac-gtattatct-g
ttttgca-t--ttt-t---aat-g-tc-t-atagcttccgggaatcc-aaa-aa-g--ag
--ccacatattgat-ca-ataatgt-tatgatagctgttttaa-ctt-ta-a-gttatga
ttgaattgcc-tcttgttacagtt-a--tgaaat-ggtttgacaacaggcaggaactgtt
catgggccaatgacttc-accacattgaaattgtctat-
>TDR12|96955
--tatagactattttgagaaatgtaaacaa-aaacaatggt-tccagc-atatttcct-a
tttta-----------------------------------------------------ga
--tgataaattgat-aa-ataatgt-tatgatagctgttttaa---c-aa-a-gtt---a
ttaaattgcc-tcttattacagtt-a--taaaaa-aaatt------aagcaggaaatgtt
catgggccagtgacatg-accacattgaaatagtctata
>TDR12|96956
----------attttga-aaatgtcaataa-ta-caatggt-cctaac--catttcct-a
ttt---a-t--ttt-t---cat-t-tc-t-atagcttcaaaaaatct-aaa-aa-g----
-ttcacatactgat--a-a---tgt-taagacagctgtt---------ta-a-gatatga
ttgaattgcc-tcttgttacagtt-a--tgaaat-agttaaacatgaagtaggaaatgtt
cat--gccagtgacat-----acac-aaaatgatctata
>TDR12|96957
--tacagaccattttgagggatgtaaatga-aaacaatggt-ctcaac-gtatttcct-g
ttttaca-t--ttt-t---att-t-tc-t-agagcttacgagaatgc--aa-aa-g--ag
--ccacatattgat-aa-ataa-------------tgc-tata-cgt--------tgtga
ttgaattg-cctcttgta-cagtt-a--tgaaat-agtttgataacaagca------gtt
tatgggccgttgacatg-acaatatgtaaatggtttata
>TDR12|96958
-------------ttgaggaacataaacaa-taacagtggc-cctaac-atactttct-g
tgttaca-t--ttt-t---aac-t-tc-c-attgctttcgagaatcc-aaa-aa-g--gt
--ctacatattgat-aa-ataatgc-catgatagctgttataa-cgt-------ttatat
tgaaatttcc-tcttgctatagtt-a--tacaat-agtttgacaacaagcgggaaatgtt
cataggccaatgacatc-accacatcgaaatgggctata
>TDR12|96959
--tataggccattttgagaaatgcaaacaa-taacaatggt-cctgat-gtatttcct-g
ttttaca-t--ttt-t---aat-t-tc-t-atagattctgaaaatct-aaa-aa-g--gt
--ccacatattgat-aa-ataatgt-tacgatagctgttttaa-cgt-ga-a-gatacga
ttgaat------------------------------------------------------
---------------------------------------
>TDR12|96960
--------------------------------------------------tattttct-a
atttaca-t--ttt-t---aat-t-tc-t-atagcttctgacaatcc-aaa-aa-g--ag
--ccacatattgat-ca-ataatgt-tatgaaagctgtttaaa-cat-ta-a-gttatga
ccgaatttcc-tcttgttaaactt-a--tgaaat-agtttgataacaagca-gaaatgtt
ca-------------------------------------
>TDR12|96961
--tataaaccattttgaggaatgtaaacaa-aaacaatggt-cccaac-gtatgtcct-g
tttaaca-t--ttt-t---tattt-tc-t-atggcttctgagaatcc-aaa-aa-g--aa
--ccacatgttgat-aa-ataaaaa-tataaaagctgttttaa-cat---------atga
ttgaattgcc-tcttgttacagtt-a--tgaaat-agtttgataacgagcaagaaatgtt
catgagcaaatggcatc-actacattaaaatggtctata
>TDR12|96962
--tatagaccatttt---ggatgtaaacaa-aaacaatggt-cccagc-gtatgtcct-g
ttttacatt--ttt-t---aat-t-tg-c-atagcttctgagaatcc-aaa-aa-g--ag
--ccacatattgat-ca-attttgt-tatgatagccgttttaa-tat-ta-a-gttatga
ttgaatcgcc-tcttgttacagtt-a--ggaaat-agtttgataacaagcaggacatgtt
tatgggtca------------------------------
>TDR12|96963
--tatagatcattttaagggatgtaaataa-caacaatggc-tctaat-ctatttcct-g
tagtaca-t--ttt-t---att-t-tc-c-atagcttccaataatcc-aaa-aa-g--tg
--ccacataat-----g-ataatgt-tatgacagctgttttaa-ttt-ta-g-gatacca
ttgaactgt--ttttgttaccgtt-a--cgaaat-agtttgacaaccagcaggaaatgtt
catgtgccaatgacgtc-accacgttgaaatggtctat-
>TDR12|96964
--tatagaccattttgacagatatgaaca------------------------tccct-g
ttttaca-t--ttt-t---aat-t-tc-t-agagcctccaagaatcc-aaa-aa-g--ag
--ccacatattg---------atgt-tgtgacagctgttttaa-cat-ta-a-gatatga
ttgaattgcc-tcttgttacagtt-a--tgaaat-agtttgataa-aagcaggcaatttt
catgggccaatgacatg-gccacattgaaatgctctaca
>TDR12|96965
---atagataa-tttga-ggatgt----aa-aaa-aatggtgcc-aa-agtatttcct-g
tttcaca-t--ttt-t---aat---tc-t-atagcttctgagaattt-aaa-aa-g----
--acacatattcat-aa-atattg--tatgata--t-----aa-----ta-a-attataa
taaaat-------ttgttacagtt-a--tgaaat-agtttgataacaagcaggaaatgct
-atgggccaacgacatg-agcacattgaa-tggtctata
>TDR12|96966
--tatagaccattttgagggatgtaaacaa-aaacaatggt-cccaac-gtatttcct-g
tttgaca-t--ttt-t---tat-t-tc-t-atag-tttagagaatct-aaa-aa-g--gt
--ccgcatattg------ataatgt-tataatagctgttttaa-cat-ta-a-gttatga
ttgaattgcc-tc----actagtt-a--tgaaat-agttttataacaagcaggaaatgtt
cacaggcccttgacatc-accccattgaaatgatct---
>TDR12|96967
--tatagaccattttaaggtatgtaaacaa-acacaatggt-tctaac-gcatttcct-g
ttttaca-t--ttt-t---aat-t-tc-t-ataacttcagagaattc-aaa-aa-t--ag
--ccacatgttcat-aa------gt-tatgatagctgttttaa-cat-ta-a-tttatga
ttcaatcaac-tcttgttacagtt-a--tgaaat-agtttgataacaaacaggaaatatt
cac----------------cggcattgaaatggtctata
>TDR12|96968
--tatagaccattttgagggatgtaaacaa-taacaatagt-cttaat-gtacttcct-g
ttctaca-t--ttt-t----------------ttttccatagcttcc-aaa-aa-g--gt
--ctgcatattgat-aa-atgatgt-tatggcagctgttttaa-cgt-ca-a-gttatga
ttgaattgcc-tcttgtttaagtt-a--tgaaat-agtttgacaacacgcaggaaatgtt
catgggccaatgacatc-accaccctgaaatggtctata
>TDR12|96969
--tatagaccattttgagggttgtaaacaa-aaacaatggt-cctagc-atatttccg-g
t-ttaca-t--ttt-t---aat-t-tc-t-atagctttcaagaatcc-aaa-aa-g--gt
--ccacatattaat-aa-ataatgt-taggacagcagtttaaa-cat-ta--aga-atta
ttaaatt------ttgttacagtt-a--tgaatt-agtttgataacaagcaggaaatatt
catgggccaataga---------aatg------------
>TDR12|96970
------------------------------------------------------------
----------------------------------------agaatcc-aaa-a-------
---cacttattgat--a-ataacgt-tatgatagctgttttaa-cgt-ta-a---tatga
ttgaattgcc-ttttgatacaac----------t-agtttgacaaca---aggaaatgtt
tgtaggccaatgac-----------t----tg-------
>TDR12|96971
--tatagaccattttgggggacgtaaacaa-aaacaatggt-cctgac-atatttcct-g
ttctaca-t--tta-t---aat-t-tc-t-acagtttccgagaatcc-aaa-aa-g--ag
--ccacatattgat-aa-ataatgt-taagaaatttgttttaa-cat-ta-g-gttatga
ttgaattgcc-tcttattacagtt-a--tgaaat-agtttgataacatgctggaaatgtt
tattggccaatgatatc-gccacattgaaatggt-----
>TDR12|96972
-----agacaattttgagagatgtaaacaa-taacaatgga-cctgac-gcatttcct-g
ttttaca-t--ttt-t---aat-t-tc-t-gtacctttcgagaatcc-aaa-aa-g--ag
--ccacaaa----t-tg-ataatgt-tataaaggctgttttaa-cat-ta-c-gttacga
ttgaattgcg-tctcattacagtt-a--tgaaat-tgtttaataacaagtaggaaatgtt
cataggccaatgacatg-atcacattgaaatggtctata
>TDR12|96973
--tatagaccattttgaggaatgtaaacaa-taaaattgat-cccaac-atatttcct-g
ttttaca-t--tta-t---aat-t-tc-t-atagcttctgctaatcc-aaa-ca-g--ag
--aatcatattgat-aa-ataatgt-tatgaaaggtgttttaa-cat-ta-a-gt-----
---aattgcc-tcttgttacagct-a--taata----tatgatatcaagcaggaaatgtt
catgggccaaagacatg-accacattgtaatggtcta--
>TDR12|96974
------------------------------------------------------------
----aca-t--ttt-t---aat-t-cc-t-atagctcccaagaatcc-aaa-aa-g--ag
--caacatattgtt-aa-ataatgt-tatgatagctgttttac-caa-ta-c-gttatga
ttaaattgcc-tc----tacagtt-c--tgaaat-agtttgataacatgcaggaaatgtt
catgggccaatgacatc-accacattgaaatggtctat-
>TDR12|96975
--tatagaccgttttgagggatgtaaataa-taacaatggt-cctgac-ttatttcct-g
ttttaca-t--ttt-a---aat---tc-cc--taccttcgtgagtcc-aaa-aa-g--ct
--ccacatattgat-ga-ataatgt-tatgagagctgttataa-ctc-ca-a-gttatca
ttgaatcgcct-cttcttacacat-at--taaat-agtttaacagcaagcaggaaat---
---------------------------------------
>TDR12|96976
tatatagaccattttgagggatgtaaacga-aaacagtggt-cccaac----cttcct-g
ttttaca-t--ttt-c---aac-c-tc-g-aaaatc----------c-aaa-aa-g--ag
--acacatattgat-aa-ataatgt-tatgatagctgttttaa-cat-ta-a-gtt----
------------------------------------------------------------
---------------------------------------
>TDR12|96977
---atagaccttttttagagatgtaaacaa-aaacaatggt-cccaac-gtatctcct-g
ttttac--a--ttt-t---aat-t-tc-t-ttcgcgaacaagaatcc-taa-aa------
-----------gatcggtatgctgt-ta--atagctattttaa-cat-ta-t-gttaa--
-------gtc---ttgtcgtactt-a--tgaaat-agtttgataataggaacgaaatatt
tattggccaatgacatg-accacatagaaatgatctata
>TDR12|96978
------------------------------------------------------------
-------------------------------------------------aa-aa-g--ag
--gcacatattgat-ca-atattct-tatgatagctgttttaa-cat-ta-a-gttatga
ttgaatcgcc-tcttgatacaggt-a-----tga-aatttgataacaagcaggaaatgtc
aaaaggccaatgacatg-accatattgacatggtctata
>TDR12|96979
--tatagatcattttgagggttgaaaacaa-aatcaatggt-cccaac-ggatgtcct-g
cttcaca-t--ttt-t---aat-t-tc-t-atagcttctgagaatcc-taa-aa-t--ag
--ccacatattgat-ca-attatat-tatgatagctgttttaa-cgt-ta-a-gttatgg
ttaaattgcc-tcttgttacagtt-a--tgaaat-agttttataacaagcaggaaaagtt
catgggccaatgatatg-accacatcgaaatggtctata
>TDR12|96980
-----------------------------------aatggt-tccaat-ttatttcct-a
tttgaca-t--ttt--------------t-a--acttcggagaatcc-aaa-aa-g--ag
--ccacata-tgat-aa-ataatgc-tatgataactgctttaa-ctt-tg-a-gttatga
ttgaattgcc-tc--gttacagtt-a--tgaaat-agtttgagaaccagcaggaaatgtt
catgaac--------------------------------
>TDR12|96981
------------------------------------------------------------
---------------------t-t-tc-c-atagcttccgagaatca-aaa-aa-g--gt
--ccacatattgat-tt-aaaaaaa-tgttacaaattttttaa-cat-ga-a-aatatta
ttgaatttcc-tcttgttacagtt-a--tgatat-a---tgataacaagcagaaagtgtt
cacggaccaatgacatt-accacactgaaatggtctata
>TDR12|168794
-------------------------aacaa-ta-t-----t-cctaa-ggtatttcct-g
t-taaca-t--ttt-t---aac-c-tc-c-aaagtttccaataat-c-aaaaaa-g--gt
--ccacatatttat-aa-ataatgt-t-----a--t-tt---atcat-ta-a-gatatga
ttaaattgcc-tcctgtt---gtt-a--tgaaat-agtttggcgacaaggaggaaatcct
c-tgg-ccagtgacat-tgc-acactgaaatggtctata
>TDR12|168795
--tatagaccattttgagggatgtgaacaa-taacaatggt-ctcaac-atgcttcct-g
tttaaca----ttt-c---------------tggataacaagaatct-gaa-aa-g--ag
--ccacatattggt-aa-ataatgt-taggatagctgttttaa-cat-ta-a-gttttaa
ttgaattgtc-tcttgtaacagat-a--tgaaat-agtttgataacaagcaggaaatgtt
catgggtcagtgacatg-accacattgaaatggtctata
>TDR12|168796
--tatagaccattttgagggatgtaaacat-caacaatggt-cctgaa-gtatttcct-g
ttttact-t--ttta----aat-t-tc-c-atcgcttc----------aaa-aa-gta--
--ccaaatattgct-aa-ataacgt-tacgatagctgttataa-cat-ca-a-gtcatga
ttgaaccgcc-tcttgtcacagat-a--tgaaat-a------------------------
---------------------------------------
>TDR12|168797
--tatagaccatttcgagagacgtaaacaa-aaacaatggt-ccctgc-gcatttcat-g
ttttaca-t--ttt-t---att-t-tc-t-gcggcttccgagaatcc-aaa-aa-g--ag
--ccacatagtgat-ta-ataatgt-catcgtggctgctttaa-cat-ta-a-gttatga
ttgaattgcc-tcttgttacagtt-a--tgaaat-agtttgatagc-----aagcaagtt
catgagccaatcacatc-gccac----aaacggtctata
>TDR12|168798
-----agaccattctgagggatgtaaacac-a---aagggt-cccgac-gca--------
-----------ttt-c---aag-t-cc-t-atagcttctgagaatcc-aaa-aa-g--ag
--ccacaaattgat-aa-ataatgt-tgtggtagctgttttaa-ttgc------------
----------------ctacagtt-a--tgaaac-agtttgataacaagctggacatttt
catgagccaatgacatg-aacacattgtaatggtctat-
>TDR12|168799
------------------------------------------------------------
------------------------------------------------------------
-------cacacac-tg-ataatgt-tatggcagctgttttaa-cat-t----gttacga
ttgaatagcc-tc--atggcagat-a--tgaaat-agtttgatga----gatgaaatgtt
cataggtcatg-------accacatttaaatagtctaca
>TDR12|168800
------------------------------------------------------------
------------------------------------------------------------
-------cacacac-tg-ataatgt-tatggcagctgttttaa-cat-t----gttacga
ttgaatagcc-tc--atggcagat-a--tgaaat-agtttgatga----gatgaaatgtt
cataggtcatg-------accacatttaaatagtctaca
>TDR12|168801
---acagaccattttgagggatgtaaacaa-caacaattgt-cctaat-ctatttcct-g
tattaca-t--ttt-t---tat-t-tc-c-atagcttcc----------aa-aa-t--gt
--ccatatattcat-aa-ataaggt-tatga---------taa-cat-tt-a-gacacca
tttaactgtc-tcttgttgtggtt-a--cgaaat-agttca------ggcagaaaatgtt
catgggtcaatgacatc-gccacattgaaatggtccata
>TDR12|168802
-----------------gggatgtaaacaa-taacaat-ga-gctagc-gtatgtcct-g
ttttaga-t--ttt-t---tat-t-tc-c-atagcttccgataatcc-aaa-aa-g--g-
-tacacatattgat-aa-tta-tgt-tatggcagttgttttga-c-t-ta-a-ctcatga
ttgaattgcc-gctttttacagtt-a--tgaaatgggctttacaacaagcaggaaatatt
catgg-cca-----at-----a-----aaatg-------
>TDR12|168803
-----------ttgtgagggatgtaaacaa-aaacaat-gt-accaac-gtatttcct-g
ttttaca-t--tct-t---aac-t-tc-t-aaagcttccaaaaatcc-------------
----aattattgat-aa-ataatgt-tattat----------------------------
------------------------------------------------------------
---------------------------------------
>TDR12|168804
------------------------------------------------------------
------------------------------------------------------------
-------------t-aa-ataatgt-tatgatagctgttttaa-cat-ga-a-gttatga
ttgaattgcc-tctttttagagtt-a--tgaaat-agtttgatatcaagcaggaaatgtt
catgggccaatgacatg-accacatagacgcggtgtaca
>TDR12|168805
--tatagaccattttgtggaatgcaaacaa-tagcattgct-cttaat-gtatttcct-g
ctctaca-t--ttt-t---aat-t-tc-c-atggcttccgagaatcc-aaa-aa-g--gt
--ccacatattgat-aa-ataatgt-tatgatagttgtcttaa-cgt-ga-a-aatgtga
ttgtattgcc-tcttgttacagtt-a--tgatat-agtttg-----aagcagggaatgtt
caagggccaatgacatt-atcaca---------------
>TDR12|168806
--tatggaccattttgagggatgtaaacaa-taacaaagat-ca--------cttcat-g
ttttaca-t--ttt-t---aat-t-tc-t-gaagcttccgtgaatcc-gaa-aa-g--ag
--ccacatattgat-aa-ataatat-tatgacagcggttttaa-cat-ta-a-gctacga
ctgaattgac-tcttattacagtt-a--tgaaat-agtatgataacaagcaggaaatgtt
catgggtcaacgaaatg-acctcattgaattggtctata
>TDR12|168807
--tatagaccattttgagggatgtaaaaaa-caacaatggt-cctaac-ccatttcct-g
tttcaca-t--ttt-t---aat-t-tc-c-aacgcttccaagaatcc-aaa-aa-t--gt
--ccaca--ttgat-aa-----tgt-tatgatagctgttttaa-tgt-ta-a-gatgtga
ttaaattatc-tctcgt-------------------------------------------
---------------------------------------
>TDR12|168808
--tatagaccatgttgaggggcaaaatgaa-taacaatggt-cttaaa-gtatttttt-g
ttttaca-t--ttt-t---att-t-tc-c-atagcttatgagaatcc-taa-aa-g--gt
--ttacatatc-----a-ataatgt-tatgtcagctgtttt-a-cgt-aa-a-gatatga
ttgaattgcc-tcttgttacagtt-at-gaa----agttttacaacaagcaggaaatgtt
catgaac---tgacatg-accacattgaaa---------
>TDR12|168809
--tatagagcattttgagagatataaacat-aaacaatggt-cccaac-atatttcct-g
ttctaca-t--ttc-tttagtt-c-ca-c-atagcttccgagaatcc-aaa-aa-t--gt
--ccacatgttgat-aa-acaatgt-tatgatagctgtttta-----------gttatga
ttaaattgcc-tcttgt--tagtt-a--tgaaat-gggttgataacaagctggaaatgtt
catgggccaatgacatt-gatgcattgaagtggtctata
>TDR12|168810
--tatagactattttgagggatgtaaacaa-aaccagtggt-ctcaac-gtatttcct-g
ttttccg-t--ttt-t---aat-t-tt-t-atagcttccgagaatcc-aaa-aa-g--aa
--ccacatattgat-aa-ataatgt-tatgatagctgttttaa-cat-ta-a-gttatga
ttgaattgcc-tcatgtta--gtt-a--tgaaat-ggtttgataacaagcaggaaatgtt
catgggtcaatgacatg-accactttgaaatggtctata
>TDR12|168811
---atagaccattttgagggatgtaaac-a-aaacaatggt-cccaat-gtatttcct-g
ttttcca-t--ttt-t---aat-t-tt-t-atagcttccgagaatcc-aaa-aa-g--ag
--acacatattaat-aa-ataatgc-tatgatagctgctttaa-cat-ta-a-gttatga
ttaaattgcc-tcttgttacagtt-a--tgaaat-agttcgataacaagcaggaaatgtt
catggaccaatgacatg-accacattgaaatggtctata
>TDR12|168812
------------------------------------------------------------
---------------t---aat-g-tc-c-acagcttccatgaattc-aaa-aa-g--ag
--ccacttgttgac-aa-ataatgt-gatgagagcaattttaa-caa-ta-g-gttatga
ttgaattgcc-tcttgttacagtt-a--tgaagt-agtttgataa----caggaaatgtt
catggggcaatgacacg-accacatcgaaatagtctata
>TDR12|168813
--tatagacaattttgagggatgtaaacga-taacaatggt-cctgac-acgtttcct-g
ttttaca-t--ttta----aat-t-tt-a-ctagcttctgagagtcc-aaa-aa-gta--
--ccacatattgaa-aa-ataatgt-tatgatagctgttaaaa-cat-ca-a-gatatga
ttgaatcgcc-tcttgtcacagat--------at-agtttgacaacaagcagggaatgaa
catgcgccaatgacatg-accacattgaaatggtctat-
>TDR12|168814
------------------------aaacaa-taccaacggt-cctat----atttgct-g
ttttata-----tt-t---att-t-tc-t-atagcttctgagaatcc-aaa-aa-t--gt
--ccacatattgat-ca-ataatgt-tatgagagctgttttaa-tat-ta-a-gttatga
ttgaattgcc-tcctcttacagtt-a--tgaaat-agtttgataacaagcaagaaatgtt
catgggtcaatgacatg-accacattgaaatggtctata
>TDR12|168815
----tagagcattttgagggatgtaaataa-aaacaacggt-cccaac-gtatttcct-g
tattat--t--ttt-t---aat-t-tc-t-atagctcctgagaatac-aaa-aa-g--ag
--ccacattttgat-aa-ataatgt-tatgatagctgttttaa-caa-ta-a-gttatga
ttgagttgcc-tcctgttacagtt-a--tgaaat-agtttgagaacaagcaggaaatgtt
catgggccaatgacatg-accacattgaaatggtctata
>TDR12|168816
---atagaccctttttagggaggtaaacaa-taacaatggt-cctaac-gtatttcct-g
ttttaca-t--ttt-t---aat-t-tc-c-agagcttccgagaatcc-aaa-ac-t--gt
--cctcatattaat-aa-ataatgc-tatgatagctgtttaaa-cgt-cc-a-gttacga
ttgaattctc-tcttgtcacagtt-a--ggtaat-agttta-caacaagcaagaaatgtg
catggaccaatgacatc-accaaattgaaatggtctata
>TDR12|168817
----------attttgagggatgtaaacaa-aaacaatggt-ccca-----acttccg-a
ttttaca-t--ttt-t---aat-t-tc-t-gtagcttccgagaatcc-aaa-aa-g--ag
--ccatgtattgat-aa-ataatgg-tttgatagctcttttaa-cat-ta-t-gttatga
ttgaattgcc-tcttgttac---------------agtttgataacaagccggaaatgtt
tatgggccaatgacatg-accacattaaaatggtctata
>TDR12|168818
------------------------------------------------------------
------------------------------------------------------------
-------------------taatgt-gatgagagctgttttta-cat-ta-a-attatga
ttgagttgcc-tctaattgcagtt-a--tgaaat-agattgataacaagcaggaaatgtt
catgggccaatgacata-gccagattaaaacagtctata
>TDR12|168819
-----agacca--ttgaaggatgt-------aaacaataat-gccaac-gtatttcct-g
ttgtaca-t--ttt-t---aat-t-tc-t-aaagcttcctagaatcc-aaa-aa-g--tg
--ccacataatgat-aa-ataatgt-tatgata-------taa-cat-ga-a-gttatga
ttgaattggc-acttgttaaagtt-a--tgaaat-agtttgataacaagcagg-------
---gggccaat-acatg-accacattgaaatggtctata
>TDR12|168820
---atagaccattttgagggatgtaaacaa-aaacaaaggt-cctaac-atatttcct-g
ttttaca-t--tgt-t---aat-t-tc-t-atagcttccgggaaccc-aaa-aa-g--ag
--ccacttattcat-aa-gtattgt-catga-agctgttctga-cat-ta-a-gttatga
ttgaatt-----------------------------------------------------
---------------------------------------
>TDR12|168821
-----agagtattttgaggaatataaacaa-aaacaatggt-ctcatc-gtattt-----
---taca-t--ttt-t---aat-t-tc-t-atagctttc----------aa-aa-g--tg
--ccgaatattgat-aa-ataatgc-tatgagagctgttttag-cat-ga-a-gttatga
ttgaattgac-tcttgttactgtt-a--tgaaat-agtttaataataaaaaggaaatgtt
catgggccaacgacatg-accttattgaaatgagttata
>TDR12|168822
-------acctttttgagtgatgtaaacaa-taccaat------------agtttccg-g
ttttacc-t--ttga----aat-t-tc-c-atagcttctgaggatcc-aaa-aa-gtt--
--ccagatattgat-aa-ataatgt-tacaa-------------tat-ca-a-gttctga
ttaaatcgcc-tcttgttacagat-a--tgtaat-agtttgacaacaagcaggaaatttt
catggaccaatgagatc-atcgcattgaaatggtctata
>TDR12|168823
------------------------aaaaaa-aaacaacggt-cctaat-gtattttct-g
ttttaca-t--ttt-t---cat-t-tc-t-atagcttctgagaattc-aaa-ta-g--ag
--ccacgtattggt-aa-ataatgt-tatgatag-tgttttaa-cat-ca-a-gttatga
ttgaattgcc-actttttat-gtt-a--tgaa---agtttgat---gaggaggaactgtt
cattggctaataacaac-accacattgaa----------
>TDR12|168824
--tatagaccattttgagggatgtaaacaa-aaacaatggt-cccaat-gtatttcct-g
ttgtgca-t--ttt-t---aat-t-tc-t-acagattctaagaataa-aaa-aa-g--ag
--tcgcatattg---------------atgatagctgctttaa-cat-ta-a-gttataa
ttgaatcgcc-tcttgtttcagtt-a--ttaaat-agtttaataacaagcaggacatgtt
caaaagccaatgacatg-acctcattgaaatggtctata
>TDR12|168825
------------------------------------------------------------
------------------------------------------------------------
-------tattgat-aa-at----t-tatgattgctg-tttaa-cac-ta-a-gttatga
ttgaattgcc-tcttgttacagtt-a--tgaaat-agtt-----acaagcaggaaatgtt
catgggccaatgacatg-accccagtgaaatggtctat-
>TDR12|168826
--tatggaccattttgagagatgtaaacaa-aac-aaaagt-ccta--------------
--------t--ttt-t---aat-g-tc-c-atagcttctgaaaatac-aaa-aa-g--ag
--ccacatattaat--------------------ctgttttaa-cat-ta-a-gttatga
ttgaactgcc-tcttgttacagtc-a--tgaaat-agtttgatagcaagcaggaaatgca
gtg--t-caatgacatg-accat-----tatagtctata
>TDR12|168827
--tatagaccattttgagggatgtcaacaa-gaacaatggt-cccagc-gtatttcct-g
ttttaca-t--ttt-t---att-t-tc-t-gtagcttctgagaaacc-aaa-aa-g--ag
--ccaaatattg------ataatgt-tatgatagttgttttaa-cat-ta-a-gttacga
ttgaatttcc-tcttgttacagtt-a--tgaaat--------------------aatgtt
catgggccaatgacatg-accacattgaaatggtttata
>TDR12|168828
--tacagaccattttgagggatgtaaacaa-aaacaatagt-cccaac-atatttcct-g
ttgtaca-t--ttt-t---aat-t-tc-t-atagcgtccaagaatct-aaa-aa-g--ag
--ccaaatattgat-aa-gtaatat-catgacagctgttttaa-cta-ta-a-gttatta
ttgaattgcc-tcttgttacagtt-a--tgaaat-aggttgataacaagtaggaaatgtt
catgggccaatgacatt-accacattgaaatggtctata
>TDR12|168829
--tatagatcattttgggggatgtaaacaa-aaacaacggt-cccaac-gtatttcct-g
ttttaca-t--tt--t---aat-g-tc-a-acagcttccgagaatcc-aaa-aa-g--ag
--ccacatattg------ataatgt-tatgatagctattttaa-cat-ta-a-gttaaga
ttgaattgcc-tcttgttacagtt-a--tgaaat-ggtttgataacaaacaacaaatgtt
catgggccgatg---------acattgaaatagtcgata
>TDR12|168830
--tatagtccattttaagggatgtaaacaa-aaacaattgt-cccaac-ataattcct-g
ttttacg-t--ttt-t---aat-t-tc-t-attgcttgcgagaatcc-aaa-aa-g--ag
--caacatattgat-aa-ataatgt-tacgatagctgttttaa-cat-ta-a-gttatga
ttgaatcgcc-tgttgttacagtt-a--ttaaat-agtttgataacaagcaggaaatgat
catgggtcaatgacatg-accacattgaaatggtctata
>TDR12|168831
--tatagaccattttgagggatgtaaacaa-aaacaatggt-cccaac-gtatttcct-g
ttttacg-t--ttt-t---aat-t-tc-t-agagcttctgagaatcc-aaa-aa-g--ag
--gcacatattgat-aa-ataatgt-gatgatagctgttttaa-cat-ta-t-gttatga
ttgaattgcc-tcttgatacagtt-a--tgaaat-agtttgataacatgcaggaaatgtt
catgggccaatgacatg-actaaaatgaaatggtcta--
>TDR12|168832
----agatcaattttgtggaatgtaaacaa-aaacaatggt-tccaac-gtatttcct-g
ttttaca-t--ttt-t---aat-t-tc-t-atagcttccgacaatcc-caa-aa-g--ag
--ccacatattgat-ga-atattct-tataatggcagttttag-cat-ta-a-gttataa
ttgactcgcc-tcttgttacagtt-t--taaaat-agtttgataacaaacaggaaatgtt
catgggccaatgacagg-actacattgaaatggcctata
>TDR12|168833
---atagaccatgttgagggatttgaacaa-aaccaatggc-cccaac-gta---cgt-a
tttcaaa-ttatta-t---aat-t-tc-t-gtagcttccgagaatcc-aaa-ac-g--ag
--ccacatattgat-aa-ataatgt-tatgctagccgttttaa-cat-ta-a-gtcatga
ttgaatcgcc-tctagttgaagtt-a--tgaact-agtt---tgattagcagaaaatgtt
tatgggccaatgacatg-accacattgaaatggtctata
>TDR12|168834
--tatagaccattttgaaggatggaaacaa-aaacaatggc-cccaac-gtatttcct-g
ttttacatt--ttt-t---tat-t-tc-t-ttagctttcgagaatcc-aaa-aa-g--ag
--ccacatattgat-aa-ataatgt-tatgatagccgttttaa-cat-ta-a-gttatga
ttgaattgcc-tattgttacagtt-a--tgaaat-agtttgataacaagcaggaaatgat
catgggtcaattacat--gacacattga-----------
>TDR12|168835
--tatagaccattttg-gggatgtcaacaa-taacaatggt-cctaac-gtctttcct-a
tttcaca-a--tta-t---gaa-g-tt-t-gtagcttccaagaatcc-cga-aa-a--gt
--ccaggt-------------------------------taaa-ctt-ca-c-tttataa
ttgaatcttc-tcttcttacagtt-a--tgaaac-acgttgacaacaagcagg-aatgtt
catgggc-------------cacattgcaatggtctaca
>TDR12|168836
--tatagaccattttaagggatgtaaacaa-aaacaatgtt-cccaat-gtatttcct-g
attgaca-t--ttt-t---aat-t-tc-t-atagcttctgagaatcc-aaa---------
-----catattgat-aa-ataatgt-tatgatagctgttctaa-cgt-aa-g-gttatga
ataaa---cc-t-------tagtt-a--tgaaaa-agtttgataacaagcaggaaatgtt
catgagccaatgacatg-accacattgaa---gtctata
>TDR12|168837
--tatagaccattttaaaggacgtaaacca-gaacaatggt-cctaa-agtattttctg-
ttttact-t--tta-t---aat-t-tt-c-atagcttctgagaatcc-caa-aa-g--g-
----taatattgat-aa-ataatgt-tatggcagctgtttt-ac--catt-acgttatga
ttaaattgcc-tcttgttactgtt-a--tgaaat-ggtttgacgacaagcag--------
---------------------------------------
>TDR12|168838
--tattgaccattttgagagacttaaacaa-taacaatgtt-cctaac-gcatttcct-g
ttttact-t--ttt-t---aat-t-tc-c-ataccttccaagaattt-aaa-aa-g--gt
--ccacatgttgat-aa-atgatgt-atggatagctgttttaa-tat-tg-a-gttatgg
ttgagttctc-tctttttacagat-a--tgaaat-agtttg---acaacaagcaaatatt
cttgggccaatgacatc-actacattgaaatggtctata
>TDR12|168839
--tatagaccatttcgagggatgtaaa-aa-aaacaatggt-cccaac-gtatttcct-g
ttttaca-t--ttt-tta-----t-tt-t-aaagcctcagacaatcc-aaa-ag----ag
--ccacatattca------tattgt-gatgatagctgttttaa-cat-ta-a-gttatga
ttaaattgcc-tcttgttacagtt-a--tgaaat-cgtttgataacaagcaggaaatgtt
cattggccagtgacatg-accacattgaaatgttctata
>TDR12|168840
---------cattttaaggaatgtaaaaaa-taacagtggt-cctaat-gtatttcct-g
tattaaa-t--ttt-t---aat-t-tc-c-attgctcgcaagaatca-aaa-aa------
---------------ta-ataattt-tatggcagctgttttaa-cat-ta-c-gatatga
ataaattgcc-tcttgttacagtt-a--tgaaat-agtttggcaacatgcaggaaatgtt
cattggctagtgacatc-atcaaattgaaatggtc----
>TDR12|168841
--tatagaccattttgagggatgtaaacaa-aaacaatcgt-cccaac-atatttcct-g
ttttaca-t--ttt-g---aat-t-tt-ttatagcttccgagaatcc-aaa-aa-g--ag
--acacaa-----------caatgt-tatgacagctgttttaa----------gttatga
ttgaattgcc-tcttgttacagta-a--tgaaat-agtttgataacacgcaggaaatgtt
catgggccaatgacatg-accacattaaaatggtctata
>TDR12|168842
-------accattttgagggatgtaaataa-taataacagt-cctaat-gtatttact-g
ttttaca-t--ttt-tt---at-t-tc-c-atagtttccaaaagtcc-aaa-aa-g--gt
--ccacatattgat-aa-ataatgt-aatgatagctgttttaa-cat-ta-g-gttatga
ttgatttttt-ttt-----cagtt-a--agcaat-agtttgacaacaagcagaaaatgtt
catgggccaatgatgac-atcacattgaaatggtctat-
>TDR12|168843
--tatagatcattttcagagatgt-------acacaaaggt-cccaac-atattttct-g
ttttaca-t--ttt-t---tat-t-tc-t-acagcttctgagaatca-aaa-aa-a--ag
--ccacatattgat-aa-ataatgt-tatgatagctgttttaa-cat-ta-a--------
---------------------gtt-a--tgaaat-agtttcataacaagcaggcaatgtt
catagtccaatggcatg-gcaacattgaaatggtctata
>TDR12|168844
--tatagaccattttgagagatgtaaacag-t---aatggt-cctaat-gtattttct-g
ttttaag-t--ttta----aat-t-tt-c-attgtttctgagagtca-aaa-a----c--
--ccacctattgat-aa-ataatgt-tatgaaagctgttataa-cat-ca-a-gttataa
ttgcatcacc-tcttg--------------------------------------------
---------------------------------------
>TDR12|168845
------gaccactttgaggaatgtaaacga-taaca-tgat-cctaat-gtatttcct-g
gattaca-t--ttt-g---aat-t-tc-c-atagctttcaataatcc-aga-aa-g--gt
--ccacatattgat-aa-atgatgt-tataatagctgctttaa-t---------------
---------------------att-a--tgatat--------------------------
---------------------------------------
>TDR12|168846
--tatagaccattttgagggatgtaaacaa-taa-aatggt-cctaac-gtctttcct-g
tattaca-t--ttt-t---aat-t-ta-c-atagcttccaagaatcc-aaa-aa-g--gt
--ccacatattgct-ag-ataatgt-tatgacagctgttttaa-tgt-ta-a-gatatga
ttcaattaca-tcttgttacagtt-a--cgaaat-agtttgacagcaagtaggaaatgtt
catgggccaatgatatt-gccacattgaaatagtctata
>TDR12|168847
--tatagaccattttgagggatgtaaacaa-aatcaatggt-cccaac-gtatttact-g
ttttaca-t--ttt-t---aat-t-tc-t-agagcttccgagaatcc-aaa-aa-g--ag
--ccacatattgat-aa-ataatgt-tataattgctgttttaa-cat-ta-a-gtttcaa
ttgaattgcc-tcttgttacaatt-a--taaaa-----------------------cgtt
catgggccaatgagatg-accatagtgaaatagtctata
>TDR12|168848
--------ccattttga-ggatgtaaacaa-aagcaatggtgcccagc--tatt-cct-g
ttttacattt-ttt-t---aattt-tc---atagcttccgagaatcc-aaa-aa-a----
--tcacacattgat-aa-atactgt-tatggtggctgatttaa-cat-ta--cgttatga
ttgaattgcc---ttgttac-ttt-a--tgaaat-agtttgacaacaagcaggaaatgtt
catggg--a-tgacatg-accactttgaaatggtcta--
>TDR12|168849
--tacagaccattttgaagaacgtatacaa-aaacaatggt-cctaat-ctatttcct-g
ttttaca-t--ttt-t---aat-t-tc-t-atagctcctaagaatcc-aaa-aa-g--ag
--tcacacattgat-aa-aaaatgt-tattatagctgttttta-cat-ta-a-attatga
ttaaatttcc-tcttgttacagtt-a--tgaaat-agtttgataataagcaggacatgtt
tatgggccaatgacttg-gccacattaaaatggtc----
>TDR12|168850
--tatagaccattttaaggggtgtaaacaa-aaacattggt-cccaac-atatttctt-g
ttttata-t--ttt-t---aat-t-tc-t-atagcttccaagagtcc-aaa-at-g--ga
--acacatattgataaatatgatgc-tatgatggctg-tctaa-cat-ta----------
--------------------agtt-g--tgaaat-agtgtgaaaacaaacaggaaatatt
tatgggccaatgacatg-accacgttgaactggcctata
>TDR12|168851
--tatagaccaatttgagtaatgtaaacaa-aaacaatggt-cccaac-atataccct-g
gtttaca-t--ttt-t----at-t-tc-a-ttaacttcagagaattc-aaa-aa-a--ag
--atatatagtgat-aa-atattgt-tatgatagctgttttaa-cat-ta-a-gttatgg
ttaaattgcc-tcac-----agta-a--tgaaat-aatttgataacaagcaggaaatgtt
catgggccaatgacatg-accacgttaaattggtctata
>TDR12|168852
--tatagaccactttgagaaacataaaaaa--agcaatggt-cccaat-gtatttcct-g
ttttaca-t--att-t---aat-t-tc-t-gtggcttccgagaattc-aaa-aa-c--ag
--ccacatattgat-aa-ataatgt-tatgatagctgttctaa-cat-ta-a-gttatga
ttgaattgcc-tcttgttactgtt-a--tgaaat-gatt----aacaaaaagaaaatgtt
catgggccagtgacatg-accacattgaaatgatctgt-
>TDR12|168853
-----agaccattttgagggatttaaacaa-aattaatggt-cccaac-gtatttcct-g
ttttacatt--ttt-t---aat-t-tt-t-agagcttctgagaattc-aaa-aa-g--ag
--ccacatattaat-aa-ataatat-catgatagctgctttaa-cat-ta-a-gttatga
ttgaattgtc-tcttgttacagtt-a--tgaaat-agtttgaaaactagcaagaaatgtt
tctgggccaatgacatg-accacattgaaatggtctata
>TDR12|168854
--tatagaccattttgaggggtgtaaacta-aagtaatggt-cccaac-atatttcct-g
atttaga-t-tttt-t---tat-t-tc-t-tgagcctccgagaatcc-aaa-aa-g--ag
--ccacatattgat-aa-ataatgt-cacaatagccgctttaa-ctt-ga-a-gttatga
ttgaattgtc-tcttgttacagtt-a--agaaat-agtttgatagcaagcaggaaatggt
catggggcaatgacacg-accacattgaaatagtctgt-
>TDR12|168855
--tatagacaattttgatggatgtaaacta-aatcaatggt-cctaac-gtatttcct-g
ttttaca-t--ttt-t---aat-t-tc-t-atagctttcg--------aga-aa-a--ag
--aaacatattgat-aa-ataatgt-tgtgaaagatattttaa-tat-ta-a-g------
-----ttgcc-tcttgtt------------------------------------atagtt
catgggccagtgacatc-accacattgaaatggtctata
>TDR12|168856
-----agaccattttaagaaatgtaaacaa-aaacaatggt-cccaaa-ctatttcct-g
ctttaca-t--ttc-t---aat-t-ta-t-ttagcttccaagaatcc-aaa-aa-g--ag
--ccacatattgat-aa-ataatgt-tatgacagctgtttaac-aat--a-a-gttataa
ttgaaatgtc-catgg--------------------------------------------
-----gccaatgacatc-actacatcaaaatggtatata
>TDR12|168857
---------ca---------a---aagca------a-tagt-cccaac-aaatttact-g
ttttaca-t--ttt-t---aat-t-tc-t-acagcttccgaaaac-c-aaa-aa-g--ag
--ctacaaatgaat-aa-ataatg-gtatgatcact-ttttaa-cat-ta-a-g------
ttgaattgct-acttgttgcagtt-a--tgaaat-ag-ctgataagacgc-agaaatgtt
catgggccaatgacatc-accacattgaaatggtcaata
>TDR12|168858
--tatagaccattttgaaggatgtaaacaa-aaacaatagt-cctaac-gtattt-ct-g
-----------------------t-tt-c-acatttttgaa-------------------
------------------------c-tatgatagtaattttaa-tat-ta-a-gttatga
ttgaattgcc-tcttgttacagtt-a--taaaat-agtttgacaacaggcaggaaatgtt
catgagccaataacatc-acttcattgaaatgacctata
>TDR12|168859
--tatagaccattttgagggatgtaaacaa-aaacaatggt-ctcaac-ttatttcct-g
ttataca-t--ttt-t---aat-t-tc-t-atagcttccaaaaatcc-aaa-aa-g--ag
--ccacatattagt-aa-gtaatgt-taagatggtggttttaa-cat-ta-a-gttatga
ttgaattgct-tctcgttacagtt-c--tgaaat-agtttgataa----caggaaatatt
catgggccaatgacatc-actacattgaaatggtctata
>TDR12|168860
--tatagaccattttgaaggatgtaaacaa-aaacaatggt-cccagc-gtatttcct-g
--ttaca-t--tct-t---aat-t----------------------c-aaa-aa-g--ag
--ccacatattaat-aa-ttcatgt-tatgatggctgttttaa-cat-ta-a-gttatga
ttgaattgcc-tcttgttacagct-a--tgaaat-agtttgataacaagcaggaaatgtt
cacgggccaatgacatc-accgcattgaaatggtctata
>TDR12|168861
---atagaccattttgagggatgtaaacaa-aaacaatggt-cccagc-gtatttctt-g
ttttaca-t--ttt-t---aat-t-tc-t-atagcttccgagaatct-aaa-aa-g--ag
--ccacatgttgat-aa-ataatgt-tatgatagctgttttaa-cat-ta-g-gttatgg
ttgaattgcc-tcttgtt--agtt-a--tgaaat-agtttgacaacaagcaggaaatgtt
cacgggccaatgacatc-accacattgaaatggtctata
>TDR12|168862
--tataggccattttgagggatttaaacaa-taacaatggt-cctaac-ctcttttgt-g
tattaca-t--ttc-t---aat-t-tc-c-atagcttccaagaatcc-aaa-aa-t--gt
--ccacatattcat-aa-ataatat-tgtcacagctgttttaa-caa-ta-a-gacatga
tttaattgcc-tcttg--------------------------------------------
---------------------------------------
>TDR12|168863
--tatagaccattttgagggatataaacaa-aaacaatggt-cccaac-ctatttcca-g
ttttacaat--ttt-t---aat-t-tc-t-agagcttccgagaatcc-a-----------
---------tgaac-aa-ataatgt-tatgatagctgttttaa-cat-ca-a-gttatga
ttgaattgcc-tcttgttactgtt-a--tgaaat-agtttgat---aggcaggaaatgtt
cacgggccaatgacaac-accccactgatatggtctata
>TDR12|168864
------------tt---------t------------------------------t--t--
------a------------------t------agcttccgagaatcc-aaa-aa-g--ag
--ccacaaattgat-aa-ataatgt-tatgatagcggttttaa-cat-ta-a-gtcatga
atgagttgcc-tcttgttacagtt-a--tgaagt-------ataacaaacaggaaatgtt
cttgggccaataacatg-accacattgcaatggtctat-
>TDR12|168865
--tatagaccattttgagggatgttaacaa-taacaatggt-cctaat-gtgtttcct-g
ttttaca-t--ttt-t---aat-t-tc-c-atatcttccaa-----------aa-g--at
--ccacatattggt-aa-ataacgt-tatgacagctgttttaa-tgc-tg-t-aaca---
----------------ctatagtt-at-taaaat-agtttgacaacaagcaggaaatgtt
catgggccaatggcatc-accacattgaaatggtctata
>TDR12|168866
--tatagaccatttagagggatgtaaacaa-aaactatggt-cctaaa-gtatttcct-g
tataaca-t--ttt-a---aat-t-tc-c-atagcttccaagactcc--aa-aa------
------aggtatat-cg-accatat-t---------gttttaa-caa-ta-a-gatatga
tataattgcc-ttttgttaaagtt-c--tgaaaa-tgtttggtaacaagcaggaaatatt
tatgggccagtgacacccgccacattgaaatggtctata
>TDR12|168867
--tatagaccattttgagggatgtaaacaa-aaaaaatggt-cccaac-gtattttct-g
ttttaca-t--ttt-t---aat-t-tt-t-agagcttccgagaatcc-aaa-aa-g--ag
--ccacatattgat-aa----------atgatagctctcttaa-cat-ta-a-gttatga
ttgaattgcc-tcttgttaaagtt-g--tgaaat-agtttgataaccagcaggaaatctt
---------------------------------------
>TDR12|168868
---ataggtcattttgaggaatgtaaacaa-caacaatggt-cctaac-atatttaat-g
ttttata-t--ttt-t---aat-t-tc-c-attgcttctgaaattcc-aaa-aa-g--ag
--acacatattgaa-aa-ataatgt-tatgatagctgttttaa-cat-ga-a-aatatga
ttgaattgcc-ttttgttacagtt-a--taaaat-agtttgataacatgcaggaaatgtt
tataggccaatgacatg-accacattgaaatggtcta--
>TDR12|168869
--tatagaccattttgaggaatgtaaacaa-taacaatgac-ctcaac-gtattcctt-g
ttttgca-t--tt--t---aat-t-tc-t-atagcttctgagaatcc-aag-ca-g--ag
--ccacatattgat-aa-ataatgt-tatgacagctgttttac-att-ac-atgttatga
ttgaattgcc-tcttgttacagtc-a--tgaaat-agtttaacatca-------------
---------------------------------------
>TDR12|168870
--tatggaccattttgag--atgtaaacaa-caaca---gt-cc-aac-gtttttcc--g
ttttacg-t--ttt-t---aat-t-tc-c-atagcttccgagaattc-aaa-aatg----
-tccacatattgat--c--a--tgt-tatgaaagccgttttaa-cat-tg----tcatga
ttgaattgcc-tattgttacggtc-a--taaaat-agtttgataacaagcagaaaatgtt
tagaggccaacgacatg-gcca-----------------
>TDR12|168871
--tatagacccttttgagggatgtaaacaa-aaacaatggc-ccca-----acttcc---
--------------------------c-c-aaggtatttcagagtac-aaa-aa-g--ag
--ccacatgttgac-aa-ataatgt-tatgatagctgttttaa-cat-ta-c-gttatga
ttgaatttcc-tcttgttacagtt-a--tgaaat-agtttaataacaagcaggaaatgtg
tatgggccaatgacatg-accacattgaaatggtgtat-
>TDR12|168872
--tacagacctctttaaggg--gtgtaaaa-aaacaatggt-cctaat-gtatttcct-g
ttttaca-t--ttt-t---aat-t-tt-c-atagctttcgaaagttc-aaa-aa-g--ag
--ccacatattgat-----aaatgt-tatgatcgctgtt---------------ttatga
ttgaatttcc-tcttgttacagtt-a--taaaat-agtttgataacaagaaggaaatgtt
tatggcccaatggcata-accacattg------------
>TDR12|168873
----tatatcattttgagggatgtaaacaa-aaataatggt-cccaac-gcatttcct-g
ttttaca-t--ttt-t---cat-t-tc-t-acagcttctcagaatca-aaa-aa-g--ac
--ccacatattgat-aa-ataatgt-tatgatagctgtttcaa-cat-ta-a-tttatga
ttgaattgct-tcatgttacagtt-a---gaagc-agtttgataacactcaagaaatgtt
cattaaccactgacaag-accatattgaaatggtctata
>TDR12|168874
--tatagaccattttgagggatgtaaacaa-aaacaatggt-cccaac-atatttcct-g
cattaca-t--ttt-t---tat-t-tc-t-------------------------------
------------------------------------------------------------
----------------------------------------------------------tt
catgggccaatgacatc-accacattaacatggtctata
>TDR12|168875
--tatagaccattttgagggatgtaaacaa-aa-caacggt-cccaat-acatttcct-g
ttttaca-t--ttt-t---aac-t-tc-t-atagcttttaaaaat-t-aaa-aa-g--ag
--ccacatattgtt-aa-ataatgt-tatgagagctgttttaa-ca--tgca-gttaaaa
ctgaa--------ttgttatagtt-a--tgaaat-agtttgataacaagcaggaagtgtt
c-------------atg-accacattgaaatggtctgta
>TDR12|168876
--tatagagcattttgtgggatgtaaacaa-taataatggt-cctaac-atatttcct-g
ttttaca-t--ttt-t---aat-t-tt-c-atagcttccgacaatcc-aaa-aa-g--gt
--ccatatattgat-aa-ataatgt-tatgagagctgttttaa-cgt-ca-a-gttatga
atgaat-------------------------tgt-gtcttaacaacaagcaggaaatatt
catgggaaaattacatc-ac-------------------
>TDR12|168877
--tataaacctttttgaaggatgtaaagaa-aaacaataat-tccaac-gcatttcct-g
ttttaca-t--ttt-t---aat-t-tc-t-atagctttcgagaatcc-aaa-aa-a--ag
--ccacatattgac-aa-ataatgt-tatgagagctgttttta-cat-ta-a-tttatgt
ttgaattg-c-cttattga--gtt-a--ttaaat-agtttgataacaagcggcaaatgtt
catgggccaatgacctg-accaaattaaaatgctctcta
>TDR12|168878
--tataaaccgttttgagagatgtaacc-a-aaacaaatgt-cc-aat-gtatgtcct-g
ttgtaca-t--ttt-tag---t-t-tc-t-ttagtttctgaatatcc-aaa-ga-g----
--ccacatattgat--atataatgt-tatgatagctgttttaa-tgt-ta-a-gttataa
ttaaattgcc-tcatgttacagtt-a--tgaaa-tggcttgat-aagaa--ggaaatgtc
ca--ggtcaatgacatg-accacattgaaatgatccata
>TDR12|168879
-----agactactttgaggaatgtaaacaa-t------gac-cctaat-gtatttcct-g
tt-taca-t--ttt-t---cat-t-tc-c-atagcttccaagaatcc-aaa-aa-t--ag
--ccacatattgat-aa-ctactgc-tatggtagttgttttaa-cat-ga-a-aa-atga
ttgcattgcc-tcttgttacaatt-a--tgatat-agtatga-aacaagcaggaaatgtt
cgatggcagagaagat-tacgacattaaaatggactata
>TDR12|168880
--tatagaccattttgagggatgtaaacaa-taacaatggt-ccctgg-gtattttct-g
ttgtaca-t--ttt-a---aat-t-tc-t-gtagctttcaaaaatcc-aaa-ag-g--ag
--gcacatattgat-aa-ataatgt-tatgatgcctgtttaaa-cat-ta-a-gttaaga
tttaatcacc-tgttgttacagtt-a--tgaaat-agtttgataacaagcag-----gtt
tactggcctatggtatc-accacactgaa-tggtctata
>TDR12|168881
--tatagatcattttgaggaatgtaaagaa-taccattgat-cctaac-atatttcct-g
ttttaca-t--ttg-t---aat-t-tc-c-atagcttccgagaatac-aga-aa-g--gt
--acacatgttgac-aa-ataatgt-catgatagctgttttaa-tgt-ta-a-gatatga
ttgaattgcc-tctttttacagtt-at-gaaaca-attt----aacaagcaggaaatgtt
tataggccaatggtatc-accttattaaaatggtctata
>TDR12|168882
------------------------------------------------------------
----------------------------------------------------aa-g--gt
--ccacttattaat-aa-ataatgt-tatagtagctgttttaa-ctt-ta-a-gatatga
ttaaatagcc-tcttgttacagtt-a--tgaaat-agtt---tgattaacaggaaatgtt
catgggctaatgacatt-atcacattaaaatggtcta--
>TDR12|168883
--tattgaccatttt--aggatataaacga-taacaatggt-cttaat-gtatttcct-g
t-ttaca-t--ctt-t---aat-t-tc-c-ataggtaccaacaatcc-gaa-aa------
ttccacatattgat-aa-acaacat-tatg--agctgttttaa-cgt-tg-a-gatatga
ttgcattgct-tcttgtta--gttaa--taaaat-ag-ttga-aacgatcaggaaatgtt
catgg-cca-tgacat-cactgcattgaaatggtctata
>TDR12|168884
---atagacaattttgaatcatgtaaacca-aagcaatggt-cccaac-ttattttct-t
ttttaaa-a--tta-t---aat-t-tc-t-atagctttcgataatcc-aaa-aa-g--gg
--ccacatattgat-aa-atattgt-tatgatagctgttttaa-cat-ta-a-a---tga
taaaattgcc-ccatgttatagtt-a--tggaat-agtttgcttacatgcaggatatgtt
catgggcaaattacgtg-accacattaaaat-gtttata
>TDR12|168885
--tattgaccattttgagagatgtaaacaa-aaacattggt-cccaac-gtattttta-g
ttcaaca-t-tgtt-t---aat-t-tc-t-atagcttccgagaatcc-aaa-aa-t--ag
--ccaaatattgat-aa-atgatgt-tatgaaagctgttttaa-cac-ta-a-gttatga
ttgaattgcc-tcttgttacagtt-a--tgaaac-agtttggtaacaagcaggaaatgtt
catgtgccaattacatg-accacattgaaatggtctata
>TDR12|168886
---------cattttgagggatgtaaacaa-aaacaatggt-cccaac-atattttct-g
ttttaca-t--att-t---tat-t-tc-t-atagcttcaaggaatcc-aaa-aa-g--ag
--ccacatatttat-ga-ataattg-tatggtagctgttttaa-cat-ga-a-gttatga
ttaaactgcc-tcttgttacagtt-a-------------------aaagcaggaaatgtt
catgggccaatgacatc-accacattgaaatggtctata
>TDR12|168887
--tatagaccaatttgagggatgtaaacaa-aaacaatggt-ctcgtc-gtattactt-g
ttttaca-t--ttt-t---aat-t-tc-t-agagcttccaagaatcc-aat-aa-g--ag
--ccacatattgat-aa-ataatgt-tatgatagctgttttca-cat-gt-a-gttgtga
ttgaatttca-tcttgttacagtt-a--tgaaat-agtttgataacaagcaggaaatgtt
catgggtcaatgacatg-accagattaaaattgtctata
>TDR12|168888
--tatagaccattttgagggatgtaaacaa-taacaatggt-cccaac-gtatttccc-g
ttttaca-t--ttt-t---aat-g-tc-t-atagcttctgagagtcc-aaa-aa-g--ag
--ccacatattgat-aa-ataaggc-tatgatagcagttttaa-cat-ta-a-attgtga
ttgaaatgcc-tctcgttacactt-a--tgaaat-agtttgataacaagtaggaaatact
catgggccaatgacatg-accacattgaaatggtctata
>TDR12|168889
--tatagaccattttg-gggatgtaaacaa-aaaggaaggt-cttaac-gcattttct-g
ttttaca-t--ttt-t---cat-t-tc-t-atagcttccgagaatcc-aaa-aa-g--ag
--ccac----atat-ga-tagac----atgatagctgttttaa-cat-ta-a-gttatga
ttgaattgcc-ttttgttagagtt-a--tgaaat-agcttgatttgaagcaggagatgtc
tatgggctaatgatatg-accacattgaaattgtctata
>TDR12|168890
--tatagaccattttaagggatgtaaacaa-taacaatggt-tctaat-gtatttcct-g
ttttaca-t--ttt-t---aat-t-tt-t-attgcttccgaaaatcc-aaa-aa-g--gt
--ctacattttgat-aa-ataatgc-tatcatagctgttttaa-ggtg------------
-----aaacc-tcttgttatagtt-a--tgaaag-aatgtgataagaagcaggaaatgtt
tgtgggccaatgacatt-accacattgaaatggtctata
>TDR12|168891
--tatagaccattttgagtgatgtaaacaa-taacaatggt-cctaac-ctatttact-g
tattaca-t--ttt-t---aat-t-cc-c-atagtttccaagaatcc-aaa-aa-t--gt
--ccacgtattgat-a-----------atgacagctgtttaaa-tgt-ta-a-gatacga
ttaaattgca-tcttgttacggtt-a--caaaag-agtttgacgacttgcaggaaatgtt
catgggcccatgacatc-cccacattgaaatggtctata
>TDR12|168892
----tagaccatattgaggaatgtaaacaa-taacagtggt-cctaat-gtatttcct-g
ttttaaa-t--ttt-t---aat-t-tc-c-ataacttcagagaatcc-aaa-aa-g--gt
--ccagatattgac-aa-aaaacgt-tatgataggtgttttaa-----------------
--------cc-tcttgttacagttag--tgaaat-agtttgatagcaagtaggaaatgtt
caagggtcaatgaaatg-aaca-----------------
>TDR12|168893
---------catattgagggatgtaaacaa-taacagtggt-cctatt-ctatttgct-g
tttgaca-t--ttt-t---aat-t-tc-c-atagcttctgagaatca-aaa-aa-g--gt
--ccacatattgat-aa-ataatgt-tatgatagctgttatta-tgt-ta-a-gatatga
ttaaattgcg-tcttgttatggtt-g--tgaaat-agttcgacaacaaac--------tt
catgggccaatgacatc-gtcactttgaaatggtctata
>TDR12|168894
--tatagaccattttgagggatgtaaacca-taacaatggt-cctaac-acatttcct-g
ttttaca-t--ttt-t---aat-t-tc-t-atagcttcagagaatcc-aaa-aa-g--gt
--ccatatactgat-aa-ata--------------------------------------a
ttgaattgcc-tcttgttacaatt-a--tgacat-agttcgacaataagcggatagt---
-----------gacatc-accacattgaaacggtctata
>TDR12|168895
--tattgaccactttgagggatgtaaaaaaaaaaaaagggt-cacaac-aaatttcct-g
ttttaca-t--ttt-t---aat-t-ta-t-at----------ggctt--tt-ga-g--ac
-tcatgttattttt-ga-tcaatat-tgttattgctgttttaa-cat-ta-a-gttatga
ttgaattgct-tcttattacagtt-a--tgatat-agtttgacaactaccaggaaatgtt
tatgggccattgacat-taccatattgaaatagtctgta
>TDR12|168896
----tagaccattttgagggatgtaaacca-aaacaatcgt-cccagc-ttatttctt-g
ttttgca-t--ttt-t---aat-t-tc-t-ttagcttcagacaatcc-aaa-aa-g--ag
--ccacacattgat-aa-ataatgt-tatgatagctgttttaa-cat-ta-a-gttatga
ttgaattacc-tcttgttacagtt-a--tgaaat-agtttaatagccagcaggaattgtt
catcagccagtgacatg-accacgttgaaagtctata--
>TDR12|168897
------gaccattttgagggaagtaaacga-taacaatggt-cctaac-gtatttcct-g
ttttaca-t--ttta----aat-t-tc-c-atagcttct--gagtcc-aca-aa-gtt--
--ccacacattgat-aa-ggactgt-tataatagctgctatac-cat-ta-a-gttagga
ttgaattgtc-acttgttacagat-a--tgaaat-agtttgacaacaagcagaaaatgat
catgggccagtgacatc-accacattaaaatggtctat-
>TDR12|168898
-----------------------t------------------------------t--t--
------a------------------t------agcttcagagaatcc---a-aa-g--ag
--tcacatattgat-aacttaatgt-taaatcagcaatcataa-cat-t--a-tttatga
-tgaattgcc-tcttgttacagtt-a--tgaaata-gtttgaaaacaagcagtaaatgtt
c--------atgacatc-accacattaaaaggatctata
>TDR12|168899
--tattgacctttttgaggcatgtaaacaa-aaacaatggt-cccaac-gtatttcct-g
ttttaca-t--ttt-t---att-t-tt-t-atagcttccgagaatcc-aaa-aa-g--ag
--ccacatattgat-aa-ataatgt-tgtgatagctgttttaa-cat-ta-g-gttatga
ttgaattgcc-ttttgttacagat-a--tgaaat-agtttaataacaagcaggaaatgtt
catgggccaatgacatc-accacgttaaaatggtctgta
>TDR12|168900
--tataggacattttgtgggatgtaaacaa-aaacaatggt-tctaac-atatttcct--
t-ttacg-t--ttt-t---aat-t-tc---atagct---------cc-aaa-aa-g----
-tccacacattgat-aa-atagcat-tataaca--taat--aa-ca--taaa-gatatga
ttgaattgcc-tcttgttacagtt-a--taaaat-aggttga---caagcaggaaatgtt
catgggctaatgacatc-accacattgaaatggtctata
>TDR12|168901
---atagaccattatgaagcatgtcaacaa-aaacaatggt-cccaac-gtatttcca-g
ttttaca-t--gtt-t---aat-t-ac-t-gtagcttccgagaatcc-----aa-g--ag
--ccacatattgat-aa-ataatgt-tatgatagctgtttaaa-cat-ta-a-gttatga
ttgaatcgct-tcaa--tacagct-a--tgaaat-agtttgataacaagcaggaaatgtt
catgggccaatgacatg-accacattgaaatggtctat-
>TDR12|168902
--tatagaccattttgaggcatgtaaacaa-taacaatgtt-cctaat-gtatgtctt-a
ttttaca-t--ttt-t---aat-t-tc-c-atagtttctgagaattt-gaaaag-g--t-
--ctacatatcaat-aa-atgatgt-taggatagccattttaa-cat-ta----------
------------------------------------------------------------
---------------------------------------
>TDR12|168903
---acagacacttttgagggatgtaaacga-aatcaatggt-ccctac-gcatttcct-g
ttttaca-t--ttt-t---cat-t-tc-t-gtagcttctgagaatgc-aaa-aa-g--ag
--ccatatattgat-aa-atgatgt-aatggtggctgttttaa-cat-ta-a-gttatga
atgaattgtc-tcttgttacagtt-a--tgaaat-agtttggtatcaagcagtaaatgtt
catcagataatggcatg-accacattgaaatagtcta--
>TDR12|168904
---atagaccattttgaggaatgtaaacaa-aaacaatgta-cccaat-gtatttcct-g
atttaca-t--ttt-t---aat-t-tc-g-atagcttctcagaat-c-caa-aa-g--ag
--ccacacatatcc-aa-ataatgt-catgataggtgtttcaa-cat-ta-a-gttatga
ttaaactgcc-tcttgttacagtt-a--tgaagt-agcttcataacaagcaggaaatgct
cacaggccaatgatatg-accactctgaaatggtgtata
>TDR12|168905
------------------------------------------------------------
------------------------------------------------------------
--------attgat-aa-atattgt-tgtgatagctgttgtaa-cgt-aa-a-gctatgg
ttaaattccc-tcttgttatagtt-a--tgaaat-agtttaacaagaagcaagaagtgtt
tatgggccaatgtcatc-accacactgaaatggtctaca
>TDR12|168906
------gaccattttgaggtatgtaaacct-a---aatgct-cccacc-ctatttcct-g
ttttaca-t--ttt-t---ttt-t-ta-t---cacttcagagaatcc-aaa-ga-g--ag
--tcgcatattgat------aatgt-tatgatagctgttttaa-caa-ta-a-gttatga
ttgaattgcc-tcttgtta-aatt--------ac-agtttgttaacaagcaggaaatgtt
catgggccaacgacatg-accacatcaaaatggtc----
>TDR12|168907
--------ccattctaagggatgtaaacaa-taacaat-gt-ctcaac-gtatttcct-g
tttcc-a-t--ttt-t---tat-t-tc-c-gaaggttaccaaaatcc-aaa-aa-g--g-
-tccacatattgat-aa-atattga-tatgatagctattttgg-cgt-ta-a-gttatga
ttgaattgcc-tttttttacagtt-t--tgaaac-agtttgaca----------------
---------------------------------------
>TDR12|168908
------gaccattttgagggatgtaaac----aacaatggt-cccaat-gtatttcct-g
ttttaca-t--att-a---aat-t-tc-t-atagtttcagagaatcc-aaa-aa-g--ag
--ccaca--ttgat-aa-ataatgc-tatgatagctgttttaa-cat-ta-a-ttcatga
ttgaactgtc-tcttgttacagtt-a--tgaaat-cgtttgataacatgcagggaatgtt
catgggccaatgacat----cacatagatatcgtctata
>TDR12|168909
--tatagaccattttgagggatgtaaacaa-caacagtggt-cctaac-gtatttcct-g
ttttaca-t--ttt-t---aat-t-tc-t-atagcttccgagaatct-aaa-aa-g--ag
--ccacatattgat-aa-ataatgt-tttggtagctgttttaa-cat-ta-a-ttcataa
ttgaactgcc-tcatgttagagtt-a--tgaaat-aatttgaaaacaagcaggaaaggtt
catggatcaatgacatc-accacttagaaatggtatata
>TDR12|168910
------------------------------------------tctaat-gcatttcgt-g
ttttaca-t--tta-g---aat-t-tc-t-atagcttccgagaacca-aaa-aa----gt
--ccagatattgat-aa-ataattt-tatgacaggtgttttaa-cat-aa-a-gttatga
ttgaattgcc-tcttgctacagtt-a--ataaag-agtttgacaacgagcaggaaatgtt
catgggccaatgacatc-accacattgaaatggtctata
>TDR12|168911
------gacccttttgtgggatgtaaacaa-aatcaatggt-cccaac-gtatttcct-g
ttttaca-t--ttt-t---aat-t-tc-t-atagcctccgaaaatcc-aaa-aa-g--ag
--ccacacattgat-aa-ataatgc-tatgatagctg-tttaa-cat-ta-a-gttatga
tggaattgcc-ttttgttacagtt-a--tgaaac-a------------------------
---------------------------------------
>TDR12|168912
--tatagatcattttgagggatgcaaacaa-taacaatggt-cctaat-gtatttcct-g
ttttaga-t--ctt-t---cat-t-ta-c-aaagcttctgagaatcc-tga-aa-g--ct
--t--catgttgat-ac-ttttt-t-aatgacagccatgttaa-cat-ta---gttgtga
ctgaatcacc-tcttattacagtt---ct--------------gacgagcaggagctgtt
catggaccaatgatat-caccatattgaaatggtctata
>TDR12|168913
---atagaccattttgagtgatgtaaacaa-aaacaacggt-cccaac-ataattcct-g
ttttaca-t--ttt-a---aat-t-tc-t-atagcttccgagaatcc-aaa-aa-g--ag
--ccccatattaat-aa-acaatgc-tatgatatctattttaa-cat-ta-a-gtaatga
ttaaattgcc-tcttgttagagct-a--tgaaat-aggctgatgac--------------
---------------------------------------
>TDR12|168914
---------------------------------------------aat-atatttcct-g
ttttaca-t--gtt-t---att-t-tt-g-atagcttccgaaaatcc-aa--aa-g--tg
--ccacatattgat-aa-atattgg-tattatagctgttttaa-cat-ga-t-gttatga
ttgaattgcc-tcttgttacagtt-a--ttacat-attttgataacaagcaggaaatgtt
catgggccagtgatatc-aacacattgaaatggtcta--
>TDR12|168915
--tatagaccattttgagggatgtaaacaa-aaacaatggt-cccatt-gtatttcct-g
ttttacatt--ttt-t---aat-t-tg-t-atcgcttcagagaacca-aaa-aa-g--ag
--ccacaagttgat-ca-ataatgt-tatgataactgttttga-cat-ta-a-gctatga
ttgaattgt--------------t-a--tgaaat-agtttgataacaaggaggaaatgtt
catgggccaatgacatg-accgcattgaaacggttt---
>TDR12|168916
---atagaccattttgaaggatgcaaacaa-aaacaatggt-cccaac-atatttcct-g
ttttaca-t--ttt-t---aat-t-ta-t-ctaaattgcaagaatcc-aaa-ca-a--cc
--ccacatattaac-aatataatgt-tattacagctgttttaa-cat-ga-t-cttatga
ttgaattgcc-tctggttacagtt-a--taaagt-actttaataacaagcaggaaatgtt
caagagtaaatgacatg-accacattgaaatgatctaca
>TDR12|168917
---atagaccattttgatggatgtaaacaa-aaaaaatggt-cccaac-gtatttcct-g
ttttaca-t--gtt-t---agc-t-tt-t-atagcttccgacaatcc-aaa-aa-g--ag
--ccacatattgct-aa-ataatgt-taagatagttgctttaa-cat-ta-a-gttatga
tcaaattccc-tc--gttacagtt-a--tgaaat-ggtt--agaacaagcaggaactgta
catgggccaatgatatc-accacaatgaaatggtctata
>TDR12|168918
--tatagaccattttgagataagtaaacaa-taacaatggt-tcttat-ccattttca-g
ttttgta-t--ttt-t---aat-t-ta-c-atagcatctgaaaatac-aaa-aagg--gt
--ccacatattgaa-aa-atatata-tatgacagctttgttaa-cat-tt---gttatga
ctaaatcacc-tcttgttacagtt---ctgaaat-agtttgatgacaagcaggaactgtt
caggggtcaat-atat-tgtcatgctgaaatggtata--
>TDR12|168919
----tataccattttgagggatgtaaacaa-aaacaatggt-cccacg-tatttttcg-g
ttttaca-t--ttt-t---aat-t-tc-t-atagcttctgataatcc-gaa-aa-g--ag
--ccacatattgat-aa-ataatgt-tatgatagctgtttaaa-cag-ta-a-gttatga
ttaaattgcc-tc---ttatagtc-a--tgaagt-agttagataacaagcaggaaatgtt
catgggccaatgacatg-accacattgaaatggtctat-
>TDR12|168920
-------accattttatgggatgtgaacaa-aaacaatggt-cct-ag-tattttcct-g
ttttacatt--ttt-t---aat-t-tc-t-atagcttctgataatcc-aaa-aa-g--ag
--ccacatattg------ataatgt-tatgatagctgtttaaa-cag-ta-a-gttataa
ttgaattgcc-tc---ttatagtc-a--tgaagt-agttagataacaagcagaaaatgtt
catgggccaatgacatg-accacattgaaatggtcta--
>TDR12|168921
---ataaaccattttgagggatgtaaacaa-aaacaatggt-cccaac-gtatttcct-g
ttttaca-t--ttt-t---aat-------------ttctgagaattt-aaa-ca-g--ag
--ccagatattgat-aa-acaatgt-tatgatagctgttttaa-cat-ga-a-gctatga
ttgaattgcc-tcttgttacagttga--ata----agtttgataacaagcaggaaatgtt
catgggcca-----atg-accacattgaaatggccta--
>TDR12|168922
----------------agggatgtaaacaa-taacaatgat-cc-aac-atattt-ct-g
ttttatatt--tttat---aat-t-tc-t-aaagcttccgagaatcc-aaa-aatg----
-------tattgat--a-a---tgt-tatgac-gctgttataa-cattta---gt-atga
ttgaattgcc---tcgttacagtt-a--tgaagt-agtttaataataagcaggaaa----
--t----c----ac------cacattgaaatggtatata
>TDR12|168923
------------------------------------------------------------
---------------t---aat-t-tc-c-acagcttccg-------------a-g--gt
--ccacatattgat-aa-acactgt-tatgacagctgttttaa-ctt-ta-a-gttatga
tccaattgct-tcttgtcatagtt-a--tgaaac-agtttgacaataagcagaacatggt
catgggccaatgacatc-accccattgtaatggcttata
>TDR12|168924
----tagaccattttgagggatgtaaacaa-aaacaatggt-cccagc-gagtgtcct-g
ttttaca-t--tgt-t---cat-t-tc-t-ataccttccgagaatcc-aaa-aa-g--ag
--ccacatattgat-aa-ataatgt-tatgagagctgttttaa-cat-tt-a-gctataa
tttaattacc-tcttgttacagtt-a--tgaaat-agtttgataacaagcaggaaatgtc
catgggccaatgacatg-accacattgaaatgctgtata
>TDR12|168925
--tatagactattttgagggatgtaaacaa-taacaatggt-cccaat-gtgtttccc-g
tttaaca-t--ttt-t---aat-t-tc-c-accgcttcctagaatcc-aaa-aa-g--ag
--ccacatactgat-ca-ataatgt-ta--------------------------------
------------------------------------------------------------
---------------------------------------
>TDR12|168926
--tatcgagcatgttgagggatgtaaacaa-aaccaatggt-cctgat-atatttcct-g
atttaca-t--ttt-t---aat-t-tc-t-aaagcttctgagaatcc-aaa-ca-g--ag
--ccacatatgtat-ga-ataatct-tatgaaagctgtttgaa-cat-ga-a-gttatga
ttgacttgcc-tcctgttacagat-a--tgaaat-agtttaataatgagcaggagatgtt
cat------------------------------------
>TDR12|168927
--tatagagcactttgaggaatgcaaacaa-aaacaatgg----caac-acatttcct-g
attaaca-g--ttt-t---aat-t-tc-t-agagcttctgagaatcc-aa---a-g--ag
--acacatattgat-at-acaactt-tatgatcgccg-----------------------
------------------------------------------------------------
---------------------------------------
>TDR12|241868
--tatagaccattttagaggatgtaaacaa-taacaatggt-cctaat-gcatttcct-g
ttttaca-t--ttt-t---aat-t-tc-c-gaagcatgcgagaattc-aaa-aa-g--gt
--tgacatattaat-aa-ataatgt-tatgagagctgatttaa-cgt-ta-a-atca---
------------ttattga--gtt-a--tt--------------acagttatgaagtatt
catgggccaataacgtc-accacattaaaatggtctata
>TDR12|241869
--tatagcccattttaaggaatgtaaacaa-aaacaatggt-cccaac---ctttcct-g
ttctgta-t--gtt-t---aat-t-tg-c-at----------aatcc-aaa-aa-g--ag
--ccccatattgat-aa-ataatgt-tatgatagctggtttta-cat-ga-c-gttatga
ttgaattgcc-tcttgttacagtt-a--tgaaat-agtttgatgacaagcaggaaatgtt
gatgtgccaatgacatg-accacgttgaaatggtgtata
>TDR12|241870
---atagccaattttgagggatgtaaacaa-aaacaacggt-ctcaac-gcatttcct-g
------------tt-t---aat-t-tc-t-acagctt-cgagaatcc-aaa-aa-g--ag
--ccacatattaat-aa-ataatgt-tatgatggctgttttag-cat-ca-c-attatga
ataaattgcc-tcttattacagct-g--tgaaat-agtttaataacaagcaggaaatgtt
gatgagccagtgaaatg-accacat--------------
>TDR12|241871
--tacagaccattttgaggcatgtaaacaa-taacaatc---------------------
--gtaca-t--ttta----gat-t-tc-c-atagcgtccaa-------aaa-aa-gta--
--ccacatattgat-aa-ataatgt-tacgattgctgccataa-cat-ca-a-gttatga
ttgaatcgcc-tcttgttagaaaa-a--tgaaat-ggt----------------------
-atgagccaatgacatc-accacaatgaaattgtctaca
>TDR12|241872
--tatagaccaactctagggatgtaaacaa-t----------cgcaac-gcatttcct-g
gttttt--t--att-t----at-t-tc-t-g-agcttaagagaatcc-aaa-aa-g----
gcccacatattgat-at-ataat-------------------------------------
------------------------------------------------------------
---------------------------------------
>TDR12|241873
----tagaccattttgagggatgcaaacaa-taaca-tggt-cctact-gtatttcct-a
ttttaca-t--ttt-t---aat-t-tc-t-ctagcttcaaagactcc-aaa-aa-g--gt
--ctacatattgat-aa-ataatgt-tacgagaactgtttaga-cgt-ca-a----gtta
ttgaaatgct-tcttgttatgaac-a--gtaaat-agtttaa-agcaagcaggaaatgtt
aaagggccagtggcat-caccacgttgaatttgtctata
>TDR12|241874
---atagaccattttgaaagatgtaaacaa-aaacagtggt-cccaat-gtatttcct-g
ttctaca-t--ttt-t---aat-t-tc-t-ctagcgatct--------aaa-aa-g--ag
--ccacatattgat-aa-ataatga-tatgatagctgttttaa-tat-ca-a-gttatga
ttgaattgcc-tc---------tt-a--ggaaat-agtttgataacaagcaggaaatggc
caggggccactgacacg-accacagtgaaatggtctata
>TDR12|241875
--tatagaacattttgagaaatgtaaacaa-aaacaatggt-ctcaac-gtatttcct-g
ttt-gca-t--ttt-t---cat-g-tc-t-atagagtccaagaatcc-aaa-aa-g--ag
--ccacatgttgat-aa-ataatgt-ta--------------------------------
------------------------------------------------------------
---------------------------------------
>TDR12|241876
--tatagaccattttaaggggtgtaaacaa-agacaatggt-cccaac-aaatgtcct-g
ttttacatt--ttt-t---taa-t-tc-c-atagcttcagagaattt-ata-aa-g--ag
--ccacatattgat-aa-atattgg-aacaactg----tttaa-catg-a-a-gttatga
ttgaattgcc-tcttgttacagtt-a--tgaaat-agtttcataaccagcaggaaatctc
catgagccagtgacatg-accacatttatatggtgtata
>TDR12|241877
--tatagaccattttgagggatgtaaacaa-aaacaa-----------------------
-------------t-t---aat-t-tt-c-atagctttcgagatttc-aaa-aa-a--gg
-tccaaatattgat-aa-ataatgt-catgatagctgttttaa-tgt-ta-a-gtcataa
ttgaattgtc-tcttgttacagtt-a--tgaaat-agtatgacaactagcaggaaatgtt
catgggccaatga--------------------------
>TDR12|241878
--tatagacta-tttaaggcttgtaaacaa-taacaatggt-ctt----atatttcct-g
ttttcct-t--ttt-t---aat-g-tc-c-atag--ttc-aataatt-------------
-----catattgat-aa-atgatgt-tatgatagctgttttaa-cat-ta-a-ggtatta
ttaaattgtc-tc--attacagtt-a--tgaaat-agttaaacaaccagcaggaaatgat
cataggcaagtagcac-cac--cattgaaatggtctata
>TDR12|241879
--tatagaccattttgagggatgtaaacaa-aaacaatggt-cccagt-gtattttct-g
ttttgca-t--tgt-t---aat-t-tc-t-agagcttcggagaatcc-aaa-aa-g--ag
--cctcatattgat-aa-atcatgt-tatgacagcagttttaa-cat-------------
---gaatgcc-tcttgttacagtc-a--tgaaat-cgtttaataacaagcaggaaatgtt
catgggccaatggcatt-gccacattgaaatggtctaca
>TDR12|241880
-------------------------aacaa-aaccaatggt-cctgac-atatttcct-g
ttttaca-t--ttt-t---aat-t-tt-t-at-----------------aa-aa-g--ag
--ccacatattgat-aa-ataattt-tatgatagctgttttaa-cat-aa-a-gttatga
ttgaattgcc-tcttgttactgtt-a--tgaaat-agtttgataacaagcaggaaatgtt
catgggccaatgacatg-accacattgaaatggtccata
>TDR12|241881
--tatagactgttttgagggatgtaaacaa-aaacaacgct-tccagc-gtatttcct-g
ttttaca-t--gtt-c---aat-a-tc-t-acagcttccgagaatcc-aaa-aa-g--ag
--ccacatatttat-aa-ataatgt-tatgatagcag-tttta-cat-ta-a-gttatgg
ttgaattgcc-tcctgttacagtc-a--tgaaat-agtttgataacgagcaggaaatgtt
catgggctaatgacatg-accacaatgaaatagtctata
>TDR12|241882
--tataga-caatttaaggggtgtaaacaa-aaacaatgtt-tccaac-gtatttcct-g
tttcaca-t--gtt-t---aat-t-tc-t-atagcttccaaagatcc-aaa-aa-g--ag
--ccacatattgat-ct-gtc------------tgtctcataa-cat-ta-a-gttatga
ttgaattgcc-tcttgttacagtt-c--tgaaat-agtttgataacaagcaggaaatgtt
ctcggaccaatgtaata-aacacattgaaatggt-----
>TDR12|241883
----tagaccatcttgagggatgttaacaa-taacaa---------------cttgct-g
tttttca-t--ttt-t---aat-t-tc-c-atagcttcagagaatcc-cga-at-t--gt
--ccacatattgat-ag-aaattat-tattatagctgatttaa-tgt-ta-a-gccatga
ttgaattgcc-tcttgttacagat-a--tgaaat-agtttaagaacaagcaggaaatgtt
catgggtta-----atg-atcacactgaagtggtgtat-
>TDR12|241884
--tatagaccattttgagggatatgaacaa--aacaatgct-tgtaac-gcatttcct-g
ttttaca-t--ttc-t---aat-t-tc-t-atagcttctgagaatcc-aaa-aa-g--gt
--ccacatactgat-aa-atatttt-tattatagctgtttcaa-cat-ta-c-gttatga
ttgcatttct-tcttgttacagtt-a--taaaat-agcttgataacaagcaggaaatgtt
catgtgccaatgacatg-atcacattgaaatggtctata
>TDR12|241885
----tagaccattttgagggatgtaaacaa-aaacaatggt-cccaac-gtatttcct-g
ttttaca-t--ttt-t---aat-t-tc-t-atagcttccgagaatccaaaa-aa-g--ag
--ccacatattgat-ta-ataatct-tatgatagctgttttaa-tat----t-gttatga
ttaaattgct-tcttgttactgtt-a--tgaaat-agttttacaacaagcaggaaacgat
catgggccagtgacatg-gccacattgaaatggtcta--
>TDR12|241886
--tatagaccgttttgagggatgtaaacaa-aaacaatggt-cccaat-gtatttcct-g
ttttaca-t--ttt-t---aat-t-tc-t-ataactttccagaatcc-aaa-aa-c--ag
--ccacatattcat-aa-ataaggt-tatgattactgttttaa-cat-tt-a-attatga
ttgaattgcc-tcttcttacagta-a--tgaaat-agtttgataacaagcaggaaatatt
catgggccaattacatg-accacattgaaatggtct---
>TDR12|241887
--tacagaccattttgaggaatgtaaacaatcaacaa---------ac-gtatttcct-g
tattgcatt--ttt-----aat-t-tc-t-atagcttccaagaatct-aaa-ac-a--tt
--ccacatattgat-aa-attatat-tatgacag--gttttaa-tgt-ta-a-gatatga
ctaaattgcc-tcttgatacagtt-a--caaaat-agtttg----acataagtaaatgtt
catgggtcagtgacat-cgccataatgaaatgatctat-
>TDR12|241888
--tatagaacattttgagggacgtaaacaa-taacaatggt-cctacc-ataattcct-g
tttttca-t--ttt-t---aat-t-tt-c-atagcttctgagaatcc-caa-aa-g--gt
--ctacatattgat-aa-ataatgt-tgtgacagctgtttcaa-tgt-ta-g-gttatga
ttgaatcggc-tctttctacaatt-a--tgtaat-agtttgatgacaagcaggaaatatt
cat-------------c-accacattgaaaaagtctata
>TDR12|241889
--tacagactattttgagggatgtaaacaa-aaacaatggt-cgcaac-gtttttcct-g
ttttaca-t--ttt-t---aat-t-tc-t-ata----cagagaatct-----aa-g--ag
--ccacatattgat-aa-ataatgt-tatgacagctgtttta----t-tg-a--------
----------------------------------------------aagcaggaaatgtt
catgggtcaatgacatg-gccacattgaaatggtctata
>TDR12|241890
--tatagaccattttgagggatgtaaacaa-taactatagt-tctaat-gtatttcct-g
tttcacg-t--ttt-t---aat-t-tc-c-atagtttccgaggatcc-c---at-c--at
--ccacatgttgat-aa-ataatgt-tatgatatctgttttaa-tgt-ta-t-tttatga
ttgaatcacc-tcgtgttacagtt---aggaaat-agtttgacaacaggaaggaaatctt
tgtggaccaataacat-tacctcattaaaatggtctata
>TDR12|241891
--tatagaccattttgagggatgtaaacaa-aaacaatggc-cccaat-gtatttcct-g
ttttaca----ttt------at-t-tc-t-atagcttctaagaatcc-aaa-aa-g--at
--tcacatatcaat-aa-ataattt-tatgatagctgttttca-cat-ta-a-gttatga
ttgaattgcc-ttttattacag------tgaaat-agtttgataacaagcaggaaatgtt
catgggccactaacatg-accacattgaaatggcctata
>TDR12|241892
--tatagaacattttgagggatgtaaacaa-aaactatggt-cccaaa-gtatttcct-g
ttttaca-t--ttt-t---aat-t-cc-t-acagcttctgagaagcc-aaa-aa-g--ag
--ccac------at-aa-gtaaggt-tatgacagcagttttaa-cat-ta-a-gttatga
ttgaattgcc-tcttgggacactt-a--tgaagt-agtttgacaacaagcaggaaatgtt
ta-------------------------------------
>TDR12|241893
------------------------------------------------------------
------------------------------------------------------------
---------------------------------------------------a-gatatga
ttgaattgcc-tcatgtttcagtt-a--tgaagt-ggtttgacaacaagcaggaaatgtt
caagggccaatgacgtc-actacattgaaatggtctata
>TDR12|241894
--tatagaccattttgaggaatgtaaacaa-tagcaatgtt-cctaat-gtatttcct-g
ttttaca-t--ttt-t---aat-t-tc-c-atagcttccgaaaatcc-aac-aa-g--gt
--tcacatattgtt-aa-ataaggt-tatgacagctgattaaa-cgt-ga-a-aatagaa
ctgaattgcc-ttttgtaacagtt-a--ttatat-gataac-----aagcaggatatgtt
caagggctaatgacatt-accacattga-----------
>TDR12|241895
--tataggccatttttaaggatgtaaacga-taacaatggt-tctagc-gcatttctt-g
ttttaca-t--ttt-t---tat-t-tt-c-atagcttctgagaatcc-aaa-aa-g--gg
--ccacatattgat-aa-ataatat-tatgacagctgttttag-cat-ta-c-attatga
ttgatt-----tctcgttacagtt-a--tgaaat-agtttgataacaagcaggaaatgtt
catgggccaatgacatc-accacatggaaat--------
>TDR12|241896
--tattgaccattttgagggatgtaaacta-aaacattggt-cccaac-atattttct-g
ttttaca-t--ttt-t---aat-t-cc-t-gtgggttccgaggat-c--ca-ag-g--gg
--ccatatatttat-aa-ataatgg-tatgatagctg-tttaa-cat-ga-a-gttataa
ttgaattgcc-tctta-t-----t------aaat-agtttgataacaagcaggaaatgtt
catgggccaatgacatg-accacagtgtaatggtctata
>TDR12|241897
--------------------------------------------caac-atacttcct-g
aattaga-tt-ttt-t---aat-t-tc-c-atagcttctc-----ca-gaa-ta-g--gt
--ccacatattgaa-aa-gtaatgc-catgacagctgtttgaa-cat-aa-a-gataagc
ttaaattgcc-tgttgttgcactt-a--cgaatt-agtttgacaacaagcaggaaatgtt
tatgggccagtgacatc-accacattgaaatggtctata
>TDR12|241898
----------------------------------------------------tttcct-g
ttttgca-t--ttg---------t-ca-t-ttagctcccgagaatttgaaa-aa-g--ag
--ctgcacgttgat-aa-attatgt-tatgatagctgttttaa-tat-ta-c-gctatga
ttgaattgtc-tcttgttaaagtt-a--tgaaat-agtttgatatcgagcagaaaatgtt
catgggacaatgacgtg-accacatcaaaatggtctat-
>TDR12|241899
----------------------------------------------------tttcct-g
ttttgca-t--ttg---------t-ca-t-ttagctcccgataatcc-aaa-aa-g--ag
--ccgcatgttgat-aa-attatgt-tatgatagctgttttaa-tat-ta-c-gttatga
ttgaattgtc-tcttgttaaagtt-a--tgaaat-agtttgatatcaagcagaaaatggt
catgggacaatgacgtg-accacatcaaaatggtctata
>TDR12|241900
----------attttgagggatgtaaacaa-taacaatggt-tctaaa-gtatttgct-g
tattaca-t--ttt-g---aat-t-tc-c-atagcttccaagaatcc-aaa-aa-g--ac
--ccatatgttgct-aa-ataatgt-tatagcagtcgtttgaa-caa-ta-a-gatatga
ctaaattgcc-tcatgttacagtt-a--tgaaat-agtttgataacaagctggagatgtt
catgggccagtgacatc-accacattgaaatggtctata
>TDR12|241901
--tatagaccattttgaggaatgtaaacaa-aaacaatggc-cacaat-gtatttcct-g
tttaaca-t--ttt-t---cat-t-tc-c-atagctttcgagaaccc-aaa-ga-g--ag
--ccacatattgat-aa-ataatgt-tatgatggctgttttaa-cat-ta-g-gtcatga
ttgaattgc---cttgttacagtt-a--tgaaat-agtttgataacaagctggaaatgtt
catgggccaatgacatg-accacattgaaacagtct---
>TDR12|241902
--tatagatgattttgagggatgtaaacaa-aaacagtggt-c------------cct-g
ttttaca-t--att-t---aat-t-tc-t-atagcttccgagaatct-aaa-aa-g--ag
--ccacatattgat-aa-ataatgt-tacgatagctgttttat-cat-ta-a-gttatga
ttgaatcgcc-tcttgttacagtt-a--tgaaat-agcttgataacaggcaggaaaggtt
catgggccaatgacatg-accacattgaaatggtctgta
>TDR12|241903
--tatagaccatattgagggatgtaaaca--aatcaacgga-cccaac-atatatcct-g
tttcaca-t--ttt-t---cat-t-tc-a-atgacatccgagaatcc-aaa-aa-g--ag
--ccacatattg------atattgt-tgtga--gctgttttaa-cat-ta-a-gttatga
ttaaattgcc---ttgttacagtt-t--tgaaat-agtttgataacaagcaggaaatgtt
tatgggccaatgacatg-accacaatgaaatggtctaca
>TDR12|241904
---ataggccatcttgagggatgtaaacga-taacaatggt-cctcat-ctatttcct-g
tattaca-t--ttt-t---aat-t-tc-a-gtagcatccaaaaatgc-aaa-aa-t--gt
--ccacatattcat-ga-gtattgt----------tattttaa-cat-ta-a-ggtatca
ataaattgcc-tcttgttatagtt-a--ccaaat-agtttaacaacaagcagaaaatgtt
catgagcca-taacatg-gccattttaaaatggtctat-
>TDR12|241905
---atagaccattttaagggatgtaaacaa-aaacagtggt-gctaat-gtatctcct-g
ttttaca-t--ttt-t---aat-t-tt-t-atcactttaaagaatcc-aaa-aa-g--ag
--ccacatattgag-aa-ataatgt-tatgaaatcggttttaa-cat-ta-a-gttatga
ttgagttgcc-tcttgttacagtt-a--taaaat-agtttgataataagcgggaaatgtt
catgggccgatgacaaa-ccc--attgaaatggtctat-
>TDR12|241906
------------------------------------------------------------
---------------------------------gcttttgagaatcc-aaa-aa-g--gg
--acacatattgat-aa-atactgt-tatcatagctgctttga-cat-ta-g-gttatga
ctgaattttc-tcttgttacggtt-c--taaaat-agtttgataactagcaggaaat---
---------gtgacatc-accacattgaaatggtctat-
>TDR12|241907
------gacaattttgagggatgtaaacaa-taacaatggt-cctgac-ctatttcct-g
ttttaca-t--ttt-t---aat-t-tc-t-atagcttcagagaatcc-aa--aa-a--gt
--ccacatattgat-aa-ataatgt-gatggcagctgttttaa-cat-ta-a-tatatga
ttgatttgcc-tcttgtta---------tga----agtttgacaactagtaggaaatgtt
caagggccagtgata------------------------
>TDR12|241908
--tataaaccattttgagggatgtacacaa-aaacaatggt-cccatc-gtatttcct-g
tt-taca-t--ttt-t---aat-t-tc-a-atagcttcttagaatct-aaa-aa-g--ag
--ccacatcatgat-aa-----tgt-catgatagctgttttaa-cat-ta-a-gatatga
ttcaatcgcc-tcttgttacagtt-a--tgaaat-agtgtgatagcaagcaggaaatgtt
cataggccaatgacttg-accacattgaagtggtct---
>TDR12|241909
--tattgacc-ttttaggggatgtaaacaa-taacaatggc-cctaat-gtattttct-g
ttttaca-t--ttg-t---aat-c-tc-c-acagttcccgagaatcc--aa-ag-g----
-tccacaaattgat-aa-ataacgc-tatgacagctgttttaa-cgt-tg-a-gatatgg
ttgaattgcc-tcttgttaaagtt-at-taagat-agtttgacaacaaata--aaacatt
cat-----aa-----------ac----aaa---------
>TDR12|241910
--tatgggtgattttaagggatataaacaa-aaacaatggt-cctagc-gtatttcct-g
ttttaca-t--ttt-t---aat-t-tc-t-atagcttccgagtttcc-aaa-aa-g--ag
--cctcatattgat-aa-ataatgt-tattttagctgttttaa-cat-ca-g-gttatga
ttgaatcacc-tcttgttacagtt-a--tgaaat-agtttgagaacaagcaggaaatgtt
ca-------------------------------------
>TDR12|241911
--tatagacaattttgaggaatgtaaacaa-taacaata---------------------
----aca-t--ttt-g---aat-t-tt-t-atagcttcagagaatcc-aaa-aa-a--gt
--ccacatattgat-aa-gtaatgt-tttgatagctcttttaa-caa-ga-c-aatatga
ttgaattgct-tcttgttacagtt-a--agatat-agtgtgataac--------------
---------------------------------------
>TDR12|241912
-------accattttgagggatgtaaaca-------------------------------
---------------t---aat-t-tc-t-acagcttccgaggaccc-a-----------
---tacatattgat-aa-atattgt-tttgatgggtattttaa-cat-ta-g-gttatga
ttgaattgtc-tcttgttacagtt-a--tgaaat--------------------------
---------------------------------------
>TDR12|241913
--tatagaacattttgagggatgtaaaaaa-aaacaatggt-tataac-atatttcct-g
ttttaca-t--ttt-t---tattt-at-ttgtagcttccaaaaacca-aaa-aa-g--ag
--caacatattgat-aa-ataatgt-tatgatagttgttttaa-ctt-ta-a-gctatga
ttgaattgcc-tcttattacagtt-a--tgaaat-tctgtattaacaagcaggaaatgtt
tatggactaatgacacg-accacactgaaatgatcta--
>TDR12|241914
--tatagaccattttgagggatgtaaacaa-aaacaatggt-cctaac-gcccttcct-g
tattaca-g--ttt-t---aat-t-tc-t-atagcttccgagaatcc-aaa-aa-a--aa
--acacatattgat-aa-ataatgt-taagatagctgttttga-caa-ta-a-gaaagga
ttgaattgcc-tgttgattgagtt-t--tgaaat-agtttgataacaagaaggaaatgtt
catgggccaatgacatt-accacaatgaaatggtct---
>TDR12|241915
---ataaactattttgagggatgtaaccaa-aaacaatggt-accaac-ttattttct-g
ttgtaca-t--ttt-t---aat-t-tc-t-aaagctttcaagaatcc-aaa-aa-g--aa
--tc--------------------------------------------------tttgaa
ttaaattgcc-tcatgatacagtt-a--taaaat-agtttgataacaagcaggaaatttt
catgagtcaaagaaatg-a--------------------
>TDR12|241916
---atagactattttgagggatgtaaccaa-aaacaatggt-accaat-ttattttct-g
ttgtaca-t--ttt-t---aat-t-tc-t-aaagcttccaagaatcc-aaa-at-g--aa
--ac--------------------------------------------------tttgaa
ttgaattgcc-tcatgatagagtt-a--taaaat-agtttgataacaagcaggaaatttt
catgagtcaaagacatg-accacattga-----------
>TDR12|241917
-----------------------------------------------------tttct-g
ttgtaca-t--att-c---aat-t-tt-t-atagcttcagagaatcc-aaa-aa-g--aa
--cc--------------------------------------------------ttttat
ttgaattgcc-tcataataaa--t-a--taaaat-agtttgataacaagcaggaaatggt
tatgagccaaagaaatg-accacattga-----------
>TDR12|241918
--tatagatcattatgaggtacgtaatcaa-aaacaatggt-cccaat-gtgtttgct-g
ttttaca-t--ttt-t---tat-t-tt-t-atagctttcgagatgac-aaa-aa-g--aa
--ccactgattgat-aa-ataatgt-tataatagctgttttaa-cat-ta-t-gttatga
ttgaattgcc-tc--gttacagtc-a--tgaaat-aatttgataac--------------
---------------------------------------
>TDR12|241919
--tatagaccattttgagggatgtaaaaaa-taacattggt-cctgac-atattcctt-g
ttttaca-t--ttta----aat-g-tc-c-atagctcctgagagtcc-ata-aa-gtt--
--ccacatatttat-aa-ataatgt-tacaaaagctgttataa-cat-ca-a-gttataa
ctgaatcacc-tcttgttacagat-a--ttaaat-agtttgacaacaagcaggaactgtt
tat-ggccaatgacatc-accatattaaaagggtctat-
>TDR12|241920
------------------------------------------------------------
------------------------------------------------------------
---------------aa-ataatgt-tatgatagc---attaa-cat-ta-c-attatga
ttcaattgcc-tcttgttacagtt-a--tg-aat-agtttgataacaagccggaaatgtt
catgggccaatgacagg-gccacattaaaattgtctata
>TDR12|241921
----tagacctttttgaaggatgtaaacaa-aaacaatgct-ccaaa-----atccct-g
ttttgca-t--ttt-t---aat-t-tc-t-atagcttctaagaatct-aaa-aa-g--ag
--ccacatattgat-aa-ataatgt-tatgatagct-gtttaa-cat-ta-g-gttatga
ttatattgct-tcccattacagtt-a--tgaaat-agtctgattacaagcaggaaatgtt
catgggccaatgacaag-accacattaaaatggtctata
>TDR12|241922
--tatagaccattttgagggacgtaaacaa-aaacaatggt-cccagc-gtatttcct--
-----------------------------------------gaatcc-aaa-aa-g--ag
--gcacatactgac-aa-ataatgt-tatgatagctgttttta-aat-tg-a-gttatga
tggaattgcc-tcttgttacagtt-a--tgaaat-agtttgaaaataagcaggaaatatt
tgtgggccaatgacatg-accac------atggtctata
>TDR12|241923
--tatagaccatattgaaggatgtaaacaa-aaacaatggt-cccaac-atatttcct-a
ttttaaa-t--ttt-t---aat-t-tc-a-agagcttcctaaaatcc-aaa-aa-a--aa
-gccacatattgat-aa-attatgt-aatgatagctgttttaa-cat-ta-a-ggtatga
ttaaattgtc-tcttgttacagtt-a--tgaaat-agttcggcaacaagcaggaaatgtt
tttgggttaatgacgtg-accacattaaaatggtcta--
>TDR12|241924
--tatagaccattttgagggatgtaaacaa-aaacaatggt-cccaaa-gtaatg-----
ttttaca-t--ttt-t---gat-t-tc-t-atagctccgtagtatcc-taa-aa-g--ag
--ccacatattggt-aa-atagtat-tatgatagctgttttaa-cat-ta-a-gtt---a
ttgatatgcc-tcttgttacagtt-a--tagaat-aatttgataacaagctggaaatatt
tatgggtcaatgacatc-accacattgaaatggtct---
>TDR12|241925
--tatataccattttgagggatgcaaacaa-aaacaatggt-cccaac-gtatttcct-a
tattac-at--att-t---aat-t-tc-t-atagcttccgagaatgc-aaa-aa-g--ag
--ccacatactgat-aa-ataatgt-tatgatagctgttttaa-cat-tg-a-gatatga
ttgaattgac-tattgttacagtt-a--tgaaat-aatttaataacaagcaggaaataat
catgggccaatgacatg-agcacattgaaatagtctata
>TDR12|241926
------------------------------------attgt-cccaat-gcattttct-t
ttttaca-t--ttt-t---aat-t-tc-t-atagcttttgagaatac-aaa-aa-g--ag
--ccacatattgat-aa-ataatgt-catgatacctgtttt-a-cat-ta-a-gttagga
ttgaatagtc-tcttgttac---------------agtttgataacgagcaggaaacatt
catgagccaatgacatt-acaacattgaaatggtctat-
>TDR12|241927
-----agcccattttgagggatgcaaaaaa-aaacaatggt-cccaat-gtatttcct-g
ttttaca-t--tta-t---aat-t-tt-t-atcgctttcaaagagcc-------------
----acatattcat-aa-ataatat-tatgat------------tgt-aa-a-gttatga
ttgaattgtc-tctagatgaaact-a--tgaaat-agtttaataacaagcaggaaaagtt
tatgggccaatgacatt-accacattgaaatggtctat-
>TDR12|241928
------------------------------------------------------------
-----------------------------------------gaatcc-aga-aa-g--gt
--ccacatattgat-at-ataatgt-tacggcaactgttttaa-cat--a-a-taaatta
ttgaattgcc-tcttgctacagtt-a--tgaaat-agtttgacaacaagcaggaaatgtt
catggaccattgacatc-accatattgaaattgtctata
>TDR12|241929
--tatagaccatttt-----gggttaa-aa-aaacaatagt-gccaac-gtatttcct-g
attt----t--tta-a---aat-t-tc-t-atagctttcgagaat-t-caa-aa-g--at
--ccacatattgat--a-atgatgc-tataacagctgttttta-c--------attataa
ttgaattgcc-ttttgttacagtt-t--tgaaat-aaccaggaaacatgt----------
------ccagtgacatg-accacattaaaatggtctata
>TDR12|241930
----tagatcattttgagggatgtaaacaa-aaacaatggt-cctaac-gtgtttcct-g
ttttaca-t--tt--t---cac-t-tc-t-atagtttccgagaatcc-aaa-aa-g--ag
--ccacatattgat-ga-ataatgt-tattatagctgtcttac-cat-ga-a-gttatga
ttgaattgcc-tcttgttacagtt-a--tgcatt-agtttgataacatgcaggaaatgtt
catgggccaacgtcatg-accacattgaaatgatctata
>TDR12|241931
----------attttga--gatgtaaacaa-aaacaacagt-cccaac-gtatttccc-g
tattaca-t--ttt-t---aat-t-tc-t-atagcttcagaaaattc-aaa-aa-g--ag
--ccgcatattgat-aa-ataatgt-tatgagagctgttttaa-cat-ta-a-gttttaa
ttgaattgcc-tcttgttacagtt-a--tgaagt-agtttgataacaagcaggaaatgtt
catgggccaatgacatc-accacgttgaaatagtctat-
>TDR12|241932
--tatagaccatttttagggatgtaaacaa-taatagtggt-cctaat-gtatttcct-g
tattaca-t--ttg-t---aat-t-tc-c-acagctctcaagaatcc-aaa-aa-g--at
--ccacatattgat-aa-ataatgt-tacaatagctcttttaa-cgtt-----gttatgg
ttgaattgcc-tcttgttacagtt-a--tggaat-agtttaacaacaagcaggaaatgtt
tataggccatggacatt-gccacattgaaatggtctgta
>TDR12|241933
--tatagaccattttgagggatgtaaataa-aaacaatggt-cttaa-gatatttcct-g
tcttaca-t--ttt-t-----t-t-ttat-ttagctaccgagaatct-aaa-aa-g--ag
--gcacata------------------ttgataaatattttat---a-ta-a-gttatta
ttgaactgtc-tcttgttacagtt-a--ttaaat-agtttgataacaagcaggaaatgtt
cattggtcaat----------------------------
>TDR12|241934
---atagaccatttcgagggatgtaaacaa-atgcaatggt-cccaac-gtatctctt-g
tttaaca-t--ttt-t---aat-t-tc-t-aaagcttcccagaatcc-aaa-aa-g--ag
--ccacatac--------tgaatgt-tatgatatctgttttaa-cat-ta-a-gttatga
ttgaattgcc-tcttgttacagtt-a--ttaaat-agtttgataacaaacaggaaaagtt
catgagccaatgacatc-acctcattggaatggtctata
>TDR12|241935
tgtatagatcattttaagggatgtaaacaa-aaacaatggt-ctcaac-atatttctt-g
ttttaca-t--ttt-t--------------------------------------------
------------------------------------------------------------
------------------------------------------------------------
---------------------------------------
>TDR12|241936
------------------------------------------------------------
--------------------------------agcttccaaaaatcc-aaa-aa-g--ag
--ccacatattgat-aa-ataatgt-tatgatagctattttaa-cat-ta-a-gttatga
ctgaagtgct-tcttgttacagtt-g--taaga--agtttgacaacaagcagaaactatt
catgggccaatcacatc-accaaattaaaatggtctata
>TDR12|241937
--tatagaccattttga-gggtgtaaacaa-taacaatggt-cctaag-gtatttcct-g
ttttaca-a--att-t---cat-t-at-c-atagcttcagagaatcc-caa-aa-g--ct
--ccacatattgat-aa-ataatat-tatgataatggtttaaa-tgt-ta-a-gttatga
ttgaattgac-ttttgttacagtt-a--ttaa-c-agtt---tgacaagcaggaaatgtt
catgggccaatgacat-----------------------
>TDR12|241938
--tatagaccattttgagaaatataaacat-tttaaatggt-cctaac-atatttcct-g
ttttaaa-t--gtt-a---a---------------ttccgagaatcc-tga-aa-g--gt
--ccacatattgat-ga-ataatgt-tatgatagctgatttaa-tgt-ta-c-gtcataa
ttgaactgcc-tttttttacaatt-a--tgaaat-agtttgagaacaagcaggaaacgtt
catg-gccaatgacatc-accaca-ttgaatggtctgta
>TDR12|241939
--tatagaccattttgaaggatgtaaacaa-aaacaatggt-cccaac-atatttcct-g
tcatttt-t--t-----------------------ttctgaaaatcc-aaa-aa-g--ag
--ccacatattgat-aa-ataatgt-tatgatagctgttttaa-cat-ta-g-gttatga
ttgaatcgcc-tcttgt---------------------ttgatgacaagcaggaaatgtc
attggtccatgaacatc-accacattgaaatggtctata
>TDR12|241940
--tacagaccaccttgagagatgtaaacaa-aatcaatgat-cgcaac-atatttcct-g
ttttaca-t--ttt-t---cattt-tc-t----------gagaatcc-aaa-aa-g--ag
--ccacat--tgat-aa-ataatgt-tattatagctgtattaa-cat--a-a-gttatga
ttgaatttcc-tcttgttacagtt-a--taaaat-agcttgataacaagcaggaaatgtt
catgggccaatgacatg-a---cattgaaatggtctat-
>TDR12|241941
---atagaccattttgaagcatgtaaacaa-a----------------------------
------------------------------------------------------------
---------------aa-ataatgt-catgatagctgttttaa-cat-ta-a-gttatga
ttgaattgcc-tcttcttacagtt-a--tgaaat-agtttgataacaagcaggaaatgtt
tttgggccaatgacatc-accacgttgaaatggtttata
>TDR12|241942
-----agaacattttgagggatgtaaacaa-aaacaatggt-cccaac-gtacttcct-g
ttttaca-t--ttt-t---aat-t-tc-a-atagcttccaaaaatcc-aaa-aa-g--ag
--ccacatattgat-aa-ataatgt-tatgacagctattttaa-cat-ta-a-gttatga
ttgaattgcc-tcttgttacagtt-a--tgaaat-agtttgataactagcaggaaatgtt
tttgggccaatgacatc-accacattg--atgatct---
>TDR12|241943
-------------------------------aaataatggt-cccaa-----tttcct-g
ttttaca-t--ttt-c---aat-t-tc-c-atagcttctgagaatcc-aaa-aa-c--ag
--ccacatattgat-aa-ataacgt-tatgacagctgttttaa-cat-ta-a-gttatga
ttgacttgcc-tcttgttacggtt-a--tgaaat-agtttaataacaaacaggaaatgtt
catggaccaaagacatg-accacactgaaatggtcta--
>TDR12|241944
------------tttgaggg-tgtaaacaa-aaacaatagt-cctagc--tattt-ct-g
ttttgca-t--ttt-t---aat-t-tc-c-atagcttctgaaaatcc--aa-aa-g--gt
--ccacatattaataaa-a-aa-gtctatgacag-tgttttaa-cgt-ca-aagttatca
ttgaattaca-tcttgctacagtt-a---gaaat-agtttaa-aacaagcagg-gatttt
cat---ccaataactt-tac-ac--tgaaatggtctat-
>TDR12|241945
-----agataattttgagggatgtaaacaa-taatattggt-cccaac-gtatttcct-g
ttttaca-t--ttt-t---aat-t-tc-t-atagccttcaagaatcc-aaa-aa-g--ag
--ccatatattgat-aa-ataatgt-tatga--------------ta-gc-a-gtgatag
ctgaattgcc-tcttgttacagtt-a--tggaag-agtttgataacaagcaggaaatgtt
aagcaggaaatgacatg-accacattgaaaaggtcta--
>TDR12|241946
---atagactattttgagaggtgtaagcaa-taaca----a-tggtga-gtatttcct-g
tattaca-t--ttt-t---aat-t-tc-c-atagattacaagaatcc-aaa-aa-g--gt
--ccacatattgat-aa-ataatgt-tatgacggctgttttaa-c--------gatatga
ataaattgcc-tcttgtta--gtta---cgaaat-agtttgacaacaagcaagaaatgtt
catgggccattgacatc-gctccattgaaatgatctata
>TDR12|241947
--tatagaccattttgaggaacgtaaacaa-aaacaatgct-gccaga-gtatttcct-g
ctttaca-t--ttt-t---att-c-tc-t-acagcttccgagaatcc-aaa-aa-g--gg
--ccacatattgag-aa-ataatgt-tatgatggctgttataa-cat-ga-a-gttatga
ttgaattgcc-tcttgttacagtt-a--tgaaat-agtttgctagcaagcaggaaatgtt
cagggg--------ttc-accacattgaaatggtctata
>TDR12|241948
-------------------gatgtaaacaa-taacaatgac-cctgat-gtatttcct-g
ttttaca-t--ttt-a---aat-t-tc-c-atagcttctgag-actt-aaa-aa-g--ta
--ccatgtaatgat-aa-ataatgt-tataatagctgttataa-cat-ca-a-gttatga
ttgaattgcc-tcttgttacagat-a--taaaac-agtttaacaacaagcaggaaatgtt
catgagccaattacatc-accacattgaaaatatctata
>TDR12|241949
--tatagacctttttgagagatgtaaacaa-taacaatggt-cctaat-ttatttcct-g
ttataca-t--tgt-t---tat-t-tc-c-atagctttcgggaattc-aaa-aa-g--tt
--ttaaatattgat-ac-ataatgt-taaaatagctgttttaa-cgt-aa-a-gttatga
ttgaattg-----------cagtt-a--tgaaat-agtttgacaataaacagaatatgtt
catgggccagtgacatc-ataacattgaaatggt-----
>TDR12|241950
---atagaccattttgagggatgtaaacaa-taacaatggt-cctaac-atattttct-g
ttttaca-t--ttt-a---aat-t-tc-t-atagcttacgagaatcc-a-----------
-----catattgat-aa-ata-------------ctgttttaa-tgt-ta-a-gtcatga
ttgaatggcc-ttttgttatagtt-a--tgaaat-agtatg-caacaagcaggaaatcat
tatgggccaatgacat--gccacattgaaatggtgtata
>TDR12|241951
--tatagaccattttgaggaa---taacaa-taacaatggt-ccc----------cct-g
ttttaaa----tt-----aaat-t-tc-t-atagcttctgagaatcc-aaa-aa------
-------tattgat-a----aatgt-tatgatagctgttttaa-cag-ta-a-gttatga
ttgaattgcc-ccttgttacagtt----tgtaat-tgtttgataacaagcaggaaatgtt
catgggccaatgacatg-actacattgaaatggtctata
>TDR12|241952
--tattgaccattttgagggacgcgaacaa-taacaagggt-actagc-atatatcct-g
tttgaca-t--ttt-t---aat-t-tc-c-ataa--cct-agaatct--ga-aa-g--gg
-taaacatgttgct-aa-ataatgt-tatagcagctgttttaa-cgt-ta-a-gttatga
ttgaattgtt-tc---ttacagtt-t--cgaaat-agtttgacaacatgcaggaaatgtt
catg--------------accacagtgaaatggtctata
>TDR12|241953
--tatagaccattttgagggatgtaaacaa-aaacaatagt-tctaac-gaatttttt-g
ttttaca-t--ttt-t---aat-t-tc-t-atagcttctgagaatct-aaa-aa-g--ag
--ccacatattgac-at-ctaaggt-tatggtagctgttttaa-cat-ga-t-attatca
ttgaattgct-tcttctcacagtt-a--taaaat-agtttgataacaagcgggaaatgtt
catgggccaatgacata-accacattgaaatgat-----
>TDR12|241954
--tataaaacattttgttggatgtaaacaa-aaacaatggt-cccaac-gtatttcct-g
ttttaca-t--ttt-t---aat-t-tc-t-atagcttccgagaatcc-a---aa-g--ag
--tcacatattgat-aa-ataatgt-tatgatagctgttttaa-cat-ga-t-tat--ga
ttaaattgcc-tcat---ccagtt-a--tgaaac-agtttgatagcaagcaggaaatatt
tattagccaatgatatg-accacattgaaatggtctaca
>TDR12|241955
----------attctgagggatgtaaacga-aaacaatgat-cccaac-atatttctt-g
ttttaca-t--ttt-t---aat-t-tc-t-atagctttcgagaatcc-ata-aa-g--ag
--ccacatattgat-aa-ataatct-taccaaagctgttttaa-ca--------------
------------------------------------------------------------
---------------------------------------
>TDR12|241956
--------accatctgcaggttttagacaa-taacaatggt-tccaat-gcatttcct-g
ttttaca-t--ttg-t---aat-t-tc-t-gcagcttccgagaattc-aaa-aa-g--gt
--ccagatattgat-aa-attatgt-aatgatagctgttttga-cag-ta-a-gttatga
ttgaattgcc-tcttattagagtt-a--tgaaat-agtttgacaacaagcaggaaacgtt
tatggaccaatgacatg------aaggaaagggtctata
>TDR12|241957
--tatagatcattttgagggatgcaaataa-aaataatggt-ctcaat-gcatttcct-g
ttttaca-t--ttt-t---aat-t-tc-t-atagcttccaagaatcc-aaa-aa-a--ag
--ccacatattgat-aa-ataatat-tatgacagccattttaa-caa-ta-a-gttgtga
ttgaattgcc-tcttgttacagta-a--tgaaat-tgtttgataacaagcaagaaatgtt
catgagccaatgacatg-accaaattgaaatgatctata
>TDR12|241958
--tatacaccattttgagggatgtacagaa-tatcaacggt-cc-ggc-ttatttcct-g
ttcaaca-t--ttta----aat-t-tc---atag--cttaagagtcc-aaa-aa-g----
atccacaaatggat-aa-ataatgt-tacgatagctgttataa-cat-ca-a-gttatga
ctaaattgtc-tcttgttac----------agat-a-t---g--a--------aaa----
-a---g----------------t----------------
>TDR12|241959
--tataaaccattttgagggatgtaaacta-taacaacggt-cctaac-atatttact-g
ttttaca-t--ttt-t---act-t-tt-c-atagcttccgggaatcc-aaa-ag-g--gt
--ccacatattgat-aa-ataatgt-tatggcagctgtaa-----------------tga
ttgaatcgcc-tcttgttacagtt-a--taaatt-tgttttatgacaagaaggaaatgct
catgggccaataatatc-accacattgaaatggtc----
>TDR12|241960
--tataaaccattttgagtgatgtaaacaa-aaacaaaggt-cccagt-gtattttat-t
ttttaca-t--ttt-t---gat-t-tc-t-atagcttccgagaatgc-aaa-aa-c--ca
--ccacatattgat-aa-ataatgt-tatgatagctgttttag-caa-ta-a-gttatga
ctgaattgcc-t------------------------------------------------
---------------------------------------
>TDR12|241961
--tatggaccattttgaggcatgtaaacaa-aaacaatggt-cccaac-gtatttctt-g
gtttaat-t--ttt-t---tat-t-tt-t-atagcttctgagaatcc-aaa-aa-g--ag
--caacatattgat-at-ataatgt-tatgatagctgttttaa-cat-ta-a-gttatga
ctgaatcgtc-tcttgttacagtt-g--taaaat-agattgataacaagctggaaatgtt
taagagccaattacatg-accacatttagtcta------
>TDR12|241962
--tatggaccattttgatggatgtaaacaa-taacattggt-cctgat-gtatttcct-g
tacaaca-t--ttt-a---aat-t-tc-t-ttagcttttaagaattc-taa-aa-g--gt
--ccacatattgat-aa-attattt-tatggcaggtgttttaa-cat-ca-a-gatataa
taaaataacc-ttttgtt--------------------------acaagcaggaaatgtt
catgggccagtgacata-gccacattgaaa---------
>TDR12|241963
--tatagacaattttgagggatgtaaacaa-taacaatggt-tctagc-gtgtttcct-g
ttttaca-t--ttt-t---aat-t-tc-t-atagcttctgagaatcc-aaa-aa-g--ag
--ccgcatcttgat-ag-ataatgt-tatggtagctatttaaa-cat-ta-g-gttatga
ttgaattgcc-t--cgttacagtt-g--tgaaat-agtttgataacaagttggaaatgtt
cataggccaatgacatg-accccattaaaaaggtctgta
>TDR12|241964
--tgtaggtcattttgagggttgtaaacaa-aaacagtggt-cccaac-atatctcct-g
ttttaca-t--ttt-g---aat-t-tcat-atagcttccgagaatcc-aaa-aa-g--ag
--ctatatattgat-at-gtcatgc-tatgatagctg-tttaa-tat-ta-a-gttatga
ctgaattgcc-tctcgttactggt-a--tgaagt-agtttgataac-aacaggaaatgtt
cataagacaatga------ccacattgaa----------
>TDR12|241965
---------cattttgagggatgtaaacaa-aagcagttgt-tccaac-gtatttcct-g
tttttta-t--tac-a---t-t-t-ac-t-gtagcttctgagaatcc-aaa-aa-a--aa
--acacatatatat-at-ataatgt-tatgatagctgttttaa-cat-ta-a-ctcatga
ttgaattgcc-tcttgttacggtt-a--tgaaat-agtttgataacaagctgaaaaagtt
catgggccaatgacatg-accacattgaaatcgtct---
>TDR12|241966
------------------------------------------------------------
---------------------------------------gataatct-aaa-aa-g--ag
--tgacatattgat-aa-gtaatgt-tatgatagctgttttaa-cat-ta-a-gatatga
ttgaattgcc-tcttgttacactt-a--taaaat-agtttgattacaaagaggaaatgtt
catgggccaatgacatg-accgcattgaagtggtctata
>TDR12|241967
---atagaacattttaagagatgtaaacaa-aaacaatggt-cccaaa-gtatttact-g
ttttaca-t--ttt-t---aat-g-tc-c-atagcttccaagaattc-aaa-aa-g--ag
--ccacacattgat-aa-ataatgt-taagatagctgttttac-cat-ta----------
------------------------------------------------------------
---------------------------------------
>TDR12|241968
------------------------------------------------------------
------------------------------------------------------------
----------------------------------ctgttttac-cat-ta-a-gttatga
ttaaattccc-tcttgttacagtt-a--tgaaat-agtttgataactagcagaaaatgtt
catggaccaatgacatg-accacattgaaatggtcaata
>TDR12|241969
--tatagagcatttcaagggatgtaaacaa-aaacaatggt-cccaac-ggatttcct-g
ttttaca-t--ttt-t---aat-t-tc-t-atagcttcagagaatct-aaa-aa-g--ag
--caacatgttgat-aa-------------attacttttttaa-aat-ga-a-gttataa
tttaactg----------------------------------------------------
---------------------------------------
>TDR12|241970
--tatagactattttgaggagtgtaaactt-aaacaatggt-cgtatc-gtatttcct-g
ttttaca-t--ttt-t---aat-t-tc-t-ttagcttctgagaaggc-aaa-aa-g--ag
--ccacatcttgat-aa-acaatat-tatgatagctgttttaa-cat-ta-a-gttatga
ctgagttgcc-tcttgttacagtt-a--tgaaat-agtttgataacaagcaggaaatgtt
catgagcaaatgacatg-actacattgaaatggtctata
>TDR12|241971
-----agaccattttaagagatgtaaacaa-aaacaatggt-cccaat-gtacttcat-g
ttttaca-t--ttt-c---tat-t-tc-t-aaagcttccaaaaaccc-aag-------at
--ccacatcttgat-aa-ataatgt--------gaatgtttaa-cat-ta-a-gttatgc
ttaaattgcc-tattgttacagtt-a--tgaaat-agtttattaacaggcatgaaatttt
catgggtca------------------------------
>TDR12|241972
--tatagaccattttgagggatttaaacaa-taaaaatggt-cctaat-gtatttcct-g
tatgaca-t--ttt-tt-aaac-t-tt-c-aacgctttcaagaatcc-aaa-aa-g--gt
--ccacatgtcgat-aa-ataatat-tttaaaatctgttttaa-tgt-ta-a-gatatga
ttaaattgcc-tcttgttgcagtt-c--cgaaat-agtttgacaacaagcaggaaatgtt
catgagccagtgacacc-accacaatgaaatggcccata
>TDR12|241973
----tacacaattttgtgggatgtaaatga-aaacaacggt-cccaac-gtatttcct-g
ttttaca-t--ttt-----aat-t-tc-t-atagcttccgagaatcc--aa-aatg--ag
--ccacatg-tgat-aa-atagtg--tgtgatagctgtttt-a-ctt-ca-a-gttatga
ttgaatttcc-tctagttacagtt-a--tgaaat-ag-----taacaagcaggaagtgtt
ca-ggg------------gcca-at--------------
>TDR12|241974
--tatagaccattttgagggatgtaaataa-taacattggt-cctaat-gtattttct-g
tattaca-t--ttt-t---aat-t-tc-c-gtagttc-----------cca-ag-c--at
--ccacatattaat-aa-atatttt-tatggtggctgttttaa-aat-ta-c-aatatga
ttaaattgct-tg------cggtt-t--tgaaat-agtttggcagcaagcaggaaatgtt
catgggccagtgacatc-gccacattgaagtggtctata
>TDR12|241975
--tataagccattttgagaaatgtaaacaa-taacagttgt-cctaac-gaatttcct-g
ttttaca-t--ttt-t---att-t-tc-c-atagcttcagagaataa-aag-aa-a--at
--acacttattgat-a----------------agcttatttaa-tgg-ca-a-gttatta
ttgaattgct-tcttgttacactt-a--ggaaat-agtttaacaacaagcaggaaatgct
catgggcca-----atc-atcacatcgaaatggtctata
>TDR12|241976
--tatagaccattttgagagatgtaaacaa-aaacaatggt-cccaac-gtatttcct-g
ttttaca-t--ttt-t---aat-t-tc-t-acagcttttgagaatcc-aaa-ac-g--ag
--ccacatattgat-aa-ataatgg-tgtgattgctgttttaa-cat-ta-t-gttataa
ttgaattgcc-tcttgtta--gtt-a--tgaaat-agtt-----------------tgtt
catgggccaatgacatg-accacattaat---gtctata
>TDR12|241977
--tatagaccattttgagggacgcaagcaa-aaactagggt-ccccac-gcatttcct-t
ttttaca-t--ttt-t---agt-a-tc-t-atagcttacgagaatcc-aaa-aa-g--ag
--ccatatattggt-aa-ataatgt-tatgatagctgttttaa-caa-ta-a-gttatga
tttaatttcc-tcttgttacagct-a--tgaaat-agtttgataacaagcagaaaaggtt
aataggcgaatgacatg-accacattgaaatggtctata
>TDR12|241978
----tatagaccgttgagggatgtaaacaa-taataatggt-ccaaaa-gtatttcctc-
ttgtgca-t--ttt-t---aat-t-tt-c-atagctgccgagaatcc-taa-aa-g--tt
--cctcatgttgat-aa-atagtgt-tatgacagctattttaa-ctt-aa-a-attatga
ttgagttgcc-tcttgttacattt-a--ggaatt-agtttgacaagaagcaggaaatgtt
tttgggccaatgttatc-gccacattgaaatagtctata
>TDR12|241979
---acagaccattttgagggatgtaaacga-taccaagggt-cc---c-atatttcct-g
ttttacg-t--ttt-t---act-t-cc-c-acagcttccaataatta-aa-----g--tt
--ctgcatattgat-aa-ataatgt-tatgatagctgttttaa-cat-ta-a-gttatga
ctgaattgcc-ttttgttacagat-a--tgaaat-agtttgacagcaagcaagaaatgtt
tgtgggctgatgacatg-cccacattgaaatggtctata
>TDR12|241980
--tatagaccattttgtgggatgtaaacaa-taacagtggt-cctaat-gcatatcct-g
ttttaca-t--ttt-t---aat-t-tc-a-atagcctccgagaattc-gaa-aa-g--gt
--caacatattgat-aa-attatgt-tatgatagctgttttaa-cgt-ta-a-gttatga
ttgaattgcc-tcttattacagtt-a--tgaaat-agtttgataacaagcaggaagtgtt
catgggccaatgacatg-accacattgaattggtctata
>TDR12|241981
--tatagaccattttgagggatgtaaac---aaacaatagt-cacaac-atacttcct-g
ttttact-t--tttat---ttt-t-tc-t-atagctcctgagaatct-aaa-aa-g--gg
----ccacattgat-ta-ataatgt-aatgagagctgttttaa-cat-ta-g-gttatga
ttaaattgct-tcttgttaca--------gtaat-agtttgataacaaacaggaaatgtt
catgggccaattacatg-accacattgaaat--------
>TDR12|241982
--tatagaca-ttttga-aaatctaaacaa-taacaatggt-cc-aac-gtatttcct-g
---------------------t-t-tc-------------------c-aaa-aa-g--ag
--ccacatattaat-aa-ataatgt-tatgagagctgtttaaa-cat-tatatgttatga
ttatattgccg-cttgttacagtt-a--tgaaat-agtttgataacaagcaggaaatgtt
catgggcca-gaacatg-accacattgaaatggtctata
>TDR12|241983
------------------------------------------------------------
------------------------------------------------------------
---------tcgat-aa-acaatgt-tatgacagctgttttaa-caa-ta-a-gttagga
tt-aattgcc-tcttgttacggtt--------at-agtttgacaatgagcaggaaatgtt
catggaccaatggcatc-accacattgaaatggtctata
>TDR12|241984
---atggaccattttgagggatgtaaacaa-taacaatgtt-cctaac-atatttcct-g
t-------t--gtt-t---aat-t-tc-t-gtagctttcg--------aaa-aa-g--at
--ctatatattgat-aa-ataatgt-tatgatcactgttatga-tgt-ta-a-gtcatga
ttaaactgcc-tcttattacaatt-a--tgcaat-agtttgataacaagcaggaaatgtt
ta--------tgacatc-accacattaaaatggtctata
>TDR12|241985
--tatagaccattttgagggatgtaagaaa-taacaatggt-cctggt-ttatttcct-g
ttttaga-t--ctt-t---cat-t-tt-c-taagcttctgagaatcc-aga-ac-g--tt
--ccatatgttgat-ac-ttcttat-aatgacagctgtgttaa-cat-ta---gttgtga
ctgaatcgcc-tctt--gacagtc---ctaaaaa-agttttaagacatgcaggaactgtt
catgaaccaatgatat-cgctatattgaaatggtctat-
>TDR12|241986
--tacagaccattttgagggatgtaaacaa-aaacaatggt-cccaac-gcatttcct-a
ttttaca-t--ttt-t---aat-t-tg-t-atcgcttcggagaattc-aaa-aa-g--ag
--ccacatattgat-ag-ataatgt-tataatagctgttttga-tat-ta-g-gttatga
ttgaattgcc-tcttgttacaggt-a--tgaaat-agtttgataacaagcaggaaataat
catgggccaatgacatg----------------------
>TDR12|241987
--tatagacctttttgagggatgtaaacaa-taacaaagat-cctaat-gtatttcct-g
taataca-t--ttt-----aac-t-tc-c-atagcttccaagaattc-aaa-aa-g--gt
--tacaatattgct-ta-ataatat-tatggaagccattttaa-cat-tg-a-gatatga
ttaaattgcc-ttttattacagtt-a--tgaaag-catctgacgataagcaggagatgtt
catggcctagtgac-ta-gtcaca---------------
>TDR12|241988
--tatagaacattttgagggatgtcaacaa-aaaaaatgtc-ccaaag-taatttcct-g
tttagca-a--ttt-t---aat-c-tc-t-atagcttccgagaatcc-aaa-aa-t--gt
--ccacatattgat-ga-ataatgt-tatgatagctgttttaa-tgt-ta-a-gttatga
ttgaattgct-tcttgttacagtt-a--tgaaat-agtttgataagaagctgaaaatgtt
cttgggccaatggcatg-acaacattgaaatggtctata
>TDR12|241989
--tataaaccattttaaaaaatttaaagaa-taacaatggt-cctaat-gtatttcct-g
ttttaca-t--ttt-t---att-t-tc-t-gtagcttctaagaatcc-aaa-aaag--gt
--ctacatattgat-aa-ataatgt-tatgatagcttttttaa-tgt-ta-a-gttatga
ttgagctgcc-tcttgttacagtt-a--tgaaat-agtatgataaaaagcaggaaatgtt
catgggccaatgacatc-actacattgaaatggtttata
>TDR12|241990
------------tttgagggatgtaaacaa-aaacaatggt-cctgc-agtatttcat-g
ctgtaga----ttt-a---aaa-a-tg-t-atagcatcc----------aataat-----
-ccca-------at-aa-atattgc-tacaatagatgttttaa-tat--------tatga
gtggattgcc-tcttgttacagtt-a--tgaaat-agtttgataacaaactggaaatgtt
catgggccaatgacatg-accacattgaaatggt-----
>TDR12|241991
-----agacagttttgaggaatgtaaacaa-taacaatggt-cccaat-gtttttcct-g
ttttaca-t--ttt-t---aat-t-tc-t-atagcttccgagaatcc-aaaaag-g--g-
--ccatacatcgat-aa-ataatgt-taggatatctgttttaa-cat-ta-a-gttacaa
ttgaattgcc-tattgttaaagtc-a--------------------------gtaatttt
tatgggccaatgacatg-accgcactgaaacagtctata
>TDR12|241992
--tattgacccttttgagggatgtaaacaa-aactaatggt-cccaaa-ctaatta----
------g-c--ttt-c---aat-t------ataacttccaagaatcc-aaa-aa-g--ag
--ccacatattaat-aa-ataatgt----------------aa-cat-ta-a-gttatga
atttattgcc-tc--gttacagtt-a--tgaaat-agtttgataacaagcagcaaatgtt
catgggccagtaacatg-cccacattgacatggtctata
>TDR12|241993
--tatagaccatcttgagggatgtaaacaa-aaataatggt-cctaac-gtatttcct-g
ttttaca-t--ttt-t---aat-t-tc-t-atagctc-cgagaatca-aaa-aa-g--ag
--tcacatattaat-aa-ataatgt-tatgatagctg-tttaa-cat-ta-a-attatga
ttgaattaac-tcttgttacagtt-a--tgaaat-agtttgagaataagcaggaaatgtt
catgggccaatgacatc-accagattgaaatggtctata
>TDR12|241994
--tatagaccattttgatggatgtaaacaa-taacaatgat-cccat-tgtgtttgct-g
ttttaca----ttt-t---agt-t-tc-t-atagc-------------------t-----
-tccaaaaattgat-aa-ataattt-tataatagctgttttaa-cataca-a-ggtgtga
ttgaattgcc-tcttgctacagtt-a--taaaat-agtttgacagcaagtaggaaatgtt
catgggccaatgacatg-accacattgaaacggtctgta
>TDR12|241995
--tataaaccattttgatggatgtaaacaa-aaacaatgg--------------------
-ttgaca-t--ttt-t---tat-t-tc-t-ttggcttccgagaatcc-aaa-aa-a--gc
--ccacatattgat-aa-ataatgt-tatgatggctgtttgaa-cat-ta-a-gttatga
ttgaattgcc-tcttgttacagtt-a--tgaaat-agtttgataacaag-----------
caggggtcaatgacatt-cccatattgaaatggtctat-
>TDR12|241996
--tatagaccattttgagggatgtaaacaa-taacaatggt-cctaat-gtatttcct-g
tttaaca-t--ttt-t---aat-t-tc-c-atagctcctgagaatcc-tat-ga-g--gt
--ccacatatttat-ga-ataacac-tatgacagctgttttaa-tgt-tg-a-gatatga
ttgaattgca-tcttgttacagtt-at-taaaat-agtttgacaacaagcaggaaatatt
cattggccaatggtatc-accccattgaaatggtctat-
>TDR12|241997
--tatagaccattttaagggatgtaaacaa-aaacaatggt-ccaaac-gtattccct-g
ttctaca-t--ttt-t---cat-t-tc-t-atagcttccgagaatcc-aaa-aa-g--ag
--ccacatattgaa-aa-ataatgt-catgatagctgttttat-tat-ta-a-gtta---
------tgcc-tcttgttacagtt-a--tgaaat-agtttgataacaagcaggaaatgtc
catgggccaatgataac-gtcacattgaaatggtct---
>TDR12|241998
-------accattttgcaagatgtaaacga-aaacaatggt-cccaat-gtgtttcct-g
ttttaca-t--ttt-t---agt-t-tc-t-atagcttccgacaattc-aaa-aa-g--ag
--ccacataatgat-ag-ataacgt-tattatatctgttttaa-cgt-ta-a-gttatga
atgaattgcc-tc--gttacagtt-g--ttaaat-agtttgataa----cagcaaatgtt
gatgggccgatgacatt-agcacattgaaatgttctata
>TDR12|241999
--tattgaccattttgagggatgcaaacaa-aaacaatggt-cccaac-atatttcct-g
ttttatc-a--ttt-t---aat-t-tc-t-acagcttccgagaatcc-aaa-aa-t--at
--caacatattgaa-aa-ataatgt-tctgaaagctgttttaa-cat-ca-a-gttatga
ttgaattgct-tcttgttacagtt-a--taaaat-agtttgacaacaagcaggaaatgtt
catggcccaaagacatg-accaaattgaaattgtctata
>TDR12|242000
--tataaaccattttgagggatgtaaacaa-taacaatggt-cctaat-gtgttt-tt-g
ctttaca-t--ttt-a---aat-t-tt-c-ttaacttccaagaatac-aaa-ga-g--gt
--ctgcttattgat-aa-ataatgt-tatgatagc---tttaa-tgt-ta-a-gttatga
tggaattgca-tcttgatatagtt-a--tgaaat-agtttgataataagcaggaaatgtt
catgggctgatgacaac--caacattgaaagggtctaca
>TDR12|242001
--tagagaccgttttgagatatgtaaacaa-aaacaatggt-cccaac-gtatttcct-g
ttttaca-t--ttt-tcaatat-t-tc-t-atagttctatagaaccc-caa-aa-g--ag
--ccacatatttat-aa-ataatgt-tatgatagctgttttaa-cat-ta-g-gttatga
ttgaattgcc-tc--gttacagtt-a--tgaaag-agtttgataacaagcaggaaatgtt
catgggccactgacaac-accacattggtgtggtctata
>TDR12|242002
----tagaccattttgagagatgtaaacaa-taacagtggt-cctaat-gaatttcct-g
tattaca-t--ttt-t---aat-t-tc-c-atagctcccaagaatcc-aaa-aa-g--gt
--ccacatattgat-aa-ataattt-tatggcagctgttttaa-ctt-ta-c-ataatga
ttaaattgcc-tcttgttacagtt-a--taaaat-agtttggtgtttagcaggaaatgtt
cacgggccattgacatc-gccgcattgaaatggtctat-
>TDR12|242003
--------------------atttaaacaa-aaacaatggt-gccagc-atatttcct-g
ttttaaa-t--ttt-t---tat-t-tc-t-acagcttctgagaatct-aaa-aa-g--ag
--ccacatatcaat-aa-ataatcc-tttgatagctgttttaa-ggt-ta-c-gttatga
ttgaattgcc-tcttgttagagtt-a--tgaaat-agtttaatcacaagcaggaaatgtt
catggaccaat-gcatg-accactttgaattggtttgta
>TDR12|242004
--tatagaccattttcagagatgtaaacaa-tagcaatggt-cctaaa-gtatttcct-g
ttttaca-t--ttt-t---aaa-t-ta-t-atagct--------ttc-aag-aa-g--gt
--ccacatatcgat-aa-ataatgt-tatgattgctgttttaa-t--------gatatga
ttgaattagc-tcttgttatagtt-a--tgaaat-agtttgacaa---gcaggagatgtt
catggaccaatgacatc-accacaatgaaatggtctata
>TDR12|242005
----tagaccattttgagggatgt-----attaacaatggt-tccaac-gtatttcct-g
ttttaca-t--ttt-t---aat-t-tc-t-acagctactgtaaat--taaa-aa-g--ag
--ccacatatcgat-aa-ataatgt-tatgaaagctgctttaa-cat-ta-a-gtcatga
ttgaattgcc-tcttgttacagtt-a--tgaaaa-agttcaat------caggaaatgtt
---------------------------------------
>TDR12|242006
-----agaccattttgagggatgtaaacaa-taacaatggt-cttaac-gcatttcct-g
tattgca-tt-ttt-ta--aac-t-ta-c-atagctttcaagaatac-aaa-aa-g--gt
--ccacatat------------------tgatatgtgttttaa-tgt-ta-a-gacatta
ttaaattgtc-tctttttacagtt-a--caaaat-tgtttgacaa---------------
---------------------------------------
>TDR12|242007
-----------------------------------------------------ttcct-g
ttttac--------------at-t-tt-t-at-tttcctgaaagtcc-taa-aa-g--gt
--ccacatattgat-aa-ataatgt-tatgagagctgttttaa-cgt-tg-g-gacatga
ctgacttgtc-ttttgtta--gttat--taaaat-agtttgacaacaagaagtaaatgtt
catggactaatgacatc-accacattgaaatggtctaca
>TDR12|242008
-------accattttga-ggatgtaaacaa-aaacaatggt-cccagc-gtatttcct-a
ttttaca-t--ttt-t---aat-t-tc-t-atagcttccgagaat-c--aa-aacg--at
--ccacat-ttgat-aa-ataatgt-tatcatagctgttttaa-cat-ta-a-gttagga
ttgaattacc-tcttgttacagct-a--tgaaat-agtttgataacaagcagg-------
-----gccaatgacatc-accacattgaaacggtctata
>TDR12|242009
--tatagaccattttaagg-ggataaaca-ata-----agt-cctaac-atatttcct-g
ttttact-t--ttt-g---aat-t-tc-c-atagatactgagaatcc-aaa-aa-g--gt
--ctgcatgttgat-aa-ataatgt-tatgacagatgttctaa-tgt-ta-a-gttatga
ttgaatcgcc-tcttgttatagtt-a--ggaaat-agtttgacaacaagcaggaaatgtt
catgggccaatgatatc-accacattgaaatggt-----
>TDR12|242010
--tgtagaccattttatgggatctaaacga-aaacaatggt-cccaac-atatttcct-g
tttttaa-t------------t-t-cg-a-atagcttctgagaatcc-aaa-aa-g--ag
--ccac----acat-tg-ataatgt-tatgatagctgttttaa-cat-ta-a-gtaatga
ctgaattacc-tcttgttactgat-a--tgaaat-ggtttgataataagcaggaaatgtt
catgggccaatgacatg-accacaatgaagt--------
>TDR12|242011
--tataaaccatattgagggatgtaaacaa-aaacagtggt-cccaac-gtatttcct-g
ttttaca-a--ttt-t---aat-t-tc-t-acagcttcagagaatcc--aa-aa-g--ag
--ccacatactgat-aa-ataatgt-tatgacagctgctttaa-cat-ta-a-ctt---a
cc-ttttgcc-tctt-ttacagtt-a--tgaaat-aatttgacaacaagcaggaaatgta
catagaccaatgacatc-atcacgttgaaatggtctata
>TDR12|242012
---atagaccattttgagggatgtaaacaa-aaacaatggt-cacaat-gtatttcct-g
tattata-t--ttt-t---aat-t---------gcttccgagtctcc-aaa-aa-g--tg
--tcacatattgat-aa-a-----------------------------------------
------------------------------------------------------------
---------------------------------------
>TDR12|242013
--------------------------ataa-aaacaatggt-cccagc-atatttcct-g
tttcaca-t--ttt-t---tat-t-tc-t-ata--tattgagaaccc-aaa-aa-g--ag
--ccacatattgat-aa-ataacgt-tatatgagctgttttaa-cag-ta-a-gttatga
ttgaattgcc-tcttg-tacagtt-t--tgaaaa-agtgtaataacaagcaggaaatg--
catgggccaacaacatg-attacattgaaatgctctata
>TDR12|242014
--tatagacgatttggagggatataaacaa-taaca---gt-cttaac-gtatttcct-g
ttttaca-t--ttt-t---aat-t-tc-t-gcaacttccgagaatcc-aag-aa-a--gc
--ccatatattgat-aa-ataatgt-tatgatagctgttttaa-tgt-ta-a-gtcatga
ttgaattacc-tcatgttataatt-a--tgaaat-agtttgataacgagtaggaaatgtt
caaggac--------------------------------
>TDR12|242015
--tatagaccattttgagggatgtaaacaa-taacaa-----------------------
--gtaca-t--ttt-t---aaa-t-tc-t-agagcttctgagaatgc-aaa-aa-g--ag
--ccacatcttgat-aa-ataatgt-tatgatatctgttgtac-cat-ga-a-gttatga
ttgaattgcc-tcttgttacagtt-a--tgaaat-agtttaacaacaagcaggaaatgtt
catcggcgaatgacatc-accacattgaagtggtc----
>TDR12|242016
--tatagacaattttgagggatgtaagcaa-aaacaatgat-cttaac-gtatttcct-g
ttttaca-t--ttt-t---aat-t-tc-t-acaacttccgagaatcc-aaa-aa-g--ag
--ccacatatt-------------------------------------------------
------------------------------------------------------------
---------------------------------------
>TDR12|242017
----tagaccattttgaggaatgtaaacaa-aaacaatggt-cttaac-gtatttcct-g
ttttact-t--ttt-t---aaa-g-tc-a-acagcttccgagaatcc-aaa-aa-g--ag
--ccacatattgat-aa-ataatat-tacgatagctgttgtaa-cat-ta-a-tttatga
ttgaactgtc-tcttgttata-tt-a--tgaaat-attttgataacaagcaggaaatg--
----ggtcaacgacatc-accacattgaaatggtctata
>TDR12|242018
--tatagaccattttgagggatgtaaacaa-taaccatggt-cctatt-gtatttcct-t
tattcca-t--ttt-g---aat-t-tc-c-gtagcttccaagaatcc-aaa-ag-g--ct
--ccacatattgat---------gt-tatgatgg--------------------------
ttgaattgcc-tcttgtcactctt-atataaaat-agtttggtaacacgcaggaaatgtt
catgggccagtgacatc-accacattgaaatgctctata
>TDR12|242019
------------------------------------------------------------
------------------------------------------------------------
------------at-aa-ataatgt-tatgaaagctgttttaa-cgt-aa-g-aatgtga
ttgaattgac-ttttttaacagtt-a--tgaaat-agtttgacagcatgcaggaaatgtt
catggg-------cacc-accatattgaaatgatctata
>TDR12|242020
--tatagaccattttgaggggtgtaaacaa-aaacaatggt-cccaac-ttatattct-a
ttttaca-t--ttt-t---aat-t-ta-t-ataacttccgagaagac-gaa-aa----ag
--ccacatattaat-aa-atgatgt-gatgaaagatgtttaaa-cgt-ga-a-gttatga
ttgaattgcc-tcttattacagtt-a--tgaaac-agcttaataactagcaggaaatgtt
catgggtcagtgacatg-accacattgaaatagtctata
>TDR12|242021
--tatagcccattttgggggatgtaaacaa-taacaatggt-tcgaac-gtatttctt-g
ttttaca-t--ttt-c---aat-t-tc-c-atagcatccgagagtcc-tga-aa-g--gt
--ccacatattgat-aa-g----gt-tatgatagctgatttaa-cgt-ta-a-gttatga
atgaattgcc-tcttgttacagtt-a--tgaaat-agtttaagagcaagcatgaaatatt
cat-ggccaaagacatt-gccacattgaaatggtctata
>TDR12|242022
--ttcttaattcttcagaggatgcaga---------------------------------
-----------------------------------------------------a-g--ag
--ccacacactgat--a-ataatgt-tctg--agctgctttaa---t----t-gtcatga
gggaactgcc-gcttggtaaagtt---gtgaaat-agtttgaggacaagcaggaaatgtt
catgagctgattacatg-accactctggaatggtctaca
>TDR12|242023
--tatggaatattttgagggatgtaaacaa-aaacaatggc-cc-aac-atatttcct-g
tttaaca-t--c-----------------------------------------------g
--ccacatgttgat-aa-at-atgt-tatgatagctgttttaa-cat-ta-a-gttatga
ttgaattatc-tc--gttacagtt-a--tgaaat-agtttgagaacacgccggaaatgtt
catgggccagtgacttc-accacattgaaatggtc----
>TDR12|319538
--------------tgagggatgtaaacaa-aaatagtggt-cctatc-atatctcct-g
tttt-ac-t--ttt-t---tat-t-ac-t-gtagcttcagataatcc-aaa-aa-g--ag
--ccacatattgat-aa-ataatgt-tatgagagctgttttaa-cat-ta-c-cttatgg
ttgaattgtc-tctcgttacggtt-a--tgaaat-agtt---------------------
tgcgggtcaataacatc-accacattaaaatgggct---
>TDR12|319539
--tatagaccacgttgagggatgtaaacga-aaacaatgtt-cccaat-gtatctcct-g
ttgtaca-t--gtt--------------t-aatatttacaagaatcc-aga-aa-g--ag
--ccatata-tcat-aa-ataatgt-catgagagctgatttaa-c------a-gttatga
ctgacttgcc-tcttgttacagtt-a--tgaaat-agtttgataataagcaggaaatgtc
catgggcagatcac--------cactgaaatggtcgat-
>TDR12|319540
--tatagactattttaagcaatgtaaacaa-taacgatggt-tccatc-ata--------
-tttaca-t--ttt-t---aat-t-tt-c-atagtttccaagaatgc-aaa-aa-g--gc
--ccacatattgat-aa-ataatgt-tatgactgctgtattaa-tgt-tg-t-gatt---
--gaactgtt-tcatgatacagta-a--ttcatc-tttcagacaacaagccggaaatgtt
cacaggccagtgacatc-accacattgaaacgatctata
>TDR12|319541
--tatagaacattttgagagatgcaagcaa-aaacaatggt-cccaac-gtatttcct-g
ttttaca-t--ttt-t---aat-t-tc-t-aaagtttccaatagtacaaaa-aa-g--ag
--ccccatattgat-aa-atgatgt-tatgacagctgttttaa-cat-ta-g-gttatgc
ttgaattgcc-tcttgttacagtt-a--tgaaat-ggttcgacaacaagcaggaaatgtt
catgggccaatgacatg-accacattgacaaagtctat-
>TDR12|319542
--tacagaccattttgagggatgtaaacaa-aaacaatggt-cacaac-ataattcct-g
tttcaca-t--ttt-t---cat-t-tc-t-aaagcgtcaaagaatcc-aaa-aa-a--gg
-gccacgtattgat-aa-ataatgt-catgagagctgttttaa-cat-ta-g-gttatgc
ttgaattgcc-tcctgtcaca--------gttat-agtttaataacaagcaggaaatgtt
catgagccaataacacg-accacattg------------
>TDR12|319543
---atagaccattttgagggatgtaaacaa-aaacagtggt-cccaac-ctaattcct-a
ttttaca-t--agt-t---aat-t-tc-t-atagctgccgagagtcc-aaa-aa-c--ag
--ccacatattgat-aa-ataatgt-tacgacagctgttttag-cat-ca-a-gttatga
ttaaattgttaaattgttacagtt-a--tgaagt-agtttgataaaaagcaggaaatgtt
catgggccaacgacatt-accacattgaaatggtctata
>TDR12|319544
---atagagcatttcgagggatgtacacaa-taacaatggt-cccaac-gtatt------
-----------------------------------ttccaaaaatcc-aaa-aa-g--ag
--ccacatattgat-aa-ataatgc-tgttatagctgttttaa-cat-ta-a--------
------------------------------------------------------------
---------------------------------------
>TDR12|319545
----tagaccattttgagggatgtaaacaa-taaca-tg-t-tccaac-gtatttcct-g
tttaaca-t--ttt-----aat-t-ccat-atagcttccaagaatcc-aaa-attg----
-tcta-acattgat-ga-ataatgt-tatgatggctgttttaa-tgt-tag--gttatga
ttaaattgcc-ttttgctagcgtt-at-t-aatt-agtttaataacaggcaggaaatgtt
catgggccaatgacatc-acc--attgaaatggtctat-
>TDR12|319546
---atagaccattttaaagaatgtaaacaa-taacaatggt-cctaac-gtgtttcct-g
ttttaca-t--ttt-t---att-t-tc-c-atggctgcagagaatcc-aga-aa-g--gt
--ccacatattgat-ca-ataatat-caagatagctgctttaa-cat-ga-a-gttatga
ttgaagtgcc-ttatgttagagta-a--tcaaat-agtttgataacaagcaggaaatgtt
catgggccaataatatg-accacattgacatgttctata
>TDR12|319547
--tatagaccattttgagggatgtaaacaa-aaacaacggt-cccaac-atagttcct-g
ttttaca-g--ttt-t----------------------------------a-ca-g--ag
--ccacatactgat-aa-ataatgt-tatgatagctgtttagc-cat-ta-a-gatatga
ttgaattggc-tcttgttgctatt-a--taaaat-agtttgaaaacaaacaggaaatggc
caatg----------------acactgaaatggtctgta
>TDR12|319548
--tatagaccattttgaggaatgtaaacaa-taacaatgtt-cctaatgtttttttct-g
ttttaca-t--ttt-t---aat-t-tc-t-atagcttcagagaatgc-aaa-aa-g--cc
--ccacatgttgat-aa-ataatcc-----------------------------------
-------acc-tcttgttacagtt-a--tgaaat-agtctgaaaacaagcaggaaatgtt
tatggcattatgacatc-accatattgaaatgttatat-
>TDR12|319549
--tatagaccattatgagggatgtaaacaa-caacaatggt-cctaac-atatttcca-g
ttttaca-t--ttt-t---aat-t-tc-c-ccagcttccttgaattc-aaa-aa-g--gt
--tgacatattgat-aa-ataatgt-tatgatagctgttttaa-ccc-aa-a-gctatga
ttggattgcc-ttttgt----------------t-agtttgacaaaaaacaggaaatgtt
tatgggccaatgacatc-accacattgaaatggtctata
>TDR12|319550
---------------------------------------------aat-gtatttctt-g
ttttaca-t--tct-t---aat-t-tc-t-agagcttccctgaaccc-aaa-aa-g--ag
--ccacatattgat-aa-ataatgt-tatgatagctgttttaa-cat-ga-a-gttatga
ttgaattgcc-ttttgttacagtt-a--tgaaat-agtttgataacaagctggaaatgtt
catgtgcaaaagacat-----------------------
>TDR12|319551
------------------------------------------------------------
------------------------------------------------------------
-------------------------------------ttttaa-cat-ta-g-gatatga
ttaaattgtc-tg--gttacagtt-a--ttaagt-acattggtaacaagcagaaaatgtt
catgggccagtgacact-gccacattgaaatggtctat-
>TDR12|319552
------------------------------------------------------------
------------------------------------------------------------
-------------------taaaat-ta---------------------a-a-gtgatga
ttgaattgcc-tcttgttacagtt-a--tgaaat-agtttaataacaagcgggaaatgtt
catgggccgatgacagg-accacattgaaatggtctaca
>TDR12|319553
--tatagaccagtttaagggga----------aacaatggt-cccaac-gtatttcct-c
ttttaca-t--att-t---aat-t-tc-t-atagcttctgagaatcc-aaa-aa-g--ag
--ccacacaatgat-aa-ataatgt-tatgtttgctgttttaa-cat-ta-a-gttaaga
ttgaattgcc-tcttgttatagtt-a--tgaacc-agtttgataacaagcaggaaatgtt
caagggccaatgacctg-accacattgacatggtctata
>TDR12|319554
-----------------------------------------------c-gcatttcct-g
atttaca-t--ttt-t---aat-t-tc-t-atagcttctgataatcc-aaa-aa-a--ga
--ccacatattgat-aa-ataatgt-tatgatagctgttttaa-cac-aa-a-gttatga
ttgaattgcc-tattgttacagtg-a--tgaaat-aatttaataacaagaaggaaatgtt
caagggcctatgacatg-accacattgaaatggtctata
>TDR12|319555
--tatagaccattttaatggatgtaaacaa-taacaatggt-ccgaac-atgtttcct-g
ctttaca-t--ttt-t---aat-t-tc-c-atagttcacaagaatcc-taa-aa-g--gt
--ccacatattgat-aa-ataacat-tatgaccgctgttttaa-tgt-tg-a-gataaga
ttgaattgcc-tc--gttacagttag--taaaat-tgctttacaacaagctgtaaatgtt
catttgccaatggcatc-accacat----atgttctata
>TDR12|319556
----tagaccattttgaggggtgtaaacaa-tatcaatggt-cctaat-gtatttcc---
--------g--tgt-a---agg-t-tt-c-atagcttccaagaattc-aaa-aa-a--gt
--taaaatattgct-aa-ataatgt-tatcgcggtcattttaa-cat-ta-a-gatatga
ttaaattgcc-tattattacagtt-a--tgaaac-agtttggcaattggcaggtattgtt
catgggccggtgacatg----------------------
>TDR12|319557
-------------------------------------------------gtatttcct-g
ttttata-t--gtt-t---aat-t-tc-t-gtagcttccgagaaacc-aaa-aa-g--ag
--ccacagactgat-ca-atagtgt-tatgatagctcttttaa-cat-ta-a-gttatga
ttaaatttcc-tcttgtttcagct-a--taaaat-agtttgataactagcaggaaatgtt
catgggccgatgacatg-accacattgaaattgtctata
>TDR12|319558
---atagagcatttttaggtatgtaaacaa-aaacaatggt-cccaac-atatttcct-g
ttttaca-t-tttt-t---aat-t-tc-t-gtagcttctgagaatcc-aaa-aa-g--ag
--ccacatattgat-aa-ataatgt-gatgaccgctgttttaa-cat-ga-a-gttatga
ttgaattgcc-tcttgttacagtt-a--tgaaat-agtttgataacaagcaggaaatgtt
catgggccgatgacacc-accccattgaaatggtccata
>TDR12|319559
-------atcattttgagaaatgtaaacaa-taacaatggt-cgtaac-gcattttct-c
ttttaca-t--ctt-t---aat-t-tc-a-atagctattaaaaatcc-aaa-aa-g--gt
--ccatatattcat-aa-ataacgt-tatgacagctgttttaa-cgt-ga-a-aacatga
ttgaattgcc----tgttacagtt-a--taaaat-agtattataaaaagcaggaaatgtt
catgggccaatgatatt-accacatt-------------
>TDR12|319560
--tatagaccattttgagggatgtaaacaa-taacaatggt-cctggt------------
-----------------------c-ct-a-attgcttcagatcatcc-aaa-aa-g--gt
--ccttatgttgaa-aa-ataatgt-tatggcagctgttttaa-cat-ta-a--------
------------------------------------------------------------
---------------------------------------
>TDR12|319561
-----------tttttagggatgtacacaa-gtacaatggt-cccaat-ata-tttct-c
ttttaca-t--ttt-t---aat-c-tc-t-atagcttgtaagaa---------a-t--ag
--cc--atattgaa-aa-gtaatgt-tatgtag-ctgtattga-cat-ta-a-gttatga
gtgaactgtc-tcttgttacagtt-a--taaaat-agtttgataacaagcaggaaatgtt
catgggctaataacata-accacactgaaatggtctata
>TDR12|319562
--tatagaccatttttgggaatgtaaaaaa-aatgcatggt-cccaat-gtatttcca-a
ttttaca-t--ttt-t---att-t-tc-t-atagcttccgagaatcc-aaa-ac-g--tg
--ccacacattgat-aa-ataacat-tatgatagctgttttaa-cat-ta-a-gttatga
-----ttgtc-tcttgttacagtt-g--tgaaat-agtttgataacaagcaggaaatgtt
catgggc--------------------------------
>TDR12|319563
------gaccattttgagggatgtaaacaa-taacaatggt-cctaat-gtatttcct-g
ctttaca-t--ttt-t---aat-t-tc-c-atagcatccgggaatcc-aaa-aa-g--ct
--ccacatattgat-aa-ataatgt-tatgatagctgttttaa-cgt-ga-a-tatatga
ttcgactgcc-acttgtta--gtt-a--tgaaat-agtatgataacgagcaggaaatatt
catgggccaatgacatg-accatatagaaatggtctata
>TDR12|319564
--tatagaccattttgagggatgcaaacac-aaacaatggt-cgcaac-atatttcct-g
ctttaaa-t--ttt-t---aat-t-tc-t-atagcttcacagaatcc-aaa-aa-g--ag
--ccacatattgat-aa-ataatgg-tattacagctgttttaa-cat-ta-a-gttatga
ttgaattgcc-tcttgttacagtt-a--tgaaat-agtttgatgataagcaggaaatgtt
gatgggccaatgacatg-atcacattgaaatgatctata
>TDR12|319565
--tacagaccattttgagggatgtaaacaa-aaacaatggt-cctaac-ataattcct-g
tttta-a-t--ttt-t---aat-t-tc-t-atagctttcgataatcc-aaa-aa-g--ag
--ccatgtactgat-aa-ataacat-tatgatggctgtttaaa-cca-ta-a-gttataa
ttgaattgcc-tc--attacagtt-a--agaaat-agtttgataacaaccaggaaatgtt
catgggccaatgacatg-atcacattgaaatggtctata
>TDR12|319566
--tatagaccatttcaagggatgtaaacaa-aaacaatggt-cctatc-gtatttcct-g
ttttaca-t--ttt-t---tat-t-tt-t-atagattctgagaatcc-caa-ag-a--ag
--ccacatattgct-aa-gtaatgt-tatgatatcttttttaa-cgt-ta-g-gtttcga
ttgaattgcc-tcttgttacagtt-a--tgaaat-agtttgtctag---caggaaatgtt
catgggccaacgacatg-accacattgaaatgctct---
>TDR12|319567
-----------------------------------------------------ttcct-g
ttttaca-t--ttt-t---aat-t-tc-t-atagcttccaagaatcc-aaa-aa-g--ag
--ccacatgttgag-aa-ataatgt-tatgattgctgttttag-cat-ta-g-gatatga
ttgaattgcc-tcttgttacagtt-a--tgaaat-agtttgataacaagcaggaaatgtt
catgggcctataacatg-accgcattgatatg-------
>TDR12|319568
--tatagaccattttgagggatgtaaacaa-aaacaatggt-cccaac-gtatttcct-g
tt-tata-t--ttt-t---aat-t-tc-t-atcacttctgagaatcc-aaa-aa-g--ag
--caacatattgat-aa-ataacgt-tataaaagctgttttat-tat-ca-a-gttatga
ttgaattgcc-tcttgttaaagtt-a--tgaaat-agtttgataactaaaaggaaatgtt
catgggtcaatgagatg-tctatagtcaaat--------
>TDR12|319569
--tataaa-cattttgagggatgtaaacaa-taacaatggt-tctaac-ctatttcca-g
tattact-t--ttt-t---aac-t-tc-c-aaagctttcaagaatcc-taa-aa-t--gt
--ccacatattgat-aa-aaactgt-tatggctgctgttttaa-tat-ta-a-gctaaga
ctaaattgcc-tcttgttacaatt-g--tgaaac-agattgacaacaagaaggacatgtt
tatgggccagtaacaat-gccacattaaaatggtctat-
>TDR12|319570
----tagaatattttaagggatgtaaaaat-tagcaatggt-cccaat-gcatttctt-t
tattaca-t--ttt-t---aat-t-tc-c-atagctcctgagaattc-aaa-aa-g--gt
--ccacatattgat-aa-ataattt-tatggcagctgtttt-a-cgt-ta-a-gatatga
ttaaattg-c-tcttgttacggtt-a--cgaaat-agtttggcaacaagaaggaaatgtt
taggggctagtgacatc----atattgaaatggcct---
>TDR12|319571
--tatggatcatattgagagatg-aaacaa-taacaattgt-cctatt--tatttccc-g
tttttta-t--ttt-t---aat-t-tc-c-ataacttctgagaattt-aaa-aa-g--ag
--tca-g-attcat-aa-ataatgt-aata---gctgtttt-a---tgta---attatga
ttggattgcc-tcttgttatggtt-a--tgaaat-a-----ataataagcaggaagtgtt
tataggccaatgacat-catcacgtt-aaatggtttata
>TDR12|319572
-----------------------------------------------c-atatttcct-g
tttt--------at-t---aat-t-tc-t-atagctttcgagaatcc-aaa-aa-g--ag
--ccacataatg------ttaatgt-tatgactactattttaa-aat-ta-a-gttatga
ttgaactgcc-tcttgttacagtt-a--tgtaat-agtttaataacaagcaggtaatgtt
catgggcctatgacatg-accatattgaaatagtctata
>TDR12|319573
--tatagagcattttgatggatgcaaacaa-aaacaatggt-cccaat-gtatttcct-g
ttttaca-t--ttt-t---tat-t-tc-t-atagcttctgagaatcc-aaa-aa-g--ag
--tcacatattaat-aa-ataatgc-tatgatagctgttttaa-cat-ta-a-gttatga
ttgaattgcc-tcttgttacagtt-a--tgaaaa-actttgataacaagcaggaaatgtt
catgggccaatgacatc-atcacattgaaatggtctata
>TDR12|319574
--tatagaccattttggggggtgtcaacaa-taacaacggt-cctaac-gtattttct-g
tattgca-t--ttt-t---aat-t-tc-c-atagcttccaaaaatcc-aaa-aa----gt
--tcacatattgct-ac-ataattt-tatgatggttat----------------------
------------------------------------------------------------
---------------------------------------
>TDR12|319575
--tatagaccattttgagggatgtaaacaa-aaa---------ccaat-gtatttcct-g
ttttaca-t--ttt-t---aat-t-tc-t-atagcttccaagaatcc-aaa-aa-aaaag
--ctacatattgat-ca-at---------------aatgttaa-cac-tg-a-gttatga
ttgaattgcc-tcttgttacagtt-g--tgaaat-agtttgataacaagtaggaaatgtt
c---------------------------aatggtcta--
>TDR12|319576
-----aggccattttgagggatgtaaacaa-tatcaatggt-cctgac-gtatttcct-g
ttttaca-t--ttta----agt-t-tc-c-atagcttctgagggtcc-aat-aa-ata--
--ccacatactgat-aa-ataa-------------tgttataa-cat-ca-a-gttatga
ctgaatcacc-ttctgccacaaat-a--tgaaat-aatttgacaataagcagaaaatgtt
catgggccaatgacatc-accacattgaaatggtctata
>TDR12|319577
------gataatttaaagggatgtaaacga-taacaatggt-cctaac-gtacttact-g
tttttca-t--gtt-t---aa--t-t-gt-atagcttccaagaattc-aaa-ac-gtt--
--ccacatattgat-ga-a----gt-tatgat----------------------------
------ttgc-tgttgttgcagtt-a--tgaaat-agtttgataacaagcaggaaatgtt
cttgggccggtgacatc-accacattgaaatggtctata
>TDR12|319578
--tatagagaattttaaaggaagtaaacaa-taataatggt-cctaac-gtatttcct-a
ttttaca-t--ttt-t---aat-t-tc-t-atagcttctgcgaatcc-aaa-aa-g--ag
--ccacatattgat-aa-gttatga-tataacatttgttttaa-cat-gt-a-gttatga
ttaaattacc-tcttgttacagtt-a--tgaaat-agtttgataacaagcaggaaatgtt
cacgggccaatgacatc-accacattaaaatggtctata
>TDR12|319579
------------------------------------------------------------
-------------------------------------ccaagaatac-aaa-aa-g--gt
--ctacatatcgat-aa-atgatgt-tataacaacttttttaa-cat-tt-a-gttat-g
ataaattgcc-tcttgttacagtt-c--tgaaat-agtttgacaaaaagcaggaaatgtt
catgggccaaaggcatc-atcacattgaaatggttta--
>TDR12|319580
--tatagatcattttgagggacgtaaacaa-taacaatggt-cccaac-gtatt------
------------tt-t---aat-t-tc-t-atagattctgggaatcc-aaa-aa-g--ag
--ccacacattgat-aa-ataatgt-tatgatagctgttttag-cat-ta-a-gttatga
ttg-attgcc-tcgtgttacattt-a--tgaaat-aatttgataacaagcaggaaatgat
catgggccaatgacatg-accacattgaaatggtctata
>TDR12|319581
----tagtccattttgaggtatataaacaa-taacgaggtt-cctaac-atatgtcct-g
ttttaca-t---tt-gtt---t-t-tt-c-atagcttctgatagtct-aaa-aa-g--gt
--ccaaatattgat-aa-atattttccatgatggctgttt-----------a-atgttga
ttgaattgcc-tcttgttacagtt-a--tgtaat-ggtttgacaaaaaacaggaaatgtt
tatgggctaatgacatc-accatgatccaatgatctata
>TDR12|319582
--tatggaccattttgagggacataaacaa-taacaatggt-ccccat-gtatttcct-g
tttaaca-t--ttt-t---aat-c-tc-t-atagctactaagaatcc-aat-aa-g--ag
--ccacatattgat-ac-ataatat-tatgatagcttttttgaccat-ta-a-gtaatgg
ttgaattgcc-tcttgttacagtt-a--tgaaat-agtttgataacaatcatgaaatgtt
catgggaaaatgacatg-accacattgaaatggtctata
>TDR12|319583
--tatagacaattttgagggttgtaaacaa-aaacaatggt-cccaac-gtatttcct-g
atttaca-t--ttt-t---aac-t-tc-t-atagctt-cgagaacct-aaa-aa-g--ag
--ccacatattgaa-aa-atgatgg-tatgctagctgttttaa-cat-ta-c-gttatgt
tttaat--ct-tcttgttgcagtt-c--tgaaac-agtttaataacaagcaggaaatgtc
catgggccaatgacatc-accacattgaaatggtctata
>TDR12|319584
--tatagacccttttgaggaatgtaaacag-aaacaatggt-cccaaa-gtatttcct-g
tttcaca-t--ttt-a---aat-t-tc-t-gtagcttctgagaatcc-caa-aa-g--ag
--caacacattg------ataatgt-tatgatggccgttttaa-cat-ga-a-tttatga
ttgaattgcc-t------acagtt-a--tgaaat-agtttgataacaagcaggaaatgtt
catgggtcagtgacat-----------------------
>TDR12|319585
---atagaccattttgaggaatgtaaacaa-aaacagtggt-cgcaac-atatttcct-g
ttttaca-t--ttt-t---att-t-ct-t-tagcttcca-agaatac-aaa-aa-a--ag
--ccacatattgat-----caattt-tatgaccgctgttttaa-cat-ga-a-gttatga
ttgacttgcc-tctttccacagca-a--tgaaat-aggttg---ataagcaggaaatgtt
catgggccactggcatc-accacattgaaattgtctata
>TDR12|319586
--tatagaccattttgagggatgcaaacaa-aaataatgat-ctcaat-gtatttcct-g
------------tt-a---aat-t-tc-t-tacgcttccaaaagtca-aaa-aa-g--ag
--tcacataatgat-ca-ataatgt-tatggcagctgtt------tt-aa-c-attctga
ttgaatcgcc-tcttgttacagtc-a--tgaaat-agtttgataacaagcaggaaatgtt
catgggccaatgacatg-accacattgaaatggtctata
>TDR12|319587
--tatagaccattttgaggaatgtaaacaa-aaacagtggt-cccaac-gcattttct-g
ttttaca-t--ttt-t---aat-t-cc-t-atagcttcagagaatgc-aaa-aa-g--ag
--ccacatattgat-aa-ataacat-tataatagctgttttaa-cat-------------
ttaaatttac-tcttggtaaagtt-a--tgaaat-agtttgataacaagcaggaaacatg
catggaccaatgacatg-accacattaaaatggtctaca
>TDR12|319588
agggcggttcattccgcgggatgtaaacaa-aaacaatggt-cccaat-gtatttcct-g
tttcaca-t--ttt-t---tat-t-tc-t-ataccttcagacaatcc-aaa-aa-g--ag
--acacataataat-ag-acaatgt-tatgatagctgttttaa-cat-ta-a-gctatga
ttgaattgcc-tcttgttacagtt-------aat-agtgtgatagcaagcaggaaatatt
catgggccaatgccatg-accacattgaaattgtctata
>TDR12|319589
--tatagaccattttgatgtatgtaaacaa-aaacaatggt-cccaac-gtgcttcct-g
ttgtatg-t--ttt-t---aat-t-tc-t-ataccttccgagaactt-aaa-aa-g--ag
--ccacatattgat-aa-ataatgt-tatgaaagctgttttat-cat-ta-a-gttatga
ttaaattgcc-tcttgttacagtt-a--ttaaat-agtttgataacaagcaggaaatatt
catgggccaatgacatg-accacattgaaatggtctat-
>TDR12|319590
--tataggcgattttgagggatgtaaacaa-tagcaatagt-tctatt-atgtttcca-g
ttgtaga-t--ctt-t---cat-t-tt-c-aaagctttagagaattt-aga-aa-g----
ctc--cacattgat--ac-t--t-tttatgacaactgttttag-cat-ta---attataa
ctgaatcgcc-t----tta-----------------------------------------
---------------------------------------
>TDR12|319591
----tagaccattttaagggatgtaaacag-aaacaatggt-cccaac-aatttttct-g
ttttaca-t--ttt-t---aat-t-tc-t-atagctttcaagaatca-aaa-aa-g--ag
--ccacatattgat-aa-ataatct-tatgatagctgttttaa-cat-cc-g-gttatga
ttaaattgcc-ttttgttacagtt-a--tgaaat-cgtttgataacaaacaggaaatgtt
catgggccaatgacatg-accacattgaaatggtatata
>TDR12|319592
--tatagaccattttgatggacataaacaa-taacaatggta-ctaac-atatttcct-a
tttcacg-t--ttt-c---att-t-ctat-atatattccaaaaatct-aaa-aa-g--gt
--ctacatattgac-aa-ataatgt-tatgatagttgttttaa-cat-cg-g-gttatga
taaaattccc-ttttttaacagtt-a--ctaagt-agtttgacaacaagcaggaaatgtt
catgagccagtgacatc-accacattgaaatggtctat-
>TDR12|319593
--tatagactattatgagagatgtaaacaa-aaacaatggt-cccaat-ggacttcct-g
ttttaca----ttt-t---cat-t-tc-a-atagcttctgagaatct-aaa-aa-g--ag
--ccacatattgat-aa-ctaacgt-tatgttagctgtttaaa---t-ta-a-gttatg-
----attgct-tcatgtta-attt-a--tgaaat-agtctgataacaaacaggaaatgtt
cataggccaatgacatc-accacattgaaatagtc----
>TDR12|319594
--tatataccattttgatggatgtaaacaa-gaacaatgat-cccgat-gtatttcct-g
ttttaca-t--ttt-t---aat-t-tc-t-atagcttcagagaatgc-aaa-aa-t--ga
--atacatattgct-aa-ataaggt-tatgacagctgttttaa-tgt-ta-a-tttatga
ttgaattgcc-taacattacagtt-a--tgaaat-agtatgataacaagcaggaaacatg
cttgggccaatgacatg-accacattgaaatagtc----
>TDR12|319595
--tatagaccattctaagggatgtaaacaa-taacaatagt-tttgac-ctatttcct-g
ttttaca-t--ttta----aat-t-tc-c-atagcttctgagagtc--------------
-----catattgat-aa-acaatgt-tacaatagctgttataa-cac-ca-a-gttatga
ttgaatcacc-tcttgttaaagat-a--tgaaat-agtttgacaacaaggaggaaatgcc
aatggcatcatggcatc-accacattgaagtggcc----
>TDR12|319596
--tataaaccattttgcggaatttaaacaa-aaacaatggt-cccaag-gcatttgct-g
ctttaca-t--ttt-t---aat-t-tc-t-atagcttccgagaacac-aaa-aa-a--ag
--ccacacattgat-aa-ataat-------------------------------------
------------------------------------------------------------
---------------------------------------
>TDR12|319597
------------------------------------------------------------
------------------------------------------------------------
-------------t-aa-atgatgt-aaggagagctgttttaa-cat-tg-a-gatatga
ttgacttgcc-tctttttacagtt-a--tgaaat-agtttgataacaagcaggaaatggt
cataggccaatcacatg-accacattaaaatgatctata
>TDR12|319598
--tatagaccattttgagggatgtaaacaa-aaacaatagt-ctcaac-gtatttcct-g
ttttaca-t--ttt-t---aat-t-tc-t-atagcttaagagaatcc-aaa-aa-g--ag
--ccacatattgat-aa-ataatgt-tatgaaagccgttttaa-cat-ta-a-gttatga
ttgaattgcc-tcttgtt--agtt-a--tgaaat-agtttgataacaagcaggaaatgtt
catgggccaatcacatg-accacattgaaatggtctata
>TDR12|319599
--tatagaccattttgagggatgtaaacaa-taacaatggt-cctcat-gtatttcct-g
ttttaca-t--ttc-c----------------agcttcagagaatcc-ata-ta-g--gt
--ccacatattgtt-aa-ataatgt-tatgatagctgctttaa-cct-ta-a-gttatgc
ttaaattgcc-tcttgttaaagtt-a--tgaaat-agttttacaatgggcaggaaatatt
aatgggccagtgatatt-gcctcattttaattgtctata
>TDR12|319600
------------------------------------------------------------
-------------------------------------------------aa-aa-g--ag
--ccacatattgat-aa-ataatgt-tattatgatagctttta-aca-tt-a-actatgg
ttgaattgcc-tcttgttacagtt-a--tgaaat-agttttatcccaagcaggaaatgtt
catgggccaatgacatc-accacattcaaatggtctata
>TDR12|319601
--tatagaccattttgagtgatgtaaacaa-aaaaaaaagt-cccaat-gaatttcct-g
ttttcca-t--ttt-t---aat-t-tc-t-atggctttagagaatcc-caa-aa-g--ag
--ccacat----------------------------------------------------
------------------------------------------------------------
---------------------------------------
>TDR12|319602
--tatagaccattttgaggaatgcaaacat-aaacaatggt-cccaac-gtatttcct-g
ttttata-t--ttt-t---act-t-tc-t-atagcttccgaaaatct-aaa-aa-g--ag
--ccacgtattgat-aa-ataa------tgatagctgtttaaa-cat-ga-a-gttatga
ttgaattgcc-tcttgttacagtt-a--tggaat-agtttgataacaagcaggaaatgtt
catgggccaatgacatc-accacattaaaatggtctaca
>TDR12|319603
--tatagaccatttcgagggatgtaaacaa-taacaatggt-cctcat-gtatttcct-a
ttttaca-t--ttt-t---aat-t-tc-t-ttagcttccataaatcc-aaa-aa-g--gt
--ccagatactgac-aa-ataatgt-tat-------------------------------
-------gcc-tattgttacagaa-a--tgaaaa-agtatgataacaagcaggaaatttt
caagggcagatgatatc-accacattgaaatggtctata
>TDR12|319604
--tatagaccattttgagggatgtaaacaa-aaaaaaaagt-cccaat-atatttctt-g
ttttaca-t--ttt-t---act-t-tc-t-ataggatccgagaattc-caa-aa-g--ag
--acacatattgat-aa-ataatgt-tatgatagctgttttaa-cat-ta-a-gttatga
ttgaa-----------ttacagtt-a--tgaaat-agtttgatgacaagcagtaaatgtt
catggaccaataacatg-accacattgaaatgatatata
>TDR12|319605
--tatagactattttgaggaatgtaaacaa-aaacaatagt-cccaat-gtatttcct-g
ttttaca-tg-tctgt---ggtct-tt-t-tggactctcgaaagc-t-----a-------
-----taga-ag-ttga-a-aatgt-tatcatagctgttttaa-aat-ta-a--------
--------------------agtt-t--tgtatt-tgtttga---caagcaa-aaatatt
catgggcccatgacatg-actacatt-aaatggtct---
>TDR12|319606
--tatagaccattttgagagatgtaaacaaaaaacaatgat-cccaat-gtatttcct-g
ttttaca-t--ttt-t---aat-t-tt-t-atagcttccgagaat-t--aa---------
-----c---t--------a-------tata-----t-ttttga--------a-gttatga
tagaattgct-tcttgttacagtt-a--tgaaat-agtttgataacaagcaggaaatgtt
catgggccaaaaacatg-accacattgaaagggtctata
>TDR12|319607
--tatagactatttagagggatgtaaacaa-aaacaatggt-cccatg-gtatttcct-g
tttcaca-t--ttt-t---agt-t-gc-t-atagcttccgagaatcc-aat-aa-g--ag
--ccacatattgat-aa-ataatgt-tatgatagctgttttga-cat-ta-t-gttatga
ttcaattgcc-tcttgtt--agtt-a--ta-----------------------aaatgtc
catgacctaatgacatc-accacattgaaatggcctata
>TDR12|319608
---------------------------------------------aat-gtatttcct-g
ttttaca-t--ttt-t---aat-t-tt-t-atagccttcgagaatac-aaa-aa-g--ag
--ccacatattgat-aa-atgatgt-catgatagctgttttac-cat-ta-a-gttataa
tcgaattgcc-tcttgttacagtt-a--tggaat-agtttgataactagcaggaaatgtt
catgggccaatgacatg-accacattgaaatggtctata
>TDR12|319609
----tagactaatttaagggacgtaaacaa-tagcaaaggt-cctaat-gtatttcct-g
tattaca-t--ttt-t---cat-g-tc-c-atagcttctgagtaatt-aaa-aa-g--gt
--ccagatattgat-aa-ataatgt-tatgatagctgttttac-tgt-ta-t-agcatgg
ttgaattgcc-ttatgttaaagtt-t--tgaaat-agtttgacaacaagcaggaaatgtt
catgggccaatgacatc-accacattgtcatggtcaata
>TDR12|319610
---acagaccgttttaagggatgtaaac---taacagtggg-cctcat-gtatttcct-g
ttttaga-t--ttt-t---aat-t-tc-c-atagcttcaaagaattc-aga-aa-t--at
--ccacatattggt-aa-ttttt---aatgatagctgtgttaa-cat-ta---gttatga
ctgaatcaga-tcttgttacagtt---ctgaaat-tgtttgacaacaagcaggaactgtt
catggaacaatgatat-caccatgttgaaatggtccata
>TDR12|319611
--tataggtgattttgagggatgcaaacaa--------------taat-gcatttcct-g
ttttaca-t--ttt-t---aat-t-tc-c-gtagctcccgagaatcc-tga-aa-g--gc
--ccacatattgat-aa-ataacgt-tatgacatctgctttaa-cgt-tg-g-gatatga
ttgtattgcc-tcttgttacagct-at-taaaat-agtttgacaacaagcaggatatgtt
tatggtccagtggcatc-accgcattgaaatagtctata
>TDR12|319612
------------------------------------------------------------
---------------------------------------gagaatcc-gaa-aa-g--ag
--ccacatattggt-ta-ataatgt-tatggtagctgctttaa-cat-ta-a-attacga
ttgaattgtc-ttttgttacaaat-a--taaaat-agtttgataataagcaggaaatgtc
catgggccaacggcatc-accacattgaaatggtctat-
>TDR12|319613
--tatagaccattttgagggatgtaaacta-aaacaatggt-cccacc-gtattttct-g
ttttaca-t--ttt-a---aat-t-tt-t-atagctttcaagaatcc-aaa-aa-g--ag
--ccaca--ttgat-ta-ataatgt-tataatagctgctttaa-cat-ga-a-gttataa
ttgatttgcc-tcttgttacagtt-a--tgaaat-agtttaataacaagcaggaaatgtt
catgggccaatgacatc-accacattgaaatggtctata
>TDR12|319614
----tagaccattttgggggatgtaaacaa-aaacaatggt-cccaat-gtatttcct-g
ttttaca-t--atg-t---aat-t-tc-t-atagctttcaaaaatac-aaa-aa-g--ag
--ctacatattgat-aa-ataatgt-tatgatagctgatttaa-cat-ta-a-gttatga
ttgaattgcc-tctggttacagtt-a--tgaaat-agtttgataacaagcaggaaatgtt
c-atgaccaatgacatc-acaacattgaaatggt-----
>TDR12|319615
--tacagaccattttgagggatttaaacaa-aaacaatggt-cccaat-gtatttcct-t
ttttaca-a--ttt-t---aat-t-tc-t-atagcttctgagaaatt-gaa-aa-g--ag
--ccacatattgat-aa-ataatgc-tatgatagctgttttta-cat-ta-a-gttatga
ttgaattgcc-tcttgttacagtt-a--tgaaat-agtttgataacaagcaggaaatgtt
catgggccaatgacatc-atcacattgaaatggtctat-
>TDR12|319616
--tatagaccattttgggggatgtaaacaa-aaacaattgt-cccaac-gaatttcct-g
ttctaca-g--ttt-t--caat-t-tc-a-atagtttcagagaatcc-aga-aa-g--aa
--ccacatattgat-aa-ataatga-tataatagctgttttta-cat-ta-a-gttctga
ttgaattgcc-tcttgttacagtt-a--tgaaat-cgtttgataacaagcaggaaatgtt
catgggtcaatggcatg-accacattaaaatg-tctata
>TDR12|319617
------------------------------------------------------------
------------------------------------------------------------
---ccactgttgtt-aa-gtaatgt-tatgacagctgatttaa-cgt-ta-a-gattgaa
ttgaattgtc-tcgtgttacagta-a--tgaaat-agtttgacaaccatcaggaaatgtt
caggaacaaataacaa-cactgcattgaatcggtctata
>TDR12|319618
---atagcccatgttgagggatgtaaacaa-aaacaatggt-tccaac-gtatttcct-g
ttttaca-t--ttt-t---aat-t-tc-t-atagcttctgaaaatcc-aaa-aa------
-------------------gaacgt-tatgatagctgttttaa-cat-ta-a-gttatga
ttgatttgcc-tcttgttatggtt-a--tgaaat-agtttgataacaagcaggaaatgtt
catg-gccaatgacatg-accacattgaaatggtctata
>TDR12|319619
--tatagcccattttgagggaagtaaacaa-taacaatggt-cctaat-gtattttct-g
tcttaca-t--ttt-t---aat-t-tt-t-atagcttccgagaaacc-aaaaaa-g--gt
--ccatttattgat-aa-ataatat-taggatagctgttttaa-cat-ta-a-gttacaa
tttaattgtt-ttttggtacagtt-a--tgaaat-agtttgatatcaagcaggtaaagtt
catgggccaatgatatt-aactcattgaaatggtctata
>TDR12|319620
--tatagaccattttgagggacgtaaacaa-aaacaatggt-cccaac-gtatttcct-g
ttttc----------g---aat-t-tc-t-atagcttctgagaatcc-aag-aa-g--ag
--acacatattgct-aa-ttaatgt-tattatagctgttttaa-cat-ga-a-gttaaga
ttaaattgcc-ccttgttacggtt-a--taaaat-agtttgataacaagctggaaatgtt
caagggccaatgacatg-accacattgaaatggtctata
>TDR12|319621
-----agaccattgtgaaagatgtaaacaa-aggcaatggt-cccaac-atatttcat-g
ttttacatt--ttt-t---aat-t-tt-c-atagcttccgagagtcc-aaa-aa-g--gt
--ccacatttttat-aa-ataatgt-tatgtcgac-------------------------
ttgagttgcc-tcttgtta-agtt-a--taaaat-ggtttgacaacaaacaggaaatgtt
catgggccaatgacatg-accacactgaaatggtctata
>TDR12|319622
catatagaccattttgaggacaatatgcaa-aaacaatggt-cccaac-gtatgtcct-g
ttttact-tttctt-t---tat-t-tc-t-atagcttccgagaattc-aaa-aa-g--ag
--ccacatattgat-aa-ttaatac-tatgaaagctgttttaa-cat-ga-a-gtcaaga
ttgaattgcc-tcttgttacagtt-a--tggaat-agtttgataacaagcaggaaatgtt
catggtccaatcacatg-accatattaaaatggtttata
>TDR12|319623
--tgtagacgatttttgggaa-gtaaacaa-taacaatggt-tccaac-gtatttcct-g
ttttcca-t--ttt-t---aat-t-tc-t-ataacttctgaaaatgc-aaa-aa-g--ag
--ccacatattgat-aa-acagtgt-tacaatagctgttttaa-cat-ta-a-gttaagt
ttgaattgcc-tctcgttacattt-t--ttaaat-agtttgataacaagccggaactgtt
gacaagccaaagacatt-aacacattgaaatagtc----
>TDR12|319624
tatatagaccattttgagggatgtaaacag-taacaatggt-cctaat-gtattttct-g
tattaca-t--ttt-t---aat-t-tt-c-aaagcttccaggaatct-aaa-at-g--tt
--ccacatattgat-aa-ataatgt-t---atggcagttttaa-cat-tt-a-agtatga
ttgaattgcc-ttctgttacagtt-a--tgaaat-agtttggcaacaagcagaaaatgtt
catggaccagtg---------acattgaaatgatctata
>TDR12|319625
--tatagaccattttaaggcatgtcaacaa-taacaatggt-cctact-gtacttcc---
---------------------------------------gagaattc-aaa-aa-g--gt
--caacat-ttgat-aa-atgatgc-tataattgct-----------------gttatga
ttgaattgct-tcttaatgcagtt-a--tgaaat-agtttgacaacaatcaggaaatgtt
catgggccaatgacatc-accacattgaaatggtctata
>TDR12|319626
--tatagaccattttgaggggtgtaaacaa-aaacaatggt-cccaac-gtatttcct-g
ttttaca-----------------------------------------------------
-------------------------------------ttttaa-cat-taca-ggtatga
ttgaattgcc-tcctgttgcagtt-a--tgaaat-agtttgataaca-------------
---------------------------------------
>TDR12|319627
------------------------------------------------------------
----aca-t--ttt-a---aat-t-tc-t-atcgcttctgagaatcc-aaa-aa-g--ag
--ccacatattaat-aa-ataacgt-catgatagatgttttaa-cat-ta-a-gttatga
ttgaattg----------------------------------------------aaggtt
catggaccaatgacatt-actacattgaaatagtctata
>TDR12|319628
----------attttgagggatgtaaacaa-aagcaatgct-cccaac-gcatttctt-g
ttttaca-t--ttt-c---aat-t-tc-t-atggcttctgagaatac-aaacaa-g--ag
--ccaca-------------tatgt-catgatagctgttttaa-cat-ta-a-gtgatga
ttaaattgct-gcttcttacagtc-a--tgaaat-agtttaataacaagcaggaaatgtt
catgggctaaggacatg-accgcattgaaatgctctata
>TDR12|319629
--------------tgag--atgtaaacaaaa-acaatggt-ctacac-gtatttttctg
ttttact-t--gtt-t---tat-t-tc-t-atagcttccaagagtcc-aaa-at-g--ag
--ccacatattgat-aa-ataatgt-tttgatagctgttttaa-cat-ga-a-attatga
ttgaattgcc-tcttgttacaatt-a--tgaaat-agtttgataacaagcaggaattttt
tatgggccaatgacatg-accacagtgatatggtctata
>TDR12|319630
--tatagaccattttgagggatgtaaacaa-aaacaatggt-cccagc-gtatttcct-g
tttcaca-t--ttt-t---tat-t-tt-t-atagcttcggagaatct-aaa-aa-g--ag
--ccacatatgtat-ag-ataatgt-tatgagagctgttttaa-cat-tg-a-gttaaga
tttaattgcc-tcttgttacagtt-a--tgaaat-agtttgataacaagcaggaaatgtt
catgtgcca-tgacatc-accacattaaaatagtctata
>TDR12|319631
--------------------------------------ggt-cctaac-atattttct-g
ttttaca-t--tgt-t---aat-t-tc-c-atacctgccaag-------aa-aa-t----
-tccacatatt------------gc-tatgacagctgttttag-cgt-tt-a-gatgcga
ttgagctgcc-acttgttacagtt-at-taaa----------------------------
---------------------------------------
>TDR12|319632
---acagaccattttgagggatgtaaacaa-taacaatggt-cctgac-g--ttgcct-g
ttttcaa-t--ttta----cat-t-tc-c-aaagcttctaagagtcc-aaa-ta-gtt--
--ccacatattgat-aa-ataatgt-aaggatagctgttgtaa-cat-ca-a-gttatga
ttgaattgcc-tcttgttacagat-t--taaaat-agtttgataacaagcaggaaatttt
cactggccaatgacatg-accacattgaagtggtctata
>TDR12|319633
--tatggaccattttgagggatgtaaataa-taacattggt-cctgat-gtatttcct-g
tattaca-t--tta-g---aat-t-tc-c-ataacttccaagaa------a-aa-g--gt
--ccacatattgct-aa-atagtgt-tatggcagctgttttta-cat-ta-a-gatataa
ttaaatcgcc-tctggtt-------------aat-agttgggtaacaagcaggaaatgtt
tatgggccagtgaca---gccctgttaaaatggtctata
>TDR12|319634
--tatagaccactttgagggatataaacga-taacagttgt-tttcac-atatttcat-g
tcataca-t--gtt-t---aat-t-tc-c-ttagcttatttgaatcc-aaa-aa-g--ag
--cttcatattgat-aa-ataat------------------------------gtttgaa
ttgaattgcc-tcaggttacagtt-a--tgaaat-agtttaacaacaagcaggaaatgtt
tatgggtcaatgacatg-accacattgaaatggtctata
>TDR12|319635
--tatagaccattttgagggatgtaaacaa-taacaatggt-ccaatc-gtatttcct-g
tt-taca-t--ttt-t---aat-t-tt-t-atagcttccgagaatcc-aaa-aa-g--ag
--ccacatatttat-aa--taatat-tatggcagctgttttac---t-ta----------
tggaattgct-ttttgttacagtt-a--t-aaat-agattgataacaagcaggaaatatt
cacgggccaatgacatg----acattgaaatggtcta--
>TDR12|319636
----tagaccattttgagc------gacaa-aagcaatggt-cccagc-gtatttcct-t
ttttaca-t--ttt-t---aat-t-tc-t-atagcttctgagaatac-aaa-a-----ag
--ccatataatgat-aa-ataatgt-tatgatagttatgttaa-ca--------ttatga
ttgaattgcc-tcttgttacagtt-a--tgaaat-agtttgataacaagcatgaaatgtt
tatg-----------------------------------
>TDR12|319637
---atagaccattttgagagatgtaaacaa-taacaatggt-cctgac-gtatttcct-g
ttttaca-t--ttt-a---aat-t-tc-t-attgcttttgagaatcc-aat-aa-g--ag
--ctacattttgac-aa-ataaagt-tacgatagctattataa-cat-ca-a-gttatga
ttgactcccc-tcttgttacagtt-a---gaaat-agtttgacaacaagaaggaaatgtt
catgaggcaatgacatc-accactttgaaatggtctata
>TDR12|319638
--tatagaccattttgaagcatgtaaacaa-taaaaacggt-cctaat-gtatttcct-g
tattaca-t--ttt-a---aat-t-cc-c-aaagctttcaagaatcc-aca-aa-t--gt
--ccacatgttgat-aa-ataatgt-tatgatagctgttttaa-tgt-ta-a-gatatga
ttgaattgac-tcttgttacactt-a--ctaaat-agtttgaaaacaggaaggaaatgtt
catgggccaatgacatg-accacattaaaatggtctata
>TDR12|319639
--tatagaccattttgagggatgtaaacaa-taacaatggt-cctaat-gtatttcct-g
ttttaca-t--ttt-t-----a-t-tt-t-ctagcttctgagaatcc-aaa-aa-g--gt
--ccacatattaat-aa-ataatgt-tctgacagctgttttaa-cat-ta-a-gaaatta
ttaaattgcc-tcttgttgcagtt-a--aaaaat-agtttgaaaactagcaggaaatatt
catgggccaatagcatc--------tgaaatggtc----
>TDR12|319640
--tattgaccattttgagagatgtaaacaa-taacaacagt-cctgac-gtatttcct-g
tttcatg-t--ttt-t--------------------------------------------
------atttttat-aa-ataatgt-tatgacaactgttttaa-c--------gttatat
ctgaattgcc-tcttgttacagtt-a--tgaaat-agtttgacaacaaacaggaaatgtt
catggaccaatgacatc-accacactgaaatggcctata
>TDR12|319641
------------------------------------------------------------
------------------------------------------------------------
-----------------------gt-taagttagctgttttaa-cat-ta-a-gttatga
ttgaattgcc-tcttgtcgcagtt-a--tgaaat-agtttgataacaagcaggaaatgct
tatgggctaatgacatg-accacattaaaatgttctata
>TDR12|319642
--tatagatcaatttgtgggatgtaaacaa-aaacaatggt-cccaag-gtatttcct-g
ttttgca-t--ttt-tt-acat-t-tc-t-aaagcttctgagaatcc-aat-aa-g--tg
--ccacatactgat-aa-ataatgt-tatgacagctgtttt--------a-a-gttttga
ttgaattgcc-tcttgttacagtt-a--tgcaat-agtttgataacaagcaggaaatgtt
cataagccaataacatg-gccacattaaaatggtctata
>TDR12|319643
--tatagacagtttcagcg-atgtaaaca-aaaacaatggt-cccatc-atatttcct-g
tattaca-t--tgt-t---aat-t-tc-t-aaagcttccgagaatcc-aaa-aa-g--at
--tcacatactggt-aa-ataatgc-tatgatagctgttttag-cat-ga-a-gttgtga
ttgaactgtc-tcttgttacagtt-a--tgaaat-agtttgatgacaagcaggaaatgtt
catgggtcaatgagatc-accacattgaaa---------
>TDR12|319644
-----agacgattttgacggatgtaaacaa-aaacaacggt-cccaac-aagtttcct-g
ttttaca-t--ttt-t---act-t-tc-t-atagcttccaagaatgc-aat-aa-g--ag
--ccacatattaat-aa-ataatgg-tatgacagctgttttaa-cat-ta-a-gttatga
ttgaattgcc--------------------------------------------------
---------------------------------------
>TDR12|319645
----tagaccattgtgagggatgtaaacaa-aaacaacagt-gccaac-gtatttcct-g
ttttata-t--ttt-t---aat-t-tc-t-atagcttccgagaatcc-aaa-aa-g--ag
--ccacatattgat-ta-aatat-t-tttgatagctgttttaa-cat-ga-c-gttatga
ttgaattact-tcttgtcacagtt-a--tgaaat-agtttgataacaggcaggtaatgtt
tatgggccaatgacatg-accacattgaaatggtctat-
>TDR12|319646
--tatagacaattttaaggcatgtaaacaa-aagca------taaagt-gtatttcct-g
ttttaca-t--ttt-t---aat-t-tc-t-atagctt--------cc-aaa-aa-g--ag
--ctacat--tgat-aa-ataatgt-tataatagctgttttaa-cat-ta-a-ggtatga
ctgaattgcc-tcttgttacagtt-a--tgaaat-agtttgataacaagtagaaaatgtt
catgagccgatgacctg-accacattgaagtg-------
>TDR12|319647
--tatagaccattttgagggatgtaaacaa-aaacaatggt-cccaac-gtatttcct-g
atttaca-t--ttt-t---agt-t-tc-t-atagcttctgagagtcc-aga-aa-g--ag
--ccacatattgat-aa-ataatgt-tatggtagctgttttta-tac-ta-a-gttatga
ttgaattgcc-tcttattacagtt-a--tgaagt-agtt----aacaagcaggaaatgtt
cacgggccaatgacatg-accacattgacatagtcaata
>TDR12|319648
--------------------------------------------------catttt----
--------------------ag-t-tc-c-atagcttctgagaatac-aaa-aa-ggt--
--tgacatgtttat-aa-ataacgt-tatgacagcttttttac-cat-aa-a-gatatga
ttaaaatgcc-tcttattactgtt-a--tgaaat-agctttataaaaagcaggaaatgtt
caggggccaataacatt-aacacattgaaatggtttata
>TDR12|319649
--tatagaccattttgaggggtgtaaacaa-aaacaatggt-cccagc-atgtttcct-g
ttttaca-t--ttt-t---aat-t-tc-t-atagctttcaagaaacc-tga-aa-g--tg
--tcacatatcgat-ac-ataatgt-tatgatgattgttttta-cat-ta-a-gttatga
tcgaattacc-tcttgttacagtt-a--tgaaat-agtaaaataacaagcagaaaatgtt
aatg--caaatgacatg-accacattgaaatggtctata
>TDR12|319650
--tatagaccattttgagggaagtaaacaa-taagaatagt-tctaat-gtattttct-g
ttttaga-t--ttt-t---aat-t-tt-c-atagcttctaagaatac-aga-aa-g--ct
--tcacatattga---------------------------tac-gtt-tt---ttaatga
ctgaatcacc-tcttgttacagtt---cagaaat-agtttgatgacaagcaggaactatg
ca----tcaatgatat-tgactttttgaaatggtttata
>TDR12|319651
----tagagccttttgatggatgtaaacaa-aaacaatagt-cccagc-atatttcct-g
ttttaca-t--ttt-t---tatttct------agcttctgggaagcc-aaa-aa-g--ag
--ccacatattgtt-aa-ataatgt-tatgacagctgttttaa-cat-ta-a-gttaaca
ttaagttgcc---------------------------tcttgtttcagttatggcatgtc
catgggccaatgacatg-aacacactgaaatggtctata
>TDR12|319652
--tatagaccattttcataaatgtaaacaa-aaacaatgct-cccagc-agacttcct-a
tttaaca-t--tat-t---aat-t-ca------gtttccgagaatcc-aaa-aa-g--ag
---catatattgat-ac-atagtta-tatgatagctgttttaa-cat-ta-a-gttatgt
ttgaattgcc-tcttgttacagtt--------at-agtttgaaaacaagcaggaaatgtt
cataggccaatgtaaag-accacattaaattggtc----
>TDR12|319653
-----agaccattttgagggatgtaaacaa-aaacaatagt-cccaat-gtatttcct-g
t-----------gt-t---aat-t-tc-t-atagcttccgagaatcc-aaa-aa-g--ag
--ctacatattgat-aa-ataatgc-tatgatggttgttttaa-cat-ta-a-gttatga
ttgaattgcc-tcttgttacagtt-a--tgaaat-agtttggtgatgaggaaa-------
----tgctcacgacatg-accacattgaaat--------
>TDR12|319654
---atagatcattttagg--atgtaaacaa-----a-cggt-cttgac-g----t----g
--------t--ttt-----agt-t-tcat-atagcttccgagaac-t---a-ag-g----
--ttatata-tgataaatataatg--c---ata--tgtttcaa-cgt-tg-a-gatatga
ctgaattacc-tcttattacagt--a----aaat-agtttgacaacaagcaggaaatgtt
catgggccaa----atc-actacat-gaaatggtctata
>TDR12|319655
----------------------------------------------at-gtatttcct-g
t-ttaaa-t--ttt-t-----t-t-tt-t-atagcttctgataatcc-aaa-aatg----
-tccacatattgat--a-a-aatgtttatgac-gctgtg-taa-tat-ta---gttaaga
ctgaattgcc-tcttgttacagtt-a--taaaat-ggtttgac-acaaacagg-aatgtt
catgtgctaatgatat-cgctatattgaaa-gggtcaat
>TDR12|319656
--tatagactattttgagggatgtaaacaa-aaacaatggt-gccaat-gcatttcct-g
ttttaaa-t--ttt-t---ag-------------ctttggagaatcc-aaa-aa-g--ag
--ccccatattgat-aa-atgatgt-tatga----tgttttaa-cat-ta-a-gttatga
ttgaattgct-tcttgttacagtt-c--tgaaat-agtttgataacaagcaggaaatgtt
tatgggccaataaaatc-accacattgaaatggt-----
>TDR12|319657
------------------------------------------------------------
------a-t--ttt-t---aat-t-tc-t-atagcttccgagaatct-gaa-aa-g--ag
--ccacacatttat-aa-ataatgt-tatgatctctgttttaa-cat-ta-a-gttttga
ttgaattgcc-tcttgctacagtt-a--tgaaag-agtttgacaacaag-aagaaatgtt
catgggttaatgacatg-accatattgaaatggtct---
>TDR12|319658
--tatagaccattttgaggtttgtaaaaga-taaca-tggg-catatc-ctatttctt-g
tattac--t--ttt-t--aaat-t-tc-c-atagcttctaagacacc-aaa-aa-g----
ctccacatattgat-aa-ata-----------------------------------atga
ttaaattgcc-ttttgttacagttaa---taagt-agtttg----taagatg-aaa--ga
-a-gg---aa----at-------gtt-a--t--------
>TDR12|319659
--tatagaccattttgagggatgtaagcat-taacaatagtccccaat-gtatttcct-g
ttttaca-t--ttt-t---att-t-tc-c-atagattccaagaatac-aag-aa-g--gt
--ccacaaattgat-aa-ataatgt-tgtgacagctgttttga-tgt-ta-a-gttatga
ctgaattgcc-tcatttcatagtt-a--taaaac-agtttgacaacaagcaggaaatgtt
catgggtcaataacatg-gccacattgaaatggtctata
>TDR12|319660
------gaccattttgagggatgtaaacaa-gaacaatggtatccaac-gtatttcct-g
ttttat-----tt------aat-t-tc-c-atag--tccgagaatct-aaa-aa----ag
-taca-ata-taat-aa-ataatg--tatg--ag-tgttttaa-ca-----a-gctatca
ttgatt-----tcttgttacagtt-a--tgaaat-agtttgacaacaagcaggaaatttt
catgggcca-----atc-accacattgaaa-ggtctata
>TDR12|319661
--tatagaccattttgaggaatgtaaacaa-aaacaatagt-cccaac-gtatttcct-g
ttttaca-t--ttt-t---aat-t-tc-t-agagcttccgagaatcc-aaa-aa-g--ag
--ccacatattgat-aa-ataacgt-tatgatagctgttttaa-cat-ta-a-gttatga
ttgaatttcc-tcttgttactgat-g--tgaaat-agtttgataactagcaggaaacggt
catg--------------agcacattgaaatggtct---
>TDR12|319662
-----aggccattttgaggcatgtaaacaa-taacgatggt-cctgac-gaatttcct-g
ttttaca-t--ttta----aat-t-tc-c-atagcttctgagagtcc-aaa-ta-gtt--
--cagcttattaat-aa-ataacgt-tacgatagctgttacaa-cat-ca-a-gttatga
ttgaatcgcc-tcttgtaaccgat-a--tgaaat-agtttgacaacaagcaggaaatggt
gttgggccaatgacatt-accacgttgaaatagtctata
>TDR12|319663
----tagaccattttgagggatgtaaacaa-taacaatggt-cctaat-gtacttcct-g
ctttaca-t--ttt-t---cat-t-tc-c-atagccccctagaattc-taaacg-g--gt
--ccatatctttat-aa-acaacat-tacgacagctgttttaa-cat-tg-a-gatatga
ttgaattacc-ttttgtaacagtt-at-taaaat-agtttgacaacgattaggatttgtt
catgggccaatggcatc-accacattgaaatggtctat-
>TDR12|319664
-----------------------taaacaa-aaataatggt-cccaac-gttcctcct-g
ttttaca-t--ttt-c---aac-t-cc-t-gtagcttccgagaatcc-aaa-aa-g--ag
--tcacatattgat-ga-ataatgt-tatgatagctgttttaa-caa-ta-a-gttatga
ttgaattgcc-tcttgttacagtt-a--tgaaat-agtttgataacgagcaggaaatgtt
catg-gccaatgaaatg----------------------
>TDR12|319665
------------------------------------------------------------
-------------------------------tagctactgaaaatcc-taa-aa-g--gt
--ccacatattgac-aa-a-aatgt-tatgttagctgtgttaa-cat-t--a-cttatga
ctgaattgcc-tcttgttacagta-a--ttaaat-aatttgacgacaagcaggaattgtt
aatggtccaatgacatc-accacattg------------
>TDR12|319666
--tatagaccattatgagggatgtaaacaa-aaacaatggt-cccaac-gtatttcct-a
ttttatt-g--att-t---tat-t-tc-t-gtagcttccaggagtcc-aaa-aa-g--ag
--ccccagattgat-aa-ataatgt-tgtgatagctgttttaa-cat-taaa-ttaatga
ttgaattgcc-tc----ttgagtt-a--tgaaat-agtttgataacgagcaggaattgtt
c-------------atg-gccacattgaaatggtc----
>TDR12|319667
--tatagaccattttgagggatgtaaacaa-aaacaatggt-cccaac-gtatttcct-g
ttgtacatt--ttt-t---aac-t-tc-t-agagcctccgagaatcc-aat-aa-g--ag
--ccacatattgat-ga-ataatgt-gatgatagctgtttaaa-ca--------ttatga
ttgaatcgcc-tcctgttacagtt-a--tg-----agtttgataacaagcaggaaatatt
catcgaccaatgacatc-accacattgaaagggttt---
>TDR12|319668
----tagaccattttaagggatgtaaacaa-taacactggg-cccagc-ttatttcct-g
ttttaca-t--ttt-t---aat-t-tc-t-atagctgcaaagaatcc-aaa-aa-g--ag
--ccacatattgat-aa-ataatgt-tatgatagctgttttta-cat-ta-g-gttatga
ttgaattgc--acttgttacagtt-a--tgaaat-ggtttgataacaagcaggaaatgtt
catgggccaatgacatc-accacattgaaatggtctata
>TDR12|319669
--tatagaccatttcgagaaatgtaaacaa-aaacaatatt-cccaac-gcatttcct-g
tttcaca-t--ttt-t---aat-t-tc-t-atagcttacgagaatcc-aaa-aa-g--ag
--ccacagattgat-aa-ataatgt-gatgatagctgttttaa-cat-ta-a-gttagga
ttgaattgcc-ttttgctacagtt-a--tgaaaa-agtttgaaaacaagcagcaaatgtt
tgtgaaccaatgacatg-accacattgaaatggtctata
>TDR12|319670
--tatagaccattttgagggatgtaaatga-taataattgt-attaac-acatttcct-a
tttaaaa-t--ttt-t---aat-c-ca-c-atagcttccaaaaaacc-taa-aa-g--gt
--caacatattaat-aa-atagtgt-tatggcagctgttttaa-tgt-ta-a-tatatga
ttgaattgcc-tcttgttacagtt------------------------------------
---------------------------------------
>TDR12|319671
-----agaccactttaagagatgtaaacga-taacaatggt-cctaac-gtatttcct-g
t-ttaca-t--ttt-t---aat-t-tc-c-atagcttccaagaaccc--aa-aatg----
-tccacatgttggc-aa-ataatgt-catgatttccgttttaa-ggt-ta-a-gatatga
tggaatcacc-tcttgttacagtt-a--tg-aat-agtttggcaacaggcagga------
-atgggctaatagcatc-act-cattga-----------
>TDR12|319672
----tagaccattttgagggatgtgaacaa-aagcaatggt-cccaac-gtgtttcct-g
ttttaca-t--ctt-t---aat-t-t-at-atagctttcgagaatcc-aaa-aa-ggt--
--ccacatattgaa-aa-ataatgt-taggatagc-gttttaa-cat-ta-a-gatatgt
ttgaatggcc-tcttgttagagtg-a--tgaaataagtgggataacaagcgggaaatgtt
catgggccaatgacgtc-accacattgaaatggtctaca
>TDR12|319673
--tatagaccattttgagggatgtag-----------------acaac-gtatttcct-t
ttttaca-t--gtt-t---aat-t-tg-t-atagcttacgagaatc--------------
---cacatattgat-aa-attatgt-tatgacagctgtttgaa-cat-ta-a-gttctga
ctga--------------------------------------------------------
---------------------------------------
>TDR12|319674
--tatagaccattttgagggatgtaaacaa-aagcaatggc-ctcagc-atatttcc---
------------------------------------------------------------
-------tgttgat-aa-ataatgc-tatgatagctgttttaa-cgt-ta-a-gttatga
ttgaattacc-tcttgttaaagtt-a--tgaaac-agtttgttaacaagtaggaaatgtt
gatgtgcctatgacatg-accacattgaaatggtctata
>TDR12|319675
--tatagaccattttaagggatgtaaacaa-aaacaatggt-cccgac-gcgtttcct-g
tttaaca-t--ctt-t---aat-t-tc-t-gtaacttcagggaatct-aaa-ta-t--ag
--ccacatattaat-aa-ataatgt-tatgacagctgttataa-tgt-tg-a-gttatga
ttg--ttaca-gtgaaata---------------------gtttgataacaggaaatgtt
catgagtctacgacatc-accacattgaaataatctata
>TDR12|319676
-------------------------aac-a-----a-tggtgcc-aac-acgtttcct-g
tttaaca-t----tgt---agt-t-tc-t-gtaggttctgagagtcc--ag-ag-g--ag
--cctcacactgatcagcgcggtg---gtgagagctgtt--aa-cat----a-gc-agga
ctccatcacc-tcctgctgcagtt-a---gaaat-a-tttcataaccagcaggaaatatt
cacgagccaatgacag-cgccacactgaaatggtctaca
>TDR12|319677
--tatagagcattcagagggatgtgaacaa-aagcaacggt-cctgac-gtatttcct-g
ttttaca-t--ttt-t---cat-t-tc-c-acagcttcagagaatcc--aa-aa-c--ag
--tcagac-----------tattgc-tatgagagctgatttaa-ctg-ta-g-gttttgg
ttgaattgca-tcttgtta------------------------------caggaaatgtt
catgggccagt---------gacattgagatggtctata
>TDR12|319678
--tatggaccattttgagggatgtaaacaa-taacag-----------------------
---------------t---ggt-c-c--------ctgtgtgaaac-c--aa-aa-g--ag
--ccacacactgat--a-atag-------g--agctgttcaac---t----a-gttctga
ctgaatcgcc-tcgtgttacagtt---ctgaaat-agtttgatatgaagcaggacatgtt
gatgg---gatgacagg-accacactgaatcggtgtat-
>TDR12|402323
-----------ttttgaagaacataaaca---aacaatggt-cacaac-atattttct-g
ttttaca-t--ttt-t---aat-t-tc-t-acagtttacgagaaaca-aaa-aa-g--ag
--cgacatattgatcaaa----tct-tatgagagttgttttaa-cat-ta-a-gatat--
-------gac---tgaattgcctt-a--taaaat-agttttataacacgcaggaaatgtt
cat-ggccaatgacatg-accacattgaaatggtct---
>TDR12|402324
--tatagaccattttgagggatgtaaacaa-aa-caacggt-cccatt-gtattttct-g
ttttaca-t--ttt-t---aat-a-tt-t-atagcttccgagaatgc-aaa-aa-c--ag
--atgcataataat-ga-ataatgt-catgaccgctgttttaa-cat-ta-a-gttatga
ttgaattgcc-tcttgatacagtt-a--tgaaat-agtttgataacatgcaggacatgtt
catggaccaatgacatg-acaacattgaaatgggctata
>TDR12|402325
--tatagaccgttttaagggatataaacaa-aaacaa-ggt-cccagc-atatttcct-g
ttttaca-g--att-t---aat-t-tc-t-atagcttctgagaatcc-aaa-aa-g--ag
--ccccatattaat-aa-ataatgt-catgacagctgctttaa-cat-ta-a-gttataa
ctgaattacc-tcttgttacagat-g--taaaat-agtttgataacaagcaggaaatgtt
catgggccaattatatc----atgctgaaatggtcca--
>TDR12|402326
---atggaccattctgagggatgtaaacga-aaacaagggt-ctcaac-atatctcct-g
tatcaca-t--ttt-t---aat-t-tc-t-atagcttccgagaatcc-aaa-aa-g--ag
--ccacatattgat-aa-ataatgt-tataacagctgttttaa-cat-ta-a-a------
-------------ttatgataatc-a--aagttg-aaat------caagcatgaaatgtt
cttgggccaatgacatg-accacattgaaatggtctata
>TDR12|402327
--tatagagcattttgagggatgtaaacaa-aaacaatggt-cctaac-gta-ttcctgg
t--taca-t--ttt-a-----a-tatc-t-acagctttcgagaatcc-taa-a-------
---tt-a-at--a---a-ataat-t-taagatagctgttttaa-cat-ta-c-attatga
ttgagttgcc-tcttgctacaatt-a--a-atgt-tcttaaat-gacagcggaaaatgtt
catcg-ccaatgacatg-accacattgaaa---------
>TDR12|402328
--tatagaccattttgagggatgtaaataa-taacaatggt-cctatt-gtattgtct-g
tattaca-t--ttt-t---aat-t-ta-c-acagcttccgagaatcc-aaa-aa-g--gt
--ccacatattgat-aa-ccaatgc-tatgattgctgtaatta-tgt-ta-a-gatataa
ctgacttgc--------------t-a--tgaaat-agtttaacaacaaacaggaagtgtt
catgggccaatgacatt-actctattgaa----------
>TDR12|402329
--tatagaccattttgagggatgtaaacaa-aaacaatgg--------------------
------------------------------------tcagacactgc-aaa-aa-g--ag
--ccagatattgat-aa-atgattg-tatcatagctgttttaa-cat-ta-g-gttatga
ttgaattgcc-tcttgtcacactt-a--tgaaat-agtttgataacaagcaggatatgtt
tatgcgccaatggca------------------------
>TDR12|402330
--tatagaccatttagagggatgtaaacaa-aaacaatggc-cccaac-gtgtttcct-g
ttttaca-t--ttt-t---aat-t-tc-t-ccagcttccgagaatcc-aaa-aa-g--gg
--ccacatattgat-aa-ataatgt-tatgaaagctgttttaa-cag-ta-a-gttatga
ttgaattgcc-tcttgttatagtt-a--cgaagt-agtttgataacaagcaggaaatgtt
catgggccaatgacatg-accacattgaaacggtccata
>TDR12|402331
--tatagaccattttcatgggtgtaaacaa-acacagtggt-cccaac-gtatttcct-t
ttgtaca-t--ttt-t---aat-t-c------agcttccgagagtcc-aaa-aa-g--ag
--ccacatattggt-aa-ctaatgt-tatgatagctgttttaa-cat-ta-t-gttatga
tggaattgcc-tcttgttacagtt-a--tt-----------------------aaatgtt
catggaccaatgacatg-accacattgaaatggtctata
>TDR12|402332
--tacagatcatttagagcgctgtaaacaa-aaacaatggt-cccaat-gtattttct-t
----aca---tttt-t---aat-t-tc-t-atagcttacgagaatcc-aaa-aa-g--ag
--ccacatattgat-aa-ataatgt-tatgacagc-----------t-ca-a-gttatga
ttgaattgtc-tcttgttacagtt-a--tgaaat-agtttgataacacacaggaaatgtt
catgggccaatgacatg-atcacattga-----------
>TDR12|402333
-------------------------------------tggt-ccaaac-atatatcct-g
ttttaca-t------------t-t-tc-c-ataatttccgagaatcc-taa-aa-g--gt
--ccacatattgat-ca-ataatgt-catgacagcgtt---aa-cgt-ta-a-gatatga
ttgaattgcc-tcttgtcacagtt-a--tgaagt-ggtttgacaacaag-----------
---------------------------------------
>TDR12|402334
------------------------------------------------------------
----aca-t--ttt-ctacaat-t-tc-t-atagcttccgagaatcc-ata-aa-g--ta
--ccacataatgat-aa-ataatgt-tataatagctgtttcaa-cat-aa-g-gctatga
ttttattgcc-tcttattacagtt-a--tgaaat-agtttgataacaaacaggaaatgtt
tatgggttaatgacatg-accacattaaattggtctaca
>TDR12|402335
--tatagaccattttgggggatttaaacaa-aaacaatga--------------tcct-g
ttttaca-t--ttt-t---aat-t-tt-t-atagcttccaagaatcc-aca-aa-g--ag
--ccacatattaat-aa-ataatgt-taggacagctgttttaa-tat-ta-a-gttatgt
ttgaattgcc-tcgttata---------------------gttatgatgtaggaaatgtt
tatggcccaatgacatg-accacattgaaatggt-----
>TDR12|402336
---atagaccattttgaggaatgtaaacaa-taacaatggt-cctaat-gtatttcct-g
tttaaca-t--ttt-t---aat-t-tt-c-gtagcttctgagaatcc-aaa-aa-g--gt
--ccacatattg------ataatgt-tatgatagctgttttaa-cgt-ga-a-aatgtca
ttgaattgcc-ttttgttagagtt-a--taatgt-ggtaggagaacaagcaggaaatttt
caagggccaatgacatg-accacattaaaatggtctata
>TDR12|402337
---acagaccattttgagagatgtaaccaa-taacaatggg-cctaac-gtatttcca-g
ttttatc-t--ctt-t---aat-t-t-cc-ataaccttcgagaatcc-aaa-aa-ggt--
--ccacatattgat-aa-ataatgt-aatgacagc-gttttaa-cat-ta-a-tatatga
ctgaaatgcc-ttttgttatagtt-a--tgaaat-agtttgaaaacaagcaggggatatt
catgggccaatgaca------------------------
>TDR12|402338
--tatagaccatgtggaaggacgtaaacaa-taacaatagt-cctaat-gtatttcct-c
tattaca-t--ttg-g---aat-t-tc-c-atagcttccaagattct-aaa-aa-a--gt
--ccacatattgat-aa-acaatg-------cagccgtttaaa-cat-tg-a-gatatg-
------------------------------------------------------------
---------------------------------------
>TDR12|402339
catgtagacca-tttgagggatgtaaacaa-taacaatggt-ccca-t-gtacttcct-g
ttttaca-t--taa-t---aat-t-tc-t-acagctttc-agaatccaaaaaaa-a--aa
-cacacacattgat-ga-ataacgt-gatgatatctgttttaa-cat-ta-a-gttatta
ttgaattgca-tcttgcaacagtt-t--tgaaat-agtttgataaaaagcaggaaatgtt
cataggccaacagcatg-accacattgaaagggtctata
>TDR12|402340
----tagaccattttgatagacgtaaacaa-caccagtatt-cccaat-atatttcca-g
ttttaca-t--tt------------g--t-atagcttttgagaatcc-taa-aa-g--at
--ccatatattgaa-aa-a-aata--tatgattgctgtttcaa-cat-ca-a-gttatga
ttaaattctc-cctcttttaagtt-a--tgaaat-agtttgacaacaagtaagaaatgtt
catgggccagtgacatc-accacattgaaatggtcta--
>TDR12|402341
-----agacctttttgggggatgtaatcaa-aaacaatggt-ccgaac-aaattttgt-g
tttcaca-c--ttt-t---aat-t-tc-t-atagcttttgag-----------a-a--ag
--agacatattgat-aa-ataatgt-tatgatagctgtt-taa-cat-ta-a-gttatga
ttgaattgcc-tcttaatatagtt-a--tgaaat-agtttgataa-aagcaggaaatgtt
c-----------atgtg-accacattgaaatggtctata
>TDR12|402342
--tataga----tttgaggaatgtagacaa-aaacaatggt-cccgac-atatttcct-g
ttttaca-t--ctt-t---aat-t-tc-t-acagcttctgtgaatgc-aaa-aa-g--ag
--ccacatactgat-aa-ataatgt-tatgacatctgttttaa-cat-ta-a-gttatga
ttaaattgcc-tcttgttatag--------------------------------------
---------------------------------------
>TDR12|402343
--tatagaccattttgagggatgtaaacaa-tgacaatggt-c-----aggattacac-t
ttttaca-t--ttt-t---aat-t-tc-c-atagcttcagagaatcc-aaa-aa-g--ct
--caagatgttgat-aa-ataatct-tttgataggtattttaa-tgt-aa-a-gttatca
ttgagttgcc-tcttgatacagtt-a--tgaaac-agtttg---acaagcaggaattgtt
catgggc---caatgac-atcacattgaaatggtctat-
>TDR12|402344
-----agaccattttgaaggatgtaaacaa-aaacaacggt-cccaac-atatttact-g
tcttaca----ttt-t--gaat-t-tc-c-aaagcttctgagaat-c-aaa-aa-g--ag
--ccacatattgat-aa-gtaatgt-tatgatagctgttttaa-cat-tt-a-gttatga
ttgcattgcc-tcatgttacagct-a--tgaaat-agtttgatgacaagcaggaaatgtt
cacgggccaatgacagg-actacattgaaatggtccata
>TDR12|402345
--tatagaccatttagagggatttaaacaa-aaacaatggt-cccaac-atatttctt-g
ttttatt-t--ttt-t--atct-c-ta-t-gtagcttcccagaatcc---a-aa-g--cg
--gctggtattgat-aa-ataatgt-tatgatagctgttttaa-cag-ta-a-gttatga
ttgaattgcc-tcttattacagtt-a--tcaaac-agtttgataacatgcaggaaatgtt
catggataaatgacatg-accacattgaaatggcctcta
>TDR12|402346
------gatcattttgaaggatgtaaacaa-tgaca----g-gctaac-atatttcca-g
ttttaca-----ta-t---aat-t-tc-c-atagcttccgaggatcc-aaa-aa-g--gt
--cctcatattgac-aa-atactgt-tatgatagctgttttaa-tat-ta-a-gttatga
ttggcttgcc-tctagttc---------tgaaat-agtttgacaacaagtaggaaatgat
cattggcgaatgacatc-actacattgaaatggtctata
>TDR12|402347
--tatagcccattctgagggatgcaaacaa-aaacaatgtt-tccaac-gtattttct-g
ttttaca-t--ttt-t---aat-t-tc-t-atagctttagagaatcc-aaa-aa-g--ag
--tcccatattgat-aa-ataatgt-catgatagctgttttaa-cat-ta-a-gttatga
ttgaattccc-tcttgttacagtt-a--tgaaat-ggtttgataacaagcaagaaatgct
caagggttaatgccatc-accacaatgaaatgctctata
>TDR12|402348
--tatagaccattttgagagatgtaaaaat-taacaatggt-ccttac-ctattttgt-g
ttttaca-t--ttt-t---aat-a-tc-c-atagcttccgagaatct-aaa-aa-g--gt
--ccacatattgtt-ag-atagtgt-tatgatagctgttttaa-cct-ga-a-agtg-ga
ttaaaatgcc-tcttgtt--agtt-a--tgaagt-agtttg---acaagtaggaaatgtt
tatgggctaatgacatc-gccacgttacattggtctata
>TDR12|402349
------gaccattctgagggatgtaaacaa-taacaatggt-ccaaac-ataattcct-g
ctttata-c--gtt-t---cat-t-tc-c-atagcttccaagaatcc-caa-aa-a--gt
--ccacaaattgat-aa-ataatct-tatgatagcagttttaa-cgt-ta-g-gttatga
ttgaattgcc-tcttgttacagtt-t--tga-----------------------------
---------------------------------------
>TDR12|402350
--tatacaccaatttaaggcatgtaaacga-aaacaatggt-tccaag-gtgttacct-g
tattatatt--ttt-t---aat-t-tc-t-atagcttccgagaatcc-aaa-aa-g--ag
--ccacatactaat-aa-atattgt-tatgatagctgttttaa-cat-ta-a-gttatga
ttgaattgcc-tcttgatacagtt-a--t-gagt-t-t---ataacaagcgagaaatgt-
--tgggccaatgacttg-acaat--tgaaatggtctata
>TDR12|402351
---acagaccattttgagggatttaattaa-aaacaatggt-cccaac-gtatttgtt-g
ttttaca-t--ttt-t---aat-t-tc-c-atagcttctgagaatcc-aaa-aa-g--ag
--ccacatattgat-aa-ataatgt-tatgatagctgttttaa-tat-ta-a-attatga
ttgaattg---tctcattagaatt-a--tgaaac-ggtttgataacaagcagttaatgtt
catggaccaatgacatg-accacattgaaatgctccat-
>TDR12|402352
------------------------------------------------------------
----------------------------------------------c-aaa-aa-g--ag
--ccacatattaat-aa-ataatgc-tatgatagctattttaa-cat-ta-a-tttatga
ttgaattgcc-tgttgttacagtt-a--tgaaat-a-------agcaagaacggttcgtt
catgggccagtagcatg-accacattgaaatggtctat-
>TDR12|402353
------gaccattttgagggatgtaaacga-aaacaatggt-ctca--------------
----------------------------------------agaatcc-aaa-aa-g--ag
--ccacacattg------atattgt-tgtgatagctcttttaa-cat-ta-a-gctatga
ttgaattgcc-tcttgttacagtt-a--tgaaat-tgtttgat-----gcagga------
---------------------------------------
>TDR12|402354
-----------ttttgagggaaataaatga-aaacaaaact-cccaac-gta-ttcct-g
ttttacg----ttt-t---aat-t-tc-a-atagcttctgaaaatct--aa-ga-g--ag
--cc--atattgat-aa-attactt-tgtggtggtttttttta-cat-ta-a-gttatga
ttgaactgcc-tcttgttactgtt-a--taaaaa-agtttgataacaagcaggaaatgtt
catgggccaatgacatc-accacactgaaatggtctgta
>TDR12|402355
------------------------------------------------------------
-----------ttt-t---aattt-tc-t-atagcttacaagaatcc-aaa-aa-g--ag
--ccacatattaat-aa-ataatgt-tacgctagctgttttaa-agt-ta-a-attaaca
ttgaatagcc-tcttgttacagtt-a--tggaaa-agtttaataacaagcaggaaatgtt
tatgggccaatgacatg-accacattgaaattgtctata
>TDR12|402356
--tataggccatgttgagggatgtaaacaa-aaacaaagtt-cccaat-gtacttcct-t
ttttac--t--ttt-t---ttt-t-tc-t-atagcttctgagaatcc-aaa-aa-g--ag
--ccacatattaat-ta-ataatgt-tatgaaagctattttaa-tat-ta-a-gttatga
ttcagttgtc-acttgttacagct-a--tgaaat-agttttataacaagcaggaaatgtt
catgggccaaggacatg-acaacattaaaatagtctat-
>TDR12|402357
----tatacctttttgagggatgtaaacaa-aaacagcggt-cccaac-gtatttcct-g
ttttata-t--ttt-t---aat-t-tc-t-atagcttccatggatcc-aaa-aa-g--ag
--ccacatattgat-aa-acaatgt-tatgatagctgttttaa-tgt-tt-g-gttatga
ttgaattgtc-tgttgttacagtt-a--tgaaat-agtatgatatcaagcaggaaatgtt
catgggccaatgacatg-accacattaaaatggtctat-
>TDR12|402358
--tacagaccattttgaggaatgtaaacaa-agcaat-ggt-cctaac-aaatttcct-g
ttttaca-t--ttt-g---aat-t-tc-c-atagcttctgagaattc-aaa-aa-g--ag
--ccacatattgat-aa-ata------ataatagctcttttaa-cat-ta-a-gttatga
ttgaattgcc-tcttgttac------------at-agtttgataacaaacagaaaatgtt
catgggccaataa--------------------------
>TDR12|402359
------------------------------------------------------------
------------------------------------------------------------
----acatattg------atcatgt-tgtgatagctgttttaa-cat-ta-a-gataaga
ttgaattgcc-ccttgttacagtt-c--tgaaat-agtttgataacaagcagaaaatgtt
caggggccaatgtcatg-accacattgaaatggtctata
>TDR12|402360
-------------------------------------------ttaa-aattaatttt-g
ctgt--------------------------------------------------------
------------------------------------------------------------
---aattgcc-tcttgctacagtt-a--tgaaat-agtttgataacatgcggggaatgtt
catgggccaatgacata-accacattaaaactgtct---
>TDR12|402361
---------caatctgagggatgtgaacaattaacaatgat-ccaaat-atatttcct-g
ttatgca-t--att-t---cat-t-tc-c-atagcatctgaaaatcc-aaa-aa-a--at
--ctacatgttgat-aa-ataatgt-tatgatcactgttataa-tgc-ta-a-gttatga
tgaatttgcc-tcgtgttacaatt-a--tgcaag-tgtttgataacaagaaagaaatgtt
aatgggccaatgacatt-cctacattaaaat--------
>TDR12|402362
--tatagaccattttgagggatgtaaacaa-aaacaatggt-cccagc-gtatttcct-g
ttttaca-a--ttt-t--taat-t-tc-c-atagcttctgagaattc-aaa-aa-g--tg
--ccacacattgat-aa-ataatgg-tatgatacctgttttaa-cat-ta-a-gttatga
ttgaattgcc-actcgtttcagtt-a--taatat-aatttgacaacaagcaggaaatgtt
caatggccaatgacatc-accacat--------------
>TDR12|402363
----------actttgggggatgtaaacaa-taaaaatggtactaaa--------tct-g
gtctaaa-aacttt-ttt---t-t-ta-c-atagcttctgagaatat-aaa-aa-g--gt
--ccacatgttgat-aa-ataatgt-tatgatgactgttttaa-cat-ta-a-tgtatga
ttgaattgcc-tcatgtcacagtt-a--taaaat-agtttgacaacaagcagaa-atgtt
tatgggccaatgacatc-accacat--------------
>TDR12|402364
------------------------------------------------------------
------------------------------------------------------------
----------------------------------------------t-ta-a-gttatga
ctaaattgcc-tcttgttgcagct-a--tcaaat-agttttttagcaagcaggaaatgtt
caaaggccaatgacatt-accacgctgaaatagtctata
>TDR12|402365
-------accgttttgagggatgtaaacaa-aaacaatggt-gctaac-atatttcct-g
ttttaca-t--ttt-t---tatttctc-tt-gagctttcgagaattt-aaa-aa-g--ag
--tcacattttatt-aa-ataatgt-catgatagctgttttga-cat-ta-a--------
------------------------------------------------------------
---------------------------------------
>TDR12|402366
--tatagaccattttgagggatgtaaacaa-taacaatgat-cctgac-gtatttcct-g
ttttaca-t--ttt-a---aat-t-tc-t-attgcttctaagaatct-aaa-aa-g--ag
--ccacatactgat-aa-ataatat-tatgattgctgttttaa-cat-tg-a-attatga
ttgaattgcc-tcttgttacagtt-a--tgaaat-agtttgctaataagcaggaaatgtt
catgggccagtgacatc-accacattgaaatggtctata
>TDR12|402367
--tatagaccattttgagggatgtaaacaa-taacaatagt-tctaaa-gtatttcct-g
ttttaca-t--ttt-c---agt-t-tc-t-attgcttctaagaatct-aaa-aa-g--ag
--ccacatactgac-aa-ataacat-tatgattgctgttttaa-cat-tg-a-attatga
ttgaattgcc-tcttgttacagtt-a--tgaaat-agtttgataataagcaggaaatgtt
catgggccagtgacatc-accacattgaaatggtctata
>TDR12|402368
--tgtagaccattttgagatatgtaaacaa-aaacaatggt-cccaac-atattttct-g
ttttaca-t--ttt-a---aat-t-tc-t-atagcttctgagaatcc-gaa-aa-g--ag
--ccacatattgat-aa------gt-tatgatagttgttttaa-cat-ta-a-gttatga
tttaactgcc-tcttgttacagtt-a--taaaat-tgtttaataacaagcaggaaatgtt
catgggtcattgacatg-accacaaaaaaatagtctata
>TDR12|402369
--tatagaccattttaagggatgtaaacaa-aaacaatggt-cccatt-gaatttcct-g
ttttaca-g--ttt-t---aat-t-tc-t-ttagttttagagaatct-aaa-aa-g--ag
--ccacatatttat-aa-ataatgt-tatgatagctgctttag-cat-ga-a-gttctga
ttgaattctc-tcttgttacagtt-a--tgaaat-ggtttgataacaagcaggaaatgtt
catgggccaaagacatc-actacattgaaatggtctata
>TDR12|402370
--------------------------------------------caat-gtatttcct-g
tttaaca-t--att-t---aat-t-tc-t-atagcttctgagaatcc-aaa-aa-g--ag
--ccacatattgat-ta-attatgt-tatgattgccgatttaa-cat-at-a-tttatga
ctgaattgcc-tcttgttacagtt-a--tgaaaa-agtttgat-acatgcaggaaatatt
cataggccactgagatg-accacatttaaatggtccata
>TDR12|402371
--tatagaccattttgagggatgtaaaccc-aaacagtggt-cccaa-agcatttcct-g
ttttaca-t--ttt-t-----c-c-tcct-atagcttccgagaatcc-aaa-at-g--ag
--caacata---at--acataatg--tatgacaactgttataa---t-tg-a-gttatga
ttgaaatgtc-ttttgttgcagtt-a--tgaaat-agtttgat---aagcaggaaaagtt
catgggccaatgacatg-accacattgaa----------
>TDR12|402372
--tatagactattttgagggatgtaaacaa-caacaatgtt-cc-aac-atatttcct-g
gtttaca-t--ttt-c---aat-t-tc-t-ataacttcagagaa-tc-aaa-aa-g--ag
--ccacatatggat-aa-ataacgt--atgatagttgttt--------ta-a-gttatga
ttgaattgcc-tcttgttaccgtt-a--tgaaat-tgtttgataacaagtag-aaatgtt
catgggccaatgacatc-accacattaaaatggtctata
>TDR12|402373
---------cattttgagggatgtaaacaa-taacaatggt-cttgac-gtata-----a
tattctg-t--ttta----cat-t-tc-c-atagcttttgagagtcc-aaa-aa-gtt--
--ccacacattaaa-aa-ataatgt-tacgatagccgttataa-cat-ca-a-gttatga
ctgaattgcc-tcttgttaaagat-a--tgaaat-agtttgtcaataagcaggaaatgtt
catagtccaatgaaatc-accaccttgaaatggtctata
>TDR12|402374
------gaccattttgagggatttaaacaa-t------ggt-cctgac-ct---------
------a-t--ttta----tat-t-tt-c-atagcttctgagagtcc-aaa-aa-gct--
--ccacatattgat-aa-ataat----------gctgttataa-cac-ca-g-cttatga
ttgaatcgcc-tcttgttacagat-a--tgaaat-agtttg---acaagaaggaaatgtt
catgggtcaatggcatg-accacgttgaaatagtctata
>TDR12|402375
--tagagaccattttgagggatgtaaacaa-aaacaatcgc-cccgac-gtatttcct-g
ttttaca-t--ttt-t---aat-t-tc-t-atagcatccgagaatcc-aaa-aa-g--ag
--ccacatattgat-ga-agaatgt-tatgattgttgcttt-------------------
------------------------------------------------------------
---------------------------------------
>TDR12|402376
--tatagaccgttttgaaggatgtaaacaa-aaacagtggt-ccaaac-atatttcct-g
ttttacg-t--ttt-t---aat-t-tc-t-atagtttcagagaatcc-aaa-aa-c--ag
--ccacattttgat-aa-ataattt-tatggtagctgttttaa-aag-ta-a-gatatta
ttaaattgtc-ccttgttacagtt-a--tgaagt-agtttgataacaagaaataaatgtt
cataggccgatgacttg-accatattaaaatggtctata
>TDR12|402377
---atagaccattttgagggatgtaaaaaaaaaacaatggt-ccaaac-acatttcct-g
ttttaca-t--ttt-t---aaa-t-t--t-aaagcttctgagaat--aaag-aa-g--ag
--ccacgtatcgat-aa-ataatgt-tataatagctgttttaa-cat-ta-a-gttatga
atgaattgcc-tcttgttacagat-a--ttaatt-tttttgataacaagcaggaaatgtt
ca-aggttaatgaaatg-accacattgaaatggtctata
>TDR12|402378
------------------------------------------------------------
----------------------------------------agaaaac-aaa-aa-g--ag
--ccacatgttgat-aa-ataatgt-tatgatagctgttttaa-cat-ta-a-gatgtga
ttgaattgct-tcttattacagtt-a--tgaaat-agtttaataacaggctggaaatgtt
catgggccaatgacatg-accacattgaaatggtttat-
>TDR12|402379
--tatagaccattttgagggatgtgaacaa-aaacaatggt-cccaac-gtatttcct-g
ttttaca--------------t-t-tc-t-atagcttctaagaatct-aaa-aa-g--ag
--acacatattaat-aa-ataatgt-tatgatagctgttttaa-tat-ta-a-gttatga
ttgaattgct-tcttgatacagtt-a--taaaat-agtttgataacaagcaggaaatgtt
catgggccaaagacatg-accacactgaaatggtctata
>TDR12|402380
--tatagaccattttgagagacgtaaacaa-taacaatggt-attaac-gtatttcct-g
ttttgca-t--tt------------c--c-atagcttccgagaatcc-aaa-at-g--gt
--gctcatgctgat-aa-ataatat-tatggttgctgttttaa-tat-tg-a-gttatga
ttaaattcct-tctttttgaagtt-a--tgaaat-agtttgacaaaaagcaggaattgtt
taagggccagtgacatc-accacagtgaaatggtctata
>TDR12|402381
--tattgaccattttgaggtatgcaaaaaa-taacaatgat-cctaat-gcatttgct-g
ttttaaa-t--ttt-t---aat-t-ta-c-atagcgtctgagaatcc-aaa-aa-g--gt
--ccaaatactgat-aa-ataatgt-tatggaagcttttttta-cat-ta-a-gttacgg
ttgaattgcc-ttttgttacagtt-g--tgaaat-agtttgacaacaaactggaaatgtt
caagggccaatgacatc-tccagat--------------
>TDR12|402382
--tatagaccattttgagtactgtaaacca-taacaatggt-tctatt-gtatttcct-t
ttttaca-t--ttt-t---cat-t-ct-g-atagcttatgataatcc-aaa-ac-g--gt
--ccataaattga------taatgt-tatgacagctgttttaa-cgt-ga-a-gatatga
ttgaattgct-gctggttacggtt-a--taaaat-agcatgataagaagcaggaaatgtt
catgagccaatgacata-agcatattgaaatggtctata
>TDR12|402383
------gactattttgagggatgtaagctc-aaacaatggt-cccaat-gtatttact-g
ttttaca-t--gtt-t---aat-t-tc-t-acagcttccgacaattc-aaa-aa-g--ag
--ctatatatggat-aa-ataatgt-catgatagcggttttaa-ctt-ta-a-gatatga
ttgaattgcc-tcttgttgtagtt-a--tgaaat-agtttaattacaaggaggagatgtt
tttgggcaaatggcatg-accacattaaaatggtctata
>TDR12|402384
--tatagaccattttgaggtatgtaaacaa-taacaaaagt-cctgac-gtgttttac-a
-----------ttaa----aat-t-tc-c-atagcttctgagggtcc-aaa-aa-gtt--
--ccacatattgat-aa-ataattt-tacgatagatgttataa-cat-ca-a-gttatga
ttgaatcacc-tcttgttactaat-a--tgaaat-tgtttgacaa---------------
caggggccaatgacatc-accacattgaaatggtatat-
>TDR12|402385
--tacagacccttttaatgcatgtaaacaa-aaacagtggt-cccaaa-gcatttcct-g
ttttaca-t--ttt-t---aat-t-tc-t-acagcttccaaaaatcc-aaa-aa-g--ac
--ccacatattgat-aa-ataatgt-tatgatagctgtgttaa-taa-ta-a-gttatga
ttaaattgtc-ttttgttacagtt-a--tgaaat-agtttgataacaagcaggaaacgtt
catggtccattcacata-accacattgaattggtctata
>TDR12|402386
----tagaccattttgagagatgtaaacaa-aa-aaatggt-cccagc-atacttcct-g
ttttaca-t--ttt-t---cat-t-tc-t-ttagcttccgataatcc-aaa-ga-g--ag
--ccacatattgat-aa--taat----gtgatagctgttttaa-gat-ta-a-gttctaa
tttaattgcc-tgttgttacagtg-a--tgaaat-agtttgataacaagcaggaaacatt
tatagaccaatgacatg-accacattgaaatggtctat-
>TDR12|402387
--tatagaccattttgagggacgtaaacaa-taaaaatggc-attaac-gtatttcct-g
ttttaca-t--tat-t---cat-t-tc-c-atagcttcgaaaatcaaaaaa-aa-g--gt
--ccccatgaagat-aa-ataatgc-taatatagctgttttaa-cgt-ta-a-gttatga
ttgaattccc-tctttttacagtt-a--ttaaaa-agtttgacaacaagcaggaaatgtt
tatgggacaatgacatc-accacattgaaatagtctata
>TDR12|402388
---atagaccattttgagggatgtaaacaa-taactatggt-cctaac-atattttgt-t
ttacatt-g--ttt-t---att-t-tc-c-atagctcctgcgaatcc-aaa-aa-g--gt
--ccacatattgat-aa-acaatat-catgacagctgttttga-ttt------------a
ttgaattgcc-tcttggtacagtt-a--tgaaat-agattgacaacaagcaggaaatgtt
catgagtcaatgacatg----------------------
>TDR12|402389
----tagaccattttgagggatgtaaacaa-caacaagggt-cctaac-gtatttcct-g
ttttaca-t--tta-t---act-t-tc-t-gtgggttttgagaatcc-aaa-aa-t--gt
--ccacatattga---a-ataatgt-tatgatagctgttttag-caa-tg-a-gttatga
ttaaatgacc-tcttgttacagtt-a--tggatt-agtttgacaacaatcagcaaatgtt
catgggccagtgacat-----------------------
>TDR12|402390
---atagaccattttaagagatgtaaacaa-aaacaatggt-accaac-gtatttcca-t
aattaca-t--ttt-t---aat-t-tc-t-atagtttccgagaatcc-aga-aa-g--ag
--ccacatattgat-ga-ataatgt-tatgacagctgttttat-cat-ta-g-gttatga
ctgaattgcc-tcttgttacggtt-a-------------tga-aaaaaaaagaaaatgtt
catgggccaatgacatg-accaaattgagatggtatata
>TDR12|402391
---atagaccattttgagggatgtaaaaaa-aaacaatatt-cccaat-gtatttcct-g
ttttaca-t--ttt-t---aat-t-ta-c-acagcttcagagaatcc-aaa-aa-g--ag
--ccacatgatgat-aa-ataatgt-tatgatggctgtttaaa-cat-ta-c-gttatga
ttgaattgcc--------------------------------------------------
---------------------------------------
>TDR12|402392
--tatagaccattttgagggatctaaacaa-taacaatggt-cctaat-gtatttact-g
ttttat---------------t-t-tc-c-atagcttctgagaatgc-aaa-aa-g--tt
--ccacatattgat-aa-ataatgt-tatg----ctgtattaa-cat-ta-a-gatctga
ttgaattgtc-tcttgttacagta-a--tgaaac-agtttgacaacaagcagaaaatgtt
caacggccaatgacatg-accacattgaaatggtctata
>TDR12|402393
--tataaaccattttgagggatgtaaacaa-aaacaatcgt-c---------tttcat-g
ttttaca-t--ttt-t---aat-t-tc-t-atagcttccgagcatccaaaa-aa-g--ag
--tcacatattaat-ca-atagtaa-tataatagctgttttag-cat-ta-a-gttttga
ttgaattgtc-tcttgttacagtt-a--taaaaa-agtttgataacaaacaggaaatgat
cattggccaatgacatg-cccacattgaaatggtctata
>TDR12|402394
--tatagaccatttaaggg-atgtaaa-------caataac-aataat-gtgtttcct-c
ttttaca-t--ttt-t---aat-t-tc-t-atagcttccgtgaatcc-aga-ga-g--ag
--ccacatattgat-aa-aaaatgt-tatgatggctgtttcaa-cat-ga-a-gatataa
ttgaatttcc-ttttgttacagtt-a--tgaaat-agatcgacaacaagcaggaaatgtt
catgggccaacgacatc-accacattgaaat--------
>TDR12|402395
----tagaccattttgagggatgtaaacca-aaacaatagt-cccaaa-gtatttcct-g
ttttaca-t--ttt-t---aat-t-tc-t-atagcttccgaaaatct------a-g--ag
--ttgcatattgat-aa-ataatat-tataatggctgctttaa-aat-ta-a-gatatga
ttgaattgcc-ttttgttacagtt-a--tgattt-ggtttgataacaggcaagaaatgtt
catgggccattgacatc-accatattgaagtggtct---
>TDR12|402396
------------------------------------------------------------
------------------------------------------------------------
------------at-ga-ataatgt-tatgatggctgttttaa-cat-ta-a-gttatgg
gtgaattacc-tcttgttacagtt-a--tgaaat-agtttgataacaaacaggaaatgtt
catgggccaatgacatg-accacactcaaatggtctaca
>TDR12|402397
--tatagaccatattgagtgatgaaaacaa-aaacaatggt-cccgac-gtatttcct-g
ttttaca-t--gtt-t---aat-t-tc-t-atatcttctgagaatcc-aaa-aa-g--ca
--gcacatattgat-aa-ata----------------------------t-g-gttgtga
tagaattgac-tcttgttacagtt-a--tgaaat-agtttgataacacgcaggaaatgtt
catgggccaatgacatg-accgcactgaaatggtttata
>TDR12|402398
--tatagaacattttgagggatgtaaaca----a-aatggt-cccaac-gtatttcct-g
--------t--tct-t---ttt-t-tc-t-atagctcacaagaatcc-aaa-aa-g--ta
--ccacatattgat-aa-aaaatgt-catggcagctgttttaa-cat-ta-a-gttatga
ttgaattgcc-tcttattacagt--a--tgaaat-agtttgataacatgaaggaaatgtt
cat--gccagtgatatg-accacactaaaatg-------
>TDR12|402399
--------------------------------------------------------ct-g
ttttaca-t--ttc-t---aat-t-tc---------tacgagaat--aaaa-aa-g--ag
--ccacatattga---------------------------taa-cat-ta-c-attatga
ttgaattgcc-tcctgttacaatt-a--tgaaat-agtttgataacatgcaggaaatgtt
catgggcta-----atg-accacattgaaatggtctata
>TDR12|402400
--tatagaccattttgagagatgtaaacaa-taataatcat-cctaac-atattttgt-g
ttttaca-t--ttt-t---aat-t-ta-c-gtagtctccgaggatcc-taa-aa-c--ac
--ccacatattgat-ga-ataatgt-tatggcagctgttttaa-agt-ta-c-gttatga
ttgaattgcc-ttttgtta--gtt-a--tgaaat-agtttggtgacaagcaggaaatgtt
cattggccaatgacatg-accacattaaagtggtcta--
>TDR12|402401
---------------------------------------gt-cccaac-atatttcct-g
ttttaca-t--ttt-t---aat-t-tc-t-atagctttcgataatca-cat-aa-g--ag
--ccacatattgat-ac-atattat-tatgatagatgtt---------------------
ttgaactgcc-tcttgttacagta-a--tgaaat-agtttgataacaagcaggaaatgtt
catgtcccaatggcatg-accacactgaaatagtctata
>TDR12|402402
-----agagcattttaagggatgtaaacaa-aaaca------------------------
------a-t--ttc-t---aat-t-tc-t-atagctcccgagcatcc-aaa-aa-g--ag
--ccacacgttgat-aa-ataatgg-tatgagagctgttttaa-cat-ga-a-gttttga
ttgaattgct-tcttgttacagtt-a--tgaaac-agtttgataacaagcaggaaatgtt
tatgggccaatgacatg-accacattgaaatggtctat-
>TDR12|402403
--tataaatcattttgagggatctaaacaa-aagcaatggc-cccatc-gcatttcat-g
ttttaca-t--ttc-t---aat-t-tc-t-atagcttccaagaatcc-aaa-aa-g--ag
--ccacatattgat-aa-ataatgg-tatgatggctgttttaa-cat-ta-a-gttatga
ttgaactgcc-tcttgttacagtt-a--tgaaat-agtttgataacaagcagaaaatgtt
tat------------------------------------
>TDR12|402404
--tatagatcattttgaggcatgtaaacaa-taacaatggt-cctaac-gtatttcct-g
ttttact-t--ttt-t---aat-t-tc-c-atagctctcgagaatcc-taa-aa-g--ag
--ccacatatcgat-ga-ataacat-tatgacagctgttttaa-cgt-tg-a-gatatga
ttaaattgcc-tcttgttataggt-at-taaaat-agtttgacaacaagaaggaaatgtt
catgggtcaatagcatc-gtcacattgaaatggtctaca
>TDR12|402405
--tatataccagtttgagggatgtaaaaaa-taacaatggt-cctaac-ttatttcct-g
ttttaca-t--ttta----aat-t-tc-c-atagcctctgagagtcc-aaa-ac-gtt--
--atatatattgat-aa-ataa----tacgatagctgttataa-cac-ca-t-tttatga
ttgaatcgcc-tcttgttacagct-a--tgaaat-agtttgacaacaagcaggaaatgtt
aatgggccaatgaaatc-accacaatgaaatggtct---
>TDR12|402406
---------cattttgagggacataaacaa-aaacagtgct-cccaat-gtatttcct-g
ttgtaca-t--ttt-t---aat-t-cc-t-atagcttcagagaatcc-aaa-aa-g--ag
--ccacgtattgat-aa-ataatgg-taaaacggctatcataa-cat-ta-t-gttagga
ttgtattgcc-tcttgttacagtt-t--tgaaat-agtttgataacaagcagaaaatgtt
catgatttaatgacatg-accacattgaaat--------
>TDR12|402407
--------------tgatggatgtaaacaa-aaacaatggt-ccaagc-gtatttcct-g
ttttaca-t--ttt-t---gat-t-tc-c-acagcttccgagaatcc-aaa-aa-g--ag
--acacatatttat-aa-ataatgc-cataatagctgttttaa-cgt-ta-a-gttatga
ttgaattgcc-tcttgttaaaatt-g--ttaaat-agtttgaaaacaagcaggaaatgtt
tatggaccaatgacaag-accacattgaaatggtctata
>TDR12|402408
-------accattttgagggatgtaaacaa-aaataatggt-cccaac-gggtttcct-g
tttgaca-t--ttt-t---aat-t-cc-t-ataacttccgagaattc-----------aa
--acatt-------------------------------tttaa-cat-ta-a-gttatga
ttgaattgcc-aattgttatggtt-a--taaaat-agtttgattacaagcaggaaatgtt
catgggccagtgacctc-accatattgaaatggtccat-
>TDR12|402409
--tatagaccattttgaggcatgtaaacaa-aaacaatggt-cc------tgtttcct-g
ctttaca-t--ttt-t---aat-t-tc-t-atagcttc-gagaatcc-aaa-aa-g--ag
--ccacatattg------ataatgt-catgatagctgtttt-a-cat-ta-a-ggtatga
ttgaattgcc-tcttgttacagtg-a--tgaaat-agtctgaaaaccagcaggaaatatt
catgagccaatgacatc-actacattgaaatggtcaata
>TDR12|402410
--------ccattttgagggatgtaaacaa-aaacaatagt-cccaac-gaatttcct-g
ttttact-t--gtt-t---aat-t-tc-t-ata--------gaatcc-gaa-aa-g--ag
--tcacattttaat-aa-aaattgt-tgtgaaatctg--------------t-gttatga
gtgaatcgcc-tcttgccacagtt-t--tgaaat-agtttgataataagaaggaaatgtt
catgggcc-------------------------------
>TDR12|402411
---------------------------------------------aac-gtatttcct-a
ttgtaca-t--ctt-t---aat-tata-t-ataacttctgagaatcc-aaa-aa-g--ag
--acaaatattgat-aa-ataatgt-catgatagctgttttaa-cat-ta-a-gttataa
ttgaattgcc-tcttgttacagtt-a--tgaaat-aatttgataacaagcatgaattgtt
catgggacaatgacatg-accacattgaaatggtctat-
>TDR12|402412
--tacagaccattttgagaattgtaaacaa-taacaatgat-cataacagcatttcct-g
ttttaca-t--ttt-t---aat-t-tc-c-ctagcttcagagattcc-aaa-aa-a--tg
--ccacgtattgat-aa-acaatcc-aatggcagatgtttgaa-tgt-aa-a-gttatca
ttgaattgcc-tcttgctacagtt-a--tgaaat-agtttgacaacaagcaggaaatgtt
tatggg------acatg-actacattgaaatggtc----
>TDR12|402413
--tatagaccattttgtggaaaaaaaaaag-aagcaatggt-cccaac-atatttcc---
-tttaca-t--ttt-t---tat-t-tc-t-atagcttccg------------aa-a--at
--ccacatattga------taatgt-cattatagctgttttaa-c--------gttatta
ttgaattgcc-acttgttacagtt-a--tgaaat-agtttgataaaaagcag-aaatgat
catgggccaatgacatg-gccacattaaaatggcatata
>TDR12|402414
--tattggccattttgagggatgtaaacaa-aaacaattgt-cccaac-gtatttcct-g
ttttaca-t--gtt-t---aat-t-tc-t-atagtttccgagaatcc-aaa-a-----ag
--ccacacattgat-aa-gtaatgt-tttgatagttgttttaa-cat-ta-a-gttatga
ttaaattgcc-tcttgttacagtt-a--taaaat-agtttgataactaccagggaatgtt
catgggacaatgccatg-accaaattgaaatagtctata
>TDR12|402415
--tatagactctttttagggatgtaaacaaaaaaaaatggt-cccagc-gtattccgt-g
ttttaca-t--ttt-t---aat-t-tc-t-atagcttctgagaatcc-aaa-aa-g--ag
--ccacacattgat-aa-atgatgt-tatgatagctgttttaa-cat-tt-a-gttatga
ttgtattgcc-tc--attacagtt-a--tgaaaa-agtttaataacaagcctgaaatgtt
catgggccaatgacatg-accacactgaaatggtccata
>TDR12|402416
--tatagaccattttgagggatggaaacaa-aaacaatagt-c-------------ct-g
ttttaca-t--ttt-t---aat-t-ac-t-atagctaccaagaatcc-aaa-aa-g--ag
--ccacttattgat-aa-ataatgt-tatgatagctgttttaa-cat-ta-a-gttacaa
ttgaattgcc-ttttgttacatta-a--tgaaat-agtttgataacaagcaggaaatgtt
tatgggccaatgacatg-accacattgaattggtctgta
>TDR12|402417
---atagaccattttgaggcatgtaaacaa-taaaactgat-cctaat-gcatctact-g
ttttata-t--tat-ttt----------c-atagcttccaagaattc-aaa-aa-g--gt
--caacatattgat-aa-acgatgt-tatgttagctgttttga-tgt--------tatga
ttgaatagtctt-------tagtt-a--tgaaat-agtttgacaacaaacagcaaatgtt
tatgggccaatgacatc-accacattgaaatggttcata
>TDR12|402418
--tatagaccattttgagttatgtaaacaa-aaacaatggt-gccaac-gtgtttcct-g
ttgtaca-t--tta-t---aat-t-tc-t-atagcttttgagaatcc-aaa-ta-g--ag
--ccatatattgat-aa-ataatgt-tatgatagctgttttta-cat-ca-a-gttatga
ttgaattgcc-tctacctacggtt-a--ggaaat-agtgagataaaaagcaggaaatgtt
tatgggccaataacatc-aaaacattaaaa---------
>TDR12|402419
--tatagaccattttaagggatgtaaacaa-aaactatggt-cacaat-gtatttcct-g
ttttacg-t--ttt-t---aat-t-gc-t-aaagcttccgagaatcc-aaa-aa-g--ag
--ccacatattaat-aa-ataatgt-tttgatagctgttgtaa-cgt-ta-g-gttatga
tggaattgcc-tcctattacagtt-a--tgaagg-aattcgatatcaagaaggaaatgtt
catgggccaatgacatc-accgcattgatatggtctata
>TDR12|402420
--tattgaccattttgtgggatgtaaacaa-aaacaataat-cccaac-aaatttcct-g
ttgtgca-t--ttt-t---ctt-t-tc-t-atagcttccgagaattc-aaa-aa-g--ag
--ccacatattgat-aa-ataatgt-tatgatagctgttttaa-cat--------tatga
ttaaattgtc-tc--tttacattt-a--tgaaat-agtttta--agaaacaggacatgtt
gattggccaatga---------cattgaaatggtctata
>TDR12|402421
--tatagactattttgagaaacgtatacag-taacaatggt-gctaa-agtagtttct-g
ttttgca----gtt-t---aat-t-tt-c-ataacttctgtgtctcc-aaaaagt-----
-tccacataatgat-aa-attattt-ggt--tattagttttaa-cat-ta-a-aacatga
ttgagttgcc-tcttgttacagtt-a--tgaaat-agtgtgacaacaaacaggaaatgtt
catgggccaatgacatt-accacattgaaatggtct---
>TDR12|402422
--tatagaccatttttaaggatgtaaacaa-taacaatagt-cctaa------actat-g
ttttata-t--ttt-a---aat-t-tc-t-atagcttctggggtccc-ata---------
----------ttt------ttttct-tatgacacctgtgttaa-cat-cc---gttatga
ctgaataggc-aatagctacagtt---ctgaaat-agtttgacagcaggcaggaactgtt
catggaccaatgatat-tgccatattgaaatggtctata
>TDR12|402423
--tattgacctttttgagggatgtaaacaa-taacaatgtt-cctaat-gtatttttt-g
ttttaca-t--ttt-a---aac-t-tc-c-atagct------------------------
------agttacaa-ta-ataatgt-tacgata-ctgttttaa---c-aa-t-gttatga
ttgaatcagc-aattgctacagat-a--tgaaat-ggtttgacaacaagcaggaagtatt
tattggctaatgacatc-accacattgaaatggtctata
>TDR12|402424
--tatagaacattttgagggatgtaaacaa-aaaccatggt-cccgac-gtattacct-g
ttttaca-t--ttt-c---aat-t-tc-t-atagcttctgagaatcc-aga-aa-g--ac
--acatat-----------tgatgt-tgtgagggctgcttcaa-cag-ta-a-ggtatga
ttaaattacc-tcttgttatagtt-a--tgaaat-agtttgataacaaacaggaaatgtt
tactggcca-----atg-agcacattgctatggtctata
>TDR12|402425
----tagaccatttagagggatgaaagcaa-aagcaatggt-cctaac-g---ttcct-g
tttgaca-t--ttt-t---cat-t-tc-a-atagcctctgagaatcc-aaa-aa-g--ag
--ctagataatgac-aa-ataatgt-tatgagagcagatttaa-cat-ta-a-gctatgc
ttgaattgca-ttttgttacaatt-a--tgaa---agttcgataataagcaggaaatgtt
catgggctgat---------cacattgaaagggtatata
>TDR12|402426
---atagaccattttgagggatgtaaacaa-aaacaatggt-cctaat-gtatttcct-g
ttataca-t--ttt-t---cat-t-tc-c-atagcttctgagaatcc-aaa-aa-g--gt
--ccatatattgat-aa-ataaagt-tataatagctgttttaa-tgt-ta-t-gatttaa
ttgaactgcc-tcttgtaacagta-a--tgaaat-agttaaacagcaggcaggaaatgtt
catgagccagtgacatg-accacattgaaatggtctata
>TDR12|402427
------gagcatcttaagggatgtaaacaa-aaataatggt-cccaac-gtacttcct-g
ttttaca-t--ttt-t---aat-t-tt-c-aaagcttccaagaatcc-aaa-aa-g--ag
--ccacatattgat-aa-ataatgt-tatgagagctgttttaa-cat-ta-a-attatga
ttgaattgcc-tcttattatactt-a--tgaaat-agtttgataacaagctggacatgtt
catgggccaatgacatg-agcacattgaaatggtctata
>TDR12|402428
---atagaccattttgagggatataaacaa-aaacaatagt-cccaac-gcatttcct-g
ttttaca-t--ttt-t---aat-t-tc-t-aaagcttccgagaatcc-aaa-aa-g--ag
--ccacatat--------------------------------------------------
------------------------------------------------------------
---------------------------------------
>TDR12|402429
----tagaccattttaaggcatgtaaacaat-aacaa---------ac-gtatttgcc-g
acttaca-t--ttt-----aat-t-tc-c-atagcttctgagaatct-aaa-aa-g--at
--acacataatgat-aa-attatgt-tgcgg-------tttaa-tgt-aa-a-ataatta
ttaaattgcc-tcttgttacagtt-a--agaaac-agtttgacaaacatcaggaaatgtt
cat-ggccaataacat-taccacattgaaatggtct---
>TDR12|402430
--tatagaccattttaagggatgtaaacaa-taacaatgct-cctaat-gtatttcct-g
ttttaca-t--ttt-t---aat-t-tc-t-atagcttctgagaatgc-aaa-aa-g--gt
--ccacatattgac-aa-ataatgt-tatgacagtggctttaa-cat-ta-g-aataaga
ttaaattgcc-tcttgttacagtt-a--tcaaat-agcttgacggcaagcaggaaatgtt
tatgagccaatgacatc-accacattgaaatggtctaca
>TDR12|402431
--tatagaccattttgagggatgtaaacaa-taacaatgat-ccagaa-ctatttt-t-g
ttttaca-t--tttg----aat-t-tc-c-atagcttctgagagtcc-aaa-ac-gtt--
--ccacatattgat-aa-ataatgt-tacggtagatgttataa-cac-ca-a-ttaatga
ttgactcacc-tctttttacagat-a--ttagat-a-----------agcaggaaatgtt
catggaccaatgggatc-accacattaaaatggtcaata
>TDR12|402432
-----agaccattttgagggatgtaaacga-aaacaatggt-cccaat-gcctttcct-g
ttttaca-t--ttt-t---aat-t-tc-t-gtagcttctgagaatcc-aaa-aa-g--ag
--ccacatattgaa-aa-ataatgt-tatggtagctattttta-cat-tt-a-attatga
ttggattgcc-tcttgctacagtt-a--tgaaat-agtttaattacaggcaggaaatgtt
catgggccaatgacatg-acaacattgaaatggtcta--
>TDR12|402433
--tatagaccattttgaaagatgtaaacaa-aaacaatggt-cccagc-atatttcct-g
ttttaca-t--ttt-t---aat-t-tc-t-atagcttctgagaatcc-aaa-aa-g--ag
--ccacatattgct-aa-ataatgt-tacaaaagctgttttaa-ca---a-a-gttatga
ttgaattacc-tcttgtcacagtt-a--tgaaat-agtttaataacaagcaggaaacgtt
aatgggtcaatgacata-accacattgaaatggtctata
>TDR12|402434
--tatagaccattttgaggcatgtaaacaa-aaacaattgt-cccaat-gtgtttcct-g
ttttaca-t--ttt-t---cat-t-tc-t-acaccttccgagaatccaaaa-aa-g--ag
--ccacatattgat-aa-ataatgt-catgatggctgttttaa-cat-ta-a-attgtga
ttgaattgcc-tcttgttacagtt-a--tgaaat-agtttcataacaagcaggaaatgct
catgagccaatgacatc-agcacattgaaatggtctat-
>TDR12|402435
--tatagaccattttaagggatttaaacaa--aacaatggt-cccaac-atatttcct-g
ctttaca-t--ttt-a---aat-t-tc-t-acagcttccaagaatccaaaa-aa-g--ag
--ccacatattgaa-aa-acaattt-catgatagctgttttaa-cat-ta-a-gttatga
ctgcattgcc-tcttattagagta-a--t-gaaa-g-ttttataacaagctggaaacgtt
catgggccaatcacatg-accacattgaaatggtctata
>TDR12|402436
---atagaccattttgtgggatgtaaacaa-aaacaatgtt-tccaac-gtatttcct-g
tttcaca-t--ttt-t---cat-t-tt-c-atagcttcagagattcc-aaa-aa-t--gt
--ccacatttggat-aa-ataatgt-tatgatgacttttttaa-cgt-ta-a-gttatga
ttgaattgcc-tcttgttacagtt-a--tgaaag-ggtatgacatcaaacaggaaatgtt
tatgggccaatgacatc-accacattgaaatggtctgta
>TDR12|402437
--tatagatcattttaaaggatgtaaacaa-taacaatggt-cctgac-atatttccc-g
ttataca-c--ttt-t---aat-t-tg-c-atagcttccgagaatcc-taa-aa-t--gt
--ccacatattgat-aa-ctaatgt-tatgactgatgttttaa-cat-ca-a-gttatga
ttgaattgcc-tc--gttgcagtt-a--ggaaat-agtttaacaacatgcagaaaatctt
cacggaccaatgacatc-accacattgacatggtctata
>TDR12|402438
---------------------------------------gt-cccaac-atatttcct-g
ttttact-t--gtt-c---tat-t-tc-t----------gagaatcc-aaa-aa-g--ag
--ccacata----t-tg-ataatgt-tatgagagctgttttaa-cat-ta-a-attacga
ttgaatttct-tcttgtttgagtg-a--tgaaat-agtctgataacaagcaggaaatgtt
catgggccaataacatg-accacattgaaatggtctaca
>TDR12|402439
--------------------------------aacaatagt-cccaac-gcctttcctg-
tttgaca-t--ttt-t---tat-t-tc-t-ctagcatccgagaacca-aaa-aa-ag-ag
--atgcatattgct-aa-ataatgt-tatgatagctgtttaat-cgc-ca-a-gttatgc
ttgaattgcc-tctggttacagtc-a--tgaaat-agtttgat---aagcaggaaatgtt
catgggccaatgacatg-accatactaaaatggtatata
>TDR12|402440
--tacagaccattttgagggatgtaaacaa-gatcaagagt-cctaaa-atatctcct-g
ttttaca-gt-ttt-a---aat-t-tc-c-ataacatctgagaatcc-aaa-ac-c--at
--ccacatattgat-tg-ataatgt-tatgatatctgttataa-tgt-ta-c-gttttga
ttgaattgcc-tcttgttataaat-a--taaaat-agcttaataacatgcagcatatgtt
catgggcc--aaagacg-accacattgaaattatctata
>TDR12|402441
---atagaccattttgaaggatgtaaac---taacaatggt-cc-aac-gtatttcct-g
agtttat-t--ttt-ttt---c-t-tc-c-atagcttttgagagtcc-gga-aa-g----
--gtccacattgat--a---aacat-taccacagctgttttaa-cat-tt-g-gatatga
ttcaattacc-tcatgttacagtt-a--ttaaattagtttggt-gca----gaaaatttc
tgtgtgtcaatgacatg-accacattgaaatggtgta--
>TDR12|402442
----------attttgagggttgtaaacaa-aaacacgggt-cccaac-gtaattcct-g
atttaca-t--ttt-t---aat-t-tc-t-acagcttccgagaatcc-aaa-aa-g--ag
--ccacatattgat-ga-ataatgc-tgtgacagctgtttaaa-cat-ta-a-gttatga
tcgaattgct-tcttgtta-----------------------------------------
---------------------------------------
>TDR12|402443
--tatagaccattttaagggacgtaaacaa-aaacaatggt-cccatc-ttatttcct-g
ttttaca-t--ttt-t---aat-t-tc-c-aaagcttccgagaattc-aaa-aa-g--ag
--ccacatattgat-aa-ataatgc-tatgataactgttttaa-aat-ta-a-gttatga
ttgaattgcc-tcttgttacagtt-a--tgaaat-agtttaacaataagcaggaaatgtt
aatgggtcaatgacatc-ac-acattaaaatggtctcta
>TDR12|402444
---ataaattattttgagctatgtaaacaaaaaaaaacggt-ctcaac-gtatttcct-g
ttttacc-t--ttt-t---aat-t-tc-t---agcttccaagaatcc-gaa-aa-g--ag
--ccacatattgat-aa-ataatgt-tataatatctgtgttaa-tgt-aa-a-gttgtga
ttaaattgcc-ccttgttacagtt-a--tgaaat-agtttgat---aagcaggaaatggt
catgggccaatgacctc-agcacattgaaatagtctata
>TDR12|402445
--tatagaccgttttgagggatgtaaacaa--aacaatgct-cctaat-gtgtttcct-a
ttttatg-t--aat-t---------------tagcttccggaaatcc-aaa-aa-g--gt
--ccacatattgaa-aa-aaaatgt-tatgacaactgtgctaa-aat-ta-t-ag-atga
ctgtattgcc-tc--gttacagtt-c--ttaa----------------------------
---------------------------------------
>TDR12|402446
--tatagagtattttgagggatgtaaacaa-aaacaatggt-tccaat-gtatttcct-g
ttttaca-t--tat-t---agt-t-tc-a-ttagcctccaagaatcc-aaa-aa-g--ac
--ccatgttttgaa-aa-ataatgt-tatgacagctgttttaa-cat-ta-g-gttatag
ttgaattgcc-tcttgttagagtt-a--tgaaat-agtttgatagcagg----aaatgtt
cacaggccaatgacatg-accgcattgaaatagtctata
>TDR12|402447
--tataga---ttttaagggatgtaaacaa-aatcaatggt-cccaac-caatttcct-g
ttttaaa-t--ttt-tt--cat-t-tc-t-atagcttcagaaaatcc-caaaaa-a--aa
--acacatattgat-aa-ataacga-tatggcagccactttaa-cgt-ta-a-gttatga
ttgaattgcc-acttgttatggtt-a--tgaaat-agttggacaacaagcaggaaatgtt
tatgggccaaagacatc-accacattgaagtggtctata
>TDR12|402448
--tatagaccattttgagggatgtaaacaa-taac----ct-cctgat-gtatttcct-g
tatgaca-------------------------agcttccaacaatcc-aaa-aa-g--gt
--ccacatattg------ataatgt-tttgacagctgttttaa-cgt-ta-a-gatat--
------------------------------------------------------------
---------------------------------------
>TDR12|402449
--tatagaccatttggagagatgtaaacaa-aaacaatggt-cctaac-gtatttcct-g
ttttaca-t--ttt-t---aat-t-tc-t-acagcacacgagaatcc-aaa-aa-g--ag
--cctcatgttgat-aa-ataatgt-tatgaaagctgt----------------------
------------------------------------------------------------
---------------------------------------
>TDR12|402450
---atagattaatttgagggatgtaaacga-aaacaatggt-cccaac-gcatctcct-g
ttataca-g--ttt-t---aat-t-tc-t-aaagcttccgagaatcc-------------
---cacaaattgat-aa-ataatgt-tatgatagctgtt-----------------atga
ttgaattgcc-tcttgttagagtt-a--tgaaat-attttt--ga-aagcgggaaatgtt
ttgaggaagatgacatg-accacattaaaatagtctaca
>TDR12|402451
---atagattaatttgagggatgtaaacga-aaacaatggt-cccaac-gcatctcct-g
ttataca-g--ttt-t---aat-t-tc-t-aaagcttccaagaatcc-gcc-aa-a--aa
--acacaaactgat-aa-ataatgt-tatgatagctgtt-----------------ttga
ttgaattgcc-tattgttagagtt-a--tgaaat-agtttg--ga-aagcgggaaatgtt
tttaggcagatgacatg-accacattaaagtagtctaca
>TDR12|402452
---atagattaatttgagggatgtaaacga-aaacaatggt-cccaac-gcatctcct-g
ttataca-g--ttt-t---aat-t-tc-t-aaagcttccaagaatcc-ccc-aa-a--aa
--acacaaattgat-aa-ataatgt-gatgatagctgtt-----------------atga
ttgaattgcc-tcttgttagagtt-a--tgaaat-agtttg--ga-aagcgggaaatgtt
attaggcagatgacatg-accacattgaaatggtctaca
>TDR12|402453
---atagatcattttgagggatgtaaacaa-aagcaatggt-accaac-atatctcct-g
ttataca-t--ttt-t---cat-t-tc-t-aaagattccgagtatccaccc-aa-a--aa
--aaaaaaattgat-aa-acaatgt-tatgatagctgttataa-cat-ta-a-gaaatga
ttgaattgcc-tcttgttagagtt-a--tgaaat-agtttg--ga-aagcaggaaatgtt
attaggcagatgacatg-accacattgaaatagtctaca
>TDR12|402454
---atagatcattttgagggatgtaaacaa-aagcaatggt-cctaaa-acatgtcct-g
ttttacatt--ttt-t---tat-c-tc-t-atatctcgcaagaattc-aaa-aa-g--ag
--ccacgaattg---------atgt-tattatagcagttttaa-cat-ta-a-gttatgc
ttgaattgct-tcttgttaccatt-a--tgaaat-agtttgataacaagcaggaaatgtt
catgggccaacg------accacatcgaaatggtctata
>TDR12|402455
--tatagaca--tttgagggatgtaaacag-taaca-taat-cctaac-atatttcct-a
t-ttaca-t--tttg----aat-t-tcctt--cgcttccaagattac-aaa-aa-g--at
--ctacatattgat--a---aatgt-tatgacagctgttttaa-cgt-taaa---tatgg
ttaaactgcc-tcaggttgcagtt-a--tgaaat-agtttgacaacaagcaggcaaaatt
catgggccaatga--------------------------
>TDR12|402456
-----------------------taatcaa-acacagtggt-tctaa--gtatttcct-g
ttttaca-t--ttt-----aat-t-tc-t-acagcttccgagaatcc--aataa-g--ct
--ccacatgttgat--a-ataatgt-tat---agctgtttt-a-cat-ca-a-gctataa
atgtgtcgtg-tt---tcac---tta--t-gaattagt-tgataacaagctggaaatgtt
catgtgccgatgacatg-agcacat-gatgtggtctata
>TDR12|485202
--tataggccattttgaggtatgtaaataa-aaacaatggt-cccaat-gcagttcct-g
ttttaca-t--tgt-t---cat-t-tc-t-acagctttcgagaatcc-aaa-aa-g--ag
--ccacatgttgat-aa-ataatgt-tatgatcgctgttttaa-cat-ga-a-ggtatga
ctgaatcgcc-tgttgttacagtt-a--tgaaat-agtttaataacaagcaggaaatgtt
gatgggccaatgacatc-accatattgaaatggtctaca
>TDR12|485203
--tatagaccatcttgagggatgtaaataa-taacaatggt-gctaac-gtttttcct-g
ttttaca-t--tat-t---aat-g-tc-c-atagcttctgagaatcc-acg-aa-g--gt
--ctgcatattgat-aa--tgctat-tattacagctattttaa-tga--------tgtgg
ttgaattgca-tcttggtgtcgat-a--tgaaat-agtttgacaacaagcaggagatgtt
catgggac------att-accacagtgaaatggtctata
>TDR12|485204
-----agactgttttgagggagttaaacaa-taacaatgct-cctaac-gtatttcct-g
atttaca-t--ttt-t---aat-t-tc-c-atagcttccgagaattt-aaa-aa-g--ag
--ccacatattgat-aa-ataatgt-catgatagctgttttaa-cgt-ca-a-ggtatga
ttgaattgcc-tcttgttacagct-a--gaaaat-agtttaacaacaagcaggaaatatt
catgagtcagtgacatc-accacattgaaatgctctata
>TDR12|485205
-----agaccattttgagggatgtaaacaa-caacaatggt-ctcaac-gtatttcct-g
tttcaca-t--ttt-t---aat-t-tc-t-atagcttctgagaatcc-aaa-aa-g--cg
--ccacatattgat-aa-ataatgt-tttgttagctgttttaa-cat-ga-a--------
---------------gtta--gga-a--tgagtt-agtttgataacgagcaggaaatgtt
catgggccaatgacatg-accacattaaaatggtctata
>TDR12|485206
------------------------------------------------------------
-------------------------------tagcctctgagaatcc-aaa-ag-t--gt
--ccacatattgat-ac-gtaatgt-tatgcttgctgttttaa-agt-------------
----------------tttaaatt-a--tgatat-agtttgaaaacaagcaggaaatctt
catggactaataacatg-aacaca---------------
>TDR12|485207
------gatcattttgagggatgtaaacaa-taacaatggt-cctaac-gtgtttcct-g
ttttaga-t--ttt-t---aat-t-gt-c-attgcttctggaaatcc-aaa-ag-g--gt
--ccacatattgat-aa-aaaatgt-tatgaaaaatgtgctaa-cat-ta-t-gacagaa
cta------------gttacagtt-c--tgaaat-agcttgacaacatgcaggaa-----
---------------------------------------
>TDR12|485208
--tatagaccattttgagggatgtaaaaaa-aaacaatggt-cccaag-gtagttcct-g
ttttaca-t--ttt-t---aat-t-tc-t-gtagcttctgagaatcc-aag-aa-g--ag
--ccacatattgat-aa-ataacat-tatgatagctgtttaaa-cat-tg-a-gttatga
ttgaattgtc-tcttatt------------------------------------------
---------------------------------------
>TDR12|485209
--tatagaccattttgaggaatgtaaacaa-tagcaatggt-cttaat-gtatttcct-g
ttttaca-t--ttt-t---aat-t-tc-c-attgcttccgagaatcc-aaa-aa-g--gt
--ccacatattgat-aa-ataatta-tatgatagctgttttaa-cgttaa-a-aatatga
ttgaattacc-ctt--ttgt-----------tat-ggtatgataacaaacaggaaatgtt
caaggaccaatgacatt-accacattgaaatggtctata
>TDR12|485210
--tacagaccattttgaggaatgtgaacaa-taacaatggt-ccgaat-gtatttcct-g
ttttaca-t--ttt-t---aat-t-tc-c-atagcttccgtgaattt-aaa-aa-g--gt
--ccacaaattgat-aa-atattgt-tatgatagctgttttaa-cgt-ga-a-aatatgg
ctaaattatc-tcctgttgcagtt-a--tgatac-tgtataa---caagcaggaaatgtt
caagggccgaagacatt-accacattaaaattgtctata
>TDR12|485211
--tatagaccattttgagggatgtaaacaa-aaacaatggt-cccaac--tttttcct-g
tttcaca-t--ttt-t---att-t-tc-t-atagcttttgagaatcc-aaa-aa-g--gt
--tcacatattgat-ta-ataatgt-tatgatagctgttctaa-cat-ta-a-gctatga
ttgaattgcc-tcttggtacactt-a--cgaaat-agtttgataacacgaaggaaatgtt
catgagccaatgacatg-accacattgaaatggtctat-
>TDR12|485212
--tatagaccattttcagggatgtaaacaa-aaacaatagt-cccaac-atatttcct-g
ttttaca-t--ttt-a---aat-c-tg-t-atagcttcccaaaatcc-taa-aa-c--ag
--ccaaatattgat-aa-ataatgt-cacgatagctgttttaa-cat-ta-g-gttatga
ttaaattgcc-tcttgttacattt-a--tcaaag-agtttgataacaagcaggaaatgtt
catgcacca-cgacatc-gccacattgaaatggtccgta
>TDR12|485213
--tatagaccatttcgagagatgtaaacaa-taacaatggt-ctcaac-atattttct-g
ttttaca-t--ttt-t---aat-t-tc-c-atagcttatgagaatcc-taa-aa-g--gt
--ccacatattgat-aa-ataccgt-catgacagctgttttag-tgt-tg-a-gatatgt
ttgaattgcc-tca--ttacagtt-gt-taaaat-agtttgacaacaagcaagaaatgtt
catgggccaatggcaac-actacattgaaattgtctaca
>TDR12|485214
----------------agggatgtaaacaa-taacaa--gt-cctaac-g--tttcct-g
ttttaga-t--ttt-t---act-t-t------agct---aggaatcc-aaa-aa-g--at
--ccacgtattgac-aa-acag-----acaac-g-tgtt---a-catttg---gttatga
ctgaattgtc-tcttattgcagtt-a--tgaaat-agtatgacaacaagcaggaaatg--
---gg-cca-tgacacg-accgcatt-aaacggt-----
>TDR12|485215
--tatagacttttttgagggatgtaaacaa-aaacaatggt-cgcagt-gtgtttcct-g
ttgtaca-t--ttt-t---aat-t-tc-t-atagcttcagagaatgc-aaa-aa-g--ag
--acacatattgat-aa-ataatgt-tataacagctattttga-cat-ga-a-attatga
ttgaatagcc-tcttgttacagtt-a--tgaaat-agtttgataacaaacaggacatgtt
catgggccagtgacatg-accacattgaaaggttct---
>TDR12|485216
--tatagaccattttgagcgatgtaaacaa-aaacgatggt-cccaac-gtattttct-g
tttcaca-t--ttt-c---aat-t-tc-t-atagcttcagagaatcc-aaa-aa-g--ag
--ccacat----------------------------------------------------
------------------------------------------------------------
---------------------------------------
>TDR12|485217
----tagaccattttgagggatgtaaataa-taacaatggt-atttat-gtatttgct-g
ttttata-t--c-t-t---cat-t-tc-c-aaatcttattagaatcc-aga-aa-g----
gtc--catattgac--ac-t--t-ttt---gcagccatgttaa-cat-ta---gttacaa
ccgaatcgcc-t----ttacaatt---cagaaat-ag-ttaa--acaagcagg-aatgtt
catgg--taatgacat----c-cactgaaacggtc----
>TDR12|485218
catagagaccattttgaggaatgtaaacaa-aaacaatggc-ccttat-gtatttcct-g
ttttaca-t--tt--------t-t-tt-t-atagcttctgagaatcc-aaa-aa-g--ac
--acgcatattgat-aa-atg--tt-tacgatagatgttttaa-aat-ta-a-gttatga
ttgaattgct-tcatgctacagtt-a--taaaat-agtttgataacaagcaggaagtgtt
cataggccaatgacatg-accacattaaaatggtctgaa
>TDR12|485219
------------------------------------------------------------
----aca-t--ttt-t---aat-t-tc-c-atagcttctgagaatct-aaa-at-g--gt
--caacatattggt-aa-acaatgc-tatgatagctgttaaaa-cgt-ta-a-gttataa
atgaattatc-tcttgttacagtt-g--tgaaac-agtttaacaactagcaggacacgtt
aatgagccaatgaaatc-tccacattgaaagggtctata
>TDR12|485220
--tatagaccagttcgagggatgtaaacaa-taacaatagt-cgtaat-gtatttcct-a
ttttaga-t--ctt-t---aat-t-ac-c-aaagcttctgagaatcc-aga-aa-g--tt
--ccacatgttgat-ac-tgacagc-catgacagccatgttaa-cat-ta---gttatga
ctgaatcacc-tcttgc--tagtt---cc-------------gaacaaacaggaactgtt
catgtaccaatgatat-tgccattttaaaacaatct---
>TDR12|485221
--tatagaccgttttgagagatgcaagcaa-aaa-aaaggt-cccaac-gtattccct-g
t-tgacatt--ttt-t---tac-t-tc-t-acagcttcctagaatcc-aaa-aa-g--ag
--ccacatattgat-ta-ataatat-cattatagctgttttaa-cat-ta-a-gttatga
ttgaaatgct-t------------------aaat-aatttgataacaagcaggaaatgat
cat--g-caatgacatg-accacattgaaatggt-----
>TDR12|485222
--tacagaccattttgagggatgtaaacaa-aaacaatggt-cccaat-gtatttcct-g
ttttaca-t--ttt-t---aat-t-tt-ccatagcttccgagaatcc-aaa-aa-g--ag
--cctcataatgtt-aa-aaaatgt-tgtgataacggttttaa-ca--------tttcaa
ttgaattgcc-tcttgtgccagtt-a--tgaaat-agtttgataacaagcaggaaatgtt
aataggccaatgatatg-accacattgaaatggtctata
>TDR12|485223
--tatagacctatttgagggatgtaaacaa-aaacaatatt-cccaac-gtatttcct-g
ttttaca-t--ttt-t---aat-t-tc-t-ttagcttccaagaatcc-aaatta-a--ag
--caacataatgat-aa-ataatgt-tatgatagctgttttaa-cat-ta-a-tttatga
ttgagttgcc-tctttttacagtt-t--tgaaat-ggtttaacaacaagcaggaaatatt
tgtgggccaatgacatc-accacattcaaatggtctata
>TDR12|485224
---acagaccattttgagggatgtaaacaa-taacaatgat-cgtaac-gtatttcct-g
tattaca-t--ttt-t---aat-t-at-c-atagctttagagaataa-aaa-aa-a--tt
--aaacatattggt-ta-ataatgt-tatgacagctgtttaaa-agt-ta-a-gttatga
ttaatttgac-ctttttaacagtt-a--aaaaat-agttttacaacaagcaggaaatgta
tatgggctaatgacatg-accacattgaaatagtctata
>TDR12|485225
--tattgaccattttaagagatgtaaacaa-aaactatggt-cccaa---ccattcct-g
ttttacatt--ttt-t---taa-t-tc-t-atagcttccgctaatgt-aaa-aa-g--ag
--ccacatattgat-aa-ataatgt-tatgat-gttgttttaa-aat-ta-a-gttatta
caga--------tataata---------------------ac----aagcaggaaatgtt
catgggccgatgacatg-accacattgaaatagtctata
>TDR12|485226
------gaccattttttgggatgtaaacaa-tagcaatggt-cctaat-gtatgtctt-g
tatgaca-t--ttg-a---aaa-t-tc-c-atagcttccaataatcc-aaa-aa-g--gt
--ccacatattgat-aa-ataatgt-tatgacagctgttttaa-tgt-tt-a-gatga--
ttaaattgcc-tctagttacagtt-a--tgaaat-agtttgacaccaagcaggacatgtt
catggg-cagtgacatc-accacattgaaatggtctata
>TDR12|485227
------------------------------------------------------------
-----------------------------------ttctgagaatcc-aaa-aa-g--gt
--ccatgcattgac-aa-ataatgt-tatgacagctgttttaa-cag-tg-a-gatgtga
ttatattgat-tcttgtaccagtt-t--tgaaat-agtttgataacaagtaggaaatgtt
tatgggaaagtgacatc-accatattgaaatggtctata
>TDR12|485228
--tatagacagttttgaaggatataaacat-taataatggt-cacaac-ttatttcct-g
ttttact-t--ttt-a---aat-t-tc-t-atagcttccgaggatcc-aaa-aa-g--ag
--ccacatattaat--g-----tgt-tatgatagcagttttaa-tgt-ta-a-gttatga
ttgaatttcc-tcttgttacagtt-a--tgaaat-attttgataacaagcaggaaatgtt
tattggccgatgacatg-accacactg------------
>TDR12|485229
--tataaactattttgagggatgtaaacaa-aagcaatggt-cccaac-gtatttctt-g
ttttccc-t--ttt-t---aat-tttt-t-ttagcttctaagaactc-aaa-aa-g--gt
--ttatatat--------------------------------------------------
------------------------------------------------------------
---------------------------------------
>TDR12|485230
------gacccttttgaaggatgtaaacta-taacaatagt-cctaat-gtattccct-g
tattaca-t--ttt-g---aat-t-tc-c-atagctttcaagaatcc-aaa-aa-g--ct
--ccacatattgat-aa-ataatgt-tatagcagccattttag-cat-ta-a-gaaatga
ttaatttgcc-tcttgttacagtt-c--taaaat-agtttggtaacaaggaggaaatgtt
caagggcgagcgacatc-gccacattgaaatggtctata
>TDR12|485231
---atagagcatttggggaaat--aaacaa-taacaatggt-tttaac--aatttcct-a
-tttacg-t--ttg-t---aag-t-tc-t-atggattcagagtatct-taa-aa-g--gt
--ctt-a-attgat-aa-ataatat-tgtg---attgttt--------------------
------------------------------------------------------------
---------------------------------------
>TDR12|485232
--tatagaccattttgagggatgtaaacaa-taacaatggt-cctaac-gcatttctt-g
tttaaca-t--ttt-t---aat-t-tc-c-ttagcttcagagaatcc-aaa-aa-g--ct
--cctcatattgat-aa-ataatcc-tgtggcagctgttttaa-tgt-aa-a-gttatga
tcgaattttc-tcttgttacagtt-a--tgaaat-agtttgatgtcaaccagg-------
---------------------------------------
>TDR12|485233
--------------------------------a--a----------------ttt-ct--
------a------------------t------agcttcagagaatct-aaa-aa-g--ag
--ccgcatgttgat----ataata--tatgaaaa-tgttttga-cat-ta-a-gttatga
ttgaattgcc-tcttgttacagtt-a---gaaat-agttta-caacacacaggaaatgtt
catgggcca-tgacatc-acgacattaaaatggtctata
>TDR12|485234
--tatagaccattttgaggaatgtaaacaa-aagcaatggt-ccctgt-gtatttcct-g
ttttaca-t--ttt-t---tat-t-tc-t-atagcttcctagaatcc-aaa-aa-g--gg
--ccacatattgat-aa-ataatgt-tatgatagctgttttaa----------gttagga
ttgaaatgcc-tctttttacagct-a--tgaaat-agtttgataacatacaggaaatgtt
catgggccaatgacatg-accatattgaaatagtct---
>TDR12|485235
--tattgaccat-ttgagggatgcaaacaa-aaacaatggt-cccagt-gctttttct-g
ttttata-t--ttt-t---act-t-tc-t-atagcttccgagaagcc-aga-aa-g--ag
--ccacatattg------ataatgt-tacaatatccgttttaa-cat-ta-g-gttatga
ttgaattgcc-tcttatcacagtt-a--ttaaat-tatttgataacaagcaggtaataat
catgggcaaatgacatc-accacattgaaatggtctata
>TDR12|485236
---atagaccattttgagggatgtaaacaa-aaacagtg-ttcccaac-gtatgtcct-a
ttttaca-t--ttt-t---ag-----------ag-----aagaatcc-aaa-aac---ag
--ccacatat---t-aa-ataatgt-tatgacagctgttttaa-ctt-ta-a-gttatga
ttgaattgct-t-ttcttacaatt-a---gaaat-agtttgataacaag--g-aaatgtt
catgggccaatgacatg-accatattgaaatggtctata
>TDR12|485237
--tatagagcattttgaggtatgtaaacaa-aaactatggt-cctaac-gtacttcct-g
ttttaca-c--ttt-t---aat-t-tc-t-atagcttctgagtttcc-aaa-aa-g--ag
--ccacatattgat-aa-ataatgt-taagatagctgttttaa-cat-ta-a-gttataa
ttaaatttca-ttcttttacagtt-a--tgaagt-agtttgataacaag-----------
---------------------------------------
>TDR12|485238
--tatagaccatgttgaggaatgtaaacaa-tatcaatggt-cctaat-gtatttcct-g
ttttagg-t--ttt-t---aat-g-tc-c-atagcttctaagaatcc-aga-aa-g----
caccacatatcaat--ac-t--t-tgt-tgacagctgtc---------------------
----actcct-t----ttacaatt---ctgaaat-agtttga--gacagcagg-aatgtt
catgg--caatgatac----c-cattgaaatagtccata
>TDR12|485239
--tatagaccattttgagggatgtaaacag-taacaatggt-cctaat-gtgtttccc-g
ttttaca-t--ttt-t---aat-t-tc-c-atagcttcagatagtcc-tga-at-a--gc
--ccacatattgcc-aa-ataaagt-tatgatagctgttttaa-cgt-ta-a-gtaatgt
ttgaatcgtc-ttttgttacag---------------------aataagcaggaagtgtt
catgggccagttttat-caccacattcaaatggtctata
>TDR12|485240
-----agaccattttgagggatttaaacaa-aa---atggt-accaac-gtatttcct-g
ttttaca-t--ttt-t---aag-t-tc-t-acagcttccgaaaattt-aaa-aa-g--ag
--ctacatatt-----a-ataatgt-tatgacagctgttttaa-----------------
------------------------------------------------------------
---------------------------------------
>TDR12|485241
------------------------------------atggt-cccaat-gtatttcct-g
ctttaca-t--ttt-t---aat-t-tc-c-atagcttccgagaatct-aaa-aa-g--ag
--ccacacgtttat-aa-attaagt-tatgatagcttttttaa-cat-ta-a-gttatga
ttgaattgcc-tcttgttaca-tt-a--tgaaat-agtttgacaacaagcaagaagtatt
catgggccaatgacatg-accacattgaaatggtccat-
>TDR12|485242
------------------------------------------------------------
-----------tct-t---aat-t-tc-t-gtagtttccgggaatcc-aaa-aa-g--ag
--tcccatattgat-ca-ataatat-tatgacagcagttttaa-cataca-a-gttatta
ttgaaatgcc-ttttgttacagtt-a--cgaact-agtttgataacaagaatgaattgtt
catgggccagtgacatc-accacactggaat--------
>TDR12|485243
--tatagaccattttaagggatgtaaacaa-aaccaatggt-cccagc-atatttcct-g
ttttaca-t--ttt-t---aac-t-tc-t-atag-ttccgagaatcc-aaa-aa-g--ag
--acacatattgat-aa-ataatgt-tatgaaagctgtcttaa-cat-ta-a-gttgtga
ttgaattgac-tcttgttacagtt-a--taaaat-agtttgataacaagcataaaatggc
aatgggctaaatacatc-accacattaaaatggtctata
>TDR12|485244
---------------gaggaatgtaaacaa-taacagtggt-cct------acttctt-g
ttttacg-t--tta-t---aat-t-tc-t-atagcttccgaaatcca-aaa-aa-g--gt
--ctaaatattgat-aa-ataatgg-tatgatagatgttttaa-tgt-ga-a-tatatga
ttgaattgcc-tcttgttacagtt-a--tacaat-agtatgatgacaagcaggaaatgtt
catgggccaatgacatg-accacatggaaatggtccata
>TDR12|485245
--tatagagcattttgaaagatataaacaa-a---aatggt-cccaac-gtatttcct-g
ttttaca-t--ttt-t---aat-t-tc-c-atagcttccgagaaccc-aaa-aa-g--gt
--ctacgtattgat-aa-ataatgt-tatgatagc-gttttaa-tat-ta-a-gttataa
ttaaattgcc-ccctgtta-agtt-a--tgaaat-agtttgatgacaagcaggaaatgtt
catgcgccaatgacat----cacaatgaaatggcctgta
>TDR12|485246
-------accattttgagggatgttaacaa-taacaatggt---------------tg-g
ctttaca-t--ttt-t---cat-t-tc-c-atagctcccaagaatcc-t-aact-g--gt
--ccacatatggat-aa-ataacgt-tacgacagctgttttaa-cat-tg-a-gatatta
ttgaattgcc-tcttgttccagtt-at-taaaat-agtttgacaacaagcaggaaatgtt
catgggccaatggcatc-accacat--------------
>TDR12|485247
--------------------a---aaac-a-----a-tggt-ctcagc-gcatttcct-g
ttttaaa-t--ttt-----aaa-t-tc-t-gtagtttccgagaagcc-aaa-aa-g----
------gtcttgat-aa-ataatgt-tatgatagctgttttaa-cat-ga-a-gttatga
ttgaattgcc-tgttgttatagtt-a--taaaat-agtttgataagacgctgaaaatatc
catgagcc--tgacaac-acaatga--aa-taacct---
>TDR12|485248
--tatagaccattttgaggaatgtaaacaa-taacagtggt-cctaat-gtatttcct-g
tattacg-t--ttt-taa---------cc-ataccttccaagcatcc-aaa-aa-c--ag
--ccacatattgatatg-ataatgt-tatggcagcagttttaa-cgt-tg-a-gatctga
tttaattagt-ttgtgttacagtt-a--caaaat-agtttgacaacaatcaggaaatgtt
cgtgggccagtgacatc-gccgcatttaaatggtctat-
>TDR12|485249
----tagaccattttgaggaatgttaacaa-aaacaatggt-cccaat-gtatttcct-t
ttttata-t--ttt-t---aat-t-tc-t-atagcttccaatactcc-aaa-aa-g--a-
---gacacattgat-aa-ataatgt-tatggtagctgttttaa-cat-ta-a-gttatga
ttgaatggcc-tctcgttacagtt-t--tgaaat-agtttgataacaagcaggaaatgtt
catggaccaatgacaag-accacattgaaatggtctata
>TDR12|485250
--tatagaccattctgagggatgtaaacaa-taacaatggt-cccaag-gtatttcct-g
ttttaca-t--tta-a---aat-t-tc-t-atagtttctgattatct-aaa-aa-g--ag
--ccacatactgaa-aa-atattgt-tatgatagctggttt-a-cgt-aa-c-attatga
ttgaattgct-tcttgttacagtt-c--tgaaat-agtttggcatcaagcaggaaatgtt
cataggccaatgacatc-accacattgaaatggtctata
>TDR12|485251
------------------------------------------------------------
-------------------------tc-c-atagcttccaaaagtct-aaa-aa-g--gt
--ccacaaattgat-aa-ataatgt-tatggcagtcgttttaa-cat-ta---gatatga
ttgaatggcc-tcttgttacagtt-a--tgaaat-agtttggcaacaagcaggaaatgtt
cacaggccagtgacatc-gccacattgaaatggtctata
>TDR12|485252
--tatagaccattttgagggatgtaaacaa-taacaatgtt-cctaac-gtatttcct-g
tattata-g--ttt-t---att-t-tc-c-atagcttctgcgaatcc-taa-aa-g--gt
--ccacatatttat-aa-atattgt-tatgacagctgttttaa-cat-ta-a-gataaga
ttgaat--tg-tcttattacagt--------------ttga-taacatgcagggaatgtt
catgggccaaatacatc-acacat---------------
>TDR12|485253
--tatggactaatttgatggatgtaaacaa-tagcattggt-cctaat-gtgtttctt-a
tattaca----ttt-g---aat-t-tc-c-atagcttccaagaatcc--aa-aa-g--tt
--ccacatatttat-ca-attatgt-tatggcagccattttaa-cat-ta-a-gatatca
ttaaattgcc-tcttgttaacctt-a--tgaaa---gtttggtaacaagcaggaaatgtt
catgggccagtgaca---gccacgttgaa--ggtcta--
>TDR12|485254
------gacaattttgaggaatgtaaacaa-tcacaatggt-cctaat-gtatttcct-g
ttttata-t--ttt-t---aat-t-tc-c-aaagcttctgggaattc-aaa-aa-g--gt
--ccacacattgaa-aa-ataatgt-tatgatacctgttttaa-cat-ga-c-aatatga
ttgaattacc-tcttgttacagtt-a--tgttat-attatgataacaagcagaaaatgtt
taagaaccaatgacatt-accacactgaaatggtcta--
>TDR12|485255
-----agaccattttgagggatgtaaacga-gaagaatggt-cctaac-atatttcct-g
ttttaca-t--ttt-t------------------tccctgagaatcc-taa-aa-g--ag
--ccacgtatttat-ga-ataacaa-tgtgatagctgttttaa-cag-ga-a-gatatga
ttaaattgtc-tcttgttatagtc-at-taaaat-a-tttgacaacaagcaggaaatgtt
catgggtcagtggcaac-agcacattgaaatggtttata
>TDR12|485256
--tatagaccatttcgagagacgtaaacaa-aaacaatggt-cccatc-a--tttcct-g
ttctaca-t--ttt-t---agt-t-tc-t-ataactttcgagattct-aaa-aa-g--ag
--ccacttgttgat-ga-ataatgt-tttgatggctgttttaa-cat-ta-a-gttatga
ttgaatagcc-tcttgttgcagtt-a--tgaaat-agtttgaaaacaggcaggaaatgtt
cataggccagtgacatc-tctacattgaaatggtctata
>TDR12|485257
---atagaccattttcagggatgtaaacca-aaacaatggt-ctcaat-gtatttcat-g
ttttcca-t--ttg-t---aat-g-tc-c-atactttctgagatttt-aaa-aa-g--ag
--ccatatattgta-aa-ataatgt-catgatagcggttttaa-cat-ta-a-attatga
tttaattgtc-tcatgttacagtt-a--tgaaat-agtttga-aacaagcagaaaatgtt
catgggccaaagatatc-accacattgaagtgatctata
>TDR12|485258
--tatagataattttgagggatgtaaatga-taaca-tagt-cctaac-acatttcct-g
ttttac--c--tt-------at-t-tc-c-a-tagttgctagaatcc-aaa-aa-g----
ctccacatattgat-aa-atactgc-tatagcagctgttttaa-cct-ta-a-gttatga
taaatttccc-tctttttaaagttca---aaaat-agtt-----------ag-aaa--tt
-a-gc---a------------------------------
>TDR12|485259
cataaagaccatttttagggatgtaaacaa-taacaatggt-tctaat-gtgtttcct-g
ttttgca-t--ttt-c---aat-t-tc-c-atagcttttgagaatcc-aaa-aa-a--gt
--ccaaatattgat-aa-ataatcc-catggcggctgttttaa-ttt-aa-a-gctatca
ttgaattgcc-tcttgttacagtt-a--tgaaat-agtttgacaacagacaggaaatttt
aatgggttaaagacatc-accacactgaaatagtctata
>TDR12|485260
------------tttgagggatgtaaacaa-aaacaatggc-cccaat-gtatttcct-g
ttttaca-t--ctt-t---aat-t-tc-t-atagcttctgagaatcc-aaa-aaag--ag
--cca-atattgtt-aa-ataatct-tatgctagt-gttttaa-tat-ta-a-attatga
ttgacttgcc-tcttcttacagtt-a--tgaaat-agtttga-aacaagcagaaaatgtt
catgggccaatgacatg-accacattgaaatgatcgata
>TDR12|485261
---atagaccatttt-agggatgtaaacaa-acacaatggt-cccaac-atattttct-g
tttaaca-t--ttt-t---aat-t-tc-c-atagcttcagagaaccc-caa-aa-g--ag
--ccacatattgat-aa-ataatat-catgatagctgttttaa-cat-ta-a-gttaaga
ttgtattgcc-tcttgttacagtt-a--ttaaat-agtttgataacaagaaggaaatgtt
cataggccaatggcatc-accacattgaaatggtcta--
>TDR12|485262
----tagaccattttgagggatgtaaacaa-aaacaatggt-cccaac-gcatttcct-g
ttttaca----ttt-t---aat-t-tc-t-atatattttgaaaat-c--aa-a-------
------------at-ca-ataattt-tatgatagctgttttaa-tat-ga-a-gttataa
ttgaattgct-tcttg-t-----t------aa---agtttggtaacaagcaggaaatgtt
catgggccaatgacatc-accacagtgaaaaggtctata
>TDR12|485263
------gactattttgagggatgtaaacaa-aaacaatgat-cccaaa-ttatttcct-g
cttaaca-c--ttt-t---aat-t-ta-t-atagcttccaagaatcc-aaa-aa-g--ag
--ccacata----t-gg-ataatgt-tataatagccgttttaa-ctt-ta-a-attacga
ttgaattgcc-tcttgtaaaagtt-a--tgaaat-agtttgataacaagctggaaatgtt
cataggccaatgacatc-accatattgaaatagtctata
>TDR12|485264
--tatagaccattttgagggatgtaaacaa-caaaaatggc-cctggt-gtatttcct-g
ttttaca-t--ttta----aat-t-ta-t-atagcttctgagagtct-aaa-aa-gct--
--ccacatgttaat-aa-ataaagt-aacgatagctgttataa-cat-ca-a-gttatga
tttaatagcc-tcttgttacatat-a--tgaaat-agtttgcctacaagcaggaaatgtt
tatgggccaataacatc-acgatattaaaatggtctata
>TDR12|485265
------------------------------------atggt-cccaac-atatttcct-g
ttttata-t--ttt-t---aat-t-ta-t-agagcttcagagatttc-aaa-aa-g----
--agacatgttgat-aa-ataatgttt---atagcttattttt-ca--ta-a-gttatga
ttgaattgttgaattgttacagtt-a--tggaat---tgtt-tgtttgattggaaacg--
-----atcaatggcatg-accacactgaaatggtctata
>TDR12|485266
-------------tttgaggatgtaaacag-catcaatgat-ctcaac-atatttcct-g
ttttaca-t--ttt-t---aat-t-tc-t-agagcttctgagaatcc-aaa-aa-g--ag
--ccacaaattgataaaa----tgt-catgatggctaatttga-cat-t----gttat--
-------gat---t---tacagtc-a--tgaaat-ggtttgtaaa---gcaggaa---tt
cacgggccaatgacatg-accacattgaaa---------
>TDR12|485267
ggtatagaccattttgagggatgtaaacaa-aaacaacggt-cccaat-gcatttcct-g
ttttaca-t--ttt-t---tat-t-tc-t-ata---------------------------
------------------------------------------------------------
------------------------------------------------------------
---------------------------------------
>TDR12|485268
--tatagaccattttttgggatgtaaacaa-aaacaatggt-ccgagc-gcatttact-a
ttttaca-t--ttt-t---aat-t-tc-t-agagattccgagaatcc-aaa-aa-g--ag
--ccacattttgat-aa-ataatgt-tatgctagctgttttaa-cat-tg-a-gttatga
tttaattgct-tcttgttacagtt-a--tgaaat-agtttgataacaagcaggtaatgtt
catgagccactgacatg-accacattgaaatggtct---
>TDR12|485269
--tatggaccattttgagggatgtgaacat-caacgatggt-tctaac-ctatttccc-g
ttttaca-t--ttt-t---aat-t-at-c-atagtttccaagaatcc-caa-aa-a--gt
--ccagatattgat-aa-ataatgt-tatgacatcagtataaa-tgt-ta-a-gttatga
ttgaa-----------ttacagtt-a--tgaaat-agtttgacaacaggcagtaaatgtt
catgggccaatg---------accttgaaatggtctat-
>TDR12|485270
--tatagaccgtttaaagagatgtaaacag-aaacaacagt-ctcagt-atatttcct-g
ttttacg-t--ttt-t---aat-t-tc-t-atagcttcagagaatcc-aaa-aa-g--at
--ccacacgttgat-aa-ataattt-tataatagctgattcaa-caa-ta-g-gttatga
ttgaatcgcc-tcttgttacagtt-a--tgaatc-agtttaataacaagcaggaaatgtt
cattggcc----------accacattgaaatggtctata
>TDR12|485271
------------------------------------------------------------
------------------------------------------------------------
-------tattgat-aa-ctaatgt-tatgatagctgttttaa-cat-ta-a-gttatga
ttgagttgcc-tcttgttacagtt-a--tgaaat-agtttgataacaagctggaaatgtt
catgggtcaatgacatg-accacattgaaatggtctata
>TDR12|485272
--tgtagaccattttgagggatgtaaacaa-aaacaatggt-cccacc-gtatttcct-g
ttttaca-t--ttt-taaacat-t-tc-t-atagcttccgaaaatcc-aaa-ga-g--ag
--ccacatattgat-ga-ataatgt-tatgatagctgttttaa-cat-ta-a-gttatga
tttaactgcc-tcttccttcagt--------------tttaataacaagcaggaaatgtt
tatgggcaaatgacatg-actgcattgaaatggtctat-
>TDR12|485273
---------cattttgagggatgtaaataa-taacaatggt-cctaac-gtatttcct-g
gagtaca-t--ttt-t---agt-t-tc-c-atacctttcaagaatac-aaa-aa-a--gt
--tcaaatattgct-aa-ataatat-tatggcagccattttaa-cat-ta-a-gatatga
ttaaat--cc-ccttgctacaggc-c--tgtaat-ag-----------------------
---------------------------------------
>TDR12|485274
--tatagatccttttgagggatgtaaacaa-taacattgctgccaaat-gtatttcct-g
tattaca-t--tt------------------taaatttccatagctc-cca-tg-a--at
--ctacatattgat-aa-ataatgt-aacggtagccattttaa-cat-tg-a-gatatga
ttaaactacc-tgttgttacagtt-a--tgaaat-agtttggcaacaagcagcaaatgtt
catgggccaatgacaag-accacattgaaatggtctat-
>TDR12|485275
---atagaccattttgaaggaggtaaacaa-aaacaatggt-ctcaac-gtatatcct-a
ttttaca-t--ctt-t---att-t-tc-t-atagcttctgagaatcc-aaa-aa-g--ag
--ccacattttgat-aa-ataatgc-tatgatagctgttttaa-cat-ta-a-gttatga
ctgaattgcc-tcttgttacagtt-a--tgaaat-agatttttaacaagcagaaaacgtc
catgggccaatgaca----------tgatatggtctata
>TDR12|485276
--tatagaaca-tttcaggaatgtaaacaa-aaacaatggt-tctaat-ttatttcct-g
tattaca-t--ttt-g---att-t-tc-c-atagcatccaaaaatcc-aaa-aa-a--gg
ctacacatcttgat-aa-ttaatgt-tatggcaggcattttaa-cat-taaa---tatga
ttgaattgcc-tc---ttg------------------tttggtaacaagcaggaaatgtt
tataggccg-tgacat----cacat--a--t--------
>TDR12|485277
--tatagaccattttgagtgatgtatacaa-aaataatgtt-cccaat-gtatttcct-g
ttgtaca-t-tttt-t---aat-t-tc-t-atagcttccgagaatac-aaa-aa-g--ag
--ccacatattgat-aa-ataatgt-tatggtagctgttttaa-cat-ta-a-gttgtga
ttgaattgcc-tcctgttacaat-------aaat-agtttgataacaagcaggaaatgt-
---------------------------------------
>TDR12|485278
--tgtagacccttttgagggatgtaaacca-aaaaaatggt-cccaac-gtatttcct-a
ttttaca-t--gtt-t---aat-t-tc-t-atagcttccgagaatcc-aaa-aa-g--ag
--ccacatattgat-aa-ataatgt-tatgatggctgttttaa-cat-ta-g-gttatta
ttgaattgct-tcttattacagtt-a--t-----------------------gaaatgtt
catgggccaatgacata-actacattgaaatggcctata
>TDR12|485279
--tatataccattttgagggatgtaaataa-aaacaatagt-cccaac-atatttctt-a
gatttca-t--ttt-t---aat-t-tc-t-gtagcttctaagaaacc-aaa-aa-g--ag
--ccacatattgat-aa-attatgt-gatggtagctcttttaa-cat-ta-a-attatga
ctaccttttc-tcttgttacagtt-a--taaaat-tgcttcataacaagcaagaaaagtt
tatgggccaatgacatg-actacattgaaatgattta--
>TDR12|485280
---ataggccattttaagggatgtaaacaa-aaacaatggt-ctcaa--gtatttcct-g
ttttaca-t--ttt-t---aat-t-tc-t-atagcttctgagaatcc-aaa-aa-t--ag
--ccacatatttat-aa-ataatgt-tataataactgttttaa-cat-ta-a--------
------------------------------------------------------------
---------------------------------------
>TDR12|485281
------------------------------------------------------------
------------------------------------------------------------
----------------------------------------------t-ta-a-gtgatga
ttgaattgcc-tcttgttacagtt-a--tgaaat-agttttataacacgcaggaattgtt
tatgggccaatgacatg-accacattgaaatagtctata
>TDR12|485282
--tatagaccattttgaggaatataaacaa-aaaccattat-cccaac-ctatttcct-a
tttccca-actttt-t---aat-t-tc-t-atagctttcaagaatct-ata-aa-c--ag
--ccacatattgat-aa-ataatgt-tatgagagctgttttat-cat-ta-a-gtttcaa
ttgagttgcc-tcttgttacagtt-a--tgaaac-agtttgataacaagcaggaaatatt
tatgggccaatgacatg-accacattgaaatgctctata
>TDR12|485283
------------------------------------------------------------
------------------------------------------------------------
---cacacactgat-aa-ataatgt-tatgagagctgttttaa-cat-ga-a-gttatga
ttgaattgcc-tcttgttacagtt-a--tgaaaa-agtttgataacaagcaggaaatgtt
cgtgggccaatgacatc-accaaattgaaaaggttaata
>TDR12|485284
--tatagatcattttgagggatgttaacag-taacaatggt-cctaat-gtatttccc-g
tttcaga-t--ttt-t---aat-t-tc-caatagcttctaagaatcc-aga-aa-g--ct
--ctacatattgat-aa-ttttttt-aatgacagctgtgttaa-cat-ta---gttatga
t-----------------------------------------------------------
---------------------------------------
>TDR12|485285
---atagaccattttgaggtatgtaaacaa-aaacaatggt-ccca-t-gtatttcct-g
ttttaca-t--ttt-t---cat-t-tt-t-atagcttcagacaatcc-aaa-aa-g--ag
--ccacatatag------ataatgt-tatgacagctgttttaa-cat-ta-g-gttatga
tcgaattgcc-tcttggtacaatt-a--taaaat-agtttgaaaacaagcaggaaatgtt
catgggccaatgacatg-accaaattgaaatggtctata
>TDR12|485286
--tatagaccattctgagggatgtaaacaa-aaacaatgat-cccaat-gtatttcct-g
ttttaca-t--ttt-t---agt-t-tc-t-atagcttctgagaatcc-aaa-aa-t--ag
--ccacatattgag-aa-ataatgc-tatgtgagctgatttaa-cat-ga-a-gttatga
ttgaatttcc-tctagttacagtt-a--ttaaat-agtttgataacaagcaggaaatgtt
cacggttcaatgatatg-accacattgaaatgg-ctata
>TDR12|485287
-------atcatcttgagggatgtaaacaa-aatcaatagt-cccagc-gtatttcct-g
ttttaca-t--ttt-t---tat-a-tc-t-atagcttccgaaaatcc-aaa-aa-g--aa
--ctacatt---------------------------------------------------
-----------------------t-t--tgagat-agtttgataacaagcaggaaatgtt
catgggccaataacatg-gccacattgaaattgtctgta
>TDR12|485288
---atagaccattttgagggatgtaaacaa-acacaatggt-tccaat-gtattttct-g
ttttgca-t--ttt-t---aat-t-tc-c-atagcttcagagaatta-aaa-aa-a--ag
--tcacatattgat-aa-atactgt-tatgatagctgatttaa-cat-aa-a-attatga
ttaaattgac-gcttgttacagtt-a--tgaaat-agtttgacaacaagcaggaaatgtt
catgggccaatggcttg-accacagtgaaatggtctata
>TDR12|485289
---------catttttaggtatgtaaacaa-taacaatggt-cctaac-ctatttcct-g
tattaca-t--ttt-t---aat-t-tc-c-aaaacttcaaagaatcc-aaa-aa-g--gt
--ccacattttgac-aa-ataattt-tatgacaa-tgttttaa-tgt-ta-a-gatatgg
ttcaattgcc-tcttgttacagtt-g--taaaat-agtttgacaacaaaaaggaaatgtt
tatggttctgtgacatc-gccacattgaaatggtctata
>TDR12|485290
--tatagaccgttttgaggaatgtaaacaa-aaacaacaat-cccaat-gtattttct-g
ttttaca----tat-t---aat-t-tc-t-atagctttcg-gaatcc-aaa-aa-g--ag
--caacgtattgat-aa-ataatgt-tatgatagctgtttcaa-cat-ta-a-gttataa
ttgaattgcc-ttttgttacagtt-a--tgaaat-agtttgataacaagcaagaaatgtt
tataggccaatgacata-actacattaaaatggtctaca
>TDR12|485291
---------catattgagggatgtaaacac-taacaattgt----aac-ttatttcct-g
ttttaca-t--att-c---aat-t-tt-t-atagct---gagaatcc-aaa-aa-g--gt
--ccacatattgat-ac-atattgt-tataatggttgttttaa-ggt-ta-a-gttatga
ttgaactgcc-tcttgttatagtt-c--taaaat-agcttgataacaagcaggaaatg--
----------tgacatc-accacat--------------
>TDR12|485292
----tagaccattttgagagatgtaaccaa-tgacaatggc-cccaac-atatttctt-t
ttttaca-t--tgt-t---aat-g-tc-t-gtagcttccgggaatct-aaa-aa-g--ag
--ccctacattgat-aa-ataacgt-tatgatagctgttatga-cat-ta-a-gttgtga
ttgaattgcc-tcttgttacagtt-a--tgacgt-agttcaataacaagcaggaaatgtt
catgagccaatggcatg-accacatcaaaattgtccaca
>TDR12|485293
--tatagaccatttggaggaatgtaaacaa-aaacaatggt-cccaac-atatttcct-g
ttttaca-t--ttt-c---aat-t-tc-c-atagcttcc-agaatcc-aaa-aa-g--ag
--ccacatattgat-aa-ataatgt-tttgatagctgttttaa-cat-ta-a-gttatga
ttgaattgcc-tcttgttatagtt-a--taaaat-agtttgataacaagcagtaaatgtt
catggaccagtgacaag-accacatgcaaatagtctata
>TDR12|485294
--tatagaccatccaggaatactaaaa-------caatggc-ctcaac-gtatttcct-g
ttttaca-t--ttt-a---aat-t-tc-t-agagcttcctagaatcc-aaa-aa-g--ag
--ccacatattgat-aa-ataatgt-tatgatagctgttttaa-cat-ga-a-gctatga
ttgaattgcc---tcattacagct-a--tgaaat-agtttgataacaagcaagaaatttt
catgtgccaatgacatt-accacattgaaatggtctata
>TDR12|485295
-----------------------taaacaa-aaacaatagt-cctaac-gtattttct-g
ttttaca-t--ttt-t---aat-t-tc-c-acagctcctgagaatcc-taa-aa-g--gt
--ccacatattgat-aa-ataacgt-tacgacagctgctttaa-cgt-tg-a-gatatga
ttgaattgcc-tcttgttacagtt-at-tagaat-agtttgacaacatgcaggaaatgtt
catgggccattggcatc-accacattgaaatggtctata
>TDR12|485296
---atagacaattttaaagggtgtaaacaa-aaacaat-----------gtatttcct-g
ttttaaa--------------t-a-tg-t-gtagcttccgagaatcc-aaa-aa-g--ag
--ccacatattgat-ta-ctaatgt-aatgaaagctcttttaa-cat-ta-a-gttatga
ttgaattgcc-tcttgttaaagtc-a--tgaaat-agt----------------------
---------------------------------------
>TDR12|485297
--tatacatcattttgaggcatgtaaacaa-aaacaatagt-cccaac-gtatttcct-g
ttttaca-t--ttt-g---aat-t-tc-t-acagcttctgagaatcc-aaa-ga-g--ag
--ccccata----c-aa-ataatgt-tataagatctgttt----tat-ta-a-ggtatga
ttaaattgcc-tcatgttacagtt-g--tgaaat-agttggataacaagcatgaaatgta
catgggccaatgacatg-accacatttaaatggtctata
>TDR12|485298
------------------------------------------------------------
------------------------------------------------------------
---------------------------------------ttaa-cat--------taaga
tatggttgtattgtcttt-tagtt-a--tgaaat-agtttgataacaagcaagaaatgtt
caagggccaatgacatg-accacattgaaatggtctata
>TDR12|485299
-------accattttgagggatgtaaacga-aaacaattgt-cccaac-atatatcct-a
ttttaca-t--ttt-g---aat-t-tc-t-aaagcttccgagaatcc-aaa-aa-g--ag
----acacattgat-a--------------------------------------------
------------------------------------------------------------
aataagatgataa------ctgttttaa-----------
>TDR12|485300
--tatagaccatttttagagatgtaaacaa-aaacaatgat-cccaac-atatttcct-g
gtgtata-t--tct-t---aat-t-tc-t-ctcgattgcgagaatct-aaa-aa-c--ag
--tcacatatcgat-aa-ataatta-tatgacagctgttttaa---c-aa-a-gttatga
ttaaattgct-tcttgttacagtt-a--tgaaat-agtttgataacaagcaggaattgtt
catgggccaatgacatg-accacatttaaatggtctata
>TDR12|485301
--------ctattgt---------------------------------------------
---taga-t--ttt-g---aat-t-tc-c-atagctttcaagaatcc-aaa-aa-g--gt
--tcaagtattaat-aa-taaacat-tacggcagccattttaa-cat-ta-a-gatatga
ttaa-----------------att-at-ttaaat-a-------aacaagcaggaaatgtt
tatgtgccagtgacac-tgctacattgaaatggtctata
>TDR12|485302
--tatagaccatt-ttagggatgtaaacaa-tagcaatggt-cctaa-agggtttcctc-
gattaca-t--att-t---cat-t-tc-c-atagcttctgagaatcc-aaa-aa-g--gt
--ccacatattaat-aa-ataatgc-cttgacagccgtttt-aa----ca-aagtaatgg
ttgaattgca-tctttttacagtt-a--cgaaat-ggtttgaaaacgagcaggacatgtt
catgtgccaataacatg-accacattgaaatggtctata
>TDR12|485303
--tatagaccattttgagggatgtaaacaa-taacaatggt-cctaat-gtaagtcct-g
tattgca-ct-ttt-t---aat-t-tc-c-atattgtctaggaatcc-taa-aa-g--gt
--tcacatattgat-aa-ataatgt-tatgacggctgttttaa-cat-ta-a-gatctaa
ttaaatcgcc-tcttgttacggtt-a--cgaaat-agtttgacaacaagcaagaaatttt
aattggcc--agacatc-gccacatcgaaatggtttata
>TDR12|485304
--tatagatcattttgagagatgtaaacaa-taacattgtt-cctaat-gtacttcct-g
ttttaca-t--tta-a---att-t-tc-a-atagtttctgagactca-taa-at-g--gt
--ccacgcattgat-aa-taaatgt-tatgacagctgttttaa-cgt-tg-a-gatatga
ttaaattgcc-tcttgtttcagtt-at-taaaat-agcttgacaacaagctggaaataat
catgggccaatggcatt-accatattgaattggcct---
>TDR12|485305
--tatacacc-ttttga-ggatg-aaacga-ta-ca---gt-cctaat-gcatt-cct-g
ttttac-------------aat-t-tc-c-atagcttctgagtattt-aaa-aa-g--ga
--caacatattgat-aa-atgatgt-tatgat-g-tgctttaa---t-ta--cattatga
-----ttgcc-tcttattgcagtt-a--tgaaat--gtttggcaacaag--g--aatgtt
catgggtcaattacat----cac----------------
>TDR12|485306
------gatcattttgaggcatgtaaacaa-taacaat-gt-cctaat-gtctttcct-g
attta-t-t--ttt-t---aat-t-tc-c-atagattctgagaattg-aaa-aa-a--aa
gtacacatgttgat-aa-ataatgt-tatggcagcgcttttaa-c-t-ta-a-attatta
ttaaatt-----------------------------------------------------
---------------------------------------
>TDR12|485307
--tataaaccattttaaagaatgtaaacaa-aaacaagggt-cccaac-atatttcat-g
ttttaca-t--ttt-c---aac-t-tg-t-gtagcttctgagaatcc-aaa-aa-g--ag
--ccacatattgat-aa-atgatgt-catgatagctgttttaa-cat-ta-a-gatatga
ttgacttgcc-tcttgttacagtt-a--agatat-agttt----------------tgtt
catgggccaatgctatg-accacattgaaatggtctata
>TDR12|485308
------------------------------------------------------------
------------------------------------------------------------
-------------------taatgt-tatgatagctgttttaa-cat-ga-a-gatatta
ttgaattgca-tcttattagagtt-a--taaaat-agcatggtaggaagcagaaaatgtt
cgtgggccaacaacatg-atcacattaaaatggtctata
>TDR12|485309
-----agaccattttgagggaagtaaacaa-taacaatggt-cttaac-gtatttcca-g
ttttacg-t--tt------------ct-c-gaagtttccgagaatcc-aaa-aa-g--gt
----atacgttgat-aa-a-aatgc-tgtgatagttgttttaa-cgt-tg-a-gttatgg
ttgaattccc-tctttttacattt-a--taaaaa-agtttgac---aagcaggaaatgat
ca--------taacatc-cccacattgaaatggtctat-
>TDR12|485310
--tatagtctactttgagggatgtaaacat-aaacaatggt-ctcaac-gtatttcct-g
ttttaca-t--ttt-t---aat-t-tc-t-acagcttatgagaatcc-aaa-aa-a--ag
--ccacatattgat-aa-ataat-------gtagctgggttaa-cat-ca-g-gttatga
ttgaatagcc-tcttgtttcattt-a--taaatt-agtttgataacgagcaggaaatgtt
---------------------------------------
>TDR12|485311
--tattgatcattttcagggatgtaaacat-aaacaatggt-cccaac-atatttact-c
ttttaca-t--ttt-c---aat-t-tc-t-atagcttccgagaatcc-aaa-aa-g--ag
--ccacatattgat-aa-ataatgt-tatgatagctgttttaa-cat-ta-a-gttatga
ttgaattgcc-tcttgttacagtt-a--tgaa---agtttgatgacaagcagtaaatgtc
catgggtcaatgacatg-aacacattgaaatgctctata
>TDR12|485312
----------------------------------cagtggt-cctaat-gtatttctc-t
tttcaca-t--ttt-t---aaa-t-tc-c-atagcatccaggaatcc-aaa-aa-g--g-
-cccacatattaat-aa-ataatgt-tatgatagctgtatt-a-cat-taaa---tatga
ttggattgcc-tc---cta----t-------------tttgacaacatgcaggaaatgtt
cataggcca-tgatat----cacat--a-----------
>TDR12|485313
-----agaccattttgagggatgtaatcaa-aaacaatggt--ccaac-gtatttcct-g
ttttgcc-t--ttt-t---aat-a-tc-t-atagcttcccaaattcc-aaa-aa-ga-ag
--ccacatatttat-aa-ataatgt-tatgatcgctgttttaa-cata-----gttatga
ttgaattgcc-tcttgttacagtt-a--tgaaat-agtttgataacaagcaggaaatgtt
tgtttcccaatgacatg-accactttgaaatggtctata
>TDR12|485314
--tatagaccattttgagggatgtaaacga-taacaatagt-cctaac-ctatttcct-g
tattaca-t---tt-t---aat-t-tc-c-aatgcttccaagtatcc-aaa-aa-t--gt
--ccacatatagat-aa-ataacgt-tatgacagctg-tttaa-tgt-ta-a-gatatga
ttaaattgcc-tcttgttacagtc-a--taaaat-agtttgacaacaagaaggaaatgtt
tttgaaccaatgacatc-tccacattgaaat--------
>TDR12|485315
--tatagaccattttgagggatgtaaacaa-caacaatggt-tctaac-ctatttcct-g
tattaca-t--ata-t---aat-t-tc-c-aatgcttccaagagtcc--aa-aa-t--gt
--ccacat---------------gt-tattacagctgttttaa-tgt-ta-a-gatatga
ttaaattgcc-ttttgttacagtc-a--aaaaat-agtttgacaacaagaaggaaatgtt
catggaccaatgacatc-gccacattgaaat--------
>TDR12|485316
--tgtagaccattttgagcaatgtaaacaa-taagaatgtt-tcacac-ttatttcct-g
ctttaca-t--ttt-t---agt-t-tt-t-atagcttctgagtatcc-aaa-aa-g--gt
--ccacataatgat-aa-ataattt-taaaacggctgttttaa-tgt-ga-a-aatatga
ttgaattgtc-acttgttacagtt-a--tgaaat-tgtatgatagcaagcaggaactgtt
caagggccattggcatc-accacattgaaatggtc----
>TDR12|485317
--tatagagcatttttatggatgtacacac-taacaatggt-cctaac-gtattc-----
---taca-t--ttt-t---att-t-tc-c-atagctt-tgagaatcc-aaa-at-a--ct
--ccacatattgat-aa-ataatac-catgatagctgttttaa-tgt-tg-a-gatattt
ttgaattgcc-tcttgttacagtt-a--tg----------------aaggaggaactatt
catgggccaatgacgta-aacacattgaaatggtctata
>TDR12|485318
------gactattttaagggatgtaaacaa-aaacaatggt-cccatt-ttatttcct-g
ttttaca-t--ttt-t---aat-t-tc-t-atagcttccgaaaat---------------
--ccacatattgat-aa-attatgt-catgatagctgttttaa-cat-tg-a-gaactga
ttaaattgcc-tcttgttacagtt-a--tgaaat-agtttgataacaagcagaaaatgtt
tatgggccaatgacatg-accacattgaaatagtc----
>TDR12|485319
--tatagaccattttgaggtatgtaaacaa-aaacagttat-cccaac-ttatttccc-a
ttccaca-t--ttt-a---cat-t-tc-t-atagctgccgagaatcc-aaa-aa-g--ag
--ccaaatattgat-aa-ataatgt-tatgatagctgttttaa-caa-ta-a-attatga
atgaattgcc-tc--gttacagtc-a--tgaaat-agtttgataacaagcaggaatggtt
cataggctaataaaatg-accacatcgagttagtct---
>TDR12|485320
-------atcattttgagagatgtaaacag-taacactcgc-cctaac-ctgtttgct-g
ttttaca-t--gat-t---aat-t-tt-c-atagcttctgagatttc-aaa-aa-g--gt
--ccacatattgat-aa-gtaatgt-tttgaaagctgttacaa-----------------
atggattgcc-tcttgttacggtt-a--tgaaat-ggtattaaaacaagcaggaaatgtt
c------caatgacatc-gccacattgaaatggtctata
>TDR12|485321
--tatagacca-tttgatggatgtcaacga-aaacaatgg--cccaat-gtatttcct-g
t--taca-t--ttt-------t-t-t----atagcttccgagaatcc--ga-aa-g--gt
--ccacatattgat-aa-ataatg--tatgatagctatttt-a-tat-ta-a-gttataa
ttgaattgcc-ccttgttacagtt-a-gt-aaat-agtttcataacaagcaggaaatatt
catgagccaatgacatg-accacatt-------------
>TDR12|485322
--------accatgtgagggatctaaacaa-tta------t-gttcct-gtatttcct-g
ttttaga-t--ctt-t---cat-t-tc-c-aaagcttctgagaatcc-aga-aa-g--tt
--ccacatgttgat-ac-tttttat-aatgacagcagtgttaa-cat-ta---gttatga
c-----------------------------------------------------------
---------------------------------------
>TDR12|485323
--tatagactattttaagggatgtaaacaa-ttaca-tgtt-cctaat-gtatatcct-g
ctttaca-t--tgt-a---cat-t-tc-c-atagcttctaagaatca-taa-aa-a--gt
--ccacatattaat-aa-aaaatgt-tatgatcgctattttaa-tgt-tt-a-gatatga
ttgaattgcc-tcttgtttcagtt-at-taaaat-agcttga-gacaagcaggaaatgat
catgggcaaatggcat-taccatattgaagtggtctata
>TDR12|485324
-----agacaattttgagtcatataaacaa-taacaatggt-cccaac-gcatttcct-g
ttttaca-t--ttt-t---aac-t-tc-t-acagcttctaagaatcc-aaa-aa-g--gt
--cctaatattgat-aa-ataatga-tatgatagccgttttaa-cgt-ta-a-gttatga
ttgaattgcc-tcttgtttcagtt-a--tgaaat-agtttgataacaagcaggaaatgtt
catgggaaaacggcatg-accacattgacatggtctata
>TDR12|485325
--tatagaccattttgagggatgtaaacaa-aaacaatggt-cccaac-atatttcct-g
ttttaca-t--ttt-t---tac-t-tt-t-atagcttttgagaatac-taa-aa-g--ag
--ccagatattgat-aa-ataatgt-tatgatagctgttttaa-cat-tg-a-gataaga
ttgaatcgcc-tcttgt----gtt-a--taaaat-agtttgat---atgcaggaaatatt
catgggccaatgacatg-accacatggaaatggtctata
>TDR12|485326
---------------------------------------------------atttcct-g
ttttaga-t--ttt-t---agt-t-tc-t-acagcttcaaagaatcc-aaa-aa-g--ct
--ccatatattgat-aa-ataatgt-tatggcggctgttttaa-cct-ta-a-gatgtga
ttgaattgct-tcttgttatggtt-a--tgaaat-agtttaac-----------aatgtt
catggggcagtgacatc-accacattgaaatggtctat-
>TDR12|485327
----tagaccattttgataggtgtatccaa-aagcaatggt-cccac---tattttct-g
tt-tata-t--ttt-t---aat-t-tc-t-gtagcttccgagaatcc-aaa-aa-g--ag
--ccacatattgat-ga-gtaatgt-tatgacagctgttttaa-cgt-ta-a-attatga
ttggattgct-acttgtta----t-----a------gtttgataacaagcaggaaatgtt
catgggccaatgaattg-accacattgaaatgctctata
>TDR12|485328
---------------------------------------------cac-atg--------
-----------ttg-t---cat-g-at-t-atatgttatgatag----------------
----------------------------------ctgtattaa------a-g-gttatga
ttgattcacc-tcttgttacagtt-a--taaaat-agtttgatggcaatatggaaatgtt
catgggccaatgatatc-accacatagaaatggtctata
>TDR12|485329
--tacagaccattttgaagaatgtaaacaa-taacactggt-cctaat-gtatttcct-a
tttaaca-t--ttt-t---att-t-tc-t-atagctttcgagaatcc-aaa-aa-a--gt
--ccacatattgat-aa-ataatcg-catgatagatgttttaa-cat-ga-a-agtat--
---aattgcc-tcttgttacagtt-a--taatat-gttataagaacaagcaggaaatgtt
caagggccaataacatt-actacattgaaattgtctata
>TDR12|485330
--tatagagcattttgtgggacgtaagcta-aaactatcgt-cccgac-gtatttcct-g
ttttaca-t--ttt-c---gat-t-tc-t-atagcttctgagaatcc---a-aa-g--ag
--ccacatattgat-aa-ataatgt-tatgatagctgttttaa-cat-ga-a-gttatga
ttgaagtgct-tcttgttacagtt-a--cgaaat-agtttgacaacaagcaggaaatgtt
attgggctaataacaagcaccacattga-----------
>TDR12|485331
--tacaggccattttgagggatgtaaacaa-aaacaatggt-cccaac-atatttctt-t
ttttaca-t--gtt-t---aat-t-tc-t-atagcttccgagaatac-aaa-aa-g--ag
--ccaaatattgat-aa-acaatgt-catgacagccgttttaa-cat-ga-a-gttatga
ttgaattgcc-tcttgttacagtt-a--tgaaat-agtttaataacaagcaggaaatgtt
aatgggccgatgacttg-accacattaagatagtctat-
>TDR12|485332
--tatagaccatttttaagggtgtaaacaa-aaacaagggt-cccaat-gtgtttc----
---taca-t--ttt-t---aat-t-tc-t-atagcttccacgaatcc-aga-ag----ag
--ccacatacttat-aa-ttaatgt-tatgatagtggtattaa-gat-ta-a-gttatga
tcgaattgct-tcttggtacagtt-a--tgaaat-agttcgataacaagcag---acgtt
catggaccaa-----------------------------
>TDR12|485333
------------------------------------atggt-cctaag-atatttcct-g
t-ttaca-t--ttt-t---aat-t-tc-c-atagcttcaaacaatcc-aaa-aa-g--gt
--ccacatattgat-ca-attatac-aataacagctgttttaa-ctt-ta--cat-atga
------------------------------------------------------------
---------------------------------------
>TDR12|485334
-------------------------aacaa-aagcaataat-ctcaac-gtatttcct-g
ttttgca-t--ttt-t---aat-t-tc-t-atagcttccgggaattc-aaa-aa-g--ag
--ccacatgttaat-ta-ataatgt-tatgatagcttttttaa-cgt-ta-a-gttatga
ttgaatattc-tcttgttat-gtt-c--taaaat-agtttgataacaagcaggaaatgtt
catgggccaataacatg-accacatagaaa-ggtcta--
>TDR12|485335
---atagatcattttgagaagagtaaacaaaa-acaatggt-cccagt-gtattttc---
------a-t--ttt-c---aat-t-tc-t-agagctttcaaaaatct-aaa-aa-g--ag
--ccacatattgat-aa-ataatat-catgatagccattttaa-cat-ta-t-gttatgg
ttggattgat-gcttgttacagtt-a--tgaaat-agttttacaacaagcaggaaatgtt
cacgggccaatgacatc-tccacattgaaatggtctata
>TDR12|485336
--------taatgtttatagctccagagaa------------------------------
-------------------------tc-c-aaag-tcttaataatgt-cat-ga-t--ag
--ctgt---------------------------------ttaa-cat-ga-a-gttatga
tcgaattgct-tcttgttaaagtt-a--taaaat-agtttgataacaagcaggaaatatt
catgtgccaatgacatc-gcaacattgaaatggtctata
>TDR12|485337
---------cattttgagggacgcaaacaa-aaacaatggtcct-aat-gtattttct-g
tattaca-t--tat-c---aat-t-tc-c-ttagcttctgagagtcc-taa-aa-g--gt
--ccacatattgat-aa-ataatgt-tatgacagctgttttaa-cat-tg-a-gaaatga
ttgaattgcc-tcttgttaccatt-at-taaaat-agtt---tgacaagcctgaaatgtt
catggaccaatagcatt-accatattgaaatagtcta--
>TDR12|485338
--tattgaccattttgaggaatgtaaacaa-t-acaacggt-cctaat-gtatttcct-g
tt--aca-t--ttt-t---tat-a-cc-c-atagcttcagagagttc--aa-aa-g--gt
--ctacatatagat-ta-ataatgt-tatgatagctgcattaa-cgt-ga-a-gatatga
ttgaattgcc-tcttgttacagtt-a--taaaat-attgtgataacaagaaggaaatgtt
caagggccaatgacact-accacactgaaatggtctaca
>TDR12|485339
--tataaaccattttgatggatgtaaacaa-aaacaatggt-cctaat-gtattccct-g
ttttaca-a--gtt-t---aat-t-tc-t-atagctttcgagaattc-ata-aa-g--ag
--ccacatattgat-aa-ataatgt-tatgatagctgtttcaa-cat-ga-a-gttatga
ttgaattgcc-tcttgttacagct-a--tgaaat-aatttgagaacaaacaggaaatgtt
catgggccaatgacatc-accacattaaaatggtctata
>TDR12|485340
--tatagaccattttgagggatgtaaacga-aaacgatagt-cccaat-gtatttcct-g
ttttata-t--att-t---aat-t-tc-t-atag-----------cc-aca-aa-g--ag
--ccacatattgat-aa-ataatgt-tatgaaagctgttttga-cat-ta-a-gatatga
ttaaattgcc-tctttttatagta-a--tgtaat-tgtttggtaacaaacaggaaatgtt
catgggccaatgacttc-accacattgaaatggtctata
>TDR12|485341
--tatagaccattttgagggatataaa-ca-aaaaaatagt-cccaac-gtatttcct-g
cttgaca-a--ttt-t---aat-g-tc-t-atag-ctctgacaatcc-aaa-ca-g--ag
--tcacatattgat-aa-ataatgt-tatgatagcagttttaa-cat-ga-a-gttttta
tcaaaatgcg-tcttgttacagta---ataacat-agttaaataacaag-----------
---------------------------------------
>TDR12|561581
------------------------------------------------------------
--------------------------------agcttccgagaatcc-aaaaaa-g--gt
--ccacatattgat-aa-atagtgt-tatgatagctgctttaa-cat-ga-a-gttatga
ttgaattgcc-tcttgttatagtt-a--tgaaat-agtttgataacaagcggaaaatggt
catgggccaatgatatg-accacattgaaatggtctata
>TDR12|561582
--------ccattttgagggatgcaaacga-aaacagtggt-ccccac-atacttcct-g
ttttaca-t--ttt-t---aat-t-tc-t-acagcttctgagaatcc-aaa-aa-g--ag
--gcacatattgat-aa-ataatgt-tattatagctgctttaa-caa-tc-a-gttatga
ttgaattgca-ttttgttacagtt-a--tgaaat-agtttgatagcaagcaggaaatgtt
catggaccaatgacacg-accacattaaaacgatgtata
>TDR12|561583
------------------------------------------------------------
-------------------------tc-t-atagcatccgagaatcc-aaa-ca-g--ag
--acgcatattgat-aa-ataaatt-tatgagagctgttttaa-cat-ta-a-gttgtga
ttgaattgcc-tctttttactgtt-a--tgaaat-agtttg---ataagcaggaaatgtt
catgggccaatgatatt-accacattgaaatggtccaca
>TDR12|561584
-----------------------------------------------------------g
tcttaca-t--ttt-t---aat-t-tc-t-atagctttcgagaatcc-gaa-ac-a--ag
--ccacatattg------ataatgt-agtgattgctgttttaa-cat-tg-g-gttatga
ttaaatcgcc----tgttacagtt-t--tgaaat-agtttgataacaagcagaaaatgtt
tatgggccaatgacatg-agctcactgaaatggtctata
>TDR12|561585
---------ca---------a-------aa-----a---gt-cc-----aca--t-----
------a--------------t---t-------------g---at-c-aaa-aa------
--cca-a-a-tggt-----t--tgt-t---at---tgtt---a---t--------tatga
ttgatt-----tcttgtcac-gtt---ctaaaattagtttcacgacaagcaagacatttt
catgggtcaatgacat-catcacactgagattgtc----
>TDR12|561586
------------------------------------------------------------
------------------------------------------------------------
------------------------------------------------------------
---------------------------------t-agtttgacaacaaacaggaaatgtt
cgtgggccagtgacat-tgccacattgaagtggtctata
>TDR12|561587
--tatagaccattttgagggatgtaaataa-aaacaatggt-cccgtt-gtatttcct-g
ttttaaa-t--tgt-t---cat-t-tc-t-agtgcttttgagaatcc-aaa-aa-g--ag
--acacatattgat-aa-ataatgc-tttgatagctgttttaa-cat-ta-a-gttatga
t-----------------------------------------------------------
---------------------------------------
>TDR12|561588
---atagaccattatgagggatgtaaacaa-----aatagt-tccaac-atgtttcct-t
ttttata-t--ttt-t---aat-t-tc-t-ttagcttcaaagaatcc-aaa-aa-g--ag
--ccacatatggac----------------------------------------------
------------------------------agat-a------------------------
---------------------------------------
>TDR12|561589
----------at-----g--a--------------a-tg------aa-------t----g
t--tac--------------------------gg------------c-----a-------
-----c----------------------------ctgtttaaa-cat-ta-a-gttacga
ctgacttgcc-tcttgttacagtt-at-t-aaat-agtttgataacaagcaggaagtgtt
catgg-ccaatgacatg-accatattgaaatgatctat-
>TDR12|561590
-------actattttgagggatgtcaacaa-aaacaatggt-cccaat-atatttccc-g
ttttaca-t--ttt-t---aat-t-tc-g-agagcttccgagaatcc-aaa-aa-g--ag
--ccacttattgat-aa-ataatgt-tatgatagctgttttaa-cat-tg-a-atcatga
ttgaactgcc-tcttgctaaagtt-a--tgaaat-agttcgataacaatgaggaaatgtt
catgagccaaagacggc-attgtattgaaatggtcaata
>TDR12|561591
--tataaaccattttcaggaacgtaaacat-taacaatggt-cctaac-atatttcct-g
ttttact-t--ttt-t---cat-t-tt-c-aaagcttccgagactcc-aaa-aa-g--gt
--ccacatattgat-aa-ataatgt-tatgagagctgttttaa-tgt-tg-a-ggtatga
ttgaattccc-tttttttacagtt-a--tgaaac-agtttgacaacaagaaggaattgtt
catgggccaatgacatc-cccatattgaaatggtctata
>TDR12|561592
--tataggccattttgagggaggtaaacaa-taacagtggt-cctaat-gtatttcct-g
a-atacc-t--ttt-t---aat-t-tc-c-acagctctcaacaatcc-aaa-aa-g--gt
--ccacatgttggt-aa-ataattt-tagggcagctgttttaa-cat-ta--tga-atga
tgaaa---------------------------------ttgccaacaagcaggaaatgtt
cgtgagccagtgac---------at--------------
>TDR12|561593
--tatagaccatttctagggatgtaaacaa-agacaatggt-cccaat-gtatttcct-g
ttttac-tt--ttt-t---aat-t-tt-t-atagcttcagagaatcc-aaa-aa-g--ag
--ccacatattgat----a-------cataat----gttttac-cat-ca-a-gttatga
ttgaattgcc-tgttgctacagtt-a--t-------g----aaaacaagcaggaaacgtt
catgggccagtcacatg-accacatt-------------
>TDR12|561594
------------------------------------atggt-tctgac-atattacct-g
ttttaca-a--ttta----aat-t-tt-c-atagcttctgagagtcc-aaa-aa-gtt--
--ccacatattgat-aa-ataatgt-tatgatagctgttataa-cat-ca-a-gttatga
ttgaattgcc-tcttgttacagat-t--tggaat-agttttacaacaagcagcaaatgat
tataggccaatgacatc----------aaatggtctata
>TDR12|561595
--tataaaccattttgagggacgtaaacat-taacaatggt-cctaac-atatttcct-g
ttttact-t--ttt-t---cat-t-tc-c-aaagcttcagagactcc-aaa-aa-g--gt
--ccacatattgat-aa-ataatgt-tatgagagctgttttaa-tgt-tg-a-ggtatga
ttgaattacc-tctttttacagtt-a--tgaaat-agtttg---acaagaaggaaatgtt
catgggccaatgacata-cccatgttgaaatggtctata
>TDR12|561596
---atagaccattttgagggatgtgaacaa-aaccaagggt-cccaac-atgtttcct-g
ttttaca-t--ttt-t---att-t-tc-t-acagcttcaaagaatcc-aaa-aa-a--ag
--ctacatattgat-aa-attatgt-tattatagccatttaaa-cat-ta-g-gttatga
ttgaattgcc-tcttgttac-----a--tcaaat-actttgataacaggcaggaaatgta
tatgggccaatcacatg-accacactgaaatggtctata
>TDR12|561597
----tagaccattttgagggatgtaatt---aatcaatggt-ccaaac-gtatttcct-a
ttttaca-t--ttt-t---a----------atagcttttaagaattc-aaa-aa-g--ag
--ccacatattgat-aa-ataa-gt--atgatagctgttttaa-cat--------gatga
ttgaattg-gctcttgta-cagtt-a--tgaaat-agtttgatgacaagcaggaaatgtt
catgggccaatgacgtg-accacattgaaatggtctcta
>TDR12|561598
-------accattttgagagaaaca---------caatggt-tccaac-gtattttct-g
ttttaca-t--ttt-t---aat-t-tc-c-atagcctctgagaatcc-aaa-aa-a--gt
--ccacttattgat-aa-gtaatat-tgtgatagctgttttaa-cat-ta-g-gatatga
ttaaattgcc-tcttgttacagtt-a--tgacat-agtttgacaagcaggaaatattgtt
tatgggcctacggcatt-aacacattgaaatggtctat-
>TDR12|561599
------------------------------------------------------------
--------------------at-t-tt-t-atagctttcaggaatct-aaa-aa-gatat
--ttttctattggt-aa-ataatgt-tatgatggctgttttaa-cat-aa-g-gttatga
ttaaattgcc-tt--------gtt-a--tggaat-agtttggtaatgagcaggaaatgtt
caagggccaatgacagg-accacattgaaatggtctata
>TDR12|561600
----tagaccattttgagagatgt-aacaa-taacgatggt-cctaat-gtatttcct-g
ttttaca-t--ttt-t---tat-t-ta-t-atagcttctgagaatcc-taa-aa-g--tt
--ctacatattgat-aa-atactgt-tacaatagctgt----------------------
------------------------------------------------------------
---------------------------------------
>TDR12|561601
--tatagatcattttgaag----ttaacaa-taacaatggt-cctaac-atatttcct-g
ttttacc-t--ttt-t---cat-g-tc-t-atatcttccaagaatcc-aca-aa-g--at
--ccacctattgat-aa-ataatgt-tatgatagctgttttaa-tgt-tg-a-gttatgg
ttaaattccc-tctttttacagtt-a--tgaaat-agttggatagcaagcaggaaatgtt
cacgagccagtgac-------acattgaaatggtctgta
>TDR12|561602
--tatagaccattttgagggttgtaaacaa-taacaatagt-cctaat-gtgattcct-g
ttttaat-t--ttc-t---cat-t-tc-c-atagcttccgagaatcc-aaa-aa-a--gt
--ttacatattgat-ga-ataatgt-tatgatagctgttttaa-tgt-tg-a-gttatgg
ttgaattccc-tctttttgcagtt-a--tgaaat-agtttgacaacaagcaggaaatgtt
cttgggccaatgacatc-actacattgaaatggtctgta
>TDR12|561603
--tatagaccattttgagggacgtaaacga-tagcaatgat-cctaac-ctatttcct-g
ttttaca-t--ttt-t---aat-t-tc-c-atggcccttgaaaatcc-tga-aa-g--ct
--caacatattgat-aa-ataaagt-tatgatagctggtttaa-tgt-ta-a-gttataa
ttgaattgcc-tcttgctaccatt-a--tgaaat-cgtttgagaacaagcaggaaatttt
tttgagccaatgacatc-accacatttaaatggtctata
>TDR12|561604
--tatagaccattttgagggatgtaaaaaa-aaa--------------------------
-------------------------------------acaaaggtcg-caa-cg-t--ac
--ttcgcttttgat-aa-ataatct-tatgacagctgttttaa-cac-aa-g-gttatga
ttgaattgtc-tcttgttacagta-a--tgaaat-agtttgataacaagcaggtaatgtt
catgggccaatgacatc-accacattgaaatggtctgt-
>TDR12|561605
--tatagatttttttgagggatgcaaacaa-taacaatggt-cctaac-gtgtttcct-t
tttaaca-c--ttt-t---act-t-tt-c-atagctcctgagaatcc-taa-tc-c--tc
--aaccctattgat-aa-ataatgt-tatgaaagctgttttaa-tgt-tg-a-gaaataa
ttgaattgct-tc--attacagttat--taaaat-agtttgacaatactcaagaaatgtt
caggggccattggcatc-accacattgaaatggcctata
>TDR12|561606
--tacagaccattttgtgggatataaacag-taacaaaggtcct-atc-gtattttct-g
ttttaca-t--tgt-t---aat-t-cc-c-gtagcttcaaagaatcc-aaa-aa-g--gt
--ctttatattaat-aa-ataatgg-tataatagctgatttaa-ttt-ta-a-gtt----
ataagttgcc-tcttgttatagtt-a--tgaaat-agtgtgacaacaagcaggaaatatt
cataggccaatgacatc-accacattgaaatagttta--
>TDR12|561607
-----aaaccattttgacagatgtaaacag-taacaatgat-cctttc-atgtttcct-g
ttttaaa-t--ttt-t---aaa-t-tc-t-atagcttccgagaatcc-aaa-aa-g--gt
--ctacatattgat-aa-ataatgt-tatgatggctgttttaa-tgt-ga-a-tttatgt
ttaaattgcc-tcttgttacacct-a--taaaat-actttgacaacaggcaggaaatgtt
catgggccaatgacatc-atcacattgaaacggtctata
>TDR12|561608
--tatagaccgttttgagggatgtaaacaa-aaacaatggt-cccagc-gtatttcct-g
ttttact-t--ttt-t---ttt-t-tt-t-ataggttcagagaatct-aaa-aa-g--ag
--ccacatattgag-ca-aaaatgt-tatgatagctgtattga-cat-ga-a-gttatga
ttgaattgtc-tcttgttacagtt-a--tgaaat-agtttgataacaagtaggaaatgtg
catgggccaatgacatg-accgcattaaaatggtctata
>TDR12|561609
--tatagaccattttgagggacattaacaa-taataatagt-cctaaa-gtatttcct-g
ttttaca-t--ttct----aat-t-tc-c-atagcttctgataattt-aaa-aa-agt--
--ccaaatattgat-aa-ataatcc-catggcaggtgttttaa-cgt-aa-a-gttatca
ttgaattgtc-tcttgttacagat-a--tgaaat-agtttgacagcaagcaggacatttc
catgggccaatgatatc-atcacattgaaatggtctcta
>TDR12|561610
---atagaccattttgagggatgtaaacaa-taacaatggt-cctaac-gtatttccc-g
ttttaca-t--ttt-t----at-t-ta-c-atagcttctgaaaatcc-aaa-aa-g--a-
---cacatattgat-aa-ataatgt-tatgatagctg-----------------------
------------------------------------------------------------
---------------------------------------
>TDR12|561611
------------------------------------------------------------
------------------------------------------------------------
------------------------------------------------------ttagga
ttgatttgcc-tcttattacagtt-a--tgaaaa-cgtttgacaacaagcaggaaatgtt
aatgctccaattacatc-ccaatattgaaatagtccata
>TDR12|561612
------------------------------------------------------------
-------------------------------------------atcc-taa-aa-g--gt
--ccacatattgat-aagaaaacgt-tatga---ctgttttaa-cgt-tg-a-gttatga
-tgaattgcc-ccttcgaacagtt-a--ttaatttaatttgactacaagcagaaaatgtt
taagagcagatagcatt-accacattgaaatgctctata
>TDR12|561613
----------atttt------tgt----------c-g--g---ct-----ta--tcc--a
ttt---a----tt------aa----tc-c---gg-----g---gt-c--------g----
--ccaca-g-cgat-ga-ataac-t-t---atagc-gtttt-a-cg--ca---gt---ga
-----t-gcc--c----t-----t-------------t-----------cag--------
c-c--g-ca-----at----c-catt----tgg------
>TDR12|561614
---atagatcattttgagggatgtaaacaa-taacaatggt-cttagt-gtatttact-g
ctttaca-t--ttt-t---aat-t-at-c-atagcttccaagaaaca-caa-aa-g--gt
--ccaaatactgat-aa-ataatgt-tatgacagcagtttaaa-ctt-ta-a-gttatga
ttgaattgac-ttttgttacagtt-a--taaaat-agtttgacaacaagcagtaaatgtg
catggcaccacc---------acattcaaatggtctata
>TDR12|561615
-----agaccattttgagggatgtaaaaaa-aaacaatggt-cccaac-gcatttcct-g
ttttaca----ttt-t---ttt-t-tc-t-atagcttccgagaatcc-aaa-aa-g--ag
--ccacatattgat-aa-ataatgt-tatgatagctggtttaa-cat-ta-a-gttataa
ttgaatcccc-tcttgttacagtt-a--tgaaat-agttt--------------------
---------------------------------------
>TDR12|561616
--tatagactattttgagggatgtaaacaa-taaca-tagc-attgat-tcatttcct-a
atttaca-t--tatct---aat-t-tt-c-attgcttccgagaatta-aaa-aa-aaaat
--atatatatattg-ag-ataatca-tatggaaggtgttttaa-tgt-aa-a-gttatca
ttgaattggc-tt--------gtc-a--aaaaat-agtttga-aacaagcaggaagtttt
catgaggcaatgacat-caccacattgaaatagtctata
>TDR12|561617
-----agaccattttgagggatgtaaacaa-ta---atggc-tctaac-gaatttcct-g
ttttaca-t--ctt-t---aat-t-tc-t-acagcttccaagaatcc-aaa-aaag----
-tcta-atattgat-aa-ataat-cctatggcag-tgttttaa-tgt-ga-a-gctatca
ttaaattgcc-tc--gttacagtt-a--taaaat-agtttgacaaaaagcaggaaatttt
catgagccaatgacat-cactacattgaaatggtctata
>TDR12|561618
--tatagacccttttgagggatgtaaacaa-gaacaatagt-cccaac-atatttaat-g
ttttaca-t--ttt-t---aat-t-tt-t-ctagcttccgaaaatcc-aaa-aa-g--ag
--ctacaaa----t-tg-ataatgt-tatgacagctgttttaa-cat-ca-a-actatga
ttttattgcc-ttttgtt--agtt-a--tgaaat-agtttgataacaagcagtaaatgtt
cagaggccaataacatg-accacactgaaaagg------
>TDR12|561619
--tatagaccattttgagggatgtaaacaa-aaacaagggt-cccaac-atatttcct-g
ttttaca-t--ttt-t---cat-t-tc-t-ctagcttccaaaaatcc-aaa-ag-g--ag
--ctacatattgat-ag-ataatgt-tatgacacctgttttaa-cat-ta-a-gttataa
ttgaattgtc-tcttgttacagtt-a--tgaaat-agtttgacaacaagcaggaaatatt
tatgggccaatgacatc-accacattgaaatggtctata
>TDR12|561620
--tatagacccttttaagggatgtaaacaa-t---gatggt-cctaac-gtattttgt-g
ttttaca-t--ttt-t---aat-t-t--------cttctgagaatcc-aaa-aa-g--at
--cagaatattgat-aa-atgttgt-tataatagctgttttaa-tgt-ta-t-gat----
-ctaattgca-tcttaatattgtt-a--tgaaag-agtttgacaatgagtaggaaatgtt
catgggccaatgacatc-gccacattgaaatggtctata
>TDR12|561621
------------------------------------------------------------
------------------------------------------------------------
------atattgat-aa-ataatgt-tatgacagctattttaa-cat-ta-a-gttatga
ttgaattgcc-tctggttacagtt-a--tga----agtttgattgcaagcaggaaatgtt
cataggccaatgacatg-accacatcaaaatggtctata
>TDR12|561622
------------------------------------------------------------
------------------------------------------------------------
---------------------------atgatagctgttttaa-aat-ta-g-gttatgg
ctgaattgcc-tcttgttacagtt-a--tgacat-agtttg---ataagcaggaaatgtt
catgggccaatgacatg-accatattgaaat--------
>TDR12|561623
------------------------------------------------------------
------------------------------------------------------------
---------------------------ataaaagctgttttaa-cat-ta-a-gttatga
ttaaattgcc-tcttgttacagtt-a--taaaat-agtttgataacaagcaggaaatgtt
catgggtcaatggcatg-accatattg------------
>TDR12|561624
------------------------------------------------------------
------------------------------------------------------------
---------------------------ataaaagctgttttaa-cat-ta-a-gttatga
ttaaattgcc-tcttgttacagtt-a--taaaat-agtttgataacaagcaggaaatgtt
catgggtcaatggcatg-accatattg------------
>TDR12|561625
--tatagaccattttgagggatataaacaa-taacactagt-cctaa-agtatttcctc-
--ttaca-t--ttt-t---cat-t-tc-c-ataccttatgagaatcc-aaa-ta-g--gt
--ccacaaattgat-aa-ataatat-tatgatagctgtttt-ag--agta-aagttatga
ttgaattcc---tctgttacagtt-a--taaaat-aactatacaacaaggagaaactatt
catgggctaatgtcatc-accatattaaaatggtctata
>TDR12|561626
--tatagaccattttgtggggtataaacaa-aaacaatggt-cccaac-gaatttcct-g
ttttac--------------at-t-tc-t-atagcttccgagaatcc-aaa-aa-a--ag
--ccacatactgat-------aaat-tatgatagctgttttaa-cat-ga-a-tttatta
ttgatgtccc-tcttgttacagtt-a--tgaaat-aatttgataaaaagcaggaaatgtt
catgggccaatgacatc-accacactgaaatggt-----
>TDR12|561627
--tatagaccatttttagggatgcaaacaa-taactatggt-cctaat-gtgtttcct-g
tattaca-t--------------t-tc-c-atagcttccaagaattt-gaa-aa-g--gt
---taaatattgat-aa-ataatgt-tatagcagtcattttaa-aat-ta-a-gatataa
ttaaattgcc-ttttatt---gtt-g--tgaaac-agtttggcaataagcaggaaatgtt
tatgggtcagtgacatc-aacacattgaaatggtctata
>TDR12|561628
--tatagagcatttcgagaaatggaatcaa-taacagtgat-cctaat-gtatttcct-g
ttttaca-t--ttg-t---aat-t-tc-c-atagtgtccaaaaatcc-aaa-aa-g--gt
--ccacattctgat-aa-gtaattt-tatgatagctgttttaa-cag-ga-a-caaatca
ttgaattgcc-ccttattacagtt-a--tgaaat-actatgataagaagcagaaaatgtt
tatgggccaaggacatt-accacattgaaattgtctata
>TDR12|561629
---atagaccattttgagggatataaacaa-taacaacggt-cctaac-gtatttccg-g
tttttcc-t--ttt-t---aat-t-tc-t-atagcttctgagaatcc-aaa-aa-g--ag
--ccacatattgat-aa-ataatgt-tatgatagctgttttaa-caa-ta-a-gttatta
ttgaattgcc-tattgttacagtt-a--ttaaat-agtttgacaacaagcaggaaatgtt
catgggccaatgacatg-accacattgaaaaagtct---
>TDR12|561630
--tatagaccattttgaggtatgtaaacaa-taacaattgt-cctaac-ctaaatcct-g
tattcca-t--ttt-g---aac-t-ta-c-atagtttccaagaatcc-aaa-aa-t--gt
--ctataaattgat-aa-atgatgt-tatgacacctgctttaa-agt-ta-a-gatatga
ataaattgcc-tcttattacaatt-a--cgaaat-agtttgacaacaagcaggaaatgtt
catgcgtcagtaacatc-gccacattgaaatggtctata
>TDR12|561631
--tatagaccatttcgagggatgtaaacaa-aaacaatggt-ccctat-gcatttcct-g
ttttaca-t--aat-t---aat-t-tc-t-atagcttcagagaatcc-aaa-aa-g--ag
--acacatattgat-aa-ataatgt-tatgatagctgttttga-cat-aa-a-gttatga
ttgaattgcc-tcttgttacagtt-a--cgaaat-agtttgataacaagcaagaaatctt
cacgggccaatgacatc-ac-------------------
>TDR12|561632
--tatagagcatttcaagggaagtaaacaa-aagcaatgat-ctcaat-gtatttcct-g
ttttaca---tttt-t---aat-t-tc-t-atagcttccgaaaatcc-aaa-aa----ag
--acacatattgat-aa-ataatgt-tatgatagctgtt------tt-aa-c-attaaca
ttgaattgcc-tcttgttacaatt-a--tgaaat-agtttgataacaagcaagaaatgtt
catgggccaatgacatc-accacattgaaattgtctata
>TDR12|561633
--tacagactattttgagggatgtaaacaa-aaacaatggt-cccaac-atatttcct-g
ttttaca-t--ttt-t---aat-t-tc-t-atagcgtctgagaatcc-aaa-aa-g--ag
--ccacatattgat-aa-ataatgt-tatgatagctgttttaa-cat-ga-a-gttatga
ttgaattgcc-tcttgttacagtt-g--tgaaat-agtttaataacaagcagtaaacgtt
tatgtgtcaatgacatc-accatattgaaatggtctata
>TDR12|561634
---atagaccattttgaggaatgtgaataa-aaacaatggt-tctaac-acatttcct-g
tttgaca-t--ttt-t---aat-t-tc-t-atagcctccgagaatcc-aaa-aa-g--ag
--ccacatattgat-aa-ataatgt-tataatagctgttttaa-tat-ga-a-gttatga
ttgaattgct-tcttgttacagtt-a--tg-aat-agtttgataacaagcaggaaatgtt
catgggccaatgacatg-atctcttttaaatggtctata
>TDR12|561635
--tatagaccattttgagggtggt----------caatggt-ctcaac-gtatttcct-g
ttttaca-t--ttt-t---aat-a-ac-t-atagtttctgaaaatcc-aaa-aa------
--------gataat-aa-ataatgt-tatgatagctgttttaa-cat-ta-g-gttgtga
ttgaattgtc-tcttattacagtt-a--tgaaat-aatttgttaacaagcaggaaatgtt
catgggccaatgacatg-accacattgaaatgatctcta
>TDR12|561636
--tatagatcattttgaggaatataaacaa-aaacaatggt-cctatt-gtatttctt-a
tttcaca-t--ttt-t---att-g-tt-c-atagctttcgagaatcc--aa-aa-g--gc
--ccacataatg----------------------------tga-caa-ta-t-gatta--
---aattgcc-tcttgttacagtt-a--tgatat-tgtatgataacaagcaggaaatgta
caagggccaatgacatt-accacattgaactggtctata
>TDR12|561637
------------------------------------------------------------
------------------------------------------------------------
------------------------------------------------ta-a-gtcatga
ttgaattgcc-ttttgttatagtt-a--tgaaat-agtttgataacaagcaggaaatgtt
tatgggccaataacatg-accacattgaaatggtccata
>TDR12|561638
---atagaccattttga-----gtgaaaaa-aaacaatggt-cctaac-atattgcct-g
ttttaaa-t--ttt-a---aat-t-tc-t-atagcatacgagaatc--caa-aa-g--ag
--gaaaatattgat-aa-ataactt-tatgatagctgttttaa-cat-ta-a--------
------------------------------------------------------------
---------------------------------------
>TDR12|561639
---atagaccattttgagggatgtaaacaa-taacaatggt-cccaac-ggatttcct-g
ttttaca-t--gca-t---aat-t-tc-t-atagcttcagagaatcc-aaa-aa-g--ag
--ccacatattgaa-aa-ataatgt-tatagcagctgttttaa-cat-ta-a-gacatga
ttgaattgcc-tctttctacagtt-a--tgaaat-agtttgataacaagcaggaaatgtt
catgggccaatgacatc-accacattgaaatggtctat-
>TDR12|561640
--tatagaccattttgagggatgtaaacaa-aaacaatggt-cccaac-atgtttcct-g
tttt--a-a--tt--t---ttt-t-tt-t-atggctttcaagaatccaaaa-aa-g--ag
--ccccatgttgat-aa-ataatct-tatgatggctgttttaa-cat-aa-a-gttatga
ctcaattgcc-ttttgttacagtt-a--tggaat-agtttgataacaagaagaaaatgtt
tatg-----------tt-aacacattgaaatggtct---
>TDR12|561641
--------------tgaaggatttaaacaa-taacaatggt-cccagc-atatttgct-g
ttttaga-t--ttt-t---aat-t-tc-t-atagcttccaagaatcc-gaa-aa-g--at
--ccacatattgat-aa-atgatgt-tatgatagctgttttaa-cat-ta-a-gttatga
ttgaattgca-ttgtattacagtt-a--tgaaat-agtttgaaaacaagctggaaatgtt
catgggccagtgacatg-accacattgaaatggtctata
>TDR12|561642
--tatagaccatttttagggatgtaaacaa-taaaaatgg--cctaat-gtatttcct-g
ttttata-t--ttt-t---aat-t-tc-c-atggctacaaagagtaa--aa-aa-g--gt
--acacatattgat--a-a---tgt-tatgacagatcttttaa-t--------gttatga
ttgaatta-----ctactacaatt-t--tgaagt-cgtttga-aacaagcagtaaatgtt
catgg-ataatgacatc-accacattgaaatggtttata
>TDR12|561643
--tatcgaccattttaagggatgtaaacaa-aaacaatagt-cccaac-ctacttcat-a
ttctaca-t--tt------------tt-t-atagcttccctgaatcc-aaa-aa-t--tg
--ccacataataat-aa-atattgt-tttgataactgttttaa-cat-tt-a-actagga
tggaattccc-tcttgttatcgtg-a--tgaaat-gg-ttaacaacaagcagaaaatgtt
catg------------g-gccacattgaaatggtctata
>TDR12|561644
-------accattttgagggatgtaaacaa-aaccaatggt-cccaat-gtatttcct-g
ttttaca-t--ttt-t---aat-t-tc-t-atagcttgtgagaatcc-aaa-aa-g--ag
--ccacatatt-----a-ataatgt-tatgatagctgttttaa-cat-ta-a-gttatga
ttgaattgcc-tcttgttacagtt-a--tgaaat-agtttcataaatcacagtaaatgtt
catgggccaatgacatg-aacccattgaaatgttc----
>TDR12|561645
--tacggaccattttgagggatgtaaacaa-aaacaatggt-cccaat-gtatttcca-g
ttttaca-t--ttt-t---aa--t-tc-t-ataccttccgag-ccac-ata-aa-a--ag
--ccacatattgat-aa-ataatgt-tatgatagccattttaa-cat-ta-g-gttatga
gggaatttcc-tcttgttacagtt-a--tgaaat-agtttgataacatgcaggaaatgtt
cacgggcca-------------caatgaaat--------
>TDR12|561646
--tataaaccattctgagggatgt--aaac-aaacaacggt-cccaac-atatttcct-g
ttttaca-t--ttt-c---cattg-gc-t------ttccagaatcca--aa-aa-t--ag
--ctacatagtgac-aa-atgatgt-tatgagagctgttttaa-ct-------------a
ttaaattg-c-tcttgttacagtc-a--tgaaat-ggtttgttatcaagcaggaaacgtt
tatgggccagtgacatg-accacattgaaatggtctat-
>TDR12|561647
------gaccatttcgaggggtgtaaacaa-taacaatagt-cctaat-gtatttact-g
tagcacg-t--ttt-t---aat-t-tc-c-atagcttccaagaatcc-aaa-aa-g--ct
--acaaatgttgat-aa-ataatgt-tgtggcagagattttag-cat-ta-a-g--atga
ttaaactgcc-ttt---tacagtt-c--tgaaat-agtttggtaacaagcagtaaatgtt
ca-------------------------------------
>TDR12|561648
----tagaccattttgagggatgtaaacaa-aaacaatggc-cccaat-gtattccct-a
ttttaca-t--ttt-t---aat-t-tc-t-atagcttccaacaatcc-aaa-at-g--ag
--ccacatactgat-aa-acaacgt-taaaatagctgttttaa-cat-ta-a-gttatga
tggaattgcc-tcttgttacagtt-a--tgaaat-agtttgaaaaacagcaggaaatgtt
catgggccaatgacatg-atcacattgaaatgatctata
>TDR12|561649
---atagaacattttgagggatgtaaacaa-aaacaatggt-cccaat-gtatttcct-g
ttttaca-t--ttt-t---aaa-t-tc-t-atatcttctgagaatca-aaa-at-g--ag
--ccacatattgat-aa-ataacgt-tatgatagctgttttaa-cat-ta-a-gtaatga
ttgaattgcc-tcttgttacagtt-a--tgaaat-agtgtgataacaagcag--------
ggttgcccaatgacatg-accacactgaaatggtctata
>TDR12|561650
--tattgaccattttgatgaatgtaaacaa-aaacaatggt-cccaac-gtatttcct-g
ttttaca-t--ttt-t---aat-g-tt-t-atagcttccgagaata-aaaa-ct-g--ag
--ccacatattgat-gg-ataatgg-tataatagctgttttaa-aat-ga-a-gttatga
ttgaattgtc-ttttc-tacagtt-a--ggaaag-agtttgattactagcaggtaatgtt
catggggcagtgacatg-accatattgaaatggtctaca
>TDR12|561651
--tatatactattttgaaagatgcaaacag-taacaatggt-tctaac-aaatttcct-g
tttaaca-t--ttt-t---aat-t-tc---aaaacttctgagaatct-aaa-aa-g--gt
--ccatatatcgat-aa-atagt-cctatggcag-tgtttt-a---t-ca----------
ttgaattgcc-tcttgttacagtc-a--caaagt-aatttgacagcaagcag-aaatgtt
catgagccaatgaaat-caccacattgaaatggtctata
>TDR12|561652
--tattgaccattttga-gaatgtaaacaa-taacagtagt-cctaat-gtatttccc-g
ttttaca-t--ttt-t---agt-t-tc-c-at--ct---a-----cc--aa-aa------
--ttacatattg-t-gg-at--t-t-tttgac--ctgtttt-a-cat-ga-a-gatagga
ttgaattgcc-tcttgttacagtt-a--tgaaat--gtatgatag----caggaaatgtt
-atgggccaatgacat-taccacattgaaattgtct---
>TDR12|561653
--tatagattattttgagggatgtaaacaa-aaacaatgat-cccaac-ctgtttcct-a
tattaca-t--ttt-t---aat-t-tc-t-acagcttcccaaagtcc-aaa-aa-g--ag
--ccacatattgat-aa-ataatgt-tttaatagctgttttaa-cat-ta-a-gttatga
ttgaatcacc-tcttgttatagtt-a--tgaaat-agtttgataacaagcaggaaatgtt
catggg------------accacattaaaatggtctat-
>TDR12|561654
--tatagaccatattgagggatgtaaacaa-aaccaatggt-cctaat-gtatttcct-g
tttttaa-t--ttt-t---aat-t-tc-t-atagcttcagagaatcc-aaa-aa-g--ag
--acccatattgat-aa-ataatgt-tatgatagctgttttga-cat-ta-a-gttatga
ttgaattacc-tcttgttacagtt-a--tgaaac-a------------------------
---------------------------------------
>TDR12|561655
--tatagaacattttgatggatgtaaacaa-aaactatgat-tccagc-ttattaccc-g
ttttaga-t--ttt-t---aat-t-tc-t-atagcttccgaaaatcc-aaa-aa-g--ag
--acaaatattgat-ta-ataatgt-tatgatagctgttttaa-cat-ta-g-gttatga
ttgaattgcc-tcttgttacagtt-a--tgaaat-ag-----------------------
---------------------------------------
>TDR12|561656
--tatagaccattttcagggatgtaaacaa-aaacaatggt-t-----------------
----------tttt-t---aat-t-tc-t-atagcttccgtgaatct-aaa-aa-g--ga
--cttcatattgaa-aa-ataatgt-tctgatagttgtttt-a-cat-ta-a-gttatga
ctgaattgtc-tcttgttacaggt-a--taaaat-agtt---tgacaagcagaaaatgtt
catgggacaatgacatg-accacattgaaacagtctata
>TDR12|561657
--tatagaccattttgaggaatgcaaacaa-aaacaatggt-cctaac-gtattccct-g
tcttaca-a--ttt-t---aat-t-tc-t-ctagcttcctagaatcc-aaa-aa-g--aa
--ccacatattgat-ag-ataatgt-tgtgatagccgatctaa-cat-ta-a-gttatga
ttgaattgcc-tcttgttacagtt-a--tgaaat-agtttgataaca-------------
---------------------------------------
>TDR12|561658
--tatagattattttgagggatgtaaacaaaaaacaatggt-cccaac-atttttcca-g
ttttaaa-t--ttt-t---aat-t-tt-t-atagcttccaagaatcc-ata-aa-g--ag
--ccaaatattgat-ga-ataatgt-tgtgatcgctgttttaa-gat-ta-a-gttatga
ttgaattacc-tcttgttacagtt-----aaaat-agtttgataacaagcagaaaatgtt
cataggccaatgacatg-accacattaaaatggtctata
>TDR12|561659
--tataaaccattttgaaaaatgtaaacaa-taacaatggt-cctaac-atattt--t-g
ttttaca-t--ttt-t---aat-t-tc-a-ataatttcagaaaatcc-caa-aa-t--gt
--ccacatgttgat-aa-ataatgt-tatgatagctgttttaa-cat-ca-a-attatga
ttcaattgcc-tcttattaaagtt-a--ggaaat-agtttaacaac--------------
---------------------------------------
>TDR12|561660
-----agaccattttgagggatgtaaaaaa-aaacaatggt-gcca-t-gtatttcct-g
tcttaca-t--ttt-t---aat---tc-ta--agcttcaagaatccc-aaa-aa-g--ag
--ccatatat----------aatgt-tatgatcgctgttttaa-tgt-ca-a-g------
ttgaactgcca-catttaacagtt-ag--gaaa----------aataagcaggaaatgtt
catggacc-------------acaatcaaatggtctata
>TDR12|561661
---atagaccattttgttggatgtaaacaa-aagcaatggt-cctaac-atatttcct-g
tt-tacatt--ttt-t---tat-t-tc-t-atagcttccgagaataa-aaa-aa-a--ag
--ccaaatattgat-aa-ataatgt-tatgatagctgttttaa-cat-ta-a-gttatga
ttgaatt--t-ccttgttacattt-a--tgaaac-agtatgataacaagcagaaaatgtt
aatgggccaatgatatg-accacattga-a--gtttata
>TDR12|561662
--------------------ctgt----------cacta---ct------ta--a--t-a
t--cag-------------aag-cttc---tg--------agaatcc-aaa-aa------
--tcttatattgat-aa-ataatg--tatgat--c-atttt-a-----ta-a-gttatat
tttaattgcc-tcttgttaca--tta--tgcaat-agtttgacaacaagcaggaaatgtt
catgggccaatgacat-cactgtattgaaatggtctata
>TDR12|561663
--tacaggcaattttgagggatgtaaacaa-aaactatggt-cccaac-gtatttcca-a
ttgtaca-t--ttt-a---cat-t-tc-t-atagctccccagaatct-aaa-aa-g--ag
--ccacatgttgat-aa-----tgt-tagaatagctgttttaa-cat-t----gttatga
ttgaaatgac-t-------cagtt-a--tgaaat-agtttgattacaagcaagaaatgtt
catgg--caataa--------------------------
>TDR12|561664
--tatagaccattttgagggatgtaaacaa-taacaatggt-cttaac-g-atttcct-g
ttttaca-t--ttt-t---aat-a-tt-t-atagtttctgagagtac--aa-ag-g--at
--cagtagatttat-ta-aatgtat-taaaaca-ctgactaaa-tgt-aa-a-gttatta
ttaaactgcc-tcttgttactttt-a--tgaaat-ggtttgacaaaaaacaggaaatgtt
catgggtcaatgacata-atcacattgaaatggtctata
>TDR12|561665
--tacaaaccattttaaggaatgcaaacag-taacaatgat-ccc--cagtattttct-g
t-ttaca-t--ttt-t---aat-t-tc-t-atag------aaagttt--aa-a--g--ag
--tcacatattga-aaa-a-aatgc-tataatagctgttttaa-cat----a---tataa
-----t-gct--cttgttacagtt-g--taaaat-agtttgataactagcagaaaatgtt
catgg-------ac--------c----a-----------
>TDR12|561666
--tatagatcattttgaggactgtaaacaa-taacaatggt-cctaat-ctatttcct-g
ttttaca-t--ttt-t---aat-a-tc-a-atagcttctggagatcc-aaa-ac-g--gt
--ccacatattgat-aa-ataatgt-tatgatagcggttttac-cgt-ga-a-gatatga
ttgaattggc-tct--ttttacag-gtataaaat-ggtctgataagatgcaggaaacgtt
catgggttcatgaaat-----------------------
>TDR12|561667
--tatagaccattttgtgggatataaacaa-taacaatggt-cccaac-gtatttact-g
ttgtaca-t--ttt-t---aat-t-tc-t-atagcttttaagaatcc-aaa-aa-g--ag
--ccacatatggat-aa-ataatgt-tataatagctgttttag-cat-ta-a-attatga
ttgaattgcc-tcttgttacagtt-a--tgaaat-agtttgataacaagcagaaaatgtt
catg--------------accacactgaaatggtctata
>TDR12|561668
--tatagaccattttgaggaatgtaaacaa-tagcaatggt-ccaaac-ttatttcct-g
ctttaaa-t--ttt-t---cat-t-tt-c-atagcttcagagaatcc-tga-aa-g--gt
--ccacatattgat-aa-ataatgt-tacgacagctgttttaa-cgt-at-t-gatgtga
ttcaattgcc-tcttgttacagtt-at-taaaat-agtttgacaacaagcaggaaatgtt
catgggccagtgacatc-accacattgaaatggtcta--
>TDR12|561669
------------------------------------------------------------
------------tt-t---aat-t-tc-t-atatcttccgagaatcc-caa-aa-g--gt
--ccgcatattggt-aa-agaatgt-tatgatagctgttttaa-tgt-ga-a-gttatgt
ttgaattgac-tcttgtta---------tgaaat-agtttgacaacaaacagga------
--------aatgacatc-accacattgaaatgatctgta
>TDR12|561670
----------g-tt------atgt----------taacg---cc------tc--t--t-g
t--tac-------------agt-tgta---at--------agtataa-aaa-aa------
--taatataataat-aa-at----------------------------------------
--------------------a--taa--tgtaat-agtttgagaacaagcaggacatgtt
catgggccaatgacat-caccacattgaaatggtctata
>TDR12|561671
------gaccattttgagggatgtaaaaaa-taacaacgat-actgac-atatttcct-g
tttta-c-t--ttt-t---aat-t-tc-c-atagcttccaagaatca-aga-aa-a--a-
-tccacatattgat-aa-ataaggt-tcagatagctgatttaa-c-t-ga-t-gtta---
------------------------------------------------------------
---------------------------------------
>TDR12|561672
----tagaccattttaagggatgtaaacaa-tatcaatggt-cctaat-gtatttcct-g
tattcaa-t--att-t---aat-t-tc-c-aaagcttccaaaaatcc-aaa-aa-g--gt
--gcacatatcgat-aa-ataatat-tatggcagccattttaa-cat-ta-a-gatacga
ttaaattgca-tctcgtcacagtt-a--tgaaat-aatttagcaacaagcaggtaatgtc
catgggccagtgacatc-accacattgaaatg-------
>TDR12|561673
--tattgaccattttgagggatgtaaaaaa-taacaagggt-gctaat-g-atctcct-g
ttttacg-t--ttt-t---aat-t-tcat-atagcttcttagaatcc-aaa-aa-g--gt
--ccacatagcgac-aa-aaattgt-tataatagctgttttaa-cgt-ga-t-gatatga
ttcaatcgcc-tctttttacagtt-a--tgaaaa-ataatgacaaaaagcagaacatgtt
caaaggccaatgatatt-accacattgaaaaggttt---
>TDR12|561674
--tacagaccattttaagggatgtaaacaa-aaacaatggt-cccatc-gcataccat-g
ttttacc-t--ttt-t---aat-t-tt-c-atagcttcagagaatcc-aaa-aa-c--ag
--ccccatattgat-aa-agaatgt-tatgatagctgttttaa-cat-ta-a-gttataa
ttgaatcgcc-tcttgttacagtt-a--tgaaat-ggtttgatattaagcaggaaatgtt
catgggccaacaacatg-accacattgaaatggtctaca
>TDR12|561675
--tatagaccattttgaggaatgtaaacga-aaataatggt-tccaac-gtacttcct-a
tttgact-t--ttttttt-aat-t-tc-t-atagcttcaaagaacta-aaa-aa-g--ag
--ccacaca-tgat-aa-atgatgt-tatggcagctttttaaa-t---ta-c-gttatga
ttgaattgcc-tcttgttaca--------gttat-aatatgataacaagcaggaaatgtt
cctgaaccaacgacatg-accacattgaaatggtctata
>TDR12|561676
------------------------------------------------------------
------------------------------------------------------------
---------------------------atgacagccatgttaa-cat-ta---ggtatag
tcg---tctc-t----ttaaagtt---ctgaaaa-agtttaa--acaagcagg-aaggtt
tatgg--gaatgatat----c-ctttaaaatggtctgta
>TDR12|561677
--gacccctgattctgaggcatgtaaacaa-aaaaaatggt-ctcaat-gtatttcct-g
ttttaca-t--ttt-t---tagct-tc-t-ataacttctttgaatgc-aaa-aa-g--ag
--ccacatgttgat-ca-ataatgt-tatggcagctgttttaa-cat-ta-a-ggtatga
ttgaatcgcc-tcttgttacagtt-g--a-taaa-agtttgatagcaagcaggaaatgtt
catgggccaatgacatg-accacactggaatggtttata
>TDR12|561678
--------ccattttaagggatgtaaacaa-taactatggt-cctaaa-gtttcc-ct-g
tatta-a-a--ttg-t---aat-t-tc-c-acatcttccaagaatcc-c-aaaa-t--at
--ccacatattgat-aa-ataatga-tatgacagctgttttaa-tgt-ta-a-gttatga
ttaaattgcc-tcttgttacagtt-a--cgaagt-agtttgacaacaagcaggaaatgtt
tgtttgccagtgacatc-gccacattgaattgctctata
>TDR12|561679
------------------------------------------------------------
------------------------------------------------------------
---------ttgtt-aa-ataatgt-tataatatctgttttaa-cat-tg-c-attatga
ttgaattgct-tcttgttacagtt-a--tgaaat-ggcttgaaaacaagcaggaaatgtt
catgggccaatgacatc-accacattaaaatggtctata
>TDR12|561680
--tataaatcattttgaaggatgtaaaaaa-aaacaatggt-cccaat-gtattccct-g
ttttaca-t--ttt-t---aat-t-tc-t-acagcttctgagaaccc-caa-aa-g--gt
--ccagatattgat-aa-ataatgt-tatgatagctgttttaa-ttt-ta-a-gtt---a
ctgaattgtc-tct------tgtt-a--tgaaat-aatttgataacaagcaggaaatgtt
catgggccaataacatg-accacattgaaatggtctata
>TDR12|561681
--tataaaccattt-------tgtaaacaa-taataatggc-cctaat-gtatttcct-g
ttttaca-t--tta-a---aat-t-tc-c-acagttcc----------------------
----acatattgat-aa-ataacgt-tatgacagctcttttag-cgt-tg-a-gatatga
ttgaattgcc-gcttgatacattt-at-taaaat-agtttgacaacaagcaagaaatatt
catcggccaatgacatc-cccccattgaaatggtctata
>TDR12|561682
----taggccattttgagggatgtaaataa-taacaatggt-cctaac-atatttcct-g
ttaaaca-t--att-c---aat-t-tc-c-ttcgcttctgagaatcc-aaa-ac-g--at
--ctacatattaat-ca-aaaatgt-tatgattgctgttataa-tgc-ta-a-gttatga
ttgaattgcc-tcttgttgcaatt-a--tgcaat-agtttgacaacaagcaggaaatgtt
catgggccaatgacatc-actacactaaaatggtcta--
>TDR12|561683
--tatagaccattttgagggttgtaaacaa-aaacaatggt-tccaac-gtatttcct-g
ttttaca-t--gtt-t---aat-a-cc-t-atagcttctgagagtcc-aga-tt-g--ag
--ccacaaattgat-aa-ataatgt-tatgatagctattttaa-cat-aa-a-gttatga
ttgaattgcc-tcttgttacagtt-a--gtaaat-agtttgataacaagcaggaaatgtt
catgcaccaattaaatg-accacattgaaatactctata
>TDR12|561684
----tagaccattttgagcaatgtaaacaa-aaacaatggt-cacaac-gagtttcct-g
ttttcca-t--tcg-t---aat-a-tc-t-atagcttcagagaatcc-aaa-aa-g--ag
--ccacaaattgat-aa-ataatgt-catgttagatgttttta-cat-ta-a-gttatga
ttgaatt--t-tctcgttacagtt-t--tgaaat-agtttgatcacaagcaggaaatgtt
catgacccaatggcatg-accacactgaaatggtct---
>TDR12|561685
---------------gaaaaatgtaaacaa-taacgatgat-ccaaat-gtatttcct-g
ttttata-t--ttt-t---aaa-t-tt-c-atagcttccaaaaatcc-aaa-aa-g--gc
--cttcatattgat-aa-ataatgt-tatgactgctgtataaa-tgt-ta-a-gtt----
----actgcc-ttttgttacaaaa-a--tgaaac-tgtttgacaacaagcaggaagtgtt
catgggccaatgacatc-accacattgaaatggtctata
>TDR12|561686
------gactattttgagggatgtaaacaa-aaacaatggt-cccaac-gtatttctt-g
ttttaca-t--ttt-t---aat-t-tc-t-atagtttccgagaatcc-aaa-aa-g--ag
--ccacaaattgat-aa-ataattt-tatgacgactgttttaa-cat-ta-a-gttatga
ttgaattgcc-tcttgttaaagtt-a--ttaaat-agtttgacaacatacagcaaatgtt
catgggctaatagcatg-accacattaaaatggtctata
>TDR12|561687
--tatagaacattttgagggatgtaaacaa-aaacaatggt-cctaac-atatttac---
-------------------------tc-t-atagcttccgagaatcc-aaa-aa-g--ag
--ccacatattgat-aa-atactgt-tatgaaagcggttttaa-cat-ta-a-gttatga
ttgaattgcc-tcttgttacagtt-a--taaaat-agtttgataacaagcaggaaatgtt
taagggccaatgacatg-accac-----aatggtctata
>TDR12|561688
------------------------------------------------------------
------------------------------acagcttccgagaatcc--aa-aa-g--ag
--ccacatattga------aaatgt-taggattgctattttaa-cat-ta-a-gttatga
ttgaattgcc-tcttgttactgtt-a--tgaaat-agtttgataacaagcaggaaatgtt
tatggggcaatgacatg-accacaatgaagtggtcta--
>TDR12|561689
-----agaccattttgagggatgtaaac-a-gaataatagt-cccaat-gtatttcct-g
ttgtaaatt--ttt-t---aat-t-tc-t-acaacttccgag------aaa-aa-g--ag
--tcacattttgac-aa-atcatgt-tataacagctgttttaa-ca--ta-a-gttatga
ttgaattgcc-tcttgttacagtc-a--tgaaa---gtttgataacaagcaggaaatgtt
catgggcca-----atg-accacattgaaatgatctat-
>TDR12|561690
--tatagaccattttgc---atgcaaacaa-aaacaatcgt-cccaac-atatttcct-g
ttttaca-t--ttt-t---agc-t-tc-t-ataactcccagaatt-c-aaa-aa-g--ag
--ccacacat---------tgatgt-tatgacagcttttttaa-cat-tg-atattatga
ttgaattgcc-ttttgttacagat-a--tgaaat-agtttgaaaacaagcag-aaatatt
aatgggccattgacctg-accacattgaaatgatctata
>TDR12|561691
------------------------------------------------------------
----------------------------t-gtagcctcagagaatcc-aga-aa-g--ag
--ccacatattaat-aa-ataatgt-tatggcagcttttttaa-t------a-gacatga
ctgaattgcc-tcttgttaca-------tgaaat-agtttgacaacaagcaggaaatgct
tattggccaatgacatc-gccacattgaaatggtc----
>TDR12|561692
--tatagacaattttcaaggatgtaaacaa-taccaatggt-cccaac-caatttcct-g
ttttaca-t--ttt-t---aat-t-tc-t-atagcttcagagaatcc-aaa-aa-g--gt
--ccacatattgat-aa-ataatgt-tgtggcagctgttttaa-catata-t-gttaaat
atgaattgtc-tcttgtta--gtt-a--tgaaat-agcttgacactcgtgggttgatgtt
catggg---------------------------------
>TDR12|561693
-------atcattttgagggatgtaaacaa-aaacgatggt-cctaat-gtatttcct-g
ttttaaa-t--tta-t---cat-t-tc-a-acaacttccgggaattc-aaa-aa-g--ag
--ccacatattaat-ca-ataatgt-tctgaaagctcttttaa-cat-ta-a-tttatgg
ttgaattgcc-tcttgttacgttt-a--tgaaat-agttagataa---caagcaaatgtc
caagggccactaacatg-accacattgaaatggtccata
>TDR12|561694
--tatagaccattttgatgaatgtaaac-aaatacaaaggt-cccaat-gtatttcct-a
ttttaca-t--ttt-t---aat-t-tc-t-atagtttgcgagaatcc---a-aa-g--ag
--tcacatattgat-aa-ataatgt-tatgatagctgttttaa-cat-tg-a-gttatga
ttgaacagct-tcttgttacag--------aaat-agtttgataacaagcaggaaatgtt
catgggccaatcacatg-accaaatttaaatggtctata
>TDR12|561695
--tatagaccattttaaggggtgtaaacaa-taacaatgat-cctaat-gtatttcct-g
ttgtaca-t--ttt-t---aat-t-tc-c-attgctcc-gaaaatct-tga-aa-g--gt
--ccacatatcgat-ga-ataacat-tatgacagctgttttaa-c----g-a-gatatga
ttgaattgcc-tc----tgcattt-ac-taaaat-aattagacgacaagcaggaaatgtt
catgggccaatgacatg-accacattgaaatggtctata
>TDR12|561696
--tattgaccaatttgagggatgtaaacaa-taacaatggt-accgac-atatttcct-g
ttttaca-t--ttt-t---tat-t-tc-t-attgcttacgagaatac-aaa-aa-g--gt
--ccacatattaac-aa-ataatgt-tctgatagctgtttgaa-cat-ta-g-gttatga
ttgaattgcg-tattgttacagat-a--tgaaga-agtttaataagaagcaggaaacgtt
catgggcctatgacatg-accacactgaaatggtctata
>TDR12|561697
---atagaccattttaagggatgtaaacaa-taacaatggt-cctaac-gcatttcct-g
ttttaca-t---------------------atagcttcaaagaggtc-ctt-aa-g--gt
--ccacaggtt------------------------------aa-cat-ca-a-gttatga
ttgaattgcc-tcttcttacagtt-a--ggaaat-agtttaacatcaagcagcacatgtt
catgggccattgacatg-accacattgaaat---ctata
>TDR12|561698
--tatagaccattttgagggatgtaaacaa-aaacaatgct-tccatc-atatttcct-g
ttttaca-t--tat-t---cat-t-tc-c-atagcttccaagattcc-aaa-aa-g--ag
--ccacatattgat-aa-ataatgt-tatgatagatgatttaa-cat-ta-g-gttatga
ttgacttgcc-tcttgtt--agtt-a--ggacat-agtttgataacaagcaggaaatgtc
catgggccaatgacatg-accacattgaaat--------
>TDR12|561699
---atagaccattttgaggtatgtaaacaa-aaataatggc-cccagc-gtatttcct-g
ttttaca-t--ttt-t---agt-t-tc-t-atagctt-----------aat-aa-g--gg
--ccacatattgat-aa-ataatgt-taagatagctgttttaa-ca--------------
------------------------------------------------gtaagatatgat
t--------------------------------------
>TDR12|561700
------gacaattttgaggcatgaaaacaa-aaacaatggt-cccaaa-gtatttcct-g
ttttaca-c--ttt-t---gat-t-tc-t-ctagcttccgagaattc-aaa-ga-g--ag
--ccacatattgat-aa-ataactt-tataatagctgttataa-cat-ta-a-gttatga
taaaattgcc-tcttgttacagtt-a--tgaaat-agtttgataactagcaggaa-----
-atggaccaatgacatc-tccgca-tgaaatgat-----
>TDR12|561701
--tatggaccattttgagggatgaaca--a-tagcaatt-t-cct----g--tttttt--
ttttcca-t--ttt-t---aat-t-t--------cttctgaaaat-caaaa-aa-g--ag
--ccacgtattgat--a-ataatgt-tatgatagctgttttag---------------aa
ttgaattgcc-tcttgttacagat---ctgaaat-cgcttgataacaagcacgaaatgtt
catgagccaatgacatg-gccatactgaaatgatc----
>TDR12|561702
--tgtagatta-tttgagggatgtaaagaa-taataatggt-cttaac-gtgtttcct-g
t-t--------------------------------------ttatct-aaa-aatg----
-tccacatatcgat--a-a-a------ctaac-gctgtattaa-cat-ta---gttatga
ctgaattgcc-tcttgatatagtt-c--tgaaaa-agtttgat-agaagtagg-aatgtt
cattggccaatgatat-tagcatattgaat-ggtttata
>TDR12|561703
--tatagactattttgaaggatgtaaacaa-aaacaatgct-cccaac-ctatttcct-g
ttttaca-t--ttt-t---cat-t-tc---------------------------------
------------------------------------------------------------
-------------------------------------tttgataacaagcaggaaatgtt
catgggcttatgacatc-cccacattgaaatgatctata
>TDR12|561704
--tatagactattttaagggatgtaaacaa-aaacaatggt-cccagt-gtatttcct-g
ttttaca-g--ttt-t---aat-t-tc-t-atagcttccgagaatccaaaa-aa-g--ag
--ccacatattaat-aa-atgatgt-tctgatagctgttt--------------------
------------------------------------------------------------
---------------------------------------
>TDR12|561705
-----agaacattttgaggaatgtaaacag-taa---------ctgac-ctaatacct-g
tattaca-tt-ttt-----aac-t-tc-c-aaagcttccaagaatcc-aaa-aa-t--at
--ccacatattgat------aatgc-tgtgatagctgctttaa-tat-ta-a-ggtttga
ttaaattgcc-tcttgttacagtt-a--tagaat-agtttaataata-------------
---------------------------------------
>TDR12|561706
--tatagaccattttcagggatgtaaacga-taacaatggt-cctaga-ctatttcct-g
tattaca-tt-ttt-----aat-t-tc-c-aaagcttccaaaaatac-aaa-aa-a--at
--ccacaaattgat------gatgt-tatgatagctcttttaa-tat-ta-a-gatttga
ttaaattgcc-tcttgttacagtt-a--cggaat-agtttaataata-------------
---------------------------------------
>TDR12|561707
--tatagaccattttgagggatgtaaacaa-taacagtggt-cctaac-ctatttgct-c
tattaca-t--ttt-t---aac-t-tc-c-aaatcttctaagaatcc-aaa-aa-t--at
--cctcatattgat-aa-ataatgt-tataatagctcttttaa-tat-aa-a-aatatga
ttaatgtgcc-tcttgttacagtt-a--caaaat-agttaaacaacaagaaggaaatgtt
cataggccagtgacaat-gccacattaaaaagttctata
>TDR12|561708
--tatagaccattttaagggacgtaaacaa-aaacaatggt-cccaac-gtatttcct-g
ttttgca-t--gtt-t---aat-t-tc-t-atagcttccgagattta-aaa-aa----ag
--cca-atattgcc-aa-ataatgt-tatgatagc-attttaa-cat-ta-a-gtta-ga
ttgaaatgcc-tcttattatggtt-a--tgaaat-agtttgataacaaaccggaaatgtt
tatggaccaatggcatg-accaaattgaaatggtctata
>TDR12|561709
--tatagactattttgaggtatgtaaac-a-aagctgcagt-cctaac-gtatttcct-g
ttttaca-t--ttt-t---aat-t-tt-t-atagcttcagagaaacc-aaa-aa-g--ag
--ccaaatattaat-aa-acaatga-catgaaagctgttttaa-cat-ta-c-gttatga
ttaa-ttgcc-tcttcttacagtt-c--tgaaat-agtttgataacaagcaggaaatgtt
catggaccaatgacatg-accacattgaaataatctata
>TDR12|561710
--tatagctcattttgaaggatgtaaataa-aaacaatgtt-cccaac-ctattcttt-t
ttttaca-t--ttt-t---gat-t-tc-t-atggcttccgagaatcc-aaa-aa-g--ag
--ccatatattggt-aa-ttaatgt-tatgatagctgttttaa-cat-ta-a-gatatga
ttgaattgcc-tcttgttacagtt-a--tgaaat-tgattgataacaagcaggaaatgtt
catgggccaatgacatc-accaaattgaaa---------
>TDR12|561711
----------------------------------------------------tttctt-t
tttcaca-t--ttt-t---gat-t-tc-t-atggcttccgagaatcc-aaa-aa-g--ag
--ccatatattggt-ta-ttactgt-tatgatagctgttttaa-cat-ta-a-gatatga
ttgaattgcc-tcttgttacagtt-a--taaaat-agattgataacaaataaaaaa----
---------------------------------------
>TDR12|561712
--tataaaccattttgaggtatgtaaacaa-taacaatggt-cctatt-gtatttcct-g
ttcaaca-t--ttt-t---aat-c-tc-c-atagctcctgagaatca-tat-aa-g--gt
--ccacatattgat-ga-ataacat-tataatatatgttttaa-tgt-tg-a-gatttga
ttgaattgca-tcttgttacagtt-at-taaaac-agtttgagaacaagcaggagatatt
tatgggccaatggtatc-aacccattgaaatggactata
>TDR12|561713
--tacagaccattttgtggaatgtaaacaa-aaacaatggt-cctaac-gtatttcct-g
ttttacatt--ttt-t---agt-t-tc-t-atagattccaagaatgc-aaa-aa-g--ag
--ccacatattgat-ga-atactgt-tatgatagctgttttaa-tat-ta-a-gtgatga
ttaaattgcc-tcttgttacagtt-t--taaaat-agtttaatatcaagcagaaaatgtc
cacgggccaatgacatg-actaaattgaaatggtcta--
>TDR12|561714
----tagaccattttgatgaatgtaaacaa-tggcaatggt-cctaat-gaattttct-g
aattaca-t--ttt-t---aat-t-tc-c-atagctcccaggaatcc-aaa-aa-g--gt
--cctcatattgat-tg-ataatgt-tatggaagctgttttaa-cat-ta-c-gatatga
ttaaattgcc-tcttgttacag--------aaat-agtttggcaacaaacaagaagtgtt
catgggccaatgacata-accacattgaaatggtctata
>TDR12|561715
------------------------------------------------------------
---------------------t-t-gc-c-atagcttttgagaatcc-aac-at-g--gt
--ccacctattgat-aa-ataatgt-tacgacagctgttttaa-cat-ta-a-gatataa
ttgaattgcc-tcttgttgcg--------aaaat-agtttgatatcaagcaggaaacgtt
catgggccaatgacatt-aacacattgagatggtctata
>TDR12|561716
--tatagaccattttgaggaatgtaaacaa-aaacaatgga-cacaac-gtatcttct-g
ttttaca-t--gtt-t---aat-t-tt-c-a--------gagaatcg-aaa-aa-g--ag
--ccacatattgat-aa-ataatgt-cataatatctgttttaa-ttt-ta-a-gttatga
ctgaattgcc-tcttgttacagtt-a--taaaat-aatttgatataaagcaggaaatgtt
catgggccaatgacgag-accacattgaaatgatctata
>TDR12|561717
--tatagaccattttgaaagatgtaaacaa-aaacaatggt-cccgtt-gtattgcct-g
tttaaca-t--ttt-t---tat-t-tc-t-atcgattctaaaaacac-aaa-aa-g--ag
--acacgtattaat-aa-ataatga-aatgatagatgctttaa-tat-aa-a-gttatga
ctagattgtc-tcttgttacagtt-a--taaaat-agttttaaaacaagcaggaaatgtt
tatgggccaatgacata-gccacattgaaatggtctata
>TDR12|561718
--tatagacca-tttaagggatgtaaacaa-aaacaatggt-cccaac-atatttctt-t
ttttacatt--ttt-t---tat-t-tc-t-acagcttccgagaatac-aaa---------
--------------------aatgt-tatgaaagc-gttttaa-cat-ta-a-gttattg
ttaaactgcc-tcttgttacagtt-a--ttaaat-agtttgataacaagctggaaatgtt
catgggccagtgacatg-accatattgaaatggtct---
>TDR12|561719
--tatagaccattttgagggatgtaaacaa-aaactatgct-----------catcct-g
gtttaca-t--ttt-t---aat-t-tc-t-atagctttccagaatgc-aaa-aa-g--ag
--acacatattgat-gt-atgatgt-tgtgatagctgttttaa-cat-ga-a-gttatga
ttgagttgcc-tctttttacagct-a--ttaaat-agtttgattacaagcaggaaatgtt
catgggccaatgacatg-accacattgaaatggtctata
>TDR12|561720
---atagaccattttgaaggatgtaaacaa-aaccaatggt-cccagg-gcatttcct-g
ttttaca-t--ttt-t---aat-t-ca-t-gtagcttccgaaaatcc-aga-aa-g--ag
--ccacatattaat-aa-ataatgt-tatgatagctgtttta---------a-gttgtga
ttgaattgcc-tcttattacagtt-a--tgaaat-agtttgataacaagcaggaaatgtc
catgggccgatgacatg-accacaat-aaatcgtcaata
>TDR12|561721
--tatagaccattttaagggatgtaaacaa-aaacgatg--------------gtcat-g
ttttaca-t--ttt-t---aat----------agcttccgagaatcc-aaa-at-g--cg
--ccaca-attgat-aa-ttaacgt-aatgataggtgttttaa-cat-ta-g-gctatga
ctgaatttcc-tattgttacagtt-a--taaagt-----tgataaccagcaggaaatgtt
caagggccgatgacatc-cccacattgaaatggtctat-
>TDR12|561722
---atagagcatgttaagggatgtaagcaa-taaca-tg-t-tccaat-gtagtt-----
--------------------------------------------tcc-gaa-aata----
-ccc---tattgat-aa-ataatgt-tatgacagctgttttat-tgt-tac--attatga
ttgaagcatc-ttttgttacagtt-----------------atgataagcaggaaatgtt
cacaggccaa-----------------------------
>TDR12|561723
--tatagaccattttgagggatataaataaaaaataatggt-cccaac-gtatttcct-t
ttttaca-t--ttt-t---aat-t-tt-t-gtagcttctgagaatccaaaa-aa-g--ag
--tcacatattgat-aa-ataatat-tatcatagccgtttgaa-cat-ta-a-gttgtta
ttgatttgcc-gcttgttacagtt-a--tgaaat-agtttgataacaagcaggaaatatt
cattggccaatggcatg-accacattgaaatggttt---
>TDR12|561724
---acagacta-tttgagggatgtaaacaa-aagcaatggt-cccacc-gttttacaa-a
ttttaca-t--ttt-t---cat-t-tc-t-atagc-------------------------
---------ttgat-ga-ataatga-tatgaccgctgatttaa-cat-ta-a-tttatga
tttaattgc---ctcgttacagtt-a--ggaaat-agtttgataacaagcaggaactgtt
catgggctaacgtcatg-accacactgaaatggtctat-
>TDR12|561725
--tatagaccattttgagggatgtaaac-a-aaaaaacggt-cacaat-gtatttcct-g
ttttaca-t--tta-t---aat-t-tc-t-acagcttccgagaatcc-aaa-aa-a--ag
--ccacatattgat-aa-----tct-tatgatggctgttttga-tgt-ta-a-gtcataa
ttaaattgtc-tc---tcacagtt-c--tgaaat-aatttgataacaagcaggaaatgtt
catgggccaatgacatg-accac----------------
>TDR12|561726
--tatagaccattcagagagatgtaaacaa-taa-tatggt-cctaac-gct--------
--ttatagt--ttt-t---aat-t-tc-t-atagcttccgagagtcc-aaa-aa-g--gt
--ccacattttgat-aa-atagtgt-tatgacgactgttttaa-catt-a-a-gttatga
taaaaccgcc-tcttgtttcagtt-a--tgaaat-ggtttgacaacaaacaggaaatgtt
catgggccaataacatg-accacat--------------
>TDR12|561727
----tagacaattttgaggcatgaaaacaa-aaacaatggt-cccaaa-gtatttcct-g
ttttaca-c--ttt-t---gat-t-tc-t-ctagcttctgagaattc-aaa-ga-g--ag
--ccacatattgat-aa-ataactt-tatgatagctgttataa-cat-ta-a-gttatga
taaaattgcc-tcttgttacagtt-a--tgaaat-agtttgataactagcaggaa-----
-atggaccaatgacatc-tccgca-tgaaatgat-----
>TDR12|561728
----tagacaattttgaggcatgaaaacaa-aaacaatgtt-tccaaa-gtatttcct-g
ttttaca-c--ttt-t---gat-t-tc-t-ctagcttccgagaattc-aaa-ga-g--ag
--ccacatattgat-aa-ataactt---tgatagctgttataa-cat-ta-a-gttatga
taaaattgcc-tcttgttacagtt-a--tgaaat-agtttgataactagcaggaa-----
-atggaccaatgacatc-tccgca-tgaaatgat-----
>TDR12|561729
--------ccattttgagggatgtaaacaa-ttacaatggt-actaat-gtatttcct-g
ttttaga-t--ctt-t---cat-t-tc-c-aaagcttctgagaaccc-aga-aa-g--tt
--ccacatgttgat-ac-gttttat-aatgacagccgtgttaa-cat-ta---ggtacga
ctgaatcccc-tcttgttacagtt---ctgaaaa-ag--ttaagacaagccgggactgtt
cataaaccagtgatat-tgacatattgaaatggtctata
>TDR12|561730
--tacagagcattttgagggatgtaaacaa-aaacaatagt-cccaac-atatttcct-g
ttgtaca-a--ttg-t---aat-t-tc-taacagctcctgagaatat-aat-aa-c--ag
--ccacatgatga---a-ataatgt-gattatagctgt-ttaa-cat-cc-a-gttctga
ttgaatcgcc-acat--tacggtt-----aaaat-agtttgatgagaagcaggaaatgct
catgaaccagtc--ag-caccacactgaaacgctctata
>TDR12|561731
--tatagaccattttgagggacgtaaacaa-taacattggt-tccaac-gcatttcct-a
ttttata-t--ttt-t---aat-t-tc-t-atagctt---acaattc---a-aa-g--ag
--ccacatattgat-aa-attatgt-tataattgctgttttaa-cat-ta-a-gttatgg
ttgaattgac-tcttattacagtt-a--tgaaat-ggtttaataacaagcaggaaatgtg
cat--------------caccacattgaaatggcctata
>TDR12|561732
-------------------gatgt-------------------------------cct-g
tttcaca-t--ttt-t---aat-t-tc-t-atttcttctgagaatcc--aacaa-g--ag
--ccacatattgat-gat-tactgt-tatgacagctgttttag-cat-ta--tgctgaga
ttgaattgcc-tcttgttacagtt-a--t-gaac-agtttg---acaagcag-aaatgtt
catgggccagtgacatg-acctcaccgaaagggtctaca
>TDR12|561733
--tataaaccattttaaggcacgtaaacaa-taacaatggt-cttaa-actattgtctg-
tgttaca-t--ttt-a---aac-t-tt-c-atagcttctaagaaacc-caa-aa-g--gt
--cttcatattggg-aa-ataatgt-tatggcagctgttta-ac--t-tt-acgttatgc
ttgaattgac-tctcgtcactgtt-a--tgaaat-ggtttgactacaaggaaa---tgtt
catgggcctctgacatc-agcacattgaaatggtctgta
>TDR12|648856
--tatagactattttgagagatgtaaacaa-aaacaatggt-cccaac-atattttct--
------a-t--ttt-c---att-t-tc-t-atagcttcggagagtcc-aaa-aa-g--ag
--ccacatactgaa-aa-taaatgt-tatgaaagctgttttaa-caa-tt-a-gttatga
ttgaattgcc-tcttgttacagtt-a--tgaaat-agcttgataacaagtaggaaatgtt
tatgggccaaagacatg-accacgttgaaatggtcta--
>TDR12|648857
--tatagaccatttcgagagatgtaaacaa-aaacaatggt-ccctgt-gtgtttcct-g
atttata----ttt-t---aat-t-tc-t-atagcttacgagagtcc-aaa-aa-g--ag
--ccacatgctgat-aa-ataatgt-tatgattgctgtttaat-tag-ta-a-gtt---a
ttgaattgcc-tcttgctacagtt-a--tgaaat-agtttgataacaagt-ggaaatgtt
tatgggacaaagacatg-agcacactgaaatggtctgta
>TDR12|648858
--tataaaccattttgagggatgtaaaaaa-aaagaatggt-cccaac-gtattcctt-g
atttaca-t--att-t---aat-t-tc-t-atagcttctgagaatcc-aaa-aa-g--ag
--tcacatattgat-aa-aaaatgt-tgtgatagc-ggtttaa-cat-ca-g-gttatga
ttgaattgcc-tcttgttacagtt-a--tggaaa-agtttgataataagcagaaaatgtt
catgggccaatgacatt-gccacattgaagtggtatata
>TDR12|648859
--tagagaccattttgagggatgtaaacaa-tagcaatggt-cctaac-gtatttttttg
t--tata-t--att-t-----t-tat---------tttagagaatcc-aaa-aa-a--gt
--cca-a-ac--attaa-ataat-c-tacgacaggtcttttaa-cgt-aa-a-tttatca
ttaaattgcc-tcttgttacagtt-a--tgaaat-agtatgat-acaagcaggacatttt
catgg-ccaatgacatg-accacattgaaatggtctata
>TDR12|648860
---ataaaccattttgtgggatgtaaacga-aaacaatggt-cctaat-gtatttcct-g
tttcaca-t--ttt-t---cat-t-tt-t-atagaatccaagaatcc-aaa-aa-g--ag
--ccacatattgat-aa-at--------taata-----------cat-aa-a-gttatga
ttgaattgct-c----ttacagtt-a--taaaat-t------------------caggtt
catgggtcaatgacatc-aatgcactgaaatggtctat-
>TDR12|648861
--tacagaccattttgagggatgtaaacaa-taactgtggt-cccaac-ttatttccc-t
gtttaca-t--ttt-g---aat-t-tt-t-atagcttctgagagttc-aaa-aa-a--gt
--ccacattttgat-aa-ataatgt-tatgacggctgttttaa-cgt-ta-a-gttagga
ttgaattgcc-tcttgttactgtt-a--taaaat-ggtttgaccacaaacaggaaatgtt
cataggctaatgacatg-accacattgaaatggttt---
>TDR12|648862
--tatggtccattttaagggatgtaaacaa-taacagtgtt-cccaat-gcatttcct-g
ttttat-------------aat-t-tt-g-aaatcttccgagaatcc-aaa-aa-g--gt
--ccacatattgat-aa-----tgt-tatgatagcggttttaa-cat-ta-a-gttataa
ttgaactgcc-tc--gttacggtt-a--tgaaat-agtctgataaaaagcaggaaatttt
catgggctgatgacatg-accaaatttaaatagtctata
>TDR12|648863
--tatagaccattttaagggatgtaaacaa-taacaatggt-cctaat-gcatttcct-g
ttttaca-t--ttt-t---aat-t-tc-c-ataattattaagaatcc-tga-ga-g--gt
--tcacatattgat-aa-gtaacat-tatgacagct---------gt-tg-a-gatatga
ttgaattgcc-tcttgttacagtt-at-taaaat-agtttgacaacaataaggaggagtt
tatgggccaatggcatc-accacattgaaatggtctata
>TDR12|648864
------------------------------------------------------------
----------------------------------ctttcgagaatcc-aaa-aa-g--ag
--ccacatattgac-aa-ataatgt-tatgatggctgttatta-taa-t-----------
-tgtattgcc-tcttgttacaatt-a--tcagttt-----gataacaagcaggaaatgtt
catgggtcaatgacatg-atcacattgaaatggtcta--
>TDR12|648865
--tatagaccattttaagggatgtaaacaa-taacaatggt-cctaac-atatttcct-g
gtttaca-t--ttt-t---aac-t-tc-c-atagctttctagaatcc-aaa-aa-g--ct
--ccatatattgat-aa-ataatcc-tatggctggtgttttaa-cgt-aa-a-gttgtca
ttgaattgcc-tcttgttacagtt-a--tgaaat-agtttgacaacaagcaggaaatttt
cattggccaaagacatc-accacattgaaatggtctata
>TDR12|648866
--tatagact-ttttaa-ggatgtaaacaa-taacaatggt-cctagc-gcatttcct-g
ttttat-tt--ttt-t---aat-t-tc-c-acagcttccaagaac-c--aa-ga-g--gt
--ccac-t--taat-aa-ataatgt-tctgacagctgttttaa---t------gttatga
ttgaattgcc-tcctgttgcattt-a--tgacgt-agtttgacaacaagcaggaaatgtt
-at--gctaatgacatc-accacattgaaatgctctat-
>TDR12|648867
-----------------------------------------------c-atatttact-g
ttttaca-t--ttt-t---aat-t-tc-t-atagcttttaagaatgt-aaa-at-g--ag
--ccatatgttgat-aa-ataatgt-tatgatagctgttttaa-cat-ta-a-gttatga
ttgaattgcc-tcttgttacagtt-c--tgaaat-agtttgataacaagcaggaaacgtt
catgggccaatgtcgtc-cccacattgaaaatgtctata
>TDR12|648868
--tacagaccattttgagggatgtaaacat-taacaaaggt-cccaaa-ttgtttcct-g
ttttaca-t--ttt-t---aat-t-ta-t-atggcttccaagaaccc-aaa-aa-g--tg
--ccacatattgat-aa-ataatgt-tatgatagctatttaaa-cag-ta-g-gttatga
ttgaattgcc-tcctattacagtt-a--taaaat-agtttgataacaagcaggaaatgtt
catgggccagtg---------------------------
>TDR12|648869
-------------tttagggatgtgaacga-taacaatggt-gctaac-atatttcct-g
tgatata-t--att-t---aat-t-tc-t-gtaccttctgggaatcc-aaa-aa-g--at
--ctacatattgat-aa-ataatgt-tatgatcgctgttataa-tgc-ta-a-gttagtg
ttatattgct-tcttgttacaatt-a----------gtctgacaacaagcaggaaatgtt
catgggcc-ataacatc-actacattgaaaaggtctata
>TDR12|648870
--tatagaccattttgtgggatgtaaacaa-agacaatggt-cccaac-aaatttcct-g
tttttca-t--ttt-t---aat-t-ta-t-atagcttcccagaatcc-aaa-aa-g--ag
--ccacatattgat-aa-gtaatgt-tatgataagtaatttag-cat-tt-a-gttatga
ttgaattgcc-tcttgttacaatt-a--tgaagt-agtttgttaacaagcaggaaatgtt
tatgggcca---------atggcatga------------
>TDR12|648871
--tatagaccattttgagggatgaaaataa-aaacaatggt-ctcaat-gtatttcct-g
ttttaca-t--ttt-t---aat-t-tc-t-attgtttccgagaatcc-aaa-aa-c--gt
--ccacatattgat-aa-ataatgt-tagaatatctg-tttaa-cat-tt-a-gttatga
ttgaattgcc-tcttgttacagtt-a--tgaaat-agtttgataacaagcaggaaatgtt
catgggctaataacatg-accacattcagatggtctata
>TDR12|648872
-----agaccattt-------tgtaaacaa-aaacaacattcccaaat-gcattttct-g
tttaaca-g--ttt-t---aat-t-tc-c-atagtttccgagaatcc-aaa-aa-g--ag
--ccacatattgat-aa-ataatgt-tataatgcctgctctaa-cat-ta-a-aatatga
ttgaattgcc-tcttattacagtt-a--tgaaat-agtt---taacaagcaggaaatgtt
cat-----aatgacatc-accacattgaaatggtccat-
>TDR12|648873
tgcatgggccattttgaaggatatagacaagaaacgatggt-cctaac-atatttcct-g
t--taaa-t--ttt-t---aat-tttc---atagcttccaagg--cc-------------
--cca-atattgat-aa-ataatg--tatgatggctgtattaa-tgt-ta-a-gtt----
-----ctgcc-ttttgttaca---------------gt-----------ca--aaa----
-a------a----------------t-a-----------
>TDR12|648874
tg--tagaccattttgagggatgtaaacaa-taacgatggt-tctaac-atttttcct-g
ttttata-t--ttt-t---aat-t-tt-t-a-----------------------------
------------------------------------------------------------
------------------------------------------------------------
---------------------------------------
>TDR12|648875
-----agactattttgagggatgtacacaa-aaacaatgat-cctaac-gtattttct-g
ttcaacg-t--ttt-t---aat-t-tc-c-atagcttctgagaatct-taa-aa-g--ag
--ccacatatttat-aa-ataatgt-tat-------------------ac-a-gttatga
ttgaattgcc-tcttgttgcagta-a--tggaaa-agtttgattacaagcagg-------
---------------------------------------
>TDR12|648876
--tatagaccattttgagggatgtaaacaa-aatcggtagt-cctaat-gtatttcct-g
ttttaca-t--ttt-t---aat-t-tc-t-atagcttccgagaatgc-aaa-aa-g--ag
--ccacatattgat-aa-ataaagt-tatgatagctgttttac-cat-ta-a-gttatga
ttgaattgcc-tcttgttacagtt-a--tgaaat-agt----------------------
---------------------------------------
>TDR12|648877
--tacagaccattttgaggcatgtaaacaa-taacaatggt-cctaac-atacttcct-g
ttttaca-t--ttt-t---aat-t-tc-t-atagctttcgataatac-aaa-aa----ag
--ccacatgttgtt-aa-ataatgt-tattatagcttttttaa-cat-ta-a-gttatga
ttgaaatgcc-tcttgttacagtt-a--tgaagt-agtatgataac-------aaatgtt
catgggccaatgacatc-accacattgaaatggtctgta
>TDR12|648878
------------------------------------------------------------
------------------------------------------------------------
-------------------------------------ttttaa-cat-ta-a-gttatga
tt-----gcc-tcttgttacagct-a--tgaaat-agtttaataacaagcagaaaatgtt
cattggccaatgacatc-accacatttaaatggtctata
>TDR12|648879
----tagatcattttgagggatgtaaacaa-taacaatggt-cttaat-gtatttcct-g
ttttaca-t--ttt-t---aat-t-gc-t-acagcttccaagattgc-aaa-aa-g--ac
--ccacatgttgat-aa-ataatgt-tatgacagctgttttaa-cgt-ga-a-gatatga
ttgaattgcc-tcttgttacagtt-a--tgaaat-agtttgataacaagcgggaaatgtt
caaagaccaatgacatt-accacatcgaaatggtct---
>TDR12|648880
--tatagaccattttgagggatgtaaacaa-aaacaatgat-ccaaat-gtatttcct-c
ttttaca-t--ttt-c---aat-t-tc-t-acggcttccgagaatcc-aaa-aa-g--ag
--ccacgtattgcg-aa-ataatgt-cacggtagatgttttaa-cat-ta-g-gttatga
ttgaatgaac-tcttgttacagtt-a--tgaaat-tgtttgataacaagcaggaaatgtt
cattggccaa--------accgcattga-----------
>TDR12|648881
--tatagaccattttgagggatgtaaacaa-aaacaatggc-cccaac-gtgtttcct-g
ttgtaca-t--ttt-t---aat-t-tc-t-acagcttctgagaatct-aaa-a-------
----------agat-at-ataatgt-tatgatagctgttttaa-tgt-ta-a-gttatga
ttgaattgcc-ttttgttatagtt-a--tgaaat-agtttgataacaagcaggaaatgtt
caggggccaattacatg-acaatattgaaatggtctata
>TDR12|648882
--tatagaccattttgagggac--aaacaa-aaacaaaagt-ctcaac-gtatttcct-g
atttaca-t--ttt-g---aat-t-tc-t-atagctttcgataaaac-aaa-aa-g--ag
--ccacatattgat-aa-ataattt-tatcatagctgttttta-cat-ta-a-attatga
ttgaattacc-tcttgttacactt-a--tgaaat-agtttgataacaagcaggaaatgtt
tatgggccaatgacatg-accacattgaagtggtctata
>TDR12|648883
--tagagaccattttgaggaatgtaaacaa-ttagaatgtt-cctaa-tgtatttcatc-
ttttaga-t--ttt-t---att-t-tc-c-atagctcctgagaatcc-aaa-aa-g--gt
--ccacagattaat-aa-atcatgt-tatgacaatgttatg-gt--ttta-acattaaga
ttaaatgttattctttttacaatt-a--tgaaataagtctggcaacatgtaagaaatgtt
tatgagccaatgacatc-acatt----------------
>TDR12|648884
--tatagaccattttgagtgatgtaaacta-taatg-tggt-gcttat-gtatttcct-g
ttttac--a--ttt-t--aaat-t-tc-c-a-agcttcctagaatcc-aaa-aa-g----
ctccatatattgat-aa-ataatcc-aacggcaggtgttttaa-tgt----a-gttttca
ttgcattacc-ttctgttacggttat---gaact-acttt--------gcaa-aaa--cc
-a-gg---aa----ct-------ttt-a--tag------
>TDR12|648885
--tatagaccattttgagggttgtaaacaa-aaacaatggt-cccaat-gtatttcct-g
gtttgca-t--ttt-t---aat-t-tt-t-acagcttccgagaatct-aaa-aa-g--ag
--ccacatattgat-aa-ataatgt-tattatagctgttttaa-cgt-ta-a-gatatga
ttgaattgcc-tatttttactgtt-a--ttaaat-agtttgatgacaagcaggaaatgtt
catgggccaatgacatg-accacattaaaatggtct---
>TDR12|648886
---------------------tgtaagcaa-aaacaatggt-cccaac-gtatttcct-g
ttttaca-t--att-t---aac-t-tc-t-atagtttccgacaatc---aa-aa-g--ag
--cctcatattga------taatat-tattatagctgtttc-a-cat-ta-a-gttatga
ttgaattgcc-tc-tgttacactc-a--tgaaat-agtttgac-------------tatt
tatggaccaatgacatg-accacattgaaatggtctata
>TDR12|648887
--tatagaccattttaagggatgtaaacaa-aaacagcggt-cccaac-atatttcct-g
ttttaca-t--ttt-t---aat-t-tc-t-atacctttcgagatttc-aaa-aa-g--ag
--ccacatattgat-ag-atattgt-tatgatagctgtttaaa-cat-ta-a-gttatga
ttgaattgcc-tcttgttacagtt-a--tgaaat-agtttgataacaagcaggaaatgtt
catgggcta------------------------------
>TDR12|648888
--tatagaccattttaagggatgtaaacaa-aaacaatggt-cccaat-gtatttcct-g
ttttaca-t--ttt-t---aat-t-tc-t-aaagct--------tcc-aag-aa-g--ag
--ccacatattgat-aa-ataatat-tatcatggctgttttaa-caa-ta-a-gttatga
ttgaattggc-tcttgttacagtt-t--ttaaat-agtttgataacaagcaggaaatgtt
catgggccaatcacatg-accacattgaaatggtctat-
>TDR12|648889
------------------------------------------------------------
--------------------------------------------------a-aa-a--ga
--ccagatattgaa-ca-ttttttt-tatgacagctgt---------------gttatga
ctgaaacgt--------tacagtt---tgaaata-gattttacgtcaagcaggaactcct
catggacaattgatat-cgccatattgaaatagtctata
>TDR12|648890
--tatagaccattttgagggatgtaaacat-taacagtggt-tctaac-atatatcct-g
ttttaca-t--ttt-t---aat-t-tt-c-acagcttccaagaatac-aaa-aa-t--tt
--ccatatattgat-aa-atattgc-tgtgatggctgttttag-cgt-ta-a-ggtatga
ttggattgcc-ttttgttaaggtt-a--tgaaat-agtttgacatcaagcaggaattgtt
catgggccaatgacatt-aatatattgaaatagtatata
>TDR12|648891
---ataaaccattttgagggttgtaaacaa-aaacaacggt-cccaac-gtatttcct-g
ttttaca-t--ttt-t---aat-t-tc-t-gtagcttccaggaatct-aaa-aa-g--ag
--acaaatattgac-aa-ataatgt-tataatagctgttttaa-cat-ta-c-gctatga
ttgaattgcc-tct--gttcagtt-a--tgaaat-agtttgacaacaagcaggaaatgtt
tatgggccaatgacatg-accacattgaaatggtctaca
>TDR12|648892
--tatagaccattttgagggatgtaaacat-taacaatggt-tctgtt-gtatttcct-g
ttttaca-t--ttt-t---aat-t-ta-c-atagcttctgagaaatt-ata-aa-g--gt
--ccacatattgat-aa-ataatgt-tatgatcgctgttacta-tgc-ta-c-gttttga
ttgacttgcc-tcttgttgcgatt-a--tgaaat-agttaaataacaagtaggaagtgtt
aatgggccaatgacatc-accacattgaaatgatctat-
>TDR12|648893
------------------------------------------------------------
------------------------------------------------------------
---------------------------------------------at-ta-a-gtaatga
ttgcattgcc-tcttgttacagtt-a--tgaaat-agtttgataacaagctggaaatgtt
aatgggccaatgatatc-gccacattgaaatggtctata
>TDR12|648894
--tatagaccattttgaggaacgtaaacaa-taacaatggt-cctaat-gtatttcct-g
tcttaca-t--ttt-t---aat-t-ct-t-atagcttctgagaatcc-aaa-aa-g--at
--ccacatattgat-aa-atattgt-tatgatagctgttttaa-cat-------------
-------------------tagtt-a----------------------------------
---------------------------------------
>TDR12|648895
--------ctattttgagggatgtaaacat-taacagtggt-tctaac-atatatcct-g
ttttaca-t--ttt-t---aat-t-tc-c-acagcttccgagaatac-aaa-aa-t--gt
--ccacatattgat-aa-atattgc-tgtgatggctgttttaa-cgt-ta-a-gttatga
ttggattgcc-ttttgttaaggtt-a--tgaaat-agtttgacatcaagcaggaattgtt
cacgggccaatgacatt-aatacattgaaatggtatata
>TDR12|648896
--tatagaccattttgaggaatgtaaacat-taacagtggt-tctaac-atatatcct-g
ttttaca-t--ttt-t---aat-t-tc-c-acaacttccgagactac-aaa-aa-t--gt
--ccacatattgat-aa-atattgc-tgtgatggctgttttaa-cgt-ta-a-gttatga
ttggattgcc-ttttgttaaggtt-a--tgaaat-agtttgacatcaagcaggaattgtt
cacgggccaatgacatt-aatacattgaaatggtataca
>TDR12|648897
--------ctattttgagggatgtaaacat-taacagtggt-tctaac-atatatcct-g
ttttaca-t--ttt-t---aat-t-tc-c-acagcttccgagactac-aaa-aa-t--gt
--ccacatattgat-aa-atattgc-tgtgatggctgttttaa-cgt-ta-a-gttatga
ttggattgcc-ttttgttaaggtt-a--tgaaat-agtttgacatcaagcaggaattgtt
catgggccaatgacatt-aatacattgaaatggtataca
>TDR12|648898
--tatagaccattttgagggatgtaaacat-taacagtggt-tctaac-atatatcct-g
ttttaca-t--ttt-t---aat-t-tc-c-acagcttccgagactac-aaa-aa-t--gt
--ccacatattgat-aa-atattgc-tgtgatggctgttttaa-cgt-ta-a-gttatga
ttggattgcc-ttttgttaaggtt-a--tgaaat-agtttgacatcaagcaggaattgtt
catgggccaatgacatt-aatatattgaaatagtttata
>TDR12|648899
-----agagcattttgagggatgtacacca-aaacaatagt-ccgggg-gtatttcct-g
tttttta-t--ttt-t---aat-t-tc-t-atagcttccgaaaatct-aaa-aa-g--ag
--ccacatattgat-aa-ataatgt-tatgatagtccttttaa-tat-ca-a-gttatga
ttgaattgtc-tcttgtt--------------at-agtttgataacaagcaggaaatgtt
catgggccaatgacatg-accacattgaaaaggtctata
>TDR12|648900
-----agagcatcttgagggacgtaaacaa-aaccaatagt-ctcaat-taatttctt-c
c--------------------c-a-ca-t-atgac----------ac-aca-ac-g--ag
--ccacgtattgat-aa-ataatgt-tattatagctgtcctaa-cat-ta-a-gttatgg
ttgaattacc-tcttgttacagtt-a--tgaaat-agtttaataacaagcaggaaatgtt
catgggccagtgacatg-accatattaaaatgctctat-
>TDR12|648901
------------------------------------------------------------
------------------------------------------------------------
--gcccacaataat-ga-attatgt-tatgatagctgctttaa-cat-ta-a-gttatga
ttaaattgcc-tcttgttatgttt-a--tgaaat-agtttgataacaagcaggacatgtt
catgggccattgatatg-accacattgaaagggtctata
>TDR12|648902
---atagacccttttgagggatgtaaacaaaaaaaaatggt-cccaac-gtattcttt-g
ttttata-t--ttt-t---aat-t-tc-a-atagcttccgagaatcc-aaa-aa-g--ag
--ccacatattgat-aaaaaaatgt-tatgactgctgttttaa-cat-aa-a-gtcgaga
ctgaattacc-tcttgttacaagt-a--tgaaat-agtttaataacaagcaggaaatggt
cataggccaatgagatg-accacattgaaattgtctata
>TDR12|648903
--tatagaccattttgatggatgtaaacaa-taataatggt-cccaac-gtatttcct-g
t-tcaca-t--tac-t---aat-t-tc-t-aaagcttccgagaatcc--aa-aacg----
-tccaaatgttgat-ga-ataatgt-catgatagctgttttaa-cgt-ta-a-gatatga
tgaaatcacc-tcttgttagagtt-a--tgaaat-aatttggcaacaggcaggatacgtt
-ataggccaataacatc-acc-cattgaaatggtttata
>TDR12|648904
--tatagaccattttgagggatgtaaacag-taacaatggt-cctaac-atgtttcct-g
ttataca-t--ttt-t---aat-t-tt-c-atagcttccaggaattc-aaa-aa-a--ct
--tgacatattgat-aa-ataatgc-tatggtagctgttttaa-tgt-aa-a-gttttga
ttgaattgccttttttttacagtt-a--tgaaat-agtttgatattaaacaggaaatgta
aacgggtcaatggcatt-actacaatgaaatggtctata
>TDR12|648905
----tagacca-ttt--gggatgtatacaa-aaacaatggt-cccagc-atatttcct-a
ttc---att--ttt-t---aat-t-t--t-aaagcttca-agaatcc-aaa-aa-g--ag
--caacatgttgat-aa-ataatg--tatg--a-ctgatttaa-cgtt-----gttatga
ctgaa--------ttgttgcagtt-a--tgaaac-a-ttcgat-acaagcag-a--tg--
---gg-ccaatgacat----cac--tgaaa-ggt-----
>TDR12|648906
--tatagaccattttgagggatgaaaacaa-aagcaa---------------tggtct-g
ttttaca------t-t---aat-t-tc-t-atagcttctgaaaatcc-aaa-aa-t--ag
--cca-atattgac----ataatgt-tatgatagctg-tttaa-cat-gg-a-gttttga
ttgaattgct-tcttgttacagtt-a--tgaaat-ggttttataacaagcaggaaatgtt
catgggccaatgaca------------------------
>TDR12|648907
----------attttgagggatgaaaacga-aaacaatggt-tccaac-atattgcct-g
tattaca-t--ttt-t---aat-t-tc-t-ttggcttccgagaat--aaaa-aa-g--ag
--ccaaatattgat-ga-ataatgg-tatgatagctgttttaa-cat-ta-c-attatga
ttgaattgcc-tcatattacagtt-a--tgaaat-agttttatagcatgcaggaaatgtt
catgggctaatagcatg-attacattgaaatggtctata
>TDR12|648908
-----aggccgttttgaggaatgtaaacta-aaataatgat-cccaat-gtatttcct-g
taataca-t--ttt-t---act-t-tc-t-ttgtcttccgagaatcc-aaa-aa-g--ag
--ccacata--aat-aa-----tgt-tatgatagcagttttaa-cat-ta-a-gtt---a
ttgaattgcc-tcttattacagtt-a--tgaaat-agtttgataacaagcaggaaatgtt
catgcactaatgacat-----------------------
>TDR12|648909
------------------------------------------------------------
--------------------------------agtttacaagaatcc-aaa---------
------atgtcaac--a--c--cgt-tatgacagctgttgtga-agt-ta-a-gacatga
ttaaactgcc-tcttgttacagtt-a--tgaaat-agtgtgacaacaagcaggatatttt
catgtgccagtgagatc-accacattggaatggtct---
>TDR12|648910
--tacagaacatttccagggatgtaaacat-aagtattggtccc-aat-gtatttcca-g
ttttaca-t--ttt-t---att-t-ctac-gtagcttctgggaatgc-aaa-aa-g--ag
--ccacatattgat-aa-acaatgt-tatgatggctgttttaa-cat-ta-a-gatatga
ttgaattgcc-tcatgttacagta-a--ggaaat-aattaaaaaataagcaggaaatgtt
catgggctaataacatg-accacattgaaatggtctata
>TDR12|648911
--tataggccattttgagagatgtaaaca---aaaaagaat-cccaat-atatatcct-g
ttttaga-t--ttt-t---aat-t-ac-t-atagcttccgagaatcc-aaa-aa-g--ag
--ccacatattaat-aa-atgatgt-tatgatacctgttttaa-cat-ta-a-gttatga
ttgagttgtc-tcttgttacggtt-a--tgaaat-agcttgatgacaagcaggaaatatt
catggaccaataacatc-accacattaaaatggtcta--
>TDR12|648912
----taaaccattttgagggatgtaaacaa-aaacactgat-cccaat-ttatttcct-g
ttttaca-t--gtt-t---aat-t-tc-t-acagcttccgagaatcc-aaa-aa-g--ag
--ccacaaattaat-aa-ataatgt-tatgatagttgttttaa-tat-ta-a-gttagga
ttgaattgc--acttgttacagtt-g--tgaagt-agtttgagaacaagcaagaaatgtt
catgggtcagcaacatc-accacattgaaatggtctata
>TDR12|648913
----tagaccattttgagggatttgaacta-aaacaatggt-cccaac-gtatttcct-g
ttt---a-t--ttt-t---aat-t-tc-t---aacttcagagaattt-aaa-aa----ag
--c--catattaat-aa-ataatat-gataata---------------------------
-----------------------------------------tgaaaaagcaggaaaggtt
ctaggaccaatgacatg-accacactgaaatggtctat-
>TDR12|648914
--tatggactattttgagagatgtaaaaat-acatgatggt-ccttac-atatttcca-g
ttttaca-t--ttt-t---aat-t-tc-c-attgcttccaagaatcc-agt-aa-g--gt
--caacatattgat-aa-ataatgt-tatgatagctgttttaa-ctt-ga-a-ggtatga
tttaaatgtc-tcttgttacagtt-a--tgaatt-agtttgataacaagcagaaaatgtt
cat-ggccaatgacat----cacattaaaatggtctcta
>TDR12|648915
--tgtagaccattttgagggatgtaaacaa-aaacaatggt-cccaac-gtactgttt-a
ttttaaa-t--gtt-t---aat-t-tc-c-aaagcttccgagaatcc-aaa-aa-g--ag
--ccacatattgat-ac-ataatg------atagctgttttaa-cat-ta-a-gtcatga
ttgaattgcc-tcttattacagttaa--ttaaat-agtttgatcacaagcaggaaatgtt
cataggccagtgacatg-accacattgaaatggtctat-
>TDR12|648916
--tatagataattttgagggatctaaacaa-taacagtgg--ctcaat-gtatttcct-g
ttttaca-t--gtt-t---aat-t-at-t-atagcttcagagaatcc--aa-aa-g--gt
--acacatattggt--a-a-----------ataattgtttaaa-cgt-tacgagttatga
tagaattgac-ttttgttgcagtt-a--tgaaat-agtttga-aacaagcaggaaatgtt
catta-ccaatgacatc-actacaatgaaatggtct---
>TDR12|648917
-----agacaatttagagagatgtaaacaa-aaacaatggt-cccaa--------tgt-g
ttttaca-t--ttt-t---aat-t-tc-t-atagcttccaagaatcc-aaa-aa-g--ag
--ttacatattaaa-aa-ataatat-tatggcagctgttttaa-ca--------------
------------------------------------------------------------
---------------------------------------
>TDR12|648918
----------------ag----------------ca-tgat---taa--a--ttccctc-
ttttac-------t-----agt-t-t--t----------g---------aa-aa-g----
-------t-ttgac----a-ag-g--------ag--g----aa--------a---t----
-----tt-----c-----a----t-a---g------g-----t--------ggaaatgtt
catgggtcaatgacatg-accacatt--aatggtcaata
>TDR12|648919
-----agactattttgaagaatgtaaacaa-taacaatggt-cct---------------
---------------c----------------agctttcgagattcc-tga-aa-g--gt
--ccacatattggt-ag-aaaatgt-tatgatagctgatttaa-agt-ta-a-gtcaaga
ttgaattgcc-tcttgttacagtt-a--tgaaat-agattgagaacaagcaggaaatgtt
cacgagccaatgacatc-tctacattaaaatagtctaca
>TDR12|648920
--tattgaccattttgagagatgtaatcaa-aaacaatggt-ctcaat-gtatttcct-a
tattaca-t--ttg-g---cat-t-tc-t-atagcttccaagaatcc-aaa-aa-g--ag
--ccacatattaat-aa-ataatgt-catgattaattttttaa-cat-ta-a-gttggta
ttgaattgcc-tcttgttacagtt-a--tgaaat-agtttgataacaagca---------
----ggtcaatgacatg-accacattgaaatggcctata
>TDR12|648921
-------actattttgagggatgcaaacaa-taacagtggt-ccaaac-atatttcct-g
ttttaca-t--ttt-t---aac-t-tc-t-atagcttctgagaatcc-aaa-aa-g--ag
--ccacatattgat-aa-ataatgt-tatgatagttgttttaa-cat-ta-a-gtt-taa
ttaaattgcc-tcttgttacagtt-a--tgaaat-agtttgataacaagaaggaaatgtt
catgggccaatgacatg-accacattgaaatggtct---
>TDR12|648922
-----agacc-ttttgagggatgtaaacaa-taacgatggt-cctatt-gtatttctt-g
ttttat--t--ttt-t-----t-t-t--t-atagctttt----attt-aaa-aa-g--gc
--cccc-tattgat-aa-ataatgt-tatgac-gctgtattaattat-ta-a-gttatga
ttgaa-cgcc-tcttgttacagt-aa--tgaaat--g-tgggc------cagga--catt
-a------aatg--at-----acattgaaatggtctata
>TDR12|648923
-------accattttgagggatgtaaacaa-taacaatggt-tctagt-gtatttcct-g
ttttaca-t--ttt-tc---at-c-tc-t-atagtttcctagaatgc-aaa-aa-a--gt
--ccacatattgat-aa-attatgc-tatgatagctgctttaa-ttt-tg-a-gttatga
ttaaattccc-actt---------------------------------------------
---------------------------------------
>TDR12|648924
--tatagatcattttgagggatgtaaacaa-aaacaatggt-ctcaat-gcatttctg-g
ttttaca-c--att-t---aat-t-tc-t-ttagcttccatgaaacc-aaa-aa-g--ag
--acatatactgat-aa-ataatgt-tattatagttgttttaa-cat-gt-a-gttatga
ttaaattgcc-tcttattacagct-a--tgaaat-agtttgttaacaagcagggaatgtt
catgggtcaatgacatg-accacattgaaatggtctaca
