# Supplementary material for: Zebrafish transposable elements show extensive diversification in age, genomic distribution, and developmental expression
Source: Genome Res. 2022 Jul;32(7):1408–23. doi: 10.1101/gr.275655.121 (PMC9341512; doi:10.1101/gr.275655.121)
Supplement: Supplemental Material [file supp_gr.275655.121_Supplementary_data_2.tar.gz › supp-data-2/Tc1-7_DR.mafft.fa]

>Tc1-7_DR|53990
------------------------------------------------------------
------------------------------------------------------------
------------------------------------------------------------
------------------------------------------------------------
------------------------------------------------------------
------------------------------------------------------------
------------------------------------------------------------
------------------------------------------------------------
------------------------------------------------------------
------------------------------------------------------------
------------------------------------------------------------
------------------------------------------------------------
------------------------------------------------------------
------------------------------------------------------------
------------------------------------------------------------
------------------------------------------------------------
------------------------------------------------------------
------------------------------------------------------------
------------------------------------------------------------
------------------------------------------------------------
------------------------------------------------------------
------------------------------------------------------------
------------------------------------------------------------
------------------------------------------------------------
------------------------------------------------------------
------------------------------------------------------------
---------------------------------------------a-----------ggt
gatg-----------------------tg------------aaggaattacaac------
------a-------gt------tg------tta---------aattac------------
------t--------ca--------ctg-t--------ta--gggtc---------caaa
agta-ataccctcaaaataaagttaacagtctgcagttaaagca--ttta-----ttg--
ttc-gt---caa-attgttt--cgttggtgtat-agag-cc---a-aaatg-t--ta-ga
-atagtgtc-gatgcc---aaatatt-----------------tatggacc---------
---gaactg---------------------------------------------------
------------------------------------------------------------
------------------------------------------------------------
------------------------------------------------------------
------------------------------------------------------------
------------------------------------------------------------
------------------------------------------------------------
------------------------------------------------------------
------------------------------------------------------------
------------------------------------------------------------
------------------------------------------------------------
--------------------------------------
>Tc1-7_DR|53991
------------------------------------------------------------
------------------------------------------------------------
------------------------------------------------------------
------------------------------------------------------------
------------------------------------tatttag----------------a
catcgacagaatttt-aaca-tg-tttggctctatacacca-acgcaatggattta-aaa
tgaa--------aagatgtgttttacctgcaggctgttagctttaatttgagg-gtattt
-aaatcc-aaattatgtaaaat-ctataggaattacaacagtttgcatatgtgcctccca
cttgttaagggtccaaaagtaattggacaattggcttccacaactgttccatggccaggt
ggtg-------tcctcattatcccaattacaatgagccaataaaagg-tcca--gttcat
ttcaagtgtgctatttgcggttggaaatcgttactgtcgactctaaagatgagattcaaa
gagctgtcactgtcagtcaag----ccatcattaggctga-agaaacaa--------aac
caaacc--atcagagtgacagcaaaaacatcaggcgtggccaaaacaactgattggaaca
tt----------------------------------------------------------
--------------------------------------t---------------------
------------------------------------------------------------
----------------aa------------------------------------------
---------------------------------------------------aaa------
------------------------------------------------------------
---------------------------------------------t--------------
------------------------------------------------------------
------------------------------------------------------------
------------------------------------------------------------
-----------------aaa----------------------------------------
------------------------------------------------------------
-t--------------------------------aa------------------------
------------------------------------------------------------
------------------------------------------------------------
------------------------------------------------------------
------------------------------------------------------------
------------------------------------------------------------
------------------------------------------------------------
------------------------------------------------------------
------------------------------------------------------------
------------------------------------------------------------
------------------------------------------------------------
------------------------------------------------------------
------------------------------------------------------------
------------------------------------------------------------
------------------------------------------------------------
------------------------------------------------------------
------------------------------------------------------------
------------------------------------------------------------
------------------------------------------------------------
--------------------------------------
>Tc1-7_DR|53992
------------------------------------------------------------
------------------------------------------------------------
------------------------------------------------tgaagttaacgc
ccattttgtttgtttaatttcaaatccatggtgttggtgtatagagcccaaaatgttaga
attgtgtcgatgtat-gatatttatggacataactccagataagttcataaacattgaga
cattgacacaattct-aaca-gt-tttggctctatacacca-acacaatggatt------
taaaac---aaccagatgtgctttaactgcacactgtcagctttaatttgagg-gtattt
-acatac-aaatcaggtgaaag-ctgtaggaatta-------------------------
------------------------------------------------------------
------------------------------------------------------------
------------------------------------------------------------
------------------------------------------------------------
------------------------------------------------------------
------------------------------------------------------------
------------------------------------------------------------
------------------------------------------------------------
------------------------------------------------------------
------------------------------------------------------------
------------------------------------------------------------
------------------------------------------------------------
------------------------------------------------------------
------------------------------------------------------------
------------------------------------------------------------
------------------------------------------------------------
------------------------------------------------------------
------------------------------------------------------------
------------------------------------------------------------
------------------------------------------------------------
------------------------------------------------------------
------------------------------------------------------------
------------------------------------------------------------
------------------------------------------------------------
------------------------------------------------------------
------------------------------------------------------------
------------------------------------------------------------
------------------------------------------------------------
------------------------------------------------------------
------------------------------------------------------------
------------------------------------------------------------
------------------------------------------------------------
------------------------------------------------------------
------------------------------------------------------------
------------------------------------------------------------
------------------------------------------------------------
--------------------------------------
>Tc1-7_DR|53993
------------------------------------------------------------
------------------------------------------------------------
------------------------------------------------------------
------------------------------------------------------------
------------------------------------cagttaggtctataaatgtttaaa
cagcgacaaaatttt-aaca-tt-tttggctctatacacca-acacaatggat----gaa
caagat--gagc-------------------------------tcattggacg-gtgctt
--------------------------------------cacagtgcagatg---------
--------------gagaatgacc------------------------------------
------------------------------------------------------------
------------------------------------------------------------
----------------------------------------------c-----a---aagc
atact-------------------------------------------------------
------------------------------------------------------------
------------------------------------------------------------
------------------------------------------------------------
------------------------------------------------------------
------------------------------------------------------------
------------------------------------------------------------
------------------------------------------------------------
------------------------------------------------------------
------------------------------------------------------------
------------------------------------------------------------
---------------------------gcgaaagcaaccaaagag-ttt-tgaagggaaa
taagtggaatgttatacaatggcaaagtcaatcacctgacctgaatccgattaagcatgc
attt-taattgctgaagacaaaactgaaggg-a-aagttcccaaagaacaagcaggagct
gaagacagttgctgtagaggcctggcagaaaaccagcaggcatgaaacccagcatctggt
gatgtc-----------------------taattgactgcaaaggatttgcaagcaggtg
tt-aaaaagtgaaagtttgatttatgatta-tcttctgt-ccaattatttttggaccctt
aacaaatgggaggcacatatgcaaag-----tgtttctgacaccgttcatctgatttgga
tgtaaatatcctcaaattaaagctgagagtctgcaggtaaagcacatctt-g--ttcgt-
ttc-attt-caa-atccattg-tgttggtgtat-aggg-cc-a-a-aaatg-t--ta-ga
-attgtgtc-gatgtc-c-aaatatt-----------------tacggacc---------
---taactg---------------------------------------------------
------------------------------------------------------------
------------------------------------------------------------
------------------------------------------------------------
------------------------------------------------------------
------------------------------------------------------------
------------------------------------------------------------
------------------------------------------------------------
------------------------------------------------------------
------------------------------------------------------------
------------------------------------------------------------
--------------------------------------
>Tc1-7_DR|53994
------------------------------------------------------------
------------------------------------------------------------
------------------------------------------------------------
------------------------------------------------------------
------------------------------------cggttaggtgcataaatattggga
catcgacataatgct-aaca-tt-tttggctcaatacacca-acacaatggatttg-aaa
tgaa----------------------------actgtcagctttaatttgagg-gtattt
-acatcc-aaatcaggtgaacg-ttgtaggaattacaacagtttcaataggtccctccca
cttgttaggggaccaaaattaattggacaattggcttctg-cactgtttcatggtcaagt
-gtgtgttattctatcattatcccaattacaatgagcagataaaagg-tccagagttcat
ttcaaat-----------------------------------------------------
------------------------------------------------------------
------------------------------------------------------------
------------------------------------------------------------
------------------------------------------------------------
------------------------------------------------------------
------------------------------------------------------------
------------------------------------------------------------
------------------------------------------------------------
------------------------------------------------------------
------------------------------------------------------------
------------------------------------------------------------
------------------------------------------------------------
------------------------------------------------------------
------------------------------------------------------------
------------------------------------------------------------
------------------------------------------------------------
------------------------------------------------------------
------------------------------------------------------------
------------------------------------------------------------
------------------------------------------------------------
------------------------------------------------------------
------------------------------------------------------------
------------------------------------------------------------
------------------------------------------------------------
------------------------------------------------------------
------------------------------------------------------------
------------------------------------------------------------
------------------------------------------------------------
------------------------------------------------------------
------------------------------------------------------------
------------------------------------------------------------
------------------------------------------------------------
------------------------------------------------------------
--------------------------------------
>Tc1-7_DR|53995
tgatttatagagccaaaaattatggacctaacttttgatttaagattaatattatttcca
attacttttggacccttaacaagtgggaggcacatatgcaaactgttgtaatttctacag
cattcatctgatttagatgt----------------------------------------
------------------------------------------------------------
------------------------------------------------taaatatttgga
catcgacacgattcg-aaca-tt-tttggctctatacacca-acacaatcgattt--aaa
tgaaac--aatcaa-----gctttagctgcagactgtgggtatt---ttgagg-gtattt
-acatcc-aaatcaggtgaacg-ctgtaggaattacaacagtctgcatatatgcctccca
cttgttaagggtccaaaagtaattggatagttggcttcta-agctgttccatggccaggt
-gtgtgatattacctcattatcctaattacgatgagcagataaaagg-tccagagttcat
ttcaagtgtgctatttgcattcgtaatctgttaatgtgaactctcaggatgaga---tac
aaa-------------------gagctctcactga---ga-gaaaactca----------
---------tcagagagatag---------------------------cagtttggaaca
ttctt-aa-aaa-gaaaa-aacggaccagtgagcttagcaacatcaaaagacccggaggt
ccac---------------------------gg-------------------aaaacaac
tctgg-------tggacgatca-aagaattctttcc---------------------ctt
agttaacaatcaagagaagactacatcagagtgaatacagagggttcaccacaaaatgta
aaccattagtgaacctcaaaaacaggaaggccatattagagttct---aaaaaagccttc
acagtgctggaacaacatcctatggacagatgagatcaagatcaacttgg--------ga
tgggaagagaa-------gagaagaaaaggaactgcttgtgaccc--------------t
agtggtagtagtgacgtgacaag------aagggctatcaatagcacttgttctcttgta
tttattgatgatgtgactgctgacaaaagcagcaggatgaattctgaagtgtttcaggca
atattttctgctcatatcaggccaaatgcttcggaactcattgaa---------------
------------------------------------------------------------
------------------------------------------------------------
------------------------------------------------------------
------------------------------------------------------------
------------------------------------------------------------
------------------------------------------------------------
------------------------------------------------------------
------------------------------------------------------------
------------------------------------------------------------
------------------------------------------------------------
------------------------------------------------------------
------------------------------------------------------------
------------------------------------------------------------
------------------------------------------------------------
------------------------------------------------------------
------------------------------------------------------------
------------------------------------------------------------
------------------------------------------------------------
------------------------------------------------------------
------------------------------------------------------------
------------------------------------------------------------
--------------------------------------
>Tc1-7_DR|53996
------------------------------------------------------------
------------------------------------------------------------
------------------------------------------------------------
------------------------------------------------------------
--------------------------------------------tccctaaatatttgga
caacgacacaattgt-aaca-at-tttggctttatacacca-ac---------att-aat
ta----------aatatgtgcattaactacagactgtcagctttaatttgagg-gtattt
-g---ca-aaatcaggtgaacg-atgtaggaactacaaaagtttgcaaatgtgcctccca
cttgttaagggtctaaaagtaattggaccattggcttcta-agctgctct--------at
-gtgtgttattccctcattagcccaattacaatgagcagataatagg-t-----------
------------------------------------------------------------
------------------------------------------------------------
------------------------------------------------------------
------------------------------------------------------------
------------------------------------------------------------
------------------------------------------------------------
------------------------------------------------------------
------------------------------------------------------------
------------------------------------------------------------
------------------------------------------------------------
------------------------------------------------------------
------------------------------------------------------------
------------------------------------------------------------
------------------------------------------------------------
------------------------------------------------------------
------------------------------------------------------------
------------------------------------------------------------
------------------------------------------------------------
------------------------------------------------------------
------------------------------------------------------------
------------------------------------------------------------
------------------------------------------------------------
------------------------------------------------------------
------------------------------------------------------------
------------------------------------------------------------
------------------------------------------------------------
------------------------------------------------------------
------------------------------------------------------------
------------------------------------------------------------
------------------------------------------------------------
------------------------------------------------------------
------------------------------------------------------------
------------------------------------------------------------
------------------------------------------------------------
--------------------------------------
>Tc1-7_DR|53997
------------------------------------------------------------
------------------------------------------------------------
------------------------------------------------------------
------------------------------------------------------------
------------------------------------------------------------
------------------------------------------------------------
------------------------------------------------------------
------------------------------------------------------------
--------------------------------------------tgttctatggcaaagt
-gtgtggtattccctcgttatcccaattacaatgatcagataaaagg-tccagagttaat
ttcaagtgttctatttgcatttggaatctgttactgtcaactcttaagatgaaatgcaaa
gaactgtcactatcagtcaagcaagccatctttagactg----aaa--------caaaac
aacccc--atcaaaaagatagcaaaaacattaggcgtggccaaaataactgtttggaaca
ttctt-aa-aca-gaagg-aatgcaccagtgagctcagcaataccaaaaggcccagaaga
ccatgtaaaacaactgtagtggacg-----------------------------------
------------------------------------------------------------
------------------------------------------------------------
------------------------------------------------------------
------------------------------------------------------------
------------------------------------------------------------
------------------------------------------------------------
------------------------------------------------------------
------------------------------------------------------------
------------------------------------------------------------
------------------------------------------------------------
------------------------------------------------------------
------------------------------------------------------------
------------------------------------------------------------
------------------------------------------------------------
------------------------------------------------------------
------------------------------------------------------------
------------------------------------------------------------
------------------------------------------------------------
------------------------------------------------------------
------------------------------------------------------------
------------------------------------------------------------
------------------------------------------------------------
------------------------------------------------------------
------------------------------------------------------------
------------------------------------------------------------
------------------------------------------------------------
------------------------------------------------------------
------------------------------------------------------------
------------------------------------------------------------
--------------------------------------
>Tc1-7_DR|53998
------------------------------------------------------------
------------------------------------------------------------
------------------------------------------------------------
-----------------------------------------------------------a
attgtagcaatatccaactatttatggacctaactgcagttaggtccataaatatttaga
cattgacacaattct-aaca-tt-tttggctcaatacacca-acacaatcgattta-aaa
tgaaat--gaacaagatgtgtttaaactgcagactgtcagctttaatttgagt-a--ttt
-acattc-aaatcaggtgaacg-ctgtaggaatt---acagtttgcatacgtgcttccca
cttgtttagggtccaaaag-----------------------------------------
------------------------------------------------------------
------------------------------------------------------------
------------------------------------------------------------
------------------------------------------------------------
------------------------------------------------------------
------------------------------------------------------------
------------------------------------------------------------
------------------------------------------------------------
------------------------------------------------------------
------------------------------------------------------------
------------------------------------------------------------
------------------------------------------------------------
------------------------------------------------------------
------------------------------------------------------------
------------------------------------------------------------
------------------------------------------------------------
------------------------------------------------------------
------------------------------------------------------------
------------------------------------------------------------
------------------------------------------------------------
------------------------------------------------------------
------------------------------------------------------------
------------------------------------------------------------
------------------------------------------------------------
------------------------------------------------------------
------------------------------------------------------------
------------------------------------------------------------
------------------------------------------------------------
------------------------------------------------------------
------------------------------------------------------------
------------------------------------------------------------
------------------------------------------------------------
------------------------------------------------------------
------------------------------------------------------------
------------------------------------------------------------
--------------------------------------
>Tc1-7_DR|53999
------------------------------------------------------------
------------------------------------------------------------
------------------------------------------------------------
------------------------------------------------------------
--------------------------------------gttaggttcataaatatttaga
tattaacacaattct-aacg-tt-tttggctctatacaccg-acacaatcgatttt-aaa
tgaaac--taacaagatgt-----------------------------------------
------------------------------------------------------------
------------------------------------------------------------
------------------------------------------------------------
------------------------------------------------------------
------------------------------------------------------------
------------------------------------------------------------
------------------------------------------------------------
------------------------------------------------------------
------------------------------------------------------------
-----------------------------------------------------------a
aaccattggtaagcctcaaaaacaggaaagcccgatcagagttct--aaaaaaagccttc
acagtgctggaacaacatcctagggacagatgagatcaagattaacttgtaccagaatga
tggaaagtgaagaatatagaaaaggaaaggaactgctcatgatcctaagcagtaaagcag
ggtgatagtagtgacattgcgtggacatgtatggctgtaaatggaactggttctc-----
-ttgttgatgatgtgactgctgacaaaagcagctggatgaactctgaagtgttccaggta
atattttctgctcatattcagccaaatgcttcagaacttagtggacggcactttacagtg
cagataaagaatgacccaaagcatactgcaaaatcagccaaagag-tttttaaagggaaa
caagtggaatgttatgcaatggccaagtcaatcacctgacttgaatccgattgagcatgc
attt-ctcttgctaaagacaaaactgaaggc-a-aatgccccatgaagaa----------
----caggaattgaagacggcctggcagagcaccaccatgaataaaacccagcgcctggt
gatgtctatgcgttccagacttcaggctctaattgactgcaaaggattt-----------
-----------------------gtgattattattctgt-ccaattacttttggatcctt
aacaagtgggatgcacatatgcaaactgttgtaattcctacagcgttcacctgatttgga
tgtaaataccttcaaattaaagttgacagtctgcagttaaagcacatctt-g--tttga-
ttc-------------------------------agag-cc-a-a-aaatg-t--aa-gt
-attgtgtc-aataac-c-aaatatt-----------------tgttgacg---------
---taactg---------------------------------------------------
------------------------------------------------------------
------------------------------------------------------------
------------------------------------------------------------
------------------------------------------------------------
------------------------------------------------------------
------------------------------------------------------------
------------------------------------------------------------
------------------------------------------------------------
------------------------------------------------------------
------------------------------------------------------------
--------------------------------------
>Tc1-7_DR|54000
------------------------------------------------------------
------------------------------------------------------------
------------------------------------------------------------
------------------------------------------------------------
------------------------------------------------------------
------------------------------------------------------------
------------------------------------------------------------
------------------------------------------------------------
------------------------------------------------------------
------------------------------------------------------------
------------------------------------------------------------
------------------------------------------------------------
------------------------------------------------------------
------------------------------------------------------------
------------------------------------------------------------
------------------------------------------------------------
------------------------------------------------------------
------------------------------------------------------------
------------------------------------------------------------
------------------------------------------------------------
------------------------------------------------------------
------------------------------------------------------------
------------------------------------------------------------
------------------------------------------------------------
----tgcaattttatgcaatgaccaagtcaatcacctgatctgaatccgattgagcatgc
attt-caattgttgaagaaaaaattgaaggg-a-aaatgccccaagaacaagcaggaact
gaagacagctgctgtagaggcctggtagagcaccaccgggaatgaaacccagcgtctggt
gatgtctatgctttccagacttcaggctgtaatagacggcaaaggatttgcaaccaagta
tt-aaaaagtgaaagtttgatttatgatgattattctgt-cctaacactttcggaccctt
aacaagtggaaggcactaatgcaaactgttgtaattcctacagtgttcacctcattgggt
tgtaaataagctcaaattaaggctgacagtctgcagttaaagcacatctt-gtttttgt-
ttc-attt-gaa-atccatcg-tgttggtgtat-agag-cc-a-a-aaatg-t--ta-ga
-attgtgtc-g--------aaatatt-----------------tatggacc---------
---taactg---------------------------------------------------
------------------------------------------------------------
------------------------------------------------------------
------------------------------------------------------------
------------------------------------------------------------
------------------------------------------------------------
------------------------------------------------------------
------------------------------------------------------------
------------------------------------------------------------
------------------------------------------------------------
------------------------------------------------------------
--------------------------------------
>Tc1-7_DR|54001
------------------------------------------------------------
------------------------------------------------------------
------------------------------------------------------------
------------------------------------------------------------
------------------------------------------------------------
-------------------------------------------cacaatcgattta-gaa
aataac---aacaagatgtacttt-----cagactctctgt-ttaatttgaga-agtct-
--aatcc-aagttagctgaacg-gtgtagtaattaccactgtttgcatatgtgcctccca
cttgttaagggtccaaaagtaattggacgattggctttta-agctgttccatggccaggt
-gtgtgtttttcccttattatcccaattacaatgagtagataaaagg-t-----------
------------------------------------------------------------
------------------------------------------------------------
------------------------------------------------------------
------------------------------------------------------------
------------------------------------------------------------
------------------------------------------------------------
------------------------------------------------------------
------------------------------------------------------------
------------------------------------------------------------
------------------------------------------------------------
------------------------------------------------------------
------------------------------------------------------------
------------------------------------------------------------
------------------------------------------------------------
------------------------------------------------------------
------------------------------------------------------------
------------------------------------------------------------
------------------------------------------------------------
------------------------------------------------------------
------------------------------------------------------------
------------------------------------------------------------
------------------------------------------------------------
------------------------------------------------------------
------------------------------------------------------------
------------------------------------------------------------
------------------------------------------------------------
------------------------------------------------------------
------------------------------------------------------------
------------------------------------------------------------
------------------------------------------------------------
------------------------------------------------------------
------------------------------------------------------------
------------------------------------------------------------
------------------------------------------------------------
--------------------------------------
>Tc1-7_DR|54002
------------------------------------------------------------
------------------------------------------------------------
------------------------------------------------------------
------------------------------------------------------------
------------------------------------cagttaggtccatagatatttgga
cattgacaaaatatc-aaca-tt-ttatgctctatacacca-acacaatcgatttg-a--
---aat--gaacaatatgagctttaactgcatactgccagctttaatttgagg-gtattt
-gcatcc-aaatcaggtaaaca-ctgcaggaattacaacagtttgcatttgtgtctctca
attgttaaggggaaaaaagtaattgtacaattggcttcta-agctgttccatgaccaggt
-gtgtgttaaaccttcattatcccatttacaatgagcagataaaagg-tccagagttca-
tttaagtatgctatttgcatttggaatctgttactgtcaactctgaagatgagattcaaa
gagctgtcactatcagtcaagcaagtcatcattaggctga-aaaaaac--acaacaaaca
aaaccc--atcagagagatagcaaaaacattag---------------------------
------------------------------------------------------------
------------------------------------------------------------
------------------------------------------------------------
------------------------------------------------------------
------------------------------------------------------------
------------------------------------------------------------
------------------------------------------------------------
------------------------------------------------------------
------------------------------------------------------------
------------------------------------------------------------
------------------------------------------------------------
---------------gc-gtggccaaatcaactgtttg----gaacattcttgag-----
--------------aagaaagaacgcaccag-t-gag---ctcaacaacaccaaaagacc
cgga-------------agacccaggaaaaca--actggggtggatgaccaaag---aat
tctttctctagggtcaagactacgggatgtaggtgtatgtgcaaagtcaacaatcaagtg
aa-gaaaagtgaaagtttgatttatgaatattgttctgt-ccatttacttttggtccctt
aacaagtgggaggcatatatgcaaactgttgtaattcctacagcgttcacctgatttgga
tgtaaatgccctcaaaacaaagctgacagtctgtagttaaagcacatctt-g--ttcgt-
tta-attt-aat-atccattg-tgttggtgtag-agag-cc-a-a-taatg-t--tg-ga
-attgtgtc-gatgtc-c-aaatatt-----------------tatggacc---------
---tgactg---------------------------------------------------
------------------------------------------------------------
------------------------------------------------------------
------------------------------------------------------------
------------------------------------------------------------
------------------------------------------------------------
------------------------------------------------------------
------------------------------------------------------------
------------------------------------------------------------
------------------------------------------------------------
------------------------------------------------------------
--------------------------------------
>Tc1-7_DR|54003
------------------------------------------------------------
------------------------------------------------------------
------------------------------------------------------------
------------------------------------------------------------
------------------------------------------------------------
------------------------------------------------------------
------------------------------------------------------------
------------------------------aattacatcagtttgcatatatgcc-----
----------------aagtgattggacagttaacttcta-agctgttccatggccaggt
-gtgtattattccctcattatccttattacaatgagctgataaaatg-tccagagttcat
-----gtgtgctatttgcatttggaatctgttactgtcaactctctagatgagatccaaa
gagctgtcactattagtcaagcaagccatcattaggctga-aaaaacaa--------aac
aacccc--atcagagagatag---------------------------------------
------------------------------------------------------------
------------------------------------------------------------
------------------------------------------------------------
------------------------------------------------------------
------------------------------------------------------------
------------------------------------------------------------
------------------------------------------------------------
------------------------------------------------------------
------------------------------------------------------------
------------------------------------------------------------
------------------------------------------------------------
------------------------------------------------------------
------------------------------------------------------------
------------------------------------------------------------
------------------------------------------------------------
------------------------------------------------------------
------------------------------------------------------------
------------------------------------------------------------
------------------------------------------------------------
------------------------------------------------------------
------------------------------------------------------------
------------------------------------------------------------
------------------------------------------------------------
------------------------------------------------------------
------------------------------------------------------------
------------------------------------------------------------
------------------------------------------------------------
------------------------------------------------------------
------------------------------------------------------------
------------------------------------------------------------
------------------------------------------------------------
--------------------------------------
>Tc1-7_DR|54004
------------------------------------------------------------
------------------------------------------------------------
------------------------------------------------------------
------------------------------------------------------------
------------------------------------cagtcaggtccataaatactggga
catcgacacaattgt-aaca-tt-tttggctctatacacca-acacaatggatttg-aaa
tgaaat--gaacaagatgtgctttaactgcagcctgtttaaattactttga-----tttg
-atcatc-aaatcaggtgaatc-gtgtagaaattacaacagtttgcatatgtgcctccca
cttgttaaggggccaaaagtaatgggacaattggcttcta-agttgttagccagc----t
-gtgtgttattccctcattatcccaattagaatgagcagataaaagt-tccagag-----
ttcaagtgtgctatttgcatttgcaatctgtt----------------------------
--gctgtca--atcagtcaagcaagctattattcggctga-aaaaaaaa-------aaa-
-----c--atttgagaggtagcaaaaacatt-ggcatggccaaaacaactgtttggaaca
atctt-aa-caa--aaaa-aattcatcagtgagctcagcaacaccaaaagacctggatga
ccacgg-aaac---tgtggtggatgaccaaagatgac-tttctctagtg----aaaaacc
cttaacaacagttggcctaattaaaaaaaactatccaggaggtgagtgtatgtgtgtcaa
aatcagcaat-------------caccagagtgaatacagacggttcaccacaagattta
aaccactggtgagcctcaaaaacaggaagaccagattagaggtct---ataaaagccttc
aaagtcct-gaacaacatcatatggacaaaagagatcaagatccacgtgtaccaaagtga
tgggaagagaagagtatggacaaggaaaggaactgctcatgatcctaagcagtgacgcat
agtgatggtagtgtcatgacgtgggcatttatggctgctactggaactggttctcttata
tttattgatgatgtgactgctgacaaaagcagcaggataaattctgaagtgtttcaggca
atattttctgttcttatgaagccaaatacttcagaactcattggacggtgcttcacagtg
ctgaaggagaatgacctaaatcatcctgcaaaagcaaccaaagag-tttttgaagggaaa
gaagtggaatgttatgcaatggccaagtcaatcccttaacctaaatccgattgagcatgc
attt-cacttgctgaatacaaaactataggg-a-aaaggccccaagaacaagcaggatct
gaagacagttgcagtaggggactggttgagcatcaccaagggtgaaacccagcgtctggt
gatgtctatgcattcaagacttcaggctgtaattgactgcaaaggatttgcaaccaagta
tt-aaagagtgaagttttgatttatgattattatctgtc-ccacttacttttggtccctt
aacaagtgggaggcacctttgcaaactgttgtaattcctacaccattcacctgatttgga
tgtaaataacctcgaattaaagctgacagtctgcagttaa------------------t-
tta-attt-caa-acccattg-attaggtgtat-tgag-cc-a-a-aaatg-t--tg-c-
aattctgtt-gacctc-c-caatatt-----------------tatggacc---------
---tgactg---------------------------------------------------
------------------------------------------------------------
------------------------------------------------------------
------------------------------------------------------------
------------------------------------------------------------
------------------------------------------------------------
------------------------------------------------------------
------------------------------------------------------------
------------------------------------------------------------
------------------------------------------------------------
------------------------------------------------------------
--------------------------------------
>Tc1-7_DR|54005
------------------------------------------------------------
------------------------------------------------------------
------------------------------------------------------------
------------------------------------------------------------
------------------------------------------------------------
------------------------------------------------------------
------------------------------------------------------------
------------------------------------------------------------
------------------------------------------------------------
------------------------------------------------------------
------------------------------------------------------------
------------------------------------------------------------
------------------------------------------------------------
------------------------------------------------------------
------------------------------------------------------------
------------------------------------------------------------
------------------------------------------------------------
------------------------------------------------------------
------------------------------------------------------------
------------------------------------------------------------
------------------------------------------------------------
------------------------------------------------------------
------------------------------------------------------------
------------------------------------------------------------
------------------------------------------------------------
------------------------------------------------------------
------------------------------------------------------------
------------------------------------------------------------
---------------------------------------------------tggtccctt
aacaagtgggaggcatatttgcaaactgttgtaattcctacactgttcacctgatttgga
tgttaataccctcaaattaaagctgacagtctgcagttaaag--catctt-t--ttcgc-
tac-attt-caa-atccaatt-tgttggcgtat-agag-cc-a-a-aaatg-t--ta-ga
-attgcatc-gatgtc-c-aaatatt-----------------tatggacc---------
---taactg---------------------------------------------------
------------------------------------------------------------
------------------------------------------------------------
------------------------------------------------------------
------------------------------------------------------------
------------------------------------------------------------
------------------------------------------------------------
------------------------------------------------------------
------------------------------------------------------------
------------------------------------------------------------
------------------------------------------------------------
--------------------------------------
>Tc1-7_DR|54006
------------------------------------------------------------
------------------------------------------------------------
------------------------------------------------------------
------------------------------------------------------------
--------------------------------------------------------taaa
caaagatgtgcttta-actg-c--------------------------------------
------------------------------agactgtccgctttaatttgagt-gtaatt
-acatcc-aaatc-agtgaatg-ctgcaggaattataacagtttgcatatgtgcctccca
cttgttaagggtccaaaaataatgggacaattggcttctc-agctgttccatggccaggt
-gtgtggtattccctcattatcccaaatacaatgtgcagatacaagg-tccagagttcat
ttccagtgtgctatgtgcttttggaatctgttactgtcaactctcaagatgagattcaaa
gagctgtcaccatcattaggctgaa-------aaaacaaa-acaaact------------
-------catcagagagatagcaaaaacattaggcgtggccagaacaactgttttgaaca
ttctt-aa-aaa-gaaag-aacgtaccagtgagctcaacaacaccaaaagacctggaaga
ccacag-aaacaaatgtgatggacgaccaaagaattt-tttccctggtgaagaaatcacc
cttcacaatacttggcaagatc-aaggacactctccaggaagtaggtgtatgtgtggcaa
agtcaacaatcaagagaagactacaccagagtgaatacagagtgtttaccacaagatgta
aaccactggtgagccttaaaatgaatttca------------------------------
---------------ctttctgaagacaaa-----------------------------a
ctgaagggaagatgccccaagaaaaa----------gcagg---------aactgaagac
agttgctgtagaggcctggca---------------------------------------
-----------------------gagcatcatcaggatgaaacccag-------------
----------cgaatttgtaaccaagtatcaaaaa--------gtgaacattttattta-
------------------------------------------------------------
------------------------------------------------------------
------------------------------------------------------------
------------------------------------------------------------
------------------------------------------------------------
------------------------tgattattatactgt-ccaaatacttttggaacctt
aacaagtgggaggcacatttgcaaattgttgtaatttctacagcgttcacctgatttgga
tgtaaataccctcagattaaagctgacagtctgcagttaaagcccat-----c-tt-at-
tt--gttt-cat-ttccattg-tgttagtgtat-agtg-cc-a-a-aaatg-t--ta-g-
aattgagtc-aatgtc-c-aaatatt-----------------tatggacc---------
---taac-----------------------------------------------------
------------------------------------------------------------
------------------------------------------------------------
------------------------------------------------------------
------------------------------------------------------------
------------------------------------------------------------
------------------------------------------------------------
------------------------------------------------------------
------------------------------------------------------------
------------------------------------------------------------
------------------------------------------------------------
--------------------------------------
>Tc1-7_DR|54007
------------------------------------------------------------
------------------------------------------------------------
------------------------------------------------------------
------------------------------------------------------------
------------------------------------------------------------
------------------------------------------------------------
------------------------------------------------------------
------------------------------------------------------------
------------------------------------------------------------
------------------------------------------------------------
------------------------------------------------------------
------------------------------------------------------------
------------------------------------------------------------
------------------------------------------------------------
------------------------------------------------------------
---------------------------------tccaggaggtaggtgtttgtgtgtcaa
agtcaacaatcaagaaaagatttcaccagagtgaatacagagggttcaccacaagatgta
aaccattggttagcctcaaaaacaggaaagccagattagagttat---aaaaaagccttc
agagtgctggaacaacatcctacggacaaataagatcaagatcaagttgtatcagacgga
ggggaagcgaagagcatggagaagaaaaggaactgtccatgatcctaagcagtgaagcat
ggtggtagtagtgtcatagcgtgggcatgtatggccaccaatggaactgcttctcttaca
tttattgatgatgtgactgcaaacaaaagcagcaaaatgaattttgaagtgttt------
----------------------ataatgcttcagaactcattaaacggtgcttcacagtg
cagatggagaatgacccaaagcatactgcaaaagcaacctaagaa-tttttaaagagaat
gaagtggaatgttatgcaatggccaagtcaatcacctgatctgaatccgactgagcatgc
attt-cacttgctgaagacaaacctgaaggg-a-aaatgccccaagaacaagcaggaact
aaagacagt--tagtagaggcctggcagagcatcacaagaaatgaaaccgagcatctggt
gatatctatgcgttccagacttcaggctgtaattgactgcaaagaatttgcaaccaaata
tt-aaaaagtgaaagtttgatttatgattattattttgt-cccattacttctggtccctt
aacaagtaagaggcacatatgcaaactgttgtaattcctacagtgttcacctgatttcga
tgtaaataccctcaaattaaagttggtagtctgcagttaaagcacatctt-g--tttgt-
tta-attt-cag-attggttg-ttttggtgtat-agag-cc-a-t-aa------------
------------------------------------------------------------
------------------------------------------------------------
------------------------------------------------------------
------------------------------------------------------------
------------------------------------------------------------
------------------------------------------------------------
------------------------------------------------------------
------------------------------------------------------------
------------------------------------------------------------
------------------------------------------------------------
------------------------------------------------------------
------------------------------------------------------------
--------------------------------------
>Tc1-7_DR|54008
------------------------------------------------------------
------------------------------------------------------------
------------------------------------------------------------
------------------------------------------------------------
------------------------------------------------------------
------------------------------------------------------------
------------------------------------------------------------
------------------------------------------------------------
------------------------------------------------------------
------------------------------------------------------------
------------------------------------------------------------
------------------------------------------------------------
------------------------------------------------------------
------------------------------------------------------------
------------------------------------------------------------
------------------------------------------------------------
------------------------------------------------------------
------------------------------------------------------------
------------------------------------------------------------
------------------------------------------------------------
------------------------------------------------------------
------------------------------------------------------------
------------------------------------------------------------
------------------------------------------------------------
---------------------------------------------------------tgc
attt-cacttgttgaagacaaaactgaaggc-a-aaaggccccaagaacaaacaggaact
taagacagttgctgtagaggcctgacagagcagcaccaggaatgaaacccagcatctggt
gatgtctatgcgtaccagactttaggctgtaattgactgcaaaggatttgcaaccaagta
tt-------gaaaagtttgaattatgattattattcttt-tcaataacttttggaccctt
aacaagtagaaggcacatatgcaaactgttgtaattcctacagcgttcacatgatttgga
tgtaaataccctcaaattaaagctgacagtctgcaggtagagtacatctt-g--tttgt-
ttatattt-caa-atctattg-tgttggtatat-agag-ac-a-acaaatg-t--ta-ga
-attgtgtt-gatgtc-c-aaatatt-----------------catggacc---------
---taactgcagtttggtacataaatatttggacatggacacaattcaaacatgtttggc
tctatacaccaacacaatcgatttgaaaaaaaaatattatatatatgctttaactgcaga
ctaccagcttgaatttgagggtatttacatccaaggcaggtgaatgctgtaggaattaca
acagtttacgtatgtgcctcccacttgtaaagtgtccaaatgtaattggacaattgggtt
ctaagcttttccatggccaggtgtctgttattccttcattatcccaattacaacgagcag
ataaaaagttcagagttaatttcaagtgtgctatttgcatttggaatctgctactgtcaa
ctctcaagatgatatccaaagagctgtcactatcagtcaagcaagccatcattaggctaa
aaa---------------------------------------------------------
-------cattcttaaaaagaaagaacgcaccagtgagctcagcaacaccaaaagagcca
gaagaccacagaaacaactgtggtggacgaccaaagaattctttcccggtgaagaaaa--
cccttcacaaaagttggccagatcaagaacactctccatgaggtaggtgtatgtgtgtca
gagtcactaatcaagagacaacaccaaagtgagcacag
>Tc1-7_DR|54009
------------------------------------------------------------
------------------------------------------------------------
------------------------------------------------------------
------------------------------------------------------------
------------------------------------------------------------
------------------------------------------------------------
------------------------------------------------------------
----------------------------------acaacagtttgcatacgtgcctccca
cttgttaagggtccaaaagcatttggacaattagctt-ta-agctgcttcatggacgggt
-gtttgtcacaccattatc-----------------------------------------
------------------------------------------------------------
------------------------------------------------------------
------------------------------------------------------------
------------------------------------------------------------
------------------------------------------------------------
------------------------------------------------------------
------------------------------------------------------------
------------------------------------------------------------
------------------------------------------------------------
------------------------------------------------------------
------------------------------------------------------------
------------------------------------------------------------
------------------------------------------------------------
------------------------------------------------------------
------------------------------------------------------------
------------------------------------------------------------
------------------------------------------------------------
------------------------------------------------------------
------------------------------------------------------------
------------------------------------------------------------
------------------------------------------------------------
------------------------------------------------------------
------------------------------------------------------------
------------------------------------------------------------
------------------------------------------------------------
------------------------------------------------------------
------------------------------------------------------------
------------------------------------------------------------
------------------------------------------------------------
------------------------------------------------------------
------------------------------------------------------------
------------------------------------------------------------
------------------------------------------------------------
------------------------------------------------------------
--------------------------------------
>Tc1-7_DR|54010
------------------------------------------------------------
------------------------------------------------------------
------------------------------------------------------------
------------------------------------------------------------
------------------------------------cagtcaggtccataaatattgggg
cattgagaaaattct-aaca-tt-tttagctctttacacca-acaa--tagatttg-aaa
ttaaac--taacaaggtgtgctttaactgcaaactgtcagctttaatgtgagg-gtattc
-acatcc-aaatcaggtgaatg-gtgaaggacttacaacagtttgcgtatgtgcctccca
cttgttaagggaccaaaagtaatggtacaattgg---cta-agctgttccatggccatgt
-gtgcgttattcccttactatcccaattacaaaggacagataaaagg-tccagagtacat
ttctaatgtgctatttgcatttgtaatctgttgctgtcaattctcaagatgagattcaaa
gagctctcacaatcaatcaaccaaaccatcattaggct-a-aaaaa-------acaaaac
aaacac--atcagagagataaaaaaaacattgggcatggacaaaacaact-gtgggaaca
ttctt-aa-a------aagaaagaaccagtgagctcagcaacaccaaatgactcagaaga
ccac-agaaacaactgt----gaattctgaagaattc-tttccctggtgaagaaaaaacc
ctttacaacagatggccagatc-aggaacattcaccagcaggtaggtgtatgtgtgtcaa
agtcaacaataaaga-aagacttcgccagtgtgaatacagagagttcatcacaagatgta
aaccactggtgagcctc-aaaacaggaaggccagataagagttctaa-aaaaaagccttc
agggttctagaacaacattctatggacatatgagactaagatcaatttctaccagagtga
tgggaagagaagagtatggaaaaagaaaggaactgcttgtgatcctaagcagagaagcat
tgtgataatagtgtcatggtttgggcatatatagctgccaatttaacaggttctcttgta
ttgattgatgatgtgactgctgacaaaagcagcagggtgaatttttaagttctttgggca
atattatctgctcattttcagctaattgcttcaaaacttattggacggcaccccacagag
catatggacaatgacccaaagcatactgcaaaagc-------------------------
------------------------------------------------------------
------------------------------------------------------------
------------------------------------------------------------
------------------------------------------------------------
------------------------------------------------------------
------------------------------------------------------------
------------------------------------------------------------
------------------------------------aa-cc-a-a-a-------------
------------------------------------------------------------
------------------------------------------------------------
------------------------------------------------------------
------------------------------------------------------------
------------------------------------------------------------
------------------------------------------------------------
------------------------------------------------------------
------------------------------------------------------------
------------------------------------------------------------
------------------------------------------------------------
------------------------------------------------------------
------------------------------------------------------------
--------------------------------------
>Tc1-7_DR|54011
------------------------------------------------------------
------------------------------------------------------------
------------------------------------------------------------
------------------------------------------------------------
------------------------------------------------------------
-------aatgcttc-aaaactc-att-ggatggcgc-----------------------
-----------------------------------------------ttcaca-gtgcat
-acttta-aaaacaaccaaaga-atttttgaa----------------------------
------------------------------------------------------------
------------------------------------------------------------
------------------------------------------------------------
------------------------------------------------------------
------------------------------------------------------------
------------------------------------------------------------
------------------------------------------------------------
------------------------------------------------------------
------------------------------------------------------------
------------------------------------------------------------
------------------------------------------------------------
------------------------------------------------------------
------------------------------------------------------------
------------------------------------------------------------
------------------------------------------------------------
-----------------------------------------------------gggaaaa
aaagtggaattttatgcaatggccaagtcaatcatctgacctgaatccaattgagcatgc
agca-----------------------------------------------------act
caagacagttgcagtagagactcgatagagcatcatcagggaagaaacctagcatctcat
gatgtctatgcgttacaaacttcaggttattattgactgcaaaggatcatcat-------
----------------------------tattattctgt-cccattacttttggtccctt
aacaagtgggaggcacatctgcag--tgttgtaattcctacaccatttagctgctttggg
tgtaaataccctcaaattaaagctgacagtctgcagttagagcacatctt-g--tttgt-
ttc-attt-caa-atccattg-tcttgtcgtat-agag-cc-a-a-aaatg-t--ta-ga
-attgtgat-gatgtg-c-caatatt-----------------tatggacc---------
---tgactg---------------------------------------------------
------------------------------------------------------------
------------------------------------------------------------
------------------------------------------------------------
------------------------------------------------------------
------------------------------------------------------------
------------------------------------------------------------
------------------------------------------------------------
------------------------------------------------------------
------------------------------------------------------------
------------------------------------------------------------
--------------------------------------
>Tc1-7_DR|54012
------------------------------------------------------------
------------------------------------------------------------
------------------------------------------------------------
------------------------------------------------------------
------------------------------------cagtcaggcccataagtattggga
cagcaacacaattct-aaca-tt-tttggctctatacacca-acacaatggatttg-a--
-----------ctagatgtgtttcaactgcatactgtcagctttaattggagg-gtattt
-acatgc-aaatcaggtgaact-gtgtaggaattacaacagtttgcatatgtgcctccca
cttgtcaagggaccaaaagtaataggacatctggcttctc-agcggttccatggccaggt
-gtgtgtttttccttaatttctccaattataatgagcagataaaa-g-tccagagttgat
ttcaagtctgctatctgca-ttggaagccgttgatggcatctctcaagatatgattcaaa
gagctgtcactatcagtc-aacaagccaacattaagctaa-aaaaacaa-----------
aaacac--atcagagagaaag-caaaacatcaggtgtggccaaaacaacagtttggaaca
ttctt-aa-aag-gaaag-aaagcaccagtgagctcagcaacaccaaaagacccagaaga
caat-aaaaacaactgtggttaatgaccaaataatta-tttccctggtgaagaaaaaacc
cttcacaacagttggt-------cacaacactctccaggaggtaggcgtatgtgtctcaa
agtcaaaaattaagagaagtcttcaccagagtgaatacagaaagttcaccacaagatgta
aaccattgatgaggcctaaaaactgaaaggccacattggagttct---aaaaaa------
--------------------tatagacagatgagaccaagaccaacatgtatcaaagtga
tgggaagcaaagagtatgacgaaggaaaggaactgctcataatcctaagcagtgacgcat
ggtgat-gtagtgccatggcgtgggcatgtatggcc------------------------
----ttgatgatgtgactgctgacaaaagcagcaggatgaatattgaagtattttgggca
atgt--------------------------------------------------------
------------------------------------------------------------
------------------------------------------------------------
--t---------------------------------------------------------
------------------------------------------------------------
------------------------------------------------------------
------------------------------------------------------------
------------------------------------------------------------
------------------------------------------------------------
------------------------------------------------------------
------------------------------------------------------------
------------------------------------------------------------
------------------------------------------------------------
------------------------------------------------------------
------------------------------------------------------------
------------------------------------------------------------
------------------------------------------------------------
------------------------------------------------------------
------------------------------------------------------------
------------------------------------------------------------
------------------------------------------------------------
------------------------------------------------------------
--------------------------------------
>Tc1-7_DR|54013
------------------------------------------------------------
------------------------------------------------------------
------------------------------------------------------------
------------------------------------------------------------
------------------------------------------------------------
------------------------------------------------------------
------------------------------------------------------------
------------------------------------------------------------
------------------------------------------------------------
------------------------------------------------------------
------------------------------------------------------------
------------------------------------------------------------
------------------------------------------------------------
------------------------------------------------------------
------------------------------------------------------------
------------------------------------------------------------
------------------------------------------------------------
------------------------------------------------------------
------------------------------------------------------------
------------------------------------------------------------
------------------------------------------------------------
------------------------------------------------------------
------tttgctcatatttagccaaattctttagacgtcattggacggctcttcatagag
cagatagacaatgactaaaagcatactttaaaa-caaccaaagag-tttgtgaaagagtt
aaagtgaaatgttatgcaatgaccaagtcaatcccctaacctgaatccaattgagcatgc
attc-cacttgctgaagacaaaactaaaggg-a-aaatcccccagaaa-aagcaggaact
gaaaacagttgaagtagaggcctggcagagcaccaccaggaatataacccactttttggt
gatgtctatgcctttcagacttcagggtgtaattgactgcaaaggatttgcaacc-----
-----agtttgaaagtttgaattatgattattattctgtctc-atgacttttggtccaat
tacatgtaggaggtgcatatgcaaactgttgtaattcttacaccaatcacctgatttgta
cgtaaataccctcaaactaaagctgacagtctgctgttaaagcacatatt-g--t---t-
t---catttcaa-atgcattg-cgttggtg-gt-agag-cc-a-a-aaatg-t--ta-ga
-attgtaat-aatgtc-c-caatatt-----------------tatggacc---------
---tgactg---------------------------------------------------
------------------------------------------------------------
------------------------------------------------------------
------------------------------------------------------------
------------------------------------------------------------
------------------------------------------------------------
------------------------------------------------------------
------------------------------------------------------------
------------------------------------------------------------
------------------------------------------------------------
------------------------------------------------------------
--------------------------------------
>Tc1-7_DR|54014
------------------------------------------------------------
------------------------------------------------------------
------------------------------------------------------------
------------------------------------------------------------
--------------------------------------gtaa-actca----------g-
---caacacaa-----a--aa------ga-cctgtatgcc-----c-at------g-ga-
--agac---aaca-ggtatg-t--a----cagaat---aattttca-ttgaaa--tatct
cacacgc-caatcaagtgaacaactgtaggaat--caata-tccgca---a-gccca-c-
--cataaagagtcttaaagtaatagggtaactg-----ta------t-----------g-
-gtg----a---------------aaccacgataagcaaataaaagg---taga-ttggt
tt---gc----t-tt---a------at-----a-----a-------------aa---aaa
aa------a--------------------------------aaaaaaaa-----------
aaatct--atcaga------g----------------------------tgct-------
-------a-----------a--------------tca--------------cct------
----------------------------------------------------a-------
----------------------------------------------t-----------a-
----aac---------aa--ct--------g--------------------c--------
--------------------------------aga-------------------g-----
-------------------------gc-------------a-------gt--------g-
--------------t------g-------------------a------------------
--tggc-----t---------tgggcat-tatggatgccagtggcaccggc--acttgtg
tttgttgatgatgtgacacaggacagaagcagctgaatggattctgtggtgtt--agaca
ttactgtctgctcatatacaactaaatga---agaatttgtttggcggcat--cataata
cagatggacaatgacccaaaacatac-------g---cc---------------------
------------tatgc------------aacc-----at------------------gc
attc-cacttatcgaagactgaact-taga--agaaa-ggcccacaaacaaaca-ggact
gaaagccgctacagtaaaggcctggcagagcatt---aggaa-aaaacccagtatctggt
gatgtctatg------------------------------a---g-tt-----c------
-----------aa-----gattcatga--g--actct----ca----------gc---tt
------t--------cat--------t-tcatagtttc-aca----t---------t---
------------caaattggg--tgaaggt-t-----taaag------------tttgtg
ctc---ct-taacacct--t-ct--t----tat-aaagacc-a-a-aagtaat--ta-ga
cattg------ac-tc---aagcatt----------------gtatgggca---------
------------------------------------------------------------
------------------------------------------------------------
------------------------------------------------------------
------------------------------------------------------------
---gg-------------------------------------------------------
------------------------------------------------------------
------------------------------------------------------------
------------------------------------------------------------
------------------------------------------------------------
------------------------------------------------------------
------------------------------------------------------------
--------------------------------------
>Tc1-7_DR|54015
------------------------------------------------------------
------------------------------------------------------------
------------------------------------------------------------
------------------------------------------------------------
------------------------------------cagttaggtccataaatatttgga
catcaacacaattct-aaca-tt-tttggctctgtgcatca-acataatagatttg-aaa
tgaaac--aaacaagatgtgttttaactgaattttgtgtgtgctattttgagg-gtattt
-acatcc-aaatcaggtgaacg-gtgtagg---tacaacagtttgcatatgcgactccca
cttgttaagggtccaaaggtaattggacaaatggcttcaa-agcagttccatggccaggt
-gtgtgttattccctcattatctcaattacagtgagcagataaaggg-tccagagttcat
ttcgcgtgtgctatttgcatttggaatctattactgtcaactctcaagatgagattcaaa
gagctgtcactatcagtcaagcaagacatccttaggctga-aaaaa--------caaaac
aaaccc--atgagagagatagcaaaaacattaggtgtggccaaaacaactgtttggaaca
ttctt-aa-aaa-gaaag-aacgaaccagtgagctcagcaacaccaaaagacccgaaaga
ccatggaaaacaactgtcgttgaagactaaagaattc-tttccctggtgaagaaaacacc
ctttacaacagtttgccagatc-aag---aacatttggtaggt--gtgtatgtgtgtcag
agttaacagtcaagagaagactacacgagagtgtatacagagggttcaccacaagatgta
aaccattggtgagcctcaaaaacagtaaggccagattaaagttct---aaaaaatccttc
attgttctggaacaacatcctaaggacaaatgagatcaagataaacttgtaccagagtga
tgggaagagaagagtatgaagaataaaagaaactgctcatgatcctaagtagtgaagcat
agtggtagtagtgacatggcgtgggcatgtatggctgtcaatggaactggatctttcggc
aggataaattctgtg---------------------------------gtgttttagcca
atattttctgctcatattaagccaaatgctttcaaactcattggaggacacttcacattg
cagatggagaatgactcaaagcacactgcaaaagcaaccaaagag-tttttaaag---aa
aaagtggaatgttatgca------aagtcaatcacctgatctgaatccaattgagcatgc
attt-cacgtgctgaagacaaaactgaaggg-g-aaaagccccaagaacaagcagaaact
ggagacagttgcaataaaggcctggcagattaccaccaggaatgaaacccagcatttggg
gatgtcaatgcgttccagacttc----------tggctctaaagaatttgcacccaaata
tt-aaaaagtgaaagtttgatttatgattattattctgt-tcaattacttttggtccctt
aacaagtgcaaagcacatatgcaaactgttataactcctacatcattcaccggattttga
tgtaaataccctaaaatttaagctgacaatctaaagttaaagcacatctt-g--ttcgt-
ttc-attt-aaa-at---cta-atctggtgtaa-agag-cc-a-a-aaata-t--ta-a-
aattgtgtt-gatgtc-t-aaaaatg-----------------tatggacc---------
---taac-----------------------------------------------------
------------------------------------------------------------
------------------------------------------------------------
------------------------------------------------------------
------------------------------------------------------------
------------------------------------------------------------
------------------------------------------------------------
------------------------------------------------------------
------------------------------------------------------------
------------------------------------------------------------
------------------------------------------------------------
--------------------------------------
>Tc1-7_DR|54016
------------------------------------------------------------
------------------------------------------------------------
------------------------------------------------------------
------------------------------------------------------------
------------------------------------------------------------
-----------------------------------------------------ttt-aat
gg---------------------------cagactgtcagct------------------
-----------ttaatttgagg-gtatttaaatccaaatcaggtgaatttgtgcctccca
cttgttaggggcccaaaagtaatgggacaattggcttcta-agctgttccatggccaggt
-gtttgttattccctcattattccaattacaatgagcagataaaagg-tctagagttaat
ttcaa--gtgctatttggatttggaatctgttaccgttaagtcgca----tagatccaaa
gggctgtcactatcagtcaagcaagccatcaataggctg------aata-------taca
aaactc--atcagagagatggcaaaaacattaggcgtggacaaaacaactgtttggaata
tttaa-aa-aaa-aaaat-aacacactagtgagttctgcaacaccaaaagacccgtaaac
caagaa-aaacaactgtggtggatggccaaagaacta-ttttcctgatgaagaaaacacc
cttcacaacagttggccagatc-aagaacactctgcaggaggtaggtgcatgtatgtctg
agtcaataatcaagagaagacaacaccagagtgaatacagagggttcaccacaagatgca
aaccattggtgagcctcaaaaacaaaaaggccagattagagttct---acaaaagtcttc
acagaggagaaacaacatcctatggacagatgagactaagatcaacttgtaccagagtga
taggaagagaagagtatggagaaggataagaactgctcatgatcctaagtagtgaagcat
ggtagtagtagtgac--agtgtgggcatgtatggctgtcaatggatctggttgtgttgta
ttaattgatcatgcgactgctgacaaaagcagcaggataaattctgaagtgtttcaggta
acattttctgctcatattaagtcaaatgcttcaaaactcattggacagtgcttcacagtg
cagatggagaatgaccgaaagcacattgcaaaagcaacaaaagag-ttttggaatggaaa
gaagtggactgttatgcaatgtccaagtcaatcacaagacctgaatccgagtgtgcatgc
atgt-cacttgctgaagacaaaactgaggag-a-aaatgccctaaaaacaagcaggaact
----------------gaggcctggcagagcaccaccaggaatgaaacccagcatctggt
gatgtctaagcgttccagacttctggctgtaattgactgcaaaagatttttgaccaagta
tt-aataagtgaaagtttgatttaggattattattatat-ccaattacttttggaccctt
aacaagtgggaagcacat------------------------------------------
------------------------------------------------------------
------------------------------------------------------------
------------------------------------------------------------
------------------------------------------------------------
------------------------------------------------------------
------------------------------------------------------------
------------------------------------------------------------
------------------------------------------------------------
------------------------------------------------------------
------------------------------------------------------------
------------------------------------------------------------
------------------------------------------------------------
------------------------------------------------------------
------------------------------------------------------------
--------------------------------------
>Tc1-7_DR|54017
------------------------------------------------------------
------------------------------------------------------------
------------------------------------------------------------
------------------------------------------------------------
------------------------------------cagttaggtacaaaaatattggaa
cattgacacaattgt-aaca-cg-tgtggctctatacacca-acacaatggatttg-aaa
tgaa-----------atgcattt--------aactatcagctttaatttgagg-gtattt
-acatcc-aaatcaggtgaacg-ctgtaggaattacaatagtttgcatatgtgcctccca
cttgttaagggaccaa--------------------------------------------
------------------------------------------------------------
------------------------------------------------------------
------------------------------------------------------------
------------------------------------------------------------
------------------------------------------------------------
------------------------------------------------------------
------------------------------------------------------------
------------------------------------------------------------
------------------------------------------------------------
------------------------------------------------------------
------------------------------------------------------------
------------------------------------------------------------
------------------------------------------------------------
------------------------------------------------------------
------------------------------------------------------------
------------------------------------------------------------
------------------------------------------------------------
------------------------------------------------------------
------------------------------------------------------------
------------------------------------------------------------
------------------------------------------------------------
------------------------------------------------------------
------------------------------------------------------------
------------------------------------------------------------
------------------------------------------------------------
------------------------------------------------------------
------------------------------------------------------------
------------------------------------------------------------
------------------------------------------------------------
------------------------------------------------------------
------------------------------------------------------------
------------------------------------------------------------
------------------------------------------------------------
------------------------------------------------------------
------------------------------------------------------------
--------------------------------------
>Tc1-7_DR|54018
------------------------------------------------------------
------------------------------------------------------------
------------------------------------------------------------
------------------------------------------------------------
--------------------------------------------------aatatttgga
cattgacacaattta-aaaa-tt-tgta------------c-gcacaatggatttg-aaa
ttaaac--gaacaagatgtgcctttaatgcagactgtcagctttaatttgagg-gtattt
-acatca-aaatcaggtgaatg-ctgcataaattacaacagtttacatatgtgctttccc
tttgttaagggtccaaaagtaattggacaattgtcttcca--------------------
------------------------------------------------------------
----------------------------------tgacaa--------------------
--------------------------------------aa-aaaaa--------ccacac
aa-ctc--atcagaaagatagcacaatcattaggcgtggccaaaacaacagattggaaca
ttctt-----aa-aaaag-aatgcaccagtgagttcagcaacaccaaaagacccgaaaa-
--aa-aaaaaaaactgtggtggacaaccaaagaattc-tttccctggtgaaaaaaacacc
ctttacaatagttggccagatc-aagaacactctgcaggaggtaggtgtatttgtgtcaa
agtcaacaatcaagagaagacaacaccagagtaaatacagaaggtttgccacaagatgta
aaccattggtgagccccaaaaacaggaaggccagattagagttct---aaaaaa-tcttc
acagtactggaacaacatcctatggagagatgagaccaagatcaacttgtaccagagtta
tgggaagagaagagtttggagaaggaaaggaacagctcatgatcctaatcagtgaaacat
ggtggtggtatcgatatggcttgggcatgtatggctgtcaatggaactggttcttttgta
tttattgatgatgtgacggctgacaaaagccgcaggatgaactctgaagtgtttcaggca
atattttctgctcatattaagccaaatgcttcagaattcattagacagtgcttcacagtg
cagatggggaatgacccaaagcacactgcaaatgcaaccag--ag-tt-ttgaatggaaa
gaagtggaatgttatgcaatggccaagtcaatcacctcacctgaatccgattgtgcatgc
atta-cacttgctgaaaacaaaactgaagaa-a-aaatgccctaagaacaagcaggaact
gaagacagttggtgtagaggcctggcagagcaccaccaggaataaaa-ccagcatctggt
gat---------------------------------------------------------
---------------------ttatgattatt-attatt-ccaatcacttttgaaccctt
aacaagtgggagacacatatgcaaactgttttttttttt---tgctacaccttatttgga
tgtaaatgccctcaaataaaagctgacaatctgcagttaaagg-----------------
-----------------attg-tgttggtgtat-agag-cc-a-a-aaatg-t--ta---
aattgtgtc-agtgtc-c-aaatatt-----------------tatggaca---------
---caactg---------------------------------------------------
------------------------------------------------------------
------------------------------------------------------------
------------------------------------------------------------
------------------------------------------------------------
------------------------------------------------------------
------------------------------------------------------------
------------------------------------------------------------
------------------------------------------------------------
------------------------------------------------------------
------------------------------------------------------------
--------------------------------------
>Tc1-7_DR|54019
------------------------------------------------------------
------------------------------------------------------------
------------------------------------------------------------
------------------------------------------------------------
---------------------------------------------------atatttgaa
catggacacaattct-aaca-gt-gtgcgctataaacacca-acccaatcgatttg-aaa
ttaa-----------atgtgtttcatctgcagactgtcagctttaatttgaga-gtattt
-aca-cc-aaaccaagtgaatg-ctgtaggacttacaacagtttgcatctgtgcctgtca
cttgttaagagaataaaagtaattagacaattagcttcta-agctgttccacggtaaggt
-gtgagttattccttcattatctcaattaaaatgagcaga--------------------
----ggtgtcgcagtggca--cagtaggttgtgctgtcgactaacagcaagaa-------
----------tgttgctggttcgagcctcggctggttc----------------------
-------------------------------------agttggcttttctgtgtgaagtt
t-----ca-aaa-gaaag-aacgcaccagtgagctcagcattaccaaaagacatagaagg
ccatggaaaacaactgtggtagatgaccaaataattc-tttccttgttgaagaaaacacc
ctacacaacagttggccagatc-aagaacactctccagtacgtaggtgtatgtgtg----
---caacaatcaagagaacacttttccagagtgaatacagagggttcaccccaagatgta
aaccattagtgaacctcaaaaaaaggaaggccagattagagttct---gaaaaagtcttc
acagttctggaacaacatcctagggacagatgacattaagatcaactcgtaccaaagtga
ttggaggagaagagtatgggaaaagaaagaaactgcacatgatattaaacagtaaagcat
ggtgggagtagtgacatggcgtggacacatatggctgtcaataaaactggttctcttgta
ttttttgattatgtgactactgacaaaaa--gccagaggaattctgaagtgttccaggca
atatttactgctcatattcagccaaatactgtagaactcattggacggagcttcacagtg
ca----------gacccaaagcatactgcaaaagcaaccaaagag-tttttgaagggaaa
gaagtaggctgttatacaatggccaagtcaatcacttgacctgtatccgattaagcttga
tttt-cacgtgctgaagacaaaactgaaggg-a-aaaaaccccaagaacaagtaggaact
gaagacagttgttatagaggcctggcagagcaccactgggaatgaaccccagtgtctggt
aatgtctatgcattcgagacttcagactgtaattgactgcaaaggatttgcaactaagta
tt-aa-----aaaaattagaaggt--------------------ttaattttggattctt
aacaagtgggaagcacatatacaaactgttgtaagtcctacagccttcacctgatttaga
tgtaaataccctcacattaaagctcacagtctgcagctaaagcacac-------------
------------------------------------------------------------
------------------------------------------------------------
------------------------------------------------------------
------------------------------------------------------------
------------------------------------------------------------
------------------------------------------------------------
------------------------------------------------------------
------------------------------------------------------------
------------------------------------------------------------
------------------------------------------------------------
------------------------------------------------------------
------------------------------------------------------------
------------------------------------------------------------
--------------------------------------
>Tc1-7_DR|54020
------------------------------------------------------------
------------------------------------------------------------
------------------------------------------------------------
------------------------------------------------------------
-----------------------------------------------------attggga
cattgacacaattct-agca-t--tttggctctatacagc-aacacaatagatttt-aaa
tgaaac--aaacaagttgtgctttaactgcagactgttagctttaatttcaag-atattt
-acatcc-aaagcaggtgaaca-gtgtagggattaaaacagtttgcatatgtgcctccca
cttgttaagggtctaaaagtaattggacagttggcttcta-agctgtttcatggtcagag
-gtgtgattttctctcattatcccaattacaatgggcatataaaagg-tccagaattaat
ttcaagtgtgctttttgcatttgaaatctgttactgtcaa--ctcaaaataagatccaaa
gagctgtcactatcagtctagcaagccatcattaggctg--aaaaa-ca-------a---
aaaccc--atcagagagatagcaaaaacattagacgtggccaaaacaattgtttgaaaca
ttcct-a--aag-gaaat-aatgcaccagtgagctcagcaacaccaaaagagccggaaga
ccatggaaaacaactgtggttgatgaccaaagaatta-tttccctggcgaaaaaaacacc
cttctcaacagttggccagata-aagaacactctccaggaggtaggtgtatgtgtgtcaa
agtcaacaatcaagaaaagactacaccagaatgaatagagagggttcaccacaagatgta
aaccactgatgagcctcaaaaataagaaggccagattacagtaat---aaagccaccttc
acagtggtggaacgacatcc----aacagatgagatcaatatcaacttataccagaatga
tgggaagaaaaaagtgtaaggaaggaaaggagctgttcatggtcctaagcattgaagcat
ggtggtagtagtgacatggcatgggcatgtatggctgtcaataaaactgtttctcttgta
tttattgatgatatgactggtgacaaaatcagcaggatgaattttgaagtgtttcaggca
atatgttctgcttatattcagccaaaagcttcagtactcattggacggtgcttcacagag
cagatggagaatgacccaaagcatactgcaaaagcaaccaaatag-tttttgaagggaac
gaagttgaatgttatgcaatgg------caatcacctga-ctaaatcc------------
------------------------------------------------------------
------------------------------------------------------------
------------------------------------------------------------
------------------------------------------------------------
------------------------------------------------------------
------------------------------------------------------------
------------------------------------------------------------
------------------------------------------------------------
------------------------------------------------------------
------------------------------------------------------------
------------------------------------------------------------
------------------------------------------------------------
------------------------------------------------------------
------------------------------------------------------------
------------------------------------------------------------
------------------------------------------------------------
------------------------------------------------------------
------------------------------------------------------------
------------------------------------------------------------
--------------------------------------
>Tc1-7_DR|54021
------------------------------------------------------------
------------------------------------------------------------
------------------------------------------------------------
------------------------------------------------------------
-------------------------------------agttgggtaaataagtatttgga
catttt----------aaca-tt-tttggctctatacacca-aaacaactgatttg-aaa
tgaaac---gccaaagttt-----------------------------------------
-----ta-aaatcaggtgaacg-gtgtagggattacaacagtttgcctatgtgcctcaca
cttgttaagggtccaaaagtaattgga-aattgacctcta-agctgttccatggccaggt
-gtgtgctactccctcattatcccaattacaatgagca----------------------
-------------------tttggaatctgttactgtcaactctcaagatgagatccaaa
gagctttcactatcagtcaagcaagccatcattaggctaa-aaaaaaaa-------aatc
a-------------gagatagcaaaaacattacgcatgtctaaaacaac----tggaaca
ttctttaa-aaa-gaaag-aacgcaccagtgagctcagcaacaaacaaagacccataaga
ccacggaaaacaactgttgtggaagaccgacaaatta-tttccctggtgaaaaaaacacc
cttcacaacagttggtcagatc-aagaa-----------gggtaggtgtttgtgtgtcag
agtcaacaatcaagagaagactacgccaaaatgattatagggggttcgccacaagatgta
aaccattagtgagcctcaaaaacaggaaagccagattaaagttct---aaaaaa------
---catctggaaaaacatcttatggaaagataaggccaagatcaacttgtaccagtctga
taggaagagaagattatggagaaggaaagaaactgctcatgatcttaagcagtgaagcat
ggccgtagtagtgacatagcgtgggcatgtatggatgtcaatggaactgcttctattgta
tttattgatgatgtgactgctgacaaaagtagtaggatgaagtctgtagtgtttcaagca
a--ttttctgctcata-taagctaaatgcttcagaa------ggacgatgcttcacagtg
cagatggaaaatgacccaaagcatactgcaaatgcaaccaaagag-tttttgaagggaaa
gaagtggaatgttatgcaatggcc---------------------tctgctgatgtctat
gcgt-tccagacttcaggctgttattaactg-c-aaaggatttgcaaccaagtattaaaa
agtgaaagtt-tgattaatgattgtc----------------------------------
------------------------------------------------------------
--------------------------------attctgt-ccaattacttttggaccctt
aacaaatgggaagcacatattcaaactgtggtaattcctacagcatttaacaa-tttaga
ttta-----cctcaaattaaacctgaccatctgcaattaaagcacatctt-g--------
------------------------------------------------------------
------------------------------------------------------------
------------------------------------------------------------
------------------------------------------------------------
------------------------------------------------------------
------------------------------------------------------------
------------------------------------------------------------
------------------------------------------------------------
------------------------------------------------------------
------------------------------------------------------------
------------------------------------------------------------
------------------------------------------------------------
------------------------------------------------------------
--------------------------------------
>Tc1-7_DR|54022
------------------------------------------------------------
------------------------------------------------------------
------------------------------------------------------------
------------------------------------------------------------
------------------------------------cagttaggtccatacatattggga
tattgacacaattctcaatt-tt-tttggatctttacacca-acacaatggatttg-aaa
ttaaac--aaacaagatgtgctttaactgaagactgtcagctttaacttgagg-gtatta
-acatcc-aaatcaggtgaacg-ctgtaggagttacaacagattgcatatgtgcctccca
cttgttaagggacgtaaaaggacttg----------------------------------
------------------------------------------------------------
------------------------------------------------------------
------------------------------------------------------------
------------------------------------------------------------
------------------------------------------------------------
------------------------------------------------------------
------------------------------------------------------------
------------------------------------------------------------
------------------------------------------------------------
------------------------------------------------------------
------------------------------------------------------------
------------------------------------------------------------
------------------------------------------------------------
------------------------------------------------------------
------------------------------------------------------------
------------------------------------------------------------
------------------------------------------------------------
------------------------------------------------------------
------------------------------------------------------------
------------------------------------------------------------
------------------------------------------------------------
------------------------------------------------------------
------------------------------------------------------------
------------------------------------------------------------
------------------------------------------------------------
------------------------------------------------------------
------------------------------------------------------------
------------------------------------------------------------
------------------------------------------------------------
------------------------------------------------------------
------------------------------------------------------------
------------------------------------------------------------
------------------------------------------------------------
------------------------------------------------------------
------------------------------------------------------------
--------------------------------------
>Tc1-7_DR|54023
------------------------------------------------------------
------------------------------------------------------------
------------------------------------------------------------
------------------------------------------------------------
-------------------------------------------------aaatatatgga
catcaacacaattctt-gca-tt-tttgggtctatacacta-acacaatagatttg-aaa
tgaaac--aaaaaacgtgtgccttaactacagactgtcagcttcaatctgagg-gtattt
-acatcc-aaaccaggtgaagg-gtgtaggaat---tacaactgttatatgtgcctccca
cttgttaggggaccaaaagtaaagggtcaattggcttctc-agctgtttcatgaccaggt
-gtgtgaggttctttcattattccaattacaatgagtagatagaag------gtccagag
ttcaagtgtgctatttgcatttggaatctgttactgtcaactctcaagatgagatccaaa
taactgtcactatcagtcaagcaag-tgtcactaggctga-aaaaaaaaa----aaaaac
a--------tcagagagattgcaaaaacaataggcatggccaaaacaaccaattgga---
--------------------atgcaccagtgagctcagcaacaccaaaatacctaaaaga
ccatgataaacaactatggaggaagaccaaagaattc-tttccctgttgaagaaaacacc
ctccacagcagttggccagatcaaaaaacattccccaggaggtaggtctatgtgtgttaa
agtcaacaattaagaaaagactacaccacagtgaatacagagggttcacgacaagatgta
acactttagtgagcctcaagaacaggaaggcgagattagagttct---aagaaagccttc
atagttctggaacaatttgccatgcacagatgagaccaagatcaacttttacttgtctga
tgggagaagaggagtatggagaagtaaaggaactgctcatgaacctaagccgtgaagcat
ggtggtggtactgttatggcatgggcatg------------------tggttctcttgta
tttattgatgatgtgactgctgacaaaagcagccaattgaattctgaagtgtctctgaca
atattgtctgaacag--------aacttcttgaatgc--------------ttcacaga-
--gatgaaaattgactgaaagcatactgcaaaaggaatc--agag-tttttgaagggaaa
aaagtggaatgttaagcaatggccaggtcaatcacctgacctaaatcccactgagcatgt
attt-cacttgctaaagacaaaaccgacgag-a-gaatgccccaagaacatgcagggact
gaagattgt------agaggtctggcggagtaccaacaggaacgaaacccagcgcctggt
gatgtatatgcattgcagacttcaggctgtccttgacagcaaaggatttgcaaccaagta
tt-taaaagtgaaagtttgatttatgattcttattatgt-ctcattgcttttggtccctt
aacaagtaggaggcacatatgcaaactgttgtaattcctacagcattcacctgattagga
tgcaaataccctcaagttaaacctgacagtctgcaattaaagcacatata-g--ctcat-
tta-gatt-caa-atctattg-ttttggcatat---------a-----------------
------------------------------------------------------------
------------------------------------------------------------
------------------------------------------------------------
------------------------------------------------------------
------------------------------------------------------------
------------------------------------------------------------
------------------------------------------------------------
------------------------------------------------------------
------------------------------------------------------------
------------------------------------------------------------
------------------------------------------------------------
------------------------------------------------------------
--------------------------------------
>Tc1-7_DR|54024
------------------------------------------------------------
------------------------------------------------------------
------------------------------------------------------------
------------------------------------------------------------
------------------------------------------------------------
------------------------------------------------------------
------------------------------------------------------------
------------------------------------gaaagtttg---------------
------------------------------at----------------------------
--------------------------ttata-----------------------------
----agc-----att---------attctgtc--------------------aat-----
------------------------------------------------------------
-----------------------------------------aa------cttttgg----
------------------------------------------acc---------------
------------------------------------------------------------
------------------------------------------------------------
--------------------ct--------------------------------------
-------------------aaa-----------------agt------------------
a--------------------gaggacatatgcaactg--------ttgtaa--------
--------------t------a-------------------aacc---------------
----------gt----------gaataaatac--ctcaaaatacagctggcagtcctgta
gtta-----------------------agtta------aaagtct----tgtt--a----
-----ttttattt---------caaatccatt-------------------------gtg
ttggtg--------------------tatagaggcaa--aaagaa-tttttgatg-----
---tccaaatatt--gtgaccctcaagtcaatcacctgatttgaatccgtttgagcttgc
attt-cacttgctgaagacaaa----acggg---aaatgctccaagaac--gcaggaact
gaagacagttgctatcgaggcctggtagaacaccaccaggaatgaaactcagcatctggt
aaagtctatgcatttcagacttt-------------------------------------
-----------------------------a-------g----------------------
---------------------------gttgtaat-----------t----------g--
------------------actgcaaatgatttacaaccaa--------------------
---------------------------gtata--a-agt---g-a-aag-----------
------------------------------------------------------------
------------------------------------------------------------
------------------------------------------------------------
------------------------------------------------------------
------------------------------------------------------------
------------------------------------------------------------
------------------------------------------------------------
------------------------------------------------------------
------------------------------------------------------------
------------------------------------------------------------
------------------------------------------------------------
------------------------------------------------------------
--------------------------------------
>Tc1-7_DR|54025
------------------------------------------------------------
------------------------------------------------------------
------------------------------------------------------------
------------------------------------------------------------
------------------------------------------------------------
------------------------------------------------------------
------------------------------------------------------------
------------------------------------------------------------
------------------------------------------------------------
------------------------------------------------------------
------------------------------------------------------------
------------------------------------------------------------
------------------------------------------------------------
------------------------------------------------------------
------------------------------------------------------------
------------------------------------------------------------
------------------------------------------------------------
------------------------------------------------------------
------------------------------------------------------------
------------------------------------------------------------
------------------------------------------------------------
------------------------------------------------------------
------------------------------------------------------------
------------------------------------------------------------
------------------------------------------------------------
------------------------------------------------------------
------------------------------------------------------------
------------------------------------------------------------
------------------------------------------------------------
---------------------------------------------ttgacttgatttgga
tgtatatactctcaaatt------------------------------------------
----------aa-atccattg-tgttggtgtat-agag-ca-a-a-aaatt-c--ta-ga
-atagtgtc-gatgtc-c-aagtatt-----------------tatgcaac---------
---taac-----------------------------------------------------
------------------------------------------------------------
------------------------------------------------------------
------------------------------------------------------------
------------------------------------------------------------
------------------------------------------------------------
------------------------------------------------------------
------------------------------------------------------------
------------------------------------------------------------
------------------------------------------------------------
------------------------------------------------------------
--------------------------------------
>Tc1-7_DR|54026
------------------------------------------------------------
------------------------------------------------------------
------------------------------------------------------------
------------------------------------------------------------
------------------------------------------------------------
------------------------------------------------------------
------------------------------------------------------------
------------------------------------------------------------
------------------------------------------------------------
------------------------------------------------------------
------------------------------------------------------------
------------------------------------------------------------
------------------------------------------------------------
------------------------------------------------------------
------------------------------------------------------------
------------------------------------------------------------
------------------------------------------------------------
------------------------------------------------------------
------------------------------------------------------------
--------------t------a-------------------attt---------------
----------ga----------gggtatatac----------------------------
------------------------------------------------------------
------------------------------------------------------------
------------------------------------------------------------
------------------attatcaagtcaatcacctgaattgaattcgtttgagcttgc
attt-cacttggtgaagacaaaattgacggg---aaatgctccaagaac--gcaggaact
------agttgctatcgaggcctggtagagcaccaccaggaatgaaactca----ctggt
gatgtctatgcattccagacttc-------------------------------------
-----------------------------a-------g----------------------
---------------------------gctgtaat-----------t----------ggg
aataaataccctcaaattaaagctgacagtctgcagttaaagcacatctt-g--ttagt-
ttc-attt-caa-atccatta-tgttggtgtg--a-gga---a-a-aaatt-t--ta-ga
-attgtgt--aatgtc-c-aaatatt-----------------tgtggacc---------
---taact----------------------------------------------------
------------------------------------------------------------
------------------------------------------------------------
------------------------------------------------------------
------------------------------------------------------------
------------------------------------------------------------
------------------------------------------------------------
------------------------------------------------------------
------------------------------------------------------------
------------------------------------------------------------
------------------------------------------------------------
--------------------------------------
>Tc1-7_DR|54027
------------------------------------------------------------
------------------------------------------------------------
------------------------------------------------------------
------------------------------------------------------------
------------------------------------------------------------
------------------------------------------------------------
------------------------------------------------------------
------------------------------------gaaagtttg---------------
------------------------------at----------------------------
--------------------------ttatg-----------------------------
----agt-----att---------attctgtc--------------------aat-----
------------------------------------------------------------
-----------------------------------------aa------cttttgg----
------------------------------------------acc---------------
------------------------------------------------------------
------------------------------------------------------------
--------------------ct--------------------------------------
-------------------aaa-----------------agt------------------
g--------------------gaggacatatgtaactg--------ttgtaa--------
--------------t------a-------------------aac----------------
-----------t----------gaataaatacaaatcaaattaaagctgacagt-ctgct
gtta-----------------------agc----------aatct----tgtt--a----
-----ttttattt---------caaatccatt-------------------------gtg
ttggtg--------------------tatagagggaa--aaagaa-ttatcgatg-----
---tccaaatatt--gcgaccctcaagtcaatcacctgatctaaatccgattgagcctgc
attt-cacttgctgaagacaaaactgacggg---aaatgctccaagaac--gcaggaact
gaagacagttgctattgtggcctggtagagcaccaccaggaatgaaactcagcgtctggt
gatgtctttgcattccagacttc-------------------------------------
-----------------------------a-------g----------------------
---------------------------gctgtaat-----------t----------g--
------------------actgcaaaggatttacaaccaa--------------------
---------------------------gtata--a-agt---g-a-aagtg-t--ta-tg
-attat------------------------------------------------------
------------------------------------------------------------
------------------------------------------------------------
------------------------------------------------------------
------------------------------------------------------------
------------------------------------------------------------
------------------------------------------------------------
------------------------------------------------------------
------------------------------------------------------------
------------------------------------------------------------
------------------------------------------------------------
------------------------------------------------------------
--------------------------------------
>Tc1-7_DR|54028
------------------------------------------------------------
------------------------------------------------------------
------------------------------------------------------------
------------------------------------------------------------
------------------------------------------------------------
------------------------------------------------------------
------------------------------------------------------------
------------------------------------------------------------
------------------------------------------------------------
------------------------------------------------------------
------------------------------------------------------------
------------------------------------------------------------
------------------------------------------------------------
------------------------------------------------------------
------------------------------------------------------------
------------------------------------------------------------
------------------------------------------------------------
------------------------------------------------------------
------------------------------------------------------------
------------------------------------------------------------
------------------------------------------------------------
------------------------------------------------------------
------------------------------------------------------------
------------------------------------------------------------
------------------------------------------------------------
------------------------------------------------------------
------------------------------------------------------------
------------------------------------------------------------
------------------------------------------------------------
---------------------------------------------ttgacttgatttgaa
tgtaaataccctcaaattgacgctgacagtctacagttaaagcacatctt-g--tttgt-
ttc-attt-aaa-atccattg-tgtttgtgta--agag-ac-a-a-aaatg-c--ta-ga
-attgtgtt-gatttc-c-aaatatt-----------------tatgctat---------
---taactg---------------------------------------------------
------------------------------------------------------------
------------------------------------------------------------
------------------------------------------------------------
------------------------------------------------------------
------------------------------------------------------------
------------------------------------------------------------
------------------------------------------------------------
------------------------------------------------------------
------------------------------------------------------------
------------------------------------------------------------
--------------------------------------
>Tc1-7_DR|54029
------------------------------------------------------------
------------------------------------------------------------
------------------------------------------------------------
------------------------------------------------------------
------------------------------------cacttaaattcataaatatttaaa
cattgacacaatact-agca-tt-tttggctctatacacca-acacaatggatttt-aaa
tgaaac-----taacttgtgctttaactgcagactgtccgctttaatctgagg-atattt
-acctcc-aaatcagatgaatg-gtgtagggattata-----------------------
------------------------------------------------------------
------------------------------------------------------------
---------acagtttgcat----------------------------------------
------------------------------------------------------------
------------------------------------------------------------
------------------------------------------------------------
------------------------------------------------------------
------------------------------------------------------------
------------------------------------------------------------
------------------------------------------------------------
------------------------------------------------------------
------------------------------------------------------------
------------------------------------------------------------
------------------------------------------------------------
------------------------------------------------------------
------------------------------------------------------------
------------------------------------------------------------
------------------------------------------------------------
------------------------------------------------------------
------------------------------------------------------------
------------------------------------------------------------
------------------------------------------------------------
------------------------------------------------------------
------------------------------------------------------------
------------------------------------------------------------
------------------------------------------------------------
------------------------------------------------------------
------------------------------------------------------------
------------------------------------------------------------
------------------------------------------------------------
------------------------------------------------------------
------------------------------------------------------------
------------------------------------------------------------
------------------------------------------------------------
------------------------------------------------------------
------------------------------------------------------------
--------------------------------------
>Tc1-7_DR|54030
------------------------------------------------------------
------------------------------------------------------------
------------------------------------------------------------
------------------------------------------------------------
------------------------------------cagttaggtccagaaatattagga
cgttgacacaatcat-aaca-tt-tttggctccctacacca-acacaatggattt-----
------------------------------------------------------------
------------------------------------------------------------
------------------------------------------------------------
------------------------------------------------------------
------------------------------------------------------------
------------------------------------------------------------
------------------------------------------------------------
------------------------------------------------------------
------------------------------------------------------------
------------------------------------------------------------
------------------------------------------------------------
------------------------------------------------------------
------------------------------------------------------------
------------------------------------------------------------
------------------------------------------------------------
------------------------------------------------------------
------------------------------------------------------------
------------------------------------------------------------
------------------------------------------------------------
-------------------------------------------------------aaact
gaagacagt---agtagaggtctggcagagcaccacaagggatgaaacccagcggctggt
gatgtctttatgttccagacatcaggctgtaattgactgcaaaggatttgcaaccaagaa
tt--aaaagtgaaagtttgatttatgaatattattctgt-cccattacttttggaccctt
aacaagtggg--------------------------------------------------
---------------------------------------aagcacat-------------
------------------------------------------------------------
------------------------------------------------------------
------------------------------------------------------------
------------------------------------------------------------
------------------------------------------------------------
------------------------------------------------------------
------------------------------------------------------------
------------------------------------------------------------
------------------------------------------------------------
------------------------------------------------------------
------------------------------------------------------------
------------------------------------------------------------
------------------------------------------------------------
--------------------------------------
>Tc1-7_DR|54031
------------------------------------------------------------
------------------------------------------------------------
------------------------------------------------------------
------------------------------------------------------------
------------------------------------------------------------
------------------------------------------------------------
------------------------------------------------------------
------------------------tgtaggaattacaacagtttacatgtatgcctccta
cttgttaagggtccaaaagtaattggacaatttactacta-agctgtcccgtggt-----
--------attccctcattattcaaattataatgagcagataaaaga-tccag-gttcat
ttcaagtgtgctagttgcatttgt----tgttactgtcacctctcaagatgatatccaaa
gagctgttactatcagtcaagcaaa-----------------------------------
------------------------------------------------------------
------------------------------------------------------------
------------------------------------------------------------
------------------------------------------------------------
------------------------------------------------------------
------------------------------------------------------------
------------------cc--------------atcg----------------------
--------------t---------------------------------------------
--------tag-------------------------------------------------
------------------------------------------------------------
------------------------------------------------------------
--------------tctaaa---------aaaaacaacc---------t---aagagaga
tag---aaatattaggc----gccaaaacaactgtttg--------------------ac
attt---------------aaaatt-----a-a-gaacacaccaggat-g-gcaggaact
gaagacagtttctggagaggcctggcagagcatcaccagggatgaaacccattatctggt
gatgtctacacattccagacttcaggttgtaattgactgcaaaggatttgcacctaagta
tt-taacagtgaaagtttgatttatgattattgttctgt-ccaattacttttgaaccctt
aacaagtgggagg--catatgtacattgttgtaattcctacagcgttcacatgattcgga
tgtaaattacctcaaattaaagctagcagtctgcagttaaagcacacctt-g--ttcct-
ttcaattc-aa------attg-tgttagtgtat-agag-cc-a-a-aagtg-t--ta-ga
-attgtgtc-aatgtc-c-caatata-----------------tatggacc---------
---taaatg---------------------------------------------------
------------------------------------------------------------
------------------------------------------------------------
------------------------------------------------------------
------------------------------------------------------------
------------------------------------------------------------
------------------------------------------------------------
------------------------------------------------------------
------------------------------------------------------------
------------------------------------------------------------
------------------------------------------------------------
--------------------------------------
>Tc1-7_DR|54032
------------------------------------------------------------
------------------------------------------------------------
------------------------------------------------------------
------------------------------------------------------------
------------------------------------------------------------
------------------------------------------------------------
------------------------------------------------------------
------------------------------------------------------------
------------------------------------------------------------
------------------------------------------------------------
------------------------------------------------------------
------------------------------------------------------------
------------------------------------------------------------
------------------------------------------------------------
------------------------------------------------------------
-------------------atc-aagaacacactccaggaggtaggtatattcgtgtcaa
agtcagcaatcaagagaagacttcaccagagtgaatacagagggttctccacaagatgta
aaccattggtgagcctcaagagcaggaaggttagattaa--ttct---aaaa--------
------------------------------------------------------------
-----------------------------------tgtatgact----------------
-------------------------catgtggggctgtcaatggaactgattatcttgta
tttattaatggtgtgactgctgacaaaacaagtagggtgaattctga--------aggca
acattttctgctcatatttagttaaatgcttcagaactcattggaaggcatttcatagag
cagatggagaatgacccaaagcatactgcaaaagcaaccaaaggg-tttttgaggggaaa
gaagtggaaggctctacaatggcaaggtcagtcacctgacctgaatctggttaagcatgc
gttt-cacatgctgaagaccaaactgaaggg-a-acatgtcatatgaacaagcaggaact
gaagac-ggttctgtagaggccgggcaatacaccaccgggaatgtaacccagcgtatggt
gatgtctacgccttccaaacttcaggctgtaactgactgcaaaggatttgcaaccaagta
tt-aaaaagtaaaagtttgaattatgattattattctgt-tcaattactattggaccctt
aacaagtgggaggcacatatgcaaactgttataattcctaaagtgttcacctgatttgga
tgtaaataccctcaaattaaagctgacagcttgcagttgaagcacatctt-g--ttcga-
ttc-attt-caa-atccattg-tgttggtaaat-agag-cc-a-a-aaatg-t--ta-aa
-attgtgtt-gatgtc-c-caatatt-----------------catggacc---------
---taactgcagttaggtccataaatattgggacatcgacactattctaacatttttggc
tctgtacaccaacaaaacagatttgaaaaaaataaaaacaagatgtgctttaactgcaga
ctgtctgctctaatttgagggtatttacatccaaatcaggttaacagtgtaggaattaca
acaggttgcatatgtgccttccacttgttaa-----------------------------
------------------------------------------------------------
------------------------------------------------------------
------------------------------------------------------------
------------------------------------------------------------
------------------------------------------------------------
------------------------------------------------------------
------------------------------------------------------------
--------------------------------------
>Tc1-7_DR|54033
------------------------------------------------------------
------------------------------------------------------------
------------------------------------------------------------
------------------------------------------------------------
------------------------------------------------------------
------------------------------------------------------------
----------------------------------------------tttaagg-gtattt
-acatcc-aaatcaggtgaact-gtgtagtaattacaacattttgcatatgtgcctccca
cttgttaagggtccaaaagtaattggacaatgggctacta-agctgttccatggccaggt
-gtgtgtgatt-------------------------------------------------
------------------------------------------------------------
------------------------------------------------------------
------------------------------------------------------------
------------------------------------------------------------
------------------------------------------------------------
------------------------------------------------------------
------------------------------------------------------------
------------------------------------------------------------
------------------------------------------------------------
------------------------------------------------------------
------------------------------------------------------------
------------------------------------------------------------
------------------------------------------------------------
------------------------------------------------------------
------------------------------------------------------------
------------------------------------------------------------
------------------------------------------------------------
------------------------------------------------------------
------------------------------------------------------------
------------------------------------------------------------
------------------------------------------------------------
------------------------------------------------------------
------------------------------------------------------------
------------------------------------------------------------
------------------------------------------------------------
------------------------------------------------------------
------------------------------------------------------------
------------------------------------------------------------
------------------------------------------------------------
------------------------------------------------------------
------------------------------------------------------------
------------------------------------------------------------
------------------------------------------------------------
------------------------------------------------------------
--------------------------------------
>Tc1-7_DR|54034
------------------------------------------------------------
------------------------------------------------------------
------------------------------------------------------------
------------------------------------------------------------
------------------------------------------------------------
------------------------------------------------------------
------------------------------------------------------------
------------------------------------------------------------
-----------------agtaattggacaattggcttcta-agcttttccatggccaggt
-gtgtgttattccgtcattatgacatttacaacgagcaaataaaagg-tccagagttaat
ttcaagtttgctatttgcatttggaatttgttactgtaaacttttaagatgagaacc--a
gagctgtcactatcagt----caagccatcaataggctg-----------------aaaa
aaaaac--atcagagagatagcaaacacattaggtatggccaaaacaactgtttggaaca
ttctt-aa-aaag-aagg-aacgcaccagtgatcacggcaacaccaaaagaccaggaaaa
ccacagcaacaaactgtggtggacaactgaagagttc-tttccctgattaagaaaacacc
cttcacaaaagttggctggatt-aaaaacactctccaggaggtaggtgtatgtgtgtcaa
agtcagcaatcaagcgaagactttaccagagtaaatacagagggttcaccacaagaagta
aatcattggtgaacctcaaaaacagtaaggtcagattagagttca---aaaaaagccttt
aca--------------------------------------------------------g
tgagaagag----------agaaggaaagaaagggcttatgatcctaagcagtgaagcat
ggtggtagtagtgatatggcatgggcatgtatggctgccaatggaataggttctcttgta
attattgatgatgtgattgcttaaacaagcagca-----------------tattaatcc
atattatatactcattttaatccaaacacttcagaactcactggacggcgcttcacagtg
cag-------ataacccaaagcatacagcaaaagaaatcaaagag-tttttgaaaggaat
gatgtggaatgttatgcaatggccaagtccatcacctgagctgaatccgattgaatatgc
attt-cacttgctaaagacaaaactgaaggg-a-aaattccccaagagcaaacaggatct
gaagacagttgcagtagaggcctggcagagcaccaccagtaatgaaacgcagcatctggt
gatgtctttgcgttccagacttcaggctgtaattggctgcagcggatttacaaccaagta
tt-aaaaagtgaacatttgagttatgattattattctgt-ccaatttcttttggtccctt
aacaagtgggaggcacatatacaagctgtggtaattcctacactgttcaactgat----t
tgtaaataccctcaaattaaagctgatagtctgcagttaaagcaaatctc-a--tttgt-
ttt-attt-taa-attcattg-tgttggaacc----------a-a-aaatt-t--ta-ga
-atggtgtc-aatgtc-c-aaacatt-----------------tatggacc---------
---caac-----------------------------------------------------
------------------------------------------------------------
------------------------------------------------------------
------------------------------------------------------------
------------------------------------------------------------
------------------------------------------------------------
------------------------------------------------------------
------------------------------------------------------------
------------------------------------------------------------
------------------------------------------------------------
------------------------------------------------------------
--------------------------------------
>Tc1-7_DR|54035
------------------------------------------------------------
------------------------------------------------------------
------------------------------------------------------------
------------------------------------------------------------
------------------------------------cagttaggtccataaatattagga
catcagcacaattct-aaca-tt-tttggctctatac---a-acacaatggatt---gaa
atacac--aatcaagatgaggtttaactgcagactgtcagcttcaatttgagg-gtattt
-acatca-aaatcaggggaacg-gtgtaggaaataaaacagtttgcaaatgtgcctctca
cttgttaagggaccaaaggtaaaaggacaattggcttctc-agctgttacatggccaggt
-gtgtgttattcccttattatcccaattacagcaagcagataaaagg-tc----------
------------------------------------------------------------
------------------------------------------------------------
------------------------------------------------------------
------------------------------------------------------------
------------------------------------------------------------
------------------------------------------------------------
------------------------------------------------------------
------------------------------------------------------------
------------------------------------------------------------
------------------------------------------------------------
------------------------------------------------------------
------------------------------------------------------------
------------------------------------------------------------
------------------------------------------------------------
------------------------------------------------------------
------------------------------------------------------------
------------------------------------------------------------
------------------------------------------------------------
------------------------------------------------------------
------------------------------------------------------------
------------------------------------------------------------
------------------------------------------------------------
------------------------------------------------------------
------------------------------------------------------------
------------------------------------------------------------
------------------------------------------------------------
------------------------------------------------------------
------------------------------------------------------------
------------------------------------------------------------
------------------------------------------------------------
------------------------------------------------------------
------------------------------------------------------------
------------------------------------------------------------
------------------------------------------------------------
--------------------------------------
>Tc1-7_DR|54036
------------------------------------------------------------
------------------------------------------------------------
------------------------------------------------------------
------------------------------------------------------------
------------------------------------------------------------
------------------------------------------------------------
------------------------------------------------------------
------------------------------------------------------------
------------------------------------------------------------
------------------------------------------------------------
------------------------------------------------------------
------------------------------------------------------------
------------------------------------------------------------
------------------------------------------------------------
------------------------------------------------------------
------------------------------------------------------------
------------------------------------------------------------
------------------------------------------------------------
------------------------------------------------------------
------------------------------------------------------------
------------------------------------------------------------
------------------------------------------------------------
------------------------------------------------------------
------------------------------------------------------------
------------------------------------------------------------
------------------------------------------------------------
------------------------------------------------------------
------------------------------------------------------------
------------------------------------------------------------
--------------acatatgcaaaccgttgtaattcttataacaatcccctgatttgga
tgtaaatactctcaaattaaagctgacattctgcagttaaatcccatc---a--ttcat-
ttt-attt-taa-atcgattg-tgttggtgtac-tgag-ca-a-a-aaacg-t--ta-ga
-attgtgtt-gatgtc-c-aaatatt-----------------tatgaacc---------
---taactg---------------------------------------------------
------------------------------------------------------------
------------------------------------------------------------
------------------------------------------------------------
------------------------------------------------------------
------------------------------------------------------------
------------------------------------------------------------
------------------------------------------------------------
------------------------------------------------------------
------------------------------------------------------------
------------------------------------------------------------
--------------------------------------
>Tc1-7_DR|54037
------------------------------------------------------------
------------------------------------------------------------
------------------------------------------------------------
------------------------------------------------------------
-----------------------------------------------acaaatatttgga
catcaacacaattgt-aaca-tt-tttggctctttacacaa-acacaatcgattta-aca
t----t--gaacaaaatgtgctttaactgcagactgtcagctctaattcaagg-atattt
-acattc-aaattaggtgaaca-ctgtaggaattacaacatgttgcatatgtgcctccca
cttgttaagggtctaaaagtaattggacagttggcttcaa-agctgttcca---------
------------------------------------------------------------
------------------------------------------------------------
------------------------------------------------------------
------------------------------------------------------------
------------------------------------------------------------
------------------------------------------------------------
------------------------------------------------------------
------------------------------------------------------------
------------------------------------------------------------
------------------------------------------------------------
------------------------------------------------------------
------------------------------------------------------------
------------------------------------------------------------
------------------------------------------------------------
------------------------------------------------------------
------------------------------------------------------------
------------------------------------------------------------
------------------------------------------------------------
------------------------------------------------------------
------------------------------------------------------------
------------------------------------------------------------
------------------------------------------------------------
------------------------------------------------------------
------------------------------------------------------------
------------------------------------------------------------
------------------------------------------------------------
------------------------------------------------------------
------------------------------------------------------------
------------------------------------------------------------
------------------------------------------------------------
------------------------------------------------------------
------------------------------------------------------------
------------------------------------------------------------
------------------------------------------------------------
------------------------------------------------------------
--------------------------------------
>Tc1-7_DR|54038
ttcaaacccatcagagagat-aaagaccggaagacca-----------------------
------------------------------------------------------------
-------------tggatacaaata-----------------------------------
----------------------------------tggtggattatgccgaa-------ga
attgtttccctggtgaagaa----------------aagtcaggtccataaatattgcga
catcgacacaattct-aaaa-tt-ttcggctcgatacacca-acacaatggatttg-aaa
tgaaac--gaacaatacgtgctttaactacagattgtcagctttaatttgagg-g-----
-gtatcc-aagtcaggtgaatg-ttgtaggaattaca-----------------------
------------------------------------------------------------
------------------------------------------------------------
----------------acagtttgtatatgtgcctcccacttgttta---gggaccaaaa
gtgatgacaaaattagtt------------------------------------------
---------------------------------------------------tctcagctg
ttcca--agg--------------------------------------------------
------------------------------------------------------------
------------------------------------------------------------
------------------------------------------------------------
------------------------------------------------------------
------------------------------------------------------------
------------------------------------------------------------
------------------------------------------------------------
------------------------------------------------------------
------------------------------------------------------------
------------------------------------------------------------
------------------------------------------------------------
------------------------------------------------------------
------------------------------------------------------------
------------------------------------------------------------
------------------------------------------------------------
------------------------------------------------------------
------------------------------------------------------------
------------------------------------------------------------
------------------------------------------------------------
------------------------------------------------------------
------------------------------------------------------------
------------------------------------------------------------
------------------------------------------------------------
------------------------------------------------------------
------------------------------------------------------------
------------------------------------------------------------
------------------------------------------------------------
------------------------------------------------------------
------------------------------------------------------------
------------------------------------------------------------
--------------------------------------
>Tc1-7_DR|54039
------------------------------------------------------------
------------------------------------------------------------
------------------------------------------------------------
------------------------------------------------------------
------------------------------------cagtgaggtctgtaaatatttgga
cattgtaacaatta--aaca-tt-tttgggtttatttacaa-acacaatggatttg-aaa
ctaaac--aaacaatatgtgatttaactgcagactgttagcttaaatttgagg-gaattt
-acatcc-aaatcaggtgaatg-ctgtagtgattacaacagtttgtatatgtgcctccca
cttgttaagggtccaaaagtaattggacaactgacttctc-agctgttctatggccaggt
-gtgtgttattccctcattatgccataaacaatcagcagataaaagg-tccagagttaat
ttaaagtgtgcta------tttgcatttggaatctgtcaactcccaggatgagatccaaa
gagctgtcactatcagtcaagcaagccatcattaggcaga-aaaaaaca-------aaac
aaaccc--atcaaagacag--caaaaacatca--------------cactgtttggaaca
ttctt-aa-aaa-gaaag-aactcaccagtgagctcagcaacaccaaaagacacagaaga
ccacggaaaataactgtggtggaccaccaaaaaa-----atccctggtgaaaaaaacacc
cttcacaacagttggccagatc-aagaacactctccaggaggtagg--tctgtgtgtcag
agtcaacaatcaagagaa--------gacagtgaatacagagtgttcaccacaagatgta
aaccattggtgagcctcaaaaacaggaaggtcagattagtgttttaa----aaagccttc
aaagtgctggaacaacatcttatgttcagatgagatcaagatcaacttgtaccagagtga
taggaagag-----tatggagaaggtaaggaactgtttatgatcc-aagcagtgaagcat
gatggtagaagtgacatgg-----------------------------------------
------------------------------------------------------------
------------------------------------------------------------
------------------------------------------------------------
------------------------------------------------------------
------------------------------------------------------------
------------------------------------------------------------
------------------------------------------------------------
------------------------------------------------------------
------------------------------------------------------------
------------------------------------------------------------
------------------------------------------------------------
------------------------------------------------------------
------------------------------------------------------------
------------------------------------------------------------
------------------------------------------------------------
------------------------------------------------------------
------------------------------------------------------------
------------------------------------------------------------
------------------------------------------------------------
------------------------------------------------------------
------------------------------------------------------------
------------------------------------------------------------
------------------------------------------------------------
--------------------------------------
>Tc1-7_DR|54040
------------------------------------------------------------
------------------------------------------------------------
------------------------------------------------------------
------------------------------------------------------------
------------------------------------------------------------
------------------------------------------------------------
------------------------------------------------------------
------------------------------------------------------------
------------------------------------------------------------
------------------------------------------------------------
------------------------------------------------------------
------------------------------------------------------------
------------------------------------------------------------
------------------------------------------------------------
------------------------------------------------------------
------------------------------------------------------------
------------------------------------------------------------
------------------------------------------------------------
------------------------------------------------------------
------------------------------------------------------------
------------------ggttgggcatttatggctgtcaatggaactggttctcttgta
tttattgatgatgtgactgctgacaaaa-tgatgaaaaaaggacaaaa------------
------------------------------------------ggatggcacttcacagtg
aagatgtagaatgactcaaagcatactgcaaaagcaaccaaagag-tgtttgaaggaaaa
gaagtggaatgctgtgcaatggcaaagtcaatcacctgacctgaatccaattgag--tgt
gttt-cacttgctgaagacaaaggtgaaggg-a-aaatgcctcatgaacaagctggaact
gaagatagttgctgtagaggtctggcaaagcactaccaagaatgaaacccagcgtctggt
gatg-ccatgcgttccagacttcaggctgt----------aagggatttgcaattaagta
tt-aaaaaatgaaagtttgattt-------------------------------------
------------------------------------------------------------
------------------------------------------------------------
------------------------------------------------------------
------------------------------------------------------------
------------------------------------------------------------
------------------------------------------------------------
------------------------------------------------------------
------------------------------------------------------------
------------------------------------------------------------
------------------------------------------------------------
------------------------------------------------------------
------------------------------------------------------------
------------------------------------------------------------
------------------------------------------------------------
------------------------------------------------------------
--------------------------------------
>Tc1-7_DR|54041
------------------------------------------------------------
------------------------------------------------------------
------------------------------------------------------------
------------------------------------------------------------
------------------------------------------------------------
------------------------------------------------------------
------------------------------------------------------------
------------------------------------------------------------
------------------------------------------------------------
------------------------------------------------------------
------------------------------------------------------------
------------------------------------------------------------
------------------------------------------------------------
------------------------------------------------------------
------------------------------------------------------------
------------------------------------------------------------
------------------------------------------------------------
------------------------------------------------------------
------------------------------------------------------------
------------------------------------------------------------
------------------------------------------------------------
------------------------------------------------------------
------------------------------------------------------------
------------------------------------------------------------
------------------------------------------------------------
--------------------------aaaaa-g-aaacg--------------aggaact
gaagact-ttgcagttgaggcctggcagagcattaccagggctgaaacccagcatttggt
gatgtctatgcattccatacttcaggctgtaattgactacaaaggatttgcaaccaagta
ta-aaaaagtgaaagtttggtttttgattattattccgt--------cttttggtccctt
aacaagtgggaggcacatatgcacacagttgtaattcctacgccgttcatttgatttgga
tgtaaataccctcaaatgaaagctgacagtccgcagttaaagcacatctt-c--attgt-
ttt-attt-caa-atccattg-tgttggtgtat-agag-cc-a-a-aactg-t--ta-ga
-attgtgtt-gatgta-a-caatatt-----------------tatgaa-----------
------------------------------------------------------------
------------------------------------------------------------
------------------------------------------------------------
------------------------------------------------------------
------------------------------------------------------------
------------------------------------------------------------
------------------------------------------------------------
------------------------------------------------------------
------------------------------------------------------------
------------------------------------------------------------
------------------------------------------------------------
--------------------------------------
>Tc1-7_DR|54042
------------------------------------------------------------
------------------------------------------------------------
------------------------------------------------------------
------------------------------------------------------------
------------------------------------------------------------
---------------------------------gtacttta-acaaacaggatgtg----
----------------------------------------ctttaagttgagc-gtattt
-acattc-aaatcaggtgagtg-gtttaggaattacaacaatgtgcatttgtgcctccca
cttgttaagggtccaaaagtaat--gacaattggctccta-agctgttttatggccag--
-gtgtgttatttcctcattatcccaattgcaataagcagagaaaagg-tccagagttcat
tgcaagcgtgttatttgcatttagaattggttactgtcaattctcaagatgcgatccaaa
gagccgtcactactagtcaagcaagccatcattaggctga-aaaa-------a-caaaac
aaacct--atcaaagagatagcaaaaacatcaggcacggccaaaacaactgtttggaaca
ttctt-aa-aaa-gaaag-aacggaccttcaagctcagcaacaccactttacctggaaga
ccacag-aaataactgtggtggatgaccaaataatta-tttccctggtgaagaaaacacc
cttcacaacagttggccagatc-aagaacgctcgccaagaggtagctgtatgtgtgacaa
agtcaacaatcaagagaagacttcaccggagtgaatacggaaggttcaacacgagatgta
aaccattgctgagcctcaaaaacaggaacgccagattagagtaaa---aaaaaagtcttc
acagagctggaacaacat-ctatggacagatgagtccaagacaaacttgtaccagcgtaa
tgg-----gaagagtatggagaaggaaagcatctgctgaagatcctaagcagtgaagcag
gttggtagtattgacatgtcttgggcatgtatggctgtcatgggaactgtttctcttgta
tttattgatgatgtgactgctgacaaaagcagcaggatgaattctgaagtgtttcaggca
atattatctgctcatattaagccaaattcttcagaactcactagacggtgcttcacagtg
cagatggagaatgatccatagcatactgcaaaagcaaccaaagag-tttttgaagggaaa
gaagttgaatattatgcaatggccaagtaaaccacctgacctgaatccgattgagcatgc
attt-cacttgctaaagacaaaactgaagg--a-aaatgccccaagaacaagcaggaact
aaagacagttgctgtagaggcctggcagagcaccaccaggaatgaaacccaacgtctgct
tatgtttatgcattccagacttcaggctgtaattgactgcaaagaatttgcaaccaagta
tt-aaaaagtaaaagcttaatttatgattattattctgt-ctaattacttttggaccctt
aacaagtgggaggcacgtatgcaaactgatgttattcctacagagttcacctgatttgga
tgtaaatacactcaaattaaagttgacagtcggcagttgaagtacatctt-g--ttcgt-
tcc-attt-caa-atcgattg-tgctggtgtat-agag-cc-a-a-aaatg-t--tg-ta
-attgtgtc-gatgac-c-aaatatt-----------------attggacc---------
---taaccg---------------------------------------------------
------------------------------------------------------------
------------------------------------------------------------
------------------------------------------------------------
------------------------------------------------------------
------------------------------------------------------------
------------------------------------------------------------
------------------------------------------------------------
------------------------------------------------------------
------------------------------------------------------------
------------------------------------------------------------
--------------------------------------
>Tc1-7_DR|54043
------------------------------------------------------------
------------------------------------------------------------
------------------------------------------------------------
------------------------------------------------------------
------------------------------------------------------------
------------------------------------------------------------
------------------------------------------------------------
------------------------------------------------------------
------------------------------------------------------------
------------------------------------------------------------
------------------------------------------------------------
------------------------------------------------------------
------------------------------------------------------------
------------------------------------------------------------
------------------------------------------------------------
------------------------------------------------------------
------------------------------------------------------------
------------------------------------------------------------
------------------------------------------------------------
------------------------------------------------------------
------------------------------------------------------------
------------------------------------------------------------
------------------------------------------------------------
------------------------------------------------------------
------------------------------------------------------------
------------------------------------------------------------
------------------------------------------------------------
------------------------------------------------------------
------------------atttgatgaatattattttgt-ccaattacttttggaccctt
aacaagtgggaggcacatatgcaaactgttgtaattcctaga--gttcaccagatttaga
tgtaaataccctcaaattaaagcgcacagtctgcagttaaagcacatctt-g--tttgt-
ttc-attt----------------------------------------------------
------------------------------------------------------------
------------------------------------------------------------
------------------------------------------------------------
------------------------------------------------------------
------------------------------------------------------------
------------------------------------------------------------
------------------------------------------------------------
------------------------------------------------------------
------------------------------------------------------------
------------------------------------------------------------
------------------------------------------------------------
------------------------------------------------------------
--------------------------------------
>Tc1-7_DR|54044
------------------------------------------------------------
------------------------------------------------------------
------------------------------------------------------------
------------------------------------------------------------
------------------------------------cagttaggtccataaatattcgga
catcgacacaatgct-aaca-tt-tttggctgtatacacca-acacaatggatttg-caa
tgaatt--gaat---atgtgctttaactgtaacctttcagctttaatttaagg-gtattt
-acatcc-aaatcaggtgaacg-ctgtaggaattacaacagtttgcatatgtgcttccca
cttgttaagggtccaaaagtaataggacaattggcttatc-agctgttctatggccatgt
-gtgtgctattcccttattatcccaattaaaataagcagataaaaag-tccagggttcat
ttcaactgtgctatttgcatttggagtctgttactgtcaactctcaacatgagatccaaa
aagctgtcaccgtaagtcaagcaagccatcattaggctg--aaaaaaca-------aaac
aaaccc--aacagagagatagcagaaacattaggtgcggccaaaacaactgtttggaaca
ttctt-a---------------------------tcagcaacaccaaaacacccagaaga
ccacgg-aaacaagtgtggtagacaat---------------------------------
------------------------------------------------catttttatcag
agtcaaaattcaagaaaagtctacactagagtgaatacagagagttcaccacaagatgta
aaccattggtgagcctcaaaaacaggaaggccagattagagtttt---aaaaaagccttc
acagtgctggaaaaacatcctatgaccagatgaaatcaagatcaacttgtaccagaga--
---------------agagagaaagaaaagaactgttca-------------tgaagcat
ggtggtaatagtgacatggcatgggcatgtatgtctgtcaatacatctgattctcttgca
tttattaatgatttgactgctgacaaaagcagcaggatggattctgaagcgtttcaggca
atatcatctgctcctattctgccaaatcctacagaactca-tggacggggcttcacaatg
cagatggagaatgacccaaagcttacggcaaaagcaaccaaagag-ttcttgaagaggaa
gaagtggaatgtaatgcaatggccaagtaaatcacctgacctgaatgtgatttagcttgc
attt-aacttgctgaaaacaaaactgaatgg-a-aaatgccccaagaactagcagagact
aaagacagttggtgtagaggcccaccagagcatcaccaggaatgaaacccagcatctgtc
gatgcctatgcgttccaaacaccaggctgtaattg------agggatttgcaaccaagta
tt-aaaaagtgaaagt----tttctcattattattctgt-ccaattatttttggaccctt
aacaagtgggaagcacatatgcaaacttttgtaattcctacagcattcacctggtttgga
tgtaaataccctcaaattaaagccgacggtctgcagttgaagcacatctt-g--ttcat-
tta-att-------------g-tgttggcataa-agag-tc-a-t-ggatg-t--tacc-
aattgtggc-gatgtc-c-aaatatt-----------------tatggacc---------
---tgactg---------------------------------------------------
------------------------------------------------------------
------------------------------------------------------------
------------------------------------------------------------
------------------------------------------------------------
------------------------------------------------------------
------------------------------------------------------------
------------------------------------------------------------
------------------------------------------------------------
------------------------------------------------------------
------------------------------------------------------------
--------------------------------------
>Tc1-7_DR|132726
------------------------------------------------------------
------------------------------------------------------------
------------------------------------------------------------
------------------------------------------------------------
------------------------------------------------------------
------------------------------------------------------------
------------------------------------------------------------
------------------------------------------------------------
------------------------------------------------------------
------------------------------------------------------------
------------------------------------------------------------
------------------------------------------------------------
------------------------------------------------------------
------------------------------------------------------------
------------------------------------------------------------
------------------------------------------------------------
------------------------------------------------------------
------------------------------------------------------------
------------------------------------------------------------
------------------------------------------------------------
------------------------------------------------------------
------------------------------------------------------------
------------------------------------------------------------
------------------------------------------------------------
------------------------------------------------------------
------------------------------------------------------------
------------------------gcagcgcaccaccaggaatgaaacccagcgtctggt
gatgtctatgcgttccagacttcaggctgtgattgactgcaaaggatttgcaaccaagta
ttaaaaaagtgaaagtatcatttatgattattattctgt-ccaattacttttggacccat
aacaagcggagggcatatatgcaaactgttgtaactcctacaccgttcacctgattggga
tgtaaataccctcaaattaaagctgactgtc---------------tttt-t--taagt-
ttc-attt-caa-atcgattg-tgttggtgtat-tgag-cc-a-a-aaatg-t--ta-ga
-attgtgtc-gatgtc-t-aaaattt-----------------tttggacc---------
---taact----------------------------------------------------
------------------------------------------------------------
------------------------------------------------------------
------------------------------------------------------------
------------------------------------------------------------
------------------------------------------------------------
------------------------------------------------------------
------------------------------------------------------------
------------------------------------------------------------
------------------------------------------------------------
------------------------------------------------------------
--------------------------------------
>Tc1-7_DR|132727
------------------------------------------------------------
------------------------------------------------------------
------------------------------------------------------------
------------------------------------------------------------
---------------------------------------------acatagac-------
-------acaatgct-aaca-tt-tttgtatctatacacaa-acacaaaggatttg-aaa
tgaaat--g---agcatgtgctttaactgcagattgtcagctttaaattgagg-gtattt
-acatcc-aaatcaggtgaacg-gtgtaggaactacaacagtttgcatatgtgcctccca
cttgttaagggtccaaaagtaattggacaattggcttcta-agctgttcaatggccaggt
-gtgtgttattccaacattatcccaattacaattagcagataaaagg-tccagaggtcat
ttccagtgtgctatttgcctttggaatctgttactgtcaactttcaacatgaaatttata
gagctgtcacaataagtcaagcaagccattgttaggctaa-aaaaacaa--------aac
aaacc--------agagagagcagaaacatcagatgtggccaaaacaactgtctggaaca
ttctt-aa-aaa-taagg-aacgcaccagtgagctcagcaacaccaaaagacccggaaga
ccacag-aaacaac--tggtggatgaccaacaaattc-tttctctggtaaagaaaacacc
cttcacaacagttggccagatc--aaaacactctccaggaggtaggtgtaagtgtgtcag
agtcagcaatcaagagaagactacaccagagtgaatacagagggttcaccacaagatgta
aaccattggtgagcctcaaaaacaggaaggccagattagagttct---aaaacagccttc
acagtgctgggacaacgtcctatggacagatgagatcaagattaacttgtaccagagtga
tgggaagagaagagtatggagatggaagggaactgctcatgattctaagcagtgaagcat
ggtggttgtagtgacatgtcctgggcatgtttggctgtcaatggatttggatctcttgta
ttgattgatgatgtgactgctgacaaaatcagcagaaagaattctgaagtgtttcaggca
atattttctggtcatatgcagccaaatgcttcagaattcattag-acgtgcttcacagtg
cagatggagaatgacccaaagcatactgcaaaagcaaccaaagatttttttgaagggaaa
gaaaaggaatgctatgtaatggccaggtcaatcaccagacctgaatccgattgagcttgt
attc-aacttactgaagacaacactgaaagg-a-aaatgccccaagaacaagcaggaact
gaagacggttgctgtagaggcctggcagagcaccatcaggaatgaaacccagcgtctggt
gatgcctatgtgttcc-------aggctgttattgactgcaaaggatttgcaaccaagta
tt-aaaaagtaaaagtttggtttacgattattattctgt-ccaattacttttggaccctt
aacaagtgggaggcacatttgaaaactctagtaattcctacaatgttcacctgatttgga
tgtaaatacccttaaattaaagctgacagtctgca----------------------gt-
ttc-attt-caa-atccattg-tgttggtgtat-agag-cc-a-a-caatg-g--ta-g-
aattgtgtt-gatgtc-c-caatatt-----------------tatggacc---------
---taactg---------------------------------------------------
------------------------------------------------------------
------------------------------------------------------------
------------------------------------------------------------
------------------------------------------------------------
------------------------------------------------------------
------------------------------------------------------------
------------------------------------------------------------
------------------------------------------------------------
------------------------------------------------------------
------------------------------------------------------------
--------------------------------------
>Tc1-7_DR|132728
------------------------------------------------------------
------------------------------------------------------------
------------------------------------------------------------
------------------------------------------------------------
------------------------------------------------------------
------------------------------------------------------tg-aaa
taaaat--a---aagatgtgctttaactgctgactgttagctttaatttgaga-gtattt
-acatcc-aaatcaggtgaacg-ctgtaggaattacaacagtttttatatgtgcctccca
cttgttaagggtccaaaagtaatttaacaattggcttcaa-agctgttccatgagcagtt
-gtg---ttttccctcattatcccaattaaaatgagcagataaaagg-tccagagttcat
ttcaagtgtgctatttgcatttggaatctgttactgtcaactctcaagattagatgcaaa
g-----------------------------------------------------------
------------------------------------------------------------
------------------------------------------------------------
------------------------------------------------------------
------------------------------------------------------------
------------------------------------------------------------
------------------------------------------------------------
------------------------------------------------------------
------------------------------------------------------------
------------------------------------------------------------
------------------------------------------------------------
------------------------------------------------------------
------------------------------------------------------------
------------------------------------------------------------
------------------------------------------------------------
------------------------------------------------------------
------------------------------------------------------------
------------------------------------------------------------
------------------------------------------------------------
------------------------------------------------------------
------------------------------------------------------------
------------------------------------------------------------
------------------------------------------------------------
------------------------------------------------------------
------------------------------------------------------------
------------------------------------------------------------
------------------------------------------------------------
------------------------------------------------------------
------------------------------------------------------------
------------------------------------------------------------
------------------------------------------------------------
------------------------------------------------------------
------------------------------------------------------------
--------------------------------------
>Tc1-7_DR|132729
------------------------------------------------------------
------------------------------------------------------------
------------------------------------------------------------
------------------------------------------------------------
------------------------------------cagttagctaaata-------tcg
ggacggcacaatttt-aaca-gt-tttgcctctaaacacca-acacagtggatttg-aaa
ttaaac--a-attaagcgtgctttaactgcagactgtcagctttaatttcagg-ttattt
-acatcc-aaactagctgaacg-ctgtaggaattacatcagtttgcatatgtgcctctca
cttgttaagggaccaaatgtaatgggacaattggcttctc-agctgttccatggccgggt
-gtctgttattccctcattgtcactattacaacgagcagataaaata-cccagagttcat
ttcaagtgtgctatttgcatttggaatctgttactgtcaattctcaagatgagatccaaa
gggcagtcactatcagtcaagcaagccatcactaggctga-aaaaaaca-------aagc
aaaccc--atcagagatatagcagaaacctcatataaggccagaacaactgtttggaaca
ttctt-aa-aaa-gaaag-aacacaataatgacctcagcaacaccaaaagaaccagaaga
ccacgg-aaacaacagtagtggacaaccaaagaactc-tttccctcgtgaaaaaaacacc
ctttacaacagttggacagatt-aagaacactctctaaaa----ggtgtatgtgtgtccg
agtccacaatcaagagaagactac------gtgaataaagagggttcaccacaagatgta
aaccattggtgagcctcaaaaacaggaaggccagattagagttata--aaaaaagccttc
acaattctggaacaacatcctatgggtggatgagatcaagaacaacatgtaccagagtga
tgggaagagaagagtatggagaaggagaggaactgcacatgatcct-agcagtgaagcat
ggtggt-----------------ggcatgtatgactgc----------------------
----ttgatgatgtgacggctgacaaaagcagcaggatgaattctgacgtgtttcagaga
atattttctgctcatatt-aggcaagtgcttcagaactcattggacgacgcttcacagag
cagatggagaaagacccaaagcatactgcaaaagtaaccagagtt-ttt-----------
------------------------------------------------------------
------------------------------------------------------------
------------------------------------------------------------
------------------------------------------------------------
------------------------------------------------------------
------------------------------------------------------------
------------------------------------------------------------
------------------------------------------------------------
------------------------------------------------------------
------------------------------------------------------------
------------------------------------------------------------
------------------------------------------------------------
------------------------------------------------------------
------------------------------------------------------------
------------------------------------------------------------
------------------------------------------------------------
------------------------------------------------------------
------------------------------------------------------------
------------------------------------------------------------
------------------------------------------------------------
--------------------------------------
>Tc1-7_DR|132730
------------------------------------------------------------
------------------------------------------------------------
------------------------------------------------------------
------------------------------------------------------------
------------------------------------------------------------
------------------------------------------------------------
------------------------------------------------------------
------------------------------------------------------------
------------------------------------------------------------
------------------------------------------------------------
------------------------------------------------------------
------------------------------------------------------------
------------------------------------------------------------
------------------------------------------------------------
------------------------------------------------------------
------------------------agaacactctctaaaa----ggtgtatgtgtgtccg
agtccacaatcaagagaagactac------gtgaataaagagggttcaccacaagatgta
aaccattggttagcctcaaaaacaggaaggccagattagagttata--aaaaaagccttt
acaattctggaacaacatcctataggtggatgagatcaaaaacaacatgtaccagagtga
tgggaagagaacagtatggagaaggagaggaactgcacatgatcct-agcagtgaagcat
ggtggtggcagtgtcatggtgtgggcatgtatgactgc----------------------
----ttgatgatgtgactgctgacaaaagcagcaggatgaattctgacgtgttgcagaga
atattttctgctcatatt-atgcaagtgcttcagaactcattggacaacgcttcacatag
cagatggaaaatgacccaaagcatactgcaaacagaaccaaagag-ttttt---------
------------------------------------------------------------
------------------------------------------------------------
------------------------------------------------------------
------------------------------------------------------------
------------------------------------------------------------
------------------------------------------------------------
------------------------------------------------------------
------------------------------------------------------------
------------------------------------------------------------
------------------------------------------------------------
------------------------------------------------------------
------------------------------------------------------------
------------------------------------------------------------
------------------------------------------------------------
------------------------------------------------------------
------------------------------------------------------------
------------------------------------------------------------
------------------------------------------------------------
------------------------------------------------------------
------------------------------------------------------------
--------------------------------------
>Tc1-7_DR|132731
------------------------------------------------------------
------------------------------------------------------------
------------------------------------------------------------
------------------------------------------------------------
------------------------------------------------------------
------------------------------------------------------------
------------------------------------------------------------
------------------------------------------------------------
------------------------------------------------------------
------------------------------------------------------------
------------------------------------------------------------
------------------------------------------------------------
------------------------------------------------------------
------------------------------------------------------------
------------------------------------------------------------
------------------------------------------------------------
------------------------------------------------------------
------------------------------------------------------------
------------------------------------------------------------
------------------------------------------------------------
------------------------------------------------------------
------------------------------------------------------------
------------------------------------------------------------
------------------------------------------------------------
------------------------------------------------------------
-----cacttgctgaagacaaaattgaaggg-a-aaattccccaaaaacaagcag-----
--------------------------------------aaaatgaaacccagtgtctggt
gatgtctattagttccagacttcaggctgcaattgactgtaaagtatttgcaaccaagta
tt-aaaaagtgaaagtttaatgtatgattattaatctgt-ccaattacctttggaccctt
aacaagtgggaggcacatatgcaaactgttgtaattcctacagcgtttacttgatttgga
tgtaaataccctcaaattaaacctgaccgtctgcagc------acattct-g--ttcgt-
ttc-attt-caa-attcattg-tg-tggtgtgt-aaag-tc-a-a-aattg-t--ta-ga
-attgtgtc-gatgtc-c-aaatatt----------------------------------
------------------------------------------------------------
------------------------------------------------------------
------------------------------------------------------------
------------------------------------------------------------
------------------------------------------------------------
------------------------------------------------------------
------------------------------------------------------------
------------------------------------------------------------
------------------------------------------------------------
------------------------------------------------------------
------------------------------------------------------------
--------------------------------------
>Tc1-7_DR|132732
------------------------------------------------------------
------------------------------------------------------------
------------------------------------------------------------
------------------------------------------------------------
--------------------------------------agttaggccataaatatttgga
catcaacataattct-aata-tt-tttaactctatgcacca-gcacaatggaattg-aaa
tgaaac--aaagaggatgtgctttaactgcagactgtcagctttaatttgagg-gtattt
-atatcc-aaatcaggagaatg-gtgtaggaataacaacagtttgcaaatctgcctccca
cttgttaagaggccaaaagtaattggacaactggcttata-agcag---------aaaat
--------------------------cag-------cagataaaagg-ttcagagttcat
ttcaagtttgctatttgcatttggagtttgttactgttaattctcaggatgagatccaaa
cagctgtcactattagtcaagcaagccatcattaggctga-aaaaa--------caaaac
aaaccc--atcagagaaatagcaaaaacatcaggcgtggccaaaacaactatttggaaca
ttctt-aa-aaa-ggaag-aacgcaccagtgagcttagcaataccaaaagacctagaaca
ccat-ggaaacaactgtggtggatgactaaagaattc-tttccctagtgaagaaaacacc
cttcaca----------agatc-aagaactctctctaggaggtaggtgta--tgtgtcag
agtcaacaatcaagagaagactacac--gagtgaatacagagggttcaccacaagatgta
aaccgc---tgagcctcaaaaccaggaaggccatactgtagttct---aaaaaa--ctcc
acatggctggaacaacatcctttggacagttgaaa-caagatcagcttgtaccagagtaa
tgggaagtaaagagtatggagaaggaaaggaactgctcatgatcctaagcagtaaagcat
gatggtagtagtggcatgtagtggccatgtatggcttttaatggaactggttctcttgtg
tttattgatgatgtgactgctgacaaaagcagcagtatgaattctgaagtgtttcaggga
atattttctgctcatattaa----------------------------------------
---------------------------------------ag--ag-ttatttaaggtaaa
gaagtgaaatgttatgcaatggccaagtcaatcacctgatctaaatctgattgagcttac
--------------------------------------------------------agtt
gaggacagt---tgcagaggtctggcagagcaccaacaggaaaaaaactcagcatccagt
gatgtctatgcattccagacttcaagctgtaattaactgcaaaggatttgcaaccaagta
ttcatagtattatgactatgattatgattatcaattata-ccaattacttttggcccctt
aacaagttggatgcacatatgcaaactgttgtaattcctacactgttcacctgatttaga
tgtaaatgccctgaacttaaagctgacaatctacagttatagc-----------------
-----------------acat-cttgtttgttt-tatt-tc-a-a-aaatg-t--ta-g-
aattgtgtt--gtgtc-c-aaatatt-----------------tatgaacc---------
---taattg---------------------------------------------------
------------------------------------------------------------
------------------------------------------------------------
------------------------------------------------------------
------------------------------------------------------------
------------------------------------------------------------
------------------------------------------------------------
------------------------------------------------------------
------------------------------------------------------------
------------------------------------------------------------
------------------------------------------------------------
--------------------------------------
>Tc1-7_DR|132733
------------------------------------------------------------
------------------------------------------------------------
------------------------------------------------------------
------------------------------------------------------------
------------------------------------------------------------
--------------------------------tatagacca-acacaattgatttg-aaa
tgaaac------aagatgtgctttaactccagactatcagctttagttggagg-gtattt
-acattt-aaatcaggtgaatg-ctgtcggaagttcaacagtttgcaaatgtgcctccaa
cttgttaagggtccaaaagtaattggacaattggcctcta-agctgttctatggccaggt
-gtgtattatttcctaattatcccaattaaaatgagcagataaaagg-tccagagttcat
tttaagtgtgctatttgaatttcaaatctgttcctgtcaac-------------------
------------tcagtaaagcaagccatcattagactga-aaaa--ca-------aaag
aaaccc--ataagatagatagcaaaaacattaggcatagccaaaacaac--tttggaaca
ttatt-aa-aaa-gaaag-aacgtacca--------------------------------
------------------------------------------------------------
------------------------------------------------------------
------------------------------------------------------------
-------------------------------------ggagttct---aaaaaagtcttc
atggtgctggaacaacatcctatgcacagatgagttcaagatcaacttgtaccagagtga
tggaaaaggaaaagtatgaagaaggaaaataactgctcatgatcctaagcagtgaagtat
ggtggtagtagtgacatggc-tgagcatgtatggctgtcagtgaaacttgttcacttgta
tttattgatgatgtgactgctgatgatagcagcaggatgaattctgaa-catttcaggca
atattttttatacttattaaaccaaatacttaagaactcactaa----------------
-agatggagaat--------ctgcactgt-gaagcaaccaaagag-tttttgaatgaaag
aaagtggaatgttatgcaatggccaagtcaatcaactgatctgaatccaattgagcttgc
attt-cactcgctgaagacaaaactgaaggg-a-aaatgccccaagaacaagcagaaact
gaagactgttgctgtagaggcctagcagagcaccaccagggata--------catatggt
gatgtctatgcattccagacttcaggctgtaattgactttaaaggatttgcaacaaagaa
tt-agaa-gtgaaagtttgatttatgattattattttgt-ccaattacttttggaccttt
aac-------acatacatatgcaagctgttggtattccaacagcgttcacctgatttgga
tgtaaatgccctcaaattaa----------------------------------------
------------------------------------------------------------
------------------------------------------------------------
------------------------------------------------------------
------------------------------------------------------------
------------------------------------------------------------
------------------------------------------------------------
------------------------------------------------------------
------------------------------------------------------------
------------------------------------------------------------
------------------------------------------------------------
------------------------------------------------------------
------------------------------------------------------------
------------------------------------------------------------
--------------------------------------
>Tc1-7_DR|132734
------------------------------------------------------------
------------------------------------------------------------
------------------------------------------------------------
------------------------------------------------------------
------------------------------------------------------------
---------------------------------ataaatca-acacaat----atg-aaa
tgaaac--aaacaagatatgcattgactgaagactgtcagctttaatttgagg-gtattc
-aaatta-aaatcaggtgaaag-ctgtaggaattacaacagttgacatatgtgcctccca
cttgttaagggtccaaaaataattggacaattggcttctc-agctgttccatggccgggt
-gtgtgttattctttcatcatcccaattactatgagcagataaaagg-tctatagttcat
atcaagtgtgctatttgcattaggaatcttttgctgtcaactctcaagatgaaatccata
cagc-----------------------------------------a--------aaatac
aaaccc--atcagagagatagcaaaaacaccaggcatagtcaagacaactgtttggaaca
ttcgt-aa-aat-aaaag-aacagaccagtgagcttagcaacacctaaagacccagaaga
ccac-agaaacagctgtggtggacgatcaaataatta-ttttaatggtaaa-gaaacacc
cttcacagcagttggttagatc-aagaacactccccaggaggtaggtgtatgtgtgtcag
agtgagcaatcagaagtagacatcactagagtgaatacagagggtttaccacaaaatgta
aaccattggtatgcctcaaaaacattaaggccaaattaaagttct---aaaaaa------
-------------tatatcctatggacagatgagaccaagatcaactg--------aggg
tggaaagagaaaagtatggagaaggaaagaaactgcttattatcctaagcagtgaagcat
ggtggtagttgtgacatggcgtgggcatgtatagctgtcaatggaactggatcttttgta
tttattgataatgt----------------aggaggatgaattctgaagtgt--------
------------------------------------------------------------
------------------------------------------------------------
------------------------------------------------------------
------------------------------------------------------------
------------------------------------------------------------
------------------------------------------------------------
------------------------tgattattattctat-ctagtcacttttggacccct
aacaagtaggatgcaaatatgcaaactattgtgattcatacagcaatcacctgattttaa
tgtaaataccctcagattaatgctaacagtctgcagttgaagcacatctt-g--------
-----gtt-tca-ttccatag-tgttggtttat-agag-cc-a-a-aaatg-t--ta-g-
aattgtgtc-aatgtc-c-aaatatt-----------------tatggaca---------
---taactg---------------------------------------------------
------------------------------------------------------------
------------------------------------------------------------
------------------------------------------------------------
------------------------------------------------------------
------------------------------------------------------------
------------------------------------------------------------
------------------------------------------------------------
------------------------------------------------------------
------------------------------------------------------------
------------------------------------------------------------
--------------------------------------
>Tc1-7_DR|132735
------------------------------------------------------------
------------------------------------------------------------
------------------------------------------------------------
------------------------------------------------------------
------------------------------------------------------------
------------------------------------------------------------
------------------------------------------------------------
------------------------------------------------------------
cttgttaagagtccaaaagcaattcgacaatttgcttcta-agctgttccatagccaggt
-gtgtgttattctctcattgttccaattacaatgagcagataaaagg-tccagagttaat
ttcaagtatgct-tttgcatttgaaatattttactgtcaac-----tgaagagatccaaa
gagctgtcattctcagtcaagcaag-catcattaggct--gtaaaagta-----------
aaaccc--atcagagagatagcaaaaacatcatgcatggccaaaacaactgtttggaaca
ttcttg-a-aaa-caaag-aatgcaacagtgagctcagcaacaccaaaaaacctggaaaa
ccac-agaaaccactgtggtggataaccaaagaatta-tttccctggtgaagaaaacacc
cttcacaatcattggcca------------------------------------------
-------aat--------------------------------------------------
------------------------------------------tct---------------
-----------------------------------------tcaa---------------
------------------------------------------------------------
------------------------------------------------------------
------------------------------------------------------------
----------------------------------aactcattggactgtgcttcacagtg
catatggagaatgacccaaagcatacttcaaaagcaaccaacgag-tttttgaaggtaaa
gaagtggaatgttatgcaatggcaaagtc-----tttgatcaaaatccaactgagcatgt
attt-catgtgctgaagacaaaactgaaggg-a-aaataccccaagagcaagcaagaact
aaaaacagttgcggtagaggcctggcagagcaccaccaggaatgaa--------------
---acccagggatataagaatttg----------------------------accaagta
tt-aaaaaataaaagtttgatttataattcttcttctgt-c-aattacttttggtccctt
aacaggtgagaggcacatatgcaaactgtt----tgcatacatcgtttacatgatttgga
tgtaaataccctca----------------------------------------------
------------------------------------------a-a---------------
------------------------------------------------------------
------------------------------------------------------------
------------------------------------------------------------
------------------------------------------------------------
------------------------------------------------------------
------------------------------------------------------------
------------------------------------------------------------
------------------------------------------------------------
------------------------------------------------------------
------------------------------------------------------------
------------------------------------------------------------
------------------------------------------------------------
--------------------------------------
>Tc1-7_DR|132736
------------------------------------------------------------
------------------------------------------------------------
------------------------------------------------------------
------------------------------------------------------------
---------------------------------------------ctataaagattaaaa
cat-----taattct-aaca-tt-tttgtctctatacacca-acccaattgat-tg-aaa
tgaaat-gaatcaagatgtgctttaactgtggactgtcagctttaatttgaag-gtattt
-acattt-caatcagatggatg-ctgtaggaattacaa--gtttgcatttgtgcttcaca
cttgttaagggtccaaaagtaatt-----------------ag-----------------
------------------------------------------------------------
------------------------------------------------------------
------------------------------------------------------------
------------------------------------------------------------
------------------------------------------------------------
------------------------------------------------------------
------------------------------------------------------------
------------------------------------------------------------
------------------------------------------------------------
------------------------------------------------------------
------------------------------------------------------------
------------------------------------------------------------
------------------------------------------------------------
------------------------------------------------------------
------------------------------------------------------------
------------------------------------------------------------
------------------------------------------------------------
------------------------------------------------------------
------------------------------------------------------------
------------------------------------------------------------
------------------------------------------------------------
------------------------------------------------------------
------------------------------------------------------------
------------------------------------------------------------
------------------------------------------------------------
------------------------------------------------------------
------------------------------------------------------------
------------------------------------------------------------
------------------------------------------------------------
------------------------------------------------------------
------------------------------------------------------------
------------------------------------------------------------
------------------------------------------------------------
------------------------------------------------------------
------------------------------------------------------------
--------------------------------------
>Tc1-7_DR|132737
------------------------------------------------------------
------------------------------------------------------------
------------------------------------------------------------
------------------------------------------------------------
------------------------------------------------------------
------------------------------------------------------------
------------------------------------------------------------
------------------------------------------------------------
------------------------------------------------------------
------------------------------------------------------------
------------------------------------------------------------
------------------------------------------------------------
------------------------------------------------------------
------------------------------------------------------------
------------------------------------------------------------
------------------------------------------------------------
------------------------------------------------------------
------------------------------------------------------------
------------------------------------------------------------
------------------------------------------------------------
------------------------------------------------------------
------------------------------------------------------------
------------------------------------------------------------
------------------------------------------------------------
------------------------------------------------------------
------------------------------------------------------------
------------------------------------------------------------
------------------------------------------------------------
----------------------------------------ctaattacctttggacactt
aacaa----gaggcacaaatgcaaaatgttgtaattcctacagcattcatctgattggga
tgtaaacaccctcaaattaaagctgacagtccacagttaaagcatatct------ttgt-
ttc-attt-taa-atcgattg-tgttggtgtat-agag-cc-a-a-aaatg-t--ta-ga
-attgtgtc-gacgtc-a-aaatatt-----------------tatggacc---------
---taactg---------------------------------------------------
------------------------------------------------------------
------------------------------------------------------------
------------------------------------------------------------
------------------------------------------------------------
------------------------------------------------------------
------------------------------------------------------------
------------------------------------------------------------
------------------------------------------------------------
------------------------------------------------------------
------------------------------------------------------------
--------------------------------------
>Tc1-7_DR|132738
------------------------------------------------------------
------------------------------------------------------------
------------------------------------------------------------
------------------------------------------------------------
------------------------------------------------------------
------------------------------------------------------------
------------------------------------------------------------
------------------------------------------------------------
------------------------------------------------------------
------------------------------------------------------------
------------------------------------------------------------
------------------------------------------------------------
------------------------------------------------------------
------------------------------------------------------------
------------------------------------------------------------
------------------------------------------------------------
------------------------------------------------------------
------------------------------------------------------------
------------------------------------------------------------
------------------------------------------------------------
------------------------------------------------------------
------------------------------------------------------------
------------------------------------------------------------
------------------------------------------------------------
------------------------------------------------------------
------------------------------------------------------------
------------------------------------------------------------
------------------------------------------------------------
------------------------------------------------------------
------------------------------------------------------------
------------------------------------------------------------
----------------------------------------------------------ca
-gttaggtc-cat------aaatattgggacatcaattaacattttggctctataaacca
acataataga--------------------------------------------------
---------------------tttgaaattaaatgaa-caagatgtgctttatctgcaga
ctgtcagctttaatttgagggtctttacatccaaatcaggtgaacggtgttgaaatta--
------------------------------------------------------------
------------------------------------------------------------
------------------------------------------------------------
------------------------------------------------------------
------------------------------------------------------------
------------------------------------------------------------
------------------------------------------------------------
------------------------------------------------------------
--------------------------------------
>Tc1-7_DR|132739
------------------------------------------------------------
------------------------------------------------------------
------------------------------------------------------------
------------------------------------------------------------
------------------------------------caggtaggtccataaatatttgga
cattaacacaattct-aaca-tt-tttggctttatacacca-atacaaaagatttgaaaa
agaaaa--aaacaagatgtgctttaa----------------------------------
------------------aaca-gagtagaaataacaatagtttgcatttgtgcctccca
cttgttaagggtccaaaagta---------------------------------------
------------------------------------------------------------
------------------------------------------------------------
------------------------------------------------------------
------------------------------------------------------------
------------------------------------------------------------
------------------------------------------------------------
------------------------------------------------------------
------------------------------------------------------------
------------------------------------------------------------
------------------------------------------------------------
------------------------------------------------------------
------------------------------------------------------------
------------------------------------------------------------
------------------------------------------------------------
---atggacaat------------------------------------------------
------------------------------------------------------------
------------------------------------------------------------
------------------------------------------------------------
------------------------------------------------------------
------------------------------------------------------------
------------------------------------------------------------
------------------------------------------------------------
------------------------------------------------------------
------------------------------------------------------------
------------------------------------------------------------
------------------------------------------------------------
------------------------------------------------------------
------------------------------------------------------------
------------------------------------------------------------
------------------------------------------------------------
------------------------------------------------------------
------------------------------------------------------------
------------------------------------------------------------
------------------------------------------------------------
------------------------------------------------------------
--------------------------------------
>Tc1-7_DR|132740
------------------------------------------------------------
------------------------------------------------------------
------------------------------------------------------------
------------------------------------------------------------
------------------------------------------------------------
------------------------------------------------------------
------------------------------------------------------------
------------------------------------------------------------
------------------------------------------------------------
------------------------------------------------------------
------------------------------------------------------------
------------------------------------------------------------
------------------------------------------------------------
------------------------------------------------------------
------------------------------------------------------------
------------------------------------------------------------
------------------------------------------------------------
------------------------------------------------------------
------------------------------------------------------------
------------------------------------------------------------
------------------------------------------------------------
------------------------------------------------------------
------------------------------------------------------------
------------------------------------------------------------
------------------------------------------------------------
------------------------------------------------------------
---------------------------gagcaccaccaggaatgaaacccagcgtctggt
gatgtctatgcgttccagac--------------------aaaggatttccaaccaagta
tt-aaaaagtgaaagttt------tgattattgttctgt-ccaattactatttgaccctt
aacaagtgggaggcacatatgcaaactgttgtaattccaagagcgttcagctaatttaaa
tgtaaataccctgaaattatagctgacagtctgcagttaaagcacacctt-g--tttgt-
tta-attt-gaa-atctattg-tgttggtgtat-agag-cc-a-a-atatg-t--ta-ga
-attgtgtc-tatttc-c-aaatatt-----------------tatagacc---------
---taacta---------------------------------------------------
------------------------------------------------------------
------------------------------------------------------------
------------------------------------------------------------
------------------------------------------------------------
------------------------------------------------------------
------------------------------------------------------------
------------------------------------------------------------
------------------------------------------------------------
------------------------------------------------------------
------------------------------------------------------------
--------------------------------------
>Tc1-7_DR|132741
------------------------------------------------------------
------------------------------------------------------------
------------------------------------------------------------
------------------------------------------------------------
------------------------------------------------------------
------------------------------------------------------------
------------------------------------------------------------
------------------------------------------------------------
------------------------------------------------------------
------------------------------------------------------------
------------------------------------------------------------
------------------------------------------------------------
------------------------------------------------------------
------------------------------------------------------------
------------------------------------------------------------
------------------------------------------------------------
------------------------------------------------------------
------------------------------------------------------------
------------------------------------------------------------
------------------------------------------------------------
------------------------------------------------------------
------------------------------------------------------------
------------------------------------------------------------
------------------------------------------------------------
------------------------------------------------------------
------------------------------------------------------------
------------------------------------------------------------
------------------------------------------------------------
------------------------------------------------------------
---------------------------------------acagcgttcacctgatttgga
tgtgaataccctctaattaaagctgacagtttgcagttaaag---acaat----ctggt-
ttt-attt-caa-atcaattg-tgtgggtgtat-ggag-cc-a-a-aaat-tt--ta-ga
-attgtgtc-g--gtc-t-aaatatt-----------------tattgacc---------
---taactg---------------------------------------------------
------------------------------------------------------------
------------------------------------------------------------
------------------------------------------------------------
------------------------------------------------------------
------------------------------------------------------------
------------------------------------------------------------
------------------------------------------------------------
------------------------------------------------------------
------------------------------------------------------------
------------------------------------------------------------
--------------------------------------
>Tc1-7_DR|132742
------------------------------------------------------------
------------------------------------------------------------
------------------------------------------------------------
------------------------------------------------------------
------------------------------------------------------------
------------------------------------------------------------
------------------------------------------------------------
------------------------------------------------------------
------------------------------------------------------------
------------------------------------------------------------
------------------------------------------------------------
------------------------------------------------------------
------------------------------------------------------------
------------------------------------------------------------
------------------------------------------------------------
------------------------------------------------------------
------------------------------------------------------------
------------------------------------------------------------
------------------------------------------------------------
------------------------------------------------------------
------------------------------------------------------------
------------------------------------------------------------
------------------------------------------------------------
--------------------------------------------g-tttttgaagggaaa
gaagtagaatgttatgcaatggacaaatcaatctcctgatataaatccaattgagcatgc
attt-cacttactgaagacaaaactgaaggg-a-aaagtcctcaagaacaagcaggaact
gaagacagttgctgtaaagtcctggtagagtaccacccgaaataaaaaactgtgtctggt
gatgtcattgcattccagacttcaggatgtaattgactgcaaaggacttgcaaccaagta
tt-aaaaagtgaaagtttgatttatgattatttttctgt-ctaattacttttggtgcctc
aacaagtgggaggcacatatgcaaactgttgtgattgctacagcgttcacatgatttgga
tttaaataccctcaaattaaagctgacagtctgcagttaaagcacatctt-g--ttagt-
tta-attt-caa-attaatag-tgttggtgttt-agag-cc-a-a-aaatg-t--ta-aa
-atcggttc-gacgta-c-aaatatg-----------------tatgggcc---------
---taactg---------------------------------------------------
------------------------------------------------------------
------------------------------------------------------------
------------------------------------------------------------
------------------------------------------------------------
------------------------------------------------------------
------------------------------------------------------------
------------------------------------------------------------
------------------------------------------------------------
------------------------------------------------------------
------------------------------------------------------------
--------------------------------------
>Tc1-7_DR|132743
------------------------------------------------------------
------------------------------------------------------------
------------------------------------------------------------
------------------------------------------------------------
------------------------------------------------------------
------------------------------------------------------------
------------------------------------------------------------
------------------------------------------------------------
------------------------------------------------------------
------------------------------------------------------------
------------------------------------------------------------
------------------------------------------------------------
------------------------------------------------------------
------------------------------------------------------------
------------------------------------------------------------
------------------------------------------------------------
------------------------------------------------------------
------------------------------------------------------------
------------------------------------------------------------
------------------------------------------------------------
------------------------------------------------------------
----------------------------------------------------t-------
------------------------------------------------------------
----------------------------------------------tt----aagggaaa
gaagttaaatgttacacatcggccaagtcaatctccagatatgaatccggttgagcatgc
attt-aacttgctgaagacaaaactgatgag-a-aaatgc-----gaataagtaggaact
gaagacggtagctgtaaaggccttgcagagcaccactggaaacccaat----tgtctgga
gatgtctatgcgttccagactctaggctgtaattgactgcaaaggatttgaaaccaagta
at-aaaaagtgaaagtttgatttacgattattattctgt-ccatttacttttggaccctt
aacaagtgagaggcacatatgcaaactgttgtaattcctacagcctttgcccgatttgga
tgtaaatacccttaaattaaagctgaca----gcaaataaagcacatctt-g--------
ttc-attt-caa-atcgactg-tgttggtgtat-agag-ct-a-a-aaatg-t-------
------------------------------------------------------------
------------------------------------------------------------
------------------------------------------------------------
------------------------------------------------------------
------------------------------------------------------------
------------------------------------------------------------
------------------------------------------------------------
------------------------------------------------------------
------------------------------------------------------------
------------------------------------------------------------
------------------------------------------------------------
------------------------------------------------------------
--------------------------------------
>Tc1-7_DR|132744
------------------------------------------------------------
------------------------------------------------------------
------------------------------------------------------------
------------------------------------------------------------
-------------------------------------agttaggtccataaatatttgaa
catcgacacaattcc-aata-tt-tttggttctgtacatca-acccaatcgatttg-caa
tgaaac--aaacaagatgtgctttacctgcaggctgacagctttaatttgagg-gtatat
-acatcc-aaatcaggtgaacg-ctgtaagaattacaaccgtttgcatatgtgcctccca
cttgttaagggtccaaaagtaattggacaattggcttcta-aggtgttccatggctgggt
-gtgtgttattccctcattatcccaattaaaatgagccaataaaagg-tcaaacattcag
tt----------------------------------------------------------
------------------------------------------------------------
------------------------------------------------------------
------------------------------------------------------------
------------------------------------------------------------
------------------------------------------------------------
------------------------------------------------------------
------------------------------------------------------------
------------------------------------------------------------
------------------------------------------------------------
------------------------------------------------------------
------------------------------------------------------------
------------------------------------------------------------
------------------------------------------------------------
------------------------------------------------------------
------------------------------------------------------------
------------------------------------------------------------
------------------------------------------------------------
------------------------------------------------------------
------------------------------------------------------------
------------------------------------------------------------
------------------------------------------------------------
------------------------------------------------------------
------------------------------------------------------------
------------------------------------------------------------
------------------------------------------------------------
------------------------------------------------------------
------------------------------------------------------------
------------------------------------------------------------
------------------------------------------------------------
------------------------------------------------------------
------------------------------------------------------------
------------------------------------------------------------
------------------------------------------------------------
--------------------------------------
>Tc1-7_DR|132745
------------------------------------------------------------
--------------------------------------taagctgttccatggcc-----
------------------------------------------------------------
gtgtgttaccctcattattccaattacaataagcagat--aaaaggccggagt-------
attgtatcaatgtccaagtatttgtggagctaactgcagtcaggtccacaaatatttc-a
catcgacacaa----------tt-tttgcctttatacacca-acacaatagatttg-aaa
tgaacc--gaacatgatgtgctttaactgcagactgtcagctttaatttgagg-gtattt
-acatcc-aaatcaggtaacaa---gtaggaattacaacagcttgcatatgaacctccac
cttgttaagagcccaaaagtaattggacaatttgcttct-----------a---------
----------------a-------------------------------------------
------------------------------------------------------------
------------------------------------------------------------
------------------------------------------------------------
------------------------------------------------------------
------------------------------------------------------------
------------------------------------------------------------
------------------------------------------------------------
------------------------------------------------------------
------------------------------------------------------------
------------------------------------------------------------
------------------------------------------------------------
------------------------------------------------------------
------------------------------------------------------------
------------------------------------------------------------
------------------------------------------------------------
------------------------------------------------------------
------------------------------------------------------------
------------------------------------------------------------
------------------------------------------------------------
------------------------------------------------------------
------------------------------------------------------------
------------------------------------------------------------
------------------------------------------------------------
------------------------------------------------------------
------------------------------------------------------------
------------------------------------------------------------
------------------------------------------------------------
------------------------------------------------------------
------------------------------------------------------------
------------------------------------------------------------
------------------------------------------------------------
------------------------------------------------------------
------------------------------------------------------------
------------------------------------------------------------
--------------------------------------
>Tc1-7_DR|132746
------------------------------------------------------------
------------------------------------------------------------
------------------------------------------------------------
------------------------------------------------------------
------------------------------------------------------------
---------aatttt-aaca-tg-tttggctctataattca-acacaatatattt--gaa
tgaaac--ggacaagatgtgcttttaatgcagactgtcagctttaatttgagg-gtatta
-acatcc-aaatcaggttaacg-ttgtaggaattaaaacagtttgcatatgtgcttccca
attgttaagggtccaaaagtaataggacaatcagcttctc-agctgttccatggccaggt
-atgtgtttgtcccttattatccccattacaatgcgcgactaaaagg-tccagagttcaa
tttaattgtgctatttgcatttggaatctgttactgtcaactgtcaagatgaaatccaaa
gagctgtcactatcagttaagcaagctatcattag-------------------------
------------------------------------------------------------
------------------------------------------------------------
------------------------------------------------------------
------------------------------------------------------------
------------------------------------------------------------
------------------------------------------------------------
------------------------------------------------------------
------------------------------------------------------------
------------------------------------------------------------
------------------------------------------------------------
------------------------------------------------------------
---------------------------atggaaaaaacaaaagaa-acccatcagagaga
aagctaga---------------------------------------tcattaggcctgt
ttgg-aacattcttaaaaagaaagagtgcgc-c-agttagcataaaatgaaccagaagac
cacagaaacaactgtggtgattgaccagagcaccaccaggaataaaacccagcatctggt
gatgttcatgcattccaggcttcaggctgtaattggctgcaaaggatctgcaaccaagta
tt-aaaaaa-------ttgatt--------ttatcctgt-ccaattacttttgggccctt
aacaagttggaggcaaatatgaaaactgttgtaattcttacagtgttcacctgatttgat
tataaatagcctcaaaacaaagctgacagtctgcagttaaagcacatcta-g--ttcgt-
ttc-attt-caa-atagattg-tattagtgtat-agag-cc-a-a-aaata-t--ta-ga
-attgtgtc-gatgtt-c-aaatatt-----------------tatggacc---------
---taactg---------------------------------------------------
------------------------------------------------------------
------------------------------------------------------------
------------------------------------------------------------
------------------------------------------------------------
------------------------------------------------------------
------------------------------------------------------------
------------------------------------------------------------
------------------------------------------------------------
------------------------------------------------------------
------------------------------------------------------------
--------------------------------------
>Tc1-7_DR|132747
------------------------------------------------------------
------------------------------------------------------------
------------------------------------------------------------
------------ttttatttaaaaaccattgtgttggtgtatagagcc-aaaatgttaga
attgtgtcgatgtccaaatatttatggacctaac-tcagttagggccataaatatttgga
catcagcagagctctta-ca-tt-tttggctctatacacca-atatga------------
---aac--gaagaagat--gctttaactgcagactgtcagctttaatttgaga-atattt
-acatcc-aaatctggtgaaca-ctgtaggaataacaacagttttcatatgtgcctccta
cttgttaaaggtccaaaagtaattggtcgattggcttcta-agttgttcaatggccaggt
-gtgttctattccttcgttatcccaattacaataagtaaataaaagg-tcaagat-----
--------------ccagatcttcaatctgttgctgtcaactttcaagatgagatccaaa
gagctgtcactatctgtcaagcaagccatcattaggctg--aaaaaaca-------aaag
aaaccc--atcagagagattgcaaaaacattaggcctggtcagaacatctctttagaaca
ttctt-aa-aaa-gaaag-atttcaccagtgagctcagcaacactaaaatacccagaaga
ccacagaaa-caactgtggtggatgaccaaagaata-ttttccctggtgaagaaatcgcc
ctatacaacagttggtcagatc-aagaacactctccaggaggtaggtgtatgtctgtcaa
agtctacaatcaagagaaaacttcaccagattgaatacagaaggtttaccacaagatgta
aaccattggtgagcatcaaaaacaggaaggccagattagagttct---aaaaaagc----
------caggaacaacatcctatggaaagatgagatcaagatcaacttgtaccagaatga
tgggaagagaagtgtatggaaaaggaaaggaactgctcatgatcctaagcagtgaagcat
ggtggttgtagtgacatgg--------tgtatggctgtcaatggaactggttctcttgta
tttattgattatgtt---------------------------------------------
---------------------ttaaatgcttcagaactcattggaaggtgcttgatagtg
cagatggagactgacccaaagcatactgaaaaagcaaccaaagag-tttttgaa---gga
aaagtggaatgttaagcaatgttca-----------------------------------
------------------------------------------------------------
------------------------------------------------------------
------------------------------------------------------------
------------------------------------------------------------
------------------------------------------------------------
------------------------------------------------------------
------------------------------------------------------------
------------------------------------------------------------
------------------------------------------------------------
------------------------------------------------------------
------------------------------------------------------------
------------------------------------------------------------
------------------------------------------------------------
------------------------------------------------------------
------------------------------------------------------------
------------------------------------------------------------
------------------------------------------------------------
------------------------------------------------------------
------------------------------------------------------------
--------------------------------------
>Tc1-7_DR|132748
------------------------------------------------------------
------------------------------------------------------------
------------------------------------------------------------
------------------------------------------------------------
------------------------------------------------------------
------------------------------------------------------------
------------------------------------------------------------
--------------------------------------------------gt--------
------------------------------------------------------------
------------------------------a-----------------------------
-----------t------------------------------------------------
------------------------------------------------------------
--------------------g---------------------------------------
------------------------------------------------------------
------------------------------------------------------------
----------------------------------------------------------a-
------------------------------------------------------------
---------------------------------------agt------------------
----------------at--------------------ggatgaac--------------
-----------------------------------cttatgaccctaagcagtgaaacat
ggtgat------------------------atcgctgccaatagaactaattgtcttgta
tttattgataatgtgactgctgacaaaggcagcggaatgaattctaaaatgtttcgggca
atattgtctgctcatatacagccaaatgctttataact---tgaatggcgcttcacaatg
cagatggataatgacccaaa-------------gcgactaaagag-gttttgaaggtaaa
aaagtgaaatttt--gaaatggccaagttaatcacctgatctgaatccgattgagcatac
attt-catttgctcaagacaaaactgaagga-a-aaatgccccaagaacaaacaggaact
gaagacagttgcagtagaggcctgtcagagccccaccagggaagaaac------------
----tctatgcgtttcagactttaggctgtaattgactgcaaaggatgtgcaaccaagta
tt-aaaaagtgaaagtttggtttatgattattattcttt-ccaattacttttggtccctt
aacaagtgggaggcacataagtaaactgttataatacctgcaccgttcaccagatttgga
tgtaaataccctcaaattaaagctgacagtt---------------tctt-g--tttat-
ttc-attt-taa-atccattg-tgttggtgtgt-agag-cc-a-a-aactg-t--ta-ga
-attgtgtc-aatgtc-c-caatttg-----------------tatagacc---------
---tgact----------------------------------------------------
------------------------------------------------------------
------------------------------------------------------------
------------------------------------------------------------
------------------------------------------------------------
------------------------------------------------------------
------------------------------------------------------------
------------------------------------------------------------
------------------------------------------------------------
------------------------------------------------------------
------------------------------------------------------------
--------------------------------------
>Tc1-7_DR|132749
------------------------------------------------------------
------------------------------------------------------------
------------------------------------------------------------
------------------------------------------------------------
------------------------------------caggtaggtccataaatagttgga
c--------agtatt-aaca-tt-tttgcctctatacacca-acacaatagatttg-aaa
ttaagt--taacaagatgtgtttt-------aactgtcagcttttatttaagg-gtattt
-acatcc-aaatcaggtgaacg-ctgtagaaattacaacagtttgcatatgt--------
----------------aagtaattggacaattggcttcta-agcttttctatggccaggt
-gtgtgttatt-cctcattatctcaattacaaaaagcagataaaagg-tcaaaagttcat
ttcaagtgtatattttgcatttggaatttgttactgtcaactctcaggatgagatccaaa
gaactgttactatcagtcaagcaagccaacgttaagctga-aaaaac-----a---aaac
aaaccc--atcagagagatagcaaaaacattaggtctggccaaaacaactgattgaaaca
ttttt-aa-aaa-ggagg-aatgcaccatcgagctcagcaacaccaaaagacctggaaga
ctacag-aaacaactgtggtggatgaccaaataattc-tttccctggtgaagaaaacacc
ctttacaacagctggtcggatt-aagaacactctccaggaggcaggtgtatgtgtgtcag
agtcaaatatcaagagaagacttcaccagagtgaatagagagggttcatcacgagatgta
aaccattggtgagtctcaaaaa-aagaaggccaaattataagtta---taaaaaaccttc
acagtgctggaacaacatcctatggacagatgagatcaagattaacttgtaccagcgtga
tgggacaagaagagtaagga---------------------------------gatgcat
ggtggtagtagtgacatggtgtgggcatgtatggctg-aaatagaactgggtctcttg--
--tagtgatgatgtgacttctgacaaaaacagcaggatgaattctgaagtgtttaaggca
atattttctgctcatactatgccaaatacttcggaactcattgggcgg---ttcacagtg
cagataag-aatgaactaaagcata-----------------------ctggaaaagcaa
gaagtggaatgttatgtaatggtcaagtcaatcccctgacctgaatttaattgagcatgc
attt-cacttgctgaagacaaaacttgaggg-a-aaatgccctaaaaacaagcaggaact
gaagacagttgttgtcgaggcttggcagagcaccaccaggaatgaaacctaatgtctgtt
gatgtctatgtgttccagacatcaggctgtatcagac-----------tgcaaccaagta
tt-aaaaagtgaacgtttggtttatgattatttttcggt-ctaattatttttggtccctt
aacaagtgggaggtacatatgcaaactgttgtaattcctacagcgttcacctgatttgga
tgtaaataccgtcaaattaaagctcacagcctgcagttaaagcagatccc-t--tttgt-
ttc-attt-caa-atccattg-cattggtgtat-agag-ccaa-a-aaatg-t--ta-ga
-attgtgtc-aatgtc-c-aaatatt-----------------tatggacc---------
---taattg---------------------------------------------------
------------------------------------------------------------
------------------------------------------------------------
------------------------------------------------------------
------------------------------------------------------------
------------------------------------------------------------
------------------------------------------------------------
------------------------------------------------------------
------------------------------------------------------------
------------------------------------------------------------
------------------------------------------------------------
--------------------------------------
>Tc1-7_DR|132750
------------------------------------------------------------
------------------------------------------------------------
------------------------------------------------------------
------------------------------------------------------------
-----------------------------------------aggtccataaatattgaga
catcaaaacaatttt-acat-tt-tttggctccatacacca-acacaatggatctg-aaa
ttaaac--aaacaagatgtgctttaactgcagactgtcagctttaatttgaca-ttattt
-acatcc-aaatcaagtgaata-gtgtaaaaattacagcagtttgcaaatgtgcctccca
cttgttaa----------------------------------------------------
------------------------------------------------------------
------------------------------------------------------------
------------------------------------------------------------
------------------------------------------------------------
------------------------------------------------------------
------------------------------------------------------------
------------------------------------------------------------
------------------------------------------------------------
------------------------------------------------------------
------------------------------------------------------------
------------------------------------------------------------
------------------------------------------------------------
------------------------------------------------------------
------------------------------------------------------------
------------------------------------------------------------
------------------------------------------------------------
------------------------------------------------------------
------------------------------------------------------------
------------------------------------------------------------
------------------------------------------------------------
------------------------------------------------------------
------------------------------------------------------------
------------------------------------------------------------
------------------------------------------------------------
------------------------------------------------------------
------------------------------------------------------------
------------------------------------------------------------
------------------------------------------------------------
------------------------------------------------------------
------------------------------------------------------------
------------------------------------------------------------
------------------------------------------------------------
------------------------------------------------------------
------------------------------------------------------------
------------------------------------------------------------
--------------------------------------
>Tc1-7_DR|132751
------------------------------------------------------------
------------------------------------------------------------
------------------------------------------------------------
------------------------------------------------------------
------------------------------------cagtcaggttaaaaatttttagaa
catagacatagttct-aaca-tg-tttggctctttggccca-aaacaatggatttg-aaa
ttaaac--gaacaagatgtgctttaactgcagactgtcagctttaatttgagg-gtattt
-acatcc-aaatcaggtg------------------------------------------
------------------------------------------------------------
------------------------------------------------------------
------------------------------------------------------------
------------------------------------------------------------
------------------------------------------------------------
------------------------------------------------------------
------------------------------------------------------------
------------------------------------------------------------
------------------------------------------------------------
------------------------------------------------------------
------------------------------------------------------------
------------------------------------------------------------
------------------------------------------------------------
------------------------------------------------------------
------------------------------------------------------------
------------------------------------------------------------
------------------------------------------------------------
------------------------------------------------------------
------------------------------------------------------------
------------------------------------------------------------
------------------------------------------------------------
------------------------------------------------------------
------------------------------------------------------------
------------------------------------------------------------
------------------------------------------------------------
------------------------------------------------------------
------------------------------------------------------------
------------------------------------------------------------
------------------------------------------------------------
------------------------------------------------------------
------------------------------------------------------------
------------------------------------------------------------
------------------------------------------------------------
------------------------------------------------------------
------------------------------------------------------------
------------------------------------------------------------
--------------------------------------
>Tc1-7_DR|132752
------------------------------------------------------------
------------------------------------------------------------
------------------------------------------------------------
------------------------------------------------------------
-----------------------------------------------------------a
catcgacacaattat-atca-tt-tttggctctatacacca-aggcaatggatttg-aaa
tgaaac--aaagaagatgtgccttaactgcagactgtcagctttaatttgaag-gtattt
-acatt--------------------agttaattacaatagtttgcatatgtgcctccca
catgttaggagaccaaaagtaaataaacaattggcttcta-ggctgttccatggccaggt
-gtgtgttatcgactcattatcccaaatacaatgagcagataaaggg-tccagagttcat
ttcaagtgtgctatttgc------------------------------------------
------------------------------------------------------------
------------------------------------------------------------
------------------------------------------------------------
------------------------------------------------------------
------------------------------------------------------------
------------------------------------------------------------
------------------------------------------------------------
------------------------------------------------------------
------------------------------------------------------------
------------------------------------------------------------
------------------------------------------------------------
------------------------------------------------------------
------------------------------------------------------------
------------------------------------------------------------
------------------------------------------------------------
------------------------------------------------------------
------------------------------------------------------------
------------------------------------------------------------
------------------------------------------------------------
------------------------------------------------------------
------------------------------------------------------------
------------------------------------------------------------
------------------------------------------------------------
------------------------------------------------------------
------------------------------------------------------------
------------------------------------------------------------
------------------------------------------------------------
------------------------------------------------------------
------------------------------------------------------------
------------------------------------------------------------
------------------------------------------------------------
------------------------------------------------------------
------------------------------------------------------------
--------------------------------------
>Tc1-7_DR|132753
------------------------------------------------------------
------------------------------------------------------------
------------------------------------------------------------
------------------------------------------------------------
------------------------------------------------------------
------------------------------------------------------------
------------------------------------------------------------
------------------------------------------------------------
------------------------------------------------------------
------------------------------------------------------------
------------------------------------------------------------
------------------------------------------------------------
------------------------------------------------------------
------------------------------------------------------------
------------------------------------------------------------
------------------------------------------------------------
------------------------------------------------------------
------------------------------------------------------------
------------------------------------------------------------
------------------------------------------------------------
------------------------------------------------------------
------------------------------------------------------------
------------------------------------------------------------
------------------------------------------------------------
------------------------------------------------------------
------------------------------------------------------------
------------------------------------------------------------
------------------------------------------------------------
------------------------------------------------------------
----------------------acattgacataattctaacat--ttttgctc---tata
caccaacacctttattttgagggt----atttacatccaaatcaggt-------------
----------ga-atagtgag-gg------------------------------------
aattata-----------------------------------------------------
------------------------------------------------------------
------------------------------------------------------------
------------------------------------------------------------
------------------------------------------------------------
------------------------------------------------------------
------------------------------------------------------------
------------------------------------------------------------
------------------------------------------------------------
------------------------------------------------------------
------------------------------------------------------------
------------------------------------------------------------
--------------------------------------
>Tc1-7_DR|132754
------------------------------------------------------------
------------------------------------------------------------
------------------------------------------------------------
------------------------------------------------------------
---------------------------------------ttaggtccacaaatatttgga
cattgacacaattct-aaca-tt-gttggctctatacacca-acacaatagatttg-g--
--aaac--aaacaacatgcgctttaactgcagattgacagctttgtttgg-gg-gtattt
-acatcc-aaatcaggtgaacg-ctgtagaaattacaacagtttgcatatgtgcctccca
cttgttaagggtccaaaatatattggacaattggcttcta-agctgttccttgtccaggt
-gtgtgttattccttcattatcccaaattcaatgatcagatagaagg-ttgcatttgcat
ttcaagtgtggtacttgcttttggaatatgttaatgtcaactctcaagatgagatcctaa
gagctgtcactgtcagtcaagcaagccatcattaggcta-----------aaaacaagac
aaatcc--atcagagagatagcaaatctggcca---------aaacaactgattggaaca
ttctt-aa-aa-------------------------------------------------
------------------------------------------------------------
------------------------------------------------------------
------------------------------------------------------------
------------------------------------------------------------
------------------------------------------------------------
------------------------------------------------------------
------------------------------------------------------------
------------------------------------------------------------
------------------------------------------------------------
------------------------------------------------------------
------------------------------------------------------------
------------------------------------atgccccaagaacaagctggaact
gaagac--------------------agagcgtcaccagggatgaaacccagcgtctggt
gatgtctatgcgttctagacttcaagctgcaatcgcctgcaaaggatttgcaaacaagta
tt-aaaagttgaaagtta-atttatgat--attttttgt-caaattacttttggaccctt
aataaatggaaggtacatatgcaaaatgttgtaattcttacagcgttcacctgatttg--
----gataccctcaaattaaagctgacagtctgcagttaaagcacaaatt-g--tttgt-
ttc-attt-taa-attcattg-tgttggtttac-agag-ca-a-a-aaatg-t--tc-aa
-attgtgtc-aatgtc-t-aaatatt-----------------tatgggcc---------
---taactg---------------------------------------------------
------------------------------------------------------------
------------------------------------------------------------
------------------------------------------------------------
------------------------------------------------------------
------------------------------------------------------------
------------------------------------------------------------
------------------------------------------------------------
------------------------------------------------------------
------------------------------------------------------------
------------------------------------------------------------
--------------------------------------
>Tc1-7_DR|132755
---------------------------------------------------ttctgtcca
attacttttggtcccttaacaagtaggaggcac--atgccaactgttgaaatccaaatca
ggtgaacactgtagggatgtcaataccctcaaattaaagctgacaatctgcagttaaatc
acatcttgttcgtttcatttcaaatccattgtgttggtgtatagagtcaaaat-------
-----gtcgatgtctaaatatttatggacctaactgcagttaggtccataaatatttgga
catagacacaattct-aaca-tt-gttgactctatacacca-acacaatggatttg-aaa
ggaaac--tgacaagatgtgctttaactgcagactgtcagctttaatttaaga-gtattt
-gcatgc-aattcaggtgaact-gtgtaggaattacaacagattgcatatatgcctccca
cttgttaagggaccaaaagtaattggacaattggcttcta-agctgttcgatggccagct
-gtgtgttactcccttattatcccaattac-atgagcagataaaagg-tccatagttcat
ttcaagtgtgctacttgcatttggaatcggttt-----aaaagatgagatgagatccaaa
aaattatc----tcagtcaagcaagccacaattaggctga-aaa------------caac
aaatac--atcagagagatagcaaaaatatcaggcgttggccaaacaactgtttggaaca
ttctt-aa-aaa-gaatg-aacgcaccagtaagctcagcaacaccaaaagacctggaaga
ccacggaaaacaactgttgtgggcaaccaaaaaaaaaatttccctggtgaagaaaaaa--
----------------------aaaaaac-------------------------------
-------aatcaagagaagactttaccagagtaaatacaaagggttcaccacaagatgca
aaccatcagcgagcctcgaaaacaggaaggctatattagagttct-----aaaaacctta
acagtgctgtaacaaaatcctatagacatacgagataaagatcaacttgttccagagtga
tgaaaagagaagagtatggaaaaggagaggaactg--catgatcctaagcagtgaagcat
ggtggtagtagtgacatggcatgagcatgtatggctgccaatagaactgattctcttgta
tttatttatgatgtgattgctgacaaaagtagcagtatgaagtctgaagtgttaaaggca
atattttttgctcatattaagccaaatgcttcagaacccattggatggtgcttcacagtc
cagatggagaatgacccaaagcatactgcaaaagcaacaaaagag-ttgttgaagggaaa
gaagtggaatgttatgtaatggccaaggcaatcacctgacctaaatgcgattaagcatgc
attt-cactacctgaaggaaaaactgacagg-a-aattgccccaagaatatacaggaact
gaagatagttgctgtaaaggcc----------tcaccaggaatgaaagc-----tctggt
gatgtctatgctttacagacttcaggctgtaattgacagcaaaggatttgcaaccaaata
tt-aaagagtgaaagtctgatttatgattattattctgt-cc------------------
--------------a---------------------------------------------
------------------------------------------------------------
------------------------------------------------------------
------------------------------------------------------------
------------------------------------------------------------
------------------------------------------------------------
------------------------------------------------------------
------------------------------------------------------------
------------------------------------------------------------
------------------------------------------------------------
------------------------------------------------------------
------------------------------------------------------------
------------------------------------------------------------
------------------------------------------------------------
------------------------------------------------------------
--------------------------------------
>Tc1-7_DR|132756
------------------------------------------------------------
------------------------------------------------------------
------------------------------------------------------------
------------------------------------------------------------
------------------------------------cagttaggttcataaatatttgga
caccgacacaattct-aaca-tt-tttggctctatacacca-acacaatggatttg-aaa
taaaac--agacaagatgtgctttaactgcagactatcagctttaatttgaggttttttt
-acatcc-aaatcaggttaacg-ctgtaggaattaca--agtttgcggttgtgcctctca
cttgtaaagggtccaaatgtaattggacaattggcttctt-agctgttccatgg------
------------------------------------------------------------
------------------------------------------------------------
------------------------------------------------------------
------------------------------------------------------------
------------------------------------------------------------
------------------------------------------------------------
------------------------------------------------------------
------------------------------------------------------------
------------------------------------------------------------
------------------------------------------------------------
------------------------------------------------------------
------------------------------------------------------------
------------------------------------------------------------
------------------------------------------------------------
-----------------------------------------------------------a
gaggt-------------------------------------------------------
------------------------------------------------------------
------------------------------------------------------------
------------------------------------------------------------
------------------------------------------------------------
------------------------------------------------------------
------------------------------------------------------------
------------------------------------------------------------
------------------------------------------------------------
------------------------------------------------------------
------------------------------------------------------------
------------------------------------------------------------
------------------------------------------------------------
------------------------------------------------------------
------------------------------------------------------------
------------------------------------------------------------
------------------------------------------------------------
------------------------------------------------------------
------------------------------------------------------------
------------------------------------------------------------
--------------------------------------
>Tc1-7_DR|132757
------------------------------------------------------------
------------------------------------------------------------
------------------------------------------------------------
------------------------------------------------------------
------------------------------------catttagatgcataaatatttgga
catcgacacaattgt-aaca-tt-tttggctctatacacca-atacaatcgagttg-atg
taaaac--aaaaaaaatgtgctttaactgcagactgtcagctttaatttgagg-gtattt
-acatcc-aaatcaggtgaacg-atgtgggaattacaagagtttgcatatttgcctccca
cttgttaagggtccaaaagtaattggacaattggcttcta-agctgttccatgaccaggt
-gtgtgttatttccttattatcccaattacaatgagcagataaaagg-tccagagatgat
tacaagtgtgctatttgcatttggaatctgttactgtcaac-------------------
------------------------------------------------------------
------------------------------------------------------------
------------------------------------------------------------
------------------------------------------------------------
------------------------------------------------------------
------------------------------------------------------------
------------------------------------------------------------
------------------------------------------------------------
------------------------------------------------------------
------------------------------------------------------------
------------------------------------------------------------
------------------------------------------------------------
------------------------------------------------------------
------------------------------------------------------------
------------------------------------------------------------
------------------------------------------------------------
------------------------------------------------------------
------------------------------------------------------------
------------------------------------------------------------
------------------------------------------------------------
------------------------------------------------------------
------------------------------------------------------------
------------------------------------------------------------
------------------------------------------------------------
------------------------------------------------------------
------------------------------------------------------------
------------------------------------------------------------
------------------------------------------------------------
------------------------------------------------------------
------------------------------------------------------------
------------------------------------------------------------
------------------------------------------------------------
------------------------------------------------------------
--------------------------------------
>Tc1-7_DR|132758
------------------------------------------------------------
------------------------------------------------------------
------------------------------------------------------------
------------------------------------------------------------
---------------------------------------------------atattggga
catcgacacagttct-aaca-tt-tttgactcca--------------------------
--------------------------------actgtcagctttaatttgagg-gtattt
-acatcc-aaatcaggtgaacg-gtcaaggaattacaagagtttgcagatgtgcctccca
cttgttaagggtccaaaagtaatgggac--------------------------------
------------------------------------------------------------
------------------------------------------------------------
------------------------------------------------------------
------------------------------------------------------------
------------------------------------------------------------
------------------------------------------------------------
------------------------------------------------------------
------------------------------------------------------------
------------------------------------------------------------
------------------------------------------------------------
------------------------------------------------------------
------------------------------------------------------------
------------------------------------------------------------
------------------------------------------------------------
------------------------------------------------------------
------------------------------------------------------------
------------------------------------------------------------
------------------------------------------------------------
------------------------------------------------------------
------------------------------------------------------------
------------------------------------------------------------
------------------------------------------------------------
------------------------------------------------------------
------------------------------------------------------------
------------------------------------------------------------
------------------------------------------------------------
------------------------------------------------------------
------------------------------------------------------------
------------------------------------------------------------
------------------------------------------------------------
------------------------------------------------------------
------------------------------------------------------------
------------------------------------------------------------
------------------------------------------------------------
------------------------------------------------------------
--------------------------------------
>Tc1-7_DR|132759
------------------------------------------------------------
------------------------------------------------------------
------------------------------------------------------------
------------------------------------------------------------
------------------------------------cagtcaggtctataaatattggga
catcgacacaattct-acca-tt-attgcctctatgcacta-aaacaatggatttg-aaa
tgaaac--aaac-agatgtgttttaactgaagactgtcagctttaatttgagg-g-----
------------------------------------------------------------
------------------------------------------------------------
------------------------------------------------------------
------------------------------------------------------------
------------------------------------------------------------
------------------------------------------------------------
------------------------------------------------------------
------------------------------------------------------------
------------------------------------------------------------
------------------------------------------------------------
------------------------------------------------------------
------------------------------------------------------------
------------------------------------------------------------
------------------------------------------------------------
------------------------------------------------------------
------------------------------------------------------------
------------------------------------------------------------
------------------------------------------------------------
------------------------------------------------------------
------------------------------------------------------------
------------------------------------------------------------
------------------------------------------------------------
------------------------------------------------------------
------------------------------------------------------------
------------------------------------------------------------
------------------------------------------------------------
------------------------------------------------------------
------------------------------------------------------------
------------------------------------------------------------
------------------------------------------------------------
------------------------------------------------------------
------------------------------------------------------------
------------------------------------------------------------
------------------------------------------------------------
------------------------------------------------------------
------------------------------------------------------------
------------------------------------------------------------
--------------------------------------
>Tc1-7_DR|132760
------------------------------------------------------------
------------------------------------------------------------
------------------------------------------------------------
------------------------------------------------------------
------------------------------------cagttaggtccatatatatttgga
cattgacacaat----------t-gtttgctctggacacca-acaaaacgattttt-tgt
tacaac--aaacaagata-tctttaactgcagaccgtcagctttaatttgagg-gtattt
-acattc-aaatcaggtgaatg-gtgtaggaattacaacagtttgcatatgtgcctccca
cttgtaaagggtccaaaagtaattggataattgtcttcta-agctgttccatgaccaggt
-gtgtgt-----------------------------------------------------
------------------------------------------------------------
------------------------------------------------------------
------------------------------------------------------------
------------------------------------------------------------
------------------------------------------------------------
------------------------------------------------------------
------------------------------------------------------------
------------------------------------------------------------
------------------------------------------------------------
------------------------------------------------------------
------------------------------------------------------------
------------------------------------------------------------
------------------------------------------------------------
------------------------------------------------------------
------------------------------------------------------------
------------------------------------------------------------
------------------------------------------------------------
------------------------------------------------------------
------------------------------------------------------------
------------------------------------------------------------
------------------------------------------------------------
------------------------------------------------------------
------------------------------------------------------------
------------------------------------------------------------
------------------------------------------------------------
------------------------------------------------------------
------------------------------------------------------------
------------------------------------------------------------
------------------------------------------------------------
------------------------------------------------------------
------------------------------------------------------------
------------------------------------------------------------
------------------------------------------------------------
------------------------------------------------------------
--------------------------------------
>Tc1-7_DR|132761
------------------------------------------------------------
------------------------------------------------------------
------------------------------------------------------------
------------------------------------------------------------
------------------------------------------------------------
------------------------------------------------------------
----------------------------gcagactgtcagctttaatgtgagg-gttttt
-acatcc-aaatcaggtaaaga-ttgtaggaattccaacagtctgcttatgtgcctctca
cttgttaaaggtccaaaagtaattggacaattggcttcaa-agctgttccatggccaggt
-gtgtgttaatccctcattaccccaataagaatgagcagataaaagg-tctagagttcct
ttcaagtgtgctatttgcatgtggaatctgt-----------------------------
------------------------------------------------------------
------------------------------------------------------------
------------------------------------------------------------
------------------------------------------------------------
------------------------------------------------------------
------------------------------------------------------------
------------------------------------------------------------
------------------------------tgagatcaagatcaacttgtaccagagtat
t-----gagaagagtatggagaaggaaaggaactgctcatgatcctaagcagtgaagcat
agttgtagtagtgacatgacatggccatgtatggctgtcaatggaactggttctcttgta
tttattgatgatgtgattgctgacaaaagcagcagggtgaattttgaagtctttcaggca
atattttctgctcatattaagccaaatgcttcagaactcattggacagtgctttaaagtg
tagataaagaacga-------cttacagcaaaagcaaccaaagag-tttttgaaggg---
-aagtggaatgttattcagtggcccagtcaatcacctgatctgaatccgattgagcttgc
attt-ta----------aaaataattgaagg-a-aaatgccccaaggaccaacaggaact
gaagacagttgctgtagaggcctggc----------------------------------
------------------------------------------------------------
------------------------------------------------------------
------------------------------------------------------------
------------------------------------------------------------
------------------------------------------------------------
------------------------------------------------------------
------------------------------------------------------------
------------------------------------------------------------
------------------------------------------------------------
------------------------------------------------------------
------------------------------------------------------------
------------------------------------------------------------
------------------------------------------------------------
------------------------------------------------------------
------------------------------------------------------------
------------------------------------------------------------
------------------------------------------------------------
--------------------------------------
>Tc1-7_DR|132762
------------------------------------------------------------
------------------------------------------------------------
------------------------------------------------------------
------------------------------------------------------------
------------------------------------------------------------
------------------------------------------------------------
------------------------------------------------------------
------------------------------------------------------------
------------------------------------------------------------
------------------------------------------------------------
------------------------------------------------------------
------------------------------------------------------------
------------------------------------------------------------
------------------------------------------------------------
------------------------------------------------------------
------------------------------------------------------------
------------------------------------------------------------
------------------------------------------------------------
------------------------------------------------------------
------------------------------------------------------------
------------------------------------------------------------
------------------------------------------------------------
------------------------------------------------------------
------------------------------------------------------------
------------------------------------------------------------
------------------------------------------------------------
------------------------------------------------------------
------------------------------------------------------------
------------------------------------------------------------
------------------------------------------------------------
----------------------------gtctgcagttagagcacatctt-g--tttgt-
ttc-attt-caa-acccattg-tgttggtgtat-agag-cc-a-a-aaatg-t--tc-ga
-actgtgtc-gatgtc-c-aaatatt-----------------aatggacc---------
---taactg---------------------------------------------------
------------------------------------------------------------
------------------------------------------------------------
------------------------------------------------------------
------------------------------------------------------------
------------------------------------------------------------
------------------------------------------------------------
------------------------------------------------------------
------------------------------------------------------------
------------------------------------------------------------
------------------------------------------------------------
--------------------------------------
>Tc1-7_DR|132763
------------------------------------------------------------
------------------------------------------------------------
------------------------------------------------------------
------------------------------------------------------------
------------------------------------------------------------
------------------------------------------------------------
------------------------------------------------------------
------------------------------------------------------------
------------------------------------------------------------
------------------------------------------------------------
------------------------------------------------------------
------------------------------------------------------------
------------------------------------------------------------
------------------------------------------------------------
------------------------------------------------------------
------------------------------------------------------------
------------------------------------------------------------
------------------------------------------------------------
------------------------------------------------------------
------------------------------------------------------------
------------------------------------------------------------
------------------------------------------------------------
------------------------------------------------------------
------------------------------------------------------------
------------------------------------------------------------
------------------------------------------------------------
-----cagttgcagaagaggcctggcagagcaccaccaggaataaaacccagcttcttgt
gatgtttatgcattgcagacttcaggctttaattgactgcgaaggatttgccaccaagta
ct-aataagtgaaagtttggtttatgataattatcctgt-ccaattacttttggtccctt
aaaaagtgggaggca--tatgcaaactgatatattttctacagcgttcacctgatttgga
tgtaaatgccctcctattaaagctgccagtctgcagttaaagaacatctt-g--ttaat-
tta-attt-taa-atcca-tg-tgttagtatat-cgag-cc-a-a-aaagg-t--ta-ga
-attgtgtc-tatgtt-c-aaatatt-----------------tatggacc---------
---taactg---------------------------------------------------
------------------------------------------------------------
------------------------------------------------------------
------------------------------------------------------------
------------------------------------------------------------
------------------------------------------------------------
------------------------------------------------------------
------------------------------------------------------------
------------------------------------------------------------
------------------------------------------------------------
------------------------------------------------------------
--------------------------------------
>Tc1-7_DR|132764
------------------------------------------------------------
------------------------------------------------------------
------------------------------------------------------------
------------------------------------------------------------
------------------------------------cagttaggtccattaatatttgaa
ca--gacacaattct-aaca-tt-tttagctctatacagct-acacaatggatttg-aaa
taaaat--gaacaagatgtgctttacatgcagactgtccgctttatattgagg-gtattt
-acatcc-acatcaggtgaacg-ctgtagaaattacaatagtttgcatatgtgcctccca
cttgtgaagggtccaaaagtaattggacaactggcttcta-agccgttccatggccaggt
-gtgtgttaatccctcatcattcaaattccaatgagcagataaaaga-tccagtgttcat
ttcaagtgtgcaacttgcatttaccatctgttactgtcaactctcaagatgagatccaaa
gacctggcactatcagtcaagcaaaccatcattaggctta-aaaaacaaa-------a-c
aaaccc--atcagagagaaagcaataacgtta----------------------------
------------------------------------------------------------
---------------------------------------------ggtg-----------
---------------------------------------gggtgagtatg----------
------------------------------------------------------------
------------------------------------------------------------
------------------------------------------------------------
-----------gagtatggagaaggaaaggaactgctcatgatcctaagcggtaaagcat
ggtggcagtagtgacatggcataggcatgtatggctgtcaatggaa--------ctttta
tttattgatgatggga-tgctgacaaaagcagcaagatgaattctgaagagttttaggca
acattttctccttatattacaccaaatgcttcagaactcgttggacgacgcttcacagt-
cagatggagaatgactcaaagcatactgcaaaagcaac--gagag-ttttcgaagggaaa
gaagtgtaatgttatgcaatggccaagtcaatcacctgatctgaatccaattgagcatgc
attt-cacttgctgaagacaaaactgaaggg-a-agatgccccaagaacaagcagaagct
gaaaacagttgctgtagtggtcttgcagagcaccaccaggaatgaaacccagtgtctgtt
aaagtctttgtgttccagccttcaggcagtaattgactgtaaaagatatggaaccaagta
tt-aaaaagt-aaagtttgatttctggttattattctgt-ttaattacttttggaccttt
aacaagtgggaggcacatatgcaaaatgttataactccaacagcgttcacctgatttgga
tgtatataccctcaaatgaaagcagacagtctgcagttaaagcttatctt-g--ttcct-
ttt-atta-caa-atctattg-tgttggtgtat-aga-----------------------
------------------------------------------------------------
------------------------------------------------------------
------------------------------------------------------------
------------------------------------------------------------
------------------------------------------------------------
------------------------------------------------------------
------------------------------------------------------------
------------------------------------------------------------
------------------------------------------------------------
------------------------------------------------------------
------------------------------------------------------------
------------------------------------------------------------
--------------------------------------
>Tc1-7_DR|205798
------------------------------------------------------------
------------------------------------------------------------
------------------------------------------------------------
------------------------------------------------------------
-----------------------------------cagttcaggtccttaaatattcaga
cattgacccaattat-aaca-tt-tttggctctatacacca-aca---------------
---------------------------------------------aatctagg-gtatct
-tcattc-aaatcaggtgaacg-ctgtaggaattacaacagtttgcatatgtgcctccta
cttgttaagggtcttaa-gtaattggacaattagctttta-ag-tgtttcatggccaggt
-gtgcgtcattccctcattatctcatgtacaatgagcggagaaaagg-tccagagt---t
ttcaagcgtgctatttgcatttgaaatatgttacagtcaactctcaagatgagatccaaa
gagctgtcactatcagtcaagcaagccattattgggctaa-aa-------acaacaaacc
aaa--------agagaaatttaggtgtggccaa-------------aactgtttggaaca
ttcct-aa-aaa-gaaag-agcgcacaagtgagctcagcaacaccaaaacacccagaaga
ccacag--------------aaacgactgaagaattc-tc--------------------
-----ccacagtcagccagatc-aagaacgctctgcaggag-------------------
------------------------------------------------------------
------------------------------------------------------------
------------------------------------------------------------
------------------------------------------------------------
------------------------------------------------------------
------------------------------------------------------------
------------------------------------------------------------
--------------------------------------------g-ttttggaagggaaa
gaagtggaatgttatgcaatggccaagtcaatcacctgatctaaatccaattgagc-tgc
attt-cactttctgaggacgaaactcaaggg-a-aaatgccccaagaacaagcaggaact
gaagac-------ctggaggcctggcagagcatcaccagggatgacacccagcgtctgct
gatgtctatgtgttctagacttcaggctg----taa-----agaattttgcaaccaagta
tt-aaaaagtgaaagtttgatttatga---ttattcttt-ccaattacttttggaccctt
aacaagtgggaggcacatatgcaaactgttgtaagtactacagtgttcacctgatttgga
tgtaaataccctcaaattaaagctgatagtctgcagataca----------------at-
ttt-attt-taa-accgattg-agttggtgcat-agag-cc-a-a-aaatg-t--ta-ga
-attgagtc-gatgtc-c-aaatatt-----------------tatggacg---------
---taactg---------------------------------------------------
------------------------------------------------------------
------------------------------------------------------------
------------------------------------------------------------
------------------------------------------------------------
------------------------------------------------------------
------------------------------------------------------------
------------------------------------------------------------
------------------------------------------------------------
------------------------------------------------------------
------------------------------------------------------------
--------------------------------------
>Tc1-7_DR|205799
------------------------------------------------------------
------------------------------------------------------------
------------------------------------------------------------
------------------------------------------------------------
------------------------------------------------------------
------------------------------------------------------------
------------------------------------------------------------
------------------------------------------------------------
------------------------------------------------------------
------------------------------------------------------------
------------------------------------------------------------
------------------------------------------------------------
------------------------------------------------------------
------------------------------------------------------------
------------------------------------------------------------
------------------------------------------------------------
------------------------------------------------------------
------------------------------------------------------------
------------------------------------------------------------
------------------------------------------------------------
------------------------------------------------------------
------------------------------------------------------------
------------------------------------------------------------
------------------------------------------------------------
------------------------------------------------------------
------------------------------------------------------------
------------------------------------------------------------
------------------------------------------agtacttgcaaccaagta
tt-aaaaagtgaaagtttaatttgtgattattattctgt-cctattatttttggaccctt
aacaagtgtgaagcgcatatgcaaatagttgtaattcctttagtgtttacc---------
------------------------------------------------------------
------------------------------------------------------------
------------------------------------------------------------
------------------------------------------------------------
------------------------------------------------------------
------------------------------------------------------------
------------------------------------------------------------
------------------------------------------------------------
------------------------------------------------------------
------------------------------------------------------------
------------------------------------------------------------
------------------------------------------------------------
------------------------------------------------------------
------------------------------------------------------------
--------------------------------------
>Tc1-7_DR|205800
------------------------------------------------------------
------------------------------------------------------------
------------------------------------------------------------
------------------------------------------------------------
------------------------------------------------------------
------------------------------------------------------------
------------------------------------------------------------
------------------------------------------------------------
------------------------------------------------------------
------------------------------------cagcttaaagg-tgcagggttcat
ttcaagtgtgcttattgcattcggaatctgttactgtcaactctcaagatgagatccaaa
cagctgccattatcagtcaagcaagccatcattaagctga-aaac--------acaaaac
aaaccc--atcagagagacagcaagaacatcaggcgtggctaa-------------aaca
ttggt-aa-aaag-aaat-aaagcaccagtgtgctcagaaacaccaaaagacctggaaga
tcac-ggaaacaactttggtggacgaccaaagaattc-tttccctggtgaagaaaacacc
cttcacaacagttggccagatc-aagaacactctccaggaggtagac-------------
--------tccaagagaagaccacagcagagtgaatacaaagtgttcaccataagatgta
aaccattggtgagcctcaaaaacaagtaggctagatttgagttct---aaaaaagccttc
acagtgctggaacaacatcctatagaaagatgagaccaagatcaacttgtgccagagtga
tg---ggagaagtgtatggggacggaaaggaactgctcatgatcctaagcagtgaagcat
ggtggtagtagtgacttggcgtgggcatgtatggctgtcaacggaactggttctcttgta
tttattgatggtgtgactgctgacaaaagcagcaggaggaaatctgaagtgtttcaggca
gtattttctgctcatattgagacaaatgattcagagtacattggacagtgcttcacagag
cagatggagaaggacccaaagcatacagcaaaagcaaccaaagag-attttgaagggaaa
gaagtgaaatgttgtgcgatggccaagtcaatcacctgacctgaatctgattgagcatgc
attt-cacttgctgaagacaaaactgaaggg-a-aagtgccccgagaataagcaaaaact
aaagacagttgcagaagaggcctggcagagcatcatcagggatgaaacccaatagttcct
gaaggccacccatttcaggtcttctgctgtaattga-tgcaaagcatttgcaaccaagtt
tt-aaaaagtgaaagtt----ttatgattgttatcctgt-ccaaataattttggaccctt
aacaagtgggaggcacacatgcaaactgttgtaattcctacagcgctcatctgaattgga
tgtaaataccctcaaattaaagatgacagtctgcagtttaagcatatctt-g--ttcgt-
ttc-attt-cca-actgatag-tgttggtgtat-agag-cc-aaa-aaatg-t--ta-ga
-attgtgtc-ggtgtc-caaaatatt-----------------t--cgaca---------
---caatact-------------------------------------taatttgtttggc
tctatacactaacataatcgttttgaaatga------acaagacatgcttta----cgga
ctgtcagctttaatttgagggtatttacatccagaacaggtgaacgctgtaggaattaca
acagtttgcatatgtgcctcccacttgttaagggtccaaacataattggacatttggctt
ttaagctgtatcatggccaggtgtgtt--attccctcattatcccgattacaatgagcag
attaa-------------------------------------------------------
------------------------------------------------------------
------------------------------------------------------------
------------------------------------------------------------
------------------------------------------------------------
------------------------------------------------------------
--------------------------------------
>Tc1-7_DR|205801
------------------------------------------------------------
------------------------------------------------------------
------------------------------------------------------------
------------------------------------------------------------
------------------------------------------------------------
------------------------------------------------------------
-------------------------------------------taatttgagg-gttttc
-acatcc-aaatcaggtgaacg-ctgtaggaattacaacagttt-catacgcgcctccct
cttgtttagggtccaaaagtaattgggcaattgggttctc-agctgttccacgaccagat
-gtgtgttattccctcattattccaattacaatgagcagataaaa-g-tccagctttcat
ttcaagtgtgctacttgcatttggcatctgtta-catcaactctcaa-------------
---------------------caaacc---------------aaaaaca-------aagc
aagctc--atcagaaagatggcaaaaacattaagcatggccgaaacaacagtttggagca
tttttt-t-aaa-gaaag-agcgcatcagtgagctcagcaacactagaagatccagaaga
ctatggaaaacaactgtggt-----------ggattc-tttcactggtgaagaaaacacc
ctttacaacagttggtcagatc-aagaacactctccaggaggtagg----tgtatgtcag
agtcaataatcatcaaaagactacaccagagtaaatacagggggttcataacaagatgta
aaccattggtga-gcttcaaaacaagaaggccagattagagttct---aaaaaagccttc
acattgttggaacaacatcctatagacagatgagagcaagatcaacttgtgtgggaagga
tgggaagagaagagtatggagaaggaaaggaactggtcatgatcct--------aggcat
ggtagttgaagtgacatggcgtgggcatgtatggctgtcaacggaactggttctcttgta
tttgctgatggtgtgactgctgttaaaagcagcaggaggtattctgaagtgtttcaggca
atatttcctgctcatattaag--------------------------------------a
caaatg------------------------------------------------------
------------------------------------------------------------
-ctt-ca-------------------gag-------------------------------
------------------------------------------------------------
------------------------------------------------------------
-----------------------------------------c------------------
--------------------------t---------------------------------
------------ca----------------------------------------------
------------------------------------------------------------
--t---------------------------------------------------------
------------------------------------------------------------
------------------------------------------------------------
------------------------------------------------------------
------------------------------------------------------------
------------------------------------------------------------
------------------------------------------------------------
------------------------------------------------------------
------------------------------------------------------------
------------------------------------------------------------
------------------------------------------------------------
------------------------------------------------------------
--------------------------------------
>Tc1-7_DR|205802
------------------------------------------------------------
------------------------------------------------------------
------------------------------------------------------------
------------------------------------------------------------
------------------------------------------------------------
------------------------------------------------------------
------------------------------------------------------------
------------------------------------------------------------
------------------------------------------------------------
-----gttattcccttattatcccaattacaatgagcagataaatgg-ttcagagttcat
ttcaagtgtgctacttgcatttggaatctgttactgtcaactcttaagatgagatccaaa
gagct----------gtcaagcaagccatcgttaggctga-aaaa--------atgaaac
aaactc--attagaaagatggcaaaaacattaggcgtggccaaaacaactgattggaaca
ttctt-aa-aaag-aga---------------------gaacaccaaaagacctggaaca
ccatagaaaaaaactgtggtagacgaccgaaaaattc-tttccctggtgaagaaaacacc
cttcacagcagttgaccagatc-aagaacgctctccaggaggtaggtgtatgtgtgtcag
agtcaacaatcaagagaagacaacaccagactgaatacagagggttcaagacaagatgta
aacca-------------------------------------------------------
-------------------------------actatcaagaccaacttgtaccagagtga
tgggaggagaagtgtatggagaaggaaaggaactgctcatgatcataagcagtgaagcat
ggtggtagtagtgacatggcgtgggcatgtatggctgtcaatggaactggctctcttgta
tttattgatggtgtgactgctgtcaaaagcagcaggaggaaatctgaagtgtttcaggca
gtattttctgcttattttaagacaaatacttcagaactcattggacggtgcttcacagtg
cagatggagaatgacccaaagcatactgcaaaagcaaccaaagag-attttgaaggggaa
aaagttgaatgatttgcaatggccaagtcaatcacctgacctgaatccaattgagcttgg
attt-tacttgctgaagacaaaacttaaggg-a-aaatgttccaagaacaagcaggaact
gaaaacagttgctgttgagggctggtagagcaccaccagaaattaaacccagcgtctgct
gaaggctatgcattccagactt-aggctgtaatcgactgcaaaggatttgcaaccaagta
tt-aaaaagtgaaagtttaaattatgattatttttctgt-ccaattatctttggaccctt
aacaagtgggaggcacatatgcaaactgttgttatccctacaccgttaacctgatttgaa
tgtaaacatgcttaaa-taaagctgacagtctgcagt-----------ct-g--tttgt-
ttc-a-tt-caa-aatccttg-tgttggtgtat-agag-cc-aaa---------------
-------------------aaatatt-----------------tatcgaca---------
---cacttt--------------------------------------taacttttttggc
tctatacaccaatac----------------------aaaagatttgctttaactgcaga
ctgtcagctttaatttgagggtatttacatccaaatcaggtgaacgctgtaggaattaca
acagtttgcatttttgcctcccacttcttaagggtccaaaggtaattggacaattggctt
ttaggctgctctatggccaggtgtgt-----------gttattc----------------
------------------------------------------------------------
------------------------------------------------------------
------------------------------------------------------------
------------------------------------------------------------
------------------------------------------------------------
------------------------------------------------------------
--------------------------------------
>Tc1-7_DR|205803
------------------------------------------------------------
------------------------------------------------------------
------------------------------------------------------------
------------------------------------------------------------
----------------------------------------taggtccataaatatttata
catcaacacaaatcc-aaca-tt-ttt--ctctatacacca-ataaaatggatttg-aaa
tgaaac--aaacatgatgtgctttaactggagc--------tttgatttgagg-gcattt
-acatcc-aaatcaggtgaacg-c--taggaattacaacagtttgcatatgtgcttctca
cttgtaaagggtccaaaagtaatgagacaattgacatcta-agctgttccatggccaggt
-gtgtgttattccctcatt-----aattgcaat--------------------------c
ttca--------------------------------------------------------
------------------------------------------------------------
------------------------------------------------------------
------------------------------------------------------------
----------------------acgactgaagagttc-tttccctggtgaagaaaata--
----------gttggccagatc-aacaacactctccag-------------ctaggtcag
aatcaacaatcaagagaagacttcaccagagtgaatacagagagttcaccacaagatgta
caccattggtgagcctcaaaaacagaaaggccacattct---------aaaaaaaccttc
acattgctggaacagcatcccatagatagatgagaccaaaatcaactcgtactacaagga
tgggaagagaaaagtatagagaagaaaaggaactgctcatgatcctaagcagtggagcat
ggtggtagtagtga------gtgggcatgtatggctgtcaatggaactggttctcttgta
tttattgatggtgtgactgctgacaaaagtagcaggatgaattctgaagtgttttaggca
attttttctgcccatatcaagccaaatgattcagaactcattggaaggcgcttcacagtg
cagatagagaaatacccaatgcatactgtaaaatcaaccaaagag-tttttgaggggaaa
gaagaggaatgttatacaatggccaattcaatcacctgacctgaatctaattgagcatgc
attt-cacatgctgaagacaaaattgaaggg-a-aaatgccccaggaacaagcaggaat-
---aacaatttctgtagagggctggcagagcaccactagcaatgaaacccggcatctgct
aatgtctatgtgttccagacttcaggctgtaattgactgcaaaagatttgcaaccaagta
tt-aaaaagtgaaagtttgatgtatgattattattctgt-ccaattacttttggaccctt
aacaagtgggaggcacatatgcaaactgttgtaattcctacagccttcacctgatttgga
tgtaaatactctcaaattaaagctggcagtatgcagttaaagtacatctt-gcattagt-
ttc-attt-taa-atctatta-tgtttatgtat-agaa-cc-a-a-aaatg-t--ta-ga
-attgtgtc-aatgtt-c-aaatgtt-----------------tatggacc---------
---taactg---------------------------------------------------
------------------------------------------------------------
------------------------------------------------------------
------------------------------------------------------------
------------------------------------------------------------
------------------------------------------------------------
------------------------------------------------------------
------------------------------------------------------------
------------------------------------------------------------
------------------------------------------------------------
------------------------------------------------------------
--------------------------------------
>Tc1-7_DR|205804
------------------------------------------------------------
------------------------------------------------------------
------------------------------------------------------------
------------------------------------------------------------
------------------------------------------------------------
--ttgacacaatttt-aaca-tt-tatggctctatacacca-aaccaacg----------
---------------------------------ttgtcagctttactttgggg-gtactt
-atatgc-aaatcagagcagca-gtgtaggaattacaactgtttgcatatctgcctccca
cttgttaagggtccaaaatttatttgaca-------------------------------
------------------------------------------------------------
------------------------------------------------------------
------------------------------------------------------------
------------------------------------------------------------
------------------------------------------------------------
------------------------------------------------------------
------------------------------------------------------------
------------------------------------------------------------
------------------------------------------------------------
------------------------------------------------------------
------------------------------------------------------------
------------------------------------------------------------
------------------------------------------------------------
------------------------------------------------------------
------------------------------------------------------------
------------------------------------------------------------
------------------------------------------------------------
------------------------------------------------------------
------------------------------------------------------------
------------------------------------------------------------
------------------------------------------------------------
------------------------------------------------------------
------------------------------------------------------------
------------------------------------------------------------
------------------------------------------------------------
------------------------------------------------------------
------------------------------------------------------------
------------------------------------------------------------
------------------------------------------------------------
------------------------------------------------------------
------------------------------------------------------------
------------------------------------------------------------
------------------------------------------------------------
------------------------------------------------------------
------------------------------------------------------------
--------------------------------------
>Tc1-7_DR|205805
------------------------------------------------------------
------------------------------------------------------------
------------------------------------------------------------
------------------------------------------------------------
--------------------------------------gttgggtccatacatatttgga
catggacacatctta-aatg----tttggttctatacacca-acaccatatatttg-aat
taaaac--gaacaagacatgctttaactacagactgtcatctataatttgaga-gtattt
-acatct-aaatcaggcgaacg-ctgtaggaattacaacagtttgcatatgtgactctca
cttgttaagggtccaaaagtaattggacaattggcttcta-aat-------tggccaggt
-gtgtgttattccctcact-----------------------------------------
------------------------------------------ctcaagatgagttccaaa
gagctgtc--------------------------------------------aaaataaa
ataaac--atcagagagatagctaaaacattagatatggccaaaataactgtctggaaca
ttct--ag-aaa-gaaag-agtgcaccagtgagcccagcaacaccaaaagacccggaaga
ctgtg-gaatcaactgtggtggaggaccaaagaattc-ttttcctggtgaagaaaacacc
cttcacaacagttggccagatc-aagaacactctccaggagataggtgtatgtgtgtcag
actcaacaatcaagagaagacaacagcagagtgaatacaaaagcagcaggatgaattctg
aagtgtt-----------------------------------------------------
-------tcaggcaatattttctgctcatattaagtcaaatacagtgcttcatag-----
----------------tgcagatggaga----------atgacccaaag-----------
------------------------------------------------------------
------------------------------------------------------------
------------------------------------------------------------
---------------------catactgcagaagcaaccagagag-tttttgaagggaaa
gaattggaatgttattcaatggccaagtcaatcacctgacctgaatttgattgcacttgc
attt-cacttactcaagacaaaactgaaagg-a-aaatgctccaagaacaagcgggaagt
gaagacggttgtagtagaggcctggcagagtatcaccaggatcgaaacccagcgcctggt
gatgtctgtg--ttccagcctttagcttgtaattgactgcaaaggatttgcaaccaagta
tt-aaaaagtgaaagtttcatttatgattatttttctgt-caaataaattttggaccctt
aacaagtgggaggcagatatgcaaacagttgtaattcctacactgctgctctgatttgca
tataagtacccccaaagtaaagctgaca--------------------------------
------------------------------------------------------------
------------------------------------------------------------
------------------------------------------------------------
------------------------------------------------------------
------------------------------------------------------------
------------------------------------------------------------
------------------------------------------------------------
------------------------------------------------------------
------------------------------------------------------------
------------------------------------------------------------
------------------------------------------------------------
------------------------------------------------------------
------------------------------------------------------------
--------------------------------------
>Tc1-7_DR|205806
------------------------------------------------------------
------------------------------------------------------------
------------------------------------------------------------
------------------------------------------------------------
------------------------------------------------------------
----------------------------------------------------------aa
tgaaac--gtgca--------ttttactgcagactgccagctttgatttgagg-gtattt
-acatcc-aaaacac---------tgtaggaattacaacagtttgcatatgtgcctccca
cttgttaagggtccaaaagtaattggacaattg---------------------------
------------------------------------------------------------
------------------------------------------------------------
------------------------------------------------------------
------------------------------------------------------------
------------------------------------------------------------
------------------------------------------------------------
------------------------------------------------------------
------------------------------------------------------------
------------------------------------------------------------
------------------------------------------------------------
------------------------------------------------------------
------------------------------------------------------------
------------------------------------------------------------
------------------------------------------------------------
------------------------------------------------------------
------------------------------------------------------------
------------------------------------------------------------
------------------------------------------------------------
------------------------------------------------------------
------------------------------------------------------------
------------------------------------------------------------
------------------------------------------------------------
------------------------------------------------------------
------------------------------------------------------------
------------------------------------------------------------
------------------------------------------------------------
------------------------------------------------------------
------------------------------------------------------------
------------------------------------------------------------
------------------------------------------------------------
------------------------------------------------------------
------------------------------------------------------------
------------------------------------------------------------
------------------------------------------------------------
------------------------------------------------------------
--------------------------------------
>Tc1-7_DR|205807
------------------------------------------------------------
------------------------------------------------------------
------------------------------------------------------------
------------------------------------------------------------
------------------------------------cagttaggtccataaataattgca
aattgacacaattctaa-cc-tt-tttggctctgtaaacca-atacaatagattta-aaa
t----g--gaacaggat--gctttaactgcagactgcagatgt-aatttgagg-gtattt
-acatcc-taatcaggtggaca-cagtaggaattacaacagtttgcatatgtgcctccca
cttgttaagggtccaaaagtaataagacaattggcttcta-agctgttccgtggccaggt
-gtgtgtaatgtcctcattattccaattacaatgagtaaataaaagg-tccaaaattcat
tttaagtgtgctgtttgcagttgtgatctgttactgtcaactctcaagatgagatccgaa
gagctgtcactatcagtgaaacaagccatcattaggctg---aaaag-------------
--------atcaggaagatagaaaaaacatcaggcgtggacaaaacaactgttttgaaca
ttcctaaa-aaa-gaaag-attacaccagtgatttcagcaacatcaaaaca-ccgcaaga
ccacagaaa-----cgtggtggacgataaaagaatt-ctttccctggtgaagaaaacacc
tttcacaacagttggccagatc-aagaacactctccagaaggtaggtgtatgtgtgttaa
agtcaacaatcaagagaagactacaccatagtgcatacagaggtttcatcacaagatata
aaccattggtgaaccacaaaaacaggaaggccagattagcgttcc-a-aaaaaagccttc
acagtgctggaaaaacatcctatggacagatgagaccaagatcaacttgtaccagagtga
tgggaaaagaagtgtatggagaaggaaaggatctgctcatgatcctaagcagtgaagcat
gtcggtagtagtgagatgg-----acaagtatggctgtaaatggaactggttctctagta
tttattgatgatgtgactactgacaaaagcagcaggatgaattc---tgtgtttcaggca
atattttctgctcatattaggccaaatacttcagtactcatttgacggtgctttacaggg
tagttggagaatgacccaaagcatactgcaaaagcaacccaagag-tttttttagggaaa
gaagttgaatgttatgcaatggccaagttaatcatctgacttg-----------------
------------------------------------------------------------
------------------------------------------------------------
------------------------------------------------------------
------------------------------------------------------------
------------------------------------------------------------
------------------------------------------------------------
------------------------------------------------------------
------------------------------------------------------------
------------------------------------------------------------
------------------------------------------------------------
------------------------------------------------------------
------------------------------------------------------------
------------------------------------------------------------
------------------------------------------------------------
------------------------------------------------------------
------------------------------------------------------------
------------------------------------------------------------
------------------------------------------------------------
------------------------------------------------------------
--------------------------------------
>Tc1-7_DR|205808
------------------------------------------------------------
------------------------------------------------------------
------------------------------------------------------------
------------------------------------------------------------
------------------------------------------------------------
------------------------------------------------------------
------------------------------------------------------------
------------------------------------------------------------
--------------------------------------ta-agttgtttcatggccaggt
-gtgtgttattccctcattatcccaattacaataagcagataaaaag-tccagagttcaa
ttcaagtgtgctgtttgcatttgaaatctgttactgtcagctctcaagataagatccaaa
aaattgtcact----accagtcaagcaatcattaggctgaagaaaaaaa-------aaaa
aaaaac--atctgagagagagcaaaaacact--gtgtggctgaaacaactgtttggaaca
ttctt-aa-aga-gaaag-aaagcaccagtgagttcagcaacaccaaaagacctggaaga
ccac-gaaaacaactgtggtggacgaccaaagaatt-ctttctctggtgaagaaaacacc
cttcacaacagtcggccagatc-aagaacactctccaggaggtaggtgtatgtgtgtcag
agtcaacaatcaagagaagactacaccaaagagaatacagagagttcaccacaagatgta
aaccattggtaagcttca-----aaacaggccagattagag---a---aaaaaagccttc
acagtgctggaacaacatcctatggacagataagatcaagatcaacttgcaccagagtga
tgagaagagatgagtgtggagaaggaaagtaaatgctcatgattctaagcagtgaagcat
ggtgatagttgtgacatgacatgtgcatgtatgaatgttaatggaactggttc-------
------------------------------------------------------------
------tctgctcatgttaagccaaatacttcagaactcattagacggtgtttcacagtg
ctgatggataatgacctaca-catcctgcaaaatcaaccaaagag-tttttgaagggaaa
gaagttgactgctacgcaatggccaagtcaatcacctgacctgaatccaattgagcatgc
attt-cacttgctgaggaaaaaactgaagga-a-aaatgcctcaagaaca---aagaacc
gaagaccc--------agcgtctggtgat-------------------------------
------------------------------------------------------------
------------------------------------------------------------
--------ggaggcacatatactattagc---------------gtttgcctgatttgga
tgttaatacccacaaattaaagtaggcagtctgcagttaaagtacatctt-g--ttcgt-
ttc-attt-caa-atcgattg-tgtttgtgtat-agaa-tc-a-a-aaatg----tt-aa
aattgtgtc-tgtgtt-c-aaatatt-----------------tataacta---------
---taaatatttg-----------------------------------------------
------------------------------------------------------------
----------------------------------acatcgacacac--------------
------------------------------------------------------------
------------------------------------------------------------
--------tccaacat-----------------------------gtttgactctgtaca
cc-----------------aacacagttttttttttttatggtatttacatcca------
--aatcaggtgaacgctgttggaa---------------------------ttacaaatc
tgcatatgtgcctcc---------------------------------------------
--------------cacttgttaagag-----------------------gtcaaaag--
--taattaaacaattggcttctta------------------------------------
--------------------------------------
>Tc1-7_DR|205809
------------------------------------------------------------
------------------------------------------------------------
------------------------------------------------------------
------------------------------------------------------------
------------------------------------catttaggtctataaatatttgga
aattgacacaattctaa-aa-tc-tttggctctatacacca-acacaaccgatttg-aaa
tgaatc--aaccgagaa-------------------------------------------
---------------acgaacag-tgtaggaattacaacagtttgcatatgtgctt----
------------ccaaaagttacaggacaattggcttcta-agctgttctatggccaagt
-atgtgttgttctctcagtatttcaattacaataagcagataaaagg-tgcagagttcat
ttcaagtgtgcggtttgcagttggaatctgttacttttaactctcaagataagatctaaa
gagctgtcactatcagtgaagcaagccatcattaggctg--aaaaaa-------------
-----------------------aaaacatgga-------caaaacaactgtttggatca
ttctt-aa-aaa-gaaat-aacgcaccagtgagcttagcaacaccaaaagacacagaaga
ccacgaaaa-caactgtggtggacgaccaa-----------------agaagaaaacacc
cttcacaacagctggcaagatc-aagaacactctccagaaggtaggtgtatgtgtgtcaa
attcaacattcaagagaagactacaccagagtgaatacagagggttcattacaagatgta
aac---tggtgagcctcaaaaacaataagaccggattagagttct---aaaaaagcctcc
taagttctggaacaacatcctatggacagatgggatcaagatcaacttgtaccagagtga
tgggaagagatgagtatggagaaggaaaggatctgctcatgatcctaaacagtgaagcaa
ggtggtagtagtttcatggtgaaagcatctgttgtt------------------------
tatattgatgatgtgattgctgacaaaagcagcaggataaattctgaagtgtttcagaca
atattttttgttcatattgagccaaatacttcagaactcagtggatggtgcttcacagtg
cagatagagattgacccaaagcg------------------------ttttgaaataaag
cttttggaatgttatgcaatggccaagtcaatcacctgacctgaatccgattgag-----
-------cttgttgaagacaaaactgaaggg-a-aaatgccccaagaacaagtaggaact
gtagacaa----------------------------------------------------
----------------ttgctgcagagtgtatttgacagcaaaggatctgcaagaaagta
tt-aacaagtgaaagtttgattcatgattattattctgt-ctaattacttttggaccctt
aacaagtaggaggcacatacgcaaactgt------tcttacatcgttcaactgatttgga
tgtaaataaaattaaattaaagctgacagtcagcagttacagcacatctt-g--tttgt-
ttg-attt-gaa-attgattg-tgttggtgtac-agag-cc-a-a-aaatg-t--ta-ga
a-ttgtgtt-gatgtc-c-aaatatt-----------------tatggac----------
------------------------------------------------------------
------------------------------------------------------------
------------------------------------------------------------
------------------------------------------------------------
------------------------------------------------------------
------------------------------------------------------------
------------------------------------------------------------
------------------------------------------------------------
------------------------------------------------------------
------------------------------------------------------------
------------------------------------------------------------
--------------------------------------
>Tc1-7_DR|205810
------------------------------------------------------------
------------------------------------------------------------
------------------------------------------------------------
------------------------------------------------------------
------------------------------------cagtcaggtccataaatattggga
catcaacacaattct-aaca-tt-ttt---------------------------------
------------------------------------------------------------
------------------------------------------------------------
--------------------------------ggct------------------------
------------------------------a-----------------------------
-----------tact---------------------------------------------
------------------------------------------------------------
--------------------acaaaac--------------aa----------tgg----
------------------------------------------------------------
------------------------------------------------------------
----------------------------------------------------------a-
--------------------ct--------------------------------------
-----------------------------------ttat---------------------
----------------at----------------acta----------------------
--------------tacacaaaa------------------accc---------------
-----------t--------------atct------------------------------
----ttaatg-----------------------------------gaggtatttaagcca
atggt-----------------cgaacggtta-------------tggattgcaacagtt
tgcacacagtatgtcccact------tgtaagg----ccaaagta-ttt-----------
---gcacaattttatgccatggccag----------------------------gtgtgt
gttttctcttattaattacataagcaaaaggta-aagt-----aaaaatagattgcattt
gaaaac---tgctacagaggtctggcagagcacc---a-----gaaacccag-gtctggt
tgtgtc---------------------------------------a------accaagta
tt--aaaagtaaaagtttgatttatgtttattattctgt-caaattacttttggtccctt
aacaagtgggaggcacatatgcaaac---tgttattcctaca--------------tg--
-gtc-a--ccctcaatttaaagctgacagtctgcagttaaagcacatctt-g--tttgt-
ttc-cttt-caa-atccattg-tgttggtgtat-agag-cc---a-aaatg-t--ta-ga
-attgtgtc-aatgcc-c-caatatt-----------------tatggac----------
------------------------------------------------------------
------------------------------------------------------------
------------------------------------------------------------
------------------------------------------------------------
------------------------------------------------------------
------------------------------------------------------------
------------------------------------------------------------
------------------------------------------------------------
------------------------------------------------------------
------------------------------------------------------------
------------------------------------------------------------
--------------------------------------
>Tc1-7_DR|205811
------------------------------------------------------------
------------------------------------------------------------
------------------------------------------------------------
------------------------------------------------------------
------------------------------------------------------------
------------------------------------------------------------
------------------------------------------------------------
------------------------------------------------------------
------------------------------------------------------------
------------------------------------------------------------
------------------------------------------------------------
------------------------------------------------------------
------------------------------------------------------------
------------------------------------------------------------
------------------------------------------------------------
------------------------------------------------------------
------------------------------------------------------------
------------------------------------------------------------
------------------------------------------------------------
------------------------------------------------------------
------------------------------------------------------------
------------------------------------------------------------
------------------------------------------------------------
------------------------------------------------------------
------------------------------------------------------------
------------------------------------------------------------
------------------------------------------------------------
------------------------------------------------------------
------------------------------------------------------------
------------------------------------------------------------
------------------------------------------------------------
------------------------------------------------------------
-------------------aaatatt-----------------tatcaata---------
---caatac--------------------------------------taacatgtttggc
tctac------------------------------------------------------a
ttgttatctttaaattgagggtatttacatccaaatcaggtgaacgctgtaggaattaca
acagtctgcaaatgtgcctcccacttgcta------------------------------
------------------------------------------------------------
------------------------------------------------------------
------------------------------------------------------------
------------------------------------------------------------
------------------------------------------------------------
------------------------------------------------------------
------------------------------------------------------------
--------------------------------------
>Tc1-7_DR|205812
------------------------------------------------------------
------------------------------------------------------------
------------------------------------------------------------
------------------------------------------------------------
------------------------------------------------------------
------------------------tttgactctatagacca-acaaaat-----------
--aaat--caacaagatgtc-tttaactgcagattgtcagctttaatttg----ctattt
-acatcc-aaatcaggtgaacg-ctgtaggaatttcaacagtctgcatatgtgcctccca
attgtcaagggtccaaaagtaattggacaattggcttcta-agctgttccatggccaggt
-gtgtgttattccctcattatcccaattacaatgagcagacaaaagg-tccagagttaat
tttaagtgtgctatttgcatttggaatctgtcactgtcaactgtc-agatttgatccaaa
gagctgtcactatcagtcaagcaagccatcattaagctga-aaaaacaa--------aac
aagccc--atcagagagatagcaaaaacactaggtgtggccaaaacaacagtttggaaca
ttctt-------------------------------------------------------
------------------------------------------------------------
------------------------------------------------------------
------------------------------------------------------------
------------------------------------------------------------
------------------------------------------------------------
------------------------------------------------------------
------------------------------------------------------------
------------------------------------------------------------
------------------------------------------------------------
------------------------------------------------------------
------------------------------------------------------------
------------------------------------------------------------
------------------------------------------------------------
----------------------------gtaattgactgcaacggatttgctaccaagca
tt-aaaaagtgaaagtttgatatatgattattattctgt-ctaattagttttgg-cccct
gacaagtgggaagcgcatatgcaaactgttttaatttctacagcgctcacctgatttgga
ggtaaatac---------------------------------------------------
--a-attt-caa-atcca----------tgtat-agag-ca-a-a-aattt-t--ta-ga
aattgtgtc-gatgtc-c-aaatatt-----------------tatggagc---------
---taactg---------------------------------------------------
------------------------------------------------------------
------------------------------------------------------------
------------------------------------------------------------
------------------------------------------------------------
------------------------------------------------------------
------------------------------------------------------------
------------------------------------------------------------
------------------------------------------------------------
------------------------------------------------------------
------------------------------------------------------------
--------------------------------------
>Tc1-7_DR|205813
------------------------------------------------------------
------------------------------------------------------------
------------------------------------------------------------
------------------------------------------------------------
-----------------------------------------------atacatttttgac
attt--------------------tttagctctctagacca-acacaattgatttg-aaa
tgaaac--gaacaagatgtgcttcaattgcagactgtc----ttaattttc----tattt
-acatcc-aaatc-----------------------------------------------
-------agggtccaaaagtaattggacgattggcttcta-agctgttcc-atgctaggt
-gtgtgttatccccttattatcccaattacaatgagcagataaaagg-tccagagttaat
ttcaagtgtgctgtttgcatttagaatctgttactgtcaactctcaagatgagatccaaa
gagctgtcactatcagtcaagcaaggcatcattaggctga-aaaa-------agctaaac
aaaccg--atcagagagagaacaaaaacattaggcgtggccaaaacaactgtttgaaaca
ttctt-aa-aaa-gaaag-aacgcaccagtgagctcagcaaca-caaaaaactcagaaga
aaacggaaaacaactgtggtaaatgaccaaagaattc-ttttccttgtgaaaaaaacacc
ctttacaacagttggccagattaaaaaatactctccaagagataggtgtatgtgtgtcaa
agtcaacattc-agagaagacctcaacagagtgaatacagagggttcaccacaagatgta
aaccactggtgagcctcaaaaacaggaaggccaggttagagttct----aaaaagccttc
acagtgttgaaacaacatcct--------atgagattaaggtcaacttgtaccagagtga
tggaaagagaagagtatggagaaggaaaggaactgctcatgatcctaagcagtgaag--c
ggtggtagtagtgacaggttgtgggcatgtatgactgttaatggaact------------
------------------------------------------------gtgttactggca
aaatcttctgctcaaattaagccaaatacttcagaactcatcggacggtgcttcacagtg
cagatggagaatgacccaaagcacactgcaaaagcaaccaaagag-tttttgaagggaaa
ga---------------------------agtgacctgacctgaacccgattgagcatgc
attt-cacttgctgaagacaaaaccgaagga-a-aaatgccccaagaacaagcaggaact
gaaaacagttgctgtagaggcctggcagagcaccaccaggaatgaaacccagtgtctggt
gatgtctatgcgttccagactttaggctgtaattgactgcaaaggatttgcaaccaagta
tt-aaaaaggaaaagtttgatgtatgattgttattctgt-ccaattacttttgggccctt
aacaagtgggaggcac--atgtaagctgttgtaattcctaaagtgttcacctgattttga
tgtaaatacccacaaattaaagctga----------------------------------
------------------------------------------------------------
------------------------------------------------------------
------------------------------------------------------------
------------------------------------------------------------
------------------------------------------------------------
------------------------------------------------------------
------------------------------------------------------------
------------------------------------------------------------
------------------------------------------------------------
------------------------------------------------------------
------------------------------------------------------------
------------------------------------------------------------
------------------------------------------------------------
--------------------------------------
>Tc1-7_DR|205814
------------------------------------------------------------
------------------------------------------------------------
------------------------------------------------------------
------------------------------------------------------------
------------------------------------------------------------
------------------------------------------------------------
------------------------------------------------------------
------------------------------------------------------------
------------------------------------------gctgttccatgaccaggt
-gtgtgttattcccttattaccccaattacaatgagcagataaaagg-tcccgagttcat
ttcaagtgtgctatttgcatttggcatctgttactgtcaactttcaagatgagatccaaa
gcgctgtcactatcagtcaagcaagccatcattaggcaaa-aaaat------aaaataat
aataat--aata----------------atttggcatggccaaaacaactgtttagaaca
ttctt-aa-aaa-gaaag-acagcaacagtgagctcagcaacaccaaaagacccgaaaga
cctcga-aaacaactgtggtggatgattgaagatttc-tttccctaataaggaaaacaat
cttcacaacagttgcccagatt-aagaacactctccaggaggtaggtgtatgtgtgtcaa
agtcaataatc-agagaagacttcaccagagtgaatacagagggtttaccacgagacata
aaccattggtgagcctcaaaaacagaaaggtcagattagagctct---gaaaaaaccttc
acagtgctgaaacaacatcctgtggacagatgagaccaagatcaacttttaccagaggga
tgggaagagaagagtaggaagaaggaaagcaactgctcatgatcccagacaatgaagcat
gggggtagtagtgacgtggtgtgggcctgtatggctgccaatggaactggttctcttgta
tttattgatgatgtgactgctgacaaaagcagcaggatgaattatgaagtgtttcaggca
atattttctgctcatattctgctaaaagcttcagaacttgttggacggccctttacagtg
cagatagagaaagacccaaagcacactgcaaaagcaaccaaagag-attttgaaaggaaa
gaagtggaatcttatgcaatggccaagtcaatcacctgtcctgaatacgattgagcatga
attt-cacttgctgaagacaaaactgaagag-a-aaatgccccaagaacaagctggaact
gaagacagttgcagttgaggccgggcagagcaccaccaggaatgaaaccaagcatctggc
gatgcctatgcattccagacttcaggctgtaaatgactgcaaatgatttgcaaccaagta
ta-aaaaagggaaagtttggtttatgattattattctgt-ccaattacattagatccctt
aacaagcgggaggcacatgtgcaagctgttgtaattcctacagcgttcatctgatttgta
tgtaagaactctcaaattaaagatgacagtctgcagttaaagcacacatt-g--gtaat-
ttc-attt-caa-atctgttg-tgtttgtgtat-agag-cc-a-a-aaatg-t--ta-ga
-attgtgtt-gatgtg-c-aaatatt-----------------tatggacc---------
---caactg---------------------------------------------------
------------------------------------------------------------
------------------------------------------------------------
------------------------------------------------------------
------------------------------------------------------------
------------------------------------------------------------
------------------------------------------------------------
------------------------------------------------------------
------------------------------------------------------------
------------------------------------------------------------
------------------------------------------------------------
--------------------------------------
>Tc1-7_DR|205815
------------------------------------------------------------
------------------------------------------------------------
------------------------------------------------------------
------------------------------------------------------------
------------------------------------cagttaggtccataaacattagga
cattgacattattct-aacattt-ttt-accttttttacca-acacaatggatttg-aaa
tgaaac--aaacaagatgtgcgttaacagtcagctttaattt--------gag-ggtttt
-acgtcc-aaatcaggtgaacg-ctgtaggaattacaacagtttgcacatgtgcctccca
cttgtcaagggtccaaaagtaa-----------------a-agctgttccatggccaggt
-gtgtgttattccctcattatccatattacaatgagcagataaaatg-tccaa-------
------------------------------------------------------------
------------------------------------------------------------
------------------------------------------------------------
------------------------------------------------------------
------------------------------------------------------------
------------------------------------------------------------
------------------------------------------------------------
------------------------------------------------------------
------------------------------------------------------------
------------------------------------------------------------
------------------------------------------------------------
------------------------------------------------------------
------------------------------------------------------------
------------------------------------------------------------
------------------------------------------------------------
------------------------------------------------------------
----------------------------------------------atctagcatctggt
gatgtctatgcattccagacttcaggttgtaactgactgcaaaggatttgcaatcaagta
tt-aaaaagtgaaagtttgctttatgattattattctgtacaaattaattttggacactt
aaaaagtggggggcacatttgcaaactgttttaattcctacagcgtttacctgattttga
tgtaaataccctcaaactaaatctgacagtctgcagttaaagcacatctt-g--ttcgt-
ttc-attt-caa-atccctcg-tgttagtgtat-agat-cc-a-a-aaatg-t--ta-ga
-attgtgtc-gatgtc-c-caatatt-----------------tatggacc---------
---aaaatg---------------------------------------------------
------------------------------------------------------------
------------------------------------------------------------
------------------------------------------------------------
------------------------------------------------------------
------------------------------------------------------------
------------------------------------------------------------
------------------------------------------------------------
------------------------------------------------------------
------------------------------------------------------------
------------------------------------------------------------
--------------------------------------
>Tc1-7_DR|205816
------------------------------------------------------------
------------------------------------------------------------
------------------------------------------------------------
------------------------------------------------------------
------------------------------------cagtcaggttcataaatattggga
catcaacataattct-aaca-tt-tttaactcaatacacca-acacaatggatttg-aaa
ttaaac--gaacatgatgtgccgtaactgcagactgtcagctttaatttgagg-gtgttt
-acatcc-aaatctggtgacca-gtgtaggatttacaactgtttgcatatgtgcctccca
cttgttaagggaccaaaaataataggacgattggcttcgg-atcagtcccatggagtgtt
-attcc-------ctcattatcccaattacaatgggcagataaaagc-tccagagttcat
tttaaatgtgctatttgcatttgtaatctgttactgtcaactctcaagatgagatccaaa
gagttgtcactatcagtccagcaagccatcattaggctaa-aaatcaaaa---------c
acaccc--atctgcgagatggcaaaaacatt-ggcgtggccaaaagaactgtttggaaca
ttctt-aa-aaa-g-aag-aacacaccactgagctcaacaacaccaaaagacctggaaga
ccac-agaagcaactggggtggatgattgaagatttc-tttccctggtgaagaaaacacc
cttcacaacagttgatcggatc-aaaaacactcgccagtaggtaggtgta--tgcgtcaa
agtcaaaaatcaagagaagacttcaccaaaaagaaaacagagggttcaccacagtatgta
aaccactggtgagtctcaaaaacagcaatgccagattaatgttct---aaaaa-------
--agttatggaacaacatcctatggacagaagagaccaagatcaacatgtaccagactga
tggaaggagaagaatttggaaaacgaaaacaactgcttatgatccttagcagtgaaacat
ggtggtggtagtgtcatggcgtgggcatgtatggctaccaa-------------------
------------------------------------------------------------
------------------------------------------------------------
----------------------------------------aagag-tttttgaagagaaa
gaagtgaaatattatgcaatggccaagttaattccctagcctgaatatgaatgggcatgc
cttt-aacttgctaaagacaaaactgaaggg-a-aaattccccaagaacaagcaggaact
aaagaca--------------------------------gacacaaacctagcgtctggt
gatgtctatgagttccagacttcaggctgtaattgactgcaaatgatttgcaagcaggtg
tt-aaaaagtgaaagtttgatttatgactattattctgt-cccattacttttagtccctt
aacaagtgtga--gacacatgcaaagtggtgcaattctgacacctatcatctgatttgga
tgtaaataccctcaaattaaagctgacagtatgcagctaa--------------------
------------------------------------------------------------
------------------------------------------------------------
------------------------------------------------------------
------------------------------------------------------------
------------------------------------------------------------
------------------------------------------------------------
------------------------------------------------------------
------------------------------------------------------------
------------------------------------------------------------
------------------------------------------------------------
------------------------------------------------------------
------------------------------------------------------------
------------------------------------------------------------
--------------------------------------
>Tc1-7_DR|205817
------------------------------------------------------------
------------------------------------------------------------
------------------------------------------------------------
------------------------------------------------------------
------------------------------------------------------------
------------------------------------------------------------
------------------------------------------------------------
------------------------------------------------------------
------------------------------------------------------------
------------------------------------------------------------
------------------------------------------------------------
------------------------------------------------------------
------------------------------------------------------------
------------------------------------------------------------
------------------------------------------------------------
------------------------------------------------------------
------------------------------------------------------------
------------------------------------------------------------
------------------------------------------------------------
------------------------------------------------------------
------------------------------------------------------------
------------------------------------------------------------
------------------------------------------------------------
------------------------------------------------------------
------------------------------------------------------------
------------------------------------------------------------
------------------------------------------------------------
------------------------------------------------------------
----aaaagagaac--ttgatttatgattattattctgtgca-attacttttggtccctt
gacaagtgggaggcacacatgcaaactaatgtaattcctacagcgttcatctgatttggg
tgtgaataccctc-aatgaaagctaacagtctgcagttaaagtatatct--------g--
ttc-at------------ttgct--tggtgcat-agag-gc-a-a-aaatg-t--ca-ga
-attgtgtc-gatgtc-c-caatatt-----------------tatggacc---------
---taactg---------------------------------------------------
------------------------------------------------------------
------------------------------------------------------------
------------------------------------------------------------
------------------------------------------------------------
------------------------------------------------------------
------------------------------------------------------------
------------------------------------------------------------
------------------------------------------------------------
------------------------------------------------------------
------------------------------------------------------------
--------------------------------------
>Tc1-7_DR|205818
------------------------------------------------------------
------------------------------------------------------------
------------------------------------------------------------
------------------------------------------------------------
------------------------------------------------------------
-------------------------------------a----------------------
---------------------------------ctgtcagctttaatttgagg-gtattt
---at---aaatcaggtgaacg-ctgtaggaa-----------t-------tgcctccca
cttgttaagggaccaaaagtaaagaaacaattggct--ta------t--------cag--
-------------ctc------------------agta-------gg-tcca--------
---------------t--a-----aat-----------a---------------------
------------------------------------------------------------
------------------------------------------------------------
------------------------------------------------------------
------------------------------------------------------------
------------------------------------------------------------
------------------------------------------------------------
------------------------------------------------------------
------------------------------------------------------------
------------------------------------------------------------
------------------------------------------------------------
------------------------------------------------------------
------------------------------------------------------------
------------------------------------------------------------
------------t-t-------------------------------------------g-
-tt--------------ac-------------a----t----------c--g--------
----ac-------------------------------a--------------c-------
----------------------------------------a----att------------
ct--aa-----aa-------ttt---a--a-------g--ct----------------tt
a-----t-------acac-----aac-------------aca----t----------g--
---aaa-----tgaaatgaaa---------c--------aagca----------tttg--
-----t-----------ac---t--t----ta--a-ag-gc---a-------------ga
c----tgtc-a--g---c------------------------------------------
------------------------------------------------------------
------------------------------------------------------------
------------------------------------------------------------
------------------------------------------------------------
------------------------------------------------------------
------------------------------------------------------------
------------------------------------------------------------
------------------------------------------------------------
------------------------------------------------------------
------------------------------------------------------------
------------------------------------------------------------
--------------------------------------
>Tc1-7_DR|205819
------------------------------------------------------------
------------------------------------------------------------
------------------------------------------------------------
------------------------------------------------------------
------------------------------------------------------------
------------------------------------------------------------
------------------------------------------------------------
------------------------------------------------------------
------------------------------------------------------------
------------------------------------------------------------
------------------------------------------------------------
------------------------------------------------------------
------------------------------------------------------------
------------------------------------------------------------
------------------------------------------------------------
------------------------------------------------------------
------------------------------------------------------------
------------------------------------------------------------
------------------------------------------------------------
------------------------------------------------------------
------------------------------------------------------------
------------------------------------------------------------
------------------------------------------------------------
------------------------------------------------------------
------------------------------------------------------------
------------------------------------------------------------
------------------------------------------------------------
-----------------------aggctttaattaaccggaaaggatttgcaaccaagta
tt-aaaaagtgaaagtttaatttaggattattattttgt-ccaattatttttggaccctt
aacaagtggaagccacatatacaaa------------------cattcacctgatatgga
tgtaaataccctcaaattaaagctgacagtctgctgttaaaggacatttt-g--------
------------------------------------------------------------
------------------------------------------------------------
------------------------------------------------------------
------------------------------------------------------------
------------------------------------------------------------
------------------------------------------------------------
------------------------------------------------------------
------------------------------------------------------------
------------------------------------------------------------
------------------------------------------------------------
------------------------------------------------------------
------------------------------------------------------------
------------------------------------------------------------
--------------------------------------
>Tc1-7_DR|205820
------------------------------------------------------------
------------------------------------------------------------
------------------------------------------------------------
------------------------------------------------------------
----------------------------------------------------------ga
cattgacacaattct-aaca-tt-tttggctctttacacca-acaaaatgggtttg-aca
ttaaac--tgacaagatgtgctttaatgacagac----------------aag-atgtgt
-tcatcc-aaatctggtgaaca-gtgtaggaattttaacagtttgcatatttgcctccct
cttgttaagggaccaaaagtaattagacaattggcttcta-agctgttccatggccagtt
-ttgtgttattgcctcattatctcaataacaatgag----------g-tccagagttcat
ttcaaatgtgctatttgcatttg-------ttactgtcaactctcaagatgacgcccaaa
gagctgtcactgtcagtgaagtaaatcctcattaggctg--aaaaaacg-------aaac
aaaccccaatcataaagatcgcaaaaacattagatgtggccaaaacaatgatttgaaaca
atctt-aa-aga-gaaaa-gatgcacc-gtgagcttaacaacagcaaaagacctagaaga
ccatgg-aaacaactgtggtggatgtgcaaaaaattc-tatccctggtgaagaaatcacc
catcacaactgttggccagatc-aaaaacactatccaggaggtagttgttagtgtgtcag
agtcagcaatcaagaaaagaccacaccagattgaatacagagggttcaccacaagatgta
aaccactggggagcttcaataacagg-aggccagattagagttct---aaaaaagcctgc
acagttttggaacaacatcccatggacagatgagatcaagatcaacttgtaccagagtga
tgggaagagaa----------------------tgctcatgatcctaagcagtgaagcat
ggtggtagtagtgtcagggcgtgggaatgtgtggctgtcaatagaactggttctcttgta
tttattgttgatgtgactgctgacaaaagcagcaggatgaattttgaagtatttcgggca
atactttttgcttatattaagccaaatgcttcagaacacattggacggcgcttcacagtg
cagatggagaatgat-----gcatattgcaaaagcaaccaaagag-tttttgaagagaaa
aaagtggaatgttatgcaatggtcaagtcaatcacctgacctgaatcagattgagcatgt
attt-cacttgctgaagacaaaactgaagga-a-aaatcacccatgaacaagcaggaact
gaagacagttgctgtattag-------aggcaccaacaggaatgaaacccatcacctg--
------------------------------------------------------------
------------------------------------------------------------
------------------------------------------------------------
------------------------------------------------------------
------------------------------------------------------------
------------------------------------------------------------
------------------------------------------------------------
------------------------------------------------------------
------------------------------------------------------------
------------------------------------------------------------
------------------------------------------------------------
------------------------------------------------------------
------------------------------------------------------------
------------------------------------------------------------
------------------------------------------------------------
------------------------------------------------------------
------------------------------------------------------------
--------------------------------------
>Tc1-7_DR|205821
------------------------------------------------------------
------------------------------------------------------------
------------------------------------------------------------
------------------------------------------------------------
------------------------------------cacttagaaccataaatatttgga
tattgacacaattct-aaca-tt-tttggctctatacacca-gcacaatcaatttg-aaa
ttaaac---aacaaaatgtgctttaactgcagactgtcagctttaatttgagg-gtattt
-acatca-aaatcaggtgaacg-gtgtaggaattacaactgtttgcatatttgcctccca
cttgttaagggaccaggtgtaatgagacagttggcttctc-agctgctctatggccaggt
-gtgtgttattccctcattatcccaattacaataggcagataaaagg-tccagagttcat
ttcaaatgtgctatttgcatttggaatctgttactgtcaactctcaagatgagatctaaa
gagctgtcactcacagtcaagcaagccatcattaggttga-aaaaaaaa--------aa-
------------------------------------------------------------
------------------------------------------------------------
------------------------------------------------------------
------------------------------------------------------------
------------------------------------------------------------
------------------------------------------------------------
------------------------------------------------------------
------------------------------------------------------------
------------------------------------------------------------
------------------------------------------------------------
------------------------------------------------------------
------------------------------------------------------------
------------------------------------------------------------
------------------------------------------------------------
------------------------------------------------------------
------------------------------------------------------------
------------------------------------------------------------
------------------------------------------------------------
------------------------------------------------------------
------------------------------------------------------------
------------------------------------------------------------
------------------------------------------------------------
------------------------------------------------------------
------------------------------------------------------------
------------------------------------------------------------
------------------------------------------------------------
------------------------------------------------------------
------------------------------------------------------------
------------------------------------------------------------
------------------------------------------------------------
------------------------------------------------------------
------------------------------------------------------------
--------------------------------------
>Tc1-7_DR|205822
------------------------------------------------------------
------------------------------------------------------------
------------------------------------------------------------
------------------------------------------------------------
------------------------------------------------------------
------------------------------------------------------------
------------------------------------------------------------
------------------------------------------------------------
------------------------------------------------------------
------------------------------------------------------------
------------------------------------------------------------
------------------------------------------------------------
------------------------------------------------------------
------------------------------------------------------------
------------------------------------------------------------
------------------------------------------------------------
------------------------------------------------------------
------------------------------------------------------------
------------------------------------------------------------
------------------------------------------------------------
------------------------------------------------------------
------------------------------------------------------------
------------------------------------------------------------
------------------------------------------------------------
------------------------------------------------------------
------------------------------------------------------------
------------------------------------------------------------
------------------------------------------------------------
------------------------------------------------------------
---------------cataa-------gttataaa---ta------t---------tgga
catcaata--c---aa-------------tc------taa--ca--tttg----t--gtc
ttccac---caac----actg--att------t--g--------a-aa----t--tt-ga
-actg---c-gat----ttaa---------------------tt----------------
---taa------------------------------------------------------
------------------------------------------------------------
------------------------------------------------------------
------------------------------------------------------------
------------------------------------------------------------
------------------------------------------------------------
------------------------------------------------------------
------------------------------------------------------------
------------------------------------------------------------
------------------------------------------------------------
------------------------------------------------------------
--------------------------------------
>Tc1-7_DR|205823
------------------------------------------------------------
------------------------------------------------------------
------------------------------------------------------------
------------------------------------------------------------
------------------------------------cagtaagattcgaacatattggta
cattgacacaatttc-aaca-gt-tttggctctatacacca-acacaattgatt------
tgaaac--aaacatgatgtgctttaactgcagactgttagctttcatttgagg-gcattt
-acatcc-atatcaggtgaaca-ctgtaggaaatacaatcgtttgaatatgtgcctccca
cttgttaagagtccaaaagtaactggactattggcttttc-agctgttccgtgtccaggt
-gtgtgttatttcctcattatcccaattacaatgagcagattaaa---------------
---acatttgatatttgcctttggaatctgttactgtcaactctcaagatgagatccaaa
gagctgtcactatcagtcaagcaagtcatccttaggctga-aaaaaa---aaaaaaaaaa
aaatcc--atcagagagatagcaaaaacattaggcatggccaaaacaactgtttggaaca
tttcgaaa-aaa-aaagg-aaagcatcagtgagctcagcaacaccaaaagacctggaaga
ccaca-gaaacaactgtggtggatgaccaaagaatta-ttttcctgatggaaaaaa-gcc
cttcacaacagctttcctgatc-aagaacactttccaggaggtaggtgtatgtgtgtcaa
agtcaacaatcaagagaagaaattaccagagtgaatacagagggttcaacagaagatgta
aaccattagtgagcctcaaaaactggaaggccagatcagag-----------------tc
agagtggtagaacaacatcctataggcagatgagatcaagatcaacatgtaccagagtta
tgggaagagaggaatatggagaaggaaaggaactgcttatgatcctaagcagtgaagcat
agtggtagtagtttcatggggtgtgcatgtatggttgccagtggaattgatcctcttgta
tttatcgatgatgtga-------------ctgcaggatgaattctgaagtgtttcagtca
atactttctgctcacatcataccaaaggcttcagatctcaatggacagcat---------
--------------------acatactgcaaaagcaaccaaagag-tttttgaagggaaa
gaagtggaatgttatacaatggccaagtcaatcatctgacctgaatcacattgagcatgc
attt-cacttgcttaaggcaaacctgaaggg-a-aaatgccccaagaacaagcaggaact
gaagatagttgcagtaaaggcctgtcagagcaccaccaggaatgaaacccagcgtttggt
tatgtctatgcgtcccagatttcaggctgtaattgactgcaaaggatttgcaaccaagta
tt-aaaaagtaagagtttgattcatgattattattctgt-cctattac-tttgctccctt
aactagtaggaggcacatatgcaagctgttgtaattcctacagcgatcacctgatttgga
tgtaaaaccctcaaatg-aaagctgacagtctgcagttaaac------------------
---------------acatct-tgttcgttt------------------ca-t--tt-ca
-aat--------------------------------------------------------
------------------------------------------------------------
------------------------------------------------------------
------------------------------------------------------------
------------------------------------------------------------
------------------------------------------------------------
------------------------------------------------------------
------------------------------------------------------------
------------------------------------------------------------
------------------------------------------------------------
------------------------------------------------------------
------------------------------------------------------------
--------------------------------------
>Tc1-7_DR|205824
------------------------------------------------------------
------------------------------------------------------------
------------------------------------------------------------
------------------------------------------------------------
------------------------------------------------------------
------------------------------------------------------------
------------------------------------------------------------
------------------------------------------------------------
------------------------------------------------------------
------------------------------------------------------------
------------------------------------------------------------
------------------------------------------------------------
------------------------------------------------------------
------------------------------------------------------------
------------------------------------------------------------
------------------------------------------------------------
------------------------------------------------------------
------------------------------------------------------------
------------------------------------------------------------
------------------------------------------------------------
------------------------------------------------------------
------------------------------------------------------------
------------------------------------------------------------
------------------------------------------------------------
------------------------------------------------------------
------------------------------------------------------------
------------------------------------------------------------
-------atgcattccagacctcaggctctaattgattgcaaagtatttgcaaccaagta
tt-acaaaatgaaaatttgatttatgattgttattctgt-gtaattacttttggaccctt
aacaagtgggaggcacatctgtaaactgttgtaactcctacaccattcatctgatttgga
tgtaaataacctcaaattaatg--------------------------------------
------------------------------------------------------------
-------------------------t-----------------tacag------------
------------------------------------------------------------
------------------------------------------------------------
------------------------------------------------------------
------------------------------------------------------------
------------------------------------------------------------
------------------------------------------------------------
------------------------------------------------------------
------------------------------------------------------------
------------------------------------------------------------
------------------------------------------------------------
------------------------------------------------------------
--------------------------------------
>Tc1-7_DR|205825
------------------------------------------------------------
------------------------------------------------------------
------------------------------------------------------------
------------------------------------------------------------
------------------------------------------------------------
------------------------------------------------------------
--------------------------------------------------aag-atcttt
-acatcc-aaatttggtgaaca-ctgagggaattgcaacagtttgcatatgtgcctccca
cttgttaagggtccaaaagtaattggagaattggcttcta-agctgttccatggccagat
-gtatgttatttcatcactatcccaatgacaatgagcagaaaaatgg-tccagag-----
------------------------------------------------------------
------------------------------------------------------------
------------------------------------------------------------
------------------------------------------------------------
------------------------------------------------------------
------------------------------------------------------------
------------------------------------------------------------
------------------------------------------------------------
------------------------------------------------------------
------------------------------------------------------------
------------------------------------------------------------
------------------------------------------------------------
------------------------------------------------------------
------------------------------------------------------------
------------------------------------------------------------
------------------------------------------------------------
------------------------------------------------------------
------------------------------------------------------------
------------------------------------------------------------
------------------------------------------------------------
------------------------------------------------------------
------------------------------------------------------------
------------------------------------------------------------
------------------------------------------------------------
------------------------------------------------------------
------------------------------------------------------------
------------------------------------------------------------
------------------------------------------------------------
------------------------------------------------------------
------------------------------------------------------------
------------------------------------------------------------
------------------------------------------------------------
------------------------------------------------------------
------------------------------------------------------------
--------------------------------------
>Tc1-7_DR|205826
------------------------------------------------------------
------------------------------------------------------------
------------------------------------------------------------
------------------------------------------------------------
------------------------------------------------------------
------------------------------------------------------------
------------------------------------------------------------
------------------------------------------------------------
------------------------------------------------------------
------------------------------------------------------------
------------------------------------------------------------
------------------------------------------------------------
------------------------------------------------------------
------------------------------------------------------------
------------------------------------------------------------
------------------------------------------------------------
------------------------------------------------------------
------------------------------------------------------------
------------------------------------------------------------
------------------------------------------------------------
------------------------------------------------------------
------------------------------------------------------------
------------------------------------------------------------
------------------------------------------------------------
------------------------------------------------------------
-----------------------------------------------------aggaact
gaagacagttgctgttaaggcctggtagagcaccaccagggatgaaacccagcatctagt
gatgtttttgcattctagactttaggctgtaaatgactgcaaaggctttgcaaccaagta
tt-aaaaggtgaaagtttgatgtatgattattattctgt-ccaattacatttggaccatt
aacaagtgggaggcacatatggaaactgttgtaattcctacagcgttcacctgatttgga
tgtcaataccctcaaattaaagctgacaatctgcagttaaggcacatctt-c--ttcat-
tta-attt-caa-atccattg-taatggtgtat-atag-cc----aaaatg-t--ta-ga
-attgtgtg-gatgtt-c-caatatt-----------------tatggacc---------
---taactgga---------atgactaaaagcatactg----------------------
--------caaaagcaaccaatttgaagggaaagca-gtagaatgttatacaacggcaag
tcaatcacc-------------acctgaacccgattgaga--------------------
-------------atgcatttcaattgctggagac--aaaactgaaggaaaaa-------
------tgtcccaaga--------------------------------------------
------------------------------------------------------------
------------------------------------------------------------
------------------------------------------------------------
------------------------------------------------------------
------------------------------------------------------------
------------------------------------------------------------
--------------------------------------
>Tc1-7_DR|205827
------------------------------------------------------------
------------------------------------------------------------
------------------------------------------------------------
------------------------------------------------------------
------------------------------------cggttcggttcataaacaattgga
catcgacacaattct-aaca-tt-tttggctctatacacca-acacaatagattta-aaa
taaaac--aaacaacatgtactttaactgcagactatcagctttaatttgaag-gtactt
-acatcc-aaatcaggtgaacg-ctgtaggaattacaacagtttgcatatgttcctccca
cttgttaagggtccaaaagtaaatggacaattggcttcaa-agccgttccatggacagtt
-gtg--ttatttcctcattatcccaattacaattagcagaaaaaaag-tccagagttcat
ttcaagtgtgctatttgcattaggaatttgttactgtcaactctcaagatgagatccaaa
gagctgttactatcagtcaagcaagccgtcattaggctg--aaaaaaca-------aaac
aaatcc--atcagagagatagcaaaaacatcaggcatggccaaaacaactatttggaaca
ttctt-aa-aga-gaaag-aacacaccagtgagttcatcaacaccaaacgacccggaaga
cctcag-aaagaattgtggtggatgaccaaagaattg-tttccctggtaaggaaaacacc
cttcacaacagctgggaagatc-aagaacactctccaggaggtaggtgtatgtgtgtcaa
agtcaacaatcaagagaagacaacaccagagtgaatacagagggtccgccacaagatgta
aaccattggggggcctcaaaaacaggacggccagattagagttat---aaaaaagccttt
acagtgctggaacaacatcctatggacagatgagatcaagatcaacttgtatcagagtga
ggggaagagaacagtatgtagaaggaaaggaactgctcatgatcctaagcagtgaagcat
ggtggtggtagtgacatagtttgggcatgcatggctgtcagtggaactggttctcttgta
tttattgatgatgtgactgctgacaaaaacagcaggatgaattctgaagtgtttcaggca
agattttctgctcatattaagccaaatgcttaagaactcattggccagtgcttcacagtg
cagatggagaaagacccaaaacatactgcaaaagcaaccaaatag-tttttgaagggaaa
caagtggaatgttatgcaatggccaagtcaatcacctgacctgaatatgattgagcatgc
attt-cacttctttag-gcaaaactgaaggg-a-aaatgccccaagaacaagcaggagct
gaagacagttgctgtagaggcctggcagagcaccaccaggaatgaaacacagtgtctggt
gatgtctttgcattcaagacttcaggctgcaattgactgcaaaggatttgcaaccaagta
tt-aaaaagtgaatg-ttgatttatgattattattctgt-ccaattacttttggatcctt
aaaaagtgggaggcacatatgcaaactgttgtaattgctacagcgttcacctgatttgga
tgtaaatacgctcaaattaaaggcaacaatctgcagttaaagcac----a-t--ctagt-
tta-attt-caa-atccattg-tgttggtgtat-agag-cc-a-a-aaatg-a--ta-g-
aattgtgtt-gatgtg-c-aattatt-----------------tatggaca---------
---taactg---------------------------------------------------
------------------------------------------------------------
------------------------------------------------------------
------------------------------------------------------------
------------------------------------------------------------
------------------------------------------------------------
------------------------------------------------------------
------------------------------------------------------------
------------------------------------------------------------
------------------------------------------------------------
------------------------------------------------------------
--------------------------------------
>Tc1-7_DR|205828
------------------------------------------------------------
------------------------------------------------------------
---------------------------ctcaaattaaagcttacagtctacagttaaa--
------------------------------------------------------------
-----------------------------------gcagtcaggcccataaatattgg-a
catcaatacaattgt-aaaa-tt-tttggctctatacacca-acacaatggatttg-aaa
tgaaac--aaacaaaatgtgctttaactgcagact---agctttaatttgagg-gaattt
-acatcc-aaatcagatgaagt-acgtaggaattacaactgttt-catatgtgcctccca
cttgttaagggaccaaaagtaatgtgataagtggcttct-cagctgttccatagccaggt
-gtgtgttattttctcattatttcaattacattgagcatataaaagg-tccaaagtttat
ttcaagtgtgctatttgcatttggattctgttgctgtcaactctcaaga-----tccaaa
ga----------------------------------------------------------
------------------------------------------------------------
------------------------------------------------------------
------------------------------------------------------------
------------------------------------------------------------
------------------------------------------------------------
------------------------------------------------------------
------------------------------------------------------------
------------------------------------------------------------
------------------------------------------------------------
------------------------------------------------------------
------------------------------------------------------------
------------------------------------------------------------
------------------------------------------------------------
------------------------------------------------------------
------------------------------------------------------------
------------------------------------------------------------
------------------------------------------------------------
------------------------------------------------------------
------------------------------------------------------------
------------------------------------------------------------
------------------------------------------------------------
------------------------------------------------------------
------------------------------------------------------------
------------------------------------------------------------
------------------------------------------------------------
------------------------------------------------------------
------------------------------------------------------------
------------------------------------------------------------
------------------------------------------------------------
------------------------------------------------------------
------------------------------------------------------------
------------------------------------------------------------
--------------------------------------
>Tc1-7_DR|205829
------------------------------------------------------------
------------------------------------------------------------
------------------------------------------------------------
-------------------tcaaatccactgtgttggtgtatagagcctaaaatgttaga
actgtgtcgatgtccaaatattta----------tgcagttactttcataaatatttgga
catcgatacaattta-aaca-tt-tttgtctctttacac------------------caa
tgacat--gaacaagatgtgctttaactgtcgagtggcagctttaatttgaag-gtattt
-acatcc-aaatcaggtgaacg-gtgtaggagttacagcagtatgcatatgtgcatccca
cttgttaagggtccaaaagtaattgaactattggcttcta-agctttaccatggccaggt
-gtgtattattccctcattatcccaattacagtgagcagataaaagg-tccagagttcat
ttcaagtgtgctaattgcatttggaatatgttactgtaaattttcaagatgatatccaaa
gagctgtcactattaatca-----------------------------------------
------------------------------------------------------------
------------------------------------------------------------
------------------------------------------------------------
------------------------------------------------------------
------------------------------------------------------------
------------------------------------------------------------
------------------------------------------------------------
------------------------------------------------------------
------------------------------------------------------------
------------------------------------------------------------
------------------------------------------------------------
------------------------------------------------------------
------------------------------------------------------------
------------------------------------------------------------
------------------------------------------------------------
------------------------------------------------------------
------------------------------------------------------------
------------------------------------------------------------
------------------------------------------------------------
------------------------------------------------------------
------------------------------------------------------------
------------------------------------------------------------
------------------------------------------------------------
------------------------------------------------------------
------------------------------------------------------------
------------------------------------------------------------
------------------------------------------------------------
------------------------------------------------------------
------------------------------------------------------------
------------------------------------------------------------
------------------------------------------------------------
------------------------------------------------------------
--------------------------------------
>Tc1-7_DR|205830
------------------------------------------------------------
------------------------------------------------------------
------------------------------------------------------------
------------------------------------------------------------
------------------------------------------------------------
------------------------------------------------------------
------------------------------------------------------------
------------------------------------------------------------
------------------------------------------------------------
------------------------------------------------------------
--------------------------------------------------gagatccaaa
gagctcccactatcagtcaagcacaccatcattag-------------------------
------------------------------------------------------------
------------------------------------------------------------
------------------------------------------------------------
------------------------------------------------------------
------------------------------------------------------------
------------------------------------------------------------
------------------------------------------------------------
------------------------------------------------------------
------------------------------------------------------------
------------------------------------------------------------
------------------------------------------------------------
------------------------------------------------------------
------------------------------------------------------------
------------------------------------------------------------
------------------------------------------------------------
------------------------------------------------------------
------------------------------------------------------------
------------------------------------------------------------
-----------------------------------------------act-g--tttgt-
ttt-attt-taa-atccatcg-cgttggtgtat-agag-cc-c-g-aaaag-t--ta-ga
a-ttgtgtc-gatgtc-c-aaatatt-----------------tatggata---------
---taactg---------------------------------------------------
------------------------------------------------------------
------------------------------------------------------------
------------------------------------------------------------
------------------------------------------------------------
------------------------------------------------------------
------------------------------------------------------------
------------------------------------------------------------
------------------------------------------------------------
------------------------------------------------------------
------------------------------------------------------------
--------------------------------------
>Tc1-7_DR|205831
------------------------------------------------------------
------------------------------------------------------------
------------------------------------------------------------
------------------------------------------------------------
------------------------------------cagttaagtccataaatatttgta
ca--gacacaattct-aaca-tt-ttgtactctatacacta-acacaatagatttt-aaa
ttaaac--gaacaagatgtgctttaactgcagactgtcagctttaatttaag--gtattt
-acatccaaaatcaggtgaacg-ctgtaggaattataacagtttgcatatgtgcctccta
cttgttaagggtccaaaagtaattggacgattggcttcta-agctgttccatggccaggt
-atgtgttgtttatccattatcccaattacaatgagcagataaaagg-tcc---------
----agtgtgctatttgcatttggaatctgttcc--tcaactctgaagataagatccaaa
gagctgtcactatcagtcaaaccagccattattaggctga-a------------aaaaac
aaatcc-caccagagag-------------------------------------------
----------------agcaacacaccattgagctcaccaacac-aaaagatccagaaga
ccac-agaagcaactgtggttgatgaccaaagaattc-tttctctggtgaagaaaacaca
cgttacaactt---------------------------------aa----tgtgtgtcaa
ggccgatgataaagagaacactacaccagagtgaa-accgaaggtttaccacaagatgta
aaccattggtgaacctcaaaaacagaaaatcaagatttaagttctaa-aaaaaagccttc
acagcgctgaaacaaccttctatggacaaataagatcaagatcaacttctatcagaatga
tggaaagagaagagtatggagaaggaaaggaactgctcatgatcctaagcagtaaagcat
ggtggtagtagtgacattgcatgagcatgcatagctgccattggaactggttgtctagta
ttttttagtcatgtgacttctgacaaaagcagcaggatgaattctgaagtgttccaggaa
atattttct--------------aaatgcttcagaactcaattgaaggtgattcacagtg
cagacggtgaatgactca-agcatattgcaaaagtaaccaaagag-tttttaaaagaaaa
gaagtagaatgttatgcaatggccaagtcaatcacctgacctgaatccgattgagtct--
----------------------------------aaatatt---------ta--------
------------------------------------------------------------
----------------------------------------------------a-------
-----------a------------------------------------ctgta-------
-----------------------------------gcttg--------------------
---a--------------------------------------------------------
------------------------------catg-------aa-a-a-----------a-
ga----------------------------------------------------------
------------------------------------------------------------
------------------------------------------------------------
------------------------------------------------------------
------------------------------------------------------------
------------------------------------------------------------
------------------------------------------------------------
------------------------------------------------------------
------------------------------------------------------------
------------------------------------------------------------
------------------------------------------------------------
------------------------------------------------------------
--------------------------------------
>Tc1-7_DR|205832
------------------------------------------------------------
------------------------------------------------------------
------------------------------------------------------------
------------------------------------------------------------
------------------------------------------------------------
------------------------------------------------------------
------------------------------------------------------------
------------------------------------------------------------
------------------------------------------------------------
------------------------------------------------------------
------------------------------------------------------------
------------------------------------------------------------
------------------------------------------------------------
------------------------------------------------------------
------------------------------------------------------------
------------------------------------------------------------
------------------------------------------------------------
------------------------------------------------------------
------------------------------------------------------------
------------------------------------------------------------
------------------------------------------------------------
------------------------------------------------------------
------------------------------------------------------------
------------------------------------------------------------
------------------------------------------------------------
----------------------------------------------------------ct
gaagaaaactgcaggggaggcccggccgagcaccaccagggatgaaacccagtgtttggt
gatgtctatgcattccaaacttcaggctgtaattgactgcaaaggatttgcaaccaagta
tt-aaaaagtgaaagtttgatttaggattattattctgt-ccaattacttttggaccctg
aacaagtgggaagcacatatgcaaactgttgtaatttctgaagcgttcacctgttttgga
tgcaaataccctcaaattaaagctgacagtctgcagttaaagcaca--------ttcgt-
ttc-attt-caa-atccatcg-tgttgctgtat-aaag-cc-a-a-aaatg-a--tt-aa
-attgtgtc-aatgtc-t-aaatact-----------------tatagatc---------
---taactg---------------------------------------------------
------------------------------------------------------------
------------------------------------------------------------
------------------------------------------------------------
------------------------------------------------------------
------------------------------------------------------------
------------------------------------------------------------
------------------------------------------------------------
------------------------------------------------------------
------------------------------------------------------------
------------------------------------------------------------
--------------------------------------
>Tc1-7_DR|205833
------------------------------------------------------------
------------------------------------------------------------
------------------------------------------------------------
------------------------------------------------------------
------------------------------------------------------------
------------------------------------------------------------
------------------------------------------------------------
--------------------------------ttacaacagtttgcatatgtgcctccca
cttgttaagggatcaaaagtaatgggactattggtttctc-agctgttcca--gccaggt
-gtgtgttatccccttattattctaattacaatgagcagataaaagg-tccagagttcat
ttcaagcatgctagttgcatttggaatctgttgctgtcaattcgcataatgagatccaaa
gagctgtt------agtgaaacaatccatcattatgct--gaataaact-------aaac
aaaccc--atcagagaggtagtaaaaacattaggcagggtcaaaacaactgtttggaaca
ttcag-------------------------------------------------------
----------------------------------------------------------at
gtccataaatatttgggacatt-gaaacaattct--------------------------
------------------------------------------------------------
-----------------------------------------------------aacattt
----------------------------------------tttggctcacaccaacacaa
cgg-------------------------------atttgaaa---t--------------
-----ta-----aaca-------aacatg-------------------------------
tgcctaaa-------------------------------------------cttcag---
------------------------------------------------------------
------------------------------------------------------------
------------------------------------------------------------
------------------------------------------------------------
------------------------------------------------------------
------------------------------------------------------------
------------------------------------------------------------
------------------------------------------------------------
------------------------------------------------------------
------------------------------------------------------------
------------------------------------------------------------
------------------------------------------------------------
------------------------------------------------------------
------------------------------------------------------------
------------------------------------------------------------
------------------------------------------------------------
------------------------------------------------------------
------------------------------------------------------------
------------------------------------------------------------
------------------------------------------------------------
------------------------------------------------------------
------------------------------------------------------------
--------------------------------------
>Tc1-7_DR|205834
------------------------------------------------------------
------------------------------------------------------------
------------------------------------------------------------
------------------------------------------------------------
------------------------------------------------------------
------------------------------------------------------------
------------------------------------------------------------
------------------------------------------------------------
------------------------------------------------------------
------------------------------------------------------------
------------------------------------------------------------
------------------------------------------------------------
------------------------------------------------------------
------------------------------------------------------------
------------------------------------------------------------
------------------------------------------------------------
------------------------------------------------------------
------------------------------------------------------------
------------------------------------------------------------
------------------------------------------------------------
------------------------------------------------------------
------------------------------------------------------------
------------------------------------------------------------
------------------------------------------------------------
------------------------------------------------------------
------------------------------------------------------------
------------------------------------------------------------
------------------------------------------------------------
------------------------------------------------------------
--------------------------------aattcctacagtgttcacctgatttgga
tgtaaatacc-tcaaatt-aagctgacagtctgcagttaaagcacatctt-g--ttggt-
tta-attt-caa-atccattg-tgttggtgaat-agag-cc-a-a-aaatg-t--ta-ga
-attgtgtc-gatgtt-c-aaaaatt-----------------tatggacc---------
---taactg---------------------------------------------------
------------------------------------------------------------
------------------------------------------------------------
------------------------------------------------------------
------------------------------------------------------------
------------------------------------------------------------
------------------------------------------------------------
------------------------------------------------------------
------------------------------------------------------------
------------------------------------------------------------
------------------------------------------------------------
--------------------------------------
>Tc1-7_DR|205835
------------------------------------------------------------
------------------------------------------------------------
------------------------------------------------------------
------------------------------------------------------------
------------------------------------------------------------
------------------------------------------------------------
------------------------------------------------------------
------------------------------------------------------------
------------------------------------------------------------
------------------------------------------------------------
------------------------------------------------------------
------------------------------------------------------------
------------------------------------------------------------
------------------------------------------------------------
------------------------------------------------------------
------------------------------------------------------------
------------------------------------------------------------
------------------------------------------------------------
------------------------------------------------------------
------------------------------------------------------------
------------------------------------------------------------
-----tgatcatgtgactgctgacaaaagtagcaggatgaattctgaagtgtcccaggca
aagttttcagctcatattaagccatatgcttcagaactcattggacagtgcttcacagtg
cagatagagaatgaccaaaagcataatgcaaaagcaaccaaagag-tttttaaagggaaa
gaagtggaatgttatgcaatggtcaaatcaatcacctgacctgaatccaattgagcatgc
attt-tacttgctgaagacaaaactgaaggg-a-aactgctccatgaacaagcaggaact
g-agacggtggcagtagaggcctggcagtgcaccaccagggatgaaacccagcgtctggt
gatgtctttgtgttccaggcttcaggctataattgactgcaaaggatttgcaaccaagta
tt-aaaaagtggaagtttaatttatgattattattctgt-ccaattacctttggtccctt
aacaagtgggaggcacatatgcaaactgttgtaattcctacagcattcacttgatttgga
tgtaaatacccttaaattaaagctgacagtctgcagttaaagcacatctt-g--ttcat-
ttt-attt-caa-atctattg-tgttgatttac-ggag-cc-a-a-aacta-t--ta-ga
-attgtgtc-aatggt-a-aaatatg-----------------tatgtatc---------
---taactg---------------------------------------------------
------------------------------------------------------------
------------------------------------------------------------
------------------------------------------------------------
------------------------------------------------------------
------------------------------------------------------------
------------------------------------------------------------
------------------------------------------------------------
------------------------------------------------------------
------------------------------------------------------------
------------------------------------------------------------
--------------------------------------
>Tc1-7_DR|205836
------------------------------------------------------------
------------------------------------------------------------
------------------------------------------------------------
------------------------------------------------------------
------------------------------------------ggcccataaatatttgga
ctttaacacaattct-aata----tttggctatatacacca-acacaaatgaaatg-aag
ct-------------atgtgttttaaatgcagactgtcagctttaatttgagg-gtattt
-tcatac-aaatcaggtgaaca-gtgcaggaattctaacagtttggaaatgtgcctccca
cttgttaagggtccaaaagtaattgtacaattgacttcta-agctgttccatggccagaa
-gtgtgttattccctcattatcccaattacaatgagctgataaaagg-tccagagttcat
ttcaagtgtgctatttgcatttggaatctgttactgtcagctctcaagatgagatcctaa
gagctgtcactgtcagtcaaggaagccatcattaggctga-aaaaaacaa-------aac
aaatcc--atcagagagaaagcataaacattaggtgtggccaaaacaactgtttgcaaca
ttttt-aa-aaa-gaaag-agtgcaccagtgacctcagcaaaaacaaaagacccggaaga
gcac-ggacacaactgtggtggacgacagaagaattc-tttccctcgtgaagaaaacacc
cttcacaacagttggccagatc-cagaaca------------------------------
------------------------------------------------------------
------------------------------------------------------------
------------------------------------------------------------
------------------------------------------------------------
------------------------------------------------------------
------------------------------------------------------------
------------------------------------------------------------
------------------------------------------------------------
------------------------------------------------------------
------------------------------------------------------------
------------------------------------------------------------
------------------------------------------------------------
------------------------------------------------------------
------------------------------------------------------------
------------------------------------------------------------
------------------------------------------------------------
------------------------------------------------------------
------------------------------------------------------------
------------------------------------------------------------
------------------------------------------------------------
------------------------------------------------------------
------------------------------------------------------------
------------------------------------------------------------
------------------------------------------------------------
------------------------------------------------------------
------------------------------------------------------------
------------------------------------------------------------
------------------------------------------------------------
--------------------------------------
>Tc1-7_DR|205837
------------------------------------------------------------
------------------------------------------------------------
------------------------------------------------------------
------------------------------------------------------------
------------------------------------------------tcaatggccaga
t-----------------------------------------------------------
---------------------------------------------------gt-gtgtt-
-acttcc-aaatcaggtgaacg-gtgtaggaattgcaacagtttgcatatcagcctccca
gttgttaagggaccaaaagtaatgggacaatagg--------------------------
------------------------------------------------------------
------------------------------------------------------------
------------------------------------------------------------
------------------------------------------------------------
------------------------------------------------------------
------------------------------------------------------------
------------------------------------------------------------
------------------------------------------------------------
------------------------------------------------------------
------------------------------------------------------------
------------------------------------------------------------
------------------------------------------------------------
------------------------------------------------------------
------------------------------------------------------------
------------------------------------------------------------
------------------------------------------------------------
------------------------------------------------------------
------------------------------------------------------------
------------------------------------------------------------
------------------------------------------------------------
------------------------------------------------------------
------------------------------------------------------------
------------------------------------------------------------
------------------------------------------------------------
------------------------------------------------------------
------------------------------------------------------------
------------------------------------------------------------
------------------------------------------------------------
------------------------------------------------------------
------------------------------------------------------------
------------------------------------------------------------
------------------------------------------------------------
------------------------------------------------------------
------------------------------------------------------------
------------------------------------------------------------
--------------------------------------
>Tc1-7_DR|205838
------------------------------------------------------------
------------------------------------------------------------
------------------------------------------------------------
------------------------------------------------------------
------------------------------------------------------------
------------------------------------------------------------
------------------------------------------------------------
------------------------------------------------------------
------------------------------------------------------------
------------------------------------------------------------
------------------------------------------------------------
------------------------------------------------------------
------------------------------------------------------------
------------------------------------------------------------
------------------------------------------------------------
------------------------------------------------------------
------------------------------------------------------------
------------------------------------------------------------
------------------------------------------------------------
------------------------------------------------------------
------------------------------------------------------------
------------------------------------------------------------
------------------------------------------------------------
------------------------------------------------------------
------------------------------------------------------------
------------------------------------------------------------
------------------------------------------------------------
--------------------------------------------------caacaaagta
tt-aaaaagtgaaagtttgatttatgattgatcttcttt-ccaattacttttggaccctt
aacaagtgggaagcacatatgcaaactgttgtaattcctacagcgttcacctgatttgga
tgtaaatacctttaaattaaggctgacagtctgcagttacagcacgtctt-g--ttcgt-
ttc-att-------tccattg-tgttggtgtaa-agag-cc-a-a-aaatt-t--ta-ca
-attgtt-----tgtc-c-aaatatt-----------------tatcgacc---------
---taactg---------------------------------------------------
------------------------------------------------------------
------------------------------------------------------------
------------------------------------------------------------
------------------------------------------------------------
------------------------------------------------------------
------------------------------------------------------------
------------------------------------------------------------
------------------------------------------------------------
------------------------------------------------------------
------------------------------------------------------------
--------------------------------------
>Tc1-7_DR|205839
------------------------------------------------------------
------------------------------------------------------------
------------------------------------------------------------
------------------------------------------------------------
------------------------------------------------------------
------------------------------------------------------------
------------------------------------------------------------
------------------------------------------------------------
------------------------------------------------------------
------------------------------------------------------------
------------------------------------------------------------
------------------------------------------------------------
------------------------------------------------------------
------------------------------------------------------------
------------------------------------------------------------
------------------------------------------------------------
------------------------------------------------------------
------------------------------------------------------------
------------------------------------------------------------
------------------------------------------------------------
------------------------------------------------------------
------------------------------------------------------------
------------------------------------------------------------
------------------------------------------------------------
-------------atacactg----------------gatttgaaattacatgaaca---
-------------------------------ag-actttctttaactacagctttaattt
ga--gcatttgctgtagaagcctggcagagcaccaccaggaataaaacccagtatctagt
gatgtatatgtggtctagacttcaggctgtaattgactgtaaaggatttgcaaccaagta
tt----aagtgaaattttgatttatttttattattctgt-ccaatcacttttggaccctt
aacaagtgggaggcacatatgcaaactgttgtaattcccacagcgttcagctgatttgga
tgtaa-------------------------------------------------------
------------------------------------------------------------
------------------------------------------------------------
------------------------------------------------------------
------------------------------------------------------------
------------------------------------------------------------
------------------------------------------------------------
------------------------------------------------------------
------------------------------------------------------------
------------------------------------------------------------
------------------------------------------------------------
------------------------------------------------------------
------------------------------------------------------------
------------------------------------------------------------
--------------------------------------
>Tc1-7_DR|205840
------------------------------------------------------------
------------------------------------------------------------
------------------------------------------------------------
------------------------------------------------------------
------------------------------------------------------------
------------------------------------------------------------
------------------------------------------------------------
------------------------------------------------------------
------------------------------------------------------------
------------------------------------------------------------
------------------------------------------------------------
------------------------------------------------------------
------------------------------------------------------------
------------------------------------------------------------
------------------------------------------------------------
------------------------------------------------------------
------------------------------------------------------------
------------------------------------------------------------
------------------------------------------------------------
------------------------------------------------------------
------------------------------------------------------------
------------------------------------------------------------
------------------------------------------------------------
------------------------------------------------------------
-------------atacactg----------------gatttgaaattacatgaaca---
-------------------------------ag-actttctttaactacagctttaattt
ga--gcatttgctgtagaagcctggcagagcaccaccaggaataaaacccagtatctagt
gatgtatatgtggtctagacttcaggctgtaattgacagtaaaggatttgcaaccaagta
tt----aagtgaaattttgatttatttttattattctgt-ccaatcacttttggtccctt
aacaagtgggaggcacatatgcaaactgttgtaattcccacagcgttcagctgatttgga
tgtaa-------------------------------------------------------
------------------------------------------------------------
------------------------------------------------------------
------------------------------------------------------------
------------------------------------------------------------
------------------------------------------------------------
------------------------------------------------------------
------------------------------------------------------------
------------------------------------------------------------
------------------------------------------------------------
------------------------------------------------------------
------------------------------------------------------------
------------------------------------------------------------
------------------------------------------------------------
--------------------------------------
>Tc1-7_DR|205841
------------------------------------------------------------
------------------------------------------------------------
------------------------------------------------------------
------------------------------------------------------------
------------------------------------cagttaggtcaataaatgttggga
tatcgacacaattct-aaca--t-tttggctgtatacacca-acacaatggattta-gaa
taaaa-----------------ttaactgcagactgtgagctttaatttgagg-gtattt
-acatcc-aaatcaggtcaacg-gtgtagtaattacagcagttttcatatgtgcttccca
cttgttaagggaccataagtaattggacagttggcttcta-agctgttccatgg-caggt
-gtgtgctattccctcattatcccaattacaatgagcagataaaagg-tccagagttcat
ttcaagtctgctatttgcatttggaatcggtttctgtcaactctcaagatgagatccaaa
gagctat------cagtcaagcaagccatcattag-------------------------
------------------------------------------------------------
------------------------------------------------------------
------------------------------------------------------------
------------------------------------------------------------
------------------------------------------------------------
------------------------------------------------------------
------------------------------------------------------------
------------------------------------------------------------
------------------------------------------------------------
------------------------------------------------------------
------------------------------------------------------------
------------------------------------------------------------
------------------------------------------------------------
------------------------------------------------------------
------------------------------------------------------------
------------------------------------------------------------
------------------------------------------------------------
------------------------------------------------------------
------------------------------------------------------------
------------------------------------------------------------
------------------------------------------------------------
------------------------------------------------------------
------------------------------------------------------------
------------------------------------------------------------
------------------------------------------------------------
------------------------------------------------------------
------------------------------------------------------------
------------------------------------------------------------
------------------------------------------------------------
------------------------------------------------------------
------------------------------------------------------------
------------------------------------------------------------
--------------------------------------
>Tc1-7_DR|205842
------------------------------------------------------------
------------------------------------------------------------
------------------------------------------------------------
------------------------------------------------------------
-----------------------------------------aggtccattaataatgaga
caa--acacaatact-aaca--t-tttggctctgtaca--a-acacaat----ttg-aa-
-------------------g-t--a-----a--ttatcagctttaattcgagg-gtatt-
-atatcc-aaatcaagttaacg-ttgtaggagttacagcagtttgcatatgtgcctccca
cttgtaaagggaccaaaagtaatggtgcaattggctttt-cagctgttccatggccgg-t
-atgtgttatc-cctcattatcccaacttcaatgagcagataagagg-ctca--gttcat
tttaagtgtgctatttgcatttagaatctgttgctgtca--actcaagatgagatccaaa
ga----------------------------------------------------------
--------------------g---------------------------------------
------------------------------------------------------------
------------------------------------------------------------
------------------------------------------------------------
------------------------------------------------------------
------------------------------------------------------------
------------------------------------------------------------
------------------------------------------------------------
------------------------------------------------------------
------------------------------------------------------------
----------------------c-------------------------------------
------------------------------------------------------------
------------t-------------gtc---------ac--------------------
-t------------------------------a----t----------ca-g--------
--------t----------------ca----------a-----g---cc-----------
-at-------catt---------aggctg-----------a----a------a-------
----aa-----aa-----ga------a-------------c-a----------gaccc--
a-----t--------ca------ga--g-----------a--g---c---------tg--
---aaata----ca--ttaga--tggc--tct-----taaaa-a-------------g--
----a----gaa-----ac------------ac-a----cc---a-g--tg---------
-a-----------gtc-c-aa----------------------cac--------------
------------------------------------------------------------
------------------------------------------------------------
------------------------------------------------------------
------------------------------------------------------------
------------------------------------------------------------
------------------------------------------------------------
------------------------------------------------------------
------------------------------------------------------------
------------------------------------------------------------
------------------------------------------------------------
------------------------------------------------------------
--------------------------------------
>Tc1-7_DR|205843
------------------------------------------------------------
------------------------------------------------------------
------------------------------------------------------------
------------------------------------------------------------
------------------------------------cagccagatccataaatattggaa
catcgacccaattct-agca-tt-tttggctctatac----------atggatttg-aaa
tgaaa------caagatgtactttaactgtagaatgtcagctttaatttgagg-gtattc
-acatcc-aaatcaggggaacg-ctgtaggaattacaacagtttgcatatttgcctccca
cttgttaagggaccaaatgtaatggcactattggcttctc-agctgttccatggcctggt
-gtgtgttattcccttattatcccaattacaatgagcaaataaaaag-tgcagagtttat
tcctagagtgct------------------------------------------------
------------------------------------------------------------
------------------------------------------------------------
------------------------------------------------------------
------------------------------------------------------------
------------------------------------------------------------
------------------------------------------------------------
------------------------------------------------------------
------------------------------------------------------------
------------------------------------------------------------
------------------------------------------------------------
------------------------------------------------------------
------------------------------------------------------------
------------------------------------------------------------
------------------------------------------------------------
------------------------------------------------------------
------------------------------------------------------------
------------------------------------------------------------
------------------------------------------------------------
------------------------------------------------------------
------------------------------------------------------------
------------------------------------------------------------
------------------------------------------------------------
------------------------------------------------------------
------------------------------------------------------------
------------------------------------------------------------
------------------------------------------------------------
------------------------------------------------------------
------------------------------------------------------------
------------------------------------------------------------
------------------------------------------------------------
------------------------------------------------------------
------------------------------------------------------------
------------------------------------------------------------
--------------------------------------
>Tc1-7_DR|205844
------------------------------------------------------------
------------------------------------------------------------
------------------------------------------------------------
------------------------------------------------------------
------------------------------------cggtcagctccataaatataggaa
catggacacaattct-aaca-tg-tttggctatatacacca-acacaatatatctg-aaa
tgaaa----------------tttaactgcagactgccagctttattttgagg-------
------------------------------------------------------------
------------------------------------------------------------
------------------------------------------------------------
------------------------------------------------------------
------------------------------------------------------------
------------------------------------------------------------
------------------------------------------------------------
------------------------------------------------------------
------------------------------------------------------------
------------------------------------------------------------
------------------------------------------------------------
------------------------------------------------------------
------------------------------------------------------------
------------------------------------------------------------
------------------------------------------------------------
------------------------------------------------------------
------------------------------------------------------------
------------------------------------------------------------
------------------------------------------------------------
------------------------------------------------------------
------------------------------------------------------------
------------------------------------------------------------
------------------------------------------------------------
------------------------------------------------------------
------------------------------------------------------------
------------------------------------------------------------
------------------------------------------------------------
------------------------------------------------------------
------------------------------------------------------------
------------------------------------------------------------
------------------------------------------------------------
------------------------------------------------------------
------------------------------------------------------------
------------------------------------------------------------
------------------------------------------------------------
------------------------------------------------------------
------------------------------------------------------------
--------------------------------------
>Tc1-7_DR|281071
------------------------------------------------------------
------------------------------------------------------------
------------------------------------------------------------
------------------------------------------------------------
-------------------------------------agtcaggtccataaatatcgaga
catcgacaaaattct-agca-tt-tttggctctatacacca-gcacaatgtattta-aaa
caaaaa---aacaagacgtgccttaactgcagac--tcagctttaatttgaag-gtgctt
-acatcc-aagtcaggtgagtg-atgtaggaat---------------gtgtggctccca
cttgttaagggaccaaaagtaatgggacagtaggcttctt-agctgtttcatagctaggt
-gtgtgttattttctcattatcccaattataatgagcagataaaaag-ttca-------t
ttcaagtgtgcta-----------------------------------------------
------------------------------------------------------------
------------------------------------------------------------
------------------------------------------------------------
------------------------------------------------------------
------------------------------------------------------------
------------------------------------------------------------
------------------------------------------------------------
------------------------------------------------------------
------------------------------------------------------------
------------------------------------------------------------
------------------------------------------------------------
------------------------------------------------------------
------------------------------------------------------------
------------------------------------------------------------
------------------------------------------------------------
------------------------------------------------------------
------------------------------------------------------------
------------------------------------------------------------
------------------------------------------------------------
------------------------------------------------------------
------------------------------------------------------------
------------------------------------------------------------
------------------------------------------------------------
------------------------------------------------------------
------------------------------------------------------------
------------------------------------------------------------
------------------------------------------------------------
------------------------------------------------------------
------------------------------------------------------------
------------------------------------------------------------
------------------------------------------------------------
------------------------------------------------------------
------------------------------------------------------------
--------------------------------------
>Tc1-7_DR|281072
------------------------------------------------------------
------------------------------------------------------------
------------------------------------------------------------
------------------------------------------------------------
------------------------------------------------------------
------------------------------------------------------------
--------------------------------------------------aag-gtattt
-acatcc-gaatcaggtgaacg-ctgtaggaattacagcagtttgcatatgtgcttccca
cttgttaatgggccaaaagtaattggacaattggcttctc-agctgtcccatggccagat
-gttagttattccctcattatcttaaatacaatgagcagattaaagg-tctagagttcat
ttcaagtgtgctgattgcatttggaatcagttactttcaactctcaagatga--------
------------------------------------------------------------
------------------------------------------------------------
------------------------------------------------------------
------------------------------------------------------------
------------------------------------------------------------
------------------------------------------------------------
------------------------------------------------------------
------------------------------------------------------------
------------------------------------------------------------
------------------------------------------------------------
------------------------------------------------------------
------------------------------------------------------------
------------------------------------------------------------
------------------------------------------------------------
------------------------------------------------------------
------------------------------------------------------------
------------------------------------------------------------
------------------------------------------------------------
------------------------------------------------------------
------------------------------------------------------------
------------------------------------------------------------
------------------------------------------------------------
------------------------------------------------------------
------------------------------------------------------------
------------------------------------------------------------
------------------------------------------------------------
------------------------------------------------------------
------------------------------------------------------------
------------------------------------------------------------
------------------------------------------------------------
------------------------------------------------------------
------------------------------------------------------------
------------------------------------------------------------
--------------------------------------
>Tc1-7_DR|281073
------------------------------------------------------------
------------------------------------------------------------
------------------------------------------------------------
------------------------------------------------------------
------------------------------------------------------------
------------------------------------------------------------
------------------------------------------------------------
------------------------------------------------------------
------------------------------------------------------------
------------------------------------------------------------
------------------------------------------------------------
------------------------------------------------------------
------------------------------------------------------------
------------------------------------------------------------
------------------------------------------------------------
------------------------------------------------------------
------------------------------------------------------------
------------------------------------------------------------
------------------------------------------------------------
------------------------------------------------------------
------------------------------------------------------------
------------------------------------------------------------
------------------------------------------------------------
---------aattacctaaaacatacaacaaaagcaaccaaagagttttttgaagggaaa
taattgggatgttatgcaatgggcaagtcattcacctgacttgaatccgattaagcatgc
attt-cacttgctgaagacaga--------------atgccccaagaacaagcaggaact
gaagacagttgctgtagaggcct------------ccaggaatgaaacccagcgtctgct
gatgtcaatgcggtccagacctcaggctgtaattgaaagcaaaggatttccaat------
---acaaattaaaagtttgatttatcattattattctgt-tcaattacttttggtctctt
aacaagtgggaggcacatatgcaaactgttgtaattcctacagcgttcacctgatttgga
tgtaaatgctctcaaattaaagctgacagtctgcagttgaagcacgtctc-------at-
ttc-attt-caa-atccattg-tgttggtgtat-atag-tc-a-a-a-------------
------------------------------------------------------------
------------------------------------------------------------
------------------------------------------------------------
------------------------------------------------------------
------------------------------------------------------------
------------------------------------------------------------
------------------------------------------------------------
------------------------------------------------------------
------------------------------------------------------------
------------------------------------------------------------
------------------------------------------------------------
------------------------------------------------------------
--------------------------------------
>Tc1-7_DR|281074
------------------------------------------------------------
------------------------------------------------------------
------------------------------------------------------------
------------------------------------------------------------
----------------------------------------------------tatttaag
catcgacacaattct-aaca-tt-tttggttctacacacca-acacaatcgatccg-aaa
tcaaat--gagttagttgtgctttaactacagactctcagctctaatttgagg-gtattt
-acatcc-aaatcaggtgaacg-gtttaggatttacaacggtttgcctttgtgcctttca
cttgttaagggtccaaaagtaattggacaattggcttcta-agc-gttccatggctaggt
-gcatgttattccctcattattccaattacaatgagcagataaaagg-tccagagttcat
ttcaagtgtgctatttgcatttgcaatctgttactgtcaactctcaagatgagat-----
---ctgtcactatcagtcaagtaagccatcattaggctga-caaaac-----t---aaac
aaaccc--atcagagaaatagcaaaa-------------ccaaaacaactgttttgaaca
ttatt-aa-aaa-gaaag-aatgcaccactgagctcagcaacaccaaaagacccaaaaga
ccacgg-aaacaactgtggtggacgactgaagaattc-tttcgctggtgaggaaaacacc
cttcacaacagttggccagatc-aagaacactctccaagaggtaggtgtatgtgtgtcag
agtcaacaatcaagagacgactacaccagagtgaatacagagagttcaccacaagatgta
aaccattggtgagcctcaaaaaaaagaaggccagagtggagttct---taaaaagccttc
acagtgctggaacaacatcctatggacagatgagatcaagatcaacttgtaccagagaga
agggaagagcagagtatggcgatggaaaggaactgctcgtgatcctaagcagtgaagcat
ggtggtagtagtgacatggcgtgggcatgtatggctgtcaatggatctggtgctcttgta
tttattaatgatgc-------------gacagcaggatttatgctgaagtgtttccggaa
atattatctgctcacattcagccaaatacttcagaactcattggacggcgcttcacagag
cagatgag-aatgacccaaagcatactgcaaaagcaaccaaaggg------aaagggaaa
gaagtgaaatgttatgcaatggccaagtcaatcatctgacttgagcgtgt----------
-ttt-cacttgctgaagaaaaaactgaagga-a-aaatgccccaagagcaagcaggaaat
gaagacagttgctgtagaggcctgacagagaaccactaggaataaaacccagtatctggt
gatgtctatgcggcccacacttcaggctgtaattgacagcaaaactttttcaacaaagca
tt-aaaaa------gtttgatttattattattgatctgt-tcaattacttttggaccctt
aacaagtgggaggcacatatgcaaactgttgtagctcctacagcgttcacctgatttgga
tgtaaataccctcaaatttaagctgacagtctgcagttaaagcacatct------tcgt-
ttc-gttt-caa-atccattg-tgttggtttac-agag-cc-a-a-acatg-a--ta-ga
-attgtgac-agtgtc-c-aaatgtt-----------------tatggacc---------
---taactg---------------------------------------------------
------------------------------------------------------------
------------------------------------------------------------
------------------------------------------------------------
------------------------------------------------------------
------------------------------------------------------------
------------------------------------------------------------
------------------------------------------------------------
------------------------------------------------------------
------------------------------------------------------------
------------------------------------------------------------
--------------------------------------
>Tc1-7_DR|281075
------------------------------------------------------------
------------------------------------------------------------
------------------------------------------------------------
------------------------------------------------------------
-------------------------------------agtcaggtccataaatattggga
cataaacacaattat-aaca-tt-ttgggctctacacacca-agatgatggattta-aaa
tgaaat--gaacaagatgtgctttaactgcaaactgtcagctttaatgttagg-gtgttt
-acatcc-aaatcagttgaacg-ctgtaggaattacaacagtttgcataattgcctccca
cttgttaaggatccaaaagtaacaagacaattgacttct-aaactgttccatggccaggt
-gtgtgttattgcctt---atcccaattacaacgag----------g-tctaaagttca-
-tcaagtgtgctatttacatttggaatctgttgctgtcaattttca----aagatccaaa
gagctgtcactatcagggaagtaagccatcattaggctga-aaaaaact-------aaat
aaaccc--atcagagagatagcaaaaacatcagacgtggccaaaacaactgttcggaaca
tttttaaaaaaa-gtacg-----caacagggagctcagcaacatcaaa------------
-----agaaacaactgcggtggttgaccaaagaattc-tttccctaatgaagaaaaca--
------------------------------------------------------------
------------------------------------------------------------
------------------------------------------------------------
------------------------------------------------------------
------------------------------------------------------------
------------------------------------------------------------
------------------------------------------------------------
------------------------------------------------------------
------------------------------------------------------------
------------------------------------------------------------
------------------------------------------------------------
------------------------------------------------------------
------------------------------------------------------------
------------------------------------------------------------
------------------------------------------------------------
------------------------------------------------------------
------------------------------------------------------------
------------------------------------------------------------
------------------------------------------------------------
------------------------------------------------------------
------------------------------------------------------------
------------------------------------------------------------
------------------------------------------------------------
------------------------------------------------------------
------------------------------------------------------------
------------------------------------------------------------
------------------------------------------------------------
------------------------------------------------------------
------------------------------------------------------------
--------------------------------------
[truncated: 3,025,532 more chars]
