# Supplementary material for: Zebrafish transposable elements show extensive diversification in age, genomic distribution, and developmental expression
Source: Genome Res. 2022 Jul;32(7):1408–23. doi: 10.1101/gr.275655.121 (PMC9341512; doi:10.1101/gr.275655.121)
Supplement: Supplemental Material [file supp_gr.275655.121_Supplementary_data_2.tar.gz › supp-data-2/L1-51_DR.mafft.fa]

>L1-51_DR|75051
------------------------------------------------------------
------------------------------------------------------------
------------------------------------------------------------
------------------------------------------------------------
------------------------------------------------------------
------------------------------------------------------------
------------------------------------------------------------
------------------------------------------------------------
------------------------------------------------------------
------------------------------------------------------------
------------------------------------------------------------
------------------------------------------------------------
------------------------------------------------------------
------------------------------------------------------------
------------------------------------------------------------
------------------------------------------------------------
------------------------------------------------------------
------------------------------------------------------------
------------------------------------------------------------
------------------------------------------------------------
------------------------------------------------------------
------------------------------------------------------------
------------------------------------------------------------
------------------------------------------------------------
------------------------------------------------------------
------------------------------------------------------------
------------------------------------------------------------
------------------------------------------------------------
------------------------------------------------------------
------------------------------------------------------------
------------------------------------------------------------
------------------------------------------------------------
------------------------------------------------------------
------------------------------------------------------------
------------------------------------------------------------
------------------------------------------------------------
------------------------------------------------------------
------------------------------------------------------------
------------------------------------------------------------
------------------------------------------------------------
------------------------------------------------------------
------------------------------------------------------------
------------------------------------------------------------
------------------------------------------------------------
------------------------------------------------------------
------------------------------------------------------------
------------------------------------------------------------
------------------------------------------------------------
------------------------------------------------------------
------------------------------------------------------------
------------------------------------------------------------
------------------------------------------------------------
------------------------------------------------------------
------------------------------------------------------------
------------------------------------------------------------
------------------------------------------------------------
------------------------------------------------------------
------------------------------------------------------------
------------------------------------------------------------
------------------------------------------------------------
------------------------------------------------------------
------------------------------------------------------------
------------------------------------------------------------
------------------------------------------------------------
------------------------------------------------------------
------------------------------------------------------------
------------------------------------------------------------
------------------------------------------------------------
------------------------------------------------------------
------------------------------------------------------------
------------------------------------------------------------
------------------------------------------------------------
------------------------------------------------------------
------------------------------------------------------------
------------------------------------------------------------
------------------------------------------------------------
------------------------------------------------------------
------------------------------------------------------------
------------------------------------------------------------
------------------------------------------------------------
------------------------------------------------------------
------------------------------------------------------------
------------------------------------------------------------
------------------------------------------------------------
------------------------------------------------------------
------------------------------------------------------------
------------------------------------------------------------
------------------------------------------------------------
------------------------------------------------------------
------------------------------------------------------------
------------------------------------------------------------
------------------------------------------------------------
------------------------------------------------------------
------------------------------------------------------------
------------------------------------------------------------
------------------------------------------------------------
------------------------------t-----------------------------
--------------atcccca---------------------------------------
----tgtgtataatttaggtggtcatttg-------------------------------
------------------------------------------------------------
----------------------------------------------------------ag
attattctggaaggaa--------------ttatgttag------------------gac
-atgcattctcacctt-gaatgtaaatag--------------tctttta----atttgt
atta--------------------------------------------------------
------------------------------------------------------------
-------------------------------ctatt--------------------attt
tc--------tt----ttgatt-tt--------------tatactttt------------
-----acgaaatttgac------tactgtgtata-------------g----t-------
------tagtacatctgataata-------------------------------------
-------------------------------------------atgta------------
------------------------------------------------------------
------------------------------------------------------------
------------------------------------------------------------
------------------------------------------------------------
------------------------------------------------------------
------------------------------------------------------------
------------------------------------------------------------
------------------------------------------------------------
------------------------------------------------------------
------------------------------------------------------------
------------------------------------------------------------
------------------------------------------------------------
------------------------------------------------------------
------------------------------------------------------------
------------------------------------------------------------
------------------------------------------------------------
------------------------------------------------------------
------------------------------------------------------------
------------------------------------------------------------
----------------------
>L1-51_DR|75052
------------------------------------------------------------
------------------------------------------------------------
------------------------------------------------------------
------------------------------------------------------------
------------------------------------------------------------
------------------------------------------------------------
------------------------------------------------------------
------------------------------------------------------------
------------------------------------------------------------
------------------------------------------------------------
------------------------------------------------------------
------------------------------------------------------------
------------------------------------------------------------
------------------------------------------------------------
------------------------------------------------------------
------------------------------------------------------------
------------------------------------------------------------
------------------------------------------------------------
------------------------------------------------------------
------------------------------------------------------------
------------------------------------------------------------
------------------------------------------------------------
------------------------------------------------------------
------------------------------------------------------------
------------------------------------------------------------
------------------------------------------------------------
------------------------------------------------------------
------------------------------------------------------------
------------------------------------------------------------
------------------------------------------------------------
------------------------------------------------------------
------------------------------------------------------------
------------------------------------------------------------
------------------------------------------------------------
------------------------------------------------------------
------------------------------------------------------------
------------------------------------------------------------
------------------------------------------------------------
------------------------------------------------------------
------------------------------------------------------------
------------------------------------------------------------
------------------------------------------------------------
------------------------------------------------------------
------------------------------------------------------------
------------------------------------------------------------
------------------------------------------------------------
------------------------------------------------------------
------------------------------------------------------------
------------------------------------------------------------
------------------------------------------------------------
------------------------------------------------------------
------------------------------------------------------------
------------------------------------------------------------
------------------------------------------------------------
------------------------------------------------------------
------------------------------------------------------------
------------------------------------------------------------
------------------------------------------------------------
------------------------------------------------------------
------------------------------------------------------------
------------------------------------------------------------
------------------------------------------------------------
------------------------------------------------------------
------------------------------------------------------------
------------------------------------------------------------
------------------------------------------------------------
------------------------------------------------------------
------------------------------------------------------------
------------------------------------------------------------
------------------------------------------------------------
------------------------------------------------------------
------------------------------------------------------------
------------------------------------------------------------
------------------------------------------------------------
------------------------------------------------------------
------------------------------------------------------------
------------------------------------------------------------
------------------------------------------------------------
------------------------------------------------------------
------------------------------------------------------------
------------------------------------------------------------
------------------------------------------------------------
------------------------------------------------------------
------------------------------------------------------------
------------------------------------------------------------
------------------------------------------------------------
---------------------------------------------------------act
tttgagatttatattgaaaa--------aaat-aaa-cagttctgtggtca---------
---acttaaag-aag-gatatagtcctgg---------a------------------aaa
atggaag-aaat------aa-gttgaattta------------------tttgagacag-
------------------------------------------------------------
---------------aagacctgaaattgttgc--------------------tata---
--aataaatagcaaaggcttatct---------------------gataa-a--------
-----ta-----------tatgctaatgtg------------------------------
------------------------tgtgtgtgt---------------------------
-------gtg--tg----------------------------------------------
------------------------------------------------------------
------------------------------------------------------------
------------------------------------------------------------
------------------------------------------------------------
------------------------------------------------------------
------------------------------------------------------------
------------------------------------------------------------
------------------------------------------------------------
------------------------------------------------------------
------------------------------------------------------------
------------------------------------------------------------
------------------------------------------------------------
------------------------------------------------------------
------------------------------------------------------------
------------------------------------------------------------
------------------------------------------------------------
------------------------------------------------------------
------------------------------------------------------------
------------------------------------------------------------
------------------------------------------------------------
------------------------------------------------------------
------------------------------------------------------------
------------------------------------------------------------
------------------------------------------------------------
------------------------------------------------------------
------------------------------------------------------------
------------------------------------------------------------
------------------------------------------------------------
------------------------------------------------------------
------------------------------------------------------------
------------------------------------------------------------
------------------------------------------------------------
------------------------------------------------------------
----------------------
>L1-51_DR|75053
------------------------------------------------------------
------------------------------------------------------------
------------------------------------------------------------
------------------------------------------------------------
------------------------------------------------------------
------------------------------------------------------------
------------------------------------------------------------
------------------------------------------------------------
------------------------------------------------------------
------------------------------------------------------------
------------------------------------------------------------
------------------------------------------------------------
------------------------------------------------------------
------------------------------------------------------------
------------------------------------------------------------
------------------------------------------------------------
------------------------------------------------------------
------------------------------------------------------------
------------------------------------------------------------
------------------------------------------------------------
------------------------------------------------------------
------------------------------------------------------------
------------------------------------------------------------
------------------------------------------------------------
------------------------------------------------------------
------------------------------------------------------------
------------------------------------------------------------
------------------------------------------------------------
------------------------------------------------------------
------------------------------------------------------------
------------------------------------------------------------
------------------------------------------------------------
------------------------------------------------------------
------------------------------------------------------------
------------------------------------------------------------
------------------------------------------------------------
------------------------------------------------------------
------------------------------------------------------------
------------------------------------------------------------
------------------------------------------------------------
------------------------------------------------------------
------------------------------------------------------------
------------------------------------------------------------
------------------------------------------------------------
------------------------------------------------------------
------------------------------------------------------------
------------------------------------------------------------
------------------------------------------------------------
------------------------------------------------------------
------------------------------------------------------------
------------------------------------------------------------
------------------------------------------------------------
------------------------------------------------------------
------------------------------------------------------------
------------------------------------------------------------
------------------------------------------------------------
------------------------------------------------------------
------------------------------------------------------------
------------------------------------------------------------
------------------------------------------------------------
------------------------------------------------------------
------------------------------------------------------------
------------------------------------------------------------
------------------------------------------------------------
------------------------------------------------------------
------------------------------------------------------------
------------------------------------------------------------
------------------------------------------------------------
------------------------------------------------------------
------------------------------------------------------------
------------------------------------------------------------
------------------------------------------------------------
------------------------------------------------------------
------------------------------------------------------------
------------------------------------------------------------
------------------------------------------------------------
------------------------------------------------------------
------------------------------------------------------------
------------------------------------------------------------
------------------------------------------------------------
------------------------------------------------------------
------------------------------------------------------------
------------------------------------------------------------
------------------------------------------------------------
------------------------------------------------------------
------------------------------------------------------------
------------------------------------------------------------
------------------------------------------------------------
------------------------------------------------------------
------------------------------------------------------------
------------------------------------------------------------
------------------------------------------------------------
------------------------------------------------------------
---tgtatatattatatacattcaaatatgcatgtaa-----------------------
--------tctat-------ctaatgcctataa------------gc-ataatg------
-------aaggtcattta------------------------------------------
------------------------------------------------------------
------------------------------------------------------------
------------------------------------------------------------
------------------------------------------------------------
----------------------------------------------------------ag
attattctataagaaattat----------------------------------------
--------------------------------attagaacatatgttata----------
------------------------------------------------------------
------------------------------------------------------------
------------------------------------------------------------
------------------------------------------------------------
------------------------------------------------------------
------------------------------------------------------------
-----------------------------------------ccatggatgtaaa------
---------tattg----------------------------------------------
------------------------------------------------------------
------------------------------------------------------------
------------------------------------------------------------
------------------------------------------------------------
------------------------------------------------------------
------------------------------------------------------------
------------------------------------------------------------
------------------------------------------------------------
------------------------------------------------------------
------------------------------------------------------------
------------------------------------------------------------
------------------------------------------------------------
------------------------------------------------------------
------------------------------------------------------------
------------------------------------------------------------
------------------------------------------------------------
------------------------------------------------------------
------------------------------------------------------------
----------------------
>L1-51_DR|150580
------------------------------------------------------------
------------------------------------------------------------
------------------------------------------------------------
------------------------------------------------------------
------------------------------------------------------------
------------------------------------------------------------
------------------------------------------------------------
------------------------------------------------------------
------------------------------------------------------------
------------------------------------------------------------
------------------------------------------------------------
------------------------------------------------------------
------------------------------------------------------------
------------------------------------------------------------
------------------------------------------------------------
------------------------------------------------------------
------------------------------------------------------------
------------------------------------------------------------
------------------------------------------------------------
------------------------------------------------------------
------------------------------------------------------------
------------------------------------------------------------
------------------------------------------------------------
------------------------------------------------------------
------------------------------------------------------------
------------------------------------------------------------
------------------------------------------------------------
------------------------------------------------------------
------------------------------------------------------------
------------------------------------------------------------
------------------------------------------------------------
------------------------------------------------------------
------------------------------------------------------------
------------------------------------------------------------
------------------------------------------------------------
------------------------------------------------------------
------------------------------------------------------------
------------------------------------------------------------
------------------------------------------------------------
------------------------------------------------------------
------------------------------------------------------------
------------------------------------------------------------
------------------------------------------------------------
------------------------------------------------------------
------------------------------------------------------------
------------------------------------------------------------
------------------------------------------------------------
------------------------------------------------------------
------------------------------------------------------------
------------------------------------------------------------
------------------------------------------------------------
------------------------------------------------------------
------------------------------------------------------------
------------------------------------------------------------
------------------------------------------------------------
------------------------------------------------------------
------------------------------------------------------------
------------------------------------------------------------
------------------------------------------------------------
------------------------------------------------------------
------------------------------------------------------------
------------------------------------------------------------
------------------------------------------------------------
------------------------------------------------------------
------------------------------------------------------------
------------------------------------------------------------
------------------------------------------------------------
------------------------------------------------------------
------------------------------------------------------------
------------------------------------------------------------
------------------------------------------------------------
------------------------------------------------------------
------------------------------------------------------------
------------------------------------------------------------
------------------------------------------------------------
------------------------------------------------------------
------------------------------------------------------------
------------------------------------------------------------
------------------------------------------------------------
------------------------------------------------------------
------------------------------------------------------------
------------------------------------------------------------
------------------------------------------------------------
------------------------------------------------------------
------------------------------------------------------------
------------------------------------------------------------
------------------------------------------------------------
------------------------------------------------------------
------------------------------------------------------------
------------------------------------------------------------
------------------------------------------------------------
------------------------------------------------------------
------------------------------------------------------------
------------------------------------------------------------
------------------------------------------------------------
------------------------------------------------------------
------------------------------------------------------------
------------------------------------------------------------
------------------------------------------------------------
------------------------------------------------------------
------------------------------------------------------------
------------------------------------------------------------
------------------------------------------------------------
------------------------------------------------------------
------------------------------------------------------------
------------------------------------------------------------
------------------------------------------------------------
--------------gag---tactactgtgta---------------g----t-------
------aaatacacctgacaata-------------------------------------
-------------------------------------------atgca------------
---------cgtaa-tttttataccacc--------------------------------
-----------------------------ataagttcacata-----------ctgagat
acca------------------------------------------------------at
gtac----------------------------------ct--------------------
-----------------tga----------------------------------------
----------------------------------------aatgccgtatgattg-tact
caattgaa-------------------------------tg--------------ttcaa
aataaa--------------------cataaa----------------------------
------------------------------------------------------------
------------------------------------------------------------
------------------------------------------------------------
------------gttgcaaaaa--------------------------------------
--aataaaa---------------------------------------------------
------------------------------------------------------------
------------------------------------------------------------
------------------------------------------------------------
------------------------------------------------------------
------------------------------------------------------------
------------------------------------------------------------
----------------------
>L1-51_DR|150581
------------------------------------------------------------
------------------------------------------------------------
------------------------------------------------------------
------------------------------------------------------------
------------------------------------------------------------
------------------------------------------------------------
------------------------------------------------------------
------------------------------------------------------------
------------------------------------------------------------
------------------------------------------------------------
------------------------------------------------------------
------------------------------------------------------------
------------------------------------------------------------
------------------------------------------------------------
------------------------------------------------------------
------------------------------------------------------------
------------------------------------------------------------
------------------------------------------------------------
------------------------------------------------------------
------------------------------------------------------------
------------------------------------------------------------
------------------------------------------------------------
------------------------------------------------------------
------------------------------------------------------------
------------------------------------------------------------
------------------------------------------------------------
------------------------------------------------------------
------------------------------------------------------------
------------------------------------------------------------
------------------------------------------------------------
------------------------------------------------------------
------------------------------------------------------------
------------------------------------------------------------
------------------------------------------------------------
------------------------------------------------------------
------------------------------------------------------------
------------------------------------------------------------
------------------------------------------------------------
------------------------------------------------------------
------------------------------------------------------------
------------------------------------------------------------
------------------------------------------------------------
------------------------------------------------------------
------------------------------------------------------------
------------------------------------------------------------
------------------------------------------------------------
------------------------------------------------------------
------------------------------------------------------------
------------------------------------------------------------
------------------------------------------------------------
------------------------------------------------------------
------------------------------------------------------------
------------------------------------------------------------
------------------------------------------------------------
------------------------------------------------------------
------------------------------------------------------------
------------------------------------------------------------
------------------------------------------------------------
------------------------------------------------------------
------------------------------------------------------------
------------------------------------------------------------
------------------------------------------------------------
------------------------------------------------------------
------------------------------------------------------------
------------------------------------------------------------
------------------------------------------------------------
------------------------------------------------------------
------------------------------------------------------------
------------------------------------------------------------
------------------------------------------------------------
------------------------------------------------------------
------------------------------------------------------------
------------------------------------------------------------
------------------------------------------------------------
------------------------------------------------------------
------------------------------------------------------------
------------------------------------------------------------
------------------------------------------------------------
------------------------------------------------------------
------------------------------------------------------------
------------------------------------------------------------
------------------------------------------------------------
------------------------------------------------------------
------------------------------------------------------------
------------------------------------------------------------
------------------------------------------------------------
-----------------------------------------taattagatagatgcaact
attgagatctatacaatgg--------gaaaacaaatcacttctgtagtta---------
---atttgaat-aag-ggtatattcctgg---------g------------------aaa
atgaagg-aaat------gg-gttgaatata------------------tttcacttag-
------------------------------------------------------------
---------------aagacctgattgtgttgc--------------------tata---
--aacaaacagaagatgcttaactgata-----------------gata-----------
-----ca-----------tatgctaatgtg------------------------------
------------------------tgtatac----------gtatatggttat-------
-------atatttattcatatt----------------------------------gta-
----------------------ttgtgtgtt-----------------------------
--------------atcccca---------------------------------------
----tgtgtataatgaggatggtcatttg-------------------------------
------------------------------------------------------------
----------------------------------------------------------ag
attattctggaaggaa--------------ttatattat------------------gac
-atgcgttctcaccct-ggatttaaatag--------------tccttta----attttt
atag--------------------------------------------------------
------------------------------------------------------------
---------------------------------------------------------ttt
ttttatgctatt----ttttctatt--------------tataattta------------
-----acaaaatgtaag------tactatgtata-------------g----t-------
------tagtacacctgacaata-------------------------------------
-------------------------------------------atg--------------
------------------------------------------------------------
------------------------------------------------------------
------------------------------------------------------------
------------------------------------------------------------
------------------------------------------------------------
------------------------------------------------------------
------------------------------------------------------------
------------------------------------------------------------
------------------------------------------------------------
------------------------------------------------------------
------------------------------------------------------------
------------------------------------------------------------
------------------------------------------------------------
------------------------------------------------------------
------------------------------------------------------------
------------------------------------------------------------
------------------------------------------------------------
------------------------------------------------------------
------------------------------------------------------------
----------------------
>L1-51_DR|150582
------------------------------------------------------------
------------------------------------------------------------
------------------------------------------------------------
------------------------------------------------------------
------------------------------------------------------------
------------------------------------------------------------
------------------------------------------------------------
------------------------------------------------------------
------------------------------------------------------------
------------------------------------------------------------
------------------------------------------------------------
------------------------------------------------------------
------------------------------------------------------------
------------------------------------------------------------
------------------------------------------------------------
------------------------------------------------------------
------------------------------------------------------------
------------------------------------------------------------
------------------------------------------------------------
------------------------------------------------------------
------------------------------------------------------------
------------------------------------------------------------
------------------------------------------------------------
------------------------------------------------------------
------------------------------------------------------------
------------------------------------------------------------
------------------------------------------------------------
------------------------------------------------------------
------------------------------------------------------------
------------------------------------------------------------
------------------------------------------------------------
------------------------------------------------------------
------------------------------------------------------------
------------------------------------------------------------
------------------------------------------------------------
------------------------------------------------------------
------------------------------------------------------------
------------------------------------------------------------
------------------------------------------------------------
------------------------------------------------------------
------------------------------------------------------------
------------------------------------------------------------
------------------------------------------------------------
------------------------------------------------------------
------------------------------------------------------------
------------------------------------------------------------
------------------------------------------------------------
------------------------------------------------------------
------------------------------------------------------------
------------------------------------------------------------
------------------------------------------------------------
------------------------------------------------------------
------------------------------------------------------------
------------------------------------------------------------
------------------------------------------------------------
------------------------------------------------------------
------------------------------------------------------------
------------------------------------------------------------
------------------------------------------------------------
------------------------------------------------------------
------------------------------------------------------------
------------------------------------------------------------
------------------------------------------------------------
------------------------------------------------------------
------------------------------------------------------------
------------------------------------------------------------
------------------------------------------------------------
------------------------------------------------------------
------------------------------------------------------------
------------------------------------------------------------
------------------------------------------------------------
------------------------------------------------------------
------------------------------------------------------------
------------------------------------------------------------
------------------------------------------------------------
------------------------------------------------------------
------------------------------------------------------------
------------------------------------------------------------
------------------------------------------------------------
------------------------------------------------------------
------------------------------------------------------------
------------------------------------------------------------
------------------------------------------------------------
------------------------------------------------------------
------------------------------------------------------------
------------------------------------------------------------
------------------------------------------------------------
------------------------------------------------------------
------------------------------------------------------------
------------------------------------------------------------
------------------------------------------------------------
------------------------------------------------------------
------------------------------------------------------------
------------------------------------------------------------
---------------------------------------------aagattttt------
-------acggctatctacaaattcaagattacttt------------gaaaaggaatat
aaaa--------------------------------------------------------
------------------------------------------------------------
------------------------------------------------------------
------------------------------------------------------------
------------------------------------------------------------
------------------------------------------------------------
-----------------------------------aaaagacatttcaga----------
------------------------------------------------------------
------------------------------------------------------------
------------------------------------------------------------
----------------------tta-------------gaatgaat--------------
------------------------------------------------------------
------------------------------------------------------------
-----------------------------------------taataaaactaat------
---------tataaatctttatacaa----------------------------------
-------------------------------aaaataattg-------------taaaat
-----------------------------------------------------agtttct
ttatcca-----------------------------------------------------
------------------------------------------------------------
-----------------------------------------aggccttagggagaatgga
aaag---at-------------------------------------------------tc
cacaaa--------------------ctacatt---------------------------
------------------------------------------------------------
------------------------------------------------------------
------------------------------------------------------------
---------------agagaa---------------------------------------
------------------------------------------------------------
------------------------------------------------------------
------------------------------------------------------------
------------------------------------------------------------
------------------------------------------------------------
------------------------------------------------------------
------------------------------------------------------------
----------------------
>L1-51_DR|150583
------------------------------------------------------------
------------------------------------------------------------
------------------------------------------------------------
------------------------------------------------------------
------------------------------------------------------------
------------------------------------------------------------
------------------------------------------------------------
------------------------------------------------------------
------------------------------------------------------------
------------------------------------------------------------
------------------------------------------------------------
------------------------------------------------------------
------------------------------------------------------------
------------------------------------------------------------
------------------------------------------------------------
------------------------------------------------------------
------------------------------------------------------------
------------------------------------------------------------
------------------------------------------------------------
------------------------------------------------------------
------------------------------------------------------------
------------------------------------------------------------
------------------------------------------------------------
------------------------------------------------------------
------------------------------------------------------------
------------------------------------------------------------
------------------------------------------------------------
------------------------------------------------------------
------------------------------------------------------------
------------------------------------------------------------
------------------------------------------------------------
------------------------------------------------------------
------------------------------------------------------------
------------------------------------------------------------
------------------------------------------------------------
------------------------------------------------------------
------------------------------------------------------------
------------------------------------------------------------
------------------------------------------------------------
------------------------------------------------------------
------------------------------------------------------------
------------------------------------------------------------
------------------------------------------------------------
------------------------------------------------------------
------------------------------------------------------------
------------------------------------------------------------
------------------------------------------------------------
------------------------------------------------------------
------------------------------------------------------------
------------------------------------------------------------
------------------------------------------------------------
------------------------------------------------------------
------------------------------------------------------------
------------------------------------------------------------
------------------------------------------------------------
------------------------------------------------------------
------------------------------------------------------------
------------------------------------------------------------
------------------------------------------------------------
------------------------------------------------------------
------------------------------------------------------------
------------------------------------------------------------
------------------------------------------------------------
------------------------------------------------------------
------------------------------------------------------------
------------------------------------------------------------
------------------------------------------------------------
------------------------------------------------------------
------------------------------------------------------------
------------------------------------------------------------
------------------------------------------------------------
------------------------------------------------------------
------------------------------------------------------------
-----------------------------------------------tatgggcaaacaa
gggaatcacttccttcagtaccatcattaaaaagggagaaattttaagctttcaacaatt
aaaggacaattttctacttgaaaatcaagatttttataggtacctc-caagtgcgaaact
attatgatcagaaaataaaaggaaaacttgaagacaatcagaatccactgatagatataa
ttaaaaaagctcacacatcaggtataaa-gtacaaaatagtctctctgatatacaagagt
ctgagaagtataaaaacacaatccacaaattatataaaagaaaaatgggagacagaaagt
ggaacaacattcactgatgaagagtggacaaatatatgggaatttcaatggaaatcaaca
agctcattaaactggaaagaaaactgttggaaaaacattattagatatttcaaaacacca
gcactaacagctaaatatacaaataagtctccaaaatgctggcgtaactgcggatgcaat
aaagcaaaccattatcatatcttttgggaatgtatg--tatattcaagaatactg---ga
aagaaatacaggaggctcttgaacatatatttgaaaaagatatacctctagaaa-----g
taaat----tgttatattttggctgtgtggatccagatatg----gtaacggcagacaat
aaataccttatgcgtgctctcatggctgccagcaaa---------------aaagcaatc
acacgcaaatggctacaac---aagagcgaccaacccttagtaattggatagacgcaact
attgagatttatacaatgg----------aaa-gaatcaccttcgttgtca---------
---acttaaag-aaa-gatatattcctga---------a------------------aaa
atggagg-aaat------gg-gttgaatata------------------ttttagttag-
------------------------------------------------------------
---------------aagacctgactttattgc--------------------tata---
--aatgaatagaagatgatgctctgata-----------------gataa-a--------
-----ta-----------tatgctaatgca------------------------------
------------------------tgcacat----------gtatatgactac-------
-------act--tatttatatt----------------------------------ata-
----------------------atgtg---------------------------------
---------------tcccca---------------------------------------
----tatgtataatgaaaatggccacttg-------------------------------
------------------------------------------------------------
----------------------------------------------------------ag
attactcttgaaggaa--------------atatattat------------------gac
-atgtgttctaaacct-ggatgtaaatag--------------tgtttta----attttc
atttatttttgattattgtat-------ttttattttatcttttgcctattat--tatta
ttattatttatttatttatctatttatatattttttatttat------------------
----------------tttatttat-tttatttttc--------------------ttct
ttttatgctgtt----tttcac-tt--------------gataattt-------------
-----acaaaatttgag---tactactgtgta---------------g----t-------
------aaatacacctgacaata-------------------------------------
-------------------------------------------atgca------------
---------cataa--ttttataccacc--------------------------------
------------------------------taagttcacata-----------ctgagat
acca------------------------------------------------------at
gtac----------------------------------ct--------------------
-----------------tga----------------------------------------
----------------------------------------aatgccgtatgattg-tact
caattgaa-------------------------------tg--------------ttcaa
aataaa--------------------cataaa----------------------------
------------------------------------------------------------
------------------------------------------------------------
------------------------------------------------------------
------------gttgcaaaaa--------------------------------------
--aagaaaa---------------------------------------------------
------------------------------------------------------------
------------------------------------------------------------
------------------------------------------------------------
------------------------------------------------------------
------------------------------------------------------------
------------------------------------------------------------
----------------------
>L1-51_DR|150584
------------------------------------------------------------
------------------------------------------------------------
------------------------------------------------------------
------------------------------------------------------------
------------------------------------------------------------
------------------------------------------------------------
------------------------------------------------------------
------------------------------------------------------------
------------------------------------------------------------
------------------------------------------------------------
------------------------------------------------------------
------------------------------------------------------------
------------------------------------------------------------
------------------------------------------------------------
------------------------------------------------------------
------------------------------------------------------------
------------------------------------------------------------
------------------------------------------------------------
------------------------------------------------------------
------------------------------------------------------------
------------------------------------------------------------
------------------------------------------------------------
------------------------------------------------------------
------------------------------------------------------------
------------------------------------------------------------
------------------------------------------------------------
------------------------------------------------------------
------------------------------------------------------------
------------------------------------------------------------
------------------------------------------------------------
------------------------------------------------------------
------------------------------------------------------------
------------------------------------------------------------
------------------------------------------------------------
------------------------------------------------------------
------------------------------------------------------------
------------------------------------------------------------
------------------------------------------------------------
------------------------------------------------------------
------------------------------------------------------------
------------------------------------------------------------
------------------------------------------------------------
------------------------------------------------------------
------------------------------------------------------------
------------------------------------------------------------
------------------------------------------------------------
------------------------------------------------------------
------------------------------------------------------------
------------------------------------------------------------
------------------------------------------------------------
------------------------------------------------------------
------------------------------------------------------------
------------------------------------------------------------
------------------------------------------------------------
------------------------------------------------------------
------------------------------------------------------------
------------------------------------------------------------
------------------------------------------------------------
------------------------------------------------------------
------------------------------------------------------------
------------------------------------------------------------
------------------------------------------------------------
------------------------------------------------------------
------------------------------------------------------------
------------------------------------------------------------
------------------------------------------------------------
------------------------------------------------------------
------------------------------------------------------------
------------------------------------------------------------
------------------------------------------------------------
------------------------------------------------------------
------------------------------------------------------------
------------------------------------------------------------
------------------------------------------------------------
------------------------------------------------------------
------------------------------------------------------------
------------------------------------------------------------
------------------------------------------------------------
------------------------------------------------------------
------------------------------------------------------------
------------------------------------------------------------
------------------------------------------------------------
------------------------------------------------------------
------------------------------------------------------------
------------------------------------------------------------
------------------------------------------------------------
------------------------------------------------------------
------------------------------------------------------------
------------------------------------------------------------
------------------------------------------------------------
------------------------------------------------------------
------------------------------------------------------------
------------------------------------------------------------
------------------------------------------------------------
------------------------------------------------------------
------------------------------------------------------------
------------------------------------------------------------
------------------------------------------------------------
------------------------------------------------------------
------------------------------------------------------------
------------------------------------------------------------
------------------------------------------------------------
------------------------------------------------------------
------------------------------------------------------------
------------------------------------------------------------
------------------------------------------------------------
------------------------------------------------------------
------------------------------------------------------------
------------------------------------------------------------
------------------------------------------------------------
--------------------aataaatatcttattg------------------------
------------atagctgt-caaaaa---gagcattacca-------------aaaaat
g-----------------------------------------------------------
-------------------------------------gctgtcac---------------
-------------------------atgaaagtcct------------------------
-----------------------------------------accctaaatgcatggatgg
aaattacaat-------------------------------ggaaa------------tc
tataaa--------------------atggaacaaatta---------------------
------------------------------------------------------------
------------------------------------------------------------
------------------------------------------------------------
------------------------------------------------------------
------------------------------------------------------------
------------------------------------------------------------
cc----------------------------------------------------------
------------------------------------------------------------
------------------------------------------------------------
------------------------------------------------------------
------------------------------------------------------------
----------------------
>L1-51_DR|223389
------------------------------------------------------------
------------------------------------------------------------
------------------------------------------------------------
------------------------------------------------------------
------------------------------------------------------------
------------------------------------------------------------
------------------------------------------------------------
------------------------------------------------------------
------------------------------------------------------------
------------------------------------------------------------
------------------------------------------------------------
------------------------------------------------------------
------------------------------------------------------------
------------------------------------------------------------
------------------------------------------------------------
------------------------------------------------------------
------------------------------------------------------------
------------------------------------------------------------
------------------------------------------------------------
------------------------------------------------------------
------------------------------------------------------------
------------------------------------------------------------
------------------------------------------------------------
------------------------------------------------------------
------------------------------------------------------------
------------------------------------------------------------
------------------------------------------------------------
------------------------------------------------------------
------------------------------------------------------------
------------------------------------------------------------
------------------------------------------------------------
------------------------------------------------------------
------------------------------------------------------------
------------------------------------------------------------
------------------------------------------------------------
------------------------------------------------------------
------------------------------------------------------------
------------------------------------------------------------
------------------------------------------------------------
------------------------------------------------------------
------------------------------------------------------------
------------------------------------------------------------
------------------------------------------------------------
------------------------------------------------------------
------------------------------------------------------------
------------------------------------------------------------
------------------------------------------------------------
------------------------------------------------------------
------------------------------------------------------------
------------------------------------------------------------
------------------------------------------------------------
------------------------------------------------------------
------------------------------------------------------------
------------------------------------------------------------
------------------------------------------------------------
------------------------------------------------------------
------------------------------------------------------------
------------------------------------------------------------
------------------------------------------------------------
------------------------------------------------------------
------------------------------------------------------------
------------------------------------------------------------
------------------------------------------------------------
------------------------------------------------------------
------------------------------------------------------------
------------------------------------------------------------
------------------------------------------------------------
------------------------------------------------------------
------------------------------------------------------------
------------------------------------------------------------
------------------------------------------------------------
------------------------------------------------------------
------------------------------------------------------------
------------------------------------------------------------
------------------------------------------------------------
------------------------------------------------------------
------------------------------------------------------------
------------------------------------------------------------
------------------------------------------------------------
------------------------------------------------------------
------------------------------------------------------------
------------------------------------------------------------
------------------------------------------------------------
------------------------------------------------------------
-------------------------------tttat------------------------
------------------------------------------------------------
------------------------------------------------------------
------------------------------------------------------------
------------------------------------------------------------
--------aaatta-------tttaagtata----------------acgtatagtcaa-
------------------------------------------------------------
-----------acctgccacatgaacatagtct-------------------ttatattg
taagatcattaaagatcacattctgtgg-----------------accaa-a--------
-----tg-----------taatttgaaata------------------------------
---------c----------------------------------tatgattgtac-----
---tcaaattaacatttacaat--------------------------------gaaca-
----------------------ctaaaaagaaacct------------------------
----------gggagcaacaaaaatg---------------------------------a
aaccccttttgaagaagagtggtc------------------------------------
------------------------------------------------------------
----------------------------------------------------------aa
aatatttggaaatcaacaagt------tcattaaattggaaagaatactgttgg------
-aaaaacacttttacaagcagctaaataaataac---------tcccctaa-acgttggc
ttaactgtggatgtgatga-----------------------------------------
------------------------------------------------------------
--------------------------------------------agc------aaaccat
ttttgtactgtg------------------aaaatgca-tgtattttc------------
-----aagaatattgaaa-----agaaatacagg------------agcctct-------
-----taaacatgcct--------------------------------------------
-------------------------------------cgagagatgtaatcctagaa---
---------agcaaattgttatattttagctc----------------------------
----------------------------tgtaaatccagata-----------cagtaat
gcgag---acaat----------------------------------aaatacttgttgt
gtac---------------------------------tct--------------------
---------------cttggctg---------------ccagaaggaaa-----------
-------------------------------t------taaatcacatgcaaatg-tcta
caataagagagacc------------a----------actt--------------taaat
aattag-----atagatgtgaccttacaaaaatagaaacaat------------------
------------------------------------------------------------
--------------------------cagttt-tgga-----------------------
------------------------------------------------------------
-----------acttgaagtac----------aagt------------tcccgggaaaat
tgaggtaataggtt---------------------gaatacattt-tagggagaaggcc-
-------------------------------------------------tgattttgtag
ctattaataaatagaaga---------------t--------------------------
------------------------------------------------------------
------------------------------------------------------------
------------------------------------------------------------
------------------------------------------------------------
----------------------
>L1-51_DR|223390
------------------------------------------------------------
------------------------------------------------------------
------------------------------------------------------------
------------------------------------------------------------
------------------------------------------------------------
------------------------------------------------------------
------------------------------------------------------------
------------------------------------------------------------
------------------------------------------------------------
------------------------------------------------------------
------------------------------------------------------------
------------------------------------------------------------
------------------------------------------------------------
------------------------------------------------------------
------------------------------------------------------------
------------------------------------------------------------
------------------------------------------------------------
------------------------------------------------------------
------------------------------------------------------------
------------------------------------------------------------
------------------------------------------------------------
------------------------------------------------------------
------------------------------------------------------------
------------------------------------------------------------
------------------------------------------------------------
------------------------------------------------------------
------------------------------------------------------------
------------------------------------------------------------
------------------------------------------------------------
------------------------------------------------------------
------------------------------------------------------------
------------------------------------------------------------
------------------------------------------------------------
------------------------------------------------------------
------------------------------------------------------------
------------------------------------------------------------
------------------------------------------------------------
------------------------------------------------------------
------------------------------------------------------------
------------------------------------------------------------
------------------------------------------------------------
------------------------------------------------------------
------------------------------------------------------------
------------------------------------------------------------
------------------------------------------------------------
------------------------------------------------------------
------------------------------------------------------------
------------------------------------------------------------
------------------------------------------------------------
------------------------------------------------------------
------------------------------------------------------------
------------------------------------------------------------
------------------------------------------------------------
------------------------------------------------------------
------------------------------------------------------------
------------------------------------------------------------
------------------------------------------------------------
------------------------------------------------------------
------------------------------------------------------------
------------------------------------------------------------
------------------------------------------------------------
------------------------------------------------------------
------------------------------------------------------------
------------------------------------------------------------
------------------------------------------------------------
------------------------------------------------------------
------------------------------------------------------------
------------------------------------------------------------
------------------------------------------------------------
------------------------------------------------------------
------------------------------------------------------------
------------------------------------------------------------
------------------------------------------------------------
------------------------------------------------------------
------------------------------------------------------------
------------------------------------------------------------
------------------------------------------------------------
------------------------------------------------------------
------------------------------------------------------------
------------------------------------------------------------
------------------------------------------------------------
------------------------------------------------------------
------------------------------------------------------------
------------------------------------------------------------
------------------------------------------------------------
------------------------------------------------------------
------------------------------------------------------------
------------------------------------------ttgttgtta---------
---atttaaag-a------atattcctgg---------g------------------aaa
atagagg-aaat------ga-gtcgaatatg------------------tttctgagag-
------------------------------------------------------------
---------------aaggcatgattttgttgc--------------------tata---
-------------------------------------------taaataa-a--------
-----ta-----------aagg--------------------------------------
------------------------------------------------------------
------------------------------------------------------------
------------------------------------------------------------
------------------------------------------------------------
------------------------------------------------------------
------------------------------------------------------------
------------------------------------------------------------
------------------------------------------------------------
------------------------------------------------------------
------------------------------------------------------------
------------------------------------------------------------
------------------------------------------------------------
------------------------------------------------------------
------------------------------------------------------------
------------------------------------------------------------
------------------------------------------------------------
------------------------------------------------------------
------------------------------------------------------------
------------------------------------------------------------
------------------------------------------------------------
------------------------------------------------------------
------------------------------------------------------------
------------------------------------------------------------
------------------------------------------------------------
------------------------------------------------------------
------------------------------------------------------------
------------------------------------------------------------
------------------------------------------------------------
------------------------------------------------------------
------------------------------------------------------------
------------------------------------------------------------
------------------------------------------------------------
------------------------------------------------------------
------------------------------------------------------------
------------------------------------------------------------
----------------------
>L1-51_DR|223391
------------------------------------------------------------
------------------------------------------------------------
------------------------------------------------------------
------------------------------------------------------------
------------------------------------------------------------
------------------------------------------------------------
------------------------------------------------------------
------------------------------------------------------------
------------------------------------------------------------
------------------------------------------------------------
------------------------------------------------------------
------------------------------------------------------------
------------------------------------------------------------
------------------------------------------------------------
------------------------------------------------------------
------------------------------------------------------------
------------------------------------------------------------
------------------------------------------------------------
------------------------------------------------------------
------------------------------------------------------------
------------------------------------------------------------
------------------------------------------------------------
------------------------------------------------------------
------------------------------------------------------------
------------------------------------------------------------
------------------------------------------------------------
------------------------------------------------------------
------------------------------------------------------------
------------------------------------------------------------
------------------------------------------------------------
------------------------------------------------------------
------------------------------------------------------------
------------------------------------------------------------
------------------------------------------------------------
------------------------------------------------------------
------------------------------------------------------------
------------------------------------------------------------
------------------------------------------------------------
------------------------------------------------------------
------------------------------------------------------------
------------------------------------------------------------
------------------------------------------------------------
------------------------------------------------------------
------------------------------------------------------------
------------------------------------------------------------
------------------------------------------------------------
------------------------------------------------------------
------------------------------------------------------------
------------------------------------------------------------
------------------------------------------------------------
------------------------------------------------------------
------------------------------------------------------------
------------------------------------------------------------
------------------------------------------------------------
------------------------------------------------------------
------------------------------------------------------------
------------------------------------------------------------
------------------------------------------------------------
------------------------------------------------------------
------------------------------------------------------------
------------------------------------------------------------
------------------------------------------------------------
------------------------------------------------------------
------------------------------------------------------------
------------------------------------------------------------
------------------------------------------------------------
------------------------------------------------------------
------------------------------------------------------------
------------------------------------------------------------
------------------------------------------------------------
------------------------------------------------------------
------------------------------------------------------------
------------------------------------------------------------
------------------------------------------------------------
------------------------------------------------------------
------------------------------------------------------------
------------------------------------------------------------
------------------------------------------------------------
------------------------------------------------------------
------------------------------------------------------------
------------------------------------------------------------
------------------------------------------------------------
------------------------------------------------------------
------------------------------------------------------------
------------------------------------------------------------
------------------------------------------------------------
--------------acagc---aagagcgaccaacccttagtaattggatagacgcaact
attgagatttatacaatgg----------aaa-gaatcaccttcgttgtca---------
---acttaaag-aaa-gatatattcctga---------g------------------aaa
acggagg-aaat------gg-gttgaatata------------------ttttagttag-
------------------------------------------------------------
---------------aaaacctgactttattgc--------------------tata---
--aatgaatagaagatgatgctctgata-----------------gataa-a--------
-----t------------tatgctaatgca------------------------------
------------------------tgtacat----------gtatatgattac-------
-------act--tattcatatt----------------------------------ata-
----------------------atgtg---------------------------------
---------------tcccaa---------------------------------------
----tatgtataatgaagatggccacttg-------------------------------
------------------------------------------------------------
----------------------------------------------------------ag
attactcttgaaggaa--------------atatattat------------------gac
-atgtgttctaaccct-ggatgtaaatag--------------tgtttta----attttc
atttatttttgattattgtat-------ttttattttatctttttcc---tat--tatta
ttattatttatttatttatctatttatattttttttatttttat--tttattta------
tatattttttaatttatttatttatatttatttttc--------------------ttct
ctttatgctgtt----tttcac-tt--------------gataattt-------------
-----acaaaatttaaa---tattatggtata---------------g----t-------
------aaatacacctgacaata-------------------------------------
-------------------------------------------atgca------------
---------cgtaa-tttttataccacc--------------------------------
------------------------------taagttcacata-----------ctgagat
acca------------------------------------------------------at
gtac----------------------------------ct--------------------
-----------------tga----------------------------------------
----------------------------------------aatgccgtatgattg-tact
caattgaa-------------------------------tg--------------ttcaa
aataaa--------------------c--aaa----------------------------
------------------------------------------------------------
------------------------------------------------------------
------------------------------------------------------------
------------gttgcaaaaa--------------------------------------
--aaaaagaagaga----------------------------------------------
------------------------------------------------------------
------------------------------------------------------------
------------------------------------------------------------
------------------------------------------------------------
------------------------------------------------------------
------------------------------------------------------------
----------------------
>L1-51_DR|299328
------------------------------------------------------------
------------------------------------------------------------
------------------------------------------------------------
------------------------------------------------------------
------------------------------------------------------------
------------------------------------------------------------
------------------------------------------------------------
------------------------------------------------------------
------------------------------------------------------------
------------------------------------------------------------
------------------------------------------------------------
------------------------------------------------------------
------------------------------------------------------------
------------------------------------------------------------
------------------------------------------------------------
------------------------------------------------------------
------------------------------------------------------------
------------------------------------------------------------
------------------------------------------------------------
------------------------------------------------------------
------------------------------------------------------------
------------------------------------------------------------
------------------------------------------------------------
------------------------------------------------------------
------------------------------------------------------------
------------------------------------------------------------
------------------------------------------------------------
------------------------------------------------------------
------------------------------------------------------------
------------------------------------------------------------
------------------------------------------------------------
------------------------------------------------------------
------------------------------------------------------------
------------------------------------------------------------
------------------------------------------------------------
------------------------------------------------------------
------------------------------------------------------------
------------------------------------------------------------
------------------------------------------------------------
------------------------------------------------------------
------------------------------------------------------------
------------------------------------------------------------
------------------------------------------------------------
------------------------------------------------------------
------------------------------------------------------------
------------------------------------------------------------
------------------------------------------------------------
------------------------------------------------------------
------------------------------------------------------------
------------------------------------------------------------
------------------------------------------------------------
------------------------------------------------------------
------------------------------------------------------------
------------------------------------------------------------
------------------------------------------------------------
------------------------------------------------------------
------------------------------------------------------------
------------------------------------------------------------
------------------------------------------------------------
------------------------------------------------------------
------------------------------------------------------------
------------------------------------------------------------
------------------------------------------------------------
------------------------------------------------------------
------------------------------------------------------------
------------------------------------------------------------
------------------------------------------------------------
------------------------------------------------------------
------------------------------------------------------------
------------------------------------------------------------
------------------------------------------------------------
------------------------------------------------------------
------------------------------------------------------------
------------------------------------------------------------
------------------------------------------------------------
------------------------------------------------------------
------------------------------------------------------------
------------------------------------------------------------
------------------------------------------------------------
---------------------gagtggacaaatatattagaatttcaatggaaatcaaca
agctcattaaactggaaggaaaactgttggaaaaacattattagatatttcaaaacacca
gcactaaccgctaaatatacaaataagtttccaaaatgctggcgtaactgcggattcaat
aaa-caaaccattatcatatctttttggaatgtatg--tatattcaagaatattg---ga
aagaaatacaggaggctcttgaacatatatttgaaaaagatatacctctagaaa-----g
taaat----tgttatattttggctgtgtggatccagataca----ttaacggcagacaat
aaataccttatgtgtgctctcatggctgccagcaaa---------------aaagcaatc
acacgcaaatggctacagc---aagagcgaccaacccttagtaattggatagacgcaact
attgagatctatacaatgg----------aaa-aatttacctttgttgtca---------
---atttaaag-aaa-gatatattcctga---------g------------------aaa
atggagg-aaat------gg-gttgaatata------------------ttttagttag-
------------------------------------------------------------
---------------aagacctgactttgttgc--------------------tata---
--aacaaatagaagatgatgttctaata-----------------gataa-a--------
-----ta-----------tatgctaatg--------------------------------
----------------------------tat----------gtatatggttac-------
-------act--tattcatatt----------------------------------ata-
----------------------atgtg---------------------------------
---------------tcccca---------------------------------------
----tgtgtatactgaagatggccacttg-------------------------------
------------------------------------------------------------
----------------------------------------------------------ag
attactcttgaaggaa--------------ttatattac------------------gac
-atgtgttctaaccct-ggatgtaaatag--------------tgtttta----attttc
atttacttttgattattatat-------ttttattttacctttttct---tat--cattt
ct----------------------------------------------------------
--------------------------tatttttctt--------------------tgct
ctttactctgtt----tttcat-tt--------------tataattt-------------
-----acaaaatttgag---tactactgggta---------------g----t-------
------aaatacacctgacaata-------------------------------------
-------------------------------------------atgta------------
---------cgtaa-tttttgtaccacc--------------------------------
------------------------------taaattcacata-----------ctgagat
acca------------------------------------------------------at
gtac----------------------------------ct--------------------
-----------------tga----------------------------------------
----------------------------------------aatgttgtacgac---tact
caattgaa-------------------------------tg--------------ttcaa
aataaa--------------------c--aaa----------------------------
------------------------------------------------------------
------------------------------------------------------------
------------------------------------------------------------
------------gttacaaaaa--------------------------------------
--aaagaaa---------------------------------------------------
------------------------------------------------------------
------------------------------------------------------------
------------------------------------------------------------
------------------------------------------------------------
------------------------------------------------------------
------------------------------------------------------------
----------------------
>L1-51_DR|299329
------------------------------------------------------------
------------------------------------------------------------
------------------------------------------------------------
------------------------------------------------------------
------------------------------------------------------------
------------------------------------------------------------
------------------------------------------------------------
------------------------------------------------------------
------------------------------------------------------------
------------------------------------------------------------
------------------------------------------------------------
------------------------------------------------------------
------------------------------------------------------------
------------------------------------------------------------
------------------------------------------------------------
------------------------------------------------------------
------------------------------------------------------------
------------------------------------------------------------
------------------------------------------------------------
------------------------------------------------------------
------------------------------------------------------------
------------------------------------------------------------
------------------------------------------------------------
------------------------------------------------------------
------------------------------------------------------------
------------------------------------------------------------
------------------------------------------------------------
------------------------------------------------------------
------------------------------------------------------------
------------------------------------------------------------
------------------------------------------------------------
------------------------------------------------------------
------------------------------------------------------------
------------------------------------------------------------
------------------------------------------------------------
------------------------------------------------------------
------------------------------------------------------------
------------------------------------------------------------
------------------------------------------------------------
------------------------------------------------------------
------------------------------------------------------------
------------------------------------------------------------
------------------------------------------------------------
------------------------------------------------------------
------------------------------------------------------------
------------------------------------------------------------
------------------------------------------------------------
------------------------------------------------------------
------------------------------------------------------------
------------------------------------------------------------
------------------------------------------------------------
------------------------------------------------------------
------------------------------------------------------------
------------------------------------------------------------
------------------------------------------------------------
------------------------------------------------------------
------------------------------------------------------------
------------------------------------------------------------
------------------------------------------------------------
------------------------------------------------------------
------------------------------------------------------------
------------------------------------------------------------
------------------------------------------------------------
------------------------------------------------------------
------------------------------------------------------------
------------------------------------------------------------
------------------------------------------------------------
------------------------------------------------------------
------------------------------------------------------------
------------------------------------------------------------
------------------------------------------------------------
------------------------------------------------------------
------------------------------------------------------------
------------------------------------------------------------
------------------------------------------------------------
----------tattcacattgtattctatgttatcct----------catgtgtataatg
agggtggtc-----atttgagataattctggaaggaatt---------------atatta
tgacatgcgttcttaccctggatgtaaatgtttttattattttctttagtttatgcaatt
tttttttataatgtaacaaaatctgtgtactatgtatagtttatacacctgacaaaatgt
aaattgtatgtcact---------taagctcacatactgcacttcaaatgtaccttga--
-----aataaaccggaaagaaaactgttgtaaaaacattattagatttttcaaaacccca
gcactaacaaccaaatataccaacaagtttccaaaatgttggcgtaactgtgaatgtaat
aaagcaaaccattatcctattttttgggagtgtatg--tctattcaggaaaactaga-aa
aagaaatacaggaggttcttaaacgtatatttgaaagagatatacctctagaaa-----g
tcagt----tgttgtattttggctgtgtaaatccagataaa----gtaacggcagccaat
aaatacctgatgcgtgcgctaatgactgccagtaaaa--------------aaaaaaatc
acatgcaaatgacaacaac--aaagagcgaccaaccttaaataattgaatagatgcaact
attgagatctata--------------------aaatcacttctgtagtga---------
---attcaaag-aag-gatttatttcgga---------gaatg-----------gaaaaa
atagagg-aaat------gg-gttgaatata------------------tttcagttag-
------------------------------------------------------------
---------------aagacctgactttgttgc--------------------tata---
--aacaaatagaacatgctgaactgata-----------------aa-------------
-----ta-----------tatgctaatgtg------------------------------
------------------------tgtacac----------ctttatggttat-------
-------a----------------------------------------------------
------------------------------------------------------------
------------------------------------------------------------
------------------------------------------------------------
------------------------------------------------------------
------------------------------------------------------------
------------------------------------------------------------
------------------------------------------------------------
------------------------------------------------------------
------------------------------------------------------------
------------------------------------------------------------
------------------------------------------------------------
------------------------------------------------------------
------------------------------------------------------------
------------------------------------------------------------
------------------------------------------------------------
------------------------------------------------------------
------------------------------------------------------------
------------------------------------------------------------
------------------------------------------------------------
------------------------------------------------------------
------------------------------------------------------------
------------------------------------------------------------
------------------------------------------------------------
------------------------------------------------------------
------------------------------------------------------------
------------------------------------------------------------
------------------------------------------------------------
------------------------------------------------------------
------------------------------------------------------------
------------------------------------------------------------
------------------------------------------------------------
------------------------------------------------------------
------------------------------------------------------------
----------------------
>L1-51_DR|299330
------------------------------------------------------------
------------------------------------------------------------
------------------------------------------------------------
------------------------------------------------------------
------------------------------------------------------------
------------------------------------------------------------
------------------------------------------------------------
------------------------------------------------------------
------------------------------------------------------------
------------------------------------------------------------
------------------------------------------------------------
------------------------------------------------------------
------------------------------------------------------------
------------------------------------------------------------
------------------------------------------------------------
------------------------------------------------------------
------------------------------------------------------------
------------------------------------------------------------
------------------------------------------------------------
------------------------------------------------------------
------------------------------------------------------------
------------------------------------------------------------
------------------------------------------------------------
------------------------------------------------------------
------------------------------------------------------------
------------------------------------------------------------
------------------------------------------------------------
------------------------------------------------------------
------------------------------------------------------------
------------------------------------------------------------
------------------------------------------------------------
------------------------------------------------------------
------------------------------------------------------------
------------------------------------------------------------
------------------------------------------------------------
------------------------------------------------------------
------------------------------------------------------------
------------------------------------------------------------
------------------------------------------------------------
------------------------------------------------------------
------------------------------------------------------------
------------------------------------------------------------
------------------------------------------------------------
------------------------------------------------------------
------------------------------------------------------------
------------------------------------------------------------
------------------------------------------------------------
------------------------------------------------------------
------------------------------------------------------------
------------------------------------------------------------
------------------------------------------------------------
------------------------------------------------------------
------------------------------------------------------------
------------------------------------------------------------
------------------------------------------------------------
------------------------------------------------------------
------------------------------------------------------------
------------------------------------------------------------
------------------------------------------------------------
------------------------------------------------------------
------------------------------------------------------------
------------------------------------------------------------
------------------------------------------------------------
------------------------------------------------------------
------------------------------------------------------------
------------------------------------------------------------
------------------------------------------------------------
------------------------------------------------------------
------------------------------------------------------------
------------------------------------------------------------
------------------------------------------------------------
------------------------------------------------------------
------------------------------------------------------------
------------------------------------------------------------
------------------------------------------------------------
------------------------------------------------------------
------------------------------------------------------------
------------------------------------------------------------
------------------------------------------------------------
------------------------------------------------------------
------------------------------------------------------------
------------------------------------------------------------
------------------------------------------------------------
------------------------------------------------------------
------------------------------------------------------------
------------------------------------------------------------
-----------gctacaac---aagagtgaacaaccataaataattggatagatgcaact
attgagatctatacaatgga------aaaaaa-aaatcacttctgtagtta---------
---atttaaaa-aag-gatatattcttgg---------g------------------aaa
atgaagg-aaatggt--atg-tatatataca------------------tacaagttag-
------------------------------------------------------------
---------------aagacgtgattttgttgc--------------------tata---
--aacaaataaaagatgctcaactgata-----------------aata-----------
------------------tttgttaatctgtgtgtac-----------------------
--------------------agtgtacg--------------tgtatggttatata----
-----tactg--tattcacatt----------------------------------gta-
----------------------ttctgtgtt-----------------------------
--------------atcccca---------------------------------------
----tgtgtataatgaaggtgatcatttg-------------------------------
------------------------------------------------------------
----------------------------------------------------------ag
attattctgaaaggaa--------------ttatattat------------------ga-
---------------t-ttaaat---------------------ctttta----attttt
tatttattttta------------------------------------------------
------------------------------------------------------------
----------------------------ttttattt--------------------attt
ttttgctatttt----ttct-attt--------------tatagttta------------
-----acaatatttgag------tactatgtatg-------------g----t-------
------tagtactcctgacaata-------------------------------------
-------------------------------------------atgta------------
---------tgtaaa-ttgtatgtcgct--------------------------------
------------------------------taaggtcaca--------------tgagac
tcaa------------------------------------------------------at
gtac----------------------------------tt--------------------
-----------------tga----------------------------------------
----------------------------------------aatattgtatggttg-taca
caactgag-------------------------------tg--------------ttaac
aataaa--------------------cataaa----------------------------
------------------------------------------------------------
------------------------------------------------------------
------------------------------------------------------------
------------ataataaaaa----------tga-------------------------
--aaa-------------------------------------------------------
------------------------------------------------------------
------------------------------------------------------------
------------------------------------------------------------
------------------------------------------------------------
------------------------------------------------------------
------------------------------------------------------------
----------------------
>L1-51_DR|299331
------------------------------------------------------------
------------------------------------------------------------
------------------------------------------------------------
------------------------------------------------------------
------------------------------------------------------------
------------------------------------------------------------
------------------------------------------------------------
------------------------------------------------------------
------------------------------------------------------------
------------------------------------------------------------
------------------------------------------------------------
------------------------------------------------------------
------------------------------------------------------------
------------------------------------------------------------
------------------------------------------------------------
------------------------------------------------------------
------------------------------------------------------------
------------------------------------------------------------
------------------------------------------------------------
------------------------------------------------------------
------------------------------------------------------------
------------------------------------------------------------
------------------------------------------------------------
------------------------------------------------------------
------------------------------------------------------------
------------------------------------------------------------
------------------------------------------------------------
------------------------------------------------------------
------------------------------------------------------------
------------------------------------------------------------
------------------------------------------------------------
------------------------------------------------------------
------------------------------------------------------------
------------------------------------------------------------
------------------------------------------------------------
------------------------------------------------------------
------------------------------------------------------------
------------------------------------------------------------
------------------------------------------------------------
------------------------------------------------------------
------------------------------------------------------------
------------------------------------------------------------
------------------------------------------------------------
------------------------------------------------------------
------------------------------------------------------------
------------------------------------------------------------
------------------------------------------------------------
------------------------------------------------------------
------------------------------------------------------------
------------------------------------------------------------
------------------------------------------------------------
------------------------------------------------------------
------------------------------------------------------------
------------------------------------------------------------
------------------------------------------------------------
------------------------------------------------------------
------------------------------------------------------------
------------------------------------------------------------
------------------------------------------------------------
------------------------------------------------------------
------------------------------------------------------------
------------------------------------------------------------
------------------------------------------------------------
------------------------------------------------------------
------------------------------------------------------------
------------------------------------------------------------
------------------------------------------------------------
------------------------------------------------------------
------------------------------------------------------------
------------------------------------------------------------
------------------------------------------------------------
------------------------------------------------------------
------------------------------------------------------------
------------------------------------------------------------
------------------------------------------------------------
------------------------------------------------------------
------------------------------------------------------------
------------------------------------------------------------
------------------------------------------------------------
------------------------------------------------------------
------------------------------------------------------------
------------------------------------------------------------
------------------------------------------------------------
------------------------------------------------------------
------------------------------------------------------------
------------------------------------------------------------
------------------------------------------------------------
------------------------------------------------------------
------------------------------------------------------------
------------------------------------------------------------
------------------------------------------------------------
------------------------------------------------------------
------------------------------------------------------------
------------------------------------------------------------
------------------------------------------------------------
------------------------------------------------------------
------------------------------------------------------------
------------------------------------------------------------
------------------------------------------------------------
------------------------------------------------------------
------------------------------------------------------------
------------------------------------------------------------
------------------------------------------------------------
------------------------------------------------------------
------------------------------------------------------------
------------------------------------------------------------
------------------------------------------------------------
-----------------------tactatgtata-------------g----t-------
------tagtacaccaga------------------------------------------
------------------------------------------aatgta------------
---------tgtaaa-ttgtaagtcact--------------------------------
------------------------------aaagatcacata-----------ctgagat
tcaa------------------------------------------------------at
gtac----------------------------------ct--------------------
-----------------tgg----------------------------------------
----------------------------------------aatattgtatgattg-tact
cagctgat-------------------------------tg--------------ttcac
aataaa--------------------cataaa----------------------------
------------------------------------------------------------
------------------------------------------------------------
------------------------------------------------------------
------------at----------------------------------------------
------------------------------------------------------------
------------------------------------------------------------
------------------------------------------------------------
------------------------------------------------------------
------------------------------------------------------------
------------------------------------------------------------
------------------------------------------------------------
----------------------
>L1-51_DR|299332
------------------------------------------------------------
------------------------------------------------------------
------------------------------------------------------------
------------------------------------------------------------
------------------------------------------------------------
------------------------------------------------------------
------------------------------------------------------------
------------------------------------------------------------
------------------------------------------------------------
------------------------------------------------------------
------------------------------------------------------------
------------------------------------------------------------
------------------------------------------------------------
------------------------------------------------------------
------------------------------------------------------------
------------------------------------------------------------
------------------------------------------------------------
------------------------------------------------------------
------------------------------------------------------------
------------------------------------------------------------
------------------------------------------------------------
------------------------------------------------------------
------------------------------------------------------------
------------------------------------------------------------
------------------------------------------------------------
------------------------------------------------------------
------------------------------------------------------------
------------------------------------------------------------
------------------------------------------------------------
------------------------------------------------------------
------------------------------------------------------------
------------------------------------------------------------
------------------------------------------------------------
------------------------------------------------------------
------------------------------------------------------------
------------------------------------------------------------
------------------------------------------------------------
------------------------------------------------------------
------------------------------------------------------------
------------------------------------------------------------
------------------------------------------------------------
------------------------------------------------------------
------------------------------------------------------------
------------------------------------------------------------
------------------------------------------------------------
------------------------------------------------------------
------------------------------------------------------------
------------------------------------------------------------
------------------------------------------------------------
------------------------------------------------------------
------------------------------------------------------------
------------------------------------------------------------
------------------------------------------------------------
------------------------------------------------------------
------------------------------------------------------------
------------------------------------------------------------
------------------------------------------------------------
------------------------------------------------------------
------------------------------------------------------------
------------------------------------------------------------
------------------------------------------------------------
------------------------------------------------------------
------------------------------------------------------------
------------------------------------------------------------
------------------------------------------------------------
------------------------------------------------------------
------------------------------------------------------------
------------------------------------------------------------
------------------------------------------------------------
------------------------------------------------------------
------------------------------------------------------------
------------------------------------------------------------
------------------------------------------------------------
------------------------------------------------------------
------------------------------------------------------------
------------------------------------------------------------
------------------------------------------------------------
------------------------------------------------------------
------------------------------------------------------------
------------------------------------------------------------
------------------------------------------------------------
------------------------------------------------------------
------------------------------------------------------------
------------------------------------------------------------
------------------------------------------------------------
--------------------------------------------------aaaagcaatc
acac-caaatggctacaac---aagagcaaccaa--------------------------
--------------------------------------acttctgtagtca---------
---acttg----tag-gatatatttctgg---------g------------------aaa
atgtaga-aaat------gc-attgattata------------------tttcagatta-
------------------------------------------------------------
------------------------------------------------------------
---------------------------------------------------a--------
-----tg-----------------------------------------------------
------------------------------------------------------------
-------------------------------------------------------aata-
------------------------------------------------------------
------------------------------------------------------------
------------------------------------------------------------
------------------------------------------------------------
------------------------------------------------------------
------------------------------------------------------------
------------------------------------------------------------
------------------------------------------------------------
------------------------------------------------------------
------------------------------------------------------------
------------------------------------------------------------
-----------------------------------------------g----t-------
------aagtacacctggcaata-------------------------------------
-------------------------------------------atgta------------
---------tgcaaa-ttgtatgtcatt--------------------------------
------------------------------taaggtcacata-----------gtgagat
ctaa------------------------------------------------------at
gtta----------------------------------cttcaca---------------
-------tatagcaccatgg----------------------------------------
--------------------------------tgctcagaaatattgtatgattg-tact
c----gag-------------------------------tg--------------ttaat
aataaa--------------------cataaa----------------------------
------------------------------------------------------------
------------------------------------------------------------
------------------------------------------------------------
------------at----------------------------------------------
------------------------------------------------------------
------------------------------------------------------------
------------------------------------------------------------
------------------------------------------------------------
------------------------------------------------------------
------------------------------------------------------------
------------------------------------------------------------
----------------------
>L1-51_DR|381298
------------------------------------------------------------
------------------------------------------------------------
------------------------------------------------------------
------------------------------------------------------------
------------------------------------------------------------
------------------------------------------------------------
------------------------------------------------------------
------------------------------------------------------------
------------------------------------------------------------
------------------------------------------------------------
------------------------------------------------------------
------------------------------------------------------------
------------------------------------------------------------
------------------------------------------------------------
------------------------------------------------------------
------------------------------------------------------------
------------------------------------------------------------
------------------------------------------------------------
------------------------------------------------------------
------------------------------------------------------------
------------------------------------------------------------
------------------------------------------------------------
------------------------------------------------------------
------------------------------------------------------------
------------------------------------------------------------
------------------------------------------------------------
------------------------------------------------------------
------------------------------------------------------------
------------------------------------------------------------
------------------------------------------------------------
------------------------------------------------------------
------------------------------------------------------------
------------------------------------------------------------
------------------------------------------------------------
------------------------------------------------------------
------------------------------------------------------------
------------------------------------------------------------
------------------------------------------------------------
------------------------------------------------------------
------------------------------------------------------------
------------------------------------------------------------
------------------------------------------------------------
------------------------------------------------------------
------------------------------------------------------------
------------------------------------------------------------
------------------------------------------------------------
------------------------------------------------------------
------------------------------------------------------------
------------------------------------------------------------
------------------------------------------------------------
------------------------------------------------------------
------------------------------------------------------------
------------------------------------------------------------
------------------------------------------------------------
------------------------------------------------------------
------------------------------------------------------------
------------------------------------------------------------
------------------------------------------------------------
------------------------------------------------------------
------------------------------------------------------------
------------------------------------------------------------
------------------------------------------------------------
------------------------------------------------------------
------------------------------------------------------------
------------------------------------------------------------
------------------------------------------------------------
------------------------------------------------------------
------------------------------------------------------------
------------------------------------------------------------
------------------------------------------------------------
------------------------------------------------------------
------------------------------------------------------------
------------------------------------------------------------
------------------------------------------------------------
------------------------------------------------------------
------------------------------------------------------------
------------------------------------------------------------
------------------------------------------------------------
------------------------------------------------------------
------------------------------------------------------------
------------------------------------------------------------
------------------------------------------------------------
------------------------------------------------------------
------------------------------------------------------------
------------------------------------------------------------
------------------------------------------------------------
------------------------------------------------------------
------------------------------------------------------------
------------------------------------------------------------
------------------------------------------------------------
------------------------------------------------------------
------------------------------------------------------------
------------------------------------------------------------
------------------------------------------------------------
------------------------------------------------------------
------------------------------------------------------------
------------------------------------------------------------
------------------------------------------------------------
------------------------------------------------------------
------------------------------------------------------------
------------------------------------------------------------
------------------------------------------------------------
------------------------------------------------------------
------------------------------------------------------------
------------------------------------------------------------
------------------------------------------------------------
------------------------------------------------------------
------------------------------------------------------------
---------------tggcaaaa-------------------------------------
-------------------------------------------atgta------------
---------tgtgaa-ttgcatgtgatt--------------------------------
------------------------------taagttcacata-----------ctgagat
ccaa------------------------------------------------------at
gtaa----------------------------------ct--------------------
-----------------tga----------------------------------------
----------------------------------------aatattgtatgattg-tact
-gagtggg-------------------------------tg--------------ttatc
aataaa--------------------cat-------------------------------
------------------------------------------------------------
------------------------------------------------------------
------------------------------------------------------------
------------------------------------------------------------
------------------------------------------------------------
------------------------------------------------------------
------------------------------------------------------------
------------------------------------------------------------
------------------------------------------------------------
------------------------------------------------------------
------------------------------------------------------------
----------------------
>L1-51_DR|381299
------------------------------------------------------------
------------------------------------------------------------
------------------------------------------------------------
------------------------------------------------------------
------------------------------------------------------------
------------------------------------------------------------
------------------------------------------------------------
------------------------------------------------------------
------------------------------------------------------------
------------------------------------------------------------
------------------------------------------------------------
------------------------------------------------------------
------------------------------------------------------------
------------------------------------------------------------
------------------------------------------------------------
------------------------------------------------------------
------------------------------------------------------------
------------------------------------------------------------
------------------------------------------------------------
------------------------------------------------------------
------------------------------------------------------------
------------------------------------------------------------
------------------------------------------------------------
------------------------------------------------------------
------------------------------------------------------------
------------------------------------------------------------
------------------------------------------------------------
------------------------------------------------------------
------------------------------------------------------------
------------------------------------------------------------
------------------------------------------------------------
------------------------------------------------------------
------------------------------------------------------------
------------------------------------------------------------
------------------------------------------------------------
------------------------------------------------------------
------------------------------------------------------------
------------------------------------------------------------
------------------------------------------------------------
------------------------------------------------------------
------------------------------------------------------------
------------------------------------------------------------
------------------------------------------------------------
------------------------------------------------------------
------------------------------------------------------------
------------------------------------------------------------
------------------------------------------------------------
------------------------------------------------------------
------------------------------------------------------------
------------------------------------------------------------
------------------------------------------------------------
------------------------------------------------------------
------------------------------------------------------------
------------------------------------------------------------
------------------------------------------------------------
------------------------------------------------------------
------------------------------------------------------------
------------------------------------------------------------
------------------------------------------------------------
------------------------------------------------------------
------------------------------------------------------------
------------------------------------------------------------
------------------------------------------------------------
------------------------------------------------------------
------------------------------------------------------------
------------------------------------------------------------
------------------------------------------------------------
------------------------------------------------------------
------------------------------------------------------------
------------------------------------------------------------
------------------------------------------------------------
------------------------------------------------------------
------------------------------------------------------------
------------------------------------------------------------
------------------------------------------------------------
------------------------------------------------------------
------------------------------------------------------------
------------------------------------------------------------
------------------------------------------------------------
------------------------------------------------------------
------------------------------------------------------------
------------------------------------------------------------
------------------------------------------------------------
------------------------------------------------------------
------------------------------------------------------------
------------------------------------------------------------
------------------------------------------------------------
------------------------------------------------------------
------------------------------------------------------------
------------------------------------------------------------
------------------------------------------------------------
------------------------------------------------------------
------------------atgctggagaaa--------ctgcggaaatcaaaaggcc---
-------------------------aatcac-----------------------------
-----------------------------------------tatcacattttct------
-------gggactgcctg------------------------------------------
------------gttatt------------------------------------------
------------------------------------------------------------
------------------------------------------------------------
------------------------------------------------------------
----------------------------------------------------------ac
aaaatattggaaaaaat-------------------------------------------
---------------------atatacaatgccttacaaaatatctttgaa-tctgtgat
------------------------------------------------------------
------------------------------------------------------------
--------------------------------------------------------actc
tttgattgta-aaattacatttttt-------------ggacatat--------------
------------------------------------------------------------
------------------------------------------------------------
--------------------------------atctgaggaatggtgaaaaagg------
---------gacaagtatctaatgaatatcttgttg------------------------
------------gtggctgt-caaaaa---cagcattacca-------------aaaaat
g-----------------------------------------------------------
-------------------------------------gt---------------------
------------------------------------------------------------
------------------------------------------------------------
------------------------------------------------------------
------------------------------------------------------------
------------------------------------------------------------
------------------------------------------------------------
------------------------------------------------------------
------------------------------------------------------------
------------------------------------------------------------
------------------------------------------------------------
------------------------------------------------------------
------------------------------------------------------------
------------------------------------------------------------
------------------------------------------------------------
------------------------------------------------------------
----------------------
>L1-51_DR|381300
------------------------------------------------------------
------------------------------------------------------------
------------------------------------------------------------
------------------------------------------------------------
------------------------------------------------------------
------------------------------------------------------------
------------------------------------------------------------
------------------------------------------------------------
------------------------------------------------------------
------------------------------------------------------------
------------------------------------------------------------
------------------------------------------------------------
------------------------------------------------------------
------------------------------------------------------------
------------------------------------------------------------
------------------------------------------------------------
------------------------------------------------------------
------------------------------------------------------------
------------------------------------------------------------
------------------------------------------------------------
------------------------------------------------------------
------------------------------------------------------------
------------------------------------------------------------
------------------------------------------------------------
------------------------------------------------------------
------------------------------------------------------------
------------------------------------------------------------
------------------------------------------------------------
------------------------------------------------------------
------------------------------------------------------------
------------------------------------------------------------
------------------------------------------------------------
------------------------------------------------------------
------------------------------------------------------------
------------------------------------------------------------
------------------------------------------------------------
------------------------------------------------------------
------------------------------------------------------------
------------------------------------------------------------
------------------------------------------------------------
------------------------------------------------------------
------------------------------------------------------------
------------------------------------------------------------
------------------------------------------------------------
------------------------------------------------------------
------------------------------------------------------------
------------------------------------------------------------
------------------------------------------------------------
------------------------------------------------------------
------------------------------------------------------------
------------------------------------------------------------
------------------------------------------------------------
------------------------------------------------------------
------------------------------------------------------------
------------------------------------------------------------
------------------------------------------------------------
------------------------------------------------------------
------------------------------------------------------------
------------------------------------------------------------
------------------------------------------------------------
------------------------------------------------------------
------------------------------------------------------------
------------------------------------------------------------
------------------------------------------------------------
------------------------------------------------------------
------------------------------------------------------------
------------------------------------------------------------
------------------------------------------------------------
------------------------------------------------------------
------------------------------------------------------------
------------------------------------------------------------
------------------------------------------------------------
------------------------------------------------------------
------------------------------------------------------------
------------------------------------------------------------
------------------------------------------------------------
------------------------------------------------------------
------------------------------------------------------------
------------------------------------------------------------
--------------------agagtggtcaaatttatgggaatttcaatggaaatcaaca
aattaattaagctggaaagaaaggtgttggaaaaacattattggaaatttcaaatcccca
gcactaacaaccaaatataccaacaagtctccaaaatgttggcgtaactgtggatgtaac
aaagcaaaccattatcaaatattttgggaatgtatg--tatgttcaaaaatactgga-aa
gaaatatacgggagactcttaaacatatatttgaaggagatatttctctggaaa-----g
taagt----tgtcatattgtggctgtgtaaatccagataca----gtaactgcagacaat
a--------gtgcgtgctctcatggctgccagtaaa---------------aaagcaatc
acacgcaaatggctacagc---aagagcgaccaaccttaaataattggatagatgcaact
attgaaatttacacaatgga---------aaa-aaaatacttttgtggtta---------
---atttaaag-aag-gatatatacctgg---------g------------------aaa
atggagg-aaat------gg-gttgaataaa------------------ttaaagttag-
------------------------------------------------------------
---------------gagacctgattttgttgc--------------------tata---
--aacaaatagaagatgct----caact-----------------gataa-a--------
-----ta-----------catgctaatatg------------------------------
------------------------tgtatac----------agatatggtta--------
------------tattcacatt----------------------------------gtta
------------------------------------------------------------
---------------tcccca---------------------------------------
----tctgtataatgaaggtggtcatttg-------------------------------
------------------------------------------------------------
----------------------------------------------------------ag
attattctggaaggaa--------------atatattatg--------------------
-acgtgttctcaccct-ggat---------------------------------------
------------------------------------------------------------
------------------------------------------------------------
--------------------------gtcttttaat--------------------ttct
ttttatgctatt----tttctt-tt--------------tgtaattta------------
-----acagaatttgag---tact-ctgtata---------------g----t-------
------tagttcacctgactata-------------------------------------
-------------------------------------------atgta------------
---------tgtaa-attgtatgtcact--------------------------------
------------------------------taaggtcacaca-------------gagat
tcaa------------------------------------------------------at
gtat----------------------------------ct--------------------
-----------------tga----------------------------------------
----------------------------------------aatattgtaggtttg-ttct
caattgat-------------------------------tt--------------ttcac
aataaa--------------------catcaa----------------------------
------------------------------------------------------------
------------------------------------------------------------
------------------------------------------------------------
------------atataataaa--------------------------------------
--ataaaaaga-------------------------------------------------
------------------------------------------------------------
------------------------------------------------------------
------------------------------------------------------------
------------------------------------------------------------
------------------------------------------------------------
------------------------------------------------------------
----------------------
>L1-51_DR|381301
------------------------------------------------------------
------------------------------------------------------------
------------------------------------------------------------
------------------------------------------------------------
------------------------------------------------------------
------------------------------------------------------------
------------------------------------------------------------
------------------------------------------------------------
------------------------------------------------------------
------------------------------------------------------------
------------------------------------------------------------
------------------------------------------------------------
------------------------------------------------------------
------------------------------------------------------------
------------------------------------------------------------
------------------------------------------------------------
------------------------------------------------------------
------------------------------------------------------------
------------------------------------------------------------
------------------------------------------------------------
------------------------------------------------------------
------------------------------------------------------------
------------------------------------------------------------
------------------------------------------------------------
------------------------------------------------------------
------------------------------------------------------------
------------------------------------------------------------
------------------------------------------------------------
------------------------------------------------------------
------------------------------------------------------------
------------------------------------------------------------
------------------------------------------------------------
------------------------------------------------------------
------------------------------------------------------------
------------------------------------------------------------
------------------------------------------------------------
------------------------------------------------------------
------------------------------------------------------------
------------------------------------------------------------
------------------------------------------------------------
------------------------------------------------------------
------------------------------------------------------------
------------------------------------------------------------
------------------------------------------------------------
------------------------------------------------------------
------------------------------------------------------------
------------------------------------------------------------
------------------------------------------------------------
------------------------------------------------------------
------------------------------------------------------------
------------------------------------------------------------
------------------------------------------------------------
------------------------------------------------------------
------------------------------------------------------------
------------------------------------------------------------
------------------------------------------------------------
------------------------------------------------------------
------------------------------------------------------------
------------------------------------------------------------
------------------------------------------------------------
------------------------------------------------------------
------------------------------------------------------------
------------------------------------------------------------
------------------------------------------------------------
------------------------------------------------------------
------------------------------------------------------------
------------------------------------------------------------
------------------------------------------------------------
------------------------------------------------------------
------------------------------------------------------------
------------------------------------------------------------
------------------------------------------------------------
------------------------------------------------------------
------------------------------------------------------------
------------------------------------------------------------
------------------------------------------------------------
------------------------------------------------------------
------------------------------------------------------------
------------------------------------------------------------
------------------------------------------------------------
------------------------------------------------------------
------------------------------------------------------------
------------------------------------------------------------
------------------------------------------------------------
------------------------------------------------------------
------------------------------------------------------------
------------------------------------------------------------
------------------------------------------------------------
------------------------------------------------------------
--------aaat------gg-gtggaatgta------------------tttcagatag-
------------------------------------------------------------
---------------aagacatgattttgtttc--------------------tata---
--aataaatagaagatgctcaacttata-----------------gataa-a--------
-----ta-----------tatgccaatatg------------------------------
------------------------tgtattc----------gtatatgattcaacaa---
taacataaca--tattcacaat----------------------------------gta-
----------------------ttatgtcta-----------------------------
--------------ataccta---------------------------------------
----tgtgtataatta---tggtcatttg-------------------------------
------------------------------------------------------------
----------------------------------------------------------aa
attattctcaaaggat--------------tttaattagg--------------------
-acacgttctcaccat-gaatgtaaac---------------------------actttt
acttcttttt----------------------tt--------------------------
------------------------------------------------------------
--------------------------cctttttcttg------ta-----------attt
ctttacagtttt---tttgcaatttgt-----------tgataattca------------
-----acatattgtgag------tactaagcatg-----------------ct-------
------tagtacacctggtaata-------------------------------------
-------------------------------------------atgta------------
---------tttcaa-ttgtttgtcatt--------------------------------
--------------------------------aagtcacata-----------ctgaggt
caaa------------------------------------------------------at
gtac----------------------------------ct--------------------
-----------------taa----------------------------------------
----------------------------------------aatgttgtgtgattg-tact
caaataag-------------------------------tg--------------ttgac
aataaa--------------------cataaa----------------------------
------------------------------------------------------------
------------------------------------------------------------
------------------------------------------------------------
------------at----------------------------------------------
------------------------------------------------------------
------------------------------------------------------------
------------------------------------------------------------
------------------------------------------------------------
------------------------------------------------------------
------------------------------------------------------------
------------------------------------------------------------
----------------------
>L1-51_DR|381302
------------------------------------------------------------
------------------------------------------------------------
------------------------------------------------------------
------------------------------------------------------------
------------------------------------------------------------
------------------------------------------------------------
------------------------------------------------------------
------------------------------------------------------------
------------------------------------------------------------
------------------------------------------------------------
------------------------------------------------------------
------------------------------------------------------------
------------------------------------------------------------
------------------------------------------------------------
------------------------------------------------------------
------------------------------------------------------------
------------------------------------------------------------
------------------------------------------------------------
------------------------------------------------------------
------------------------------------------------------------
------------------------------------------------------------
------------------------------------------------------------
------------------------------------------------------------
------------------------------------------------------------
------------------------------------------------------------
------------------------------------------------------------
------------------------------------------------------------
------------------------------------------------------------
------------------------------------------------------------
------------------------------------------------------------
------------------------------------------------------------
------------------------------------------------------------
------------------------------------------------------------
------------------------------------------------------------
------------------------------------------------------------
------------------------------------------------------------
------------------------------------------------------------
------------------------------------------------------------
------------------------------------------------------------
------------------------------------------------------------
------------------------------------------------------------
------------------------------------------------------------
------------------------------------------------------------
------------------------------------------------------------
------------------------------------------------------------
------------------------------------------------------------
------------------------------------------------------------
------------------------------------------------------------
------------------------------------------------------------
------------------------------------------------------------
------------------------------------------------------------
------------------------------------------------------------
------------------------------------------------------------
------------------------------------------------------------
------------------------------------------------------------
------------------------------------------------------------
------------------------------------------------------------
------------------------------------------------------------
------------------------------------------------------------
------------------------------------------------------------
------------------------------------------------------------
------------------------------------------------------------
------------------------------------------------------------
------------------------------------------------------------
------------------------------------------------------------
------------------------------------------------------------
------------------------------------------------------------
------------------------------------------------------------
------------------------------------------------------------
------------------------------------------------------------
------------------------------------------------------------
------------------------------------------------------------
------------------------------------------------------------
------------------------------------------------------------
------------------------------------------------------------
------------------------------------------------------------
------------------------------------------------------------
------------------------------------------------------------
------------------------------------------------------------
------------------------------------------------------------
------------------------------------------------------------
------------------------------------------------------------
------------------------------------------------------------
------------------------------------------------------------
------------------------------------------------------------
------------------------------------------------------------
------------------------------------------------------------
------------------------------------------------------------
-------------aa-aataaatgcatgg---------g------------------aaa
atggagg-aaat------tg-gttgatttga------------------tctcatttag-
------------------------------------------------------------
---------------aagacctgattttgttgc--------------------tata---
--aacaaatagaagatgctcaactgata-----------------gataa-a--------
-----tgc------tgcttttgtaataatgcgtgtgt-----------------------
--------------------aatgtgtgtatac--------ttatatggttat-------
-------cta--tattcacttt----------------------------------gca-
----------------------ttgtgcgtt-----------------------------
--------------atcctca---------------------------------------
----tatgtatcatgagggtggtgatttg-------------------------------
------------------------------------------------------------
----------------------------------------------------------ag
attactctgaaaggaa--------------ttatattat------------------gac
-atgcgttctcaccct-gcatgt---------------------ctttta----atattt
attataaatat-------------------------------------------------
------------------------------------------------------------
----------------------------tttctttt--------------------gtta
ttttatattatt----tttc-tttt--------------cataattga------------
-----acaaaatttgag------tactatg----------------------t-------
------tagtaaacctaacagta-------------------------------------
-------------------------------------------atgaa------------
---------tgtaaa-ttgtgtgtcatt--------------------------------
------------------------------taaggtcacaca-----------ctgagat
tcaa------------------------------------------------------at
gtac----------------------------------ct--------------------
-----------------taa----------------------------------------
----------------------------------------aatattgtatgattg-tact
taattgag-------------------------------tg--------------ttaac
aataaa--------------------cataaa----------------------------
------------------------------------------------------------
------------------------------------------------------------
------------------------------------------------------------
------------------------------------------------------------
------------------------------------------------------------
------------------------------------------------------------
------------------------------------------------------------
------------------------------------------------------------
------------------------------------------------------------
------------------------------------------------------------
------------------------------------------------------------
----------------------
>L1-51_DR|464025
------------------------------------------------------------
------------------------------------------------------------
------------------------------------------------------------
------------------------------------------------------------
------------------------------------------------------------
------------------------------------------------------------
------------------------------------------------------------
------------------------------------------------------------
------------------------------------------------------------
------------------------------------------------------------
------------------------------------------------------------
------------------------------------------------------------
------------------------------------------------------------
------------------------------------------------------------
------------------------------------------------------------
------------------------------------------------------------
------------------------------------------------------------
------------------------------------------------------------
------------------------------------------------------------
------------------------------------------------------------
------------------------------------------------------------
------------------------------------------------------------
------------------------------------------------------------
------------------------------------------------------------
------------------------------------------------------------
------------------------------------------------------------
------------------------------------------------------------
------------------------------------------------------------
------------------------------------------------------------
------------------------------------------------------------
------------------------------------------------------------
------------------------------------------------------------
------------------------------------------------------------
------------------------------------------------------------
------------------------------------------------------------
------------------------------------------------------------
------------------------------------------------------------
------------------------------------------------------------
------------------------------------------------------------
------------------------------------------------------------
------------------------------------------------------------
------------------------------------------------------------
------------------------------------------------------------
------------------------------------------------------------
------------------------------------------------------------
------------------------------------------------------------
------------------------------------------------------------
------------------------------------------------------------
------------------------------------------------------------
------------------------------------------------------------
------------------------------------------------------------
------------------------------------------------------------
------------------------------------------------------------
------------------------------------------------------------
------------------------------------------------------------
------------------------------------------------------------
------------------------------------------------------------
------------------------------------------------------------
------------------------------------------------------------
------------------------------------------------------------
------------------------------------------------------------
------------------------------------------------------------
------------------------------------------------------------
------------------------------------------------------------
------------------------------------------------------------
------------------------------------------------------------
------------------------------------------------------------
------------------------------------------------------------
------------------------------------------------------------
------------------------------------------------------------
------------------------------------------------------------
------------------------------------------------------------
------------------------------------------------------------
------------------------------------------------------------
------------------------------------------------------------
------------------------------------------------------------
------------------------------------------------------------
------------------------------------------------------------
------------------------------------------------------------
------------------------------------------------------------
------------------------------------------------------------
------------------------------------------------------------
------------------------------------------------------------
------------------------------------------------------------
------------------------------------------------------------
------------------------------------------------------------
------------------------------------------------------------
------------------------------------------------------------
------------------------------------------------------------
------------------------------------------------------------
------------------------------------------------------------
------------------------------------------------------------
------------------caacctgataaa--------ccaagaccaataaagattc---
-------------------------atctgt-----------------------------
----------------cagcgtcaaactcatg-------------ataatatta------
-------aacacacattacatgttataaaccgtatc--------tggacaaacagaataa
caga-------aattatt--ttaagtatagacattg------------------------
---------------------------------------------------aaaaagcct
tcgattctgtcaactggacacatcttt---------------------------------
------------------------------------------------------------
----------------------------------------------------------at
aaagttttacacaaatttggc---------------------------------------
--------tttcatga-aactataattagaagttcacaaggccttttttga-aaaaccca
c------------tgcaaaaa--taaagatcaac--------------------------
------------------------------------------------------------
----------------------------------------------------agctacct
atcgaactcattctagaagcttttg-------------gcagggttgtccatggtttacc
atatta-----ttcaca------ctctaattggaaccctta-------------------
------------------------------------------------------------
----------------------------------gtacaaagcattagataaga------
---------taaaacaattcaa--------------------------------------
------------ggtattgttatgaaaggagtggaatacaagatagcctgccacacagat
gata-------------------------------------------------tgttgat
ttatttag-------------gaatcccaaccattttgttacccc---------------
------------------------------------------------------------
-----------------------------------------atctcataaaacaactcta
agattctggt--------------------------------------cctg------tc
cctgga--------------------tataaattaaaca---------------------
------------------------------------------------------------
------------------------------------------------------------
------------------------------------------------------------
-------------ttaaaaaa---------------------------------------
------------------------------------------------------------
------------------------------------------------------------
------------------------------------------------------------
------------------------------------------------------------
------------------------------------------------------------
------------------------------------------------------------
------------------------------------------------------------
----------------------
>L1-51_DR|540781
------------------------------------------------------------
------------------------------------------------------------
------------------------------------------------------------
------------------------------------------------------------
------------------------------------------------------------
------------------------------------------------------------
------------------------------------------------------------
------------------------------------------------------------
------------------------------------------------------------
------------------------------------------------------------
------------------------------------------------------------
------------------------------------------------------------
------------------------------------------------------------
------------------------------------------------------------
------------------------------------------------------------
------------------------------------------------------------
------------------------------------------------------------
------------------------------------------------------------
------------------------------------------------------------
------------------------------------------------------------
------------------------------------------------------------
------------------------------------------------------------
------------------------------------------------------------
------------------------------------------------------------
------------------------------------------------------------
------------------------------------------------------------
------------------------------------------------------------
------------------------------------------------------------
------------------------------------------------------------
------------------------------------------------------------
------------------------------------------------------------
------------------------------------------------------------
------------------------------------------------------------
------------------------------------------------------------
------------------------------------------------------------
------------------------------------------------------------
------------------------------------------------------------
------------------------------------------------------------
------------------------------------------------------------
------------------------------------------------------------
------------------------------------------------------------
------------------------------------------------------------
------------------------------------------------------------
------------------------------------------------------------
------------------------------------------------------------
------------------------------------------------------------
------------------------------------------------------------
------------------------------------------------------------
------------------------------------------------------------
------------------------------------------------------------
------------------------------------------------------------
------------------------------------------------------------
------------------------------------------------------------
------------------------------------------------------------
------------------------------------------------------------
------------------------------------------------------------
------------------------------------------------------------
------------------------------------------------------------
------------------------------------------------------------
------------------------------------------------------------
------------------------------------------------------------
------------------------------------------------------------
------------------------------------------------------------
------------------------------------------------------------
------------------------------------------------------------
------------------------------------------------------------
------------------------------------------------------------
------------------------------------------------------------
------------------------------------------------------------
------------------------------------------------------------
------------------------------------------------------------
------------------------------------------------------------
------------------------------------------------------------
------------------------------------------------------------
------------------------------------------------------------
------------------------------------------------------------
------------------------------------------------------------
------------------------------------------------------------
------------------------------------------------------------
------------------------------------------------------------
------------------------------------------------------------
------------------------------------------------------------
------------------------------------------------------------
------------------------------------------------------------
------------------------------------------------------------
------------------------------------------------------------
------------------------------------------------------------
------------------------------------------------------------
------------------------------------------------------------
------------------------------------------------------------
------------------------------------------------------------
------------------------------------------------------------
-----------gggcttccggttccgccga--------gtgagggaatggcagcata---
-------------------------gtgcatcgtatcctccgacgaagatattaaaaacc
c-----aacttaaa-cttgagaaataccccaa-------------actgct-ac------
-------aaaataatcgataatagtgggacaacaatggaaac---gagagaaaagagcag
gaaa----------------accaacacagaactcgtggaaattgaaggcagacagcaag
taggcgccgcgggaacacatgcgttagcacagcaacacaatgctaatcgtcaaccgtcta
gtaaccccgacaacacg-catatcaatctggaacaaatgctggaggaaattcaagacttt
cggaaggacaacaaccgccagttggatgaaatcaaaaccaaattaaataaggctaatcaa
agaatcagccacgcagagaatcgtattgaagaaattgaaacccgaatgcaaaacttggag
gaaatcatgcagaaaatcatcaaaatacaatcgcaattga---------------aaa--
------------------------------------------------------------
------------------------------------------------------------
------------------------------------------------------------
------------------------------------------------------------
------------------------------------------------------------
------------------------------------------------------------
------------------------------------------------------------
------------------------------------------------------------
------------------------------------------------------------
------------------------------------------------------------
------------------------------------------------------------
------------------------------------------------------------
------------------------------------------------------------
------------------------------------------------------------
----------------------------------------------------------tg
aataaa--------------------t---------------------------------
------------------------------------------------------------
------------------------------------------------------------
------------------------------------------------------------
------------------------------------------------------------
------------------------------------------------------------
------------------------------------------------------------
------------------------------------------------------------
------------------------------------------------------------
------------------------------------------------------------
------------------------------------------------------------
------------------------------------------------------------
----------------------
>L1-51_DR|540782
------------------------------------------------------------
------------------------------------------------------------
------------------------------------------------------------
------------------------------------------------------------
------------------------------------------------------------
------------------------------------------------------------
------------------------------------------------------------
------------------------------------------------------------
------------------------------------------------------------
------------------------------------------------------------
------------------------------------------------------------
------------------------------------------------------------
------------------------------------------------------------
------------------------------------------------------------
------------------------------------------------------------
------------------------------------------------------------
------------------------------------------------------------
------------------------------------------------------------
------------------------------------------------------------
------------------------------------------------------------
------------------------------------------------------------
------------------------------------------------------------
------------------------------------------------------------
------------------------------------------------------------
------------------------------------------------------------
------------------------------------------------------------
------------------------------------------------------------
------------------------------------------------------------
------------------------------------------------------------
------------------------------------------------------------
------------------------------------------------------------
------------------------------------------------------------
------------------------------------------------------------
------------------------------------------------------------
------------------------------------------------------------
------------------------------------------------------------
------------------------------------------------------------
------------------------------------------------------------
------------------------------------------------------------
------------------------------------------------------------
------------------------------------------------------------
------------------------------------------------------------
------------------------------------------------------------
------------------------------------------------------------
------------------------------------------------------------
------------------------------------------------------------
------------------------------------------------------------
------------------------------------------------------------
------------------------------------------------------------
------------------------------------------------------------
------------------------------------------------------------
------------------------------------------------------------
------------------------------------------------------------
------------------------------------------------------------
------------------------------------------------------------
------------------------------------------------------------
------------------------------------------------------------
------------------------------------------------------------
------------------------------------------------------------
------------------------------------------------------------
------------------------------------------------------------
------------------------------------------------------------
------------------------------------------------------------
------------------------------------------------------------
------------------------------------------------------------
------------------------------------------------------------
------------------------------------------------------------
------------------------------------------------------------
------------------------------------------------------------
------------------------------------------------------------
------------------------------------------------------------
------------------------------------------------------------
------------------------------------------------------------
------------------------------------------------------------
------------------------------------------------------------
------------------------------------------------------------
------------------------------------------------------------
------------------------------------------------------------
------------------------------------------------------------
------------------------------------------------------------
------------------------------------------------------------
------------------------------------------------------------
-------------------------gggaatgtatg--tatattcaagaatactg---ga
aagaaatacaggaggctcttgaacatatatctgaaaaagatatacctctagaaa-----g
taaat----tgttatattttggctgtgtggatccagatatg----gtaacggcagacaat
aaagaccttatgcgtgctctcatggctgccagcaaa---------------aaagcaatc
acacgcaaatggctacagc---aagagcgaccaacccttagtaattggatagacgcaact
gttgagatttatacaatgg----------aaa-gaatcaccttcgttgtca---------
---acttaaag-aaa-gatatattcctga---------g------------------aaa
atggagg-aaat------gg-gttgaatata------------------ttttagttag-
------------------------------------------------------------
---------------aagacctgactttattgc--------------------tata---
--aatgaatagaagatgatgctctgata-----------------gataa-a--------
-----ta-----------tatgctaatgca------------------------------
------------------------tgtacat----------gtatatgcttac-------
-------act--tattcatatt----------------------------------ata-
----------------------atgtg---------------------------------
---------------tcccca---------------------------------------
----tatgtataatgaagatggccacttg-------------------------------
------------------------------------------------------------
----------------------------------------------------------ag
attactcttgaaggaa--------------atatattat------------------gac
-atgtgttctaaccct-ggatgtaaatag--------------tgtttta----attttc
atttatttttgattattgtat-------ttttattttatctttttcc--------tatta
ttattatttatttatttatctatttgtatattttttatttttat--tttattttattttt
tttaattatttatttatttatttat-tttatttttc--------------------ttct
ctttatgctgtt----tttcac-tt--------------gataattt-------------
-----acaaaatttgag---tactactgtgta---------------g----t-------
------aaatacacctgacaata-------------------------------------
-------------------------------------------atgca------------
---------cgtaa-tttttataccacc--------------------------------
------------------------------taagttcacata-----------ctgagat
acca------------------------------------------------------at
gtac----------------------------------ct--------------------
-----------------tga----------------------------------------
----------------------------------------aatgccgtataattg-tact
caattgaa-------------------------------tg--------------ttcaa
aataaa--------------------cataaa----------------------------
------------------------------------------------------------
------------------------------------------------------------
------------------------------------------------------------
------------gttgcaaaaa--------------------------------------
--aaaaaaaa--------------------------------------------------
------------------------------------------------------------
------------------------------------------------------------
------------------------------------------------------------
------------------------------------------------------------
------------------------------------------------------------
------------------------------------------------------------
----------------------
>L1-51_DR|540783
------------------------------------------------------------
------------------------------------------------------------
------------------------------------------------------------
------------------------------------------------------------
------------------------------------------------------------
------------------------------------------------------------
------------------------------------------------------------
------------------------------------------------------------
------------------------------------------------------------
------------------------------------------------------------
------------------------------------------------------------
------------------------------------------------------------
------------------------------------------------------------
------------------------------------------------------------
------------------------------------------------------------
------------------------------------------------------------
------------------------------------------------------------
------------------------------------------------------------
------------------------------------------------------------
------------------------------------------------------------
------------------------------------------------------------
------------------------------------------------------------
------------------------------------------------------------
------------------------------------------------------------
------------------------------------------------------------
------------------------------------------------------------
------------------------------------------------------------
------------------------------------------------------------
------------------------------------------------------------
------------------------------------------------------------
------------------------------------------------------------
------------------------------------------------------------
------------------------------------------------------------
------------------------------------------------------------
------------------------------------------------------------
------------------------------------------------------------
------------------------------------------------------------
------------------------------------------------------------
------------------------------------------------------------
------------------------------------------------------------
------------------------------------------------------------
------------------------------------------------------------
------------------------------------------------------------
------------------------------------------------------------
------------------------------------------------------------
------------------------------------------------------------
------------------------------------------------------------
------------------------------------------------------------
------------------------------------------------------------
------------------------------------------------------------
------------------------------------------------------------
------------------------------------------------------------
------------------------------------------------------------
------------------------------------------------------------
------------------------------------------------------------
------------------------------------------------------------
------------------------------------------------------------
------------------------------------------------------------
------------------------------------------------------------
------------------------------------------------------------
------------------------------------------------------------
------------------------------------------------------------
------------------------------------------------------------
------------------------------------------------------------
------------------------------------------------------------
------------------------------------------------------------
------------------------------------------------------------
------------------------------------------------------------
------------------------------------------------------------
------------------------------------------------------------
------------------------------------------------------------
------------------------------------------------------------
------------------------------------------------------------
------------------------------------------------------------
------------------------------------------------------------
------------------------------------------------------------
------------------------------------------------------------
------------------------------------------------------------
------------------------------------------------------------
------------------------------------------------------------
------------------------------------------------------------
------------------------------------------------------------
------------------------------------------------------------
------------------------------------------------------------
------------------------------------------------------------
------------------------------------------------------------
------------------------------------------------------------
------------------------------------------------------------
-------aaagtggt-caaatatattgga-------------------------atttca
atggaaatcaacaa-------attcattaag------------------ctggaaagaa-
------------------------------------------------------------
---------------tactgttggttttggtat-------------------atattc--
--------caacaggtaccaaccaaatat----------------aacaaca----a---
gtttcca----------aaatgttggtgta------------------------------
-----------at---------tgtggctgtaa----caaagcaaaccattatc------
-----------------------------------------------------atcata-
------------------------------------------------------------
------------------------------------------------------------
----tattttggaaatgtatgatcgtttaag-----------------------------
------------------------------------------------------------
---------------------------------------------------------aat
attcctctggaaagtaagt---------tgtcatattgt------------------ggc
------------------------------------------------------------
-------------------tg---------------------------------------
------------------------------------------------------------
------------------------------------------------------------
---------------------------------------tgtaactcc------------
----------------------------------------------ag------------
------------------------------------------------------------
-------------------------------------------ataca------------
------------------------------------------------------------
-----------------------------gtaacggcagacaat----------------
------------------------------------------------------------
------------------------------------------------------------
------------------------------------------------------------
---------------------------------------aaatacctgatggcta-taaa
caaatagagg----------------------------atg-------ctcaac-tgatt
aataaa--------------------tacatgctaatgt---------------------
------------------------------------------------------------
-------------------------------g-tgta-----------------------
------------------------------------------------------------
-----------cactgatatg---------------------------------------
------------------------------------------------------------
------------------------------------------------------------
------------------------------------------------------------
------------------------------------------------------------
------------------------------------------------------------
------------------------------------------------------------
------------------------------------------------------------
----------------------
>L1-51_DR|540784
------------------------------------------------------------
------------------------------------------------------------
------------------------------------------------------------
------------------------------------------------------------
------------------------------------------------------------
------------------------------------------------------------
------------------------------------------------------------
------------------------------------------------------------
------------------------------------------------------------
------------------------------------------------------------
------------------------------------------------------------
------------------------------------------------------------
------------------------------------------------------------
------------------------------------------------------------
------------------------------------------------------------
------------------------------------------------------------
------------------------------------------------------------
------------------------------------------------------------
------------------------------------------------------------
------------------------------------------------------------
------------------------------------------------------------
------------------------------------------------------------
------------------------------------------------------------
------------------------------------------------------------
------------------------------------------------------------
------------------------------------------------------------
------------------------------------------------------------
------------------------------------------------------------
------------------------------------------------------------
------------------------------------------------------------
------------------------------------------------------------
------------------------------------------------------------
------------------------------------------------------------
------------------------------------------------------------
------------------------------------------------------------
------------------------------------------------------------
------------------------------------------------------------
------------------------------------------------------------
------------------------------------------------------------
------------------------------------------------------------
------------------------------------------------------------
------------------------------------------------------------
------------------------------------------------------------
------------------------------------------------------------
------------------------------------------------------------
------------------------------------------------------------
------------------------------------------------------------
------------------------------------------------------------
------------------------------------------------------------
------------------------------------------------------------
------------------------------------------------------------
------------------------------------------------------------
------------------------------------------------------------
------------------------------------------------------------
------------------------------------------------------------
------------------------------------------------------------
------------------------------------------------------------
------------------------------------------------------------
------------------------------------------------------------
------------------------------------------------------------
------------------------------------------------------------
------------------------------------------------------------
------------------------------------------------------------
------------------------------------------------------------
------------------------------------------------------------
------------------------------------------------------------
------------------------------------------------------------
------------------------------------------------------------
------------------------------------------------------------
------------------------------------------------------------
------------------------------------------------------------
------------------------------------------------------------
------------------------------------------------------------
------------------------------------------------------------
------------------------------------------------------------
------------------------------------------------------------
------------------------------------------------------------
------------------------------------------------------------
------------------------------------------------------------
------------------------------------------------------------
------------------------------------------------------------
------------------------------------------------------------
------------------------------------------------------------
------------------------------------------------------------
------------------------------------------------------------
------------------------------------------------------------
------------------------------------------------------------
------------------------------------------------------------
------------------------------------------------------------
------------------------------------------------------------
------------------------------------------------------------
------------------------------------------------------------
------------------------------------------------------------
------------------------------------------------------------
------------------------------------------------------------
------------------------------------------------------------
------------------------------------------------------------
------------------------------------------------------------
------------------------------------------------------------
------------------------------------------------------------
------------------------------------------------------------
------------------------------------------------------------
------------------------------------------------------------
------------------------------------------------------------
------------------------------------------------------------
------------------------------------------------------------
------------------------------------------------------------
------------------------------------------------------------
------------------------------------------------------------
------------------------------------------catggacgaaaa------
---------aagaaatcttcatgggagaac---------aaaaaaatctatttcgatcat
gattatcctctcgcagttctccagaaaagaaaggattactc-------------gcaggt
g-aaaaaagtacccaaagacaagaagatccgattcc-----------------aaacccc
atatccagcaagattatgggtgtactatgaagatggagtccacacctattatacagctga
agaggcctatatagacatggt-taaacaagggtttcgtgcggaaaaaacacagtcaatag
aatcaataatgaaacaactcaaagacacatcgtggaaaac-atctcacatcaaaagacaa
gaggaaaaa--------------------------aaactgagaaa------------tc
aacaga--------------------c---------------------------------
------------------------------------------------------------
------------------------------------------------------------
------------------------------------------------------------
-------------atctaaaat--------ttga--------------------------
----------------------------------------------cgtttaca------
------------------------------------------------------------
------------------------------------------------------------
------------------------------------------------------------
------------------------------------------------------------
------------------------------------------------------------
------------------------------------------------------------
----------------------
>L1-51_DR|540785
------------------------------------------------------------
------------------------------------------------------------
------------------------------------------------------------
------------------------------------------------------------
------------------------------------------------------------
------------------------------------------------------------
------------------------------------------------------------
------------------------------------------------------------
------------------------------------------------------------
------------------------------------------------------------
------------------------------------------------------------
------------------------------------------------------------
------------------------------------------------------------
------------------------------------------------------------
------------------------------------------------------------
------------------------------------------------------------
------------------------------------------------------------
------------------------------------------------------------
------------------------------------------------------------
------------------------------------------------------------
------------------------------------------------------------
------------------------------------------------------------
------------------------------------------------------------
------------------------------------------------------------
------------------------------------------------------------
------------------------------------------------------------
------------------------------------------------------------
------------------------------------------------------------
------------------------------------------------------------
------------------------------------------------------------
------------------------------------------------------------
------------------------------------------------------------
------------------------------------------------------------
------------------------------------------------------------
------------------------------------------------------------
------------------------------------------------------------
------------------------------------------------------------
------------------------------------------------------------
------------------------------------------------------------
------------------------------------------------------------
------------------------------------------------------------
------------------------------------------------------------
------------------------------------------------------------
------------------------------------------------------------
------------------------------------------------------------
------------------------------------------------------------
------------------------------------------------------------
------------------------------------------------------------
------------------------------------------------------------
------------------------------------------------------------
------------------------------------------------------------
------------------------------------------------------------
------------------------------------------------------------
------------------------------------------------------------
------------------------------------------------------------
------------------------------------------------------------
------------------------------------------------------------
------------------------------------------------------------
------------------------------------------------------------
------------------------------------------------------------
------------------------------------------------------------
------------------------------------------------------------
------------------------------------------------------------
------------------------------------------------------------
------------------------------------------------------------
------------------------------------------------------------
------------------------------------------------------------
------------------------------------------------------------
------------------------------------------------------------
------------------------------------------------------------
------------------------------------------------------------
------------------------------------------------------------
------------------------------------------------------------
------------------------------------------------------------
------------------------------------------------------------
------------------------------------------------------------
------------------------------------------------------------
------------------------------------------------------------
------------------------------------------------------------
------------------------------------------------------------
------------------------------------------------------------
------------------------------------------------------------
------------------------------------------------------------
------------------------------------------------------------
------------------------------------------------------------
------------------------------------------------------------
------------------------------------------------------------
------------------------------------------------------------
----------------gataaattcctgg--------ca------------------gaa
atgaagg-aaat------gg-attgaatata------------------tt---------
------------------------------------------------------------
-------------------------------------------------------ta---
--aacaaatcgaagattctcaactgata-----------------gataa-a--------
-----ta-----------catgctaatgtg------------------------------
------------------------tgtcaat----------gtatatggttat-------
-------ac---tattcatatt----------------------------------gta-
----------------------ttgtgtgtt-----------------------------
--------------ttcccct---------------------------------------
----tgtgtataatgaaagtggtcatttg-------------------------------
------------------------------------------------------------
----------------------------------------------------------aa
attattctggaaggaat------------tttatattat------------------gac
-atg--ttttcaccct-gtatgtaaatag--------------tctttta----attttt
atta--------------------------------------------------------
------------------------------------------------------------
-------------------------------ttttc--------------------tttt
tttaatgcaatt----tttctt-tt--------------tatatttta------------
-----acaaaatttgact----atactgtgtata-------------g----t-------
------taatacacctgacaata-------------------------------------
-------------------------------------------atgta------------
---------tgtaa-attg--tgtcact--------------------------------
------------------------------t-aggtcacata-----------ctgagat
tcaa------------------------------------------------------gt
gtac----------------------------------cc--------------------
-----------------tca----------------------------------------
----------------------------------------aacattgtctgattg-tact
caattgag-------------------------------tg--------------tt---
aacaat--------------------aaaaaa----------------------------
------------------------------------------------------------
------------------------------------------------------------
------------------------------------------------------------
------------gtaaaaaa----------------------------------------
------------------------------------------------------------
------------------------------------------------------------
------------------------------------------------------------
------------------------------------------------------------
------------------------------------------------------------
------------------------------------------------------------
------------------------------------------------------------
----------------------
>L1-51_DR|540786
------------------------------------------------------------
------------------------------------------------------------
------------------------------------------------------------
------------------------------------------------------------
------------------------------------------------------------
------------------------------------------------------------
------------------------------------------------------------
------------------------------------------------------------
------------------------------------------------------------
------------------------------------------------------------
------------------------------------------------------------
------------------------------------------------------------
------------------------------------------------------------
------------------------------------------------------------
------------------------------------------------------------
------------------------------------------------------------
------------------------------------------------------------
------------------------------------------------------------
------------------------------------------------------------
------------------------------------------------------------
------------------------------------------------------------
------------------------------------------------------------
------------------------------------------------------------
------------------------------------------------------------
------------------------------------------------------------
------------------------------------------------------------
------------------------------------------------------------
------------------------------------------------------------
------------------------------------------------------------
------------------------------------------------------------
------------------------------------------------------------
------------------------------------------------------------
------------------------------------------------------------
------------------------------------------------------------
------------------------------------------------------------
------------------------------------------------------------
------------------------------------------------------------
------------------------------------------------------------
------------------------------------------------------------
------------------------------------------------------------
------------------------------------------------------------
------------------------------------------------------------
------------------------------------------------------------
------------------------------------------------------------
------------------------------------------------------------
------------------------------------------------------------
------------------------------------------------------------
------------------------------------------------------------
------------------------------------------------------------
------------------------------------------------------------
------------------------------------------------------------
------------------------------------------------------------
------------------------------------------------------------
------------------------------------------------------------
------------------------------------------------------------
------------------------------------------------------------
------------------------------------------------------------
------------------------------------------------------------
------------------------------------------------------------
------------------------------------------------------------
------------------------------------------------------------
------------------------------------------------------------
------------------------------------------------------------
------------------------------------------------------------
------------------------------------------------------------
------------------------------------------------------------
------------------------------------------------------------
------------------------------------------------------------
------------------------------------------------------------
------------------------------------------------------------
------------------------------------------------------------
------------------------------------------------------------
------------------------------------------------------------
------------------------------------------------------------
------------------------------------------------------------
------------------------------------------------------------
------------------------------------------------------------
------------------------------------------------------------
------------------------------------------------------------
------------------------------------------------------------
------------------------------------------------------------
------------------------------------------------------------
------------------------------------------------------------
------------------------------------------------------------
------------------------------------------------------------
------------------------------------------------------------
------------------------------------------------------------
------------------------------------------------------------
------------------------------------------------------------
------------------------------------------------------------
------------------------------------------------------------
------------------------------------------------------------
------------------------------------------------------------
------------------------------------------------------------
------------------------------------------------------------
------------------------------------------------------------
------------------------------------------------------------
------------------------------------------------------------
------------------------------------------------------------
------------------------------------------------------------
------------------------------------------------------------
------------------------------------------------------------
------------------------------------------------------------
--------------------------------------------tct-------------
------------------------------------------------------------
--------------------------tatttttctt--------------------cgct
ctttatgctgtt----ttttat-tt--------------tatgattt-------------
-----acaaaatgtgag---tactactgggta---------------g----t-------
------aaatacacctgacaata-------------------------------------
-------------------------------------------atgta------------
---------cgtaa-tttttataccacc--------------------------------
------------------------------taagttcacata-----------ctgagat
acca------------------------------------------------------at
gtac----------------------------------ct--------------------
-----------------gga----------------------------------------
----------------------------------------aatgttgtatgactg-tact
caattgaa-------------------------------tg--------------ttcaa
aataaa--------------------c--ata----------------------------
------------------------------------------------------------
------------------------------------------------------------
------------------------------------------------------------
------------gttacaaata--------------------------------------
--aataaataaa------------------------------------------------
------------------------------------------------------------
------------------------------------------------------------
------------------------------------------------------------
------------------------------------------------------------
------------------------------------------------------------
------------------------------------------------------------
----------------------
>L1-51_DR|540787
------------------------------------------------------------
------------------------------------------------------------
------------------------------------------------------------
------------------------------------------------------------
------------------------------------------------------------
------------------------------------------------------------
------------------------------------------------------------
------------------------------------------------------------
------------------------------------------------------------
------------------------------------------------------------
------------------------------------------------------------
------------------------------------------------------------
------------------------------------------------------------
------------------------------------------------------------
------------------------------------------------------------
------------------------------------------------------------
------------------------------------------------------------
------------------------------------------------------------
------------------------------------------------------------
------------------------------------------------------------
------------------------------------------------------------
------------------------------------------------------------
------------------------------------------------------------
------------------------------------------------------------
------------------------------------------------------------
------------------------------------------------------------
------------------------------------------------------------
------------------------------------------------------------
------------------------------------------------------------
------------------------------------------------------------
------------------------------------------------------------
------------------------------------------------------------
------------------------------------------------------------
------------------------------------------------------------
------------------------------------------------------------
------------------------------------------------------------
------------------------------------------------------------
------------------------------------------------------------
------------------------------------------------------------
------------------------------------------------------------
------------------------------------------------------------
------------------------------------------------------------
------------------------------------------------------------
------------------------------------------------------------
------------------------------------------------------------
------------------------------------------------------------
------------------------------------------------------------
------------------------------------------------------------
------------------------------------------------------------
------------------------------------------------------------
------------------------------------------------------------
------------------------------------------------------------
------------------------------------------------------------
------------------------------------------------------------
------------------------------------------------------------
------------------------------------------------------------
------------------------------------------------------------
------------------------------------------------------------
------------------------------------------------------------
------------------------------------------------------------
------------------------------------------------------------
------------------------------------------------------------
------------------------------------------------------------
------------------------------------------------------------
------------------------------------------------------------
------------------------------------------------------------
------------------------------------------------------------
------------------------------------------------------------
------------------------------------------------------------
------------------------------------------------------------
------------------------------------------------------------
------------------------------------------------------------
------------------------------------------------------------
------------------------------------------------------------
------------------------------------------------------------
------------------------------------------------------------
------------------------------------------------------------
------------------------------------------------------------
------------------------------------------------------------
------------------------------------------------------------
------------------------------------------------------------
------------------------------------------------------------
------------------------------------------------------------
------------------------------------------------------------
------------------------------------------------------------
------------------------------------------------------------
------------------------------------------------------------
------------------------------------------------------------
------------------------------------------------------------
------------------------------------------------------------
------------------------------------------------------------
------------------------------------------------------------
------------------------------------------------------------
------------------------------------------------------------
------------------------------------------------------------
------------------------------------------------------------
------------------------------------------------------------
------------------------------------------------------------
------------------------------------------------------------
------------------------------------------------------------
------------------------------------------------------------
------------------------------------------------------------
------------------------------------------------------------
------------------------------------------------------------
------------------------------------------------------------
------------------------------------------------------------
------------------------------------------------------------
---------aatttgag------tactatgcata-------------c----t-------
------tagtacacctggcaata-------------------------------------
-------------------------------------------atgta------------
---------tggcaa-ttgtatgtcatt--------------------------------
------------------------------t---ctcata-------------ctgaggt
ccaa------------------------------------------------------at
gtaa----------------------------------ct--------------------
-----------------tgg----------------------------------------
----------------------------------------aatattgtgtgattg-tatg
caaatgag-------------------------------tg--------------ttaac
aataaa--------------------catgaa----------------------------
------------------------------------------------------------
------------------------------------------------------------
------------------------------------------------------------
------------ataataaaaa----------caa-------------------------
--aa--------------------------------------------------------
------------------------------------------------------------
------------------------------------------------------------
------------------------------------------------------------
------------------------------------------------------------
------------------------------------------------------------
------------------------------------------------------------
----------------------
>L1-51_DR|540788
------------------------------------------------------------
------------------------------------------------------------
------------------------------------------------------------
------------------------------------------------------------
------------------------------------------------------------
------------------------------------------------------------
------------------------------------------------------------
------------------------------------------------------------
------------------------------------------------------------
------------------------------------------------------------
------------------------------------------------------------
------------------------------------------------------------
------------------------------------------------------------
------------------------------------------------------------
------------------------------------------------------------
------------------------------------------------------------
------------------------------------------------------------
------------------------------------------------------------
------------------------------------------------------------
------------------------------------------------------------
------------------------------------------------------------
------------------------------------------------------------
------------------------------------------------------------
------------------------------------------------------------
------------------------------------------------------------
------------------------------------------------------------
------------------------------------------------------------
------------------------------------------------------------
------------------------------------------------------------
------------------------------------------------------------
------------------------------------------------------------
------------------------------------------------------------
------------------------------------------------------------
------------------------------------------------------------
------------------------------------------------------------
------------------------------------------------------------
------------------------------------------------------------
------------------------------------------------------------
------------------------------------------------------------
------------------------------------------------------------
------------------------------------------------------------
------------------------------------------------------------
------------------------------------------------------------
------------------------------------------------------------
------------------------------------------------------------
------------------------------------------------------------
------------------------------------------------------------
------------------------------------------------------------
------------------------------------------------------------
------------------------------------------------------------
------------------------------------------------------------
------------------------------------------------------------
------------------------------------------------------------
------------------------------------------------------------
------------------------------------------------------------
------------------------------------------------------------
------------------------------------------------------------
------------------------------------------------------------
------------------------------------------------------------
------------------------------------------------------------
------------------------------------------------------------
------------------------------------------------------------
------------------------------------------------------------
------------------------------------------------------------
------------------------------------------------------------
------------------------------------------------------------
------------------------------------------------------------
------------------------------------------------------------
------------------------------------------------------------
------------------------------------------------------------
------------------------------------------------------------
------------------------------------------------------------
------------------------------------------------------------
------------------------------------------------------------
------------------------------------------------------------
------------------------------------------------------------
------------------------------------------------------------
------------------------------------------------------------
------------------------------------------------------------
------------------------------------------------------------
------------------------------------------------------------
------------------------------------------------------------
------------------------------------------------------------
------------------------------------------------------------
------------------------------------------------------------
------------------------------------------------------------
------------------------------------------------------------
------------------------------------------------------------
------------------------------------------------------------
------------------------------------------------------------
------------------------------------------------------------
------------------------------------------------------------
------------------------------------------------------------
------------------------------------------------------------
------------------------------------------------------------
------------------------------------------------------------
------------------------------------------------------------
------------------------------------------------------------
------------------------------------------------------------
------------------------------------------------------------
------------------------------------------------------------
------------------------------------------------------------
------------------------------------------------------------
------------------------------------------------------------
------------------------------------------------------------
------------------------------------------------------------
------------------------------------------------------------
-----acaaaatttgag------taatatgtata-------------g----t-------
------tagtacacttgacagta-------------------------------------
-------------------------------------------atgta------------
---------cgtaaa-ttgtatatcact--------------------------------
------------------------------taaggtcacata-----------ttgagat
tcaa------------------------------------------------------at
gtac----------------------------------ct--------------------
-----------------tga----------------------------------------
----------------------------------------aatgttgtatgattg-tact
caattgag-------------------------------tg--------------ttcac
aataaa--------------------cataaa----------------------------
------------------------------------------------------------
------------------------------------------------------------
------------------------------------------------------------
------------ataaaacaaa----------aa--------------------------
------------------------------------------------------------
------------------------------------------------------------
------------------------------------------------------------
------------------------------------------------------------
------------------------------------------------------------
------------------------------------------------------------
------------------------------------------------------------
----------------------
>L1-51_DR|626668
------------------------------------------------------------
------------------------------------------------------------
------------------------------------------------------------
------------------------------------------------------------
------------------------------------------------------------
------------------------------------------------------------
------------------------------------------------------------
------------------------------------------------------------
------------------------------------------------------------
------------------------------------------------------------
------------------------------------------------------------
------------------------------------------------------------
------------------------------------------------------------
------------------------------------------------------------
------------------------------------------------------------
------------------------------------------------------------
------------------------------------------------------------
------------------------------------------------------------
------------------------------------------------------------
------------------------------------------------------------
------------------------------------------------------------
------------------------------------------------------------
------------------------------------------------------------
------------------------------------------------------------
------------------------------------------------------------
------------------------------------------------------------
------------------------------------------------------------
------------------------------------------------------------
------------------------------------------------------------
------------------------------------------------------------
------------------------------------------------------------
------------------------------------------------------------
------------------------------------------------------------
------------------------------------------------------------
------------------------------------------------------------
------------------------------------------------------------
------------------------------------------------------------
------------------------------------------------------------
------------------------------------------------------------
------------------------------------------------------------
------------------------------------------------------------
------------------------------------------------------------
------------------------------------------------------------
------------------------------------------------------------
------------------------------------------------------------
------------------------------------------------------------
------------------------------------------------------------
------------------------------------------------------------
------------------------------------------------------------
------------------------------------------------------------
------------------------------------------------------------
------------------------------------------------------------
------------------------------------------------------------
------------------------------------------------------------
------------------------------------------------------------
------------------------------------------------------------
------------------------------------------------------------
------------------------------------------------------------
------------------------------------------------------------
------------------------------------------------------------
------------------------------------------------------------
------------------------------------------------------------
------------------------------------------------------------
------------------------------------------------------------
------------------------------------------------------------
------------------------------------------------------------
------------------------------------------------------------
------------------------------------------------------------
------------------------------------------------------------
------------------------------------------------------------
------------------------------------------------------------
------------------------------------------------------------
------------------------------------------------------------
------------------------------------------------------------
------------------------------------------------------------
------------------------------------------------------------
------------------------------------------------------------
------------------------------------------------------------
------------------------------------------------------------
------------------------------------------------------------
------------------------------------------------------------
------------------------------------------------------------
------------------------------------------------------------
------------------------------------------------------------
------------------------------------------------------------
------------------------------------------------------------
------------------------------------------------------------
------------------------------------------------------------
------------------------------------------------------------
------------------------------------------------------------
------------------------------------------------------------
------------------------------------------------------------
-------------------------ata-----------------gataa-a--------
-----ta-----------tatgctaatgca------------------------------
------------------------tgtacat----------gtatatgattac-------
-------act--tattcatatt----------------------------------ata-
----------------------atgtg---------------------------------
---------------taccca---------------------------------------
----tatgtataatgaagatggccacttg-------------------------------
------------------------------------------------------------
----------------------------------------------------------ag
attactcttgaaggaa--------------ctatattat------------------gac
-atgtgttctaaccct-ggatgtaaatag--------------tgtttaa----actttt
atttattttcgattattgttt-------ttttattttatctttttcc---tat--tatta
------------------------------------------------------------
--------------------------tttttttctt--------------------ctct
ctttatgctgtt----ttccac-tt--------------gataattc-------------
-----acaaaatttgag---tactactgtgta---------------g----t-------
------aaatacacctgacaata-------------------------------------
-------------------------------------------atgca------------
---------cataa-tttttataccacc--------------------------------
------------------------------taagttcccata-----------ctgagat
acca------------------------------------------------------at
gtac----------------------------------ct--------------------
-----------------tga----------------------------------------
----------------------------------------aaagctgtatgactg-tact
caattgaa-------------------------------tg--------------ttcaa
aataaa--------------------c--aaa----------------------------
------------------------------------------------------------
------------------------------------------------------------
------------------------------------------------------------
------------gttacaaaaa--------------------------------------
--aaaa------------------------------------------------------
------------------------------------------------------------
------------------------------------------------------------
------------------------------------------------------------
------------------------------------------------------------
------------------------------------------------------------
------------------------------------------------------------
----------------------
>L1-51_DR|626669
------------------------------------------------------------
------------------------------------------------------------
------------------------------------------------------------
------------------------------------------------------------
------------------------------------------------------------
------------------------------------------------------------
------------------------------------------------------------
------------------------------------------------------------
------------------------------------------------------------
------------------------------------------------------------
------------------------------------------------------------
------------------------------------------------------------
------------------------------------------------------------
------------------------------------------------------------
------------------------------------------------------------
------------------------------------------------------------
------------------------------------------------------------
------------------------------------------------------------
------------------------------------------------------------
------------------------------------------------------------
------------------------------------------------------------
------------------------------------------------------------
------------------------------------------------------------
------------------------------------------------------------
------------------------------------------------------------
------------------------------------------------------------
------------------------------------------------------------
------------------------------------------------------------
------------------------------------------------------------
------------------------------------------------------------
------------------------------------------------------------
------------------------------------------------------------
------------------------------------------------------------
------------------------------------------------------------
------------------------------------------------------------
------------------------------------------------------------
------------------------------------------------------------
------------------------------------------------------------
------------------------------------------------------------
------------------------------------------------------------
------------------------------------------------------------
------------------------------------------------------------
------------------------------------------------------------
------------------------------------------------------------
------------------------------------------------------------
------------------------------------------------------------
------------------------------------------------------------
------------------------------------------------------------
------------------------------------------------------------
------------------------------------------------------------
------------------------------------------------------------
------------------------------------------------------------
------------------------------------------------------------
------------------------------------------------------------
------------------------------------------------------------
------------------------------------------------------------
------------------------------------------------------------
------------------------------------------------------------
------------------------------------------------------------
------------------------------------------------------------
------------------------------------------------------------
------------------------------------------------------------
------------------------------------------------------------
------------------------------------------------------------
------------------------------------------------------------
------------------------------------------------------------
------------------------------------------------------------
------------------------------------------------------------
------------------------------------------------------------
------------------------------------------------------------
------------------------------------------------------------
------------------------------------------------------------
------------------------------------------------------------
------------------------------------------------------------
------------------------------------------------------------
------------------------------------------------------------
------------------------------------------------------------
------------------------------------------------------------
--------tacgaaaacacattccacaaattatataaaagacaaattggagacagaaagt
ggaataacctttactggtgaatagtagtcaagtatatgggaatttcaatgtaaatcaaca
agttcattcaactttaaagaatactgttggaaaaacattattagatatttcaaaatacca
gaaataacattcaaatataccaacaggtctccaaaatgat--------------------
----------------atatattttgggagtgtatg--tataatcaagaatatta---ga
aataaatacaggaggctcttgaacatatatttaaaag----atacctctagaaa-----g
taagt----tgttatattttggctgtgtaattcaagataca----gtaacggcagacaat
aaatacctgatgcatgctctcatgactgccagtaaa---------------aaagcaatc
ac----------------------------------------aattggatagatgcaact
attgagatctatacaatgga---------aat-aaatcacttctgtagttc---------
---acttaaag-aag-gatatattcctgg---------g------------------aaa
gttgaga-aaat------gg-gttgaa---------------------------------
------------------------------------------------------------
------------------------------------------------------------
------------------------------------------------------------
------------------------------------------------------------
------------------------------------------------------------
------------------------------------------------------------
------------------------------------------------------------
------------------------------------------------------------
------------------------------------------------------------
------------------------------------------------------------
------------------------------------------------------------
------------------------------------------------------------
------------------------------------------------------------
------------------------------------------------------------
------------------------------------------------------------
------------------------------------------------------------
---------------------------------------tatatttt-------------
------------------------------------------------------------
------------------------------------------------------------
------------------------------------------------------------
------------------------------------------------------------
------------------------------------------------------------
----------------------------------------------------------at
gtag----------------------------------a---------------------
------------------------------------------------------------
------------------------------------------------------------
------------------------------------------------------------
------------------------------------------------------------
------------------------------------------------------------
------------------------------------------------------------
------------------------------------------------------------
------------------------------------------------------------
------------------------------------------------------------
------------------------------------------------------------
------------------------------------------------------------
------------------------------------------------------------
------------------------------------------------------------
------------------------------------------------------------
------------------------------------------------------------
----------------------
>L1-51_DR|626670
------------------------------------------------------------
------------------------------------------------------------
------------------------------------------------------------
------------------------------------------------------------
------------------------------------------------------------
------------------------------------------------------------
------------------------------------------------------------
------------------------------------------------------------
------------------------------------------------------------
------------------------------------------------------------
------------------------------------------------------------
------------------------------------------------------------
------------------------------------------------------------
------------------------------------------------------------
------------------------------------------------------------
------------------------------------------------------------
------------------------------------------------------------
------------------------------------------------------------
------------------------------------------------------------
------------------------------------------------------------
------------------------------------------------------------
------------------------------------------------------------
------------------------------------------------------------
------------------------------------------------------------
------------------------------------------------------------
------------------------------------------------------------
------------------------------------------------------------
------------------------------------------------------------
------------------------------------------------------------
------------------------------------------------------------
------------------------------------------------------------
------------------------------------------------------------
------------------------------------------------------------
------------------------------------------------------------
------------------------------------------------------------
------------------------------------------------------------
------------------------------------------------------------
------------------------------------------------------------
------------------------------------------------------------
------------------------------------------------------------
------------------------------------------------------------
------------------------------------------------------------
------------------------------------------------------------
------------------------------------------------------------
------------------------------------------------------------
------------------------------------------------------------
------------------------------------------------------------
------------------------------------------------------------
------------------------------------------------------------
------------------------------------------------------------
------------------------------------------------------------
------------------------------------------------------------
------------------------------------------------------------
------------------------------------------------------------
------------------------------------------------------------
------------------------------------------------------------
------------------------------------------------------------
------------------------------------------------------------
------------------------------------------------------------
------------------------------------------------------------
------------------------------------------------------------
------------------------------------------------------------
------------------------------------------------------------
------------------------------------------------------------
------------------------------------------------------------
------------------------------------------------------------
------------------------------------t-----------------------
------------------------------------------------------------
------------------------------------------------------------
------------------------------------------------------------
------------------------------------------------------------
------------------------------------------------------------
------------------------------------------------------------
------------------------------------------------------------
------------------------------------------------------------
------------------------------------------tct---------------
------------------------------------------------------------
------------------------taaa--------------------------------
------------------------------------------------------------
------------------------------------------------------------
----------------------------acagaggtgctat-------------------
------------------------------------------------------------
-------------------------gaaggtggatctactgctatgagaatatttgcgga
aattgaggaagaaaacagcaaaaaacacaattcacagaattggagacccaaaaacagaag
caaac----------------------taaattcaatt------------------cagg
aaacttttaaagaattttataaaaccttttattctag-------------ggtggaaatg
tgacacaaatcgacacttaccttggaattatctacattaaatgaagaacaaaatagaaga
atgaccattgacatagtcgag--------gaggaattaaaaatggcaatta--------a
tagacttaaaccagg-caaatcacttgga----------tcagatgg-ctatatgacaga
atggatt-aaggagtttagaagtcaactaatttctgtcatactttctatatttaattggg
ttctaa------------------------------------------------------
-----aaaaaagacaaaaattctaccttgctggaaggaggcaataatatcagccatac--
--caaaaaaaggcaagggtcaaatggtatgtgggtcttagtggactatagaatatt----
-----tactt----ccatcatgtcaaagcacatg--------------------------
------------------aaagaatatatg------------cttatgctgataca----
--------ta-atgatcagacaggttt-----------------------tataagaca-
------------------------------acagc-------------------------
------------aaacac------------------------------------------
--actacacataatgacccatat-------------------------------------
------------------------------------------------------------
------------------------------------------------------------
acaaaataaacattga--------------------------------------------
-attaattatcat------aagtattgag-------------------------------
--------------gctga-----------------------------------------
------------------------------------------------------------
----------------------------------------------a------aa-agca
tttgactcagtt----a-------------------------------------------
------------------------------------------------------------
-------------atttgcattttcc----------------------------------
-----------------------------------------tc-----------------
------------------------------------------------------------
------------------------------------------------------------
------------------------------------------------------------
------------------------------------------------------------
------------------------------------------------------------
---------------------------------------------gacacagcatttgtc
agatttgg-------------------------------tt--------------ttaat
gataca-----------------aaacctaaagt--------------------------
------------------------------------------------------------
------------------------------------------------------------
------------------------------------------------------------
------------------------------------------------------------
------------------------------------------------------------
------------------------------------------------------------
------------------------------------------------------------
------------------------------------------------------------
------------------------------------------------------------
------------------------------------------------------------
------------------------------------------------------------
----------------------
>L1-51_DR|626671
------------------------------------------------------------
------------------------------------------------------------
------------------------------------------------------------
------------------------------------------------------------
------------------------------------------------------------
------------------------------------------------------------
------------------------------------------------------------
------------------------------------------------------------
------------------------------------------------------------
------------------------------------------------------------
------------------------------------------------------------
------------------------------------------------------------
------------------------------------------------------------
------------------------------------------------------------
------------------------------------------------------------
------------------------------------------------------------
------------------------------------------------------------
------------------------------------------------------------
------------------------------------------------------------
------------------------------------------------------------
------------------------------------------------------------
------------------------------------------------------------
------------------------------------------------------------
------------------------------------------------------------
------------------------------------------------------------
------------------------------------------------------------
------------------------------------------------------------
------------------------------------------------------------
------------------------------------------------------------
------------------------------------------------------------
------------------------------------------------------------
------------------------------------------------------------
------------------------------------------------------------
------------------------------------------------------------
------------------------------------------------------------
------------------------------------------------------------
------------------------------------------------------------
------------------------------------------------------------
------------------------------------------------------------
------------------------------------------------------------
------------------------------------------------------------
------------------------------------------------------------
------------------------------------------------------------
------------------------------------------------------------
------------------------------------------------------------
------------------------------------------------------------
------------------------------------------------------------
------------------------------------------------------------
------------------------------------------------------------
------------------------------------------------------------
------------------------------------------------------------
------------------------------------------------------------
------------------------------------------------------------
------------------------------------------------------------
------------------------------------------------------------
------------------------------------------------------------
------------------------------------------------------------
------------------------------------------------------------
------------------------------------------------------------
------------------------------------------------------------
------------------------------------------------------------
------------------------------------------------------------
------------------------------------------------------------
------------------------------------------------------------
------------------------------------------------------------
------------------------------------------------------------
------------------------------------------------------------
------------------------------------------------------------
------------------------------------------------------------
------------------------------------------------------------
------------------------------------------------------------
------------------------------------------------------------
------------------------------------------------------------
------------------------------------------------------------
------------------------------------------------------------
------------------------------------------------------------
------------------------------------------------------------
------------------------------------------------------------
------------------------------------------------------------
------------------------------------------------------------
------------------------------------------------------------
------------------------------------------------------------
------------------------------------------------------------
------------------------------------------------------------
------------------------------------------------------------
------------------------------------------------------------
-------------------------------tattttttattattttctgttagttttct
tttgataatttaaca---------------------atatttgagtactat---------
---gtc--------------tacttggta---------------------------caca
atggcaa-taatgtat-----gtaaattgca------------------tgtcatttaag
atcacattgagatt----------------------------------------------
---taaatgtaacttaaaacattgtatgattgt--------------------actc---
--aagtgactgaaatcaataaattaaaa-----------------aaaag-aaattgaaa
-aaaaga-----------aaaaaatatata------------------------------
------------------------tatatat----------atatatatatat-------
-------ata--tgtatatat-----------------------------tacaatata-
----------------------ttctgtgta-----------------------------
--------------acacctact-ga----------------------------------
---atgtgtataatgaaggtggtcatttc-------------------------------
------------------------------------------------------------
----------------------------------------------------------ag
attattctgaaaggag--------------ttatattag------------------g--
-gcacgttctcactct-ggatgtaaatag--------------taaacaccagcactatc
agtcaa------------------------------------------------------
------------------------------------------------------------
------------------------------------------------------------
--atataccaat----tagtctcctaaatgaaagcaaaccataatcat------------
-----atattctgggaatg-------tatgtata-------------t----tcaagaag
gttcgaacatatacctaaaagag-------------------------------------
-------------------------------------------atgtacctctagaa---
--agtaaggtgctat-attttggctgtg--------------------------------
------------------------------taaatctaaata-----------ctgtaac
gtcag---acaataaatacctgatgtgtgctctcatgactgtcagtaacagcaattacat
gcaa-----------------------------atta-ccacaat---------------
-------aagag-----cgacc--------------------------------------
--------------------------------taccttaaataattgtatagatg-cgac
tattgaga-------------------------------tc--------------aacaa
a-------------------------cacaaaat--------------------------
------------------------------------------------------------
---------------------------cccttctgtat----------------------
------------------------------------------------------------
--------tc-aattcaaagaa----------gt---aaa-----tattcctgggagaa-
ggaggaaacagaat---------------------taat--attt-cagatggaagacc-
-------------------------------------------------ggattttgttg
caataaattaatagaata---------------tat----------------atatatat
atgtatgtat--------------------------------------------------
-------gtatgtatgtatatatatatatat----------------------------a
catacat--------------acata----------------------------------
------------------------------------------------------------
----------------------
>L1-51_DR|626672
------------------------------------------------------------
------------------------------------------------------------
------------------------------------------------------------
------------------------------------------------------------
------------------------------------------------------------
------------------------------------------------------------
------------------------------------------------------------
------------------------------------------------------------
------------------------------------------------------------
------------------------------------------------------------
------------------------------------------------------------
------------------------------------------------------------
------------------------------------------------------------
------------------------------------------------------------
------------------------------------------------------------
------------------------------------------------------------
------------------------------------------------------------
------------------------------------------------------------
------------------------------------------------------------
------------------------------------------------------------
------------------------------------------------------------
------------------------------------------------------------
------------------------------------------------------------
------------------------------------------------------------
------------------------------------------------------------
------------------------------------------------------------
------------------------------------------------------------
------------------------------------------------------------
------------------------------------------------------------
------------------------------------------------------------
------------------------------------------------------------
------------------------------------------------------------
------------------------------------------------------------
------------------------------------------------------------
------------------------------------------------------------
------------------------------------------------------------
------------------------------------------------------------
------------------------------------------------------------
------------------------------------------------------------
------------------------------------------------------------
------------------------------------------------------------
------------------------------------------------------------
------------------------------------------------------------
------------------------------------------------------------
------------------------------------------------------------
------------------------------------------------------------
------------------------------------------------------------
------------------------------------------------------------
------------------------------------------------------------
------------------------------------------------------------
------------------------------------------------------------
------------------------------------------------------------
------------------------------------------------------------
------------------------------------------------------------
------------------------------------------------------------
------------------------------------------------------------
------------------------------------------------------------
------------------------------------------------------------
------------------------------------------------------------
------------------------------------------------------------
------------------------------------------------------------
------------------------------------------------------------
------------------------------------------------------------
------------------------------------------------------------
------------------------------------------------------------
------------------------------------------------------------
------------------------------------------------------------
------------------------------------------------------------
------------------------------------------------------------
------------------------------------------------------------
------------------------------------------------------------
------------------------------------------------------------
------------------------------------------------------------
------------------------------------------------------------
------------------------------------------------------------
------------------------------------------------------------
------------------------------------------------------------
------------------------------------------------------------
------------------------------------------------------------
------------------------------------------------------------
------------------------------------------------------------
------------------------------------------------------------
------------------------------------------------------------
------------------------------------------------------------
------------------------------------------------------------
------------------------------------------------------------
------------------------------------------------------------
------------------------------------------------------------
------------------------------------------------------------
------------------------------------------------------------
------------------------------------------------------------
------------------------------------------------------------
------------------------------------------------------------
------------------------------------------------------------
------------------------------------------------------------
------------------------------------------------------------
------------------------------------------------------------
------------------------------------------------------------
------------------------------------------------------------
------------------------------------------------------------
------------------------------------------------------------
------------------------------------------------------------
---------------------------ag--------------tgtttta----attttc
atttatttttaattattgtat-------ttttattttatcttttttc--ctat--tatta
ttattatttatttatttatctatttatatatttttaatt---------------------
--------------------------tattttattt--------------------attt
atttattttatt----tttc-------------------------tt-------------
-----acaaaatttgag---tactactgtgta---------------g----t-------
------aaatacacctgacaata-------------------------------------
-------------------------------------------atgca------------
---------cataa-tttttataccacc--------------------------------
------------------------------taagttcacata-----------ctgagat
acca------------------------------------------------------at
gtac----------------------------------ct--------------------
-----------------tga----------------------------------------
----------------------------------------aatgccgtatgattg-tact
caattgaa-------------------------------tg--------------ttcaa
aataaa--------------------cataaa----------------------------
------------------------------------------------------------
------------------------------------------------------------
------------------------------------------------------------
------------gttgcaaaaa--------------------------------------
--aagaaa----------------------------------------------------
------------------------------------------------------------
------------------------------------------------------------
------------------------------------------------------------
------------------------------------------------------------
------------------------------------------------------------
------------------------------------------------------------
----------------------
>L1-51_DR|626673
------------------------------------------------------------
------------------------------------------------------------
------------------------------------------------------------
------------------------------------------------------------
------------------------------------------------------------
------------------------------------------------------------
------------------------------------------------------------
------------------------------------------------------------
------------------------------------------------------------
------------------------------------------------------------
------------------------------------------------------------
------------------------------------------------------------
------------------------------------------------------------
------------------------------------------------------------
------------------------------------------------------------
------------------------------------------------------------
------------------------------------------------------------
------------------------------------------------------------
------------------------------------------------------------
------------------------------------------------------------
------------------------------------------------------------
------------------------------------------------------------
------------------------------------------------------------
------------------------------------------------------------
------------------------------------------------------------
------------------------------------------------------------
------------------------------------------------------------
------------------------------------------------------------
------------------------------------------------------------
------------------------------------------------------------
------------------------------------------------------------
------------------------------------------------------------
------------------------------------------------------------
------------------------------------------------------------
------------------------------------------------------------
------------------------------------------------------------
------------------------------------------------------------
------------------------------------------------------------
------------------------------------------------------------
------------------------------------------------------------
------------------------------------------------------------
------------------------------------------------------------
------------------------------------------------------------
------------------------------------------------------------
------------------------------------------------------------
------------------------------------------------------------
------------------------------------------------------------
------------------------------------------------------------
------------------------------------------------------------
------------------------------------------------------------
------------------------------------------------------------
------------------------------------------------------------
------------------------------------------------------------
------------------------------------------------------------
------------------------------------------------------------
------------------------------------------------------------
------------------------------------------------------------
------------------------------------------------------------
------------------------------------------------------------
------------------------------------------------------------
------------------------------------------------------------
------------------------------------------------------------
------------------------------------------------------------
------------------------------------------------------------
------------------------------------------------------------
------------------------------------------------------------
------------------------------------------------------------
------------------------------------------------------------
------------------------------------------------------------
------------------------------------------------------------
------------------------------------------------------------
------------------------------------------------------------
------------------------------------------------------------
------------------------------------------------------------
------------------------------------------------------------
------------------------------------------------------------
------------------------------------------------------------
------------------------------------------------------------
------------------------------------------------------------
------------------------------------------------------------
------------------------------------------------------------
------------------------------------------------------------
------------------------------------------------------------
--------------------gctctcatggctgccagtaaaaagc---------------
---------aatcacacact----------------------------------------
------------------------------------------------------------
-------aatggctacagc---aagagcaaccaaccttaaataattggatagatgcaact
attaatatctataaaatgg--------aaaaa-aaatcacttctgtagtta---------
---attcaaag-aag-gctatattcctgg---------g------------------aaa
atgaagg-aaat------gg-gttgaatata------------------ttttagttag-
------------------------------------------------------------
---------------aagacctgattttgttgc--------------------tata---
--aacgaatagaagatgctcaactgata-----------------gataa-g--------
-----ta-----------gaggctaatgtg------------------------------
------------------------t----------------gtgtatggttaa-------
-------ata--cactcatatt----------------------------------gta-
----------------------ttgtgtgat-----------------------------
--------------atcccca---------------------------------------
----tgtgtttaataaagatggtcatttg-------------------------------
------------------------------------------------------------
----------------------------------------------------------ag
attattctggaaggaa--------------ttacattat------------------gac
-atgcattcttaccct-ggatgtaaatag--------------tgcttta----atgttt
attattatt--tttgatata--------atttattc-----------------attattt
tt----------------------------------------------------------
------------------------t-gtcttttctt--------------------tttt
ctttatgctatt----cttctt-ta--------------tataattta------------
-----ccaaaatgtgag------tgctatgtata-------------g----t-------
------tagtacacctgacaata-------------------------------------
-------------------------------------------a----------------
------------------------------------------------------------
------------------------------------------------------------
------------------------------------------------------------
------------------------------------------------------------
------------------------------------------------------------
------------------------------------------------------------
------------------------------------------------------------
------------------------------------------------------------
------------------------------------------------------------
------------------------------------------------------------
------------------------------------------------------------
------------------------------------------------------------
------------------------------------------------------------
------------------------------------------------------------
------------------------------------------------------------
------------------------------------------------------------
------------------------------------------------------------
------------------------------------------------------------
------------------------------------------------------------
----------------------
>L1-51_DR|626674
------------------------------------------------------------
------------------------------------------------------------
------------------------------------------------------------
------------------------------------------------------------
------------------------------------------------------------
------------------------------------------------------------
------------------------------------------------------------
------------------------------------------------------------
------------------------------------------------------------
------------------------------------------------------------
------------------------------------------------------------
------------------------------------------------------------
------------------------------------------------------------
------------------------------------------------------------
------------------------------------------------------------
------------------------------------------------------------
------------------------------------------------------------
------------------------------------------------------------
------------------------------------------------------------
------------------------------------------------------------
------------------------------------------------------------
------------------------------------------------------------
------------------------------------------------------------
------------------------------------------------------------
------------------------------------------------------------
------------------------------------------------------------
------------------------------------------------------------
------------------------------------------------------------
------------------------------------------------------------
------------------------------------------------------------
------------------------------------------------------------
------------------------------------------------------------
------------------------------------------------------------
------------------------------------------------------------
------------------------------------------------------------
------------------------------------------------------------
------------------------------------------------------------
------------------------------------------------------------
------------------------------------------------------------
------------------------------------------------------------
------------------------------------------------------------
------------------------------------------------------------
------------------------------------------------------------
------------------------------------------------------------
------------------------------------------------------------
------------------------------------------------------------
------------------------------------------------------------
------------------------------------------------------------
------------------------------------------------------------
------------------------------------------------------------
------------------------------------------------------------
------------------------------------------------------------
------------------------------------------------------------
------------------------------------------------------------
------------------------------------------------------------
------------------------------------------------------------
------------------------------------------------------------
------------------------------------------------------------
------------------------------------------------------------
------------------------------------------------------------
------------------------------------------------------------
------------------------------------------------------------
------------------------------------------------------------
------------------------------------------------------------
------------------------------------------------------------
------------------------------------------------------------
------------------------------------------------------------
------------------------------------------------------------
------------------------------------------------------------
------------------------------------------------------------
------------------------------------------------------------
------------------------------------------------------------
------------------------------------------------------------
------------------------------------------------------------
------------------------------------------------------------
------------------------------------------------------------
------------------------------------------------------------
------------------------------------------------------------
------------------------------------------------------------
------------------------------------------------------------
------------------------------------------------------------
------------------------------------------cgtaactgcagatgcaat
aaagcaaaccattatcatatattttgggaatgtatg--tatattcaagaatattg---ga
aaga---acaggaggctctcgaacatatatttgaaatagatatacctctagaaa-----g
taagt----tgttatattttggctgtatggatccagacacc----gtaacggcagaaaat
aaataccttatgcatgccctcatggctgccagcaaa---------------aaaataatc
acacgcaaatggctacag-------agcgaccaagccttagtaattgaatagatgcaact
attgcgatctacacaatgg-----------aa-aaatcacttttgtcgtcg---------
---atttaaag-aag-gatatattcctga---------g------------------aaa
atggagg-aaat------gg-gttgaatata------------------tttaagttag-
------------------------------------------------------------
---------------aagacctgactttgttgc--------------------tgta---
--aatgtatagaagattatgatctgata-----------------gataa-c--------
-----ta-----------tatgctaatgta------------------------------
------------------------tgtactt----------gtatatggttat-------
-------act--tactcatatt----------------------------------gta-
----------------------atgtgtgac-----------------------------
--------------atcccca---------------------------------------
----tgtgtataatgaagatggtcagttg-------------------------------
------------------------------------------------------------
----------------------------------------------------------ag
attattctggaaggaa--------------ttatattat------------------gac
-aggcgttcttaccct-ggatgtaaatag--------------tgcttta----atttct
atttatttttaattaataaa--------ttttatttatttattactat-tttt--tatta
tttta------tttattat-----------------------------------------
------------------------t-attttttctt--------------------ctct
ctttatactgtt----gttcat-tt--------------tataattt-------------
-----acaaaattggag---tactactgtgta---------------g----t-------
------aagtacacctgacaata-------------------------------------
-------------------------------------------atgtt------------
---------cgtaa-tctctataccact--------------------------------
------------------------------taaggtcacata-----------ttgagat
accaat-----------------------------------------------gtaccat
gtac----------------------------------ct--------------------
-----------------tga----------------------------------------
----------------------------------------aatgctgtatgactg-tact
caattaaa-------------------------------tg--------------ttcat
aataaa--------------------cataaa----------------------------
------------------------------------------------------------
------------------------------------------------------------
------------------------------------------------------------
------------ataaaaaaag--------------------------------------
--aaaagaaa--------------------------------------------------
------------------------------------------------------------
------------------------------------------------------------
------------------------------------------------------------
------------------------------------------------------------
------------------------------------------------------------
------------------------------------------------------------
----------------------
>L1-51_DR|626675
------------------------------------------------------------
------------------------------------------------------------
------------------------------------------------------------
------------------------------------------------------------
------------------------------------------------------------
------------------------------------------------------------
------------------------------------------------------------
------------------------------------------------------------
------------------------------------------------------------
------------------------------------------------------------
------------------------------------------------------------
------------------------------------------------------------
------------------------------------------------------------
------------------------------------------------------------
------------------------------------------------------------
------------------------------------------------------------
------------------------------------------------------------
------------------------------------------------------------
------------------------------------------------------------
------------------------------------------------------------
------------------------------------------------------------
------------------------------------------------------------
------------------------------------------------------------
------------------------------------------------------------
------------------------------------------------------------
------------------------------------------------------------
------------------------------------------------------------
------------------------------------------------------------
------------------------------------------------------------
------------------------------------------------------------
------------------------------------------------------------
------------------------------------------------------------
------------------------------------------------------------
------------------------------------------------------------
------------------------------------------------------------
------------------------------------------------------------
------------------------------------------------------------
------------------------------------------------------------
------------------------------------------------------------
------------------------------------------------------------
------------------------------------------------------------
------------------------------------------------------------
------------------------------------------------------------
------------------------------------------------------------
------------------------------------------------------------
------------------------------------------------------------
------------------------------------------------------------
------------------------------------------------------------
------------------------------------------------------------
------------------------------------------------------------
------------------------------------------------------------
------------------------------------------------------------
------------------------------------------------------------
------------------------------------------------------------
------------------------------------------------------------
------------------------------------------------------------
------------------------------------------------------------
------------------------------------------------------------
------------------------------------------------------------
------------------------------------------------------------
------------------------------------------------------------
------------------------------------------------------------
------------------------------------------------------------
------------------------------------------------------------
------------------------------------------------------------
------------------------------------------------------------
------------------------------------------------------------
------------------------------------------------------------
------------------------------------------------------------
------------------------------------------------------------
------------------------------------------------------------
------------------------------------------------------------
------------------------------------------------------------
------------------------------------------------------------
------------------------------------------------------------
------------------------------------------------------------
------------------------------------------------------------
------------------------------------------------------------
------------------------------------------------------------
------------------------------------------------------------
------------------------------------------------------------
------------------------------------------------------------
------------------------------------------------------------
------------------------------------------------------------
--------------tattttggctgtgtggatccagataca----gtaacggcagacaat
aaatacttcatgcgtgctctcatggctgccagcaaa---------------aaagtaatc
atacgtaaatggctacagc---aagagcgaccaacccttaggaattgggtagacgcaact
attgagatctataaaattg----------aaa-aaatcacctttgttgtca---------
---atttaaag-aag-gatatattcctg--------------------------------
----agg-aaat------gg-gttgaatata------------------ttttagttag-
------------------------------------------------------------
---------------aagacctgactttgttgc--------------------tata---
--aatgaatagaagatgatgttctgaca-----------------gataa-a--------
-----ta-----------tatgctaatgta------------------------------
------------------------tgtacat----------gtatatggttac-------
-------act--tattcatatt----------------------------------ata-
----------------------atgtg---------------------------------
---------------tcccca---------------------------------------
----tgtgtataatgacgatggccatttg-------------------------------
------------------------------------------------------------
----------------------------------------------------------ag
attactcttgaaggaa--------------ttac--------------------------
------------------------------------------------------------
------------------------------------------------------------
------------------------------------------------------------
------------------------------------------------------------
------------------------------------------------------------
----------------------ttactatgta---------------g----t-------
------aaatccacctgacaata-------------------------------------
-------------------------------------------atgta------------
---------cgtaa-cttttataccacc--------------------------------
------------------------------taagttcacata-----------ctgagat
acca------------------------------------------------------at
atac----------------------------------ct--------------------
-----------------tga----------------------------------------
----------------------------------------aatgctgtataact---act
caattgaa-------------------------------tg--------------ttcaa
aataaa--------------------cataaa----------------------------
------------------------------------------------------------
------------------------------------------------------------
------------------------------------------------------------
------------ataaaaaaat--------------------------------------
--aaaaaa----------------------------------------------------
------------------------------------------------------------
------------------------------------------------------------
------------------------------------------------------------
------------------------------------------------------------
------------------------------------------------------------
------------------------------------------------------------
----------------------
>L1-51_DR|711951
------------------------------------------------------------
------------------------------------------------------------
------------------------------------------------------------
------------------------------------------------------------
------------------------------------------------------------
------------------------------------------------------------
------------------------------------------------------------
------------------------------------------------------------
------------------------------------------------------------
------------------------------------------------------------
------------------------------------------------------------
------------------------------------------------------------
------------------------------------------------------------
------------------------------------------------------------
------------------------------------------------------------
------------------------------------------------------------
------------------------------------------------------------
------------------------------------------------------------
------------------------------------------------------------
------------------------------------------------------------
------------------------------------------------------------
------------------------------------------------------------
------------------------------------------------------------
------------------------------------------------------------
------------------------------------------------------------
------------------------------------------------------------
------------------------------------------------------------
------------------------------------------------------------
------------------------------------------------------------
------------------------------------------------------------
------------------------------------------------------------
------------------------------------------------------------
------------------------------------------------------------
------------------------------------------------------------
------------------------------------------------------------
------------------------------------------------------------
------------------------------------------------------------
------------------------------------------------------------
------------------------------------------------------------
------------------------------------------------------------
------------------------------------------------------------
------------------------------------------------------------
------------------------------------------------------------
------------------------------------------------------------
------------------------------------------------------------
------------------------------------------------------------
------------------------------------------------------------
------------------------------------------------------------
------------------------------------------------------------
------------------------------------------------------------
------------------------------------------------------------
------------------------------------------------------------
------------------------------------------------------------
------------------------------------------------------------
------------------------------------------------------------
------------------------------------------------------------
------------------------------------------------------------
------------------------------------------------------------
------------------------------------------------------------
------------------------------------------------------------
------------------------------------------------------------
------------------------------------------------------------
------------------------------------------------------------
------------------------------------------------------------
------------------------------------------------------------
------------------------------------------------------------
------------------------------------------------------------
------------------------------------------------------------
------------------------------------------------------------
------------------------------------------------------------
------------------------------------------------------------
------------------------------------------------------------
------------------------------------------------------------
------------------------------------------------------------
------------------------------------------------------------
------------------------------------------------------------
------------------------------------------------------------
------------------------------------------------------------
------------------------------------------------------------
------------------------------------------------------------
------------------------------------------------------------
------------------------------------------------------------
------------------------------------------------------------
------------------------------------------------------------
------------------------------------------------------------
-------------------------------gcaaa---------------aaagcaatc
acacgcaaatggctacagc---aagagcgaccaacccttagtaattggatagacgcaact
attgagatttatacaatgg----------aaa-gaatcaccttcgttgtca---------
---acttaaag-aaa-gatatattcctga---------g------------------aaa
atggagg-aaat------gg-gttgaatata------------------ttttagttag-
------------------------------------------------------------
---------------aagacctgactttattgc--------------------tata---
--aatgaatagaagatgatgctctgata-----------------gataa-a--------
-----ta-----------tatgctaacgca------------------------------
------------------------tgcacat----------gtatatgactac-------
-------act--tattcatatt----------------------------------ata-
----------------------atgtg---------------------------------
---------------tccaca---------------------------------------
----tatgtataatgaagatggccacttg-------------------------------
------------------------------------------------------------
----------------------------------------------------------ag
attactcttgaaggaa--------------atatattat------------------gac
-atgtgttctaaccct-ggatgtaaatag--------------tgtttta----attttc
atttatttttgattattgtat-------ttttattttatctttttcc---tat--tatta
ttattatttatttatttatctatttatatattttttatttattt----------------
--tatttatttatttatttatttat-tttatttttc--------------------ttct
ctttatgctgtt----tttcac-tt--------------gataattt-------------
-----acaaaatttgag---tactactgtgta---------------g----t-------
------aaatacacctgacaata-------------------------------------
-------------------------------------------atgca------------
---------cataa-tttttataccacg--------------------------------
------------------------------taagttcacata-----------ctgagat
acca------------------------------------------------------at
gtac----------------------------------ct--------------------
-----------------tga----------------------------------------
----------------------------------------aatgccgtatgattg-tact
caattgaa-------------------------------tg--------------ttcaa
aataaa--------------------cataaa----------------------------
------------------------------------------------------------
------------------------------------------------------------
------------------------------------------------------------
------------gttgcaaaaa--------------------------------------
--aaaaaagaa-------------------------------------------------
------------------------------------------------------------
------------------------------------------------------------
------------------------------------------------------------
------------------------------------------------------------
------------------------------------------------------------
------------------------------------------------------------
----------------------
>L1-51_DR|711952
------------------------------------------------------------
------------------------------------------------------------
------------------------------------------------------------
------------------------------------------------------------
------------------------------------------------------------
------------------------------------------------------------
------------------------------------------------------------
------------------------------------------------------------
------------------------------------------------------------
------------------------------------------------------------
------------------------------------------------------------
------------------------------------------------------------
------------------------------------------------------------
------------------------------------------------------------
------------------------------------------------------------
------------------------------------------------------------
------------------------------------------------------------
------------------------------------------------------------
------------------------------------------------------------
------------------------------------------------------------
------------------------------------------------------------
------------------------------------------------------------
------------------------------------------------------------
------------------------------------------------------------
------------------------------------------------------------
------------------------------------------------------------
------------------------------------------------------------
------------------------------------------------------------
------------------------------------------------------------
------------------------------------------------------------
------------------------------------------------------------
------------------------------------------------------------
------------------------------------------------------------
------------------------------------------------------------
------------------------------------------------------------
------------------------------------------------------------
------------------------------------------------------------
------------------------------------------------------------
------------------------------------------------------------
------------------------------------------------------------
------------------------------------------------------------
------------------------------------------------------------
------------------------------------------------------------
------------------------------------------------------------
------------------------------------------------------------
------------------------------------------------------------
------------------------------------------------------------
------------------------------------------------------------
------------------------------------------------------------
------------------------------------------------------------
------------------------------------------------------------
------------------------------------------------------------
------------------------------------------------------------
------------------------------------------------------------
------------------------------------------------------------
------------------------------------------------------------
------------------------------------------------------------
------------------------------------------------------------
------------------------------------------------------------
------------------------------------------------------------
------------------------------------------------------------
------------------------------------------------------------
------------------------------------------------------------
------------------------------------------------------------
------------------------------------------------------------
------------------------------------------------------------
------------------------------------------------------------
------------------------------------------------------------
------------------------------------------------------------
------------------------------------------------------------
------------------------------------------------------------
------------------------------------------------------------
------------------------------------------------------------
------------------------------------------------------------
------------------------------------------------------------
------------------------------------------------------------
------------------------------------------------------------
------------------------------------------------------------
------------------------------------------------------------
------------------------------------------------------------
------------------------------------------------------------
------------------------------------------------------------
------------------------------------------------------------
------------------------------------------------------------
------------------------------------------------------------
------------------------------------------------------------
------------------------------------------------------------
------------------------------------------------------------
---------------------------------------------------------aaa
atgga-------------------------------------------------------
------------------------------------------------------------
------------------------------------------------------------
------------------------------------------------------------
------------------------------------------------------------
------------------------------------------------------------
------------------------------------------------ggaaatgggt--
------------------------------------------------------------
------------------------------------------------------------
------------------------------------------------------------
------------------------------------------------------------
------------------------------------------------------------
------------------------------------------------------------
-----------------------------------tgaatatatttcagag-agatt---
------------------------------------------------------------
------------------------------------------------------------
--------------------------------------------------------tcgt
tttgattt------------tgttg-------------atatgaat--------------
------------------------------------------------------------
------------------------------------------------------------
----------------------------------------------aaatagaa------
---------gatcctcattt----------------------------------------
------------------------------------------------------------
------------------------------------------------------------
------------------------------------------------------------
------------------------------------------------------------
------------------------------------------------------------
-------ga-------------------------------------------------tg
gataaa--------------------cataagc---------------------------
------------------------------------------------------------
------------------------------------------------------------
------------------------------------------------------------
------------------------------------------------------------
------------------------------------------------------------
------------------------------------------------------------
------------------------------------------------------------
------------------------------------------------------------
------------------------------------------------------------
------------------------------------------------------------
------------------------------------------------------------
----------------------
>L1-51_DR|711953
------------------------------------------------------------
------------------------------------------------------------
------------------------------------------------------------
------------------------------------------------------------
------------------------------------------------------------
------------------------------------------------------------
------------------------------------------------------------
------------------------------------------------------------
------------------------------------------------------------
------------------------------------------------------------
------------------------------------------------------------
------------------------------------------------------------
------------------------------------------------------------
------------------------------------------------------------
------------------------------------------------------------
------------------------------------------------------------
------------------------------------------------------------
------------------------------------------------------------
------------------------------------------------------------
------------------------------------------------------------
------------------------------------------------------------
------------------------------------------------------------
------------------------------------------------------------
------------------------------------------------------------
------------------------------------------------------------
------------------------------------------------------------
------------------------------------------------------------
------------------------------------------------------------
------------------------------------------------------------
------------------------------------------------------------
------------------------------------------------------------
------------------------------------------------------------
------------------------------------------------------------
------------------------------------------------------------
------------------------------------------------------------
------------------------------------------------------------
------------------------------------------------------------
------------------------------------------------------------
------------------------------------------------------------
------------------------------------------------------------
------------------------------------------------------------
------------------------------------------------------------
------------------------------------------------------------
------------------------------------------------------------
------------------------------------------------------------
------------------------------------------------------------
------------------------------------------------------------
------------------------------------------------------------
------------------------------------------------------------
------------------------------------------------------------
------------------------------------------------------------
------------------------------------------------------------
------------------------------------------------------------
------------------------------------------------------------
------------------------------------------------------------
------------------------------------------------------------
------------------------------------------------------------
------------------------------------------------------------
------------------------------------------------------------
------------------------------------------------------------
------------------------------------------------------------
------------------------------------------------------------
------------------------------------------------------------
------------------------------------------------------------
------------------------------------------------------------
------------------------------------------------------------
------------------------------------------------------------
------------------------------------------------------------
------------------------------------------------------------
------------------------------------------------------------
------------------------------------------------------------
------------------------------------------------------------
------------------------------------------------------------
------------------------------------------------------------
------------------------------------------------------------
------------------------------------------------------------
------------------------------------------------------------
------------------------------------------------------------
------------------------------------------------------------
------------------------------------------------------------
------------------------------------------------------------
------------------------------------------------------------
------------------------------------------------------------
------------------------------------------------------------
------------------------------------------------------------
------------------------------------------------------------
------------------------------------------------------------
------------------------------------------------------------
------------------------------------------------------------
------------------------------------------------------------
------------------------------------------------------------
------------------------------------------------------------
------------------------------------------------------------
----ata-----------tatatatatata------------------------------
------------------------tatatat----------atatatatatat-------
-------ata--tatatatatacac----------------------acacacaatgta-
----------------------ttctgagta-----------------------------
--------------atgtat----------------------------------------
---------atattgaaggtggtcatttg-------------------------------
------------------------------------------------------------
----------------------------------------------------------ag
attattctggaaggaa--------------ttatattag------------------gac
-acacgttctcatctt-ggatgtaaatag--------------tcttt----tcattttt
att-----------------------------at--------------------------
------------------------------------------------------------
--------------------------tattttcttt--------------------agat
ttttatgccttt----tttcttttt-----------------------------------
------------------------------------------------------------
------------------------------------------------------------
------------------------------------------------------------
------------------------------------------------------------
------------------------------------------------------------
------------------------------------------------------------
------------------------------------------------------------
------------------------------------------------------------
------------------------------------------------------------
------------------------------------------------------------
------------------------------------------------------------
------------------------------------------------------------
------------------------------------------------------------
------------------------------------------------------------
------------------------------------------------------------
------------------------------------------------------------
------------------------------------------------------------
------------------------------------------------------------
------------------------------------------------------------
------------------------------------------------------------
------------------------------------------------------------
------------------------------------------------------------
----------------------
>L1-51_DR|711954
------------------------------------------------------------
------------------------------------------------------------
------------------------------------------------------------
------------------------------------------------------------
------------------------------------------------------------
------------------------------------------------------------
------------------------------------------------------------
------------------------------------------------------------
------------------------------------------------------------
------------------------------------------------------------
------------------------------------------------------------
------------------------------------------------------------
------------------------------------------------------------
------------------------------------------------------------
------------------------------------------------------------
------------------------------------------------------------
------------------------------------------------------------
------------------------------------------------------------
------------------------------------------------------------
------------------------------------------------------------
------------------------------------------------------------
------------------------------------------------------------
------------------------------------------------------------
------------------------------------------------------------
------------------------------------------------------------
------------------------------------------------------------
------------------------------------------------------------
------------------------------------------------------------
------------------------------------------------------------
------------------------------------------------------------
------------------------------------------------------------
------------------------------------------------------------
------------------------------------------------------------
------------------------------------------------------------
------------------------------------------------------------
------------------------------------------------------------
------------------------------------------------------------
------------------------------------------------------------
------------------------------------------------------------
------------------------------------------------------------
------------------------------------------------------------
------------------------------------------------------------
------------------------------------------------------------
------------------------------------------------------------
------------------------------------------------------------
------------------------------------------------------------
------------------------------------------------------------
------------------------------------------------------------
------------------------------------------------------------
------------------------------------------------------------
------------------------------------------------------------
------------------------------------------------------------
------------------------------------------------------------
------------------------------------------------------------
------------------------------------------------------------
------------------------------------------------------------
------------------------------------------------------------
------------------------------------------------------------
------------------------------------------------------------
------------------------------------------------------------
------------------------------------------------------------
------------------------------------------------------------
------------------------------------------------------------
------------------------------------------------------------
------------------------------------------------------------
------------------------------------------------------------
------------------------------------------------------------
------------------------------------------------------------
------------------------------------------------------------
------------------------------------------------------------
------------------------------------------------------------
------------------------------------------------------------
------------------------------------------------------------
------------------------------------------------------------
------------------------------------------------------------
------------------------------------------------------------
------------------------------------------------------------
------------------------------------------------------------
------------------------------------------------------------
------------------------------------------------------------
------------------------------------------------------------
------------------------------------------------------------
------------------------------------------------------------
------------------------------------------------------------
------------------------------------------------------------
------------------------------------------------------------
------------------------------------------------------------
------------------------------------------------------------
------------------------------------------------------------
------------------------------------------------------------
------------------------------------------------------------
------------------------------------------------------------
------------------------------------------------------------
------------------------------------------------------------
------------------------------------------------------------
------------tattcacaat----------------------------------gta-
------------------------------------------------------------
--------------ataccca---------------------------------------
----tgtgtacaatggag------atttg-------------------------------
------------------------------------------------------------
----------------------------------------------------------ag
attatcatggaaggaa--------------ttatattag------------------aac
catacgttctcaccct-ggatgtaaatag--------------tcttttc----attttt
attattat----------------------------------------------------
------------------------------------------------------------
--------------------------tatttttttt--------------------caac
ttttatgctatt----ttgc-tttt--------------tataatgag------------
-----acaaaatttgag------tgcattatata-------------g----t-------
------aagtacacctggccata-------------------------------------
-------------------------------------------atgta------------
---------tgttaa-ttgtatgatttt--------------------------------
------------------------------taaggtcacatg-----------ctgagtt
tcaa------------------------------------------------------at
gtaa----------------------------------ct--------------------
-----------------tca----------------------------------------
----------------------------------------aatactgtacgattg-tact
caagtgag-------------------------------tg--------------ttaac
aataaa--------------------cataaa----------------------------
------------------------------------------------------------
------------------------------------------------------------
------------------------------------------------------------
------------------------------------------------------------
------------------------------------------------------------
------------------------------------------------------------
------------------------------------------------------------
------------------------------------------------------------
------------------------------------------------------------
------------------------------------------------------------
------------------------------------------------------------
----------------------
>L1-51_DR|711955
------------------------------------------------------------
------------------------------------------------------------
------------------------------------------------------------
------------------------------------------------------------
------------------------------------------------------------
------------------------------------------------------------
------------------------------------------------------------
------------------------------------------------------------
------------------------------------------------------------
------------------------------------------------------------
------------------------------------------------------------
------------------------------------------------------------
------------------------------------------------------------
------------------------------------------------------------
------------------------------------------------------------
------------------------------------------------------------
------------------------------------------------------------
------------------------------------------------------------
------------------------------------------------------------
------------------------------------------------------------
------------------------------------------------------------
------------------------------------------------------------
------------------------------------------------------------
------------------------------------------------------------
------------------------------------------------------------
------------------------------------------------------------
------------------------------------------------------------
------------------------------------------------------------
------------------------------------------------------------
------------------------------------------------------------
------------------------------------------------------------
------------------------------------------------------------
------------------------------------------------------------
------------------------------------------------------------
------------------------------------------------------------
------------------------------------------------------------
------------------------------------------------------------
------------------------------------------------------------
------------------------------------------------------------
------------------------------------------------------------
------------------------------------------------------------
------------------------------------------------------------
------------------------------------------------------------
------------------------------------------------------------
------------------------------------------------------------
------------------------------------------------------------
------------------------------------------------------------
------------------------------------------------------------
------------------------------------------------------------
------------------------------------------------------------
------------------------------------------------------------
------------------------------------------------------------
------------------------------------------------------------
------------------------------------------------------------
------------------------------------------------------------
------------------------------------------------------------
------------------------------------------------------------
------------------------------------------------------------
------------------------------------------------------------
------------------------------------------------------------
------------------------------------------------------------
------------------------------------------------------------
------------------------------------------------------------
------------------------------------------------------------
------------------------------------------------------------
------------------------------------------------------------
------------------------------------------------------------
------------------------------------------------------------
------------------------------------------------------------
------------------------------------------------------------
------------------------------------------------------------
------------------------------------------------------------
------------------------------------------------------------
------------------------------------------------------------
------------------------------------------------------------
------------------------------------------------------------
------------------------------------------------------------
------------------------------------------------------------
------------------------------------------------------------
------------------------------------------------------------
------------------------------------------------------------
------------------------------------------------------------
------------------------------------------------------------
------------------------------------------------------------
------------------------------------------------------------
------------------------------------------------------------
------------------------------------------------------------
------------------------------------------------------------
------------------------------------------------------------
------------------------------------------------------------
------------------------------------------------------------
------------------------------------------------------------
------------------------------------------------------------
------------------------------------------------------------
------------------------------------------tatatagttat-------
-------aaa--tataaatattc--t----------------------------gtgta-
------------------------------------------------------------
--------------ataccta---------------------------------------
----tgtgtataattaagata--tattca-------------------------------
------------------------------------------------------------
----------------------------------------------------------ag
aatatttaggaaggaa--------------ttatattag------------------gat
-acatgttctcactct-gcatataaatag--------------tcttttac-attttttt
attattactt--------------------ttat--------------------------
------------------------------------------------------------
--------------------------tattttctgt--------------------tgat
ttttctgctatt----tttcttttt--------------tttaattta------------
-----acaaaattaaag------tattatgtata-------------g----t-------
------tagtacacttgacaata-------------------------------------
-------------------------------------------ctgta------------
---------tataaa-ttgtatgtcatt--------------------------------
------------------------------taaggtcacata-----------cagaaat
ct--------------------------------------------------------at
ttaa----------------------------------ct--------------------
-----------------tga----------------------------------------
----------------------------------------aatattgtatgcttg-tact
aaagtaag-------------------------------tg--------------tcaac
aataaa--------------------cataaa----------------------------
------------------------------------------------------------
----------------------------gattttgtgg----------------------
------------------------------------------------------------
----------ctataaatgaac----------aga-------------------------
--aaaagctcaact--------------gatagataaatacacga---------------
------------------------------------------------------------
-------------taatg-------------tgtg-------------------------
------------------------------------------------------------
--------------tctatgt---------------------------------------
------------------------------------------------------------
------------------------------------------------------------
----------------------
>L1-51_DR|711956
------------------------------------------------------------
------------------------------------------------------------
------------------------------------------------------------
------------------------------------------------------------
------------------------------------------------------------
------------------------------------------------------------
------------------------------------------------------------
------------------------------------------------------------
------------------------------------------------------------
------------------------------------------------------------
------------------------------------------------------------
------------------------------------------------------------
------------------------------------------------------------
------------------------------------------------------------
------------------------------------------------------------
------------------------------------------------------------
------------------------------------------------------------
------------------------------------------------------------
------------------------------------------------------------
------------------------------------------------------------
------------------------------------------------------------
------------------------------------------------------------
------------------------------------------------------------
------------------------------------------------------------
------------------------------------------------------------
------------------------------------------------------------
------------------------------------------------------------
------------------------------------------------------------
------------------------------------------------------------
------------------------------------------------------------
------------------------------------------------------------
------------------------------------------------------------
------------------------------------------------------------
------------------------------------------------------------
------------------------------------------------------------
------------------------------------------------------------
------------------------------------------------------------
------------------------------------------------------------
------------------------------------------------------------
------------------------------------------------------------
------------------------------------------------------------
------------------------------------------------------------
------------------------------------------------------------
------------------------------------------------------------
------------------------------------------------------------
------------------------------------------------------------
------------------------------------------------------------
------------------------------------------------------------
------------------------------------------------------------
------------------------------------------------------------
------------------------------------------------------------
------------------------------------------------------------
------------------------------------------------------------
------------------------------------------------------------
------------------------------------------------------------
------------------------------------------------------------
------------------------------------------------------------
------------------------------------------------------------
------------------------------------------------------------
------------------------------------------------------------
------------------------------------------------------------
------------------------------------------------------------
------------------------------------------------------------
------------------------------------------------------------
------------------------------------------------------------
------------------------------------------------------------
------------------------------------------------------------
------------------------------------------------------------
------------------------------------------------------------
------------------------------------------------------------
------------------------------------------------------------
------------------------------------------------------------
------------------------------------------------------------
------------------------------------------------------------
------------------------------------------------------------
------------------------------------------------------------
------------------------------------------------------------
------------------------------------------------------------
------------------------------------------------------------
------------------------------------------------------------
----------------------------------------------------------c-
------------------------------------------------tgtggaattaac
aaagcaaaccatttttatttattttgggaacatatgtatatattcaagaatattg---ga
gggaaatacagaaggctcttgaacacatatttaaaagagatatacctctagaaa-----g
taagttgtta----tattttggctgtgcaaatccagattta----gtaacagcaaacaat
gaattcctgatgcctgctctcatggctgccagtaaaaaa--------------agtaatc
acac----------acagc---aagagtaacaaaccttaaataattgcatagatgcaact
attgagatctatacaaa----------ggaaa-aaatcacttctgtagtta---------
---atttaaag-aag-gatatatttctgg---------g------------------aaa
gtggaagaaaag------gg-gttgaatata------------------ttttagttag-
------------------------------------------------------------
---------------aagacctgattttcttgc--------------------aata---
--aacaaatagaagatgctcaactgata-----------------catgc-t--------
-----aa-----------tg----------------------------------------
------------------------tgtgtatac--------gtatatggt--t-------
-------ata--tattcatatt----------------------------------gta-
----------------------ttgtatgtt-----------------------------
--------------attacca---------------------------------------
----tgtgtataatgaagatggtcatttt-------------------------------
------------------------------------------------------------
----------------------------------------------------------ag
attattctgtaaggaa--------------ttatatcat------------------gac
-atgcattctccccct-ggatgtaaatag--------------tgcttta----attttt
attatta-----------------------------------------------------
------------------------------------------------------------
-----------------------------------------------------------t
ttttaggatatt----tttc-tttc--------------tataattta------------
-----ataaaatttgag------cactatgtaca-------------g----t-------
------tagtacacctgacaata-------------------------------------
-------------------------------------------atgta------------
---------cgtcga-ttgtatatcact--------------------------------
------------------------------caaggtcacata-----------ttgagat
tcaa------------------------------------------------------at
gtac----------------------------------ct--------------------
-----------------tga----------------------------------------
----------------------------------------aatgttgtacgac---tact
caattgag-------------------------------tg--------------ttcac
aataaa--------------------cataaa----------------------------
------------------------------------------------------------
------------------------------------------------------------
------------------------------------------------------------
------------ataaaaaaa---------------------------------------
------------------------------------------------------------
------------------------------------------------------------
------------------------------------------------------------
------------------------------------------------------------
------------------------------------------------------------
------------------------------------------------------------
------------------------------------------------------------
----------------------
>L1-51_DR|711957
------------------------------------------------------------
------------------------------------------------------------
------------------------------------------------------------
------------------------------------------------------------
------------------------------------------------------------
------------------------------------------------------------
------------------------------------------------------------
------------------------------------------------------------
------------------------------------------------------------
------------------------------------------------------------
------------------------------------------------------------
------------------------------------------------------------
------------------------------------------------------------
------------------------------------------------------------
------------------------------------------------------------
------------------------------------------------------------
------------------------------------------------------------
------------------------------------------------------------
------------------------------------------------------------
------------------------------------------------------------
------------------------------------------------------------
------------------------------------------------------------
------------------------------------------------------------
------------------------------------------------------------
------------------------------------------------------------
------------------------------------------------------------
------------------------------------------------------------
------------------------------------------------------------
------------------------------------------------------------
------------------------------------------------------------
------------------------------------------------------------
------------------------------------------------------------
------------------------------------------------------------
------------------------------------------------------------
------------------------------------------------------------
------------------------------------------------------------
------------------------------------------------------------
------------------------------------------------------------
------------------------------------------------------------
------------------------------------------------------------
------------------------------------------------------------
------------------------------------------------------------
------------------------------------------------------------
------------------------------------------------------------
------------------------------------------------------------
------------------------------------------------------------
------------------------------------------------------------
------------------------------------------------------------
------------------------------------------------------------
------------------------------------------------------------
------------------------------------------------------------
------------------------------------------------------------
------------------------------------------------------------
------------------------------------------------------------
------------------------------------------------------------
------------------------------------------------------------
------------------------------------------------------------
------------------------------------------------------------
------------------------------------------------------------
------------------------------------------------------------
------------------------------------------------------------
------------------------------------------------------------
------------------------------------------------------------
------------------------------------------------------------
------------------------------------------------------------
------------------------------------------------------------
------------------------------------------------------------
------------------------------------------------------------
------------------------------------------------------------
------------------------------------------------------------
------------------------------------------------------------
------------------------------------------------------------
------------------------------------------------------------
------------------------------------------------------------
------------------------------------------------------------
------------------------------------------------------------
------------------------------------------------------------
------------------------------------------------------------
------------------------------------------------------------
------------------------------------------------------------
------------------------------------------------------------
------------------------------------------------------------
------------------------------------------------------------
---------------------------------------------ctctagaaa-----g
taaat----tattatattttggctgtgtggatccagataca----gtaacggcagacaat
aaataccttatgcgtgttctcatggttgccagcaaag--------------aaagcaatc
acacgcaaatggctacagc---atttgcgatcaacccttagtaattggatagatgcaact
attgagatctatacgatgga---------aaa-aaatcacctttgttgtca---------
---atttaaag-aag-gatatattcctga---------g------------------aaa
atggagg-aaat------gg-gttgaatata------------------ttttagttag-
------------------------------------------------------------
---------------aagacctgactttgttgc--------------------tata---
--aatgaatagaagatgatgttctgata-----------------gataa----------
------a-----------tatgttaatgta------------------------------
------------------------tgtacatgtac-----agtatatggttac-------
-------act--tattcatatt----------------------------------ata-
----------------------atgtg---------------------------------
---------------tcccca---------------------------------------
----tgtgtataatgaatatggtcacttg-------------------------------
------------------------------------------------------------
----------------------------------------------------------ag
attactctggaaggaa--------------ttatattat------------------gac
-atgtgttctaaccct-ggatgtaaatag--------------tgtttta----atttcc
atttattt-----------------------tatttttgatttttcc---tat--tattt
tt----------------------------------------------------------
--------------------------tacttttctt--------------------ctcg
ctttatgt-------------------------------tataattt-------------
-----acaatatgtgag---tactattgtgta---------------g----t-------
------aaatacacctgacaata-------------------------------------
-------------------------------------------atgta------------
---------cgtaa-tttttatatcacc--------------------------------
------------------------------taggttcactta-----------ctgagat
acca------------------------------------------------------at
gtac----------------------------------ct--------------------
-----------------tga----------------------------------------
----------------------------------------aatgctgtatgattg-tact
caattaaa-------------------------------tg--------------ttcaa
tataaa--------------------caaagt----------------------------
------------------------------------------------------------
------------------------------------------------------------
------------------------------------------------------------
------------ttaaaaaaaactatcatcgggaatgtaa----gtatattcaagaatat
tggaaagaaatacaggaagctc--------------------------------------
-----------------------------------------------ttatatattatta
taattaacatata-----------------------------------------------
------------------------------------------------------------
-------------------atttaaaaagatata-----------------cctctagaa
------------------------------------------------------------
------------------------------------------------------------
----------------------
>L1-51_DR|793995
------------------------------------------------------------
------------------------------------------------------------
------------------------------------------------------------
------------------------------------------------------------
------------------------------------------------------------
------------------------------------------------------------
------------------------------------------------------------
------------------------------------------------------------
------------------------------------------------------------
------------------------------------------------------------
------------------------------------------------------------
------------------------------------------------------------
------------------------------------------------------------
------------------------------------------------------------
------------------------------------------------------------
------------------------------------------------------------
------------------------------------------------------------
------------------------------------------------------------
------------------------------------------------------------
------------------------------------------------------------
------------------------------------------------------------
------------------------------------------------------------
------------------------------------------------------------
------------------------------------------------------------
------------------------------------------------------------
------------------------------------------------------------
------------------------------------------------------------
------------------------------------------------------------
------------------------------------------------------------
------------------------------------------------------------
------------------------------------------------------------
------------------------------------------------------------
------------------------------------------------------------
------------------------------------------------------------
------------------------------------------------------------
------------------------------------------------------------
------------------------------------------------------------
------------------------------------------------------------
------------------------------------------------------------
------------------------------------------------------------
------------------------------------------------------------
------------------------------------------------------------
------------------------------------------------------------
------------------------------------------------------------
------------------------------------------------------------
------------------------------------------------------------
------------------------------------------------------------
------------------------------------------------------------
------------------------------------------------------------
------------------------------------------------------------
------------------------------------------------------------
------------------------------------------------------------
------------------------------------------------------------
------------------------------------------------------------
------------------------------------------------------------
------------------------------------------------------------
------------------------------------------------------------
------------------------------------------------------------
------------------------------------------------------------
------------------------------------------------------------
------------------------------------------------------------
------------------------------------------------------------
------------------------------------------------------------
------------------------------------------------------------
------------------------------------------------------------
------------------------------------------------------------
------------------------------------------------------------
------------------------------------------------------------
------------------------------------------------------------
------------------------------------------------------------
------------------------------------------------------------
------------------------------------------------------------
------------------------------------------------------------
------------------------------------------------------------
------------------------------------------------------------
------------------------------------------------------------
------------------------------------------------------------
------------------------------------------------------------
------------------------------------------------------------
------------------------------------------------------------
------------------------------------------------------------
------------------------------------------------------------
------------------------------------------------------------
------------------------------------------------------------
------------------------------------------------------------
------------------------------------------------------------
------------------------------------------------------------
------------------------------------------------------------
------------------------------------------------------------
------------------------------------------------------------
------------------------------------------------------------
------------------------------------------------------------
-----gaatagaagatgatgttctgaca-----------------gataa-a--------
-----ta-----------tatgctaatgta------------------------------
------------------------ggtacat----------gaatatggttac-------
-------act--tattcatatt----------------------------------ata-
----------------------atgtg---------------------------------
---------------tcccca---------------------------------------
----tgtgtataatgaagatggccacttg-------------------------------
------------------------------------------------------------
----------------------------------------------------------ag
atttctcttgaaggaa--------------ttaccttat------------------gat
-atgtgttccaaccct-ggatgtaaatag--------------tgtttta----attttc
atttatttttgattattata--------ttttattttatcttttcct---cat--tttt-
------------------------------------------------------------
--------------------------tatttttctt--------------------ctct
ctttatgctgtt----tttcat-tt--------------tataattt-------------
-----acaaaatttgag---cactactgtgta---------------g----t-------
------aaatacacctgacaata-------------------------------------
-------------------------------------------atgta------------
---------cgtaa-tttttataccacc--------------------------------
------------------------------taagttcacata-----------ctgagat
acca------------------------------------------------------at
gtac----------------------------------ct--------------------
-----------------tga----------------------------------------
----------------------------------------aatgctgtgtgactg-tact
caattgaa-------------------------------tg--------------ttcaa
aataat--------------------c--aac----------------------------
------------------------------------------------------------
------------------------------------------------------------
------------------------------------------------------------
------------gtaaaaaaaa--------------------------------------
--aaaaaaaaaaaa----------------------------------------------
------------------------------------------------------------
------------------------------------------------------------
------------------------------------------------------------
------------------------------------------------------------
------------------------------------------------------------
------------------------------------------------------------
----------------------
>L1-51_DR|793996
------------------------------------------------------------
------------------------------------------------------------
------------------------------------------------------------
------------------------------------------------------------
------------------------------------------------------------
------------------------------------------------------------
------------------------------------------------------------
------------------------------------------------------------
------------------------------------------------------------
------------------------------------------------------------
------------------------------------------------------------
------------------------------------------------------------
------------------------------------------------------------
------------------------------------------------------------
------------------------------------------------------------
------------------------------------------------------------
------------------------------------------------------------
------------------------------------------------------------
------------------------------------------------------------
------------------------------------------------------------
------------------------------------------------------------
------------------------------------------------------------
------------------------------------------------------------
------------------------------------------------------------
------------------------------------------------------------
------------------------------------------------------------
------------------------------------------------------------
------------------------------------------------------------
------------------------------------------------------------
------------------------------------------------------------
------------------------------------------------------------
------------------------------------------------------------
------------------------------------------------------------
------------------------------------------------------------
------------------------------------------------------------
------------------------------------------------------------
------------------------------------------------------------
------------------------------------------------------------
------------------------------------------------------------
------------------------------------------------------------
------------------------------------------------------------
------------------------------------------------------------
------------------------------------------------------------
------------------------------------------------------------
------------------------------------------------------------
------------------------------------------------------------
------------------------------------------------taaattggaact
accaacactaactgatgaacaaaacaaattattgacagcagaaataacagaaaccgaagt
aaaaaaggccattactaagcttaaatgtaacaaatctccaggaccagatggatttactgg
ggagtggtatagggcattccaaaaagagataatacccatcttggcccggtcctttaattg
gaccctaaaaaatgcgactgttccaccatcatggaaagaagcaataatatctatcattcc
aaaagaggacaaagacaagttacagtgcggatcatacagacctctatctgtgttaaatgt
tgattatagattatatacatcaattatggccagaagaatggaagacctcatgcccaatct
gataaaccaagaccaatctggattcatccgacagcgtcaaactaatgataatattagacg
cactttacatgttatgaaccatatcaggagaaataagataacagcaatgattttaagttt
agacgctgaaaaagctttcgattctgtcagctggacatatctttacaaagtcttacacaa
atttggcttccacgaaactataatcaaaagtatacaagcactttatgatacaccaactgc
aaaaataaagatcaacggccacctctcaaactcattcacattggaaagaggcaccagaca
gggatgcccgtggtcccctcaattgtttgcactttatttggaacccctagtacaaagcat
aagacagaataaaacaattcaaggtatcaatattaaaggagtggaacacaagattgcctg
ctacgcagatgatgtattgatttatttaagaaatccaaccacttcactaccctatctcat
ggaacagctccaaaactctggccctatctctggatataaattaaacatagaaaaaactga
aataattacttataattataatccccctacaaatattaaaaatgtatactcattaaaatg
gcatacaaaatctttcaaatatttaggtatccatctaacaaaaaacacagaaaaaatcca
aaaaatgaacttcgaccctataactgctaaaactagagaagatttgaccagatggaacct
aatccccttttttagctttagttcgaggatcgaaacaattaagatgaacattgtaccaaa
atttttatatttatttcagtgtctacctgtagaaataccagagaaacaatttatagaatg
ggataaaatgctttcgcgcttcatttggcagggaaaaaagccgagagtacgctttaaaac
actgcagctgccgaaagataaaggaggatgggctctcccctctctaaaagactattatat
agcagcacaaatcaggactatagtaaactggtgtgacccacactatcatgccccatggaa
agatatagaaaacctaacatttagaaatacgcctgttcaagccatattaatagatgaaaa
attacaaaaatatacagaacaaatagaagacccatggacaaaacttactttaaatgtctg
gacatcagtgatgaaagaatttaacctgctaaaatactgtacagttctaaaatggatcgc
ttatgattctgatttcacaccaaacagattggataacagattcaaattatgggcaaacaa
gggaatcacttccttcagtaccatcattaaaaagggagaaattttaagctttcaacaatt
aaaggacaattttctacttgaaaatcaagatttttataggtacctc-caagtgcgaaact
attatgatcagaaaataaaaggaaaacttgaagacaatcagaatccactgatagatataa
ttaaaaaagctcacacatcaggtataaa-gtacaaaatagtctctctgatatacaagagt
ctgagaagtatgaaaacacaatccacaaattatataaaagaaaaatgggagacagaaagt
ggaacaacattcactgatgaagagtggacaaatatatgggaatttcaatggaaatcaaca
agctcattaaactggaaagaaaactgttggaaaaacattattagatatttcaaaacacca
gcactaacagctaaatatacaaataagtctccaaaatgctggcgtaactgcggatgcaat
aaagcaaaccattatcatatcttttgggaatgtatg--tatattcaagaatactg---ga
aagaaatacaagaggctcttgaatatatatttgaaaaagatatacctctagaaa-----g
taaat----tgttatattttggctgtgtggatccagatatg----gtaacggcagacaat
aaataccttatgcgtgctctcatggctgccagcaaa---------------aaagcaatc
acacgcaaatggctacaac---aagagcgaccaacccttagtaattggatagacgcaact
attgagatttacacaatgg----------aaa-gaatcaccttcgttgtca---------
---acttaaag-aaa-gatatattcctga---------g------------------aaa
atggagg-aaat------gg-gttgaatata------------------ttttagttag-
------------------------------------------------------------
---------------aagacctgactttattgc--------------------tata---
--aatgaatagaagatgatgctctgata-----------------gataa-a--------
-----ta-----------tatgctaatgca------------------------------
------------------------tgcacat----------gtatatgactac-------
-------act--tattcatatt----------------------------------ata-
----------------------atgtg---------------------------------
---------------tcccca---------------------------------------
----tatgtataatgaaaatggccacttg-------------------------------
------------------------------------------------------------
----------------------------------------------------------ag
attactcttgaaggaa--------------atatattat------------------gac
-atgtgttctaaccct-ggatgtaaatag--------------tgtttta----attttc
atttatttttgattattgtat-------ttttattttatctttttcc---tat--tatta
ttattatttatttatttatctattttt---------------------------------
--------------tatttatttat-tttatttttc--------------------ctct
ctctatgctgtt----tttcac-tt--------------gataattt-------------
-----acaaaatctgag---tactactgtgta---------------g----t-------
------aaatacacctgacaata-------------------------------------
-------------------------------------------atgca------------
---------cataa-tttttataccacc--------------------------------
------------------------------taagttcacata-----------ctgagat
acca------------------------------------------------------at
gtac----------------------------------ct--------------------
-----------------tga----------------------------------------
----------------------------------------aatgccgtatgattg-tact
caattgaa-------------------------------tg--------------ttcaa
aataaa--------------------cataaa----------------------------
------------------------------------------------------------
------------------------------------------------------------
------------------------------------------------------------
------------gttgcaaaaa--------------------------------------
--agaaa-----------------------------------------------------
------------------------------------------------------------
------------------------------------------------------------
------------------------------------------------------------
------------------------------------------------------------
------------------------------------------------------------
------------------------------------------------------------
----------------------
>L1-51_DR|793997
------------------------------------------------------------
------------------------------------------------------------
------------------------------------------------------------
------------------------------------------------------------
------------------------------------------------------------
------------------------------------------------------------
------------------------------------------------------------
------------------------------------------------------------
------------------------------------------------------------
------------------------------------------------------------
------------------------------------------------------------
------------------------------------------------------------
------------------------------------------------------------
------------------------------------------------------------
------------------------------------------------------------
------------------------------------------------------------
------------------------------------------------------------
------------------------------------------------------------
------------------------------------------------------------
------------------------------------------------------------
------------------------------------------------------------
------------------------------------------------------------
------------------------------------------------------------
------------------------------------------------------------
------------------------------------------------------------
------------------------------------------------------------
------------------------------------------------------------
------------------------------------------------------------
------------------------------------------------------------
------------------------------------------------------------
------------------------------------------------------------
------------------------------------------------------------
------------------------------------------------------------
------------------------------------------------------------
------------------------------------------------------------
------------------------------------------------------------
------------------------------------------------------------
------------------------------------------------------------
------------------------------------------------------------
------------------------------------------------------------
------------------------------------------------------------
------------------------------------------------------------
------------------------------------------------------------
------------------------------------------------------------
------------------------------------------------------------
------------------------------------------------------------
------------------------------------------------------------
------------------------------------------------------------
------------------------------------------------------------
------------------------------------------------------------
------------------------------------------------------------
------------------------------------------------------------
------------------------------------------------------------
------------------------------------------------------------
------------------------------------------------------------
------------------------------------------------------------
------------------------------------------------------------
------------------------------------------------------------
------------------------------------------------------------
------------------------------------------------------------
------------------------------------------------------------
------------------------------------------------------------
------------------------------------------------------------
------------------------------------------------------------
------------------------------------------------------------
------------------------------------------------------------
------------------------------------------------------------
------------------------------------------------------------
------------------------------------------------------------
------------------------------------------------------------
------------------------------------------------------------
------------------------------------------------------------
------------------------------------------------------------
------------------------------------------------------------
------------------------------------------------------------
------------------------------------------------------------
------------------------------------------------------------
------------------------------------------------------------
------------------------------------------------------------
------------------------------------------------------------
------------------------------------------------------------
------------------------------------------------------------
------------------------------------------------------------
------------------------------------------------------------
------------------------------------------------------------
------------------------------------------------------------
------------------------------------------------------------
----------------------------------------------actta---------
------------gag-gatatattccagg--------gg---------------------
--------aaat------gg-attaaattta------------------ttacagataa-
------------------------------------------------------------
---------------aagacctgattttgttgc---------------------------
------------------------------------------------------------
-----ta-----------------------------------------------------
------------------------------------------------------------
------------------------------------------------------------
------------------------------------------------------------
------------------------------------------------------------
----tatgtataatgaaggtggtcatttg-------------------------------
------------------------------------------------------------
----------------------------------------------------------ag
attattctggaaggaa--------------ttatattag------------------tac
-acacattcttactctctaatgtaaaaag--------------tttattat--tattatt
attttcttt---------------------------------------------------
------------------------------------------------------------
--------------------------------------------------------tgat
tttaatgctatt----tttctt-tt--------------tataaatta------------
-----acaaaattttgg------taccatgtata-------------a----t-------
------tcgtacacctggc-----------------------------------------
-----------------------------------------------a------------
---------tgtaaa-ttgcatgtcatt--------------------------------
------------------------------taaggtcacata-----------ctgacat
ccaa------------------------------------------------------at
gtaa----------------------------------ct--------------------
-----------------tga----------------------------------------
----------------------------------------aat-----------------
------------------------------------------------------------
------------------------------------------------------------
------------------------------------------------------------
------------------------------------------------------------
------------------------------------------------------------
------------------------------------------------------------
------------------------------------------------------------
------------------------------------------------------------
------------------------------------------------------------
------------------------------------------------------------
------------------------------------------------------------
------------------------------------------------------------
------------------------------------------------------------
----------------------
>L1-51_DR|793998
------------------------------------------------------------
------------------------------------------------------------
------------------------------------------------------------
------------------------------------------------------------
------------------------------------------------------------
------------------------------------------------------------
------------------------------------------------------------
------------------------------------------------------------
------------------------------------------------------------
------------------------------------------------------------
------------------------------------------------------------
------------------------------------------------------------
------------------------------------------------------------
------------------------------------------------------------
------------------------------------------------------------
------------------------------------------------------------
------------------------------------------------------------
------------------------------------------------------------
------------------------------------------------------------
------------------------------------------------------------
------------------------------------------------------------
------------------------------------------------------------
------------------------------------------------------------
------------------------------------------------------------
------------------------------------------------------------
------------------------------------------------------------
------------------------------------------------------------
------------------------------------------------------------
------------------------------------------------------------
------------------------------------------------------------
------------------------------------------------------------
------------------------------------------------------------
------------------------------------------------------------
------------------------------------------------------------
------------------------------------------------------------
------------------------------------------------------------
------------------------------------------------------------
------------------------------------------------------------
------------------------------------------------------------
------------------------------------------------------------
------------------------------------------------------------
------------------------------------------------------------
------------------------------------------------------------
------------------------------------------------------------
------------------------------------------------------------
------------------------------------------------------------
------------------------------------------------------------
------------------------------------------------------------
------------------------------------------------------------
------------------------------------------------------------
------------------------------------------------------------
------------------------------------------------------------
------------------------------------------------------------
------------------------------------------------------------
------------------------------------------------------------
------------------------------------------------------------
------------------------------------------------------------
------------------------------------------------------------
------------------------------------------------------------
------------------------------------------------------------
------------------------------------------------------------
------------------------------------------------------------
------------------------------------------------------------
------------------------------------------------------------
------------------------------------------------------------
------------------------------------------------------------
------------------------------------------------------------
------------------------------------------------------------
------------------------------------------------------------
------------------------------------------------------------
------------------------------------------------------------
------------------------------------------------------------
------------------------------------------------------------
------------------------------------------------------------
------------------------------------------------------------
------------------------------------------------------------
------------------------------------------------------------
------------------------------------------------------------
------------------------------------------------------------
------------------------------------------------------------
------------------------------------------------------------
------------------------------------------------------------
------------------------------------------------------------
------------------------------------------------------------
------------------------------------------------------------
------------------------------------------------------------
------------------------------------------------------------
------------------------------------------------------------
------------aag-gatgtcctcctag---------g------------------aaa
atggagc-aaat------gg-gttgaataca------------------cttcagaaag-
------------------------------------------------------------
---------------aaggcctgagtttgttgc--------------------tata---
--attaatcaaaagatgtgcaactgata-----------------aataa-a--------
-----ta-----------------------------------------------------
------------------------------------------------------------
------------------------------------------------------------
------------------------------------------------------------
------------------------------------------------------------
------------------------------------------------------------
------------------------------------------------------------
------------------------------------------------------------
------------------------------------------------------------
------------------------------------------------------------
------------------------------------------------------------
------------------------------------------------------------
------------------------------------------------------------
------------------------------------------------------------
------------------------------------------------------------
------------------------------------------------------------
------------------------------------------------------------
------------------------------------------------------------
------------------------------------------------------------
------------------------------------------------------------
------------------------------------------------------------
------------------------------------------------------------
------------------------------------------------------------
------------------------------------------------------------
------------------------------------------------------------
------------------------------------------------------------
------------------------------------------------------------
------------------------------------------------------------
------------------------------------------------------------
------------------------------------------------------------
------------------------------------------------------------
------------------------------------------------------------
------------------------------------------------------------
------------------------------------------------------------
------------------------------------------------------------
------------------------------------------------------------
----------------------
>L1-51_DR|793999
------------------------------------------------------------
------------------------------------------------------------
------------------------------------------------------------
------------------------------------------------------------
------------------------------------------------------------
------------------------------------------------------------
------------------------------------------------------------
------------------------------------------------------------
------------------------------------------------------------
------------------------------------------------------------
------------------------------------------------------------
------------------------------------------------------------
------------------------------------------------------------
------------------------------------------------------------
------------------------------------------------------------
------------------------------------------------------------
------------------------------------------------------------
------------------------------------------------------------
------------------------------------------------------------
------------------------------------------------------------
------------------------------------------------------------
------------------------------------------------------------
------------------------------------------------------------
------------------------------------------------------------
------------------------------------------------------------
------------------------------------------------------------
------------------------------------------------------------
------------------------------------------------------------
------------------------------------------------------------
------------------------------------------------------------
------------------------------------------------------------
------------------------------------------------------------
------------------------------------------------------------
------------------------------------------------------------
------------------------------------------------------------
------------------------------------------------------------
------------------------------------------------------------
------------------------------------------------------------
------------------------------------------------------------
------------------------------------------------------------
------------------------------------------------------------
------------------------------------------------------------
------------------------------------------------------------
------------------------------------------------------------
------------------------------------------------------------
------------------------------------------------------------
------------------------------------------------------------
------------------------------------------------------------
------------------------------------------------------------
------------------------------------------------------------
------------------------------------------------------------
------------------------------------------------------------
------------------------------------------------------------
------------------------------------------------------------
------------------------------------------------------------
------------------------------------------------------------
------------------------------------------------------------
------------------------------------------------------------
------------------------------------------------------------
------------------------------------------------------------
------------------------------------------------------------
------------------------------------------------------------
------------------------------------------------------------
------------------------------------------------------------
------------------------------------------------------------
------------------------------------------------------------
------------------------------------------------------------
------------------------------------------------------------
------------------------------------------------------------
------------------------------------------------------------
------------------------------------------------------------
------------------------------------------------------------
------------------------------------------------------------
------------------------------------------------------------
------------------------------------------------------------
------------------------------------------------------------
------------------------------------------------------------
------------------------------------------------------------
------------------------------------------------------------
------------------------------------------------------------
------------------------------------------------------------
------------------------------------------------------------
------------------------------------------------------------
------------------------------------------------------------
------------------------------------------------------------
------------------------------------------------------------
------------------------------------------------------------
-------tgcatataatgtatg--------------------------------------
-tcacttaaag----------------------------tc-------------------
--------acatac-tgaga-tttaaatatacctt-------------------------
------------------------------------------------------------
---------------gaaatattgtatgattgcac----------------ccaata---
agtgttaacaataaaaattaaattaaaaaa------------actgaaaa-a--------
-agaccaacc--------------------------------------------------
-----------------------------------------gtaaataattgg-------
-------atagatgcaactatc-------------------------------gagatag
a-----------------------------------------------------------
------------------------------------------------------------
----tatatacaagggaaaaaatcac----------------------------------
------------------------------------------------------------
------------------------------------------------------------
------------------------------------------------------------
-------------------------------------------tccttta----------
------------------------------------------------------------
------------------------------------------------------------
-------------------------------------------------------attaa
tttaaagtaggt---------------------------tacattcca------------
-----gggaaaatagag------------------------------g------------
------------------------------------------------------------
-------------------------------------------aaatg------------
---------ggttga---------------------------------------------
------------------------------------------------------------
----------------------------------------------------------at
gtat----------------------------------tt--------------------
------------------------------------------------------------
--------------------------------------------------------tagt
tagtag------------------------------------------------------
------------------------------------------------------------
------------------------------------------------------------
------------------------------------------------------------
------------------------------------------------------------
------------------------------------------------------------
------------------------------------------------------------
------------------------------------------------------------
------------------------------------------------------------
------------------------------------------------------------
------------------------------------------------------------
------------------------------------------------------------
------------------------------------------------------------
----------------------
>L1-51_DR|871288
------------------------------------------------------------
------------------------------------------------------------
------------------------------------------------------------
------------------------------------------------------------
------------------------------------------------------------
------------------------------------------------------------
------------------------------------------------------------
------------------------------------------------------------
------------------------------------------------------------
------------------------------------------------------------
------------------------------------------------------------
------------------------------------------------------------
------------------------------------------------------------
------------------------------------------------------------
------------------------------------------------------------
------------------------------------------------------------
------------------------------------------------------------
------------------------------------------------------------
------------------------------------------------------------
------------------------------------------------------------
------------------------------------------------------------
------------------------------------------------------------
------------------------------------------------------------
------------------------------------------------------------
------------------------------------------------------------
------------------------------------------------------------
------------------------------------------------------------
------------------------------------------------------------
------------------------------------------------------------
------------------------------------------------------------
------------------------------------------------------------
------------------------------------------------------------
------------------------------------------------------------
------------------------------------------------------------
------------------------------------------------------------
------------------------------------------------------------
------------------------------------------------------------
------------------------------------------------------------
------------------------------------------------------------
------------------------------------------------------------
------------------------------------------------------------
------------------------------------------------------------
------------------------------------------------------------
------------------------------------------------------------
------------------------------------------------------------
------------------------------------------------------------
------------------------------------------------------------
------------------------------------------------------------
------------------------------------------------------------
------------------------------------------------------------
------------------------------------------------------------
------------------------------------------------------------
------------------------------------------------------------
------------------------------------------------------------
------------------------------------------------------------
------------------------------------------------------------
------------------------------------------------------------
------------------------------------------------------------
------------------------------------------------------------
------------------------------------------------------------
------------------------------------------------------------
------------------------------------------------------------
------------------------------------------------------------
------------------------------------------------------------
------------------------------------------------------------
------------------------------------------------------------
------------------------------------------------------------
------------------------------------------------------------
------------------------------------------------------------
------------------------------------------------------------
------------------------------------------------------------
------------------------------------------------------------
------------------------------------------------------------
------------------------------------------------------------
[truncated: 778,548 more chars]
