# Supplementary material for: Zebrafish transposable elements show extensive diversification in age, genomic distribution, and developmental expression
Source: Genome Res. 2022 Jul;32(7):1408–23. doi: 10.1101/gr.275655.121 (PMC9341512; doi:10.1101/gr.275655.121)
Supplement: Supplemental Material [file supp_gr.275655.121_Supplementary_data_2.tar.gz › supp-data-2/TDR13.mafft.fa]

>TDR13|8334
------------------------------------------------------------
------------------------------------------------------------
------------------------------------------------------------
-----------------------------------caacacaggctcattct--g-aaag
c-gt-aggcc--t-gta-ttcatttctggaggtagaaaattatgcagccag---------
---acgaacgcatttcat-c-tttaaaacgaacgctat-gag-gtggt------------
atga-----ca----------c--t---g-------------ttccttttc-atgc----
-a-agc-agctgacctctttcctctg-tatggacg-gc-gttcg-cactgttattagttt
gcccgg---t-ggctcactgtgtacgtcag-tggacttgagatgtagaga-ggagttgac
tacgacaaca-ggg-ttcaagtcta-----gtg------aaga---ac---------ggt
tc-ca-gaaa---------g--ca-gataag-ac-aaaag--------act----a-aa-
a-a-t-aa----aa-t-aaac---aagtaa-ataa-caggg-tgagaatgaggaga---t
--------ggaaaatgt----ggt--a-a-agatctggtg-------gccgtgagg-g--
------------ctt-ttcttttt-------------------gtggattgctttt---g
aaa-a-cact-gtt--gg-ttgggtttagggatgg---agga--ggaag------ggtca
gtt-gat-----------------------------------------------------
------------------------------------------------------------
--------------------------------------------c--------------a
gtca----------gt--------------------------------------------
---------------------------------------------------------cag
cggcct-ctggtgga-ttcag-ca-gaa-c-ag--a-aa-tttgagat--------ctca
aaacagc-tg------------aa-aa-----cg-----tagctcctggga-c-gcattt
-cag-g-g-tctccacaaatgtata-c-a-ggg--g-taca--t--attc-agagtgagg
ctgggtt-----------------------------------------------------
------------------------------------------------------------
------------------------------------------------------------
------------------------------------------------
>TDR13|8335
------------------------------------------------------------
------------------------------agtgtacacagcgccctcaggtggattc--
----acaaaaactgcaaatattgtagcttctgggatgtatttggcgctctccagaaatat
atacaggggtacgtttttagaatgagtctaagttg-aacacaggctcattct--g-aaca
t-gt-agccc--t-ata-tacatttctaaagatcatgtattaagtagccagagg-ag-c-
-gtatggctgtatttcgt-c-tttaaaac-------------------------------
acga-----ta----------t--a---t-------------acccttttc-tcac----
--tacc-agctgaccacttaccggcg-tgtggacg-gc-tttct-cagtgttaccagttt
gttca-g--t-ggctcgccgtgtacatcgg-tggtcttgaggcgcagaga-ggagttgac
catgacgatt-ggg-tttgagttct-----gtg------aaga---ag---------g--
tc-ca-gaaa---------g--ca-ggaaag-acaaaaaa-ctgaag--cc----a-ta-
a-a-a-ta--a-aa-t-acac---aagtaa-ataa-caggg-tgagaatgtggtcaaatc
--------tgaaaacgt----ggt--a-a-aaatcaggc------------------g--
------------gct-ttcctttt-------------------ttgggttgctttt---g
aaa---------------------------------------------------------
----------------------acactattggttgggtttaggaaaggag--gtcagttg
g----------------------------tca----gt------cag-------------
------------------------------------------------------------
------------------------------------------------------------
------------------------------------------------------------
------------------------------------------------------------
------------------------------------------------------------
------------------------------------------------------------
------------------------------------------------------------
------------------------------------------------------------
------------------------------------------------------------
------------------------------------------------
>TDR13|8336
------------------------------------------------------------
------------------------------------------------------------
------------------------------------------------------------
-----------------------------------caacacaggcttattct--g-gaca
c-gt-agccc--t-gta-tacatatctggagattgtgaattatgtagccagag-cta-t-
-gtatggctgcatttcgt-c-ttt-aaa--------------------------------
------------------------------------------------------------
-------------------acctccg-tgtggacg-gc-ttttc-cgctgttaccagttt
gtccgg---t-agcttgct--gtacgtttg-tggtcttgaggtgcagaga-ggagtcgac
catgacgatg-gg--ttcgagtccg-----atg------aaga---at---------ggt
tc-ca-gata---------g--ca-tgtaaaaac-aagaa-cagaag-ca-----ataa-
a-a---tt--a-aa-t-aagc---gagtaa-ataa-ctggg-tgagaatgtggtaaaatc
--------tgaaaactt----gata-a-a-aaatcaggc----------------g-g--
------------c-------ttt-------------------------t--cttt-----
--------------------t---ttt-tggg------------ttgc------------
-------------------------ttattggttggggtttgagaaggag--gtgggagg
g-----------------------------------atc--ggtcagttgg---------
----------------------tca-----g-----------------------------
-tca----------gtc-a-a-ca-g-cggcctctggtggatttacgtgagaacagcatg
ctcaaatggcactcg-cgagag-aaa-tttgagatca---gtaaaa--gt-gtaca-cag
cgccct-ctggtgaa-ttcac-ga-aaa-c-aa--a-aa-ctgc----------------
--a---a-aa------------ta-ta-----tg-----tagctcctggga-c-gtattt
g-gt-g-c-cctccagaaatgtata-c-a-ggg--g-tacg--t--tttc-agaatgact
ctgggtt-----------------------------------------------------
------------------------------------------------------------
------------------------------------------------------------
------------------------------------------------
>TDR13|8337
------------------------------------------------------------
------------------------------------------------------------
------------------------------------------------------------
-----------------------------------------aagctcattct--g-aaag
c-gt-agcctt---ata-tacatttctggagatcgtaaattatgttgccagagg-ta-t-
-gcatggctccattt-gt-c-tgtgaaatgaatggtat-gag-gcggg------------
atga-----ta----------c--c---g-------------ttctttttc-tcgc----
-ttacc-agctgactgcttacctcca-tatggatg-gc-tcacc-agctgtaaccgattt
gttcaat----agtttgcagcatacttaag-ctgacttgagactcagaga-g--------
------------gg-ttcaagtccg-----gca------aaga---ac---------agt
tc-ca-gaaa---------g--ca-agtaag-ac-aaaaa-ca-aag--cc----a-aa-
a-a-a-ta--a-aa-t-aaac---aagtaa-ataa-cagag-tgagaatgtggtaacatc
--------tgaaaacat----ggt--a-a-aaatcaga------------cgacga-c--
-------------tt-ttcctttc-------------------ctggattgctttt---g
aaa-a-cact-at-c-gg-ttgg-------------------------------------
------------------------------------------------------------
-----------------------------------------gtttag-------------
-----------------------------------t--------ca--------------
gtca----------gtc-g-a-ca-g-cggcctctggtggatttacaagagaacagcagg
catgaatggcactca-cgagag-aaa-tttgagatct-g--aaaaa--gt-gtaca-aag
cgccct-cttgtgga-tttgt-ga-aaa-c-aa--a-aa-ctgc----------------
a-a---a--g------------aa--a-----tg-----tagctccttgga-c-ctattt
g-gt-g-c-tctccagaaatgcata-c-a-ggg--g-tacg--t--atca-ataatgagc
ctgggtt-----------------------------------------------------
------------------------------------------------------------
------------------------------------------------------------
------------------------------------------------
>TDR13|8338
------------------------------------------------------------
------------------------------------------------------------
------------------------------------------------------------
----------------------------------------caggc-cattgt--g-aaaa
c-gt-a-ccc--tcgta-tacatttttagaga--gtgaattatgtagccagacg-tg-t-
-gtatgattgcattatgt-c-ttcaaaatgaacgatac-agg-gcggt---------ctg
atga---gccg---------ac------g-------------ctcc--tt----------
-t--tc--att--ccgcttacc-c-a-----gac--ac-ttt-c-t-ctgttaccagttt
gtc-a-t--t-agctcaccatgtatgtcgg-cagacttgagacgcag-ga-ggggttgac
cacgacga---gg--tttaagtgcg-----gcg------aata---at---------gat
tcttatgata------------ca---t----attaaaa--caaaag---t----a-aa-
a-a-a-tt---caa-t-aaac---aagtaa-ataa-caggg-tgagaatgt--taagatc
--------tgaaaatat----ggt----acaaatcaaatg-------gctgtgagg-g--
------------ttt-ttctttt--------------------ctgggttactttt---g
aaa-a-cact-gt-c-ga-ttgggttta-ggaaggggtgggtgagggtgg----cggtca
gccaggcgcgttactaggcaaaacgctattgattaggtttagagaa--agctgtgggcgg
c---------------------ataactttca----gtt--aa--gctcgg---------
-------------------cattca-----g----c------gccagttgagctt-----
gtcagcc-------gtc-g-a-ca-g-cggcctctg-tg--tttatgtgagaac-gcagg
cgtgaatagcacttgcc-agag-a-a-tttaagatct---aaaaaa--gc-ataca-cag
c-gcct-ctgatgga-tttgtgga-aaa---aa--a-aa-ctgc----------------
------a-aa------------aa-ta------g-----tagctcctggga-cgg--ttt
-ggc-g-c-tctccagaaatgtaaa-c-a-ggg--g-tacg--ta---tcaacaatgagc
ctg---------------------------------------------------------
------------------------------------------------------------
------------------------------------------------------------
------------------------------------------------
>TDR13|8339
------------------------------------------------------------
------------------------------------------------------------
------------------------------------------------------------
-----------------------------------caacataggcttaatct--g-aaaa
t-gt-agccc--t-at-ctacatatctggtgatcataaattatgtagccagagg-aa-c-
-atatggctgcatttcgt-c-tttaaaataaagcctaa-ggg-gtgct------------
acaa-----cc----------c--t---g-------------ttccttttc-ttgc----
-ttacc-agctgactgcttacctccg-tatggacg-gc-ttttc-cgctgttaccagttt
gcccag---t-agct----------gttgg-tggacttgagacgcagaga-ggagttgac
cacgacgatg-gag-ttcgagtctg-----gta---------------------------
----a-aaaa---------a--cc-g------------------aag--ct----a-aa-
a-a-a-c---a-aa-c-aaac---aataaa-ataa-caggg-tgagaatgtggtaaaatc
--------tgaaaatct----ggt------aaatcaggct-------ggcatgaga-g--
------------c-------tttt-------------------ctggat-----------
------------------------------------------------------------
------tgc-tt-tc-g--aaaacactgtcggttgggtttagg-----------------
--------------------------------------------------g---------
----------------------tca-----g----t--------ca--------------
g--------------tc-g-a-ca-g-cggcctctggtggatgtacatgagaacagcagg
tgtgaatggcactca-tgagag-caa-tttgagatct-g--taaaa--gt-gtgca-cag
cagcct-ctggtgga-tttat-gt-aaa-c-aa--a-aa-ct------------------
gca---a-aa------------aa--a-----cg-----tagctcctagga-c-ctattt
g-gc-g-c-tctccagaaatgtaca-t-a-ggg--g-tatg--t--tttc-agaatgagc
ctggttt-----------------------------------------------------
------------------------------------------------------------
------------------------------------------------------------
------------------------------------------------
>TDR13|8340
------------------------------------------------------------
------------------------------------------------------------
------------------------------------------------------------
-----------------------------------caacattggctcattct--g-aaca
c-ct-agtcc--t-ata-tacatttttgaagatcctgaattatgtagccagagg-ta-t-
-gtgtggatgcattttgt-c-tttagaatgaacactag-ggg-gcggt------------
atga-----tg----------c--c---g-------------ttccttttc-tcga----
-ttacc-agttgatcctttacctact-tatgtatg-tc-tttcc-cactgttaccagttt
gttcag---t-agcttgccatgtaagtcag-tggtcttgagacacagaga-ggagttgac
cacaacaatg-ggg-ctcaagtcag-----atg------aaga---ac---------gtt
tt-ca-gaaa---------g--cg-agtaag-ac-aaaaa-caaaag--ct------ta-
----------a-ca---gggc---gagaaa-gtag-caggg-cgagaatgtggtaaaaac
---------------gt----agt--a-t-aaatcag-------------gcgagg-a--
------------ct-------ttt-------------------tctttttgctttt---g
aaa-a-cact-at-t-gg-ttgggcttagggaag---ggggt--atgtg------ggtgg
------------------------------------------------------------
------------------------------------------gtcggttgg---------
----------------------tca-----g----t--------ca--------------
gtca----------gtc-g-a-ca-g-tggcccctggtggatttacatgagaacagcagg
cgtgaatggcattcc-cgaaag-aca-ttggagatct-g--aaaaa--gc-acaca-cag
cagctt-ctggtgga-ttcac-aa-aaa-c-a----------------------------
--------aa------------ca-aa-----cg-----tagctcctggga-c-gtattt
g-tc-a-c-tctccagaattttata-c-a-ggg--g-taca--t--tttc-acaatgagc
ctgggttg----------------------------------------------------
------------------------------------------------------------
------------------------------------------------------------
------------------------------------------------
>TDR13|8341
------------------------------------------------------------
------------------------------------------------------------
------------------------------------------------------------
------------------------------------------------------------
------------------------------------------------------------
------------------------------------------------------------
------------------------------------------------------------
------------------------------------------------------------
------------------------------------------------------------
------------------------------------------------------------
------------------------------------------------------------
------------------------------------------------------------
------------------------------------------------------------
------------------------------------------------------------
------------------------------------------------------------
atc-ggtgc-tt-tt-g--aaaacactaatggttgggtttagggaaggag----------
--------------------------------------------------g---------
----------------------tca-----g----t--------ca--------------
gtc---------------------------------------------------------
--------------------------------------------aa--gt-gtaca-cag
cgacct-ctggtgga-gtcac-aa-aaa-c-tg--c-a----------------------
----------------aa----aa--g-----ca-----tacctcctagga-c-atattt
g-cc-g-c-tctcataaaatgtata-t-a-gag--g-tatg--t--tttc-agaatgagc
ctg---------------------------------------------------------
------------------------------------------------------------
------------------------------------------------------------
------------------------------------------------
>TDR13|8342
------------------------------------------------------------
------------------------------------------------------------
------------------------------------------------------------
------------------------------------------ggctcattct--g-aaat
t-gt-acccc--t-ata-tacatttctggagattgcaaattatgtagtcaga--------
-----gaatgcatttcgt-c-tttaaaaaaaaagctac-ggg-ttggt------------
atga-----ca----------g--t---g-------------tttcttttc-ac-g----
-ctacc-agctgacca-ttaccccca-tgtggacg-gc-tttcc-cgctgttaccagttt
gtctggt--t-agctcaccatgtacgtctg-cggacttgagatgttaaga-ggagttgac
agcgatgacg-agg-ttagagtccg-----gtg------aaga---ac---------gat
tc-ta-gaaa---------g--cg-agtaag-ac-aaaaa-cagata--cc----a-aa-
a-a-a-----a-aa-a-aaaa---aaatga-aca--ccgtg-tgaaaacgt---------
---------------------gca--a-a-aaatcaggca-------a-------g-a--
------------ctt-ttaaaact-------------------gtggg------------
-----------------------------------------t--gggcac----tggtca
ttt-ggtgc-tt-tt-g--aaaacattatcggttgggtttagtgaaggag--aagagtag
gtc------------------------agtcgat--------------------------
------------------------------------------------------------
---------------------------------------------cggtcagtcagtcag
tgttgacagcggcct-cagtgg-att-tgcg---------taaaat--gc-gcaca-ctg
cggctt-caggagga-tttgc-ga-aaa-c-aa--a-aa-ctgcac--------------
------a-aa------------aa-tc-----ag------agctcctcgga-c-gtattt
g-tc-a-c-cctccagaaatgtata-t-a-gcc--a-taagttt--tttt-agaatgagc
ctgtgttg----------------------------------------------------
------------------------------------------------------------
------------------------------------------------------------
------------------------------------------------
>TDR13|8343
------------------------------------------------------------
------------------------------------------------------------
------------------------------------------------------------
------------------------------------------------------------
------------------------------------------------------------
------------------------------------------------------------
------------------------------------------------------------
------------------------------------------------------------
------------------------------------------------------------
-------------------------------tgcttttgaaaa--cactgtcggtt-ggt
tt--agggaa---------g---gcagtgattg--ggaa-tcgg----gct---------
------tt---tga---aaac----------atg-tcg--ggtg-g---gt--t------
--------t-a----g-----gg-----a-a---------------------gggg-t--
-------------t------tttt-----------------------attcagtcg---a
cag-t-ggcc-tc-t-gg-tggatataagtgaagc---ag-c--aggcg-----------
-------------tga---aaggcactcgcaagagaatttaagggtgtga--gaaggcgg
c--------------------tgtaaaaactaaaatgtc--cctgggatgt---------
----------------------at-----tt----t------------------------
acc------------tct--c-ca-g-aaatgtata-tggggtagtataataatagcc--
tgtgaacgccatt---ggaaa--agaccccgacattt--ctggagagtgtgata---cag
-gacgta-tgactgatttcat-cttaaa-c-gaaaa-agttagtccagtggggaggcaga
aaa-gaacaaaaggagagtgtgaa-aa-----cg---tctaattcctgaaaatggtattt
-tgt-g-a-ttt--aaaaatgtttag-aacggg--attgca--tcgtttttaaaaca--c
ttgggttt---------------gggaaggcttggggcaatc------------------
-------gt---------------------------------------------------
------------------------------------------------------------
------------------------------------------------
>TDR13|8344
------------------------------------------------------------
------------------------------------------------------------
------------------------------------------------------------
-----------------------------------caacataggctcattct--g-aaaa
c-at-agccc--t-ata-tacattactggagatcgctaatcatgtagccagagg-ta-c-
-gtatggttgcatttcgt-c-ttcaaaatgaatgctat-ggg-gcggt------------
gtga-----ct----------t--c---a-------------t------------g----
-ctatc-agctgaccgcttgcctccg-aatggatg-gc-ttttc-cgctgttaca--gtt
gtccag---t-ggctcgccgcgtacatgag-cagacttgtgacatggagc-ggagttgac
cacgatgaag-gag-tacgagtctg-----gca------aaga---at---------agt
tc-ca-gaaa---------g--ca-----gg-ta-agaca-taaaag--cg----a-aa-
a-a-a-ta--a-aa-t-aagc---aagtaa-aaaa-cagag-tgagaatgtggtaaaatc
--------tgaaaatgt----ggt--a-a-aaaccaggcggc-------cacaagg-g--
------------ctt-ttcttttt-------------------ctggattgc--------
------------------------------------------------------------
----------tt-tt-g--aaagcactgtc-gttgggtttagggaaggag--gaggttta
g----------------------------tca----gtc--gatcggtcag---------
----------------------tca-----g----t------------------------
--------------gtc-g-a-aa-t-cgccctctggtggatttccgtaggaacagcagg
agcaaatggcactta-aaagag-aag-tttgagatct-g--gaaaa--gc-gtaaa-gtg
taaaaa-a----aaa-tgaat-ga-aat-c-aa--a-ag-ctgcg---------------
-ca---t-ta----------------a-----cg-----tagctcctggga-c-gtattt
g-gc-a-c-tgtccagaaatgtata-t-a-agg--g-tacg--t--attc-agaatgggc
ctgggttg----------------------------------------------------
------------------------------------------------------------
------------------------------------------------------------
------------------------------------------------
>TDR13|8345
------------------------------------------------------------
------------------------------------------------------------
------------------------------------------------------------
------------------------------------------------------------
------------------------------------------------------------
------------------------------------------------------------
------------------------------------------------------------
------------------------------------------------------------
------------------------------------------------------------
------------------------------------------------------------
------------------------------------------------------------
------------------------------------------------------------
------------------------------------------------------------
------------------------------------------------------------
------------------------------------------------------------
------------------------------------------------------------
------------------------------------------------------------
------------------------------------------------------------
------------------------------------------------------------
------------gcg-cga-aa-gaa-t--------------------------------
--ggtt-ctggcata-ttccc--a-aaa-c-aa--a-aa-ctgc----------------
------a-aa------------aa-ta-----ca-----cacccccttggc-c-atattt
-tgc-a---tctccagaactgtata-c-a-gga--g-taca--ta---tcaatattgagc
ctgagttg----------------------------------------------------
------------------------------------------------------------
------------------------------------------------------------
------------------------------------------------
>TDR13|8346
------------------------------------------------------------
------------------------------------------------------------
------------------------------------------------------------
-----------------------------------caacataggctcattct--g-aaaa
c-gt-agccc--t-gta-tacatttcttgagagcctgaattatgtacccggagg-ta-c-
-atatggctgcatttcat-c-tttaaaacaaacgtgtt-gga-gcggt------------
ctga-----cg----------t--c---g-------------ttccttctt-atgc----
-ttacc-agctgaccgcttacctacg-tgtggacg-gc-tttcc-cgctgttactgattt
gtccag---t-agctcgacatgtatgtcgc-cggacatgagacgcagaga-gcagttgac
cccaatgatg-ggg-ttcgagtctg-----gtg------aaca---ac---------ggt
tc-ca-gaaa---------g--ca-ggtaag-ac-aaaaa-caaaag--cc----a-ga-
a-a-a-tt----------aac---aagtaa-ataa-caggg-tgtgaaagtggtaagatc
--------tgaaaacat----gat--g-a-aagtcagatgagggct--------------
--------------t-ttcttttt-------------------ctg--tcgctttgt---
aaa-a-c-----------------------------------------------------
--------------------------------ttgggtttgtggaaggtg--gagggtgg
----------------------------------------------gtcag---------
----------------------tca-----g----t--------cgattggtca------
gtca----------gtc-g-a-ca-g-cggcatctgaaggatttaggctagaacagcaga
tgcgaatggcactcg-ctggag-aaa-tttgagatct-g--aaaaa--gc-gtaca-tag
cgatct-ctggcgga-ttccc-ga-aaa-c-aa--a-aa-ctgc----------------
-aa---a-aa------------aa-aa-----aaaaacgtagctcctggga-c-atgttt
g-gca--c-tctccagaagtgtata-t-a-gca--g-taca--t----------------
------------------------------------------------------------
------------------------------------------------------------
------------------------------------------------------------
------------------------------------------------
>TDR13|8347
------------------------------------------------------------
------------------------------------------------------------
------------------------------------------------------------
-----------------------------------caacacaggctcattgc--g-aaaa
t-gt-acccc--c-gtg-tacactattggagagtgcgaattatgtagccagag-cta-c-
-aaatgactgcgtttcgt-t-tttaaaaccaatgctat-agg-gtggt------------
atga-----ctccccgatgttc--t---g-------------tgtcttttt-gggc----
--tacc-tgctgaccacttgt----g-tgtggacg-tt-ttttc-cgctgttaccagttt
gaccag---t-agc-----------------tcaccatgtatgtca--------gtggac
tagagcagcgggtg-gttaagtctg-----gtg------aaga---at---------agt
tc-ca-taaa---------g--ca-ggtaaa-ac-aaaaa-caaaag-gc-----a-ta-
a-a-a-tt--a-aa-taaaaa---aagtaa-ataa-caagg-tgagaatatggtaaaatc
--------agaaaatgt----ggt--a-g-aaatcagacg-------------agg-g--
------------ctt-ttcttttt-------------------ttggattgccttt---g
aaa-a-catt-at-c-gg-ttgggtttagggaatg---ggac--gatc------aggtc-
------------------------------ggttgggttggggtcagtgg--ttgggtgg
g------------------------------------------------gg---------
----------------------tca-----g----t--------ca--------------
gtca----------gtt-g-a-ca-g-cggcctctagtggg-------------------
-------gttactt---gagag-aaa-tttgagatct---gaaaaa--gc-gtaca-cag
cggcct-ctggtgga-ttcgt-ga-aaa-t-aa--a-aa-cagc----------------
------a-aa------------aa-aa---------------------gga-c-atattt
-cac-t-c-tctctagaaa--cata-a-g-ggg--g-tacg--t--atcg-ataatgagc
ctggttt-----------------------------------------------------
------------------------------------------------------------
------------------------------------------------------------
------------------------------------------------
>TDR13|8348
------------------------------------------------------------
------------------------------------------------------------
------------------------------------------------------------
------------------------------------------ggctcattct--g-aaaa
c-gt-acccc--t-gta-tacatttctggagggtgcaaattatgtagccagaag-tg-t-
-gtatggctgcattttgt-c-tttaaaacgaatgctac-ggg-gcggt------------
atga-----ct----------t--c---g-------------ttccttttc-------gt
gctaac-agctgac-------ctcta-tgtggacg-ac-tttcc-cgcaattaccaattt
gtccag---t-ggctcgccgtgtacatcgg-caaacttgagacacagaga-atagttgac
cgcgatggcg-ggg-ttcgagtctg-----gtg------aaga---ac---------ggt
tt-ca-gaaa---------a--ca-ggtaaa-at-agaaa-aagaag--cc----a-aa-
g-a-g-ta--a-ta-t-aaac---acgtaa-ataa-ctggg-tgagaatgtgataaaatc
--------tgaaaacgt----ggt--a-a-aaatcagac-------------gagg-g--
------------ctt-ttcttttt-------------------ctggattgcttct---g
aaa-a-cact-------------gtttatggaagg---cggc--gggtgc----tggtca
atc-tgtgc-tt-ttg---aaaacactatcagttgggcttagggaagagg--gtgagtag
g-------------------------------gggtatt--ggtcggtcag---------
------------------------------------------------------------
----------------------------------tggtggatttatgcaggaaaagcagg
cacgaattgcactcc-tgagag-aaa-attgagatct-g--aaaaa--tt-ataca-cag
cgacct-ctggtgga-tttgt-ga-aaa-c-aa--a-aa-ctgcaaa-----------aa
aaa--aa-aa------------aa-aa-----cg-----tagctcctgaggtc-gtattt
g-gc-t-c-ccttaagaaatgtata-t-a-gggc---tacg--t--tttc-agaataagc
ctgggttg----------------------------------------------------
------------------------------------------------------------
------------------------------------------------------------
------------------------------------------------
>TDR13|8349
------------------------------------------------------------
------------------------------------------------------------
------------------------------------------------------------
------------------------------------------------------------
------------------------------------------------------------
-----------------------------------------g-acagc------------
atgc-----ca-------------------------------------------------
------------------------------------------------------------
------------------------------------------------------------
------------------------------------------------------------
------------------------------------------------------------
------------------------------------------------------------
------------------------------------------------------------
------------------------------------------------------------
------------------------------------------------------------
------------------------------------------------------------
------------------------------------------------------------
------------------------------------------------------------
-------------------------------------tggattaacgtgaggacagcagg
tgcgtatggcactcg-cgagag-aaa-tttgagatct-g--agaaa--gc-ataca-cag
cggcct-cttctgga-tttgc-ga-aaa-c-aa--a-aa-ct------------------
gca---a-at------------aa--a-----cc-----tacctcctggga-c-atattt
g-ac-g-c-tctccagaaatgtata-t-a-ggg--g-taca--t--tttc-agaatgagc
cggggttg----------------------------------------------------
------------------------------------------------------------
------------------------------------------------------------
------------------------------------------------
>TDR13|8350
------------------------------------------------------------
------------------------------------------------------------
------------------------------------------------------------
-----------------------------------caacacaggttcattct--t-aaaa
c-at---ccc--tcata-ta-a-ttctggaaa-cgtgaattatgtagccagaag-tg-t-
-gtgtggctgcatttca-tc-tttaaaatgaa-gctacga-g-gctgt------------
gtga-----cg---------gc------g-------------ttccttttc-atgc----
-ttagc-agttgaccgcttacctct-gtgtggatg-at-tttcc-cgctgttactagttt
gtccag---t-ggctcaccatgtatattgg-cgggcttaagatgcagaa-aggagttggt
cgtgacaacgtgggt-ttgggttaatc---gtgcttgtgaaaa--cactatcggtt-ggt
tt--tgggag---------g---agggtgattg--ggaa-tctg----gct---------
------tg---tga---aaac----------ata-tcg--gttg-g---gt--t------
--------t-t----g-----gg-----a-g---------------------gagg-g--
-------------ttg-----gtc-----------------------attgcttgt---g
aaa-a-cact-at-c-gg-ttgggttttgggagag---gg-t--gattg------ggtca
atc-tgtgc-tt-gtg---aaaacactatcggttgggtttagggaagagg--gtg-----
-----------------------------------------attgggtcaa---------
----------------------tc-----tg----t------------------------
gtt------------gtg--a-aa-a-cattatcgg-tgggtttgggagagggtattg--
-------ggcaat---cgtga--aaacttcggggttt--agggaagagggtatgcaatga
-aattat-cggttggtttagg-gaaagg-t-gatgg-aatctg-----------------
------------------------------------------------------------
---t-g-c-ttt--aaaaatgtttag-aagggg--attgca--tctgtttgaaaaca--t
ttgggttt---------------gggaagagttgggtcaatc------------------
-------gtgcttgtgaaaacaataggttagattttgcttttgaaaacactattttaggg
aagagcagggctgg----------------------------------------------
------------------------------------------------
>TDR13|8351
------------------------------------------------------------
------------------------------------------------------------
------------------------------------------------------------
------------------------------------------ggctcattct--g-aaga
c-gt-agccc--t-ata-tacatttctggatattgtaaattatgtagccaaagc-ta-t-
-gtatggctgcattttgt-c-tttaaaatgaatgctat-ggg-gcggt------------
gtga-----cg----------c--t---g-------------ttccttttc-acgc----
-taaac-agctgaccgcttatctctg-catggatg-gt-ttttc-tgctgttatcagttt
gtccag---t-ggctcaccacgtatgtctg-cggacttgagatgaagaga-ggagt----
------------------------------------------------------------
------------------------------------------------------------
------------------aac---aagtaa-ataa-taggg-tgaaaatgtggtaaaatc
--------tgaaaacag----ggt--a-a-aaatcaggctgc-------cgagggg-g--
------------ctt-ttcttttt-------------------ctgg-------------
------------------------------------------------------------
----attgc-tt-tt-g--aaaacactataggtttggaagggggagatgg----------
-------------------------------a----gcg--ggtcagtcgg---------
----------------------ttg-----g----t--------ca--------------
gtca----------gtc-g-a-ca-g-aggcctctagtggatttacacaagaacagcagg
agctaatggcactcg-caagag-aaa-tttgagatct-g--aaaaa--gt-gcata-cag
cggtgt-ctgctgga-cttgg-ga-aaa-c-aa--a-aa-ctgcaa--------------
-ca---a-aa------------aa-aa-----ca-----taactcctgggg-c-gtattt
g-gg-g-c-tctccagaaatgtata-c-a-ggg--g-tacg--t--aatc-agaatgagc
ctgagttg----------------------------------------------------
------------------------------------------------------------
------------------------------------------------------------
------------------------------------------------
>TDR13|8352
------------------------------------------------------------
------------------------------------------------------------
------------------------------------------------------------
-----------------------------------caacatgtgctcattct--g-aaaa
a-gt-agccc--t-atg-ttcactcctggagatcgcaaatcgtgcagccagaag-ta-t-
-gtaca-----------t-c-tttaaaacgaacg-----tgc-ttact------------
agct-----ga----------c--c---g-------------ctcactttc-gtgc----
-ttaat-agctgactgcttacctctg-tgtggaca-gc-ttttc-cactgttaccagttt
ggccagt----ggcttggcatgtagatcag-tggacttgagatgaagaga-ggacttgac
aaagatgagg-ggg-tttgag-------------------------ac---------agt
tc-ca-gaaa---------g--ca-ggtaag-ac-aaaaa-cagtag--cc----a-aa-
a-a-a-tt--a-aa-t-aagc---aagtaa-ataa-caagg-tgagaatgtggtaaaatc
--------tgaaaacgt----ggt----a-aaatcaggc-------------gagg-g--
------------ctt-ttcttttt-------------------ctggcttgcttttg---
taa----att-gt-t-cg-tagggtttagggaagt---gggt--ggccg------ggtcg
atct------------------gtaaaattggttgggtttagggaaagag--gagggtgg
gtcagt----------------cgattggccg----gtc--gcacagtcaa---------
----------------------tcattca-gtcagtcagacagacg--------------
gtca----------ttc-g-a-ca-g-cggcctctggtgggtttacgcgagaa--gcggg
cacaaacagcaccca-cgagag-aaa-tttgagatgc---ggaaaa--gc----------
------------------------------------------------------------
------------------------------------------------------------
------------------------------------------------------------
------------------------------------------------------------
------------------------------------------------------------
------------------------------------------------------------
------------------------------------------------
>TDR13|8353
------------------------------------------------------------
------------------------------------------------------------
------------------------------------------------------------
------------------------------------------------------------
------------------------------------------------------------
------------------------------------------------------------
------------------------------------------------------------
------------------------------------------------------------
------------------------------------------------------------
------------------------------------------------------------
------------------------------------------------------------
------------------------------------------------------------
------------------------------------------------------------
------------------------------------------------------------
------------------------------------------------------------
------------------------------------------------------------
-------------------------------------------------ag---------
----------------------tca-----g----t--------ca--------------
gtca----------gtc-a-a-ca-g-cggcctctggtgcatttacacgagaacagcaag
cacgaacggcactcg-cgagag-aaa-tttgagatct-g--aaaaa--gc-gcaca-cag
cagcct-ctgatgca-ttcgc-ga-aaa-c-aa--a-aa-ctgc----------------
a-a-----aa-------------a--a-----ta-----tagctcctggga-t-gtattt
a-gc-g-c-tcttcagaaatgtata-t-a-gag--g-tacg--t--agtc-agaatgagc
c-----------------------------------------------------------
------------------------------------------------------------
------------------------------------------------------------
------------------------------------------------
>TDR13|8354
------------------------------------------------------------
------------------------------------------------------------
------------------------------------------------------------
---------------------------------------------ccaattt--g-caat
t-at-ctcac--c-atg-tacgtcagcaga------------------------------
---------------------cttgagac-------------------------------
------------------------------------------------------------
------------------------------------------------------------
-------------------------------------------acagaga-ggagttcac
tgcgatgaca-ggg-ttcgggtctg-----ggg------aaga---at---------tgt
tc-ca-gaaa---------g--ca-g------aa-aaaaa-caaaa--gcc----a-aa-
a-c-a-ta--a-aa-t-taag---gcgtaa-ataa-cagag-tgagaacgtggtaaaatc
--------tgaaagcat----ga---a-a-aaatcag-------------gtgagg-g--
------------ctt-ttcttttt-------------------ctggattactttt---g
aaa-a-cact-atc--gg-ttgagtttagggaagt---gggt--gtactt----gggtca
att-aat---------------------tgagtcgagtaatttgagatat--gaag----
------------------------------------------------------------
------------------------------------------------------------
------------------------------------------------------------
--------------------------------------------aa--tc-gtaca-cag
cagcct-ctggtgga-tttgc-aa-aaa-c-aa--a-aa-ttgg----------------
--------aa------------aa-aa-----cg-----tagctcctggga-t-gcattt
-ttc-t-c-tctctagaaatgtata-c-a-ggg--g-taca--t--gtcc-ataatgagc
------------------------------------------------------------
------------------------------------------------------------
------------------------------------------------------------
------------------------------------------------
>TDR13|8355
----cagatggtcaatcttgtttt------------------------------------
------------------------------------------------------------
------------------------------------------------------------
-----------------------------------caacataggctcattct--g-aaag
c-tt-agccc--t-ata-tgcaattctggagattgtgtattatgtagctagagg-tg-c-
-gtatggcagcatttggt-c-tttaaatcgagtgctat-ggg-gcagt------------
atga-----tg----------c--c---a-------------ttcattttca-cgc----
-ttacc-agctgaacacttacctcca-tgtgaacg-gg-tttac-cacagataccagttt
gtccag---ag-gctcgccgtgtatgtcgg-atcatttaagatgcagagc-ggagttgac
tgtaatgaca-agg-gtcgagtcta-----gtg------aaga---ac---------agt
tc-ca-gaaa---------g--ca-ggtaag-ac-aaaaa-caaaag-gc-----a-aa-
a-a-a-tt-aa--a-t-caac---aagtaa-ataa-caggg-ggagaatgtg--------
------------------------------------------------------------
------------------------------------------------------------
------------------------------------------------------------
------------------------------------------------------------
------------------------------------------------------------
------------------------------------------------------------
------------------------------------------------------------
------------------------------------------------------------
------------------------------------------------------------
------------------------------------------------------------
------------------------------------------------------------
------------------------------------------------------------
------------------------------------------------------------
------------------------------------------------------------
------------------------------------------------
>TDR13|8356
------------------------------------------------------------
------------------------------------------------------------
------------------------------------------------------------
-----------------------------------cgacacaggctcattct--g-gaaa
c-gt-agccc--t-ata-tacatttctggagatcacgaattatgtagccagaag-ta-c-
-gtatggttgcatttcat-a-tgtaaacagaaggctac-agg-gtggt------------
atga-----ct----------g--c---a-------------tttcttttt-acgc----
-ttacc-agctgaccgcttacctcca-tgtggaca-gc-tttcc-cactattaccagttt
gcacag---t-ggctcaccatgtgaatcgg-cagacttgaaa------------------
------------------------------------------------------------
------------------------------------------------------------
-----------------------------------------------acgtggt-aaatc
--------tgaaaatgt----ggt--a-a-aaatcaggc-------------gagg-g--
------------ctc-ttcttttt-------------------acggattgctttt---g
aaa-a-cact-gt-c-gt-ttgggtttagagaag---tgggt--gagcac----tggtta
atc-ggtgc-tt-tt-g--aaaacactataagttgggtttaaggaaggtg--gag----g
t----------------------------tgg----gtc--agtcgttcgg---------
----------------------tca-----g----t--------ca--------------
gcca----------gtc-a-a-ca-g-cggcctctggtggatttacgtgagg--agtagt
tgtgaatggcactcg-taagag-aaa-tttgagatct-c--aaaaa--gc-gtaca-cag
cagcct-ctggtgga-ttcac-ga-aaa-c-aa--a-aa-acggc---------------
-aa---a-aaa------------a-aa-----ca-----tgtctcctggga-c-atattc
t-ga-a-a-tcaccagaaatgtata-t-a-agg--g-taca--t--tttc-agaatgagc
ttgggt------------------------------------------------------
------------------------------------------------------------
------------------------------------------------------------
------------------------------------------------
>TDR13|8357
------------------------------------------------------------
------------------------------------------------------------
------------------------------------------------------------
------------------------------------------------------------
------------------------------------------------------------
------------------------------------------------------------
------------------------------------------------------------
------------------------------------------------------------
------------------------------------------------------------
------------------------------------------------------------
------------------------------------------------------------
------------------------------------------------------------
------------------------------------------------------------
------------------------------------------------------------
------------------------------------------------------------
------------------------------------------------------------
------------------------------------------------------------
------------------------------------------------------------
------------------------------------------------------------
------------------agtg-aca-tttgagatct-g--aataa--gc-gtaca-cag
cagcct-ctggtgga-ttcgt-ga-aaa-c-aa--a-aa-cggc---------------a
a-a-----aa-------------a--a-----tg-----tatctcctggga-t-gtattt
g-gc-g-c-tctccagaaatgtata-t-t-ggg--g-taca--t--tttc-agaatgagc
ctgggttg----------------------------------------------------
------------------------------------------------------------
------------------------------------------------------------
------------------------------------------------
>TDR13|8358
------------------------------------------------------------
------------------------------------------------------------
------------------------------------------------------------
-----------------------------------caacacagactcattct--t-aaaa
c-gt-acccc--t-ata-tacctttctggaggtcgtgaattatgtagccagaag-tt-c-
-gtatggctgtatttcat-c-tttaaaatgaatgttac-ggg-ccggt------------
atga-----ca----------c--t---g-------------ttccttttc-acgc----
-ttact-agctgaaagcttacctctg-tgtggacg-gc-tttcc-cactgttaccagttt
gtccag---t-agctcgccgcatatgttgg-tggacttgagacacagtga-ggagttgac
agcgatggca-ggg-ttcaagtaca-----gca------gaga---gc------------
------------------------------a-gg-aaaga-caaaac--c---c-a-aa-
a-a-a-ta--a-aa-t-aaac---aagtaa-ataa-cgagg-taagaatgtggtaaaatc
--------taaaaatgt----ggt--a-a-aaatcaggcggc-------agcgagg-g--
------------ctt-ttcttttt-------------------cttgg-----------a
aac----act-tt-c-gg-ttaggtttaggtaag---tgggt--gg----gcgctggtca
atc-ggtgc-tt-tt-g--aaaacactagg----gggcagtgtgtggggg----------
-------------------------------t----atc--agttgttcgg---------
----------------------tca-----g----t--------ca--------------
gtca----------gtc-a-a-ca-g-tggcctctggtggatttaagtgagaacagcaag
cacaaatggcacgcg-cgagag-aaa-tttgagatct-g--aaaaa--gc-gtaca-cat
tg---------tgga-tttgc-ga-aaa-c-aa--a-aa-atgcaa--------------
--a---a-aa------------aa-aa-----cg-----tagctcctggga-c-gtattt
g-cc-g-c-tctccagaaatgtata-c-a-ggg--g-taca--t--tttc-agaatgagc
ctgggttg----------------------------------------------------
------------------------------------------------------------
------------------------------------------------------------
------------------------------------------------
>TDR13|8359
------------------------------------------------------------
------------------------------------------------------------
------------------------------------------------------------
------------------------------------------ggcgcattct--g-aaaa
c-gt-agccc--t-gta-cacatttctggagatcctgaattatatagccagagc-ta-t-
-gtatggctgcatttaga-c-cttaaaacgaacgctac-ggg-atggt------------
atga-----ct----------c--t---g-------------ttccttttc-acgc----
-ttacc-agctgactgcttacctcca-tgtgcatg-gc-tttcc-tgctg----------
------------------------------------------------------------
------------------------------------------------------------
------------------------------------------------------------
------------------------------------------------------------
------------------------------------------------------------
------------------------------------------------------------
------------------------------------------------------------
------------------------------------------------------------
------------------------------------------------------------
------------------------------------------------------------
------------------------------------------------------------
------------------------------------------------------------
------------------------------------------------------------
------------------------------------------------------------
------------------------------------------------------------
------------------------------------------------------------
------------------------------------------------------------
------------------------------------------------------------
------------------------------------------------
>TDR13|8360
------------------------------------------------------------
------------------------------------------------------------
------------------------------------------------------------
------------------------------------------ggctcattct--g-aaaa
c-gt-agccc--t-gta-cacatttctggagatcctgaattatatagccagagc-ta-t-
-gtatggctgcatttcgt-c-tttaaaacgaacgctac-ggg-atggt------------
atga-----ct----------c--t---g-------------ttccttttc-acgc----
-ttacc-agctgactgcttacctcca-tgtgcatg-gc-tttcc-tgctg----------
------------------------------------------------------------
------------------------------------------------------------
------------------------------------------------------------
------------------------------------------------------------
------------------------------------------------------------
------------------------------------------------------------
------------------------------------------------------------
------------------------------------------------------------
------------------------------------------------------------
------------------------------------------------------------
------------------------------------------------------------
------------------------------------------------------------
------------------------------------------------------------
------------------------------------------------------------
------------------------------------------------------------
------------------------------------------------------------
------------------------------------------------------------
------------------------------------------------------------
------------------------------------------------
>TDR13|8361
------------------------------------------------------------
------------------------------------------------------------
------------------------------------------------------------
------------------------------------------------------------
------------------------------------------------------------
------------------------------------------------------------
------------------------------------------------------------
---------------------------tatggatg-gc-ttttc-cgctgttaatagttt
gtccag---t-ggctcgcaggttacgtcag-cagccttgagacttagaa-aggagttgac
tgcgacaaca-ggg-ctcaagtctg-----gta------aaga---at---------ggt
tc-ca-gaat---------g--aa-ggtaag-ac-aaaaa-tagaag--cca---a-aa-
a-a-a-aa--a-aa-a-aaac---aagtaa-ataa-caggg-tgaaaacgggataagatc
--------tgaaaacct----ggt--a-a-aaatcagcc-----------ttgagg-g--
------------ctt-ttcttttt-------------------ctggattgctttt---c
aaa-a-cactcat-c-ag-ttgggttgaggaaag---tgggt--gggcat----tggtca
aca-ggtgc-tt-tt-t--aatacatcatcggttgggtttacggaaggag--gagagtgg
gtc----------------------------a----gtc--gattggtcag---------
----------------------tca-----g----t--------ca--------------
gtca----------gtc-g-a-ca-g-cggcctctggtggattgaagtgagaacagcagg
cgcgaaaggcactcg-tgagag-aaa-tgtgagatct-g--a------------------
-----------------------a-aaa--------------------------------
--a---a-ag------------ta-ca-----ca-----tagctcctgaga-c-ttattt
g-gt-g-c-tctcctgatatgtata-t-a-ggg--g-tacg--t--aatc-agaatgagc
gtgggttg----------------------------------------------------
------------------------------------------------------------
------------------------------------------------------------
------------------------------------------------
>TDR13|8362
tcgtcagttggtcaacagtggcctctgctggatttacatgagacgagcatgcgcaaatgt
cacccgcgagagaatattaagatctcaaaaagcgtatgcagtgacctttggcagatttga
aaaaacaaaaactgcaaaaa--------------------------------aaaaa---
------------------------------------------------------a-aaaa
c-tt-acctc--c-agg-gatatatttcgcaatctcctgaaatgtatacagggg-t----
------------------------------------------------------------
------------------------------------------------------------
------------------------------------------------------------
------------------------------------------------------------
------------------------------------------------------------
------------------------------------------------------------
---------------------------------------------------------ctc
--------c-ataatga----g--------------------------------------
-----------------------c-------------------ttgagttg---------
------------------------------------------------------------
------------------------------------------------------------
------------------------------------------------------------
------------------------------------------------------------
------------------------------------------------------------
------------------------------------------------------------
------------------------------------------------------------
------------------------------------------------------------
------------------------------------------------------------
------------------------------------------------------------
------------------------------------------------------------
------------------------------------------------------------
------------------------------------------------
>TDR13|8363
------------------------------------------------------------
------------------------------------------------------------
------------------------------------------------------------
------------------------------------------------------------
------------------------------------------------------------
------------------------------------------------------------
------------------------------------------------------------
------------------------------------------------------------
------------------------------------------------------------
-------------------------------tgcttttgaaaa--cactatcagtt-ggt
tt--agggaa---------g---agggtgggcgctggaa-tcgg----gct---------
------tt---tga---aaac----------ata-tca--gttg-g---gt--t------
--------t-a----g-----gg-----a-a---------------------gagg-g--
-------------ttg----tttt-----------------------attgctttt---g
aaa-a-cact-gt-c-ag-ttgggtttagggaggg---gg-t--gggcac----tggtca
atc-ggtgc-tt-ttg---aaaacactatcggttgggtttagggaagagg--gtgg----
-----------------------------------------cgctggtcaa---------
----------------------tc-----gg----t------------------------
gtt------------tta--a-aa-a-cactatcgg-tgggttcacatg-----------
-------gccatt---cgaaa--agagcctaacattt--ctggagatcatgata---cag
-ggcgta-tggctgatttagt-cctaaa-c-gag--------------------------
------------------------------------------------------------
-----------t--aacgacgctt----aagcg--atcgcc--cttgt------------
--ggcttt---------------ccgctgtttttgtccagtg------------------
-------atcgccatgta------------------------------------------
------------------------------------------------------------
------------------------------------------------
>TDR13|8364
------------------------------------------------------------
------------------------------------------------------------
------------------------------------------------------------
------------------------------------------------------------
---------------tg-aacatctgagga------------------------------
---------------------tttgagac-------------------------------
------------------------------------------------------------
------------------------------------------------------------
-------------------------------------------gcagaaa-ggagttaat
tgcgacgact-ggg-tccaagtctg-----gtg------aaga---at---------ggt
tc-ca-gaaa---------g--ca-ggtaaa-ac-aacaa-caaaaaagcc----a-aa-
a-----------aa-t-aaat---aggtaa-ataa-cagag-tgagaatttggtaaaatc
--------tgaaaacgt----ggt--a-a-aaataat-------------acaagg-g--
------------ctt-ttcttttt-------------------cttcgttgctttt---g
aaa-a-cact-atc--gg-ttgggtttagggaaga---gggt--gggcgc----tggtca
atc-ggggc-tt-ttg---aaaacactatgggttggatttaaggaagagg--gtggg--c
g--------------------------------ctggtc--aatcggt------------
------------------------------------------------------------
------------------------------------------------------------
------------------------------------------------------------
------------------------------------------------------------
------------------------------------------------------------
------------------------------------------------------------
------------------------------------------------------------
------------------------------------------------------------
------------------------------------------------------------
------------------------------------------------
>TDR13|8365
------------------------------------------------------------
------------------------------------------------------------
------------------------------------------------------------
------------------------------------------------------------
-------gtc--a-atc-agtgctttta--------------------------------
-----------------------------aaacactat-tgg-ttgga------------
agag-----gg----------t--------------------------------------
--------------------------------------------------gggtcagtca
gtcagtt----agtcgacagcggcctttgg-tgg--------------------------
------------------------------------------------------------
------------------------------------------------------------
------------------------------------------------------------
------------------------------------------------------------
------------------------------------------------------------
------------------------------------------------------------
------------------------------------------------------------
------------------------------------------------------------
------------------------------------------------------------
-----------------------------------------tttacgc----acagcagg
cataaacggcagtcg-ctagag-aaa-tttgagatct-g--aaaaa--ac-gtaca-cag
cgccct-ctggtgga-atcgc-aa-ata-c-aa--a-aa-ctgc---------------a
a-a---a-aaa---------------------tg-----tagttcctggga-t-gtattt
g-gt-a-c-tctccagaaatgtaaa-t-a-ggg--g-tacg--t--aatc-agaatgagc
ctgggttg----------------------------------------------------
------------------------------------------------------------
------------------------------------------------------------
------------------------------------------------
>TDR13|8366
------------------------------------------------------------
------------------------------------------------------------
------------------------------------------------------------
------------------------------------------------------------
------------------------------------------------------------
------------------------------------------------------------
------------------------------------------------------------
------------------------------------------------------------
-------------------------------------------------a-gggggtttt
cgc---------------------------------------------------------
------------------------------------------------------------
------------------------------------------------------------
------------------------------------------------------------
------------------------------------------------------------
------------------------------------------------------------
------------------------------------------------------------
------------------------------------------------------------
------------------------------------------------------------
------------------------------------------------------------
------------------------------------------------------------
-------------ga-ttcgc-ga-aaa-c-aa--a-aa-ctgc----------------
------a-ta------------aa-ca-----ca-----cagctcctggca-c-atattt
-tgc-t-c-tcttcagaaatgtata-t-g-g----a-tatg--c--aatc-ggaatgagc
ctgggtt-----------------------------------------------------
------------------------------------------------------------
------------------------------------------------------------
------------------------------------------------
>TDR13|8367
------------------------------------------------------------
------------------------------------------------------------
------------------------------------------------------------
------------------------------------aacataagctcattct--g-aaaa
t-gt-agccc--t-ata-taaatttccggagatcgcaaattatgtaaccagaag-ta-a-
-atatggcagcatttcat-t-ttttaaatgaattatac-agg-gcggt------------
atga-----cg----------c--c---g-------------ttccttttc-atgc----
-t-acc-agctgactgcctacttcca-tatggttg-gc-tttct-ggctgttaccagttt
gaccag---t-agctcaccatgtacgtcgg-tggacttgagatgcagaga-ggagttgac
cacgacaacg-ggg-tttgagtctg-----gtt------agaa---at---------ggt
tc-ca-gaaa---------g--ca-ggtaag-ac-aaaaa-caaaag-gc-----a-aa-
a-a-t-tt--a-aa-t-aaac---aagtaa-ataa-caggg-tgagaatgtggtaaaatg
----------------t----ggt--a-a-aaagcag-------------acaagg-c--
------------ctt-gtcttttt-------------------ctgaattgctttc---t
aaat----tt-gt-t-gg-ttaggttgagagaagt---gggt--aggcgc----tgatca
gtc-ggc-c-ct-ta-g--agaacacaactggttgggttttggtgggaga--gtagatca
g----------------------------tcg----gtc--agtcggtcagtc-------
--------------------agtca-----g----tca----gttg--------------
gtca----------gtcagta-ca-gtc----tcagtcggtcagtcagtcagtcag----
--ggaatggcactcg-tgagag-aaa-tttaagatct---gaaaaa--gc-gtaca-cag
cggcct-ctggtgga-ttcgc-g---------a--a-ag-ctcc----------------
------a-ga------------aa--------tg-----tacagttgaagt-c-agaatt
a-at-a--attactaaaactgtata-t-a-aag--a-caca--t--tttc-agaatgacc
ctgggttg----------------------------------------------------
------------------------------------------------------------
------------------------------------------------------------
------------------------------------------------
>TDR13|8368
------------------------------------------------------------
------------------------------------------------------------
------------------------------------------------------------
-----------------------------------caatacaggctcaatct--g-aaaa
c-gt-agccc--t-ata-tagatttctggagatcacgaattatgtagccagagg-ta-c-
-atatggctgcattttgt-t-tttaaagcgaacgccac-a-g-gcggt------------
atga-----tg----------c--c---g-------------ttccttttt-gcgc----
-taaac-agctgaccg--------------------------------------------
---------------------------------------------------gttgctgac
aatgacaaca-agg-tccgagtcca-----gag------aaga---ac---------gat
tc-ca-gaaa---------g--ca-ggtaaa-ag-aaaaa---------------gcaa-
a-a-atta--a-aa-t-aaac---aagtta-ataa-gaggg-tgagaatgtggtaaaaca
--------tgaaaacat----ggt--a-a-aaatcag-------------gtgtgg-c--
------------ctt-ttcttttt-------------------ctggattgctttt---a
aaa----gc---------------------------------------------------
----------------------------atggttaggtttag----taag--gaggatg-
----------------------------gtgg----gtc--actcagtcag---------
----------------------tca-----g----t--------ca--------------
gtca----------gtt-g-a-ca-g-tggcctccggtgga-ttacgtgagaa---cagg
cgcaaatagca-------------------------------------------------
------------------------------------------------------------
------------------------------------------------------------
------------------------------------------------------------
------------------------------------------------------------
------------------------------------------------------------
------------------------------------------------------------
------------------------------------------------
>TDR13|8369
------------------------------------------------------------
------------------------------------------------------------
------------------------------------------------------------
------------------------------------aacacatgctcaatgg--g-aaaa
t-gt-agccc--c-ata-tatatttctaaagattgcgaattatgtagcaagag-cta-t-
-gtatggctgcattttgt-c-tttaaaaagaaggctac-agg-gcggt-atatgccgcgg
atgg-----c-----------t--t---------------gtttgtttttg-------tt
acc----agctgaatgcctacctcca-tgtagatg-gc-atttc-tgctgttactagttt
gttcag---t-ggctcgctgtgtattttag-cggacttgaaattcagaga-gga------
------------------------------------------------------------
------------------------------------------------------------
------------------------------------------------------------
------------------------------------------------------------
------------------------------------------------------------
----------------------------------------gt--atgct------ggtca
atc-ggtgc-tt-tt-t--aaaacactatcagttgggtttagggaagagg--gtggttgg
g---------tgg---------------attg-tcagtc--agttggtcgg---------
----------------------aca-----g----t--------ca--------------
gtag----------gtc-g-a-ca-g-cggcccctagtggacttatgtgagaacagcagg
cgcgaatggcactcc-cgaggg-aat-tttgagatct---gaaaaa--gc-gaaca-cag
cagcct-ctagtgga-ttcat-ga-aca-c-aa--a-aa-ctgc----------------
------a---------------aa-aa-----ag-----tacaccctgaga-t-gtattt
-ggc-g-c-tctccagaaatgtata-c-a-ggg--g-aaca--t--atcc-gtaatgagg
ctaggttg----------------------------------------------------
------------------------------------------------------------
------------------------------------------------------------
------------------------------------------------
>TDR13|8370
------------------------------------------------------------
------------------------------------------------------------
------------------------------------------------------------
-----------------------------------------aggctcactct--g-aaaa
c-gt-agccc--a-ata-tacatttcaggagatcatgaattatgtatccagaag-ta-c-
-gtatggctgcattttac-t-tttaaataa-atgctgc-ggg-gtggt------------
atga-----cg----------t--c---g-----------------ttcac-acgc----
-ttacc-agcagaccgcttgcctttg-tatggatg-gc-tttcc-ggctgctaccagttt
gtccagt--t-agctgaccatgtacgtcgg-tggacttgagatgcagaaa-gaagataaa
cacaatgacg-ggg-ttcaagtctg-----gtg------aaga---at---------ggt
tc-ca-gaag---------g--tg-ggtaaa-ag-caaac-agaatc--aa----a-aa-
a-a-g-tg--a-aa-t-aaac---aagtaa-ataa-caggg-tgagaatgcggt------
----------aaaacat----ggc--a-a-aaatc-------------agacgagg-g--
------------ctt-ttcttttt-------------------ctggatctctttt---g
aaa----att-gt-c-ga-aggggtttagggaag---tgggt--ggatg------ggtcc
atc-tgtgc-tt-tt-a--aaa-gactatttgttgggtttagggaagggg--gagggtta
g----------------------------gca----gt------cgattgg---------
----------------------tca-----g----t--------ca--------------
gtca----------nnn-n-n-nn-n-nnnnnnnnnnnnnnnnnnnnnnnnnnnnnnnnn
nnnnnnnnnnnnnnn-nnnnnn-nnn-nnngagatct-c--aaaaa--gc-gtgca-cag
tggcct-ctggcgta-ttcac-ga-aaa-c-aa--a-ac---------------------
-tg---c-aa------------aa-aa-----cg-----tagctcctgagact-tttttt
g-gt-g-c-tctctagaaacgtaca-t-a-gag--g-tacg--t--tttc-agaatgtgt
ctggtttg----------------------------------------------------
------------------------------------------------------------
------------------------------------------------------------
------------------------------------------------
>TDR13|8371
------------------------------------------------------------
------------------------------------------------------------
------------------------------------------------------------
--------------------------------gtaaggctgcatttcatctt--t-aaaa
c-ta-a---------------------cgctatggggcggtatgatgcc-----------
----------------------------gtttcttttt-gcg-atagc------------
aca---------------------------------------------------------
----------tgaccgcttacctcta-tattgatg-gc-tttcc-cgctgttaccactta
gtccag---t-gactcacagcgtacgtcag-cagacttgagacacagaga-ggagttgac
cgcaacgaca-ggg-ttcaaatctg-----gcg------aaga---ac---------agc
tt-aa-gaaa---------g--ca-ggtcag-ac-aaaaa-caaaag--cc----a-aa-
a-a-c-ta--a-aa-c-aaac---atgtaa-ataa-caggg-taagaatgtggttaaatc
--------tgaaaatgt----gct--a-a-aat--------------------cag-g--
------------ctt-ttcttttt-------------------ctggattgcttttt---
aaa-a-cact-gt-t-gg-ctcggttctgggaag---tgggt--gggcg-----------
-------------------------------ctggggtttagggaagagg--gtgagttg
g----------------------------tca----gtc--gattgttcac---------
----------------------tca-----a----t--------cag-------------
------------------------------------------------------------
------------------------------------------------------------
------------------------------------------------------------
------------------------------------------------------------
------------------------------------------------------------
------------------------------------------------------------
------------------------------------------------------------
------------------------------------------------------------
------------------------------------------------
>TDR13|8372
------------------------------------------------------------
------------------------------------------------------------
------------------------------------------------------------
------------------------------------------------------------
---t-acctc--c-ata-tggacctcca--------------------------------
------------------------------------------------------------
--------------------------------------------tatttcc---------
---------------------------------------------tgctgttaccagttt
gtccag---t-ggctcgcagcgtatgtcgg-tggacttgagatgcagaga-ggagtcaac
cgcgaaaatg-gag-tttgagtctg-----gaa------aaga---ac---------gat
tt-ca-gaaa---------g--ca-ggtaag-ac-aaaaa-taaaag--cc----a-aa-
a-a-a-ga----aa-t----t---aagtaa-acaa-caggg-tgagaatatggtaaattc
--------tgaaaatgt----ggt--a-a-aaatcatgttgccgtg------aggg-g--
------------ctt-ttcagttt-------------------ttagattgctttt---c
aaa-a-cact-gt-t-gg-ttgggttgagggaagt---ggat--gggcgc----tggtct
ttc-ggtgt-ttttt-a--aaaacactataggttgggtttagggaaggga--tg------
-----------------------------------------agttggtcag---------
----------------------tca-----g----t--------ca--------------
aa---------------------a-g-cagccgctggtggatttatatgagaacagtaaa
tgcaaatcgcacttg-cgagag-ata-tttgagatct---caaaaa--gc-gtaca-tag
tggcct-ctggtgga-ttcgg-ga-aaa-c-aa--a-ta-ctgc----------------
------a-aa------------aa-aaaact--------tacatcctagga-c-gtattt
g-ca-g-c-tctctaaaaatattta-t-a-ggg--g-tatg--t--tttc-agaatgagc
ctgggttg----------------------------------------------------
------------------------------------------------------------
------------------------------------------------------------
------------------------------------------------
>TDR13|8373
------------------------------------------------------------
------------------------------------------------------------
------------------------------------------------------------
------------------------------------------------------------
------------------------------------------------------------
------------------------------------------------------------
------------------------------------------------------------
------------------------------------------------------cagttt
gtccag---t-agctcgccatgtatgtcag-cggatttgagatgcagaga-ggagttgaa
cacaataaca-ggg-ttcgagtcca-----gca------aaga---ac---------ggt
tc-at-gaaa---------g--ca-ggtgag-ac-ataaa-cagaa--gcc----a-aa-
a-a-a-cg--a-aa-t-aaac---aagtaa-ataa-cagagttgaaaatgtggtaaaatc
--------agacgaggg----g--------------------------------------
-------------tt-ttcttttt-------------------ctgaattgctttt---g
aaa-a-c-----------------------------------------------------
------------------------actatcggttgggtttagggaaggaa----------
g--------------------------------agggta--ggtcagttga---------
----------------------tca-----g----t--------c--------------a
gtca----------gtt-g-a--a-g-gggcctctggtggatttacgttagaacagcagg
tgcgattggcactcg-tgagag-aaa-tctgagatct---gaaaaa--ac-ttaca-cag
----ct-ctagtgga-tttgc-ac-aaa-a-aa--a-aa-aaac----------------
---aaaa-aa------------aa-aa-----ca-----atcatcctggga-c-gtattt
-ggt-g-c-tc----aaaatgagcc-t-g-ttt--g-tt---------tc-aaaatgagc
ctg---------------------------------------------------------
------------------------------------------------------------
------------------------------------------------------------
------------------------------------------------
>TDR13|8374
------------------------------------------------------------
------------------------------------------------------------
------------------------------------------------------------
------------------------------------------------------------
------------------------------------------------------------
------------------------------------------------------------
------------------------------------------------------------
------------------------------------------------------------
------------------------------------------------------------
---------g-aga-tttgaatccg-----gta------aaga---ac---------agt
ac-ca-a-----------------------------------aaaag--ca----g-at-
a-a-a-aa--a-gg-c-aaac---aaaaaa-aaaa-cagga-ttagaacatagtaagatc
--------taaaaatgt----ggt--a-a-aaatcaggtagactgag-------------
-------------gc-tttttttt-------------------ttagattgctttt---a
aaa-a-cact-gt-t-gg-ttgagtttagaggagg---gtgg--gattg------gttca
atc-tgggc-tt-tt-g--aaaacactagtggttgggtttaaggaaggag--gtgggtgg
ggttatt----------------------------------ggtccgtcag---------
----------------------ttg-----g----t--------ca--------------
gtca----------gtc-g-a-ca-g-tggcctctggtggatttac----gaaaagcagg
ctcgaatggcact---------------------------aaaaaa--at-a--------
------------aga-tctga-aa-aag-c-gt--a-ca-cagc----------------
--g---g-cc-------------t-ct-----ag-----tggctccgcgga-t-gtattt
-tgc-g-c-tgtccagaaatgtata-c-a-agg--g-tacg--t--atcc-ataatgagc
ctgggttg----------------------------------------------------
------------------------------------------------------------
------------------------------------------------------------
------------------------------------------------
>TDR13|8375
------------------------------------------------------------
------------------------------------------------------------
------------------------------------------------------------
------------------------------------------------------------
------------------------------------------------------------
------------------------------------------------------------
------------------------------------------------------------
------------------------------------------------------------
------------------------------------------------------------
------------------------------------------------------------
------------------------------------------------------------
------------------------------------------------------------
------------------------------------------------------------
------------------------------------------------------------
------------------------------------------------------------
------------------------------------------------------------
------------------------------------------------------------
------------------------------------------------------------
------------------------------------------------------------
------------tcg-caagag-ata-tttgagatct-t--taaat--gt-gtaca-cag
cggcct-gtggtgga-ttcgc-ga-aaa-c-aa--a-aa-cagcaa--------------
--------aa-------------a--a-----aa-----tagctccaggta-c-atattt
g-ag-g-c-tctccagaaatgtata-c-a-agg--g-tatg--t--tttc-agaatgagc
ctgggttg----------------------------------------------------
------------------------------------------------------------
------------------------------------------------------------
------------------------------------------------
>TDR13|8376
------------------------------------------------------------
------------------------------------------------------------
------------------------------------------------------------
------------------------------------------------------------
------------------------------------------------------------
------------------------------------------------------------
------------------------------------------------------------
------------------------------------------------------------
------------------------------------------------------------
------------------------------------------------------------
------------------------------------------------------------
------------------------------------------------------------
------------------------------------------------------------
------------------------------------------------------------
------------------------------------------------------------
------------------------------------------------------------
------------------------------------------------------------
------------------------------------------------------------
-----------------------------------------tttccgcaagaacagcagg
cgtgaatggcacttg-tgaaag-aaa-tttgagatct-c--aaaaa--gc-ataca-cat
cggcct-ctggtgaa-tttgc-aa-aaa-c-aa--a-aa-ctgc---------------a
a-a---t-aa-------------a--a-----cg-----tagctccttgga-t-gtattt
g-gt-g-c-tctcctgaaatgtaaa-c-a-ggg--g-taca--t--tttc-agaatgagc
ctgggttg----------------------------------------------------
------------------------------------------------------------
------------------------------------------------------------
------------------------------------------------
>TDR13|8377
------------------------------------------------------------
------------------------------------------------------------
------------------------------------------------------------
------------------------------------------------------------
------------------------------------------------------------
------------------------------------------------------------
------------------------------------------------------------
------------------------------------------------------------
------------------------------------------------------------
------------------------------------------------------------
-----------------------------aaaac-aaaaa-caaacg-gc-----aaaa-
a-a---ta--a-aa-t-atac---atgtaa-ataa-cagag-tgagaatgtgat------
--------------------------a-a-aaatcaggt-------------gagg-g--
------------c-------ttt-------------------------t--cttt-----
--------------------t---ttt-ggga------------gggcgc----cggtta
atc-ttttt-tttttca--taaacactatcggttgggtttagggaaggga--ggggatgg
g-----------------------------------gtt--gattggttag---------
----------------------tca-----g----t--------cagtgagtcag--ata
ctca----------gtc-a-a-ca-g-tggcctctggtagatttacgtgagaccagca--
----aatggcactca-cgagag-aaa-tttgagatct---gaaaaa--gc-gtaca-cag
cggctt-ctggtgga-ttcgc-aa-aaa-c-aa--a-ga-ctgc----------------
------a-aa------------aa-aa-----ag-----tagctcctgggg-c-gaattt
g-gc-a-c-tctccaaaaatgtata-t-a-ggg--g-tacg--t--aatc-agaactaac
ctgggtt-----------------------------------------------------
------------------------------------------------------------
------------------------------------------------------------
------------------------------------------------
>TDR13|8378
------------------------------------------------------------
------------------------------------------------------------
------------------------------------------------------------
-----------------------------------caacacaggctcattct--g-aaaa
t-gt-agccc--t-ata-tacatttctggagatcgcgaattatgtagccagagg-tc-t-
-ttacgaattctttgcat-t-tcg------------------------------------
----------------------------t-------------ttccttttt-gtgc----
-ttagc-agctgatcgattatctctg-tatggaag-gc-ttttc-c------gctagttt
gtccag---t-ggctcactatgtatgtcag-tggatttgagacgcagaga-ggatt----
------------------------------------------------------------
------------------------------------------------------------
-------------------------------------------------------gcttt
--------tgtaaac---------------------------------------------
------------------------------------------------------------
-------act-at-t-gg-ttgggtttagggaag---tgggt--ggtcgc----tggtca
atc-agtgc-tt-tt-t--aaagcattatgggttgggtttagggaaggag--gagggtgg
g------------------------------------tc--agtcaatcg----------
---------------------gtca-----g----t--------ca--------------
gtcagt----------------ca-g-cgacctctggtggact----ggagaacagcagg
tgcgaatggcacttg-cgagag-aaa-tttgaaattt---ctaaaa--gt-ataca-cag
cggcct-ctaatgaa-ttcac-aa-aaa-c-aa--a-aa-cagca---------------
--------aa------------aa-aa-----tg-----tagctcctggga-c-atattt
g-ac-a-c-tctctagaaatgtgta-t-a-ggg--g-tgca--t--attc-agaat----
------------------------------------------------------------
------------------------------------------------------------
------------------------------------------------------------
------------------------------------------------
>TDR13|8379
------------------------------------------------------------
------------------------------------------------------------
------------------------------------------------------------
-----------------------------------caacacaggctcattct--g-aaaa
t-gt-agccc--t-ata-tacatttctggagattgtgaattatgtagccagagg-ta-c-
-ctatggctgcatttcgt-c-tttaaaaaacactatac-agg-gtggt------------
atga-----tg----------c--c---g-------------ttccttttc-gcac----
-ttatt-agctgattgcttacgtcaa-tatggatg-gc-tattc-cgcttttaatagttt
gcccaga----ggctcgccgcgtatgttag-tggacttgagagacagaga-ggagctgac
catcataatg-aag-ttcaagtccg-----gtg------aaga---ac---------agt
tc-ca-gaaa---------g--ca-ggtaag-ac-aaaaa-caagtt--attacaa-aa-
a-a-a-ta--a-aa-t-aaac---aagtaa-atag-caggg-tgagaatgtggtaaaatc
--------agcaaacga----ggt--a-a-aaatcaagaggc-------cccgagg-g--
------------ctt-ttcttttt-------------------ctggattgctttt---g
aaa-a-cacc-ga-t-gg-ttgggtttagggaag---tgggt--gggcgc----tggtca
ata-agtgt-gt-tt-g--aaaacactattggttaggttaagggaaggag--gtgggtga
g----------------------------gaa----------------------------
-----------------------------------------------tcggtcag--tca
gtca----------gtc-g-a-ca-g-cagcctctggtggatttatgtgagaacagcagg
tgcaaatggcgtccg-cgagag-aaa-tttgagatct-c--aaaaa--gt----------
---cct-ctggtgga-ttcac-aa-aaa-c-tg--c-aa-aaaa----------------
ata---a-aa------------at-aa-----aa-----tgtctcctggga-c-gtattt
t-ac-g-c-tctccagaaatgtatg-t-a-ggg--g-taca--t--tttt-aaaatgagc
ctgggttg----------------------------------------------------
------------------------------------------------------------
------------------------------------------------------------
------------------------------------------------
>TDR13|8380
------------------------------------------------------------
------------------------------------------------------------
------------------------------------------------------------
--------------------------------------cgcag-----------------
--------------------------------------------cggttgaag-ct----
----------------gt-c-tct------------------------------------
----------------------------------------------ttttt-------gc
gctacc-agatgaccgcttaccttca-tatggacg-gc-ttttc-tgctgttaccagttt
gtctag---t-ggcttgcaaggtacgttgg-cggatttgaaacgcagaga-ggagttgac
catggcgacg-ggg-tttgagtctg-----gtg------aaga---ac---------agt
tg-ca-gaaa---------g--cg-agtaag-ac-aaaaa-caaatg-ca-----a-aaa
a-a-a-t--aa-aa-c-aaac---aagtaa-aata-cagag-tgagaatgtggtaaaata
--------cgaaaaact----ggt----a-aaatcaggtg-------tctaagaag-g--
------------ctt-ttctattt-------------------ctggat-----------
------------------------------------------------------------
------tgc-tt-tc-g--aagacactgtcgggtgggtttattgaattgg--ggagga--
-------------------------------------tg--ggtagtttgg---------
----------------------tct-----g----c--------cg--------------
gtca----------gtc-a-a-ca-g-ctgcctctggtggatttatgtgagaacagcagg
tgcgaatggcactc----------------------------aaaa--gc-attta-cag
cggcct-ctggagga-ttcgt-aa-aaa-c-aa--a-aa-ctacaaa---------aa--
aat---a-aaata---------aa-aa-----ca-----tagctcttaggt-c-aaattt
-ggc-a-c-tctccagaattgtata-t-a-ggg--g-taca--t--tttc-agaatgagc
ctgggttg----------------------------------------------------
------------------------------------------------------------
------------------------------------------------------------
------------------------------------------------
>TDR13|8381
------------------------------------------------------------
------------------------------------------------------------
------------------------------------------------------------
------------------------------------------------------------
------------------------------------------------------------
------------------------------------------------------------
------------------------------------------------------------
------------------------------------------------------------
------------------------------------------------------------
------------------------------------------------------------
------------------------------------------------------------
------------------------------------------------------------
-----------------------t--a-a-aaatca-------------gggaagg-g--
------------ctt-tatttttt-------------------tgtattgc----t---t
tag-a-attt-tt-t-tg-gttggttttattgaa---ggggt--gggca------ggtca
atc-agtgc-tt-tt-g--aaaacataatcgtttgggtttagggaaggag--gaggatgg
------------------------------------------gtcagtca----------
---------------------gtta-----g----t--------ca--------------
gtcagtcagtcag--tt-g-a-ca-g-cggcctctggtggatttacatgagaacagcagg
cgtgaatggcactcg-caagat-aaa-tttcagatct---gaataa--gc-gtaca-cag
cgcc----------a-tttac-ga-aaa-c-aa--a-aa-aaa-----------------
--------------------------------cg-----taacctctgaga-c-atattt
g-gt-g-c-tctccagacatgtata-t-a-gag--g-tacg--t--tttc-agaatgggc
tgggttg-----------------------------------------------------
------------------------------------------------------------
------------------------------------------------------------
------------------------------------------------
>TDR13|8382
------------------------------------------------------------
------------------------------------------------------------
------------------------------------------------------------
------------------------------------------------------------
--------------------------------------------ttgccacgta-ca---
------------------------------------------------------------
------------------------------------------------------------
------------------------------------------------------------
--------------------------ttgc-caaacttgagatgcagaa-ctgagttgac
catgatgaca-ggt-gtcgagtccg-----gtg------aaga---ac---------agt
tt-ca-gaaa---------g--ca-ggtaag-ac-aaaaa-taaaag--cc----a-aa-
ata-a-at--a-aa-t-aaat---aaataatataa-cgggg-tgagaatgtggtgaaaac
--------tgaaaacat----ggt--a-a-aaatcaggct-------gcagagggg-g--
------------ttt-ttcttttt-------------------ctggattgcattt---g
gaa----act-gt-c-gg-ttgggtttagggaag---agggt--ggag------aggtca
atc-agtgc-tt-tt-g--aaaacactatcgactggg-----------------------
------------------------------------------------------------
------------------------------------------------------------
------------------------------------------------------------
------------------------------------------------------------
------------------------------------------------------------
--------------------------------------------------a-t-gtattt
g-ac-a-t-----------tgtata-t-a-gga--g-tacg--ta-actt-aaaataagc
ctgggttg----------------------------------------------------
------------------------------------------------------------
------------------------------------------------------------
------------------------------------------------
>TDR13|8383
------------------------------------------------------------
------------------------------------------------------------
------------------------------------------------------------
-----------------------------------caacataggctctttct--g-taaa
a-gt-agccc--t-ata-cacatttctggagattgcgaattatgtagccatcag-ta-c-
-ata--------------------------------------------------------
------------------------------------------------------------
----------------------------------------ttcc-cgttgttaccagttt
gttcag---t-ggctcgccacatacaccga-tggacttgatacacagaag-ggagttgac
cacgacgaca-tag-tttgagtcag-----gtg------aaaa---ac---------agt
tc-ca-gaaa---------g--ca-----gg-------------------t----a-ag-
c-a-a-ag--a-aa-t-cagc---------------------------------------
------------------------------------------------------------
------------------------------------------------------------
------------------------------------------------------------
------------------------------------------------------------
------------------------------------------------------------
------------------------------------------------------------
------------------------------------------------------------
-----------------------------------cc-a--aaaaa--at-taaa-----
------------------------------------------------------------
---------a----------------a-----cg-----tacctcctggga-c-gtattt
g-gt-g-c-tctccagaaatgtata-t-a-ggg--g-tacg--t--tttc-agaatgagc
ctgagttg----------------------------------------------------
------------------------------------------------------------
------------------------------------------------------------
------------------------------------------------
>TDR13|8384
------------------------------------------------------------
------------------------------------------------------------
------------------------------------------------------------
-----------------------------------caacatgggctcattgt--g-aaaa
t-gt-agccc--t-ata-tacatgtctggagatcgcaaattatgtagccagagt-ta-t-
-gtatggctcgatttttt-t-ttttttaggaacactac---a-gtaaa------------
agga--------------------------------------------------------
-------------------accaccg-tatggact-gc-tttct-cgctgttaccagttt
gtccagt----agctcgccatgtacgtcga-t----------------------------
------------------------------------------------------------
-----------------------------aa-ac-aaaaa-caaaaa--ag--cca-aa-
a-a-a-at--a-aa-t-aaat---aaacaaaataa-caagg-tgagaatgtg--------
----------------------tt--a-a-aaatcagc-------------caagg-g--
------------ctt-------------------------------------gttt---t
aaa----act-gt-a-ag-ttgtgtttagggaa-----tggg--gggca------ggtca
atc-ggtgc-tt-tt-g--aaaacactattggttgggtttagggaaggag--gaaggttg
g----------------------------tca----gtt--gatttgtcag---------
----------------------tca-----g----t--------c----gctcag--tca
gtca----------gtc-a-a-ca-t-cagcctctggtggatttacgtaagaacagcagg
cacaaatagcactca-----------------------c--cagag--gt-gtgca-cgg
cagcct-ttaatgga-ttctc-aa-aaa-t-aa--t-aa-cagc----------------
------a-aa------------aa-aa-----cg-----taccttctggga-c-atattt
g-gc-g-c-tcttcagaaatgtata-t-a-gcg--g-taca--t--tttc-agaatgagc
ctgggttg----------------------------------------------------
------------------------------------------------------------
------------------------------------------------------------
------------------------------------------------
>TDR13|8385
------------------------------------------------------------
------------------------------------------------------------
------------------------------------------------------------
-----------------------------------caacacaggctcattct--g-aaaa
c-gt-agccc--t-ata-tacatttatggagatcgcgaattatgtagccagagg-ta-c-
-gtatggctgcattttgt-c-tttaaaacaaataccac-gcg-ttggt------------
atga-----cg----------c--c---t-------------tttccttta-atgc----
-ttacc-agctgaccgtttacctccg-tataggcg-gc-tttcc-tgctgttaccagttt
gt-----------cttgccacgtacgccag-cagacttgagat-----------------
--------------------gtt-------------------------------------
------------------------------------------------------------
------------------------------------------------------------
------------------------------------------------------------
------------------------------------------------------------
------------------------------------------------------------
-----------------------------------------------gag--aagagttg
acca--------------------------------------------------------
------------------------------------------------------------
---c----------gac-g-a-ca-g-cagcctctggtggattcacgcaagtagagcagt
tgaaaatggcactcg-ctagagaaaa-gttaagatct-c--aaaaa--gt-ataca-cag
cggcct-ctggtgga-ttcac---------------------------------------
------------------------------------------------------------
------------------------------------------------------------
------------------------------------------------------------
------------------------------------------------------------
------------------------------------------------------------
------------------------------------------------
>TDR13|8386
------------------------------------------------------------
------------------------------------------------------------
------------------------------------------------------------
-----------------------------------caacatagactaattct--g-aaaa
c-at-agccc--t-ata-tacaattctggagatcacaaatcatgtagccagagg-ta-t-
-gtatggctgcatttcat-t-tttaaaacgaatgctat-ggg-gttgt------------
------------------------------------------------------------
------------------------------------------------------------
-----------------------------a-tggttctgagacgcagaga-ggagttgac
catgatgacg-aga-cttgagtctg-----gcg-------a-------------------
----a-gaaa---------g--ca-ggtaag-ac-aaaaa-caaaag-ccc----a-aa-
a-a-a-t--tc-aa-c-aaac---aagtaa-ataa-ctaca-ataatctg----------
----------aaaacgt----ggt--a-a-aaatcaggcagcc-------ccatga-g--
------------ctt-ttattctt-------------------ctggattc---------
------------------------------------------------------------
--------c-tt-tt-g--aaagcactatcagttgggtttcgggaaggag--gagggtgg
gtc--------------------agtcaattg----gtc--ggtcagtcag---------
----------------------tca-----gtcagtca----gtca--------------
gtca----------gtc-g-a-cg-g-cagcctctggtggatttatgtgagaacagcagg
tgagaattgcacttg-cgagaa-aaa-tttgagacct---aaaaaa--gt-gtaca-aag
tggcct-ctggtgga-ttcct-ga-aaa-c-aa-ta-aa-cggc----------------
--------aa------------aa-aa-----ca-----tacctcctggga-c-atattt
-ggc-a-c-tctctagaaatgtata-t-a-ggg--g-taca--t--tttt-agaatgagc
ctg---------------------------------------------------------
------------------------------------------------------------
------------------------------------------------------------
------------------------------------------------
>TDR13|8387
------------------------------------------------------------
------------------------------------------------------------
------------------------------------------------------------
---------------------------------------------ttattct--g-aaga
t-gt-accac--t-ata-tagatttctggagatcgcgaactatgtagtcagagg-ta-c-
-aaatgattgcatttcat-c-tttaaaactaatgctac-ggg-acgtt------------
atga-----cg----------g--c---g-------------ttcttttt---cac----
-gttac-agttgaccgattacctcca-tgtaaatg-gc-tttgc-cgctgataccagttt
gtccag---tg-gctcgccacgtacgtcag-tagacttgagacacagaga-ggag-----
------------------------------------------------------------
---tt-gaca---------a--tg-agtcgg-gt-gaaga-caaaaa-aa-----t-aa-
a-a-a-ta-aataa-t-gaaa---aagtaa-ataa-cagg---ggggatgtggtaaaatc
--------tgaacatgt----ggt--a-a-aaatctggcg-------gccg-aagg-g--
------------gtt-ttcttttt-------------------gtggattgctttt---t
aaa-a-cact-gt-c-ag-ttgggtttagggaagt---gggt--gggcg------ggtca
atc-agtgc-tt-tt-g--aaaacactattggttgggtttatgaa-------gaaagtga
g----------------------------tca----gtc--agtcagtcag---------
----------------------tcg-----a---gt--------ca--------------
gtta----------gtt-g-a-ca-g-cgccctcttgtggattt----------------
------------------------------------------------------------
-------------------------aag-t-ga--g-aa-cagc----------------
------a-ggca--------agaa-----------------------------------t
-gac-a-c-ttgcgagaga--aatt-----------------------------------
------------------------------------------------------------
------------------------------------------------------------
------------------------------------------------------------
------------------------------------------------
>TDR13|8388
------------------------------------------------------------
------------------------------------------------------------
------------------------------------------------------------
-------------------------------------------gcttattct--g-aaaa
--gt-agccc--t-ata-tacattcctggagatcgcgaattatgtagccaaagg-ta-c-
-atatggctgcatttcac-c-tttaa----------------------------------
------------------------------------------------------------
------------------------------------------------------------
------------------------------------------------------------
------------------------------------------------------------
------------------------------------------------------------
------------------------------------------------------aaaatt
--------tgaaaatgt----ggt--a-a-aaatcaggcagccg--------gagg-g--
------------ttt-ttctttta-------------------ccggagagctttt---g
aaa-a-cact-gt-t-gg-ttgagtgtagggaag---tgtgt--aggcac----tggtca
atc-tgtgc-tt-tt-g--aaaa-actatgaattgggtttagggaaggag--gagggtg-
---------------------------------------------agtcag---------
----------------------tcg----------t--------ta--------------
gtca----------gtc-g-a-ca-g-cagg-----------------------------
------------------------------------------------------------
------------------------------------------------------------
------------------------------------------------------------
------------------------------------------------------------
------------------------------------------------------------
------------------------------------------------------------
------------------------------------------------------------
------------------------------------------------
>TDR13|8389
------------------------------------------------------------
------------------------------------------------------------
------------------------------------------------------------
-----------------------------------caacataggctc-ttct--g-aaaa
c-gt-agccc--t-ata-tacatttctggaggtcgcaaattatgtagccagaac-ta-c-
-gtatggctgcttttcat-t-tttataatgaacgctat-ggg-gcggg------------
atga-----tg----------c--c---g-------------ttccttttc-at------
-----c-agctgaccgctaacctcca-tatggacg-gc-tttcc-tgctgttaccacttt
gtccag---t-agcttgccatgtacgtcggctcgacttgaaacgaagaga-ggagttgac
catgatgatg-ggg-tacgagtctg-----ggg------aaga---ac---------gtt
tc-aa-gaaa---------g--ta-----ag-ac-aaaaa-cagaag--ct----a-aa-
a-a-a-at--a-aa-t-taac---aagcaa-at-a-caggg-tgaaaatgtggtaaaatc
--------tgaaaaagt----ggt--a-a-aaa---------------------------
------------------------------------------------------------
-------------------------tcaggctgc---tgcga--gggc------------
----------tt-tt-g--aaaacactgtcagttgggataagaaaaggtt--gagggtgg
g----------------------------tta----gtt--gattggttag---------
----------------------tca-----t----t--------cagttagtcagcatca
gtca----------gtc-g-a-ca-g-cg-cctctggtggatttacgggtgaacagtagg
tgcgaatggcactcg-caagag-aaa-ttagagatct-a--aaaaa--at-tggaa-cag
cgaaaa-attggatt-tgcga-aa-aaa-c-aa--a-aa-ctgca---------------
-aa---g-ca----------------a-----cg-----tttctcctggga-c-gtattt
g-gc-g-c-catccagaaatgtata-a-a-ggg--g-tatg--t--tttc-agaatgagc
ctgagttg----------------------------------------------------
------------------------------------------------------------
------------------------------------------------------------
------------------------------------------------
>TDR13|8390
------------------------------------------------------------
------------------------------------------------------------
------------------------------------------------------------
-----------------------------------caacacaggctcattgt--t-aaaa
t-gt-acccc--c-gtg-tacattcctgaagagtgcaaactatgtagccaagtg-ta-t-
-gtatggctgcatttagt-c-ttcaaaactaatgctac-ggg-atggt------------
atga-----ca----------c--cgctg-------------tttcttttt-atgc----
--tacc-agctgaccgcttacctcca-tgtagacg-gc-ttttc-cactgtt--------
--------------------tgaaaaccag-c----------------------------
------------------------------------------------------------
------------------------------------------------------------
------------------------------------------------------------
------------------------------------------------------------
----------------------------------------------------tttt---g
aaa-a-cact-ct-c-gg-ttagctttagggaag---tgggt--gggctc----ttgtca
atc-agtgc-tt-ct-g--aaaacactattggttgggtttagggaaggag--gagggtgg
gtcagtcggt---tgg-------------------------------tcat---------
----------------------ttg-----g----t--------ca--------------
gtca----------gtc-g-a-ca-g-cgccctctggtggatt---------------tg
tgcaaatggcactcg-cgagag-aaa-tttgagatct-g--aaaaa--gc-ataca-cag
cggcct-ctgatgga-ttcgc-ga-aaa-c-aa--a-aa-ctgc------------aaaa
a-a-----aa-------------a--a-----ca-----tagctcctggga-t-gtattt
g-gt-g-t-tctccagagatgtata-c-a-gtg--g-tatg--t--tttc-agaatgagc
ctgggttg----------------------------------------------------
------------------------------------------------------------
------------------------------------------------------------
------------------------------------------------
>TDR13|8391
------------------------------------------------------------
------------------------------------------------------------
------------------------------------------------------------
-----------------------------------caacatgggctcattct--g-aaaa
c-at-agctt--t-ata-tacatttct---------------------------------
------------------------------------------------------------
------------------------------------------------------------
------------------------------------------------------------
------------------------------------------------------------
------------------------------------------------------------
------------------------------------------------------------
------------------------------------------------------------
------------------------------------------------------------
------------------------------------------------------------
------------------------------------------------------------
------------------------------------------------------------
------------------------------------------------------------
------------------------------------------------------------
------------------------------------------------------------
------------------------------------------------------------
------------------------------------------------------------
------------------------------------------ctcctagga-c-ttattt
g-gc-a-c-tcttcggaaatgtata-t-a-ggggag-taca--t--tttc-agattaagc
ctgggttg----------------------------------------------------
------------------------------------------------------------
------------------------------------------------------------
------------------------------------------------
>TDR13|8392
------------------------------------------------------------
------------------------------------------------------------
------------------------------------------------------------
-----------------------------------caacacagacctattct--g-aaat
t-tt-agccc--t-tta-tagattttttgagatcgcaagttatgtagccagagc-ta-c-
-gattggctacatttcgt-c-tttaaaacgaatgctac-ggg-gcggt------------
atga-----tg----------c--t---g-------------ttccttttt-gtgc----
-cagc--agctgaccaattatctccg-tatgtaca-gc-ttttc-ccctgtcatcagttt
gtccagt--g-tctgc------cacatcag-ccgacttgagacaaagaaa-ggagttgac
cacgatgatg-ggg------ttcga-----gtc------aaga---at---------ggt
tc-ca-gaaa---------g--ca-ggttag-ac-aaaag-ctaaat-cta----c-aa-
a-g-a-at-aa-at-t-aaac---aagtaa-ataa-cagag-tgagaatgtggtaaaatc
--------tgaaaacgt----ggg--a-c-aaattagg-------------cgagg-g--
------------ctt-ttcttttt-------------------ctggattg---------
------------------------------------------------------------
--------c-tt-tt-c--aaaacactgttggatgggtttagggaagtgg--gtgggcac
--------------------------------------------tggtcaa---------
----------------------ttg-----gttggtcg----gtca--------------
gtca----------gtc-g-a-ct-g-cagcctctggtggatttacgggagaacatcagg
ggtgaatggcatttg-caagaa-aaa-tttgagctct---caaaaa--gc-gtaca-cag
cggcct-ctggtgga-gtcat-ga-aaa-c-aa--a-aa-ctgc----------------
--------ta------------aa-aa-----cg-----tatctcctggga-c-ggattt
-ggc-a-c-tcttcagaaatgtata-t-a-ggg--g-tatg--t--tttc-agaatgagt
ttg---------------------------------------------------------
------------------------------------------------------------
------------------------------------------------------------
------------------------------------------------
>TDR13|8393
------------------------------------------------------------
------------------------------------------------------------
------------------------------------------------------------
------------------------------------------------------------
------------------------------------------------------------
------------------------------------------------------------
------------------------------------------------------------
------------------------------------------------------------
---------t-ggttcgcccagtggcttgt-cgaacttgaaacgcagaga-ggagatacg
t-----------tt-ttcaagtcct-----gtg------aaaa---at---------tat
tc-tt-gaaa---------a--ca-tgtaaa-ac-aaaat-taaaag--gc----a-aa-
a-a-a-ta--a-aa-t-aaac---aagtaa-ataa-caggg-tgagaatgaggtaagatc
--------taaaaactt----ggt--t-a-agatcagg------------tgaggg-g--
------------att-ttcctttt-------------------ctggattgctttt---g
aaa-a-ca------------agggtttagggaag---tgggt--gggtgg------gtca
atc-agcgc-tt-tt-g--aaaacactattggttgggtttagggaaggag--gtgggtgg
gttgat------------------atcgatca----gta--ggtcagtcag---------
----------------------tca-----t----t--------ca--------------
gtca----------gtc-g-a-ta-g-cggcctctggtggatttacttgagaacagcagg
tgtgaacggcattcg-tgagag-aaa-taaaagacct-t--aaaaa--gc-ataca-cag
tggcat-ttggagga-tttgc-aa-aaa---aa--a-aa-gagc----------------
--------aa------------aa-aa-----ca-----tccctcctggga-a-atattt
g-gc-a-c-tctccagaaatgtata-c-a-aga--g-taag--t--atta-ataatgcgc
ct----------------------------------------------------------
------------------------------------------------------------
------------------------------------------------------------
------------------------------------------------
>TDR13|8394
------------------------------------------------------------
------------------------------------------------------------
------------------------------------------------------------
------------------------------------------------------------
------------------------------------------------------------
------------------------------------------------------------
------------------------------------------------------------
------------------------------------------------------------
------------------------------------------------------------
------------------------------------------------------------
------------------------------------------------------------
------------------------------------------------------------
------------------------------------------------------------
------------------------------------------------------------
------------------------------------------------------------
------------------------------------------------------------
------------------------------------------------------------
------------------------------------------------------------
---------------------------cagcctctggtagatttacat-ggaacggcagg
cgcgaatggcactct-cgagag-aaa-tttgagatct-c--aaaaa--gc-ataca-aaa
cggcct-ctggtgga-tttgc-aa-aaa-c-ta--a-aa-ctgc----------------
a-a---a-aa------------aa--a-----ta-----tagctcctgggg-c-gttttt
g-gt-g-c-tctccagaaatttata-t-a-gag--g-ttca--t--tttc-agaatgagc
ctgggttgcaacataggctcattctgaaaacatagccctatatacatttatggtgattgt
gaattatgtagccagaaatacgtatggctgctttttgtttttaaaatgaatgctacgggg
tggtattacgccgttcctttttgc--------gctgaccgcttacctccatatgggcggc
ttttctgcagttaccagtttgtccagtagctcaccatgtacgttacaa
>TDR13|8395
------------------------------------------------------------
------------------------------------------------------------
------------------------------------------------------------
-----------------------------------caacataggctcattct--g-ataa
c-gt-agccc--t-ata-tacatttctggagatcacaaattatgtagccagaag-ta-ct
gaaatagctgcattttgt-t-ttaaaaatgaacgctac-agg-gcggt------------
atga-----cg----------c--c---g-------------ttctttttt-gtga----
-ttacc-ag---------------------------------------------------
------------------------------------------------------------
------------------------------------------------------------
------------------------------------------------------------
------------------------------------------------------------
------------------------------------------------------------
------------------------------------------------------------
------------------------------------------------------------
------------------------------------------------------------
------------------------------------------------------------
------------------------------------------------------------
------------------------------------------------------------
------------------------------------------------------------
------------------------------------------------------------
------------------------------------------------------------
------------------------------------------------------------
------------------------------------------------------------
------------------------------------------------------------
------------------------------------------------------------
------------------------------------------------
>TDR13|8396
------------------------------------------------------------
------------------------------------------------------------
------------------------------------------------------------
-----------------------------------caacataggtttattct--g-aaaa
c-tt-accct--c-ata-tacatttctagagatcacaaattatgtagccagagg-tt-c-
-gtatggttgcatttcat-c-tttaaaacaaacgctac-agg-gtggt------------
atga-----ca----------t--c---g--------------tccttttt-gcac----
-tcacc-agctgacagctaaccttcg-tatggaca-gc-tttcc-tgctgttgctcgttt
gtccag---t-ggcttgtcatgtacgtcag-ctgacttgagactcagagc-gaagttgac
catggcggtg-ggg-atcaagtctg-----gtg------aaga---tc---------ggt
tc-ca-gaaa---------g--ca-gataag-at-aaaaa-cagaat--cc----aaaa-
a-a-aata--a-aa-t-aaac---aagcaa-aaaa-taggg-tgagaatgtggggaaatc
--------tgcaaatgt----ggt--a-a-aaattaa-------------gtaagg-g--
------------ctt-ttcttttt-------------------ctggattgttttt---t
aca----att-gt-c-gg-ttgcggttagggaag---taggt--gggtg------agtca
att-ggtgg-tt-tt-g--aaaaccctattggtttggtttag----aaag--gagggtga
gttagt--------ta--------atcagtca----gtc--agtcagtcag---------
----------------------tca-----g----t--------ca--------------
gtca----------gtc-g-a-ca-g-cggcctctcgtggatttacgtgagaacagcagg
tgcgaatggcactca-tgagag-aaa-ttc---------tgaaaaa--gc-ataca-cag
tggcct-ctggtgga-tttat-ga-aaa-c-aa--a-ag-ctac----------------
---------a------------aa-aa-----ag-----ttcctcttggga-c-gtattt
g-cc-a-c-tttttagaaa-----------------------------------------
------------------------------------------------------------
------------------------------------------------------------
------------------------------------------------------------
------------------------------------------------
>TDR13|8397
---tcatttagttaat--------------------------------------------
------------------------------------------------------------
------------------------------------------------------------
-----------------------------------caacacaggttcatgcg-ag-aaaa
t-gc-a-ctc-atgataatacgtttctaaaaatcacaaattatgtggtcagaag-ta---
--tatgg-taca-ttt-----ttt-aaataaatgctac-ggg-gcggt------------
atga-----tg----------c--c---g-------------ttccttt-c-acacg---
--tacc-agctgac---ttatctctg-cgtggaca-gc-ttttc-cgctgtt-ccagttt
-tccag---t-ggctcgccatgtacgccag-cggacttgagatgcaggga-ggagttgac
cacgatgac--gg--tttgcgtcta-----acg------aaga---ac---------ggt
tc-ca-aaaa---------g--ca-gat-ag-ac-aaaaa-caaaag-cc-------a--
-----------------aa-----aagt---a----ca---------at----t------
-----------aaa--t----ggt--a-a-aaatcaggc-------------gagg-g--
------------ctt-ttcttttt-------------------ctggatt-ctttt---t
aaa-a---ct-gt-c-gg-tt-agttcag-ga-----tgggt--gggc------aggtca
atc-tgtgc-tt-t--a--acaacactattggttgggtttagggaagg-------g----
------------------------------------------------------------
------------------------------------------------------------
g-------------g--------a------------g--ga-t---------------gg
-------ggc---------g---a-----t---------------------------ca-
--------------a--t-----------c------------------------------
------------------------------------------------------g-----
-----g-----t-cag---t-------------------c-----------a--------
------------------------------------------------------------
------------------------------------------------------------
------------------------------------------------------------
------------------------------------------------
>TDR13|8398
------------------------------------------------------------
------------------------------------------------------------
------------------------------------------------------------
-----------------------------------caacataagctcattct--g-aaaa
t-gt-a-ccc----ata-ta-atttctggagattgcgaattataaaaccagggggta-t-
-gtatggcggtat---g-ac-tttaaaacgaacactac-agg-gcggt------------
atga-----cg----------t--c---g-------------ttctttctg---------
-ctacc-agctga-cgcttacctcta-tatggatg-gc-tttcc-cgctgttaccagttt
g----------------------at-----------tagtggcttgcagt-caagttgac
catgataatg-tgg-ttcaaatctg-----gtg------aaga---ac---------ggt
tc-ca-gaaa---------a--c-tagtaag-ac---aaa-cac------c----a-aa-
a-a---ta----aact-taac---aagtaa-ataa-caggg-tgagaatgtggtaaaatc
--------tgaaaacat----ggt--a-a-aaatccagctgcca--------gaag-g--
------------g-----cttttt-------------------ttaaactg----t----
--------c-------gg-ttgggttcagggaagt---gaat--gggc------gggtca
atc-ggtgc-tc-tt-g--aaaacactatcggttgg-tataaggaaggag--gatggtag
g-------------------------------------t--agtcgatcac---------
------------------ccactca-----g----t--------ca--------------
gtca----------gtc-g-a-ca-a-cggcctgtggtggattttcttgagaagaactgg
cgtgaattacacc----agg---aaa-tttgagatct---cacaaa--gt-gtaca-cag
cgacct-ctggtggg-ttcac-ga-aga-c-aa--a-acactgca---------------
------a-aa------------ga--------ct-----taactcctgggc-t-gtattt
g-gt-g-c-tctccagaaatgtata-c-a-ggggag-ta-a-------tc-agaatgaac
cttggttg----------------------------------------------------
------------------------------------------------------------
------------------------------------------------------------
------------------------------------------------
>TDR13|8399
------------------------------------------------------------
------------------------------------------------------------
------------------------------------------------------------
-------------------------------------acataggctcattct--g-aaaa
c-gc-ggccc----ata-tacatttctggagat-gcaaattatgtagccagagg-tg-t-
-gt-tggctgcattttgt-ctttt-aaatgaa-gctac-ggg-gcagt------------
atgac----ca-----------------g---------------gc--a-----------
--ta---agctgaccgg--atct--g----g--ca-ac---t-----ctg--a--aatct
gtccag---------cact-tg-at-tta--cagatct-----gc--a-----aatctac
c----cg-c------ttttagtttctt---ccg------aa------c-----------t
cccca----a---------g--c----t---cac------tccg----tccc--------
---------------t---ac----------ata--cag-g-cga-a----gacaacatc
------cccgaaaa-g----------a-a-aaa---------------------------
-------------ta-tt--tttt-------------------ctggattgatttt---t
aaa-a-catt-gt-c-gg-ttgggtttaaggaag-------------------------a
a-----ggc-tt-tt-g--aaaacactatcggttgggttt-gggatggagtagggg----
----------------------------actggtgtatc--agtcgatcgg---------
----------------------tca-----g----t--------ca--------------
atca----------gtt-g-a-ca-a-cagccttttgtggatttacacgagaacagcatg
agcaaatggcactca-tgagag-aaa-tttaagatct---caaaaa--gc-ata-a-cag
caaact-------g--tt-----a-aag-c-aa--a-aa-ctgc----------------
-------taa------------ta-aa-----cg-----tacctcctggga-c-atattt
-cgc-a-c-tctccagaaatgtgta-t-a-ggg--g-cacg--t--tttc-agaatgagt
ctgggttg----------------------------------------------------
------------------------------------------------------------
------------------------------------------------------------
------------------------------------------------
>TDR13|8400
------------------------------------------------------------
------------------------------------------------------------
------------------------------------------------------------
------------------------------------------------------------
------------------------------------------------------------
------------------------------------------------------------
------------------------------------------------------------
------------------------------------------------------------
------------------------------------------------------------
------------------------------------------------------------
------------------------------------------------------------
------------------------------------------------------------
------------------------------------------------------------
------------------------------------------------------------
------------------------------------------------------------
------------------------------------------------------------
------------------------------------------------------------
------------------------------------------------------------
------------------------------------------------------------
------------------------------------------------------------
----------------------ga-aaa-c-aa--a-aa-ctgc----------aaaaaa
a-a---a-aa-------------a--a-----ca-----tagctcctcgaa-c-atattt
g-gc-a-c-tctccagaaatgtata-t-a-tgg--g-tacg--t--tttc-agaatgagc
ctgggttg----------------------------------------------------
------------------------------------------------------------
------------------------------------------------------------
------------------------------------------------
>TDR13|8401
------------------------------------------------------------
------------------------------------------------------------
------------------------------------------------------------
------------------------------------------------------------
-------------------acatt------------------------------------
--taaaactgcattttgt-c-tttaaaatgaactctac-agg-gtggt------------
atga-----ct----------t--c---g-------------ttccttttc-acgc----
-ttacc-ggctgaccgcttaccttca-tatggaca-gc-tttcg-cgcagttattagttt
gaccag---t-ggctcgctatatacgtcgg-tggattagaaacgcagagc-ggaattaac
tacgaagatg-ggg-ttccagtctg-----gtg------aaga---ac---------gtt
tc-ca-gaaa---------g--ca-gataaa-ac-aaaaa-caaa---------------
--------------------------------------------aaaatacagcattat-
------------------------------------------------------------
---------------------tat-------------------ctggattggtttt---g
aaa-a-cact-gt-t-gg-ttgggtttagggaag---ggggt--gggtg------gggca
------------------------------------------------------------
-----------------------------tcg----gtc--gatcggtcag---------
----------------------tcg-----a----t--------ca--------------
atca----------gtc-a-a-ca-g-cagcctctggtggatttagctgagaacagcagg
tgcgaatggcactcg-c-tgag-aga-tttgaaatct-c--aaaaa--gc-gtaca-cag
cggcct-ttggtgga-gtcgc-aa-aaa-c-aa--a-aa-ctgc----------------
--------ta------------aa-aa-----tg-----ttgctactgtga-t-gcattt
g-gc-g-c-tctccagaaatgtata-t-a-ggg--g-tacg--t--aatc-agaattagc
ctcggt------------------------------------------------------
------------------------------------------------------------
------------------------------------------------------------
------------------------------------------------
>TDR13|8402
------------------------------------------------------------
------------------------------------------------------------
------------------------------------------------------------
-----------------------------------caacataagctcattct--g-aaaa
t-tt-tgatc--t-ata-tacatttctggagatccctagttatgtagctagaag-ta-t-
-gtatggctgcattttgt-c-tttaaaacgaacagtac-agg-gtggt------------
atga-----ca----------c--c---g-------------tttattttc-acac----
-cagc-----------------------------a-gc-tttcc-cactattatcaattt
gtccag------------------------------------------------------
------------------------------------------------------------
------------------------------------------------------------
------------------------------------------------------------
-----------------------------tcaatcgg-----------------------
------------------------------------------------------------
------------------------------------------------------------
------tgc-tt-tt-g--aaaacactgttggttgggtttagggaaggag--gagggtgg
g----------------------------ttc----gttgt---tcgttgg---------
----------------------tta-----g----t--------ca--------------
gtca----------gtt-g-a-ca-g-cagcctctggtggatttatttgagaacagcagg
cacgaatggcactag-tgagag-aaa-tttgacacct-t--aaaaa--cc-ataca-cag
cg-cct-cttgtgga-ttcgc-ga-aac--aaa--a-aa-caaaacaaa----------a
caa---a-aa------------aa-aa-----cc-----caccccttggaa-t-gtattt
g-cc-g-c-tctccagaaatgtata-t-a-cag--g-taag--t--tttc-agtatgagc
ctgggttg----------------------------------------------------
------------------------------------------------------------
------------------------------------------------------------
------------------------------------------------
>TDR13|8403
------------------------------------------------------------
------------------------------------------------------------
------------------------------------------------------------
------------------------------------------------------------
------------------------------------------------------------
---------------ctt-c-tggtgtatttacgcaa-----------------------
------------------------------------------------------------
------------------------------------------------------------
------------------------------------------------------------
------------------------------------------------------------
------------------------------------------------------------
----------------------------ga-acaa-cag----gcaagaatggcaatctc
--------caaatttga----ga-------------------------------------
-----------------------------------------------------tct---c
aaa---------------------------------------------------------
------------------------------------------------------------
------------------------------------------------------------
---------------------------------------------a--------------
atgt----------gta-c-a-ca-t-cggcctctggcggaatcgcaaaaaa--------
------------------------------------------------------------
---------aacgta-cca-----------------------------------------
--------------------------------------------catggga-c-atattt
g-gc-g-t-tctccagaaatgtata-t-a-ggg--c-tacg--t----------ttacgc
ctgggttg----------------------------------------------------
------------------------------------------------------------
------------------------------------------------------------
------------------------------------------------
>TDR13|8404
------------------------------------------------------------
------------------------------------------------------------
------------------------------------------------------------
------------------------------------------------------------
------------------------------------------------------------
------------------------------------------------------------
------------------------------------------------------------
------------------------------------------------------------
------------------------------------------------------------
---------------------------------------aaaa---ac---------agt
tc-ca-gaaa---------a--cg-agtaag-ac-agaaa-caaaaagccg----a-aa-
a-a-t-aa--a-aa-t-gaac---aagtaa-ataa-caggg-tgagaatgtggtaaaatc
--------tgaaaacgt----ggt--a-a-aaatcagg-------------agagg-g--
------------ctt-ttcttttt-------------------ctggattgctgtt---t
aaa-a-tgct-gt-c-gg-ttgggtttagggaag---tgggt--ggt--t----gggtca
atc-ggtgc-tt-at-g--tagacactattggttgggtttagggaaggag----------
-----------------------------------------agtttgtcag---------
----------------------tca-----g----t--------ca--------------
gtca----------gat-g-a-ca-g-cagcctctggtggatttacgca-----agcagg
cgcgaatgacattag-cgagag-aaa-tttgagatct-g--aaaaa--gc-ggaca-cag
cggcct-ctggtgga-ttcgt-ga-aaa-c-aa--a-aa-ctgc---------------a
a-a-----aa-------------c--a-----ta-----tagctcctggga-t-gtattt
g-gt-g-c-tctctaggaatgtaag-t-a-gcg--g-tacg--t--tttc-agaatgagc
ctgtgtt-----------------------------------------------------
------------------------------------------------------------
------------------------------------------------------------
------------------------------------------------
>TDR13|8405
------------------------------------------------------------
------------------------------------------------------------
------------------------------------------------------------
------------------------------------aacacaggctcattgt--a-aaaa
c-at-actcc--t-tta-tgcatttctggagagcgag----atgtagctcgag-cta-t-
-atatggctgcatttcgt-c-tttaaaacgaacgctacaa---gaggt------------
atgactc--cga---------c--tacgg------cttctggtcttttttt-at------
------------------------------------------------------------
-------------------------ttttg-agcaactaaaacaaaa-------------
------------------------------------------------------------
--------------------------acaaa-aa-caaaggcaaa---------------
c-a---at--a-aa-t-aagc---aagtaa-atta-caggg-tgggaacgtgataaaatc
--------tgaaaacat----ggt--a-a-aaatcag-------------gcgagg-g--
------------att-t--ttttt-------------------ctggattgttttt---t
aaa-a-ca---gt-c-gg-ttgggtttaggaaa--g--gggt--gagcgg------gtca
ttt-tgtgc-tc-tt-g--aaaatactatcggttgggtttagggaaggaggaga-g----
------------------------------------atc--agtcgatc-----------
------------------------a-----a----t--------ca--------------
gtca----------gtt-g-a-ca-g-cgccctctggtggatttatgcga-----gcagg
tgcaaatggcactcg-tgaggg-aaa-tttgagatct---gaaaaa--gc-at-------
---cct-ctagtgga-ttcgcaaa-aaa-c-aa--a-ac-ctgc----------------
------a-aa------------aa-aa-----c-----atagctccttgga-c-gtattt
-ccc-g-c-tgtccagaaatgtatg-c-a-gcg--g-tatg--tc---tccataatgagc
ctgggttg----------------------------------------------------
------------------------------------------------------------
------------------------------------------------------------
------------------------------------------------
>TDR13|8406
------------------------------------------------------------
------------------------------------------------------------
------------------------------------------------------------
------------------------------------------------------------
------------------------------------------------------------
------------------------------------------------------------
------------------------------------------------------------
------------------------------------------------------------
----------------------------ga-cggacttgagatgcagaga-gaagttgac
cacaatgaca-agg-gtcaagtgcg-----atg------aagt---at---------ggt
tc-ca-gaaa---------g--ca-ggtaag-ac-aaaaa-aataat-cca----a-aa-
a-a-a-ta--a-aa-t-aaac---aggtca-ataa-caggg-tgagaatatggtaaaatc
--------taaaaacga----ggt--a-a-aaaccaga-------------cgaga-g--
------------ctt-ttcttttt-------------------agggattgctttt---t
aaa----act-gt-c-ag-ttgggtttagggaag--tg-ggt--ggg----------tca
atc-agtgc-tc-tt-g--aaaacactattagttgggtttagggaaggag--gaaggtgg
------------------------gtcagtca----atc--ggtcagtcga---------
----------------------tcg-----g----t--------ca--------------
gtca----------gtc-g-a-ca-g-cagcctttggtagatttacgtgagaagagtagg
cacgaatggcactgg-tgggag-aaa-tttgagatct-g--aaaaa--gc-acaca-gag
cggtct-ctggtgga-tttgt-aa-aaa-c-aa--a-aa-ctgcaa-----aaaaaatta
a-a-----ta-------------a--a-----tg-----tagctcctgggt-c-atattt
g-gc-g-c-tctccagaaatgtata-t-a-gtg--g-tatg--t--tttc-agaatgaat
ctggattg----------------------------------------------------
------------------------------------------------------------
------------------------------------------------------------
------------------------------------------------
>TDR13|8407
------------------------------------------------------------
------------------------------------------------------------
------------------------------------------------------------
------------------------------------------------------------
------------------------------------------------------------
------------------------------------------------------------
------------------------------------------------------------
------------------------------------------------------------
----------------------------ga-cggacttgagatgcagaga-ggagttgac
cacaatgacg-agg-gtcaagtacg-----atg------aagt---at---------ggt
tc-ca-gaaa---------g--ca-ggtaag-ac-aaaaa-aataat-cca----a-aa-
a-a-a-tt--a-aa-t-aaac---aggtaa-ataa-caggg-tgagaatgtggtaaaatc
--------taaaaacga----ggt--a-a-aaaccaga-------------cgaga-g--
------------ctt-ttcttttt-------------------agggattgctttt---t
aaa----act-gt-c-ag-ttgggtttagggaaa--agaggt--ggg----------tca
atc-agtgc-tc-tt-g--aaaacactattagttgggtttagggaaggag--gaaggtgg
------------------------gtcagtcg----att--ggtcagtcga---------
----------------------tcg-----g----t--------ca--------------
gtca----------gtc-g-a-ca-g-cagcctttggtagatttacttgagaagagtagg
cacgaatggcactgg-tgagag-aaa-tttgagatct-g--aaaaa--gc-acaca-gag
cggtct-ctggtgga-tttgt-aa-aaa-c-aa--a-aa-ctgcaa-----aaaaaatta
a-a-----ta-------------a--a-----tg-----tagctcctgggt-c-atattt
g-gc-g-c-tctccagaaatgtata-t-a-gtg--g-tatg--t--tttc-agaatgaat
ctgggttg----------------------------------------------------
------------------------------------------------------------
------------------------------------------------------------
------------------------------------------------
>TDR13|8408
------------------------------------------------------------
------------------------------------------------------------
------------------------------------------------------------
------------------------------------------------------------
------------------------------------------------------------
------------------------------------------------------------
------------------------------------------------------------
------------------------------------------------------------
------------------------------------------------------------
------------------------------------------------------------
------------------------------------------------------------
------------------------------------------------------------
------------------------------------------------------------
------------------------------------------------------------
------------------------------------------------------------
------------------------------------------------------------
------------------------------------------------------------
------------------------------------------------------------
--------------------------------------agattcacgcaagaacagcagg
catgaatggcactcg-taagag-ata-tttgagatct-c-aaaaaa--ac-ataca-cag
ttgtct-ctggtgga-tccgc-ga-aaa-c-aa--a-aa-ctac---------------a
a-g-----aa-------------a--a-----cg-----tagctcctggga-t-gtattt
c-ac-g-a-tctccagaaatgaata-t-a-gag--g-tacg--t--tttc-agaatgagc
ctgggttg----------------------------------------------------
------------------------------------------------------------
------------------------------------------------------------
------------------------------------------------
>TDR13|8409
------------------------------------------------------------
------------------------------------------------------------
------------------------------------------------------------
------------------------------------------------------------
--------------------------------------------------gagg------
-g---gg---------------tt------gat----c--gg--tcgt------------
---------cg-----------------g---------------tc--t-c---------
-------agtcga---------tc-a----g----------t-c-----gtca-cagtcg
gt-cagtcatcag--t--ca-gta-atcag------tc-------ag---------t---
--------c--ag--t--------------------------------------------
---c-----a---------g-------t--------------------------------
---------------t------------aa--t---ca-----------gt--c--agtc
---------ga---c------agc------a--------------------------g--
------------c-----ctctt----------------------gga-t---tt-----
----a-ca----------------------------------------------------
------------------------------------------------------------
------------------------------------------------------------
------------------------------------------------------------
-----------------------------------------------tgagaacagcagg
catgaatggcactcgt-gagag-ata-tttgaggtct---gaaaaa--gc-ataca-cag
cagcct-ctgctgga-ttcgt-gt-aaa-c-aa--a-ac-ctac---------------g
aaa---a-aaaaaa--------aa-aa------------tagctcctgaaa-c-atattt
-ggt-g-c-tttccagaaatgtata-t-t-gag--g-cgca--t--tttctatagtgcat
tttgtctt----------------------------------------------------
-----------------------------------------taaaatgaacgctacaggg
cggtatgacgatattctttttcacgcttaccagctgaccacttacctcagtgtggacggc
ttttccactgtaaccagtttgtcag-tgacttgttgtgtac-------
>TDR13|8410
------------------------------------------------------------
------------------------------------------------------------
------------------------------------------------------------
----------------------------------------ttggtt--------g-----
--g---g-----t--t--ta-gt-------ga----ggg--g-------ggggg------
-g---gg---------------tt------gtc----c--gg--gggt------------
------------------------------------------------------------
------------------------------------------------------------
------------g--t--tg-ata-gtcgg------tc-------ag---------t---
--------c--gg--t--------------------------------------------
---c-----a---------g-------t--------------------------------
---------------t------------aa--t---ca-----------gt--c--agtc
---------ga---c------agc------a--------------------------g--
------------c-----ctctt----------------------gga-t---tt-----
----a-c-----------------------------------------------------
------------------------------------------------------------
------------------------------------------------------------
------------------------------------------------------------
------------------------------------------------------------
------------------------------------------------------------
------------------------------------------------------------
------------------------------------------------------------
------------------------------------------------------------
------------------------------------------------------------
------------------------------------------------------------
------------------------------------------------------------
------------------------------------------------
>TDR13|8411
------------------------------------------------------------
------------------------------------------------------------
------------------------------------------------------------
------------------------------------------------------------
------------------------------------------------------------
------------------------------------------------------------
------------------------------------------------------------
---------------------------------------------------taccagttt
gtacag-tg---gctcgccatgtatgtcgg-cggacttgagatgcggaaa-gtagttgac
cacaacgaca-ggt-tttgagtctg-----gcg------aaga---ac---------gat
tc-ca-gaaa---------g--cc-agtatt-ac-aaatc-caaaat--cc----a-aa-
a-a-a-tt--a-aa-t-gaac---aagtaa-ataa-caggg-taagaatgtggtaaaatt
--------taaaaacgt----ggt--a-a-aaatcaga-------------tgagg-a--
------------ctt-ttcttttt-------------------tt---------------
---------t-tt-t-gg-tt---------------------------------------
-tc-tgtgc-tt-tt-g--aaaacactattggttgggtttaggtaagtag--gagggggc
gtcagtcgat---tagt-----caatcggtca----gtc--attcagtcag---------
----------------------tca-----a----a--------ca--------------
gtca----------gtc-g-a-ca-g-cagcctctggtgtagttacgcgaaaacagcaag
cgcgaatggc----------ag-aaa-tatgagatct-t--aaaaa--ac-gtaca-cag
c----------tgga-ttcac-ga-aaa-c-aa--a-aa-ctgc-------aaaaaaaaa
a-a---a-aa-------------a--a-----ca-----tagctcctgaga-c-gtattt
g-at-g-c-tcttcagaaatgtata-t-a-gag--g-tatg--t--tttc-agaatgagc
ctgggttg----------------------------------------------------
------------------------------------------------------------
------------------------------------------------------------
------------------------------------------------
>TDR13|8412
------------------------------------------------------------
------------------------------------------------------------
------------------------------------------------------------
------------------------------------------------------------
------------------------------------------------------------
------------------------------------------------------------
------------------------------------------------------------
------------------------------------------------------------
------------------------------------------------------------
------------------------------------------------------------
------------------------------------------------------------
------------------------------------------------------------
------------------------------------------------------------
------------------------------------------------------------
------------------------------------------------------------
------------------------------------------------------------
------------------------------------------------------------
------------------------------------------------------------
------------------g-a-ca-g-cggcctctggtggatttacatgagaagagcagg
cacgaatatcactcg-cgaaag-aaa-tttgagatcg-c--aaaaa--gc-ataca-cag
cggcct-ctggtgaa-ttcac-aa-aaa-t-aa--a-aa-ctga---------------a
g-a---a-aaaaaa---------a--t-----ca-----ttgctcctggga-c-atattt
c-ac-a-a-tcaccagaaaagtata-t-a-ggg--a-taca--t--tt------------
------------------------------------------------------------
------------------------------------------------------------
------------------------------------------------------------
------------------------------------------------
>TDR13|8413
------------------------------------------------------------
------------------------------------------------------------
------------------------------------------------------------
-----------------------------------caacataggctcattct--g-aaaa
t-gt-aaccc--t-atg-tacatttctggagatcgtgaattatgtagccagagg-aa-t-
-gtatgtctgcattttgt-t-ttttaaattaatgctat-ggg-gcggt------------
atga-----cg----------c--t---g-------------ttcctttac-acgt----
-tttcc-agctgaccgcttaccttcg-tgtggacg-gc-tttcc-tgccattaccagttt
gtccag---t-agctcgccccatgtatgtc-aggacttgagatgcaaaga-ggagttgac
tacgacaacg-ggg-ttcaagtcc----------------------aa---------agt
tc-ca-gaaa---------g--ca-ggtaaa-ac-aaaaa-cggaag--ct----a-aa-
a-a-a-ta--a-aa-t-aaac---aagtaa-ataa-caggg-tgagaatgtggtacagtc
--------tgaaaacat----ggt--a-a-aattcagac-------------gagg-g--
------------ctt-ttcttttt-------------------ctggattgctttt---a
aaa----ctg-tg---gg-gttagtttagggaag---tgtgt--ggg--c----aggtca
atc-ggtgc-at-tt-g--aaaacactattgtttgggtt-agggaaggag--gagggtgg
gtc--------------------------------agtc--gattggtcag---------
----------------------tc---------------------t--------------
atca----------gtc-g-a-ca-g-cggcctcttgtggacttacacgagaacagcagg
catgaatggcactcg-ctggag-aaa-tttaagatct-g--aaaaa--gc-gtaca-cag
cggcct-ctagtggc-tttgc-ga-aaa-c-aa--a-aa-cagc----------------
--a---a-aa------------ac--a-----aa-----tagttcctgggt-c-atattt
g-gc-a-c-tcttcagaaatgtata-t-a-gcg--a-tacg--t--tttc-agaatgagg
ctgggttg----------------------------------------------------
------------------------------------------------------------
------------------------------------------------------------
------------------------------------------------
>TDR13|8414
------------------------------------------------------------
------------------------------------------------------------
------------------------------------------------------------
------------------------------------------------------------
------------------------------------------------------------
------------------------------------------------------------
------------------------------------------------------------
------------------------------------------------------------
------------------------------------------------------------
------------------------------------------------------------
------------------------------------------------------------
------------------------------------------------------------
------------------------------------------------------------
------------------------------------------------------------
-------------------------------------------------t----gggtca
atc-ggtac-tt-tt-g--aaaacactattggttgggtttagggaaggag--cagggtga
a------------------------------------tc--agtcgatcg----------
---------------------gtca-----g----t--------ca--------------
gtca----------atc-a-a-ca-g-cagcccctagtggatttatgcaagaagagcagg
tgtgaatggcactcg-cgaaaa-aaa-attgagattc---aaaaa---gt-gtaca-cag
cacact-ctgctgga-tt---------a-c-aa--a-aa-ctgca---------------
--------aa------------aa-aa-----ca-----tagctttaggga-c-atattt
------------------------------------------------------------
------------------------------------------------------------
------------------------------------------------------------
------------------------------------------------------------
------------------------------------------------
>TDR13|8415
------------------------------------------------------------
------------------------------------------------------------
------------------------------------------------------------
-----------------------------------caatttagtctctttct--g-aaag
c-gt-agccc--t-gga-tacatttctggagatcctgaattatgtagccaaagg-ta-t-
-gtatggatgcatttcgt-c-tttaaaacgaatgccac-ggg-gtggt------------
atga-----cg----------c--c---a-------------ttccttttt-gccc----
-ttaac-agctaagcgcttaccttcg----------gc-ttttc-tgctgtttactagtt
gtccag---t-ggctcaccatgtatgtcgg-cagacttaagatgcagaga-gcagttgac
cctgacaatg-ggg-ttagagtcta-----gcg------aaaa---ac---------tat
tc-ca-gaaa---------g--ca-gataag-ac-aaaaa-cagaag--cc----a-aaa
a-a-a-ta--a-aa-t-aaac---aagtaa-ataa-caggg-tgagaatgtggtgaaatc
--------tgaaaacgt----gct--a-a-aaatcagtc-------------gagg-g--
------------ctt-tacttttt-------------------ctggattgccttttaag
aaa-a-ctct-at-t-gg-ttgggtttagggaag---gagga--aggtg------ggtca
gtt-att-----------------------------------------------------
--------------------------------------t--ggtcagtcag---------
----------------------tca-----g----t--------cagtcattcagagtaa
gtca----------gtc-g-a-ca-g-cggccctctgtggatttatgcgagaagaacagg
cactaatggcactcg-ag--ag-aag-tttgagctct-c--aaaaa--g-----------
------------------------------------------------------------
------------------------------------------------------------
------------------------------------------------------------
------------------------------------------------------------
------------------------------------------------------------
------------------------------------------------------------
------------------------------------------------
>TDR13|8416
------------------------------------------------------------
------------------------------------------------------------
------------------------------------------------------------
------------------------------------aacacaggctcatttt--g-aaaa
c-gt-aatcc--t-ata-tacatttctggagatttctaattacatagccagaag-ta-c-
-gtatggctgcattttgt-c-tttaaaacgaatgatac-tgt-gtggt------------
atga-----cg----------c--t---a-------------ttccttttc-gcgc----
-ttacc-atctggccacttacctccg-tattgact-gc-tttcc-cgctgttaccagttt
gtctag---t-agctcaccatgtacgttga-cggacttgagacgcagaga-caagttgac
catgacgatg-gaa-ttcgagtctg-----gtg------aaga---at---------ggt
tc-ca-gaaa---------g--ag-ggtaag-ac-aaaaa-cagaag-------------
------ct--a-aa-a-aaac---aaaaca-ataa-caggg-taataatgtggtaaaatt
--------tgaaaatgt----ggt--a-a-aaatcaga-------------cgagg-g--
------------ctt-ttcttatt-------------------ctggattgctttc---t
aaa----acc-gt-t-gg-ttgggtttagggaag---tgggt--tggtg------ggtca
atc-gatgc-ttaat-g--aaaacactattggttgagtttagggaaggag--gagggtgg
g----------------------------tta----gtc--gattg----g---------
----------------------tca-----t----t--------ccttcaataag--tta
gtca----------atc-a-gtca-g-cggcctctgatggatttatgtgataaaagcagg
cccgaatggcactcg-cgagag-aaa-tttgagatct-c--aaaaa--gt-gtaca-cag
tggcct-ctagtgga-tttgc-gg-a----------------------------------
--------aa------------aa-aa-----tg-----taccacctggga-c-gtattt
g-gc-g-c-tcttcagaaatgtata-t-a-gcg--g-tttg--t--tttc-agaatgagc
ctggg-------------------------------------------------------
------------------------------------------------------------
------------------------------------------------------------
------------------------------------------------
>TDR13|8417
------------------------------------------------------------
------------------------------------------------------------
------------------------------------------------------------
-----------------------------------caacataggcttattct--g-aaaa
c-gt-agccc--t-gta-tatgtttctggagatcatgaattaggtagccagagg-ta-cg
--tatggctgcatttcat-c-tttataatgaacactac-tgg-gcggc------------
atgt-----cg----------t--t---c-------------cttt---ac-tcgc----
-ctacc-ggctgacagtttacctcca-tttggaag-ac-tttcc-tgctgttaccaggtt
gtccag---t-agctcgccctgtatgtcga-tggacttgaaacgca------gagcggat
cacgacaaca-ggg-tttgagtctg-----atg------aaga---at---------gaa
tc-ca-gaaa---------g--ca-ggtaag-ac-aaaaa-caaaaa--ct----a-aa-
a-a-g-t---g-aaat-aaac---aagtaa-ataa-caggg-tggaaatgtagcaaaatc
--------tgaaaatgt----ggt--a-c-aaatcaagctgtc-------gtgagg-g--
------------ctt-tatttttc-------------------gcgattg-ctttt---c
aaa-a-cact-g--t-gg-ttgggtttagggaag----gggt--gggt------gggtca
atc-agtgc-tt-tt-t--aaaacactattggttgggtttagggaagggg--agtggggg
a------------------------------------tc--gatcggttca---------
----------------------tca-----g----t--------ca--------------
gtca----------gtc-g-a-ca-g-cggtctctggtggatttacatgagaacagcagg
cgtgaatggcacg-----agtg-aaa-tttgagatct-g--aaaca--gc-gtctc-aaa
ctgc---------------------------------aa-aaaa----------------
------a-a-------------aa-aa-----ag-----tagctcctggga-c-atattt
g-gt-g-c---tctacataaatata-t-a-ccgg-g-tacg--t--catc-tgaatgagc
ctaggttg----------------------------------------------------
------------------------------------------------------------
------------------------------------------------------------
------------------------------------------------
>TDR13|8418
------------------------------------------------------------
------------------------------------------------------------
------------------------------------------------------------
----------------------------------------------cattct--g-aaaa
c-at-agtcc--t-ata-taaatttctggagat----------gtagccagaag-ta-cg
--tatggctgcatttcgt-c-tttaaaacgaatgatac-agg-gtggt------------
atga-----tg----------c--c---a-------------ttccttttc-gcgc----
-ttacc-agctgacagcttacctctg-tatggaag-gc-tttcc-cgccgttaccagttt
gtccag---t-agctcgccatgtatgtcgg------------------------------
------------------------------------------------------------
------------------------------------------------------------
------------------------------------------------------------
------------------------------------------------------------
------------------------------------------------------------
------------------------------------------------------------
------------------------------------------------------------
-------------------------------------tc--agtcgat------------
--------------------------------------------cg--------------
gtta----------gtc-g-a-ca-g-cggcctctgctggatttacacaggaagagcagg
catgaatag-acttg-tgagag-aaa-tttgagatct-c-----aa--gc-gtaca-cat
cggcct-ctggtgca-ttaat-ga-aaa-c-aa--t-ta-ctgcta--------------
----------------------aa-aa-----tt-----gacctcctggga-t-atattt
g-gc-g-c-tctccagaaacttata-t-a-ggg--a-tacg--t--tttc-agaatgagt
tttggttg----------------------------------------------------
------------------------------------------------------------
------------------------------------------------------------
------------------------------------------------
>TDR13|8419
------------------------------------------------------------
------------------------------------------------------------
------------------------------------------------------------
-----------------------------------caacttaggttcattct--g-aaaa
c-gt-agccc--t-ata-tacatttctggagatcacgaactatgtagccagagg-ca-t-
-gtttggctgcataacat-c-tttaaaacaaacgttac-agg-gcggt------------
atga-----t--------------------------------------------------
------------ggtatttaccttta-tgtggatgttt-ttttt-tactgttaacagttt
gtccagt----ggtctgccatgtacatagg-atgatttgagacgcagaaa-agatttgac
caggatgatg-ggg-tttgagtctg-----gta------aaga---ac---------ggg
tc-ca-gaat---------g--ca-gataag-ac-aattt-caaaag--cc----a-aa-
a-a-a-ta--a-aa-t-a---------------aa-caagt-aaataacgttgagaaatc
--------tgacaacat----ggt--a-a-aaatcagacg-------gctgagagg-g--
------------ctt-ttcttttt-------------------ctggattgctttt---g
aaa-a-cact-at-c-gg-ttgggtttagggagg--gggggt--cag-------------
------------------------------atttaggttggggga---------------
------------------------------------atc--ggtcggtcag---------
----------------------tca-----g----t--------ca--------------
gtca----------gcc-g-a-ca-g-cagcctttgttggatttaaatgagaacagcaga
catgaatggcactcg-cgagag-aaa-tttgagatct-c--aaaaa--gc-tcaca-cag
cggctt-ctggcgga-ttcat-ga-aaa-c-aa--a-at-atgc---------------a
a-a-----aa-------------c--g-----tg-----aagctcttggaa-t-gaattt
g-gc-a-c-tctccaaaaatgtaca-t-a-gtg--g-taca--t--agtc-acaatgagc
ctgggttg----------------------------------------------------
------------------------------------------------------------
------------------------------------------------------------
------------------------------------------------
>TDR13|8420
------------------------------------------------------------
------------------------------------------------------------
------------------------------------------------------------
-----------------------------------caatataggttcattct--g-aaaa
c-at-agccctat-ata-tatatttctggagatctcaaattatgtagccagagg-ta-c-
-atatggctgcatttcat-c-tttaaaacaaacgctac-agg-gctgt------------
ttg--------------------------------------------------cgc----
-ttacc-agctgagcgcttaccttag-catgaact-gc-tttcc-cgcagttaccagttt
gaccag---t-ggctcaccatgtatgtcag-gggacttgagacacagagc-ggagttgac
cac---gtca-ggg-ttcaagtccg-----ttg------aaga---ac---------agt
tc-ta-ggaa---------g--ca-gatagg-ac-aaaaa-cagaat--cc---------
----a-ta--a-aa-t-aaac---aattaa-ataa-cagag-tgagaatgtggtaaaatc
--------tgaaaa-gt----ggt--a-a-aaatcaggc-------------gagg-g--
------------ctt-ttcttttt-------------------ctggattgctttt---t
aaa----ac---t-t-gg-ttgagtttagggaaa---tgggt--gggcgg------gtca
atc-ggtgc-tt-tt-g--aaaagactattggttggcttaagggaagaag--gagggtgg
g----------------------------tct----gtc--agtcagtctg---------
----------------------tct-----g----t--------ca--------------
gtcg----------------a-ca-t-tggtctctggtggatttaaatgagaacaacagg
tatgaatggcacttg-cgagag-aaa-tttgtgatct-g--aaaaa--gc-gtaca-cag
tggctt-ttggtgga-ttcgcgaa-aaa-c-aa--a-aa-cagc----------------
------a-at------------aa-aa-----cg-----tacctcctagaa-c-gtattt
-ggcaa---tttccagaaatgtaaa-t-a-aca--a-tacat-t--t-tc-agaatcaga
ctgggttg----------------------------------------------------
------------------------------------------------------------
------------------------------------------------------------
------------------------------------------------
>TDR13|8421
------------------------------------------------------------
------------------------------------------------------------
------------------------------------------------------------
------------------------------------------------------------
--------------------------------------------------------a-t-
-acatggctgcatttcgt-c-attaaaacgaacgttac-ggg-gtggt------------
atga-----cg----------c--c---g-------------tttcttttc-gcac----
-ctact-agccaaccgcttacctcct-gttggatg-gc-ttttc-agatattaccagttt
gtccagtta---gctcaccatgtacatcag-tcgacttgagaagcagaga-ggagttgac
cacgaagatg-gga-ctggagtgca-----gca------acta---ac---------agt
tt-ca-aaaa---------g--ca-ggcaag-ac-aaaaa-taaaag--cc----c-aa-
a-a-t-ta--a-aa-c-aaac---aagtaa-ataa-caggg-tgagaatgtggtaaaatt
--------tgaaaacgt----ggt--a-a-aaatcaag-------------cgagg-g--
------------ctt-ttcttttt-------------------ctgcattgctttt----
taa----act-at-t-gg-ctgtgtttaggaaag---tgagt--ggg--c----aggtca
atc-tgtgc-tc-tt-g--aaaacactattggttgggtttagggaag-------------
------------------------------------------------------------
------------------------------------------------------------
--------------------------------------------------gaacagcagg
ctcgaatggcactcg-cgagag-aaa-tttaagattt-a--aaa-----------g-cag
cagcct-ctggtgga-ttcgt-ga-aaa-c-aa--a-aa-ctgc-------------aaa
a-a---a-aa-------------a--a-----tg-----tagctcctggga-c-atattt
g-gc-a-c-tctccagaaatgtata-t-a-gtg--g-taca--t--tttc-agaatgagc
ctgggttg----------------------------------------------------
------------------------------------------------------------
------------------------------------------------------------
------------------------------------------------
>TDR13|8422
------------------------------------------------------------
------------------------------------------------------------
------------------------------------------------------------
------------------------------------------------------------
------------------------------------------------------------
------------------------------------------------------------
------------------------------------------------------------
------------------------------------------------------------
------------------------------------------------------------
-acaacgatg-ggg-ttcaagttca-----gcc------aaga---ac---------gac
tc-ca-gaaa---------c--tg-ggtaag-ac-aaaaa-cagaag--cc----a-aa-
aaa-a-at--a-aa-t-aaac---aagtaa-ataa-caggg-tgagaatgtggtagaatc
--------taaaaacgt----agt--a-g-aaatcag-------------gccgg-----
-----------------tctttta-------------------ctggattgctttt---t
aaa----act-gt-c-tg-ttggatttagggaaaa---acat--t---------gggtca
gtc-gatgt-tt-tt-g--aaaacactattggttgggtgtagggaaggag--gagggtgg
g----------------------------tca----gtc--gatctgtcaa---------
----------------------tca-----g----t--------ca--------g--taa
gtta----------gtc-g-a-ca-g-cagcctctaggggattaacgcgagaacagcagg
catgaatggcacccg-cgagag-aaa-tttaagatct---gaaaaa--gc-gtaca-cag
cgacct-ctggagga-tttgc-ga-aaa-c-aa--a-aa-ctt-----------------
------a-aa------------aa-aa---------------------------------
------------------------------------------------------------
------------------------------------------------------------
------------------------------------------------------------
------------------------------------------------------------
------------------------------------------------
>TDR13|8423
------------------------------------------------------------
------------------------------------------------------------
------------------------------------------------------------
------------------------------------------------------------
------------------------------------------------------------
------------------------------------------------------------
------------------------------------------------------------
------------------------------------------------------------
------------------------------------------------------------
------------------------------------------------------------
------------------------------------------------------------
-----------------------------------------------------------c
--------taaaaatgt---aggc--a-a-aaatcagga-------------aagg-t--
------------ctt-tttttttt-------------------tttgattgctttt---g
aaa----act-gt-a-gg-ttgggtttagggaag---cgggt--gga--c----gagtca
atc-ggtgc-tt-tt-g--aaaacactatcggttgggtttagtaggg-------------
-----------------------------tgg----gtc--agtcaactag---------
----------------------tca-----t----t--------ca--------------
gtca----------gtc-g-a-ca-a-cagcctctggtggatttacgtgagaaaagcagg
tgtaaaaggcaattg-cgcaag-aaa-tttgagatct-g--aaaat--gt-gtaca-cag
cggcct-ctagtaga-ttcgc-ga-aaa-c-aa--a-aa-ctga---------------a
a-a---a-aag----------------------------tacctcttggca-t-gtattt
g-gt-g-c-tctccagaaatgtata-t-a-gca--t-tttc--t--gaa-----------
------------------------------------------------------------
------------------------------------------------------------
------------------------------------------------------------
------------------------------------------------
>TDR13|8424
------------------------------------------------------------
------------------------------------------------------------
------------------------------------------------------------
------------------------------------------------------------
------------------------------------------------------------
------------------------------------------------------------
------------------------------------------------------------
------------------------------------------------------------
------------------------------------------------------------
------------------------------------------------------------
------------------------------------------------------------
------------------------------------------------------------
------------------------------------------------------------
------------------------------------------------------------
------------------------------------------------------------
------------------------------------------------gg--gttggttg
g-----------------------gtaggttgggaaatc--ggtcggtcgg---------
----------------------tca-----g----t--------ca--------------
gtca----------gtc-g-a-ca-g-tggcctctggtggatttgtgcgagaaaagcaag
cgtgaatggcactca-caagaa-taa-tttgaga--------------------------
------------------------------------------------------------
------------------------------------------------------------
------------------------------------------------------------
------------------------------------------------------------
------------------------------------------------------------
------------------------------------------------------------
------------------------------------------------
>TDR13|8425
------------------------------------------------------------
------------------------------------------------------------
------------------------------------------------------------
--------------------------------------------------------aaaa
c-gt-agccc--t-ata-aacatttctggaaatcgtgaagtatgtagctagaag-ta-c-
-atatggtttc--tttgtat-ttttaaataaccactat-ggg-gcggt------------
atgg-----cg---------cc------a-------------ttccaattc-gcgc----
-taacc-agctgac-------ctctg-tttggacg--c-tttcc-tgctgt-tccagttt
gtcctgt--t-agctcggcatgta-g----------------------------------
------------------------------------------------------------
------------------------------------------------------------
------------------------------------------------------------
------------------------------------------------------------
------------------------------------------------------------
------------------------------------------------------------
------------------------------------------------------------
------------------------------------------------------------
------------------------------------------------------------
------------------------------------------------------------
------------------------------------------------------------
------------------------------------------------------------
-------------------------------------------tcctggca-c-atattt
-gac-g-g-tcttcagaaatgtata-t-a-gag--g-tgcg--t--tttc-agaatgagc
ctaggttg----------------------------------------------------
------------------------------------------------------------
------------------------------------------------------------
------------------------------------------------
>TDR13|8426
------------------------------------------------------------
------------------------------------------------------------
------------------------------------------------------------
------------------------------------------------------------
------------------------------------------------------------
------------------------------------------------------------
------------------------------------------------------------
------------------------------------------------------------
------------------------------------------------------------
------------------------------------------------------------
------------------------------------------------------------
-----------------------------------------------------taagatc
--------tgaaaat---------------------------------------------
------------------------------------------------------------
------------------------------------------------------------
------------------------------------------------------------
------------------------------------------------------------
------------------------------------------------------------
------------------------------------------------------------
------------------------------------------------gt-gtaca-cag
cagcct-ctggtgga-tttgc-aa-aaa-c-tg--c-aa-aaaa---------------a
a-a---a-aaaaaaaaaa----aa--a-----cg-----tagcttctggga-t-gtattt
g-gc-g-c-tctccagaaatgtata-c-a-tgg--a-tatg--t--tttc-agaatgagc
ctgggttg----------------------------------------------------
------------------------------------------------------------
------------------------------------------------------------
------------------------------------------------
>TDR13|8427
------------------------------------------------------------
------------------------------------------------------------
------------------------------------------------------------
------------------------------------------------------------
-------ctt--t-ata-tacatttctggagatcacgaattatgtagccagaag-ta-cg
--tatggctgcatttcgt-c-tttaaaa-gagcactat-ggg-gcggt------------
atga-----ca----------c--c---g-------------tttcttttt-gcac----
-taacc-agctgaccgcttacctc-------------------c-cactgttaccagttt
gtccagt--t-agctcgtcatgtacgttgg-tgaacttaaaacggagaga-ggagttgac
catgacgaca-ggg-tttaagtcc------------------------------------
-------------------------------------aaa-cagaat--cc----a-aa-
a-a-a-aaaaa-aatt-aaac---aagtaa-ataa-ca--g-tgataatgtggtaaaatc
--------tgaaaacgt----ggt--a-a-aaatcaggc-------------gagg-g--
------------ctt-ttctt---------------------------------------
---------t-gt-c-ag-ttgggtttagggaag---ttggt--ttga-c----gggtca
atc-agtgc-ct-tt-a--aaaacactattggtttggtttagggaaggaa--gagtgtgc
gtcagttgat---cggt-cagtcacttggtca----gtc--agtcagtcag---------
----------------------tca-----g----t--------ca--------------
gtca----------gtc-g-a-ca-g-tggcctctggtggatttacacaagaacagcagg
cacaaatgacagtcg-cgaggt-aaa-tttgagatct-g--aaaaa--gc-ataca-ccg
c--cct-ctggtgga-tttgc-tg-aaa-c-aa--a-aa-ctta----------------
-------------------------------------------tttgttga-c-atattt
a-gt-g-c-tctccagaaatgtaca-t-a-gcg--g-taca--t--tttc-agaatgagc
ctgggttg----------------------------------------------------
------------------------------------------------------------
------------------------------------------------------------
------------------------------------------------
>TDR13|8428
------------------------------------------------------------
------------------------------------------------------------
------------------------------------------------------------
------------------------------------aacttagattcattct--g-aaaa
t-gt-agcct--t-aaa-taaattgctggagatcgtgaattatgtagccagaag-ta-c-
-gtatgactgcattttgt-c-tttaaaatgaatgctataa-g-ggggt------------
atgg-----ca----------c--t---g-------------ttccttctt-actc----
--ta---agctga-cgcttacctcca-taaggacg-gc-tttcc-cactgttacccgttt
gttcag---t-ggctcgc--agtatgacgg-cgaacttgagacgcaga--------t---
-------a-g-gag-ttcgagttca-----gca------aaga---ac---------ggt
ta-ca-gaaa---------g--ca-ggtaag-cc-gaaag-caaaag-cc-----a-aa-
a-a-a-ta--a-aact-aaac---------------------------tgtggtaaaatc
--------tgaaaatgt----ggt--a-a-aagtcaagct-------tccttgagg-g--
------------ctt-ttcttttt-------------------ctggattgcttct---g
aaa-a-cact-gt-c-gg-ttgagattagggaagt---gggt--gggcgc----tggtca
atc-tgtgcatt-tt----aaaacactatgggttgggtttaggaaagggg-----g-tga
g------------------------------------------tc---------------
----------------------tcaaaaa-g----t------------------------
gtaa----------------a-cg-g-cggcctcaggcgtgttctc--------a--a--
----aa----ac-------ga--aaa--ctg---------caaaaa---------a-aa-
-a------------a--------a-aaa---aa--a-aa---------------------
--------------------------------cg-----tacctcctggga--ggtactt
-ggc-a-c-t-t--agaaatgtata-t-a---g----tacg-gt--tttc-acaatgag-
ctgggtt-----------------------------------------------------
------------------------------------------------------------
------------------------------------------------------------
------------------------------------------------
>TDR13|8429
------------------------------------------------------------
------------------------------------------------------------
------------------------------------------------------------
------------------------------------------------------------
------------------------------------------------------------
------------------------------------------------------------
------------------------------------------------------------
------------------------------------------------------------
-------------------------gcaag-ccaaaaaaagaagccaaaa-aaaagtaa-
----ataaca-ggg--tgag----------------------------------------
------------------------------------------------------------
-----------------aatg---tggtaagaaaa-catag-caaaaatcaggtg-----
-----------------------------------------------------agg-g--
------------ctt-ttcttttt-------------------ctggattgctttt---t
taa-a-ctgtc---c-gg-tgggtttagg-------------------gc----tggtta
atc-gatgc-tt-tt-g--aaaacactattggtttggtttagggaagg------tggagg
g------------------------tgggtcagttgatc--ggtcagtcag---------
----------------------tca-----g----t--------ca--------------
gtca----------gtt-a-a-ca-g-tggtctctggtgaagttaagcgagaacagcagg
tgtgaatggctctca-cgagag-aaa-tttgagatct---caaaaa--gc-atctg-cag
tagcct-ctggtgga-ttcgc-ga-aaa-c-aa--a-aa-c------------------t
gca---a-aa------------aa-aa-----ca-----tacctcctagta-c-gtaatt
-gat-g-c-tctccggaaatttata----------t-gggg--t--aatc-agaatgagc
ctgagttgcaacataggctcattctgaaaaggtagccctatatatatatttc-----tgg
acattttgaagccagaggtacatatggctgcatttcgtctttaaaacgaatgctatgaga
cgccat---------tcttttcatgcataccagttgaccgcttaccttcgtgtggatggc
tttcccgttgttaccagtttgttcagtagctcgccatgtac-------
>TDR13|8430
------------------------------------------------------------
------------------------------------------------------------
------------------------------------------------------------
------------------------------------------------------------
------------------------------------------------------------
------------------------------------------------------------
------------------------------------------------------------
------------------------------------------------------------
------------------------------------------------------------
------------------------------------------------------------
------------------------------------------------------------
------------------------------------------------------------
------------------------------------------------------------
------------------------------------------------------------
------------------------------------------------------------
------tgc-tt-tt-g--aaaacactgttggttgggtttaggggagggg--taggtgg-
--------------ggt-----cagtca---------------tcagtcgg---------
----------------------tca-----g----t--------ca--------------
gtca----------gtt-a-a-ag-g-tggcctctggtggatttacacgagaagagcagg
tgtgaatggcactta-cgagaa-aaa----------------------------------
------------------------------------------------------------
------------------------------------------------------------
------------------------------------------------------------
------------------------------------------------------------
------------------------------------------------------------
------------------------------------------------------------
------------------------------------------------
>TDR13|8431
------------------------------------------------------------
------------------------------------------------------------
------------------------------------------------------------
------------------------------------aacatgggctcattcc--g-aaaa
c-gt-agcct--t-ata-tacacttctggagattccaaatgatgtatccagaag-ta-c-
-gtatggctgtatttcat-c-tataaaacaaacgatat-gtg-gtggt------------
atga-----cg----------c--c---g-------------ttctttttt-gcac----
-ttacc-aactgtccgcttacctccg-tatggaca-gc-tttcc-ctctgttaccagttt
-----gt----agctcgccatgtacattga-cggacttaagatgcagaga-ggagttaac
cacaatatag-agg-ttcgagtctg-----gtg------aaga---gt---------ggt
tc-ta-gtaa---------g--ca-ggtagg-ac-aaaaa-cagaaggcga----a-aa-
a-----ta--a-aa-t-aaac---aagtaa-ataa-caggg-tgagaaagtggtaaaatc
--------tgaaaacat----ggt--a-a-aaatctgg-------------cgagg-g--
------------ttt-ttcttttt-------------------cggaattgctttt---t
aaa----act-tt-t-gg-ttgtgtttaagggcg---tcagt----gtgc----gggtca
at----------------------------------ccttagggaag-----gagga-gg
------------------------gtgggtca----gtc--ggtcagtcat---------
----------------------tca-----a----t--------ct--------------
gttagtca------ttc-g-a-ca-g-tgacttctggtggatttacacgagaatagcagg
cacgaatggcactcg-caagag-aaa-tttgagatcc-c--aaaaa--gc-gtaca-cag
cagcct-ctggtgta-ttcac-ga-aaa-c-aa--a-aa-ctgc---------------a
a-a-----aa-------------a--g-----cg-----tacctcctgtga-c-gtattt
g-at-g-c-tctccagaaatgtata-t-a-gag--a-taca--t--tttc-agattgagc
ctgggttg----------------------------------------------------
------------------------------------------------------------
------------------------------------------------------------
------------------------------------------------
>TDR13|8432
------------------------------------------------------------
------------------------------------------------------------
------------------------------------------------------------
------------------------------------aacatagactcattct--g-acaa
g-gt-agccc--t-atc-tacacttcaggaaatcatgatttttttagccagag-gaa-a-
-gtatggctgtatttcat-c-ttta-actgaatgctgt---------t------------
---a-----------------c------a-----------------ttt-c-gcgc----
-ttacc-agcgagccagttac-cc-aaattggatg-gcttttcc--actgtta-ccattt
gtccag---t-agcttgc--tgtacgtcaaa-ggactt-aagcgcagag-cggagttgac
cgcagcgacg-ggg-t--------------ttg------aaaaaa-at---------ggt
tcg-a-gaaa---------g--ca-ggtaag-ac-aaaa--cagaaa-cc-----a-aa-
a-a-a-ta--a-aa-t--------aagtaa-ataa-caggg-tgagaatatggt-aaatc
--------taaaaatgtct----tt-a-a-aaactaaaaaa-----------aagg-g--
------------ctt-ttcttttt-------------------taagattgctttt---a
aaa-a-cact-gt-c-gg-ttggg-ttagggca-----tgg---gggc------tggtca
atc-tgtgc-tt-tta---aaaacagtactggtttggtttagggaaagag--gagggtgg
gtcaat--------------------tgatcg----gtc--agtcagttag---------
----------------------tta-----g----t--------c---------------
------------------a-a-ca-g-cggcctccagtggatttacgtgagaacagcatg
cgcgaatgcc-tttg-cgagat-aaa-tttgagatct---taaaaa--gc-gtaca-cag
cttt------------ttcgc-ga-a----------------------------------
---------a------------aa-aa-----tg-----tagctcctggaa-t-gcattt
-ggt-g-c-actccagaaatgtata-c-a-ggg--g-tacg--t--tttc-agaacgg-c
tcaggtt-----------------------------------------------------
------------------------------------------------------------
------------------------------------------------------------
------------------------------------------------
>TDR13|8433
------------------------------------------------------------
------------------------------------------------------------
------------------------------------------------------------
------------------------------------------------------------
------------------------------------------------------------
------------------------------------------------------------
------------------------------------------------------------
------------------------------------------------------------
------------------------------------------------------------
------------------------------------------------------------
------------------------------------------------------------
------------------------------------------------------------
----------------------------------caggca-------gctgggaga-g--
------------ctt-ttcttttt-------------------ctggatagctttt---g
aaa-a-cact-gt-t-aa-ttgagtttag-------------------------------
------------------------------------------------------------
---------------------------------------------ggtcgg---------
----------------------tac-----g----t--------ca--------------
gtca----------gct-g-a-ca-g-cggcctctggtggatttacacaagaacagtaga
cttaaatggcacttg-cgagag-aaa-tttgagatct-c--aaaaa--gc-ataca-cag
cggcct-ctggtgga-tttgc-aa-aag-c-aa--a-aa-cggc---------------a
a-a-----aa-------------a--a-----ca-----tacccccttgca-c-atattt
g-gc-g-c-tctccagaaatgtata-t-a-ggg--g-tacg--t--atcc-ataatgagc
cttagttg----------------------------------------------------
------------------------------------------------------------
------------------------------------------------------------
------------------------------------------------
>TDR13|8434
------------------------------------------------------------
------------------------------------------------------------
------------------------------------------------------------
------------------------------------------------------------
------------------------------------------------------------
------------------------------------------------------------
------------------------------------------------------------
------------------------------------------------------------
------------------------------------------------------------
------------------------------------------------------------
------------------------------------------------------------
------------------------------------------------------------
------------------------------------------------------------
------------------------------------------------------------
-------act-ga-t-gg-tcgtggttac-------------------------------
-----------------------------------------aggaaggac--gagg----
------------------------------------atg--ggtcagtgga---------
----------------------ttg-----g----g--------cg--------------
gtca----------atc-g-a-ca-g-tcgcctctggtggatttacgcaagaacagaagg
cgggaatggcactcg-tgagag-aaa-tttaagatct-c--aaaaa--gc-gtaaa-cag
cggcca-gtggtgga-tttac-ga-aaa-c-aa--a-aa-ctg-----------------
--------aa------------aa-aa-----ag-----tacctccttgga-c-atattt
g-gc-g-c-tctccagaaatgtata-t-a-------------------------------
------------------------------------------------------------
------------------------------------------------------------
------------------------------------------------------------
------------------------------------------------
>TDR13|8435
------------------------------------------------------------
------------------------------------------------------------
------------------------------------------------------------
-----------------------------------caacacagtctcattgt--g-aaaa
t-gt-agccc--t-gta-tatatttctggagattgcaaattatgtaaccagagc-ta-c-
-ataaggctgcattccat-c-tttcaaataaacgatac-aag-gcggt------------
atga-----tg----------t--c---gctgatggcttctgtttcttttc-gtgc----
--tacc-agctgaccacatacctgcg-tgtagacg-gt-tttcc-cgctgttaccagttt
gcccag---t-agctcaccatatatgtagg-tgaacttgagaagcagaga-agagttgac
cgcgatgaca-ggg-tttgagtcta-----gtg------aaga---ac---------agt
tc-ca-ggta---------a---a-acaaaa-gc--------agaag--cc----a-aa-
a-a-a-tt--a-aa-t-aaag---aagtaa-ataa-caggg-tgagaacatggtaaatct
---------gtaaatgt----ggt--a-a-a-----------------------------
------------------------------------------------------------
------------------------------------------------------------
------------------------------------------------------------
---------------------------------------------aatcag---------
----------------------gca-----------------------------------
------------------------------------------------------------
------------------------------------------------------------
------------------------------------------------------------
------------------------------------------------------------
------------------------------------------------------------
------------------------------------------------------------
------------------------------------------------------------
------------------------------------------------------------
------------------------------------------------
>TDR13|8436
------------------------------------------------------------
------------------------------------------------------------
------------------------------------------------------------
-------------------------------------acacaggctcagtgt--g-aatg
t-ac----cc--c-aaa-tacacttctggag--------------agcaagagg-ta-t-
-tcatggctgcatttcgt-c-tttaaaatgaatgctac-ggg-gcggt------------
atga-----tg----------c--catta------------gtttcttttt-gcg-----
-aaacc-agctgaacgcttatctcca-tgtagacg-gc-ttttc-cgctgttacgagttt
gtccagt--t-ttt----------------------------------------------
------------------------------------------------------------
---------------------------taaa-ac-aaaaa-caaaag--gt----a-a--
aaa-a-tg--a-aa-t-taag---aagtaa-ataa-caggg-tgacaatgcggtaaaatc
--------tgaaaacgt----gga--aaa-aaatcaggca---------atccgag-g--
------------gct-tttttttt-------------------cttgattgctttt---g
aaa-a-cact-tt-t-gg-ttgggtttagaaaaa---gcggt--gggtgg----tggtca
atc-agtgc-tt-tt-g--aaaacactattggttgggtttagggaag-gg--atgggtgc
atcg--------------------------------------gtcaa-cag---------
----------------------tca-----g----tc-----aaca--------------
gtca----------gtc-g-a-ca-g-cggcctctggtggatttacatgagaacagctgg
tgcgaatggcactcg-tgagag-aaa-cctgagatct-g--aaaaa--ac-ataca-cag
ctgcct-ctggtaga-ttcgc-ga-aaa-c-aa--a-ag-ctac----------------
------a-aa------------aa-aa---------------------------------
------------------------------------------------------------
------------------------------------------------------------
------------------------------------------------------------
------------------------------------------------------------
------------------------------------------------
>TDR13|8437
------------------------------------------------------------
------------------------------------------------------------
------------------------------------------------------------
------------------------------------------------------------
------------------------------------------------------------
------------------------------------------------------------
------------------------------------------------------------
------------------------------------------------------------
------------------------------------------------------------
------------------------------------------------------------
------------------------------------------------------------
------------------------------------------------------------
------------------------------------------------------------
------------------------------------------------------------
------------------------------------------------------------
------------------------------------------------------------
------------------------------------------------------------
------------------------------------------------------------
------------------------------------------------gagaacagcagg
cagggatggccctct-tgagag-aaa-tttgagatct-----------------------
------------------------------------------------------------
-ga---a-aa-------------a--a-----tg-----tagctcctggga-c-gtattt
a-tc-g-c-tcataagaaacg--ta-t-a-atg--g-tacg--t--tttt-agactgagc
ctgggttg----------------------------------------------------
------------------------------------------------------------
------------------------------------------------------------
------------------------------------------------
>TDR13|8438
------------------------------------------------------------
------------------------------------------------------------
------------------------------------------------------------
-----------------------------------cagcgtgggctcatttt--g-aaaa
t-ga-agccc--t-ata-tacatttctggagatcgcaaattatgtagccgaagg-aa-t-
-gtatggatgcatttaaa-c---------aaacgctac-ggg-gtggt------------
atga-----tg----------c--c---a-------------tccctttt----------
------------------------------------------------------------
------------------------------------------------------------
------------------------------------------------------------
------------------------------------------------------------
------------------------------------------------------------
------------------------------------------------------------
------------------------------------------------------------
------------------------------------------------------cggtca
atc-agtgc-tt-ct-t--aaaacactaccagttgtgtttagggaaggag--gagggtgg
gtcag-----------t-----cga-----------------------------------
----------------------tca-----g----t--------ca--------------
gtca----------gtc-g-a-ca-g-cagcctctggtggatttacatgagaagaacagg
tgcaaatggcactcg-caggat-gaa-ttagagactt-a--aaaaa--gc-ataca-cag
cagctt-ttggcaaa-tttgc-gt-aaa-c-aa--a-aa-ctgc---------------a
a-a---a-ga----------------a-----cg-----tagctcctggga-c-atattt
g-gt-g-c-tctccagaaatgtata-t-a-gag--a-tacg--t--aatc-agaacgagc
ctgg--------------------------------------------------------
------------------------------------------------------------
------------------------------------------------------------
------------------------------------------------
>TDR13|8439
------------------------------------------------------------
------------------------------------------------------------
------------------------------------------------------------
------------------------------------------------------------
------------------------------------------------------------
------------------------------------------------------------
------------------------------------------------------------
------------------------------------------------------------
---------------------------------------------------ggagttgac
taagatgaca-ggg-ttcgagtcct-----cta------agaa---ac---------ggt
ttcca-gaaa---------g--ca-ggtaag-ac-aaaaa-cagaaa--t----------
-------------------------agtaa-ataa-taggg-tgagaatgtggtaaaa--
--------tctaaaaat----gaa--a-g-gtcgcgag-----------------g-g--
------------ctt-ttcttttt-------------------ctagattgctttt---g
aaa-a-cact-gt-c---------------------------------------------
------------------------------agttgggtttacggaaggag--gagggtgg
----------------------------ttca----gtc--gatcggtcag---------
----------------------tca-----g----t--------ca--------------
gtca----------gtc-g-a-ca-g-cggcctctggtggatatacacatgaagaacagg
cacaaatggcactca-caatat-aca-tttatgatct-a--aaaaa--gc-gtaca-cag
tggcct-ccggtgga-tttgc-ga-aaa-c-aa--a-aa-ctgc---------------a
a-a---a-aacgaa---------g------------------cttctttga-c-gtattt
c-gc-a-c-tccccaaaaatgtata-t-a-ggg--g-taca--t--atcc-ataatgagc
ctgggttg----------------------------------------------------
------------------------------------------------------------
------------------------------------------------------------
------------------------------------------------
>TDR13|8440
------------------------------------------------------------
------------------------------------------------------------
------------------------------------------------------------
-----------------------------------caacaaaggctcattct--g-aaaa
c-aa-acctc--t-atg-tacatttctggagatcgtgaattatgtggccagatg-tt-t-
-atgtcagta--------------------------------------------------
-----------------------------------------tttcttcttt-ttgg----
gctcac-aactgaccgctttatttcg-tgtggacg-gt-ttttc-tgctgttactagttt
gtccag---t-ggctcaccacatacatcgc-ctggcttgtaaagtggagc-aaagttgac
cgcggcgacg-agg-ttcgagtcca-----gca------aaga---ac---------agt
tt-ta-gaaa---------g--ca-gatgaa-aa-aaaaa-aaaaaa-gc-----a-at-
a-g-t-ta--a-ac-a-aaat---ggctta-ataa-caggg-tgagagaaggataagatc
--------tgaaaaagt----ggt-aa-a-aaaaaatcaggc-----gctgagagg-g--
------------att-ttcttttt-------------------gtgtattgctttg---g
aaaaa-cact-gt-c-gg-ttgggtttagagaag---tgggt--gggcgg----tgatca
att-ggtgc-at-ct-a--aaaaaactatcggttgggtttgaaaaaggag--gaaggagg
g------------------------------------tc--agacaattg----------
---------------------ctca-----g----t--------ca--------------
gtca----------gtc-g-a-ca-g-cagcctatgatggatatactcaagaagaacatg
tgcaaatggcactcg-tggggg-aaa-tttgagatct---gaaaa---------------
--------------a-catac-aa-aaa-c-tg--c-aat--------------------
-----------------------a-aa-----cg-----tacctcctggga-c-atactt
g-gc-g-c-tcttcagaaatgtata-t-a-gga--g-taca--t--atcc-ataatgata
ctgggttg----------------------------------------------------
------------------------------------------------------------
------------------------------------------------------------
------------------------------------------------
>TDR13|8441
------------------------------------------------------------
------------------------------------------------------------
------------------------------------------------------------
-----------------------------------caccataggctcactct--g-aaaa
c-gt-agacc--t-gta-tacgtttttggagagcatgaattatgtagccaaag-cta-c-
-ttatggctgcatttctt-c-attcaagcaaacaatat-ggg-gcggt------------
ctgt-----ca----------a--c---c-------------t-tcatttc-tcgc----
-taacc-agctgatcgcttgt----a-tgtggaaa-gc-ttttc-cgctgttaccagatt
gtttag---t-agctcgacacatatgtcag-cgcacttgagatgcaaaaa-ggagttgac
cgtgaagacatggg-tttgagtctg-----gtg------aaga---ac---------agt
tc-ca-aaaa--------------------------------------------------
------------------------------------------------------------
------------------------------------------------------------
------------------------------------------------------------
------------------------------------------------------------
------------------------------------------------------------
------------------------------------------------------------
------------------------------------------------------------
------------------------------------------------------------
------------------------------------------------------------
------------------------------------------------------------
------------------------------------------------------------
------------------------------------------------------------
------------------------------------------------------------
------------------------------------------------------------
------------------------------------------------------------
------------------------------------------------
>TDR13|8442
------------------------------------------------------------
------------------------------------------------------------
------------------------------------------------------------
------------------------------------------------------------
------------------------------------------------------------
------------------------------------------------------------
------------------------------------------------------------
------------------------------------------------------------
------------------------------------------------------------
------------------------------------------------------------
------------------------------------------------------------
------------------------------------------------------------
------------------------------------------------------------
------------------------------------------------------------
------------------------------------------------------------
------------------------------------------------------------
------------------------------------------------------------
---------------------------------------------a--------------
gaca----------gtc-a-a-ca-g-cggcctc---tgggtttacatgagaacagcagg
cgtcaatggcactgg-cgttag-aaa-tttgagatat--gaaaaaa--gg-attac-cag
caacct-cttgtgga-tttga-ga-aa---------------------------------
------------------------------------------------------------
-------------caaaactgtata-c-a-aaa--a------------------------
------------------------------------------------------------
------------------------------------------------------------
------------------------------------------------------------
------------------------------------------------
>TDR13|8443
------------------------------------------------------------
------------------------------------------------------------
------------------------------------------------------------
------------------------------------------------------------
-agt--------t--tg-t-ca--------------g---t-------ca------a-c-
---a-g-c---a-gtc-t-c-t-------------------g-g----------------
------------------------------------------------t-----------
------------------------------aga------ttt----------a-c-----
----a-------------ca---a--------gaac--a----gcag-g-----------
-----tg-c------------------------------aa-----at---------gg-
---c-----a------------c----t----------------------c---------
-------------------ac-------ga--------gag---a-aat----taagatc
--------tgaaaa-g-----ggt--acaca--------------------------g--
---------------------t-----------------------c-a-t-ct-------
--------g-----------t-ggt---g-ga----------------------------
-tt---cgc----------aaaa----ac----t--g--ta---aa--aa----------
---------------------------------------------aatcgg---------
----------------------tca-----g----t--------ca--------------
gtca----------------a-ca-g-aggcctctggtggatttacacaagaacagccgg
cctgaatttcactgg-tgaaaa-aaa-tttgagatct-ggtgaaatttgt-gtaca-tag
cgacct-ctagtgga-ttctc-aa-aaa-c-aa--a-aa---------------------
---------------------------------------------ct------------t
-----g--------aaaaa--------------------------------aaaa--a--
------------------------------------------------------------
------------------------------------------------------------
------------------------------------------------------------
------------------------------------------------
>TDR13|8444
------------------------------------------------------------
------------------------------------------------------------
------------------------------------------------------------
-----------------------------------------ag--t--------------
ctgt--------c--ag-t-ca--------------g---t-------cg------a-c-
---a-g-c---g-tcc-t-c-t-------------------g-g----------------
------------------------------------------------t-----------
------------------------------gga------ttt----------a-c-----
----a-------------ca---a--------gaac--a----gcag-g-----------
-----cg-c------------------------------aa-----at---------gg-
---c-----a------------c----c----------------------c---------
-------------------gc-------ga--------ggg---a-aat----taagatc
--------tgaaaa-g-----ggt--acaca--------------------------g--
---------------------t-----------------------g-a-c-ct-------
--------c-----------t-ggt---g-ga----------------------------
-tt---cgc----------aaaa----ac----t--g--ta---aa--aatcaa-aataa
a----------------------------------------aattggtctt---------
----------------------tca-----g----t--------ca--------------
gtca----------------a-ca-g-cggcctctggtggatttacacaagaacagcagg
cgcaaatggcactcg-cgagaa-aaa-tttgagatct-g---------------------
------------------------------------------------------------
------------------------------------------------------------
------------------a--------------------------------aaaa-----
------------------------------------------------------------
------------------------------------------------------------
------------------------------------------------------------
------------------------------------------------
>TDR13|8445
------------------------------------------------------------
------------------------------------------------------------
------------------------------------------------------------
------------------------------------------------------------
------------------------------------------------------------
------------------------------------------------------------
------------------------------------------------------------
------------------------------------------------------------
------------------------------------------------------------
------------------------------------------------------------
------------------------------------------------------------
------------------------------------------------------------
------------------------------------------------------------
-------------ca-atcttttt-------------------ctggattgctttt---g
aaa-a-cact-gt-c-ag-ttggatttagggaaa---ggggt---gggtt----gggttg
gtt-gttgc-tt-tt-g--aaaacacttttggttgggtttagggcagtggttagggaagg
ggta------------------------gatg----gag--gattggtcgg---------
----------------------tcag---------t--------ta--------------
gtca----------gtt-g-a-ca-g-cggccttaggtggatttatgtgggaacagcagg
tgtgaatgacactcg-caagag-aaa-tttgagatct-c--aacaa--gt-gttta-cag
cagcct-ctggtgga-tttgt-ga-aga-c-aa--a-aa-ttgc----------------
a-a---a-gat--------aagat--a-----cg-----tagctcctggaa-a-gtattg
c-gc-a-c-tctccagaaatgtata-c-a-ggg--g-aacg--t--attc-ccaatgagc
ctgagttg----------------------------------------------------
------------------------------------------------------------
------------------------------------------------------------
------------------------------------------------
>TDR13|8446
------------------------------------------------------------
------------------------------------------------------------
------------------------------------------------------------
------------------------------------------------------------
------------------------------------------------------------
------------------------------------------------------------
------------------------------------------------------------
------------------------------------------------------------
-----------------------------------------------------------c
cacgatgat---gg-tttgagtcca-----gcg------aata---aa---------ggt
tc-ca-gaaa---------g--ca-ggtaag-ac-ataaa-caaaagatcc----a-aa-
a-a-t-aa----aa-t-aaac---aagtaa-ataa-caggg-ttagaatgtggtaagatc
--------tgtaaacgt----ggt--a-a-aaatcag-------------actgcc-a--
------------caa-tggtgaat-------------------ctgtg----cttt---g
aaa-a-cact-att--ggattgggtttagagaagt---gggt--gtgcg------ggtga
att-tgtgc-tt-ttg---aaaacactatcggttgggtttatggaagcag--gaag----
g--------------------------------tgggcg--aatcggtttg---------
----------------------tca-----g----t--------c--------------a
gtca----------gtc-g-----------------------------------------
-------------------------------------------------------a-cag
cgacct-ctggtgga-ttcgc-ga-aaa-c-aa---------------------------
----------------------aa-aa-----ca-----catctcctgaga-c-gtattt
-cgc-a-c-tctatagaaatgtata-c-a-ggg--g-taca--t--atcc-ataataagg
ctgggttg----------------------------------------------------
------------------------------------------------------------
------------------------------------------------------------
------------------------------------------------
>TDR13|8447
------------------------------------------------------------
------------------------------------------------------------
------------------------------------------------------------
------------------------------------------------------------
--------gc--c-cta-tacatttctgaagctcgcgaattatgtagcgagaag-ta-c-
-gtatggctgcattttgt-c-tttaaaacaaacgctac-aag-gctgt------------
atga-----tg----------c--t---g-------------tttcttttc-atgc----
-ttacc-agctgatcgctt-----------------------------------------
------------------------------------------------------------
------------------------------------------------------------
------------------------------------------------------------
------------------------------------------------------------
------------------------------------------------------------
------------------------------------------------------------
------------------------------------------------------------
------------------------------------------------------------
------------------------------------------------------------
------------------------------------------------------------
------------------------------------------------------------
------------------------------------------------------------
------------------------------------------------------------
------------------------------------------------------------
------------------------------------------------------------
------------------------------------------------------------
------------------------------------------------------------
------------------------------------------------------------
------------------------------------------------
>TDR13|8448
------------------------------------------------------------
------------------------------------------------------------
------------------------------------------------------------
------------------------------------------------------------
------------------------------------------------------------
-gtatgtctgcattttct-t-----------------t-agg-gcggt------------
atga-----cg----------c--a---g-------------atccttttt-gggc----
-ttacc-agctggccgctgacttcca-tatagact-gc-tttcc-tgcttttaccagttt
gtccag---t-agctcgccatgtatgtcag-tagacttgaggtgcagaga-gaagatgac
ccaaagggcg-ggg-ttcgagtctg-----gca------aaga---at---------ggt
tt-ca-gaaa---------g--ca-ggtaag-aa-aaaaa-cagaag--cc----a-aa-
a-c-a-tg--a-ag-t-aaac---aagtaa-ataa-caatg-tgagaatgtggtaaaatc
--------tgaaaatgt----ggt--a-a-aaatca------------------------
------------------------------------------------------------
------------------------------------------------------------
----------------g--aaaacactattggttaggttga-----------tagggtgg
g----------------------------tcg----gttga------tcag---------
----------------------tta-----g----t--------ca--------------
gtca----------gtc-a-a-ca-g-aagcctctggtggattttcgtgagaactgcagg
cgtgaataaaacttg-tgagag-aaa-cttgagattt-a--aaaag--g--gtaca-tag
cgacct-ctggttaa-tt--t-a--------aa--a-aa-ctgc----------------
------a-aa------------ga-aa-----tg-----tacatcctggga-t-gtatta
g-gc-a-c-tttccaaaaatgtata-t-a-gcg--g-tacg--t--tttc-agaaaga--
------------------------------------------------------------
------------------------------------------------------------
------------------------------------------------------------
------------------------------------------------
>TDR13|8449
------------------------------------------------------------
------------------------------------------------------------
------------------------------------------------------------
------------------------------------aatacaggttaattct--g-aaaa
t-gt-acctc----ata-tacatttctggtgattgctaattttgtagccagaag-aa-c-
-gtatggctgcattttgt-c-tttaaaatgaacacta--cgg-gcggt------------
ttga-----tg----------c--t---g-------------ttccttttt-gtgc----
-ttacc-agcttacggcttacctcca-tgtggaca-gc-tttcc-tgctgttacccgttt
gcccag---t-ggctcacagcatacgttga-cggacttgagatgcagaga-ggagctgat
cgccatgatg-ggg-ttcgaatctg-----gat------aaga---ac---------ggt
tc-ca-gaaa---------g--ca-g----------------------------------
------------------------------------------------------------
------------------------------------------------------------
------------------------------------------------------------
------------------------------------------------------------
------------------------------------------------------------
------------------------------------------------------------
------------------------------------------------------------
------------------------------------------------------------
------------------------------------------------------------
------------------------------------------------------------
------------------------------------------------------------
------------------------------------------------------------
------------------------------------------------------------
------------------------------------------------------------
------------------------------------------------------------
------------------------------------------------
>TDR13|8450
------------------------------------------------------------
------------------------------------------------------------
------------------------------------------------------------
-----------------------------------caacattggctaattcc--g-aaaa
c-gt-agccc--t-ata-tacatttctggagatggcgaattatgtagccagaagtac-t-
-gtatggttgcattttgt-t-ttgaaaatgaatgctac-ggg-aaggt------------
atgacg------------------------------------ttccttttc-ctgc----
-tta-c-agctgaccgcttacctcca-tatggacg-gc-tttcc-aactgtaaccagttt
gtccag---a-agctcgccatgcaggtcgg-tggacttgagacacagaga-ggagttgac
cacaatgacg-ggg-tttaagtcta-----gtg------aaga---at---------ggt
tc-ca-gaaa---------g--cg-gataag-ac-aaaaa-cag----------------
a-a-a-ta--a-aa-t-aaac---aaataa-ataa-caggg-tgagaatgtggtaaaatc
--------tgaaaatgt----gat--a-a-aaatcag-------------gctagg-g--
------------ctt-ttcttttt-------------------tttt-------------
------------------------------------------------------------
------------------------------------------------------------
------------------------------------------------------------
------------------------------------------------------------
------------------------------------------------------------
------------------------------------------------------------
------------------------------------------------------------
------------------------------------------------------------
------------------------------------------------------------
------------------------------------------------------------
------------------------------------------------------------
------------------------------------------------------------
------------------------------------------------
>TDR13|8451
------------------------------------------------------------
------------------------------------------------------------
------------------------------------------------------------
-----------------------------------caacatagattcattct--g-aaaa
t-gc-a-ccc--ttata-tatatttctggagatcgcaaattacataaccatagg-tg-c-
-atatggctgcatttcat-t-tttaaaacgaa-----c---g-g---t------------
---a-----------------c--------------------tttctttt----------
-t------------cgcttacc---a----ggac-----ttttc-cgctgttaccagttt
gtcta-c--t-ggcttgc-a-gtacaatgga-ggatttgagacataga---ggagt-gac
agcaa---cg-ggg-tttgagtcca-----gcg------aata---at---------ggt
tc-ca-gaaa---------g--ca-ggtaag-ac-aaaaa-caaaac---c----a-aa-
a-a-gcta--a-aa-t-aaac---aagtaa--ta--------taa-aat-----aa----
--------c-a----g-----gg-------------------------------------
------------c--------------------------------g-a--g---------
-aa-----c--------------gt---g---------------------------gtca
atc--------t----g--aaaa-----t--gt---gct-a---aa--------------
---------------------------------------------aatcag---------
------------------------a----c-----t------------------------
g-c-------------c---a-ca-a--gg------g----ttt----------a-----
------t-----t--------------ttt----ttt----------------a-a----
tg--ct--t-------tt----ga-aaa-c-----a------------------------
---------------------------------------------ct-------g----t
-------------cgg---t------t-----g--g---c---t----tt-a--------
------------------------------------------------------------
------------------------------------------------------------
------------------------------------------------------------
------------------------------------------------
>TDR13|8452
------------------------------------------------------------
------------------------------------------------------------
------------------------------------------------------------
-----------------------------------caacacaggctcattgt--g-aaaa
t-gt-agccc--t-gta-tacgtttctggagagcttgaattatgtagccagagc-ta-c-
-gtttggctgcatttcgt-c-tttaaaacacatactac-agt-gcggt------------
atga-----tg----------c--t---gccgacagcttctgtttgtgc-----------
-ttacc-agctgaccatttacctcca-tgtggaca-gc-ttttttcactgttactagttg
gtccag---t-ggctcaccgtgtatgttgc-cagacttgagacgcagaga-ggagctgac
cgcaacaacg-ggg-ttcaagtctg-----atg------aaga---ac---------gat
tc-ca-gaaa---------c--ca-gctaaa-tc-aaaaa-caa----------------
a-a-atta--a-aa-t-aaac---aagtaa-acac-ca-gg-taaaaaccaggcag----
----------------c------c----a-----------------------gagg-a--
------------ctt-ttcttttt-------------------caggattgctttt---g
aac-a-cactc---c-ga-ttgggttgagggaagt---aggt--gggcgc----tggtca
atc-agtgc-tt-tt-g--aaaacactatctgttgtgtttagggaagggg--ctgggtgg
aggtatccgt---c-------------------------------gatagg---------
----------------------tcg-----g----t--------ca--------------
gtca----------gtc-g-a-ca-g-cggcctctggtggaattacatgagaagagcagg
tgctttttgcgatc----------------------t---gaaaaa--gc-gtaca-cag
tggcct-ctggtgga-ttagt-aa-aag-c-aa--a-a---------------------c
agc---a-aa------------aa-ac-----ca-----tacctcttggga-t-gtattt
-cac-g-c-tctccagaaatgtatg-c-a-gag--g-----------tcc-agaatgacc
ctgggttg----------------------------------------------------
------------------------------------------------------------
------------------------------------------------------------
------------------------------------------------
>TDR13|8453
------------------------------------------------------------
------------------------------------------------------------
------------------------------------------------------------
-----------------------------------cagcatagcctcattct--g-aaaa
t-gt-agccc--t-aaa-cac--------atatcgcaaattatgtagccagaag-ta-c-
-atatggctgcattttgt-c-tttaaaatgaaaactac-gga-gtagt------------
atga-----cg----------c--t---g-------------tttctttttcgtgc----
-ttacc-agctgaccgcttacccccg-tatgggcg-gc-tttcc-cgctgttaccagtta
gtccag---t-tgctcgctatgtatgtcgg-cggacttgagatgcag------agttgac
cacaacgagg-ggg-ttccagtctg-----gta------aaga---ac---------gat
tc-ca-gaaa---------g--cg-ggtaag-ac-aaaaa-cagaag--c-------ca-
g-a-aata--a-aa-t-aaac---aagta-----a-catgg-tgaaaatgtggtaaaatc
--------tgaaaacat----ggt--a-a-aaatcag-------------gcgagg-a--
------------ctt-ttgttttt-------------------ctggattgctctt---g
aaa---------------------------------------------------------
----------------------acactattggttgggtttagggaa--------------
--------------ag--------aggagtca----gtc--gatcggtcag---------
----------------------tca-----g----t--------ca--------------
gtca----------gtc-a-a-ca-g-tggcctctagtggatttatgtaaggcctgcagg
cacgaatggcgctcg-caagac-aaa-tttgagatct---caaaaa--ct-gtaca-cag
tggcat-ctggtgga-ttcac-gt-aaa-c-aa--a-aa-ctgc----------------
----------------------aa-ca-----aa-----aacctcctcgga-t-atattt
g-gg-g-c-tctctagaaatg---------------------------------------
------------------------------------------------------------
------------------------------------------------------------
------------------------------------------------------------
------------------------------------------------
>TDR13|8454
------------------------------------------------------------
------------------------------------------------------------
------------------------------------------------------------
------------------------------------------------------------
------------------------------------------------------------
------------------------------------------------------------
------------------------------------------------------------
------------------------------------------------------------
------------------------------------------------------------
-------------------agttca-----gcg------aaga---ac---------agt
tc-ta-gaaa---------g--ca-gctaaa-ac-aaaaa-caaa---------------
a-a-a-t--aa-aa-t-aaac---aaataa-ataa-cagga-agagactgtggtaagac-
---------------ct----gaa----a-acatcaggct-------gccaaaa------
-------------ta-tttttttt-------------------ttgaat-----------
------------------------------------------------------------
------agc-tt-tt-g--aaaacactgtgtctagggtttgggaagaggg--tgggcagg
---------------------------------gttttt--ggtcggttgg---------
----------------------tca-----g----t--------ca--------------
gtaa----------gtc-a-a-ca-g-tggcctctggtagatttacgagagaacagaagg
cgcaaatggcactca-ccagac-aaa-tttgagatct---caagaa--gt-gtaca-cag
cagcct-ctgttgga-tacg--ga-aaa-c-ta--a-aa-ctgcaaa---------aaat
aaa---a-caata---------aa-aa-----aa-----ttcctcctggga-c-gtattt
-ggc-a-c-tctccagaaacgtata-c-a-gga--g-tacg--t--tttc-agaatgagc
ctgagttg----------------------------------------------------
------------------------------------------------------------
------------------------------------------------------------
------------------------------------------------
>TDR13|8455
------------------------------------------------------------
------------------------------------------------------------
------------------------------------------------------------
-----------------------------------caacataggctcattat--a-aaaa
c-gt-agccc--t-ata-tacatttctggagatt-----ttatgtagccagagg-ta-t-
-gtatggctgcattttgt-c-ttaaaaatgaacattac-aga-gcggt------------
atga-----cg----------t--t---g-------------ttccttttc-gcgc----
-ttact-agctgtttgcttacctccg-cgtggacg-gc-tctcc-cgctgttatcagttt
gtccag---t-agctcgccatgtatgttgg-cgaactttagacgcaaaga-gaagttgac
catgacgacg-gag-------tctg-----gtg------a-ga---ac---------ggt
tt-ca-gaaa---------a--ca-ggtaat-ac-aaaaa-cagaag------cta-aa-
a-a-a-ta--a-aa-t-aaac---aattaa-ataa-caggg-tgagaatgtggtaaaatc
--------tg-aaatgt----ggt--a-a-aaatcaaa----------------------
------------ctt-ttcttttt-------------------ctggattgctttt---g
aaa-a-cact-gt-c-ag-ttgagtttagggaag---tggat--gggcg------ggtca
atc-ggcat-tt-tt-g--aaaacactttttgttgggtat-----agtga--aggagtag
g----------------------------tca----gtc--agtcagtcag---------
----------------------tca-----g----t------------------------
--ca----------gtc-a-a-ca-g-cggcctctggtgga-ttacgtgagaacagcagg
tgtgaatggcactca-tgagaa-agt-tttaagatct-c--aaaat--gt-gtaca-cag
tggcct-ctggtgga-ttaac-gc-aaa-c-aa--a-aa-caaa----------------
------a-aa------------ag-tt-----tt-----aagctcctgtga-c-atattt
g-gc-a-c-tctcca-aaatgtatg-t-a-gtg--g-taca--t--tttc-agaatgagc
ctgggttg----------------------------------------------------
------------------------------------------------------------
------------------------------------------------------------
------------------------------------------------
>TDR13|8456
------------------------------------------------------------
------------------------------------------------------------
------------------------------------------------------------
------------------------------------------------------------
------------------------------------------------------------
---atgacgttgttcctt-t-t--------------------------------------
--------------------------------------------------t-gcgc----
-ttaca-agctgaccgcttacctcca-tatgaacg-ac-tttcc-cactgttaccagttt
gttaag---t-agcttgccatgta--tcgg-tagacttgaggagcagaga-ggagtt--c
gagaccagca-ggg-ttcgagacca-----gtg------aaga---ac---------agt
tc-ca-gaaa---------g--ca-gg---------aaaa-tttatc-tt-----a-ta-
a-g-c-c----------aaaa---aagtaa-aaaa-catgt-tgagaatgtggtaaaatc
--------tgaaaacgt----ag--ta-a-aaattaagcgaga--------------g--
------------cta-ttcttttt-------------------ctggactgctttt---t
aaa----act-gt-t-gg-ttgggtttagggaag---tgggt--gagggc----tggtca
atc-ggtgc-tt-tt-g--aaaacactattggttgggtttattgaaaggt--t-------
------------------------------------------------------------
------------------------------------------------------------
-------------------------------tattgttgggta-----------------
------------------agag-aaa-tttgagatct---caaaaa--gc-ctaaa-cag
cggcct-ctggtgaa-attat-ga-aaa---ca--a-aa-ctgcaaa------------a
a-------ac------------aa-aa-----aaaaacacacctcctggga-c-attttt
g-gt-g-c-tctccagaaatgtatg-t-a-acc--a-tacg--g--tttc-agaataagc
ctgggttg----------------------------------------------------
------------------------------------------------------------
------------------------------------------------------------
------------------------------------------------
>TDR13|8457
tcgtcattcagtcgacagcgattt-----------gcgtgagaacagcatttatgaatgg
cactaacgagagaaatttgagatctcaaaaag----------------------------
------------------------------------------------------------
-------gctac----------------------acagcggggtctcattca--g-aaaa
c-gt-agcct--t-ata-tacataactggacatcatgaattatgtagccagaag-ta-t-
-gtatggcagcatttcgt-c-tttaaaacaaacactac-ggg-gcagt------------
atga-----cg----------c--t---g-------------tttcttttca-agc----
-ttacc-agccgaccatttacctccc-tgtgaaca-gc-tttcc-cgctgttgccagttt
gtccag---ttagcttgtcatgtatgtcag-cagacttgagatgcagaga-ggag-tggc
aaaaaagatg--------------------------------------------------
-c-t--------------------------------------------------------
------------------------------------------------------------
------------------------------------------------------------
------------------------------------------------------------
------------------------------------------------------------
------------------------------------------------------------
------------------------------------------------------------
------------------------------------------------------------
------------------------------------------------------------
------------------------------------------------------------
----------------------ac-aga-c-aa--a-aa-aa------------------
------a-agaagcaaaaacaaaatag-----ta--------------------------
--------------aataa--t------------------a--g--ggt-gagaatgtgg
taaaatc-----------------------------------------------------
------------------------------------------------------------
------------------------------------------------------------
------------------------------------------------
>TDR13|8458
------------------------------------------------------------
------------------------------------------------------------
------------------------------------------------------------
-----------------------------------caacacaggctcattgt--g-aaaa
c-gt-agccc--t-ata-tacatttctgaagattgagaattatgtagccagaag-ta-c-
-ctatgacagcatttcgt-c-tttaaaaagaatactat-ggg-acggt------------
atga-----cg----------c--t---g-------------ttccttttc-gcac----
-ttatc-agctgaccgcttacctgtg-tatggacg-gc-tttcc-cactgttaccagttt
gctcag---t-agctcgccatgtatgtcgg-cgaacttgagacacagaga-gaagttgat
cgtaatgaca-ggg-tttgagtcca-----gcg------aaga---ct---------ggt
tc-ca-gaaa---------g--cg-ggaaag-cc-aaa----------------------
-----------------aaac---aagcaa-atac-caggg-tgagaatgtggtaaaaat
--------cag---------------------------gt------------gagg----
-------------------atttt-------------------ctggattgctttt----
-ta-a-aact-gt-c---gttgggtttagaaaaat---gagt--gggcac----tggtca
atc-agtgc-tt-tt-g--aaaacactattggctgggtttagggaaaaaa--gagggtgg
g------------------------------------tc--agtcagtcag---------
----------------------tca-----g----t--------ca--------------
gtca----------gtc-a-a-ca-g-cagcctctggtggttttatgtgagaac------
------------------------------------------------------------
------------------------------------------------------------
------------------------------------------------------------
------------------------------------------------------------
------------------------------------------------------------
------------------------------------------------------------
------------------------------------------------------------
------------------------------------------------
>TDR13|8459
------------------------------------------------------------
------------------------------------------------------------
------------------------------------------------------------
-----------------------------------caacataggctcattct--g-aaaa
c-gt-acccc--t-gtc-tatatttctggagatagtaaatcatgtagccagatg-ta-c-
-gtatggctgcatttcgt-c-cttaaagcgaatggt---agg-ttggt------------
gtaa-----ca----------c--c---g-------------ttccttttt-gcgc----
-ttacc-agctgaccacttacctcag-tgtggatg-ga-tttcc-cactgttaccagttt
gtctggt----agcttgacatgtacattgg-tgaacttgagatgcagaga-ggagttgac
c------atg-gga-ttcgagtcca-----gta------aaga---ac---------aat
tc-ca-gtaa---------g--ca-ggtaag-ac-aaaaa-cagaag--cc----a-aa-
a-a-a-ta--a-aa-c-aaac---aaataa-ataa-caggg-tgagaatgtggtaaaatc
--------tgaaaacgt----ggt--a-a-aaatcagat-------------gagg-g--
------------ctt-ttcttttt-------------------ctgaaatgctttt---a
aaa----act-gt-c-gg-ttaggttaagggaag---tgggt--ggg--c----gggtca
atc-agtgc-tt-tt-g--aaaagactattggttgggttgagggaaggag--gagggtgg
------------------------gtcagt--------c--agtcagtcag---------
----------------------tca-----g----t--------ca--------------
gtca----------gtt-g-a-ca-g-cggcctctggtggatttatgtgagaacagcagg
agcaaatggcactcg-cgagag-aaa-tctgagattt-g--aataa--gt-gtaca-cag
cagcct-ctggggga-tttgt-ga-aaa-c-aa--a-aa-ctg-----------------
-ca---a-aa-------------a--a-----cg-----aagctcctagga-c-atattt
g-gt-a-c-tctccagaaatgtata-t-a-ggg--g-tacg--t--ttta-agaatgagc
ttg---------------------------------------------------------
------------------------------------------------------------
------------------------------------------------------------
------------------------------------------------
>TDR13|8460
------------------------------------------------------------
------------------------------------------------------------
------------------------------------------------------------
------------------------------------------------------------
------------------------------------------------------------
------------------------------------------------------------
------------------------------------------------------------
------------------------------------------------------------
-----------------------------------------acgtggagc-ggagttgac
tgtgatgacg-g-g-ttcaaaccca-----gca------aaaa---ag---------ttt
cc-ag--aaa---------g--ca-gggtag-ac-aaaag-caaaaa--------ataa-
a-a---ta--a-ca----------------------------------cgtaaataacgg
--------tgaaaatgt----ggt--a-g-aa----------------------------
-----------------------------------------------------tct---g
aaa-a-t-----g-t-gg-ttaaaattaagtgtcg---tgat--ggtggg------ggtg
atc---------------------------------------------------gg----
-----------------------------tca----gtc--agtcgatcag---------
----------------------tca-----g----t--------ca--------------
gtta----------gtt-g-a-ca-g-cggcttctggtggatttatgcaagaacagcaca
cacaaatggcactcg-cgagag-aaa-tttgagatct-caaaaaaa--gc-ataca-cag
cagctt-ctggcaga-ttcgt-ga-aaa-c-aa--a-aa-ctgc----------------
------a-aa------------aa-a------ca-----tatctcctggga-c-gtattt
-ggc-g-c-tctccagaaacatata-t-a-ggg--g-taca--t--aatc-agaattagc
ctgggtt-----------------------------------------------------
------------------------------------------------------------
------------------------------------------------------------
------------------------------------------------
>TDR13|8461
------------------------------------------------------------
------------------------------------------------------------
------------------------------------------------------------
------------------------------------------------------------
----------------------------gagattgtgaattatgtagtcagagg-ta-t-
-gtatggcagcatttcgt-t-t-----acaaatgctac-agg-gcggt------------
gtga-----tg----------t--t---g-------------ttccttttg-gcgc----
-ttact-agcaaacggattacttctg-tggggacg-gc-ttttc-tgctgttaccagttt
gtccagt----ggctcgttgcgtacatctg-agaatttgaga--cagagc-ggtgttgac
cgtcacaaca-ggg-tttgagtctg-----gta------aaga---ac---------agt
tt-ca-gaaa---------g--cg-ggtaag-ac-aaaaa-caaaag--cc----a-ac-
a-a-a--a--a-ac-c-aaac---aagcaa-ataa-caggt-tgagaatgtagtaaaatc
--------tgaaaatgt----ggt--a-a-aaataagact-------gccaagagg-g--
------------ctt-ttcttttt-------------------ttggattgtttat---c
gaa----cc---------------------------------------------------
------------------------actttgtgttgg------------------------
-----------------------------------------cattggtcgg---------
----------------------tca-----g----t--------ca--------------
gtca----------gtc-g-a-cg-g-cagcctctggtggatttacgcgagaagagcagg
cacaaatggcacacg-ccagag-aaa-tttaaggtct-g--aaaag--gc-ata---cag
tgacct-ctggcaga-tttgc-ga-aaa-c-aa--a-aa-ctgc----------------
aaa---a-aa-------------a--a-----ca-----tacctcctgggg-c-gtattt
g-gc-g-c-tctccagaaatgtata-t-a-ggg--g-taca--t--aatc-agaatgagc
ctgagtcg----------------------------------------------------
------------------------------------------------------------
------------------------------------------------------------
------------------------------------------------
>TDR13|8462
------------------------------------------------------------
------------------------------------------------------------
------------------------------------------------------------
-----------------------------------caacataggctcattct--g-aaaa
c-gt-cacac--t-atg-tacatttctggagatcatgga-tatgtagccagagg-ta-c-
-gtatggctgcatttcgt-c-tttgaaacaaatgctac-ggg-gtggt------------
atga-----cg----------c--c---g-------------ttccttttt-gcgc----
-ttacc-agctgactgtttgcctccg-tgtggacg-gc-tgc------------------
------------------------------------------------------------
------------------------------------------------------------
------------------------------------------------------------
------------------------------------------------------------
------------------------------------------------------------
------------------------------------------------------------
--------------------------------------------------------atta
atc-ggtgc-at-tt-g--aaaacactatttgttgctttttgggaaggag--gagggtgg
g----------------------------tca----gt------cgatcgg---------
----------------------tca-----g----t--------ca--------------
gtca----------gtc-a-a-ct-g-caggccctggtggattcgtgaaa----------
------------------------------------------------------------
---------------------------a-c-aa--a-aa-ctgc----------------
----------------------aa-aa-----ag-----tacctcctgtga-t-gtattt
g-gc-g-c-tttacagaaatgtata-t-t-atg--g-tatg--t--tttc-agaatgagc
ctggg-------------------------------------------------------
------------------------------------------------------------
------------------------------------------------------------
------------------------------------------------
>TDR13|8463
------------------------------------------------------------
------------------------------------------------------------
------------------------------------------------------------
-----------------------------------caacaaaggcaca--tt--g-aaaa
t-gt-ccccc--t-ata-tacatttctggagatcatggattatgtagccagggg-ta-c-
-gtatggctgcattttgt-c-tgtaaaacgaatgctat-ggc-gcggt------------
atga-----tg----------c--t---g-------------ttccttttc-gcgc----
-ttacc-agctgacggcttacctcca-tatggacg-gc-tttct-cactgttactagttt
gtccagt--t-agcttgccatgtacgtttg-cagacttgagac-----aa-agggttgac
cacaatgatg-ggg-ttcgagtcgg-----gtg------aaga---ac---------ggt
tc-ca-gaaa---------g--cg-gctaag-ac-aaaaa-cagaag--c-------aa-
a-a-aata--c-aa-t-aaac---aagtaa-ataa-caggt-tgagaatgtggtaaaata
--------tgaaaacgt----ggt--a-a-aatcg-g-------------gcaaga-g--
------------ttt-ttcttttt-------------------ctgggttgctttt---t
aaa----act-gt-c-gg-ttggctttagggaag---cgggt--gggcg------ggtca
atc-tgtgt-at-tt-g--aaaacactattggttgggttcagggaagaag--gatggtgg
------------------------------------gtc--agtcagtcag---------
----------------------tca-----g----t--------ca--------------
gtc---------------g-a-ca-g-ctgcctccggttgatttgcg-------------
------------------------------------------aaaa--ac-aaaaa-ctg
c---------------------ta-ata-a-aa--a-ag-taa-----------------
------------------------------------------ctcctggga-t-gtattt
g-gt-g-c-tctccagaaatgtttg-t-a-gtg--g-tatg--t--tgtc-agaatgaac
ctcgg-------------------------------------------------------
------------------------------------------------------------
------------------------------------------------------------
------------------------------------------------
>TDR13|8464
------------------------------------------------------------
------------------------------------------------------------
------------------------------------------------------------
-----------------------------------------aggctcattag--a-aaaa
c-gt-agccc--t-ata-tccgtttctggagatcacgaattatgtagccagagc-ta-t-
-gtatggctgcatttagc-t-gttaaaacaaacgctat-ggg-atggt------------
atga-----tg----------c--c---g-------------ttccttcttagcgc----
-tcacc-agcttacccactttc-----------ca-ac-tttcc-cactgttgccagttt
gtccat---t-agctcgccatgtacatctg-tggacttgagatgaagagt-agagttgac
tttgacaata-gga-ttcgagtcct-----ttg------aaaa---at---------ggt
tc-ca-taag---------c--ta-----aa----------aataag--ct----a-aa-
a-a-a-t---a-aa-t-aaac---aagtaa-ataa-aaggg-tgagaatgtggtaaaatc
--------tgaaaatgt----ttt--c-a-gaa---------------------------
-------------------ttttt-------------------ctggattgc--------
------------------------------------------------------------
----------tt-tt-t--aaaacactg-aggttgggtttag------------------
------------------------------------------------------------
------------------------------------------------------------
------------------------------------------------------------
------------------------------------------------------------
------------------------------------------------------------
------------------------------------------------------------
------------------------------------------------------------
------------------------------------------------------------
------------------------------------------------------------
------------------------------------------------------------
------------------------------------------------
>TDR13|8465
------------------------------------------------------------
------------------------------------------------------------
------------------------------------------------------------
------------------------------------aacataggctcattct--g-taag
a-gt-agccc--t-a---tatatttctgaagatcacaaattatgtagccagaa-gta-c-
-ttatggctatatttcgt-c-ttta-aacaaatgctat----------------------
------------------------------------------------------------
------------------------------------------------------------
------------------------------------------------------------
------------------------------------------------------------
------------------------------------------------------------
------------------------------------------------------------
------------------------------------------------------------
------------------------------------------------------------
--------------------------------------ggg---ggtg------atgtca
gtt-agtgc-tt-tt----aaaacactattggttgggtttagggaagaag--ggcggtgg
gtcagt--------------------caatct----gtc--agtcagtcag---------
----------------------tca-----a----t--------ca--------------
gtcagtcaatctgagtc-g-a-ca-g-cggcctcttgtggatttatgcgaaaacagcagg
cgcaaatgg----ca-caaaat-aaa-tttaagatct---caaa----gc-gtaca-cag
cgacct-ctggtgga-ttcac-ga-aaa-c-aa--a-aa-ctgc----------------
--------ta------------aa-aa-----tc-----c--cctcctggg-a-ttattt
-ggc-a-c-tctccggaaatatata-t-a-gcc--g-taca--t--tttc-agaatgagc
ctgggt------------------------------------------------------
------------------------------------------------------------
------------------------------------------------------------
------------------------------------------------
>TDR13|8466
------------------------------------------------------------
------------------------------------------------------------
------------------------------------------------------------
------------------------------------------------------------
--------------aca-tagattgcttgaat-cacgaattatgtagccagag-cta---
--tatggctgcattt---------------------------------------------
----------t----------g--c---------------ctttccttctg-------gg
cttacc-agcaggctgcttaactccg-tatggacg-gc-tttct-tgttgtacccagttt
gtttag---t-agctccccatgtacgttag-cagacttgagacgcagaaa-ggagttgac
cacaatgatg-tgg-ttcgagtctg-----gcg------aaga---ac---------ggt
t------------------c--cg-cgtaag-ac-aaaaa-cagaag-cc-----a-aa-
c-a-t-t--ga-aa-t-aaac---aagtaa-ataa-caggg-tgagaacgtggtaaaatc
--------tgaacacgt----ggt-aa-a-aaattaggct-------gtcgggtaa-g--
------------ctt-ttgttttt-------------------ctagattgctttt---g
aaa-a-cact-at-c-gg-ttgggttttgggaagg---gggt--gattg------ggtca
atc-tgtgc-tt-tt-g--aaaacactatcggttggctttagggaagggg--gtgtgca-
-----------------------------------------ggttaatcag---------
----------------------ccg-----g----t--------ca--------------
gtca----------gtc-g-a-ca-g-cggcctctggtggctttacgtaagaacagcagg
cgttaatggcactcg-cg----------------------aaagaa--gc-ataca-aag
cggcct-ctggtgga-ttcgc-aa-aaa-c-aa--a-aa-ct------------------
------g-ca------------aa-aa-----cg-----tatgtcctagga-t-gtattt
-cat-g-a-tctctaggaatgtata-t-a-ggg--g-tacg--t--atca-ataatgagc
ctgggttg----------------------------------------------------
------------------------------------------------------------
------------------------------------------------------------
------------------------------------------------
>TDR13|8467
------------------------------------------------------------
------------------------------------------------------------
------------------------------------------------------------
------------------------------------------------------------
-----------------------------------tgaatc-------------------
------------------------------------------------------------
------------------------------------------------------------
------------------------------------------------------------
------------------------------------------------------------
------------------------------------------------------------
------------------------------------------------------------
------------------------------------------------------------
------------------------------------------------------------
-------------------------------------------------tgctttt---a
aaa-a-cact-gt-c-ag-ttgggtttagggaag---gaggt--gggca------ggtca
atc-tgtgc-tt-tt-g--aaaacactgtcgattgggtttaggcaaggag--gtgggtgg
------------------------------------------------------------
------------------------------------------------------------
--------------atg-g-a-ca-g-cggcctctggtggatttacgcgagatgagcagg
tgcgaatgacactt----tgag-aaa-tttgagatct-g--aaaaa--gc-ataca-cag
cagcct-ctggtgga-ttcgc-at-aaa-c-tg-----------cag-------------
----------------------aa-aa-----ta-----tacctcctggga-c-gtattt
g-ga-g-c-tctccagaaatgtatg-c-a-gggc---tacg--t--ttca-ataatgagc
ctgagt------------------------------------------------------
------------------------------------------------------------
------------------------------------------------------------
------------------------------------------------
>TDR13|8468
------------------------------------------------------------
------------------------------------------------------------
------------------------------------------------------------
-----------------------------------caacagcggctcatgct--g-aaaa
c-tt-agccc--t-ata-aagaattctggagatcacaaattatttagccagaag-ta-ca
tgtatggctgcatttcgt-c-tttaaaactaacaatac-agg-gcagt------------
atga-----cg----------c--t---g-------------ttccttttt-acac----
-ttacc-agctgaccgcttacttccg-tgtggaca-gc-tttcc-tgttgctaccagttc
gtcca--------cttgccatgtacatctg-acgacttgagacgcagag----agttgac
tacaacgaca-ggg-ttcgagtctg-----gcg------aaga---ac---------ggt
tc-ta-gaaa---------g--cg-gttaag-ac-aaaaa-cagaag--cc----a-aa-
a-a-a-ta--a-aa-t-gaac---aagtaa-ataa-caggg-tgagaatgtggtaaaatc
--------tgaaaacat----ggt--a-a-aagtcagac-------------gagg-g--
------------ctt-ttcttttt-------------------ctgcatttttc------
-------------------------------------tgggt--ggg--c----tggtca
atc-ggtgc-tt-tt-g--aaaacactattggttgtgtttagggaaggag--gaggg-gg
gtc--------------------------------agtc--aattggtcag---------
----------------------tca-----g----t--------ca--------------
ttca----------gtc-a-g-t---------------------------caacagaagg
cgcgaatggcactcg-agagag-aaa-ctggagatct-g--aaaaa--gc-gtaca-cag
cggcct-ctggtgga-ttcgt-aa-aaa-t-ga--a-aa-cggc----------------
--a---a-aa------------aa--a-----ca-----tagctcctggca-a-gtattt
g-at-g-c-tctccagaaatgagta-t-a-gcg--g-tacg--t--tttt-ataatgagc
ctgggttg----------------------------------------------------
------------------------------------------------------------
------------------------------------------------------------
------------------------------------------------
>TDR13|8469
------------------------------------------------------------
------------------------------------------------------------
------------------------------------------------------------
-----------------------------------caacataggcttattct--g-aaaa
c-gt-agccc--t-ata-tagatttctggagatcgcaaactatgtagccagagg-ta-c-
-ttatggctgctttttgt-c-tgtaaaacgaacgctat-ggg-gcagt------------
atga-----ca----------c--t---g-------------ttccttata-gcgc----
-ttacg-agctaacctcttaccttcg-tgtgaacg-gc-attcc-tgcttttacgttttt
ttccag---t-ggctcatcacgtacgtcag-aggatttgagaagcagaga-ggagttgac
tgtgacatcc-ggg-tttgaatctg-----gta------acga---ac---------gct
tt-ca-gaaa---------g--ca-ggtaaa-ac-aaaaa-cagaag--tc----a-aa-
a-a-g-ta--a-aa-c-aaac---atgtaa-ataa-caggg-tgagaatgtggtaaaatc
--------tgaaaacat----ggt--t-a-aaataaggctgc-------cacgatg-g--
------------ctt-ttgttttt-------------------ctggattgcttttg---
aaa-a-cact-a----gg-tttggttaagggaag---tgggt--gggcgc----tggtca
atc-ggtgc-tt-tt-g--aaaacatcattggttgggtttagggaaagag--gtgggtag
g----------------------------g-g----att--ggttggttgg---------
----------------------tca-----g----t--------cag-------------
---------------tc-g-a-aa-g-cagcttttggtggacttacatgagaagagcagg
c-----------------------------------------------------------
------------------------------------------------------------
------------------------------------------------------------
------------------------------------------------------------
------------------------------------------------------------
------------------------------------------------------------
------------------------------------------------------------
------------------------------------------------
>TDR13|8470
------------------------------------------------------------
------------------------------------------------------------
------------------------------------------------------------
------------------------------------------------------------
------------------------------------------------------------
------------------------------------------------------------
------------------------------------------------------------
------------------------------------------------------------
--------------------------------------------------------t---
--------c--gg--c--------------------------------------------
---c-----a---------g-------t--------------------------------
---------------c------------ag--t---ca-----------gt--c--aatt
---------ga---c------agc------g--------------------------g--
------------c-----ctctt----------------------gga-t---tt-----
----a-cac-------------g----ag-aaagc---aggt--g-------------cg
a------------t--g-----gcac--tcg---ag----ag-aaa--aatt-----tga
g------------------------------------------tc---------------
----------------------tcaaaaa-g-------------ca--------------
a--a--------------a-a-ca---cggcctttagtggatttacgcgagaacagcagg
cgcgaatggcactcga-gagag-aaa-tttgagatct---caaaaa--gc-ataca-cag
cggcct-ctggtgga-ttcgg-ga-aaa-c-aa--a-aa-ctgcaaaaa--aaactgcaa
aaa---a-aaaaaa--------aa-aa------------cacctcctggaa-t-gtattt
-cgc-g-a-tctcctgaaacatata-t-a-ggg--g-tacg--t--tt---ataatgaac
ctgggtt-----------------------------------------------------
------------------------------------------------------------
------------------------------------------------------------
------------------------------------------------
>TDR13|8471
------------------------------------------------------------
------------------------------------------------------------
------------------------------------------------------------
------------------------------------------------------------
------------------------------------------------------------
------------------------------------------------------------
------------------------------------------------------------
-------------------------------------------c-cactgttatcagttt
gtcctg---t-ggctttccatgtacgtcgc-cagacttgagacacaaagt-ggagttgac
tgcaatgatg-ggg-ttcgagtctg-----gtt------aaga---ac---------gat
tc-ca-gaaa---------g--ca-ggt---------------------------a-aa-
a-c-a-----a-aa-t-aaac---aagtaa-gtca--aagg-tgagagtgtggcaagatc
--------tgaaaatgt----ggt--a-a-aaatcagact-------gctacgatg-t--
------------ttt-ttt-tttc-------------------ctggattgctttt---g
aaa---cact-gt-c-g-gttgggtttgggtaagt---aggt--gggtgc----tggtca
atc-agtgc-tt-tt-t--gaaacactattggttgggtttagggaaggag--aatggtgg
gtc------------------------agtcgattggtc--agtcagtcag---------
----------------------tca-----g----t--------ca--------------
gtca----------gta-g-a-ca-g-tggcctctggtggaaacacg-aagaacagcagg
cacgaatggtactcg-caagag-aaa-ttaaagatct---gaaaga--at-gtaca-cag
caatct-cccatagg-ttca----------------------------------------
-------------------------------------------ttctgaaa-a-gta---
-----g-c-cctatatagatttcta-g-agaaa--t-tatg--t--agcc-agagta---
------------------------------------------------------------
------------------------------------------------------------
------------------------------------------------------------
------------------------------------------------
>TDR13|8472
------------------------------------------------------------
------------------------------------------------------------
------------------------------------------------------------
------------------------------------------------------------
------------------------------------------------------------
------------------------------------------------------------
------------------------------------------------------------
------------------------------------------------------------
---------------------------------------------------------ggt
cttgacaacgtgggt-gcaggtcagtc---gtgcttttgaaaa--cactatcggtt-ggt
tt--agggaa---------a---gcggtgggca--ggag-tctg----gct---------
------tt---tga---aaac----------ata-tcg--gttg-g---gt--t------
--------t-a----g-----gg-----a-a---------------------ggtg-a--
-------------taa-----gtc-----------------------attgctttt---g
aaa----act-at-c-gg-ttgggtttagggaggt---ga-t--gggaa------ggtca
gtc-ggtgc-tt-ttg---aaaacattatcggttgggtttagggaatgtg--gtg-----
-----------------------------------------ggcaggtcag---------
----------------------tc-----tg----t------------------------
gtt------------atg--a-aa-a-ctctatcgg-tgggtttgggaggtgatggaa--
-------ggcagt---cgtaa--aaacttcggggttt--tgcgaaaacggtggacagtga
-aactat-cggttggttttgc-gaagtg-t-gggtg-agtcgg-----------------
------------------------------------------------------------
---t-g-c-ttt--aaaaatgttttg-aacggg--ggaacg--tctgttttaaaaca--c
ttgggttt---------------gcgaaagcgaatgtcagtc------------------
-------gtgctattgaaaacactaggttgggttttgcttttgaaaacactat-------
------------------------------------------------------------
------------------------------------------------
>TDR13|8473
------------------------------------------------------------
------------------------------------------------------------
------------------------------------------------------------
------------------------------------------------------------
------------------------------------------------------------
------------------------------------------------------------
------------------------------------------------------------
------------------------------------------------------------
------------------------------------------------------------
------------------------------------------------------------
------------------------------------------------------------
------------------------------------------------------------
------------------------------------------------------------
-------------------------------------------------tgctttt---g
aaa-a-cact-at-c-tg-ttgggttttgcgaaa---gcggt--gg--ga----atgtca
gtc-tgtgc-tt-tt-g--aaaacac---ttgtttggtttagggaag-aa--gagggtag
gtca--------------------------------------gtcgatcag---------
----------------------tca-----g----t--------ca--------------
gtca----------atc-g-a-ca-g-cggcctctggtggattta---------------
------------------------------------------------------------
------------------------------------------------------------
------------------------------------------------------------
------------------------------------------------------------
------------------------------------------------------------
------------------------------------------------------------
------------------------------------------------------------
------------------------------------------------
>TDR13|8474
------------------------------------------------------------
------------------------------------------------------------
------------------------------------------------------------
-----------------------------------caacaaaggctcattgt--g-aaat
t-gt-acccc--c-gta-tacatttcttgagatcgcaaa---------------------
-----------------t-c-tttaaaacaaatgctac-gag-gtggt------------
aaga-----ca----------c--a---g-------------ttccttttc---------
---------------gcttacctcct-tgtggacg-cc-ttttc-tggtcttactagttt
gcccag---t-agctcacctctcacgtcag-aggatttgagaggcagaga-tgaattgac
tgcgatgacg-ggg-ttcgagtctg-----gca------aaga---at---------ggt
tc-ca-gaga---------g--ca-ggtaag-ac-aaaaa-caaaag--gc----a-aa-
a-a-a-ta--a-aa-t-aaac---aagtaa-ataa-caggg-tgagaatatgtaaaaatc
--------tgaaaatgt----ggt--a-a-aaaatgcctattatta----aaaagg-g--
------------ctt-ttcttttt-------------------ctaaattgctttt---g
aaa-a-cact-gt-c-gg-ttgggttaaggaaag---ggggt--gatcg------ggtca
atc-gctga-tt-tt-t--aaaacactaatgattggatctatggaaggag--gagggagg
g-------------g------------------------------gatcag---------
----------------------taa-----g----t--------ca--------------
gtcg----------------a-ca-g-ctgcctctggtggatttacatgaaaacagcaga
tactaatagtacttg-caagag-aaa-tttgagatct-g--aaaaa--gc-gtaca-cag
tggcca-ctggagga-tttgc-gg-aaa-c-aa--a-at-ctgcaaa-------------
----------------------ta-aa-----ag-----taactcctagga-c-gtattt
g-gt-g-c-tctccagaaaagtata-t-a-gggg---taca--t--aatc-ataatgagc
ctgggttg----------------------------------------------------
------------------------------------------------------------
------------------------------------------------------------
------------------------------------------------
>TDR13|8475
------------------------------------------------------------
------------------------------------------------------------
------------------------------------------------------------
-----------------------------------caacataggctcattct--g-aaat
--gt-cgccc--t-ata-tacatttcttgagatcgcaaattatgtagtcagaag-ta-c-
-atatggctgcatttggt-c-tttaaagcgagctctat-agg-gcggt------------
acta-----tg----------c--c---g-------------ttccttttt-gcgt----
-ttacg-agctgaccgcttacctccg-tatagact-gc-tttcc-tgctgttaccagttt
attcag---t-agatcgccatgtacattgg-cagactggagttgaagaga-gaagttgat
cacgatggcg-ggg-tttgagtccg-----gtg------atga---ac---------agt
tc-ca-gaaa---------g--ta-ataca------aaaa-cagtag--cc----a-aa-
c-a-a-ta--a-aa-t-aaac---aaacaa-ataa-tagac-tgtgaatgtggtaaaatc
--------tgaaaacgt----ggt--a-a-atatcag-------------acgagg-g--
------------gtt-ttcttta-------------------------ttgcttta---t
aag----act-gt-c-gg-ttgggtttagggaag---tgagt--gggcgg------gtca
atc-ggtgc-tt-tt-g--aaaacactagcggttgggtttagggaagggt--gtgaatgg
g----------------------------cgg----ttc--ggtcagtcag---------
----------------------taa-----g----t--------ca--------------
gtca----------gtc-g-a-aa-g-ccacctctggtggatttacgcaagaagagcaga
cccgtatagcactag-caagag-aaa-cttgagatct-----------------------
------------------------------------------------------------
------------------------------------------------------------
------------------------------------------------------------
------------------------------------------------------------
------------------------------------------------------------
------------------------------------------------------------
------------------------------------------------
>TDR13|8476
------------------------------------------------------------
------------------------------------------------------------
------------------------------------------------------------
------------------------------------aacatcagctcattct--g-aaag
c-gt-agccc--t-atagtacatttctggagatcgcaaattatgtagccagaag-ta-c-
-gtatggctgcatttctt-c-ttttaagcgaacgctac-agg-gcgat------------
atga-----cg----------c--c---a-------------ttccttttc-acgt----
-ttacc-agttgatcgcttacctctg-tatgaacg-gc-tttcc-cgctgttaccagttt
gttcag---t-agctcaacgtgta-gtcag-ca------------------------gac
tatgatgatg-ggg-ttggagtcca-----gca------aaga---gc---------agt
tt-ca-gaaa---------g--ca-ggtaag-ac-aaaaa-c------------------
----------------------agaagcca-aaaa-caggg-tgagaatgtggtaaaatc
--------tgaaaacgt----ggt--a-a-aaattatg-------------caagg-g--
------------ctt-ttcttttt-------------------ctggattgctttt---t
aaa----act-gt-c-gg-ttgggtttaggtaag---ggggt--gggct------gatca
gtc-agtgc-tt-tt-g--aaaacactattggtta-----------------gagagtgg
g----------------------------tca----gtc--gatcagtc-----------
------------------------------------------------------------
-----------------------------------------tttacgcaagaacaacata
ccctaatggcactca-cgagag-aaa-tttgagatct-c--aaaaa--gc-ataca-caa
tgacct-ctggtgga-ttcat-ta-aa------------------------------cat
gtg---c-aa------------aa-aa-----tg-----tacctccttgga-t-atattt
g-gt-g-c-tctccagaaatgtata-t-a-ggg--g-tacg--t--tttc-agaatgagc
ctgggttg----------------------------------------------------
------------------------------------------------------------
------------------------------------------------------------
------------------------------------------------
>TDR13|8477
------------------------------------------------------------
------------------------------------------------------------
------------------------------------------------------------
-----------------------------------caacacaggctcattct--g-aaaa
c-gt-agccc--t-ata-tacgtttctgaagattgcgaattatgtagccagaag-ta-c-
-atatgactggaattagt-c-tttaaaatgaatgctac-agg-gcagt------------
atga-----cg----------c--t---g-------------ttccttttc-atac----
-ttacc-agctgaccacttaccttca-tatgaaca-gc-ttttc-cacttttattatttt
ctccgg---t-aactcgacacgtacgttgg-cgaacttgagatgcagata-ggagttgac
cgcgacgatg-ggg-tttgagt--------cct------ttga---ac---------agt
tc-ca-gaaa---------g--cg-ggtaag-ac-aaaaa-caaaag--tga---a-aa-
a-a-a-tg--a-aa-t-aaac---aagtaa-ataa-caggg-tgagaatgtggtcagatc
--------tgaaaatgt----g--------------------------------------
------------------------------------------------------------
------------------------------------------------------------
------------------------------------------------------------
------------------------------------------------------------
------------------------------------------------------------
------------------------------------------------------------
------------------------------------------------------------
------------------------------------------------------------
------------------------------------------------------------
------------------------------------------------------------
------------------------------------------------------------
------------------------------------------------------------
------------------------------------------------------------
------------------------------------------------
>TDR13|8478
------------------------------------------------------------
------------------------------------------------------------
------------------------------------------------------------
------------------------------------------------------------
------------------------------------------------------------
------------------------------------------------------------
------------------------------------------------------------
------------------------------------------------------------
------------------------------------------------------------
------------------------------------------------------------
---ta-aaaa---------t--ca-g----------------------------------
------------------------------------------------------------
--------------------------------------------------gcgagg-g--
------------ctt-ttactttt-------------------cttgattgctttt---c
aaa-a-caat-gt---gg-ttgggtttacgtacgttatgggt--gggc--------gtta
atc-tgtgc-tt-tt-t--caaatactattggttggatttaggga--------agggtgg
gaac--------------------atcggtcg----gtt--ggttaatcag---------
----------------------tca-----g----t--------aa--------------
gtca----------gtc-g-a-ca-g-cagcctctgatggatttacgtgggaacagccgt
cacgaatggcacttg-cgaaag-taa-tttgagatct-g--aaaaa--gc-gtaca-cag
cggccc-ttggtgaa-ttctc-ga-aaa-c-aa----aa-ctgc----------------
--------ca------------aa--a-----ag-----tagctcctgtga-t-gtattt
t-gc-t-c-tcttcagaaatgtata-t-a-gcg--g-taca--t--aatc-agaatgagc
ctgggttg----------------------------------------------------
------------------------------------------------------------
------------------------------------------------------------
------------------------------------------------
>TDR13|8479
------------------------------------------------------------
------------------------------------------------------------
------------------------------------------------------------
-----------------------------------caacataggctcattct--g-aaag
c-gt-acccc--t-tta-tacatttctgaagagagcgaattatgtagccagaag-ta-g-
-atatggctgcatttttt-c-tttaaagtaaatgctgt--tg-gcggc------------
atga-----tg----------c--c---a-------------ttacttttt-atac----
-ttacc-agttgaccgattacctaca-tatgaatg-gc-tttcc-cgctattaccagttt
gtccag---t-agctcgctgcatacatcga-cagacttgtgacacagagt-ggagttgac
cacgacaact-ggc-ttcgagtcca-----gaa------aaga---at---------ggt
tc-ca-gaaa---------a--tc-----ag----taaga-caaaag--cc----a-aa-
t-a-a-tc--a-aa-t-aaac---tagtaa-ataa-caggg-tgagaatgtggcaaaatc
--------taaaaatgt----ggt--a-a-gaaatcag------------ataagg-g--
------------ctt-ttcttttt-------------------ctagattgcttt-----
------aaca-gt-c-ag-tt---tttaggaaag---tgagg--gggcat----gggtca
--------a-tt-at-g--aaactgctattgggtgggtttaaggaaggag--gatggtgg
g----------------------------tca----gcc--gattggtcag---------
----------------------tc------------------------------------
---------------------------------------------------------agg
cgcgaatagtacttg-agagag-aaa-tttgagatct-a--aaaaa--ac-ctaca-cag
tgg-----------c-ctctg-gt-gaa-c-aa--a-aa-ctgct---------------
-aa---a--a----------------a-----cg-----tacctcctgcga-c-atattt
g-gc-g-c-tctttagtaatgtata-t-a-agg--g-tacg--t--tttc-agaatgagc
ctggggtg----------------------------------------------------
------------------------------------------------------------
------------------------------------------------------------
------------------------------------------------
>TDR13|8480
------------------------------------------------------------
------------------------------------------------------------
------------------------------------------------------------
------------------------------------------------------------
------------------------------------------------------------
------------------------------------------------------------
------------------------------------------------------------
------------------------------------------------------------
------------------------------------------------------------
------------------------------------------------------------
------------------------------------------------------------
------------------------------------------------------------
------------------------------------------------------------
-------------------------------------------------tgctttc---a
aaa-a-cact-ac-c-gg-ttgggttttgggaag---tgggt--gg--gc----aggtca
aat-agtgt-tt-tt-g--aaaacactatcaattgggtttaggaaa---g--gggag---
------------------------------------------------------------
------------------------------g----t--------ca--------------
ggca----------gtc-g-a-ca-g-cagcctctggtggatttacgcaagaacagcaag
agtgaatgg----cg-tgagtg-aaa-tttgagatct-a--aataa--------------
------------------------------------------------------------
------------------------------------------------------------
-----a-c-cat------------------------------------------------
------------------------------------------------------------
------------------------------------------------------------
------------------------------------------------------------
------------------------------------------------
>TDR13|8481
------------------------------------------------------------
------------------------------------------------------------
------------------------------------------------------------
------------------------------------------------------------
------------------------------------------------------------
-------------------------------------------gtggt------------
atga-----ca----------c--t---g-------------ttccgtttt-gcac----
-ctcct-agctgactgcttacctcag-tatggacg-ac-ttttc-cgctgttaccagttt
gtccagt----agctcgccatgtacatcgg-tggtctagagatgcagaaa-ggagttgac
cacgacgatg-agg-tttgagtctg-----tcg------aata---gt---------gat
tc-ca-gaaa---------g--ca-agtaga-ac-aaaaa-cagaagtcaa----a-aa-
a-a---ag--a-aa-a-aaaa---acgtaa-ataa-cagcg-tgagaatgcggtcaaatc
--------taaaaaagt----ggt--a-a-aaatcagg-------------cgagg-g--
------------ctt-ttcttttt-------------------ctggattgttaat---g
aaa-a-cact-gt-c-gg-ttgggtttagggaag---tgaat----ggat----gggtca
gtt-ggtgc-tt-tt-g--aaaacactattggttgggtttagggaag-----gagga-gg
------------------------gtgggtca----gtc--gattggtcgg---------
----------------------tca-----g----t--------ca--------------
gtcag----------tc-g-a-ca-g-cagtctgtggtggatttccacaagaagagcagg
tgcaaatgacacttg-cgagag-aaa-tt-----tct-c--aaaaa--gc-gtaca-cag
cggcct-ctggcaaa-tccgc-aa-aaa-c-aa--t-ta-atgc---------------a
a-a-----aa-------------a--a-----cg-----tacctcctggga-c-gtattt
g-gt-g-c-tctccagaaatgtata-t-a-gag--g-taca--t--tttc-agaatgagc
ctgggttg----------------------------------------------------
------------------------------------------------------------
------------------------------------------------------------
------------------------------------------------
>TDR13|8482
------------------------------------------------------------
------------------------------------------------------------
------------------------------------------------------------
-------------------------------aaagcaacacagcatcattct--g-aaaa
t-gg-agccc--t-ata-tacatttctgcaagtcgcgagttatgaagtcagatg-aa-c-
-gtatggctgcattttgt-c-tttaaaccgaacgctac-agg-gcagt------------
atga-----cg----------c--c---g-------------ttcattttc-acgc----
-tttcc-agctgactacttacctctg-tgtggacg-ga-ttttc-tgctgtcactaattt
gtctaa---t-ggctcgccacgtacaatgg-aggatttgagatgcagagc-ggagttgac
cgtgacggtg-ggg-ttctagtccg-----gca------aaga---aa---------ggt
tc-ca-gaaa---------g--ca-gacaaa-aa-aaaag-ccaa----------a-aa-
a-a-t-ta--a-aa-c-aagc---aaataa-ataa-cagtg-tgagaatgtggtaaaatc
--------tgaaagcgt----cat--a-a-aaatcaggc-------------tacc-g--
------------caagggctatt----------------------------tttcc---c
gga---------------------------------------------------------
-----ttgc-tt-tt-t--aaaatcttattgcttggttttag----gaaa--gagggtgg
g----------------------------tta----gg------ggataag---------
----------------------tcg-----g----t------------------------
------------------------------------------------------------
------------------------------------------------------------
------------------------------------------------------------
------------------------------------------------------------
------------------------------------------------------------
------------------------------------------------------------
------------------------------------------------------------
------------------------------------------------------------
------------------------------------------------
>TDR13|8483
------------------------------------------------------------
------------------------------------------------------------
------------------------------------------------------------
-----------------------------------caacacaggctcattgt--g-atta
t-gt-acccc--t-gta-tacatatctggagagcactaattatgtagccagaac-tc-c-
-gtatggcagcattttgt-c-tttaaaacaaacgctac-ggg-gtgat------------
atgt-----tg--ctga----c--a---g-------------cttgttttt-aggg---t
gctacc-agctgaccggttgccttca-cgtgaacg-gc-ttttc-cgctgttatcagttt
gcccaa---t-ggcttgctgcatacgtcgg-tgaccttgagacgcagaaa-ggagttaac
cgcgacgatg-ggg-ttcaagtcca-----gcg------aaga---ac---------agt
tc-ca-gaaa---------g--ca-gataaa-ac-aaaaa-ctaaag--tc----a-aa-
a-a-g-ta--a-aa-t-aaac---aagtaa-ataa-caggg-tgagaacgtggtaagatc
--------tgaaaacgt----ggt--a-a-aaa-----------------agaa------
-----------------tcttttt-------------------ctggactgcattt---g
aaa-a-cact-gt-t-gg-ttgggtttagggaag---acggt--ggttgc----tggtca
atc-agtgc-tt-tt-g--aaaacactatcagttgagtttagggaagggg--gtgggtgg
a-------------gg-------------------------tttcggtcgg---------
----------------------tca-----g----t--------ca--------------
gtc---------------------------------------------------------
--------------------------------aattg-c--aaaaa--at-gtaca----
------------------------------------------------------------
--------------------------------------------tctagga-t-atattt
t-gc-t-c-tctccagaaatgtata-t-a-gggg---taca--t--atcc-ataatgagc
ctgggttg----------------------------------------------------
------------------------------------------------------------
------------------------------------------------------------
------------------------------------------------
>TDR13|8484
------------------------------------------------------------
------------------------------------------------------------
------------------------------------------------------------
-----------------------------------cagcaaaggctcgttct--g-aaaa
c-gt-aaccc--t-ata-tgcatttttggagatcgcaaattatgcagcaagtgg-ta-c-
-gtatggctgcatttcgt-a-tttaaaacgaacgcaa--ggg-atggt------------
ttga-----cg----------------------------ctgttccttttc-acgc----
-tt----agctgaccgct----tcca-tactgacg-gc-ttttc-tgctgttaccagttt
gtt--g---t-ggctcgccacatatgtcag-cagccttgagacgtggagc-agagttgac
cacaatgatt-ggg-ttcga----------------------------------------
-----------------------------------aaaaa-taaatt-cc-----a-aa-
a-a-a-a------t-t-aatt---acgtaa-ataa-cgg---tgagaatgtggtaaaatc
--------tgaaaatgt----ggt-at-a-aaataaaatgaagcagc--tgcgagg-g--
------------ctt-ttcttttt-------------------ctggattgctttt---t
aaa----act-gt-c-gg-ttgggttaaggaaag---tgggt--gggcat----tggtca
atc-aaaac-tt-tt-g--aaaacactattggttgggttaaggcaaggag--gagagtgg
g------------------------------------gc--agttgat----t-------
--------------------ggtca-----g----t--------ca--------------
gtca----------gtc-g-a-ca-g-tgcccgctggtggatttaaatgagaacaacagg
cacaaatggcac----gagaaa-aaa-tgtgagatct---caaaaa--gc-----a-cag
catcct-ctggtgga-ttt-----------------------------------------
--------------------------------------------gcagaaa-c-gtattt
g-gc-g-c-tctccagaaatgtata-t-a-ggt--g-taca--t--aatc-agaatgagc
ctgggttg----------------------------------------------------
------------------------------------------------------------
------------------------------------------------------------
------------------------------------------------
>TDR13|8485
------------------------------------------------------------
------------------------------------------------------------
------------------------------------------------------------
------------------------------------aacacaggctcattgt--g-aaaa
c-at-actcc--t-ata-tacatttctggagagctagaattatatagccagagg-ta-c-
-atatggctacatttcat-c-tttaaaacaaatgctat-ggg-gtggt------------
atgacgcactt----------c--t---g-------------tttctttta-gtgc----
--tacc-agcttaccacttacctccg-tgtgg--a-gc-ttttc-tgctgttaccagttt
acccagt--t--acttcccccatacagcct-cggatttaagatgcagaga-ggagttgat
ggggtcgatgtgtg-ttcaagtcct-----gca------aaga---ac---------agt
tc-ca-gaaa---------g--ta-ggtaaa-ac-ataaa-caaaag--gc----a-aa-
a-a-a-tg--a-aa-t-aaag---taaa----taa-caggg-tgggaatgtggtaagatc
--------ggaaaacat----ggca-a-a-aaatcaagcggccaca-------agg-g--
------------ctt-ttcttttt-------------------ctggattgtgttt---g
aaa-a-cact-at-c-gg-ttgggtttagggaagg---gggt--ggatg-----aggt--
------------------------------------------------------------
-gttt--------------------------------tc--agttggtcgg---------
-----------------------------------t--------ca--------------
gtca----------gtt-a-a-ca-g-cggcctctggtggatttaagtgagaagaacagg
catgaaaggcactca-tgagca-tta-tttgagatct---gaaaaa--gt-gtaca-aag
ttttct-c---------------a-aaa-a-ca--a-aa-ctgc----------------
taa---a-aacg---------------------------tacctcctggga-c-ttattt
-cac-a-a-tctccagaaatgtata-t-t-aaa--t-tatg--t--atca-ataatgagc
ctgggttg----------------------------------------------------
------------------------------------------------------------
------------------------------------------------------------
------------------------------------------------
>TDR13|8486
------------------------------------------------------------
------------------------------------------------------------
------------------------------------------------------------
------------------------------------aacataggctcattct--g-aaag
c-gt-agccc--t-ata-tacatttctggagatcgcgaattatgtagccagaag-ta-c-
-gtatggctgcatttcat-c-tttaaaattattgctaa-agg-gcagt------------
atga-----c---------------------------------tccttttt-gccc----
-ttacc-agctgatcgcttatctcct-tgtgg----------------------------
------------------------------------------------------------
----------------ttgggtttt-----ggg------aagg---a-------------
----g-gagg---------g--tg-ggtcag-tc--------------------------
------------------------------------------------------------
-------------------------------gatcag-------------tca-------
------------------------------------------------------------
----------------------------------------------------gtcagtcg
atc-ag------------------------------------------------------
-------------------------------------tc--agtcagttta---------
----------------------tca-----g----t--------ca--------------
gtca----------gtc-g-a-ca-g-cgacctctggtgaattttcgtgagaacagcagg
cgcaaatggcactgc-cgagag-gat-tttgagattt-c--aaaaa--tc-gtaca-cag
cagcct-ctggtgg------------aa-c-aa--a-aa-ctg-----------------
-ca---a-aa------------a---a-----cg-----tacctcctgggt-c-gtgttc
a-gc-g-c-tctacagaaatgtata-t-a-cagtag-tata--t--tttc-agaataagc
ctgggttg----------------------------------------------------
------------------------------------------------------------
------------------------------------------------------------
------------------------------------------------
>TDR13|8487
------------------------------------------------------------
------------------------------------------------------------
------------------------------------------------------------
-----------------------------------caacaccggttcattct--g-aaaa
t-gt-agccc--t-gta-tacatttctggagatcgcgaattatgtagccagaag-ta-c-
-gtatgggtgcattttgt-c-tttaaaacgaacgctat-ggg-gcggt------------
atga-----cg----------c--c---g-------------ttccttttc-gtg-----
-ttacc-agctgaacgcttacctcca-tattgacg-gc-tttcc-cgctgttaccagttt
gtccag---t-agctctccatgtacgacgg-cagacttgagacgcagaga-gaagttgac
taagataata-ggg-tccgatttcg-----gta------aaga---at---------ggc
tc-ca-gaaa---------g--ca-gttaaa-at-gaaaa-caaaag--c---c-a-ag-
a-a-a-ta--a-aa-t-aaac---aagtaa-ataa-cagag-tgagaatgtggtaaaatc
--------tgaaaatgt----ggt--a-a-aaatcag-------------gcgagg-g--
------------ctt-ttcatttt-------------------ctgcattgctttt---t
aaa----act-gt-c-gg-ttgggttttggaaag---tgggt--gggct------ggtca
atc-tgtgc-tt-tt-g--aaaacactatcggttggtttaagggaaggag--gac-----
-------------------------------g----gtg--ggtcagtcga---------
----------------------ttt-----g----t--------ca--------------
ttca----------gtc-g-a-ca-g-cagcctctggtggatttatgcgagaacagcagg
cgcgaatgg--------aagaa-aaa-ttttagatct-t--acaaa--gc-gtaca-cag
tggcct-ctggtgga-tttgc-ga-aaa-c-aa--a-ac-ctg-----------------
-ca---a-aa------------t---------------gtacatcctggga-c-atattt
g-gc-g-c-tctgcagaaatgtata-t-g-ggg-------------tttc-agaaagagc
ctgggttg----------------------------------------------------
------------------------------------------------------------
------------------------------------------------------------
------------------------------------------------
>TDR13|8488
------------------------------------------------------------
------------------------------------------------------------
------------------------------------------------------------
-----------------------------------caacataggcttattct--g-aaaa
c-at-cgccc--t-ata-tacatatctggagatcgtgaattatgtagtcagaag-ta-c-
-ttatggctgcctttcgt-c---tgaaatgaatgctag-ttg-gcggt------------
atga-----ca----------c--t----------------gttgcttttt-acac----
-ttacc-agctgaacgcttacatccg-tatggaca-gc-tttcc-cgcttctatcagttt
gtccaa---t-agctcgttatgtatgtcga-cagacttgagacgcagaga-ggagttgac
cacgatgact-aag-ttcgagtacg-----gca------aaga---ac---------ggt
tc-ca-gaaa---------a--cg-cgtgaa-ac-aaaaa-cacaag--cc----a----
-----------------aaaa---aagtaa-ataa-caggg-tgagaatgtggtaaaatc
--------taaaaactt----ggt--a-a-aaatcagacg-------------agg-g--
------------cgt-ttcttttt-------------------ctggattgctttt---t
aaa----act-gt-c-gg-ttaagtttagagaat---tggat--gg--gc----gggtca
atc-tgtgc-tt-tt-g--aaaacactaacggttgggtttagggaag------------g
atga--------------------------------------gt--gtcga---------
----------------------tca-----a----t--------ca--------------
gtca----------gtc-g-a-ca-g-cggcctttggtggatttacacgagaacagcagg
catgaatgacactcg-cgagag-aaa-tgtgagattt-c--aaaaa--gc-gtaca-cag
cggcct-ctggtgga-ttcg---------a-aa--a-aa-ctgc----------------
--------aa------------aa-aa-----cg-----tagcatc---ga-c-gtattt
g-gc-g-c-tctccagaaatatata-----gcg--g-taag--t--tttc-tgaataagc
ctgggttg----------------------------------------------------
------------------------------------------------------------
------------------------------------------------------------
------------------------------------------------
>TDR13|8489
------------------------------------------------------------
------------------------------------------------------------
------------------------------------------------------------
-----------------------------------caacataggttcattct--g-aaaa
t-gt-agccc--g-ata-tacatttctggagatcgcgaattatgtagccagaag-tt-c-
-gtatggctgcatttcgt-c-tttatagctaatgctac-ggt-gcggt------------
atga-----cg----------c--t---g-------------ttccgtttc-acgc----
-ttacc-agctggctgcttaccccca-tgtggaag-gc----------------------
-------------------atgtacgtcag-tggacttgagacgcagaga-gga------
------------------------------------------------------------
------------------------------------------------------------
------------------------------------------------------------
------------------------------------------------------------
------------------------------------------------------------
------------------------------------------------------------
------------------------------------------------------------
------------------------------------------------------------
------------------------------------------------------------
------------------------------------------------------------
------------------------------------------------------------
------------------------------------------------------------
------------------------------------------------------------
------------------------------------------------------------
------------------------------------------------------------
------------------------------------------------------------
------------------------------------------------------------
------------------------------------------------
>TDR13|8490
------------------------------------------------------------
------------------------------------------------------------
------------------------------------------------------------
------------------------------------------------------------
------------------------------------------------------------
------------------------------------------------------------
------------------------------------------------------------
------------------------------------------------------------
------------------------------------------------------------
------------------------g-----gtg------agga---cc---------ggt
tc-aa-gaaa---------g--cg-gttaag-gc-aaaaa-cagaat--c--------a-
g-a-a-ca--g-aa-c-aaaa---aaata---------agg-tgagaatgtggtaaaatc
--------tgaaaatgt----ggt--a-a-gaatcaggcgt-------------------
----------------ttcttttt-------------------ctgcattgctttt---t
taa-a-aact-gt-c-gg-ttatgtttagggaaga---gggt--gatca------gttca
atc-ggtgc-tt-tt-a--aaaacactattggttgggtttagggaagaca--gag-----
-------------------------------------------tcattcag---------
------------------taagtca-----a----a--------ca--------------
gtcg----------ttc-a-a-ca------------gtggatttatgtgagaacagcagg
cgcaaaaaacactca-agagag-aaa-tcggagatct---caaaaa--gc-gtaca-cag
caggct-atggtgga-ttcgc-aa-aaa-c-aa--a-aa-ctgc----------------
aaa---a-aaaaa---------aa-aa-----cg-----tagcttctggga-t-gtattt
-ggc-a-g-tctgcagaaatgtat----a-gag--g-tatt--t--tttc-agaatgaac
ctgggttg----------------------------------------------------
------------------------------------------------------------
------------------------------------------------------------
------------------------------------------------
>TDR13|8491
------------------------------------------------------------
------------------------------------------------------------
------------------------------------------------------------
-----------------------------------cagcacaggctcattgt--g-aaaa
c-at-acgcc--t-gta-tacatttctagagagcacaaattttgtagtcagagg-tc-t-
-gtatggctgcatttaat-c-ttcaaaacgaatgctac-ggg-gcggt------------
atga-----cg----------c--c---accgacggcttctgttccttttt-gcgg----
-atacc-agctgaccgcttacctcca-cgtggacg-gc-tttcc-tgctgttaccagttt
gcccagt--g-g-cttgctgcgtacgtcgg-caaatttgagatatagaca-gaagttgac
cgcaatg------------agtaca-----gca------aaaa---ac---------agt
tc-cg-gaaa---------g--ca-ggtaaa-ac-aaaaa-caaaag-gca----a-aa-
a-a-a-ta-aa-aa-t-aaac---aattaa-acaa-caggg-tgagaacatgataagatc
--------tgaaaatgt----ggt--t-a-aaatcaggcagct-------gtgtgg-g--
------------ctt-ttcttttt-------------------ctgaattg---------
------------------------------------------------------------
--------t-tt-ta-g--aaaaccatgttgcttgggtttaggggagtgg--gtggaaga
gtcaatcggtaaatggtgcgggggtttgtttg----gtt--tgtcagtcag---------
----------------------tc------------------------------------
------------------a-a-ca-g-cggcctctggtggatttatgcgagaacagcagg
cacaaattgcactca-cgagag-aaa-tttgagatct---gaaaaa--gc-ataca-cag
cggcct-ctggtgga-tttgc-gg-aaa-c-aa--a-aa-ctgc----------------
--------aa------------aa-aa-----ct-----tacctcctggaa-c-atattg
-tgc-g-c-tgtctagcaatgtatg-c-a-ggg--g-ttgg--t--tt------------
------------------------------------------------------------
------------------------------------------------------------
------------------------------------------------------------
------------------------------------------------
>TDR13|8492
------------------------------------------------------------
------------------------------------------------------------
------------------------------------------------------------
-------------------------------------acataagctcattct--g-aaa-
---------c--c-gtt-tacatttctggagattgcgaattatgtagccaaaac-ta-t-
-gtatggctgcctttcgt-c-tttaaaatgaacgctac-ggg-gtggt------------
atga-----cg----------c--t---g-------------ttccttttt-gcgc----
--tacc-agctgacaacttacctctg-tatgggca-gc-tttcc-cactgttaccagttt
gaccag---t-agctcgccacaaacatcgg-tggacttgagacacaaagc-tgaattaac
tgtgacattg-ggg-ttcgagtctg-----gta------aaga---ag---------agt
tg-ca-gaaa---------g--cg-ggtaag-ac-aaaaa-cag-aa--tcc---a-aa-
a-a-a-ta--a-aa-t-aaac---aagtaa-ataa-cagag-tgagaatgtggtaaaatc
--------tgaaaa----------------------gcgt------------gggg----
------------ctt-ttcttttt-------------------ctggattgctttt----
-ta-a-aact-gtcc---attgattttaggaaagg---ggat--gggcgc----tggtca
atc-agggc-tt-tt-t--aaaacactattggatgggtttaggg-agaga--gagggtgg
g--------------------tcagtcgtttg----atc--agtcagtcag---------
----------------------tca-----g----t--------ca--------------
gtca----------gtt-g-a-ca-c-cagcctttggtggacttacgagagatcagcagg
cgtgaatggctctag-cgagag-aaa-tttgagatct-g--aaaaa--gt-gtaca-cag
-ggcct-ctggtgga-tttgc-aa-aaa-taaa-aa-aa-caac---------------a
aca--ac-aa------------aa-aa-----ag-----tagctcctggga---------
-------c-tctccagaaatgtgta-t-a-ggg--g-tacg--t--aatc-agaatgagc
ttgggttg----------------------------------------------------
------------------------------------------------------------
------------------------------------------------------------
------------------------------------------------
>TDR13|8493
------------------------------------------------------------
------------------------------------------------------------
------------------------------------------------------------
-----------------------------------caacataggctcattct--g-aaaa
c-at-ggccc--t-ata-tacatttctggaaatcacaaattatgtagccgaaag-ta-t-
-gtatggttgcattttgt-c-tttaaaacgaatgccag-ggg-gcggt------------
atga-----tg----------c--t---g-------------ttccttttc-atgg----
-ttacc-agctgaccacttacctcag-tatggatg-ac-ttatc-tactgttaccgattt
gtccag---t-agctcaccatgtacgtcgg-cagacttgagacgcagaga-ggagttgac
caagacgaca-ggg-ttcaagtccg-----aca------aaga---ac---------ggt
tc-ca-gaaa---------a--ta-ggtaa--aa-caaaa-cagaag--c---c-a-aa-
a-a-a-ta--a-aa-t-gaac---atttaa-ataa-caggg-tgagaatgtggtaaaatc
--------tgaaaacgt----tgt--a-a-aaatcaggtaag-------tgca-------
-------------------ttttt-------------------cagtattgctttt---t
aaa----act-gt-t-ag-ttgggtttagggaaa---tgggt--gggt----gctggtca
atc-tgtgc-tt-tt-g--aaaacactattggttgggtatagaaaatgat--aaa-----
-------------------------------g----gtt--ga-----cag---------
----------------------cag-----c----c--------tc--------------
----------------------------------tggtggatttactggagaacagcagg
tgcaaatggcactcg-cgagag-aaa-tttgagatct-c--aaaaa--gc-atacg-cag
cggcct-gtggtgga-tttgc-ga-aaa-c-aa--a-aa-ctg-----------------
--c---a-aa------------aa-ag-----cc-----taactcctggga-c-atattt
a-gt-g-c-tctccagaaatatatg-c-a-ggg--g-tttg--t--tttc-agaattagc
ctggg-------------------------------------------------------
------------------------------------------------------------
------------------------------------------------------------
------------------------------------------------
>TDR13|8494
------------------------------------------------------------
------------------------------------------------------------
------------------------------------------------------------
-----------------------------------caacattggctcgttct--g-aaaa
c-gt-agccc--t-tta-tacgtttctgga------gatttatgtagccagagg-aa-c-
-gtatggctctatttcgt-c-tttaaaacgaatgatac-ggg-gcagt------------
atga-----tg----------c--t---g-------------t----tttt-gtgc----
-ttacc-agcttaccgcttacttgcg-tgtggaca-gc-ttttt-cgctgttaccatatt
gtccgg---t-ggctcgccacgtacgtcgg-aggatttgagatagagag-tggtgttgac
cgtgacaacg-ggg-ttcgagtctg-----gcg------taga---ac---------agt
tc-ca-aaaa---------g--ca-ggtaag-ac-aaaaa-caaaag--cc----a-aa-
a-a---aa--a-aa----------aattaa-ataa-caggg-tgggagaatgtggaaaat
--------c-aaaacgt----ggt--a-a-aaagcaggcagcctc-------aaga-g--
------------ctt-ttcttttt-------------------cgggattgcttttt---
aaa-a----ctgt-c-gg-ttgggtttagggaagt---gggt--gagcgc----tggtca
atc-ggtgc-at-tt-g--aaaaccctatcggttgggtttagggaggcat--gagggtcg
g----------------------------tca----gtc--gattgttc-----------
------------------------------------------------------------
----------------t-t-g-tg-g-tcgattgtggtggacttacgtgagaagagcagg
catgaatgaccctc----------------gagatct---caaa----------------
----------gcaaa-tttgt-ga-aaa-t-aa--a-aa-ctcc----------------
------a-aa-----------taa-aa-----cg-----tagctcttggga-c-atattg
-ggt-g-c-tctccagaaatgtata-t-a-ggg--g-tata--t--aatc-agaa-----
------------------------------------------------------------
------------------------------------------------------------
------------------------------------------------------------
------------------------------------------------
>TDR13|8495
------------------------------------------------------------
------------------------------------------------------------
------------------------------------------------------------
-----------------------------------caacacagactcattat--g-aaaa
t-gt-agccc--t-ata-tacatttttggagactgccaactatgta--------------
------------------------------------------------------------
------------------------------------------------------------
-------agctgaccgcttac--------tggacg-gc-ttttc-ccctgttaccagttt
gcccagt----agctcaacaggtgcgtcgg-tggacttgagatgcagagc-ggcattggt
cacgacgaag-ggg-ttagagtcag-----gag------aaaa---at---------ggt
tt-ca-gaaa---------g--ca-gttacg-ac-aaaaa-tagaag--cc----a-aa-
t-a-a-at--a-aa-t-aaac---aaataa-ataa-caggg-tgagaatgtggtaaaatt
-------taaaaaacat----ggt--a-a-aaatcagg-------------aaagg-g--
------------tgt-ttaatttt-------------------ctggattgcttct---a
aaa-a-cact-g--a-aa-ttgggtttaggaaag----aggt--ggg--c----aaatca
atc-ggtct-gt-tt-t--aaaacactattggttgggtttagggaggggg--aaggatgg
aggt------------------------atcg----ctc--ggttggtcag---------
----------------------tca-----g----t--------ca--------------
gtca----------gtt-g-a-ca-g-cggactgtggtggatttacgtgagaacagcagg
catgaatggcactcg-cgagag-aaa-tttgaggtct-a--aaaaa--gt-gtaca-cag
cagcct-ccagtgga-ttcac-ga-aaa-caaa--a-aa-atgc---------------a
a-a---a-aaaataaata---aaa--a-----tg-----tagctcctgaga-t-gtattt
t-gc-t-c-tccccaacaatgtata-t-a-ggg--g-tacg--t--aatc-agaatgagt
ctgggttg----------------------------------------------------
------------------------------------------------------------
------------------------------------------------------------
------------------------------------------------
>TDR13|8496
------------------------------------------------------------
------------------------------------------------------------
------------------------------------------------------------
----------------------------------------caagctcattct-aa-aaaa
a-gt-agccc--t-ata-tacatttctggagagtgcaaattatgtagccagaag-ta-c-
-gtatggctgcatttcgt-c-tttaaaatgaaagctac-tgg-gcaat------------
atga-----tg----------c--c---a-------------tttcttttc-gcac----
-ttacc-agctgactatttacctccg-tatgaacg-gc-tttac-cgctgttaccagttt
gcccagt----aactcgccatgtaagtcag-cagacttgagacgcagaga-tgaactgac
cacgatgagg-cgg-tttgagtctg-----gca------aaga---ac---------ggt
tc-ca-gaaa---------g--gg-ggtaac-ac-aaaaa-acagaagcca----a-aa-
a-a-t-ta--a-aa-t-aaac---aagtga-ataa-caggg-tgagaatgtggtaaaatc
--------tggaaacat----ggt----a-aaatcagg-------------cgagg-a--
------------ctt-ttcttttt-------------------ctggattgatttt---g
aaa----act-gt-c-ag-ttaggtttagggaag---gaagt--ggg--t----gagtca
att-ggtgc-tt-tt-g--aaaacat--ttgggtggctttagggaaggtg--gagggtgg
gtcaattgat---aggt-----cagtc-------------------ttcag---------
----------------------tca-----g----t--------ca--------------
gtca----------gtt-g-a-ca-g-cggcctctggtggattaacgcgagaacagcagg
cacgaatggcactca-ccagtg-aaa-gttgagatct-g--aaaaa--gc-ctaca-cag
cagcct-caggtgga-ttcgc-ga-aaa-c-aa--a-aa-ctgc----------------
--a-----aa-------------a--a-----ag-----tagctcctggga-t-gtattt
g-gt-g-c-tctccagaaatgtaca-c-a-ggg--g-taca--t--tttc-agaacgagc
ctgggttg----------------------------------------------------
------------------------------------------------------------
------------------------------------------------------------
------------------------------------------------
>TDR13|8497
------------------------------------------------------------
------------------------------------------------------------
------------------------------------------------------------
------------------------------------aacataggctcattct--g-gaaa
a-gt-agctttgt-ata-tacatttctgaagatcatgaattatgcagccagaag-aa-t-
-gtttggctgtattttgt-t-tttaaaacgaacactac-agg-g----------------
--------------------------------------------cgctttg-acgt----
-c----------------------------------------------------------
------------------------------------------------------------
------------------------------------------------------------
------------------------------------------------------------
------------------------------------------------------------
------------------------------------------------------------
------------------------------------------------------------
------------------------------------------------------------
------------------------------------------------------------
------------------------------------------------------------
------------------------------------------------------------
------------------------------------------------------------
------------------------------------------------------------
------------------------------------------------------------
------------------------------------------------------------
------------------------------------------------------------
------------------------------------------------------------
------------------------------------------------------------
------------------------------------------------------------
------------------------------------------------
>TDR13|8498
------------------------------------------------------------
------------------------------------------------------------
------------------------------------------------------------
------------------------------------------------------------
------------------------------------------------------------
------------------------------------------------------------
------------------------------------------------------------
------------------------------------------------------------
------------------------------------------------------------
------------------------------------------------------------
------------------------------------------------------------
------------------------------------------------------------
------------------------------------------------------------
------------------------------------------------------------
-------------------------------------------------------ggtca
atc-tgtgt-tt-tt-g--ataacactattggttatgtttaggaaaggag--gagagtgg
gtcag-----------t-----tga-----------------------------------
----------------------tca-----g----t--------ca--------------
gtta----------gtt-g-a-ca-g-cgacccctggtggatttatgtg-gaagagcagg
tgcgaatggcacttg-cgagaa-aaa-tatgagatct-g--aaaaa--ac-acaca-cat
tcgcct-ctggtgaa-ttcac-ga-aaa-c-aa--a-aa-ctac---------------a
a-a---a-aa----------------a------g-----tacctcctggga-t-gtattt
g-at-g-c-tctccag-tttgtata-t-a-gga--g-tatg--t--aatc-aaaatgagc
ctgggttg----------------------------------------------------
------------------------------------------------------------
------------------------------------------------------------
------------------------------------------------
>TDR13|8499
------------------------------------------------------------
------------------------------------------------------------
------------------------------------------------------------
-----------------------------------------ag-c---------g-----
------------------------------------------tg----ca--------c-
---a-g--tgc--------c-t--------------------------------------
------------------------------------------------------------
-------------c---t-----c------g----------t----------a-------
g----------------------a------------tt----------------------
--------c------t--------------------------------------------
---ca----a-------------------a-------aa---------------------
----------------------------aa-a-aa---------a-aat-----------
-----------aaa----------------------------------------------
---------------------tt-------------------------------------
------------------------------------------------------------
-------------------aaaa-----------------a---aa--------------
------------------------------------------------------------
------------------------------------------------------------
---a----------------a-ca------------------t-----------agc---
------t--c--------------------------------------------c--cag
-------------g-----------a---c-----a------------------------
-------------------------------------------------------tattt
-ggcgg---tctccagaaatgtata-t-a-gag--g-tacg--t--tttc-agaatgagc
c-gagttg----------------------------------------------------
------------------------------------------------------------
------------------------------------------------------------
------------------------------------------------
>TDR13|8500
------------------------------------------------------------
------------------------------------------------------------
------------------------------------------------------------
-----------------------------------caacataggctaatcct--g-gaaa
t-gt-agccc--t-ata-tc-gtttctggagatcgcggattatgtaaccagga-cta-c-
-atatggctgcatttcat-c-tttaaaatgaa-gctat-ggg-gcggt------------
ggg---------------------cc--g-------------tctcttttc-gtact---
--tacc-agctgactgatta---cca-tatggacg-gc-ttttc--gctgttaccagttt
gtcggg---t-ggctcgacacttacattag-cagacttgagaggcagag-----------
------------------------------------------------------------
--------------------------------ag-gaag--taaaaa-gc-----a----
------------------------------------------------------------
----------------------------------------------------gggg-g--
------------ctt-ttcttttt-------------------ctg-a-tgctttt---g
aaa-a-tact-g-a--gg-ttgggtttagggaagg---gggt--ggacg------ggtca
atc-aatgc-tt-ttt---gaaatgctattggttgggtttagggaaggag--gagggtgg
g------------------------gggattg----gtc--ggttggtcag---------
----------------------tcagaaa-g----t--------ca--------------
gtca----------gtc-g-a-ca-g-cggcctctggtggatttacacaagaagagcagg
cacaaatggcactag-caag-------------------------a--gc-gtaca-cag
cggcct-ctggtgga-ttcac-aa-aaa-c-aa--a-aa-ttgc----------------
--------aa------------aa-aa-----cg-----ttgctcctgggatt--tattt
-ggc-g-c-tttccagaaatgtata-t-a-gca--g-ta---------------------
------------------------------------------------------------
------------------------------------------------------------
------------------------------------------------------------
------------------------------------------------
>TDR13|8501
------------------------------------------------------------
------------------------------------------------------------
------------------------------------------------------------
------------------------------------------------------------
------------------------------------------------------------
------------------------------------------------------------
------------------------------------------------------------
------------------------------------------------------------
------------------------------------------------------------
------------------------------------------------------------
------------------------------------------------------------
------------------------------------------------------------
------------------------------------------------------------
------------------------------------------------------------
------------------------------------------------------------
------------------------------------------------------------
------------------------------------------------------------
------------------------------------------------------------
------------------------------------------------------------
-----------------------------------------aaaaa--gc-ataca-cag
cagtct-ctgatgga-ct----------------------ctgc----------------
------a-aa------------aa-------atg-----tacctcctggga-t-gtattt
-tgc-g-c-tctctagaaatgtata-c-a-ggg--g-tacg--t--actc-ataatgagc
ctgggttg----------------------------------------------------
--------------------------------------------aactaatgctacaggg
cggtatgatgccattccttttcacgcacaccagctgactgcttacctccatttggacagc
ttt---------------------------------------------
>TDR13|8502
------------------------------------------------------------
------------------------------------------------------------
------------------------------------------------------------
-----------------------------------caacattggctcattct--a-aaaa
t-ga-actcc--t-aaa-tacatttctggagatcacaaattatgtagccaggag-ta-c-
-atatggctgcatttcgt-c-tttaaaatgaacactac-gtg-gtggt------------
ttga-----ca----------c--t---g-------------ttccttttc-atac----
-ttacc-aactgactgattacctccg-tatggatg-gc-tttct-tgctattaccagtat
atccagt--t-aacacaccatgtatgttgg-cagcctagagatgtagaga-ggagttgac
ctcaatgaca-gcc-ttcaagtcca-----gcg------aaga---at---------ggt
tc-ca-gaaa---------g--ca-ggtaat-ac-aaaaa-taggag--ca----a-aa-
a-a-ac----a-aa-t-aaac---------tacaa-cacaa-taa---------------
------------------------------------------------------------
-----------------tcttttt-------------------ctggattgccttt---t
aaa----act-gt-t-ga-ttgggtttagggaag---gggat--gggcg------ggtca
atc---------------------------------------------------------
------------------------------------------------------------
------------------------------------------------------------
------------------------------------------------------------
---------------------g--------------------------------------
------------------------------------------------------------
---------------------------------------taccttcttgga-t-ctatta
g-gc-g-c-tctcaaaaaatgtata-t-a-gtg--g-taca--tt-ctaa-agaataagc
ctggatt-----------------------------------------------------
------------------------------------------------------------
------------------------------------------------------------
------------------------------------------------
>TDR13|8503
------------------------------------------------------------
------------------------------------------------------------
------------------------------------------------------------
------------------------------------------------------------
------------------------------------------------------------
------------------------------------------------------------
------------------------------------------------------------
---------------------------------------------------tatcagttt
a-----------------------------------------------------------
------------------------------------------------------------
------------------------------------------------------------
------------------------------------------------------------
------------------------------------------------------------
------------------------------------------------------------
------------------------------------------------------------
----------------------------------gggtttagggaagga-----------
---------------------------ggaga----gtg--ggtcagtcag---------
----------------------tca-----t----t--------ca--------------
gtta----------gtt-g-a-ca-g-cggcctctggtggatttacataagaaaagcagg
cgtgaatggcactca-caagag-aaa-cttgagatct-g--acaaa--gt-gtaca-cag
cggcct-ttgttgga-ttcgc-ga-aaa-t-aa--a-aa-ct----------------gc
a-c---a-aa-------------a--a-----ca-----aacctcctggga-t-gtattt
g-gc-g-c-tttccagaaatgtatg-t-a-gtg--g-tacg--t--tttc-agaatgagc
ctgggttgcaacataggctcattatgaaaacacagcccaacaaacatttctggagatcat
gaattatgtagccagaggtacgtatgac--------gtctttaaaacgaatgctatgggg
tggtgtgacgtcgttttttttctgct-tgccagctgaccgtttacctctctatggacgac
ttttacgttgttaccagtttgcccagtacctcgctgcgtacgtgaaac
>TDR13|8504
------------------------------------------------------------
------------------------------------------------------------
------------------------------------------------------------
------------------------------------------------------------
------------------------------------------------------------
------------------------------------------------------------
------------------------------------------------------------
------------------------------------------------------------
--------------ttgccatgtacatcgg-cggacttgagatg---------agttgac
catgacggca-gag-tttgagtccg-----ggg------aaga---ac---------ggt
tc-ca-gaaa---------g--ca-ggtaag-ac-aaaaa-cagaag--cc----a-aa-
aaac-----------------------taa-ataa-cagag-tgagaatgtggtaaaatc
--------------tgt----ggt--a-a-agattaggccac-------------g-g--
------------ctg-tttgtttt-------------------ctggattgctttt---t
aaa-ac---t-gt-t-gg-ttgggtttagggaag---tgggt--aagca------ggtca
atc-agtgc-tt-tt-g--aaaacactattggttgggtttagggaaagag--gagggagg
t----------------------------tca----gta--atttggtcag---------
----------------------tca-----g-----------------------------
-tca----------gtc-g-a-ca-g-caccctctggtggatttatgtgagaacagcggg
tgcgaatggcacttg-gaag-g-aaa-tttgaggtct-g--aaaaa--gt-ggaca-cag
cggcct-ctggagga-ttcgc--t-gaa-c-ca--a-aa-atgc---------------a
aat---a-aataaataaat-aaat-gt-----ag-----ctactcctagga-t-gtattt
g-gc-g-c-tctccagaaatgcata-t-a-gcg--g-tatg--t--tttc-agaatgagc
ctgggtcg----------------------------------------------------
------------------------------------------------------------
------------------------------------------------------------
------------------------------------------------
>TDR13|8505
------------------------------------------------------------
------------------------------------------------------------
------------------------------------------------------------
-----------------------------------caacacaggctcgttgt--g-aata
t-at-ttctc--t--ta-ta-atatctggagagagcaaactatatagccagag-gta-c-
-atatggctctattttgt-t-ttcaaaacaaa-gctat-gag-gcggt------------
atgaca---cg--ctgacg--cctcg--g-------------tttcttttc-g-aga---
--tacc-agctgaccgcttacctccg-tgtggaca-gt-tttcc--actgctaccagttt
tcccag---t-ggctcgccatgtacatcgg-aggacttgagatgcaaag-cagagtcgac
ggcgacgatg-gag-tttgggtctg-----acg------aaga---ac---------agt
tc-ta-gaaa---------g--ca-ggtaaa-at-aaaa--taaaag-gc-----a-aa-
a-a-a-tt---caa-t-aa-----aagtaa-ataa-aagga-tgaaaacgtgacaagatc
--------tgaaaacat----gtt--a-a-aaatcaagtggattt-------gaag-g--
------------att-ttcttttt-------------------ctg-a-tactttt---g
aaa-a-cact-gtc--gg-ttgggtttagggaagt---gggt--gggcgc----tggtca
att-ggtgc-tt-ttg---aaaacactattggttgagtttagggaagggg--gtgggtgg
g------------------------tagatcg----------------------------
------------------------------a----t--------ca--------------
gtca----------gtc-a-g-ca-g-cggcctctggtggatttacgcgagaagagcagg
cgcaaatggcaccca-caagagta-a--tcgagatct---caaaaa--gc-gtaca-caa
tggtct-ctggtaaa-ttcat-ga-aaa-g-aa--a-aa-gtgc----------------
--------ta------------a-----------------------------t--tattt
-cac-t-c-tctccaaaaatgtagg-c-t-gag--g-tatg--t--attc-aaaatgagc
ctgggttg----------------------------------------------------
------------------------------------------------------------
------------------------------------------------------------
------------------------------------------------
>TDR13|8506
------------------------------------------------------------
------------------------------------------------------------
------------------------------------------------------------
--------------------------------------------ctcattct--g-aaaa
c-gt-agccc--t-ata-tacatttctggagatcacgaattatgtagcc---ag-ta-c-
-gtatggcagaattttgt-c-tttcaaacgaacgccac-agg-aaggt------------
atga-----c--------------------------------------------------
----ac--------tgttccttttca-cgctaac---c-ttttc-cgctgttaccaggtt
gtgcaat--t-agctcgccatgtatgtcgg-cagacttgagatgcaaaga-ggagtcgac
cacgacaacg-gcg-ttcaaatctg-----gtg------aaga---ac---------gat
tc-ca-gaca---------g--ca-agtaag-acaaaaaa-cagaag--cc----a-aa-
a-a-a-ta--a-aa-t-aaac---aagtaa-ataa-caggg-tgagaatgtggtaaaaat
--------cagga-----------------------------------------------
-------------------ttttt-------------------ctgaattgcttttt---
aaa-a-c--t-gt-t-gg-ttgggttaagagaaa---ggggt--tgaagc----tggtca
atc-tgtgc-tt-tt-g--aaaacactattagttgggtttaggaatggag--gagggtgg
g----------------------------tca----gtc--gatcagtcag---------
----------------------tca-----g----t--------cag-------------
---------------tt-g-a-ca-g-tggcctctggtggatttacgcgagaacagcagg
ggcaaatgacattcg-tgaga-------------tct-g--aagaa--gc-ctaca-cag
tggcct-ctggtgga-ttcgc-ga-aaa-c-aa--a-aa-ctgc----------------
------g-aa------------aa-aa---------------------------------
------------------------------------------------------------
------------------------------------------------------------
------------------------------------------------------------
------------------------------------------------------------
------------------------------------------------
>TDR13|8507
------------------------------------------------------------
------------------------------------------------------------
------------------------------------------------------------
----------------------------------------------------------aa
c-at-agccc--t-ata-taaatttctggagatggcaaattatgtagccagaag-ta-c-
-atatggc-------------tttaaaacgaacactac-agg-ttggt------------
atga-----tg----------c--c---g-------------ttccatttc-acac----
-ttacc-aggtgagcggttacctcca-ttaggaca-ga-cgtcc-tactgttaccagatt
gtccag---t-agctcgccatgtacattgg-cggactagagacgcagaga-ggaattgac
cacaatgatg-ggg-ttcaagtctgg-----------caaaaaac------------tgt
tc-ca-gaaagca------------ggtaa--cc-aaaaa-cagaag--cca---a-aa-
a-a---ta---aaa-t-aaac---aagtgc-ataa-gaggg-agagaatgtggtaaaac-
-------atggta-------------a-a-aaatcaggc-------------aaggg---
-----------cttt-tacatttt-------------------ctggattgctttt---t
aaa-a----c-tg-t-tg-ttggatttagggaag---tgggt--gggcg------ggtca
atc-agtgc-tt-tt-g--aaaacactattggttgggtttagggaaggag--gagggtgg
g----------------------------tca----gtc--agtcagtgg----------
-----------------------------------a--------ca--------------
gtca----------atc-a-a-catg-caccctctggtggattcacgtgagaacagcagg
tgagaataaaact-----------------------------------------------
------------------------------------------------------------
------------------------------------------------------------
------------------------------------------------------------
------------------------------------------------------------
------------------------------------------------------------
------------------------------------------------------------
------------------------------------------------
>TDR13|8508
------------------------------------------------------------
------------------------------------------------------------
------------------------------------------------------------
------------------------------------------------------------
------------------------------------------------------------
------------------------------------------------------------
------------------------------------------------------------
------------------------------------------------------------
------------------catgtacgtcgg-ctgacttgagacacaaaga-ggagttgac
tgaaattaca-gaa-ctcaagtccg-----gca------aaga---at---------ggt
tc-ca-aaaa---------g--ca-ggta--------aaa-taaaag-gc-----a-a--
-------a--a-aa-t-aaac---aagtaa-ataa-caggg-tgagaatgtggtaaaatc
--------tgaaaatgt----ggtaaa-a-aaaacagggagccggga--g-----g-g--
------------ctt-ttcttttt-------------------ctggattacgttt---g
aaa-a-cact-gt-t-gg-ttgggtttagggag----gcggt--gggcg------ggtca
atc-tgtga-tt-tt-g--aaaacactattggttgggtttaggggaggag--gagggagg
g------------------------------------tc--agttgatcggtc-------
--------------------agtca-----g----t--------ca--------------
gtca----------gat-g-a-ca-g-caaccactggtggatttacacgagaacagcaca
agtgaacggcactca-caagag-aaa-tttgagatct---gaaaaa--gc---aca-cag
tggcca-ctggca-------------------------------aaa------------a
a-------aa------------aa-aa-----cg-----taggtccaggga-c-gtatat
g-gc-t-c-tctccagaaatgtatg-c-t-gaa--g-taca--t--atca-ataatgagc
ctgggtt-----------------------------------------------------
------------------------------------------------------------
------------------------------------------------------------
------------------------------------------------
>TDR13|8509
------------------------------------------------------------
------------------------------------------------------------
------------------------------------------------------------
------------------------------------------------------------
------------------------------------------------------------
------------------------------------------------------------
------------------------------------------------------------
------------------------------------------------------------
------------------------------------------------------------
------------------------------------------------------------
------------------------------------------------------------
------------------------------------------------------------
------------------------------------------------------------
------------------------------------------------------------
------------------------------------------------------------
------------------------------------------------------------
------------------------------------------------------------
---------------------------------------------a--------------
gtca----------gcc-g-a-cgtg-tggcctctggtgggtttacgtgagaacagc---
tgcaagtggtactcg-caagag-aaa-tttgagatct-g--caaaa--gc-gtac-----
------------------------------------------------------------
------------------------------------------------gaa-t-gtgttt
g--c-t-c-tctctagaaatgtata-t-a-ggg--g-taca--t--aata-acaatgaat
ctgggttg----------------------------------------------------
------------------------------------------------------------
------------------------------------------------------------
------------------------------------------------
>TDR13|8510
------------------------------------------------------------
------------------------------------------------------------
------------------------------------------------------------
-----------------------------------caacacaggatcattct--a-ataa
c-gt-agccc--t-ata-taaatttctggagatcacaaattatgtagccagata-ta-c-
-acatggctgcatttaat-t-tttgaaacaaatgcaac-agg-gcggt------------
atga-----cg----------t--c---t-------------ttccctttc-tcgc----
-ttccc-cgctgaccgattacctccg-tatggacg-gc-tttct-cgctgttaccagta-
---------t-agctcaagatgtacgtcag-tggacttgagacacagaga-gaagctgac
tgcgatgaca-gtg-tttgagtctg-----gtg------aaca---ac---------tgt
tc--------------------ca-ggtgag-ac-aaaaa-caaaag--ct----a-aa-
a-a-at---------t-aaat---aaataa-gg-------a-tgagaatgtggtaaaacc
--------tgaaaatgt----ggt--a-a-aaatcag-------------gtgagg-g--
------------ctt-ttcttttt-------------------ctggattgctttt---a
taa-a-------------------------------------------------------
------------------------actgtcggtcgggtttaggaaaggag--aagggtgg
gtcagt--------ag--------tcagtcaa----gtc--agtcagtcaa---------
----------------------aca-----g----t--------ca--------------
gta---------------a-a-ca-g-cggcctctggtggacttacgtgaggatagaacg
tgcgaatggcactca-cgagag-aaa-tt-------t---caaaaa--gc-attca-cag
cagcct-ctggtgga-tttac-aa-aaa-c-aa--a-ga-tggc----------------
------a-aa------------aa-ag-----ca-----cagttcctggga-c-atattt
g-gc-g-c-tccccagaaatgtatt-a-a-ggg--g-taca--t--tttt-agaatgagc
ctgggt------------------------------------------------------
------------------------------------------------------------
------------------------------------------------------------
------------------------------------------------
>TDR13|8511
------------------------------------------------------------
------------------------------------------------------------
------------------------------------------------------------
------------------------------------------------------------
------------------------------------------ca-----a--------c-
---at--c---ggctc-a---ttt----tgaa----------------------------
------------------------------------------------------------
-----------aaacgttgccctata----------------------------------
------------------------------------------------------------
----------------tcatttctg-----gtg------at----cac---------gat
ta--t-gtag---------c--ca-gaaga--ca-tattg-ctgcat-tc-----c-tt-
c-t---ta--a-aa-t-gaac-------------------g-ttacggtgcggtaggat-
---------------------------------------------------------g--
------------cgt-ttcttttc-------------------atgctttccact-----
-ga-c-cgtt--------------------------------------------------
------------------------------------------------------------
------------------------------------------------------------
------------------------------------------------------------
------------------------------------------------------------
------------------------------------t----------------a-accga
tggctt-ctggtaga-ttccc-aa-aaa-c-aa--a-aa-ctgt----------------
------a-aa------------aa-tt-----tg-----tatctcctggga-c--tatat
-ggc-g-c-tcctcagaaat-tatg-t-a-ggg--c-tagg--t--tttc-agaatgagc
ctgggttg----------------------------------------------------
------------------------------------------------------------
------------------------------------------------------------
------------------------------------------------
>TDR13|8512
------------------------------------------------------------
------------------------------------------------------------
------------------------------------------------------------
-----------------------------------caacacaggctcattgt--g-aaaa
c-at-acccc----gta-tagatttctggagagcgcaaactatgtagccagag-------
-------------------c-tttaaaacgaatgctac-ggg-gcggt------------
atgac--tctgcc--gatg-gctttt--g-------------attcttttc-tcg-----
-taacc-agctgaacacttacttcca-tgtgaata-gc-ttatc-cgctgttaccagttt
gcttaa---t-ggctcaatatgtctgttgg-cagagttgagacacagaga-tgagttgac
cgagacgacg--------gagtcag-----gtg------aata---ac---------ggc
tc-ca-gaaa---------g--ca-cataaa-ac-aaaac-aaaagg-ca--a--a-aa-
a-t-a-aa--a-aa-t-aaac---aggtaa-ataa-c--gg-tgagaatgtggtaagatc
--------tgaaaatgt----ggt--a-a-aaatcaggct-------gccgtgagg-c--
------------ctt-ttcttttt-------------------ctggaatgctttt---g
aaa-a-caca-ac-c-gg-ttgggt-----------------------------------
-------------------------------------------tagggaa--gtgggtg-
-------------------------------t----gtg--gatcagtcgg---------
----------------------tca-----g----t--------ca--------------
gtta----------gtt-t-a-ca-t-cagcctctggtggatttatgcgagaacagcagg
cgcaaatggcactcg-caagag-aaa-ttacagatct---aaaaat--gc-gtaca-cag
gggtct-ctggtgga-ttcgc-ga-aaa-c-aa--a-ac-ctac----------------
------a-aa------------a--ta-----ag-----tacctcctggca-c-gtattt
-ggt-g-c-tctccacaaatgta-------------------------------------
------------------------------------------------------------
------------------------------------------------------------
------------------------------------------------------------
------------------------------------------------
>TDR13|8513
------------------------------------------------------------
------------------------------------------------------------
------------------------------------------------------------
-----------------------------------caacataggctcattct--g-aaaa
g-gt-agccc--t-ata-tacatttctggagatcgcaaattctgcagccagaag-ta-tg
-atatgg--------------------------------------ggc------------
atcg-----tt----------c--c---t-------------ttt-----c-acgt----
-ttact-gactgaccgcttaactccg-tatagtag-ga-tttcc-cgctgttatcagttt
gtccag---t-aattccccttgtacatcag-caggcttgagacgcagcaa-ggagttgac
cacaatggcg-agg-tttgagtctt-----gtg------aagg---at---------ggt
tc-ca-gaaa---------g--ca-ggaaag-ac-aaaaa-caaaag--ct----a-aa-
a-a-a-ta-ga-aagt-aaca---gggtaa-ataa-caggg-tgagaatgtggtaaaatc
--------tgaaaacgt----ggt--a-a-aaatcaggc-------------gaag-g--
------------ctt-ttcttttt-------------------ctggattgatttt---t
aaa-a-c--t-g--t-tg-ttggatttagagagg---gggtg--ggat------aggtca
att-gttgc-tt-tt-g--aaaacactattggttgggtttagtgaaggag--gaatgtgg
g------------------------------------tc--agttgatggg---------
----------------------tta-----a----c--------ag--------------
g-------------gtc-a-a-ca-g-cggcctctggtggatatataagagta-------
---gagcag---------------------------------------------------
------------------------------------------------------------
------------------------------------------------------------
------------------------------------------------------------
------------------------------------------------------------
------------------------------------------------------------
------------------------------------------------------------
------------------------------------------------
>TDR13|8514
------------------------------------------------------------
------------------------------------------------------------
------------------------------------------------------------
-----------------------------------caacataggctcattct--g-aaaa
c-----------c-aaa-tacatttctagagatcacaaaatatgtagccagaag-ta-c-
------gctaca-----------------------------g-gcagt------------
atga-----cg----------c--t---g-------------ttccttttt-acac----
-ttacc-agctgaccgattacctcca-tatggaca-ga-ttgcc-cattgttaccagttt
gtctag---t-aggttgccttttatgtcag-cagacttgagatgcagaga-ggagatgaa
c---acgaca-ggg-ttcaagtctg-----gca------gaga---at---------agt
tt-ca-gaaa---------g--ca-gataag-gc-aaaaa-cagaag--ct----a-aa-
a-a-a-ta--a-aa-t-aaag---aagtaa-ataa-cagga-tgagaatggggtaaaatc
--------tgaaaatgt----ggt--a-a-aaatcaggt-------------gagg-g--
------------ctt-ttcttttt-------------------ctggattgctttt---t
aaa----act-gt-c-ta-ttgggttaaaggaag---tgggt--ggg--t----gggtca
atc-agggg-tt-tt-g--aaaacactattggttgggtttaggaaaggag--gtaggtgg
gtg--------------------------------agtc--aattggtcag---------
----------------------tca-----g----t--------ca--------------
gtc---------------g-a-ca-g-cgacctcttgtggatatatgc----------gg
cgcaaatggcacttg-cgagag-aga-tttgaaatgt-a--aaaaa--gc-gtaca-cag
ctgcct-ctggtgga-ttcag-ca-aaa-c-aa--a-aa-cagc----------------
--a---a-aa------------aa------------------------------------
---------------------------------------------------agaatgagc
ct----------------------------------------------------------
------------------------------------------------------------
------------------------------------------------------------
------------------------------------------------
>TDR13|8515
------------------------------------------------------------
------------------------------------------------------------
----------------------------------acatag--------------------
-------------------------------------------gctcattct--g-aaag
t-gt-agccc--t-ata-tacatttctgaagattgtgcattatgtagccagaa-gtg-t-
-gtatggctgcatttagt-t-tttaaaacaaacgctac-ggg-gcgct------------
atga-----ta----------c--t---g-------------tttc-tttc-gcgc----
-ttacc-agctgactgcttac----------cacc-gt-atgga-tgg-------atttt
catgga---t-tttccgccatatatgtcag-tggacttgagttgcagaga-ggagttgac
cacgacgaag-ggg-ttcgagtctg-----gcg------aaga---a----------tgg
tt-ca-gaaa---------g--ca-ggtaaa-ac-aaaat-cag----------------
a-a-g-tc--a-aa-t-aaac---aagtaa-atac-caggg-tgtgaatgtggtaaaatc
--------tgaaaatgt----ggt--a-a-aaatca-----------------caa-g--
------------gct-ttttttat-------------------ctggatagcttta---t
aaa-a---ct-gt-c-cg-ttgggtttagggaagg---agga--gggt------gggtta
atc-ggtgc-at-tt-g--aaaacattattggttgggattagaaaaggag--ataggtgg
atc---------------------------------gtc--gattagtcag---------
----------------------tc------------------------------------
--------------------------------------------atctatggtggattta
tgcgaatgacactcg-cgagag-aaa-tatgagttat---gaaaaa--gt-gtaca-cag
cga--------------------------c-aa--a-aa-ctgc----------------
------a-aa------------aa-aaaaaaaaa---catagctccttgga-c-gtattt
-ggc-g-c-tctccaaaaatttaca-t-a-gca--g-taag--t--tttc-ggaatcagc
atgtgttg----------------------------------------------------
------------------------------------------------------------
------------------------------------------------------------
------------------------------------------------
>TDR13|8516
------------------------------------------------------------
------------------------------------------------------------
------------------------------------------------------------
-----------------------------------caacacaagctcattgt--g-aata
t-gt-acccc--c-ata-taaatttctggagagtgcgaattacgtagccagagc-ta-t-
-gtatggctgcatttcgt-c-tttaaaatgaacgctac-agg-gcgat------------
atga-----ct----------c--cactg-------------tttcttttc-tcac----
--tacc-agctgaccgcttacctccg-tgtggatg-gc-tattc-agctgttactagttt
gcccagt----ggctcgccacatatgtcgg-ctgaattgagatgcagaga-tgagttgac
caagactatg-ggg-ttcgaggacg-----gca------aaaa---ac---------agt
tc-ca-aaaa---------g--ca-ggtaaa-a--------ctaaag--cc----a-aa-
a-a-a-ta--g-at-t-ag--------taa-acaa-caggg-cgagaacatggtaagatc
--------tgaaaacat----ggt--a-a-aaaacaggcg-------gccgtgagg-g--
------------ctt-ttcttttt-------------------ctggactgctgtt---g
aaa-a-cacg-gt-c-aa-ttgggttctaagaat--ggcagt--tgg--c----gggtca
att-ggtgc-tt-tt-t--aaaacactatcggttgggtttagggaagggg----------
---------------ct-----cggttaggtt----att--ggtcggtcag---------
----------------------tca-----g----g--------ca--------------
gaca----------gtc-g-a-ta-g-cggcctctggtggatttatacgagaaaagcaga
cgcaaatggctctcg-tcagag-aaa-tttgagatct-g--taaat--gc-gtaca-cag
cagcct-ctggtgga-tttgc-aa-aaa-c-aa--a-aa-ctgc---------------t
a-a-----aa-------------a--a-----at-----tccctcctggta-t-aaattt
t-gc-a-c-tgtccagaaatgtatg-c-a-ggg--g-taca--t--atca-ataatgagc
ctgggttg----------------------------------------------------
------------------------------------------------------------
------------------------------------------------------------
------------------------------------------------
>TDR13|8517
------------------------------------------------------------
------------------------------------------------------------
------------------------------------------------------------
------------------------------------------------------------
------------------------------------------------------------
------------------------------------------------------------
------------------------------------------------------------
------------------------------------------------------------
---------------------------cag-catacttgagatgcagagc-ggagttgac
cgtgacgatg-ggg-ttcgagtcag-----atg------aaga---ac---------ag-
--------------------------attag-ac-aaaaa-caaaac--ct----a-ta-
a-a-a-tt--a-aa-ttcaac---atgtaa-acaa-caggg-tgaaaatatggtaaaacc
--------tgaaaatgt----ggt--a-a-aaatcagg------------cagggg-a--
-------------tt-tt-------------------------ctggattgctttt---t
gaa-a-catt-g--c-gg-ttgggtttagggaag---tgggt----gttc----aggtca
atc-ggtgc-tt----------------ttggttgtgtttagggaagggg--gagggtgg
gggt------------------------atcg----gtc--agttggtcag---------
----------------------tcagt---t----t--------ca--------------
gtca----------gtc-g-a-ca-g-cggtttctggtggatttatgcaagaaaagcagg
tgcgaatggcacccg-tgagat-aaa-tttgacatct-g--aaaaa--gc-ataca-agt
cggcct-ctggtgta-ttcgc-gg-aaa-c-aa--a-aa-ctgc----------------
a-a---a--a------------aa--c-----ct-----tagctcctggca-t-ttattt
g-gt-g-c-tctccagaaatgtata-t-a-ggg--g-tacg--t--aacc-agaatgagc
ctgggttg----------------------------------------------------
------------------------------------------------------------
------------------------------------------------------------
------------------------------------------------
>TDR13|8518
------------------------------------------------------------
------------------------------------------------------------
------------------------------------------------------------
------------------------------------------------------------
------------------------------------------------------------
------------------------------------------------------------
------------------------------------------------------------
------------------------------------------------------------
------------------------------------------------------------
------------------------------------------------------------
------------------------------------------------------------
------------------------------------------------------------
------------------------------------------------------------
------------------------------------------------------------
------------------------------------------------------------
------------------------------------------------------------
------------------------------------------------------------
------------------------------------------------------------
--------------tct-g-a-ca-g-cggcctctggttgatttacgtgagaagagcagg
cacaaatggcacttg-cgcaag-aaa-tttgagat----------------------cag
cggcct-ctggcgga-tttgc-ga-aaa-c-aa--a-ag-ctgc---------------t
a-a---a-aaatgt---------a--c---------------ttcctggga-c-gtattt
c-gc-g-a-tgtccagaaatgtatg-c-a-ggg--g-tacg--t--atcg-ataaagagc
ctgggtcg----------------------------------------------------
------------------------------------------------------------
------------------------------------------------------------
------------------------------------------------
>TDR13|8519
------------------------------------------------------------
------------------------------------------------------------
------------------------------------------------------------
------------------------------------------------------------
------------------------------------------------------------
------------------------------------------------------------
------------------------------------------------------------
------------------------------------------------------------
------------------------------------------------------------
------------------------------------------------------------
------------------------------------------------------------
------------------------------------------------------------
------------------------------------------------------------
------------------------------------------------------------
------------------------------------------------------------
------------------------------------------------------------
------------------------------------------------------------
------------------------------------------------------------
------------------------------------------------------------
--------------g-tgagaa-aca-tttgagatct-g--aaaaa--gc-gtaca----
taacct-cttgtgca-ttcac-aa-aaa-t-aa--a-aa-ctgc---------------a
a-a---a-a--------------a--a-----ca-----tagctcctggga-t-gtattt
t-gc-t-c-tctccaaaaatgtata-t-a-ggg--g-tacg--t--aatc-agaataaga
ttgggttg----------------------------------------------------
------------------------------------------------------------
------------------------------------------------------------
------------------------------------------------
>TDR13|8520
------------------------------------------------------------
------------------------------------------------------------
------------------------------------------------------------
------------------------------------aaaacaggttcatagt--g-aata
c-gt-a-ccc--tcata-ta-a-ttcaagcga-cacgaattatgtagccagagg-ta-t-
-atatggctgcatttta-ac-ttcaaaatgaa-gat-tta-g-gcggt------------
atga-----cg---------ccgcctctg-------------tttcttttc-gcgc----
--tacc-agcttactgcttacctcc-ctgtaaatg-gc-ttttc-cactgttaccaatac
gctcag---t-ggctcgccgcgtatgttgg-ccgacttgagatgcagag-cgg-------
----------------------------------------------------agtt-gac
gc--gatgac---------g---gggttgaccgc--------------------------
------------------gac----------gcg-ggg--tttg-a---gt--c------
--------c-a----g-----cg-----a-a---------------------gaaa-a--
-------------aggttttcttt-----------------------agtgctttt---g
aaa-a-cacc-gt-c-ag-tttagttt----aggt---gg-t--gagcg------ggtca
atc-ggtgc-tt-ttt---aaaacactatcggttggatttagggaagggg--gta-----
-----------------------------------------tgtggggtta---------
----------------------tc-----ag----t------------------------
gtt------------ttt--a-aa-a-cactattgg-tgggtttgggagacattggca--
c------ggcaat---cggg-------------------------gttatcgtgcaagac
-cgcctc-tggtggttttcgc-aaaaag-c-agg---aaatgg-----------------
------------------------------------------------------------
---c-a-c-tct--agaga-----------------------------------------
------------------------------------------------------------
------------------------------------------------------------
------------------------------------------------------------
------------------------------------------------
>TDR13|8521
------------------------------------------------------------
------------------------------------------------------------
------------------------------------------------------------
------------------------------------------g--t-----------a--
--g----ccc--t-at-ttgcatttgtggagattgcaaattatgtagccagaag-ta-t-
-gta-ggctgcatttcat---ttt-aaacgaatgctac--gg-gtggt------------
atga-----tg----------c--t---a-------------tttcttttc-atgc----
--tgcc-aggtgaccacttactccc-ttatgggcg-gc-ttt-cgtgctgtta-cagttt
gtccag---t-agctcgctatgcacatcgg-caaatatgagacgcataga-ggagttgac
cacaatg-ca-ggg-ttcgagtctg-----gtg------aaaa---ac---------ggt
tc-ca-ggga---------g--ca-gataag----aaaaa-cagaag---ca---aaaa-
a-a-aata-aataa-t-aaataataaataa-ataa-cagga-taagaatgtggt-aaatt
---------ga---ca-----ggt----------------------------gggg-g--
------------ttt-ttcttttt-------------------ctggattgctttt---a
aaa-----ct----c----ttgggttt-gggaggt---gggt--ga-t------ggatca
atc---tgt-------g-gaaaa---ta-gggt-gggtc-ag--aagg------aggtca
g----------------------------tca----gtc--agtcagtcag---------
----------------------tca-----a----ttat-----ca--------------
gt-a----------gtcag-acca-g-cgggctctggtgaatttacacgagaacagcagg
tgcaaatgacactag-c-agag-aaa-tctgagattt---taaaaa--gt-gtaca-cag
cggcct-ct-gtgga-tttgt-ga-aaa-c-aa--a-aa-ctga--------------ca
aaa---ataaata---------aa-aa----aca-----tacctccttgga-t-gtattt
---c-a-catctccagaa-tgtat------------------------------------
------------------------------------------------------------
------------------------------------------------------------
------------------------------------------------------------
------------------------------------------------
>TDR13|8522
------------------------------------------------------------
------------------------------------------------------------
------------------------------------------------------------
-----------------------------------caacatggactcatttt--g-aaaa
c-at-actca--t-att-tacatctctggagatcacgaattatgtagccagaag-ca-t-
-gtatagctgcatttcct-c-tttaaaatgaacactag-ggg-gcggt------------
atga-----ca----------t--ag--t-------------ttcttttc--gcac----
-tcacc-agcttactgcttacctcca-tatggacg-gc-tatcc-caatgttatcagttc
atccagt----agctcgccatgtacgttgg-tggacttaaaatgcagaga-ggagttgac
cacaatgaca-ggg-tttgagtctg-----gcg------aaga---ac---------cat
tc-ca----------------------aaag-ac-aaaaa-cagaag--gc----a-aa-
a-a-a-ta--a-aa-t-a-aa---aagtaa-atga-caggg-agagaatatggaaaaatc
--------tgaaaatgtaaaaaaa--a-a-aaaaaagg-------------caaaa-g--
------------ctt-ttcttctt-------------------ttagattgatttt---g
aaa-a---ct-gt-c-ga-ttgggttttgggaag---ctggt--gggaa------ggtca
atc-tgtgc-tt-tt-g--aagacactattggttgagtttagtgaaggag--gagggtgg
g----------------------------tca----gtc--aatcgttaag---------
----------------------tca-----g----t--------c---------------
-------------agtc-a-a-ca-g-tgccctctggtggatttacacaagaacagcagg
cacgaatggcactcg-caagag-aaa-tttgagatct-t--aaaaa--gt-gtaaa-cag
cagctt-ctggtgga-ttcgc-aa-aaa-c-----------------------------a
a-a---a-actgcaaaaa----aa--a-----aa-----agtctcctggga-c-gtattt
g-tc-a-c-tctacagaaatgtata-t-a-gtg--a-tata--t--tttc-agaatgagc
ctgggttg----------------------------------------------------
------------------------------------------------------------
------------------------------------------------------------
------------------------------------------------
>TDR13|8523
------------------------------------------------------------
------------------------------------------------------------
------------------------------------------------------------
-----------------------------------cagcatcagctcattct--g-aaaa
c-gt-agcctc-a-ata-tacatttctggaaatcgcgaattatgtagccggaag-ta-c-
-gtatggctgcatttcgt-a-tttaaaagaaactctac-ggg-ccggt------------
atga-----tg----------t--t---g-------------ttccttttt-gcgc----
-t-----------------------------agca-gc-tttcc-cgatgttacctgttt
gttcagt----ggctcacagcatacgtcgg-tggacttgagaagctgaga-ggagttgac
tccaatgacg-aga-ttcgagtgcg-----gga------aaga---ac---------agt
tc-ca-aaaa---------g--ca-ggtaag-ac-aaaaa-cagaag--cc----a-ga-
a-a-a-ta--a-aa----------gactaa-ataa-cagcg-ttagaatgtggtaaaatc
--------taaaaatgt----ggt--a-a-aaatcagg------------cgaggg-g--
-------------tt-ttcttttt-------------------ctggattgctttt---c
aaa-a-cact-gt-t-gg-ttgggtttagggaag---ttggt--gggcgc----tggtca
atc-ggtgc-tt-tt-a--aaaacactattggttgggtttagggaagtgg--gtgggtgg
gggg------------------------atcg----gtc--gtttag-------------
-----------------------------------t--------ca--------------
gtca----------gtc-g-a-ca-g-cggcctctggtagatttacacgagaaaagcagg
catgaatggcactcg-cggggg-taa-tttgggatct-c--aaaaa--gc-atacg-cag
tggcca-ccggtgg-------------a-c-aa--a-aa-cggc----------------
a-a---a--a------------aa--a-----at-----tacctcctggga-c-atattt
g-gt-g-c-tctctagaaatgtata-t-a-ggg--g-aaca--t--tttc-agaatgagc
ctgggttg----------------------------------------------------
------------------------------------------------------------
------------------------------------------------------------
------------------------------------------------
>TDR13|8524
------------------------------------------------------------
------------------------------------------------------------
------------------------------------------------------------
-----------------------------------caacatgggc----tct--g-aaaa
c-aa-agccc--t-atagtacatttctggagattgcaaattatgtagccagaag-ta-c-
-gtatggctgcatttagt-c-tttaaaatgaatgctac-agg-g----------------
------------------------------------------------------------
------------------------------------------------------------
------------------------------------------------------------
------------------------------------------------------------
------------------------------------------------------------
------------------------------------------------------------
------------------------------------------------------------
------------------------------------------------------------
------------------------------------------------------------
------------------------------------------------------------
------------------------------------------------------------
------------------------------------------------------------
------------------------------------------------------------
------------------------------------------------------------
------------------------------------------------------------
------------------------------------------------------------
------------------------------------------------------------
------------------------------------------------------------
------------------------------------------------------------
------------------------------------------------------------
------------------------------------------------
>TDR13|8525
------------------------------------------------------------
------------------------------------------------------------
------------------------------------------------------------
----------------------------------------------tgctttt-g-aaaa
c----a------c--ta-t-cgtgtttggaag-g--g-gg-atgtggtca------atc-
----tg--tgc-t----t---ttg-aa---aacactat------cagt------------
---------tg-----------------g---------------at--t-----------
--ta---agtgga-cgcttgtct--g-tgtacacg-gt---t----g--gtta--gggag
g---gg---tgggcctg-catgt-t-ttgaatggttttgggaagcgggga---agtcaat
cgaaa--acataag-gttgggttta-----ggg------aa-----ag---------gg-
---t--ggg-------------catggtaa-tgctaaaaattggggg--------ataag
a-agattgctacaattaaa---------aacatg-tcggggttaagaatgcggt--agtc
ggtgcttttgaaaatgttg--ggtt-agg-aaa-------------------gggg----
-------------atgt-cttctt----------------------g-ctgctttt---g
aaa-a-cact-gt-c-ag-tagggtttagggaatg---gggg--gaac------tggaca
atc-ggtgc-tt-tt-g--aaaacactattg--tgggtttagg-aaggag-----a-ggt
g-------------------------------------c--ggtaaattgctgctt----
----------------------tta-----aacact------atag--------------
gttg----------gtc-g-a-aa-g-gggcatccggtgcttttaaaacactgtcggtgg
-gtaaatgtcactcg-caggag-aaa-tatgagatct---aaaaaa--------------
--gaat-ctggcaga-ttcat-ga-aag---aa--a-ga-cagc----------------
--------aa------------aa-a-------------tagtacttaaag-t-gtattt
-----a-c-tctccaaaaatgtgta-c-t-ggg--g-tact--t--atcc-atgatgagc
ttgggttg----------------------------------------------------
------------------------------------------------------------
------------------------------------------------------------
------------------------------------------------
>TDR13|8526
------------------------------------------------------------
------------------------------------------------------------
------------------------------------------------------------
------------------------------------aacataggctcattct--g-agaa
c-gt-agccc--ttata-tacatttctggagaccgtaagttatgtagccagaaa-tg-c-
-atatggctgcattttat-c-tttaaaacgaatgctac-ggg-gcggt------------
atga-----cg----------c--c---a-------------ttccttttc-gcac----
-ttatt-agctgaccgtttacctcca-tatggatg-cc-ttttc-cgatgttaccagttt
gtcaga---t-aactcaacatgtacattgg-tgaacttgagacaaagca-----------
------------------------------------------------------------
------------------------------------------------------------
------------------------------------------------------------
------------------------------------------------------------
------------------------------------------------------------
---------------------gagttgaccatga---ggtaa--ggtca------ggtaa
att-ggtgc-tt-tt-t--aaaacactattggttgggtttagagaaggag--gag----g
g----------------------------tgg----gtc--agtcgatcgg---------
----------------------tca-----g----t--------ca--------------
gtca----------gtc-g-a-ca-g-tggcctctggtggatttatgcgagaacagcagg
cgtggatggcaccag-cggggg-aga-tttgagatct-c--acaaa--gc-ataca-cag
tggcct-ctggtgaa-ttcgc-gg-aaa-c-aa--a-aa-ctgca---------------
-ca---a-aa---------------aa-----ag-----gagctcctggga-c-gtattt
c-gc-t-c-tttccagaaatgtata-t-a-ggg--g-aacg--t--aatt-agaatgagc
ctgggttg----------------------------------------------------
------------------------------------------------------------
------------------------------------------------------------
------------------------------------------------
>TDR13|8527
------------------------------------------------------------
------------------------------------------------------------
------------------------------------------------------------
----------------------------------------aagaca--------c---tg
c-g---gctc--t--gg--g-at----tta---cat----ga------ga---g------
-g-atgg-cac-------------------------------------------------
------------------------------------------------------------
---------------------------cacgaatg-gc-act-caca-------------
---------------------------agag-tagtttgagatctgaaaa-agcgtacac
agcagc--------------ctctg-----gtg--------ga----------------t
ta-------a---------g--cg-----ag------aa-----gag-------------
------------------------------------cag-g-cgtgaat--ggc------
--------a-----c-t----ag---c-g-gaa---------------------------
---------------------------------------------g-a------------
-aa------t----t-----tgag---a--------------------------------
-tc---cga----------aaaa--------gt---------------------------
------------------------------------------------------------
------------------------------------------------------------
--------------gt--a-a-ca-g-cggcctctggtgaattcatgcaagaagaacagg
cgggaatggcactta-caagag-aaa-tttgacatct---gaaaaa--tt-gtaca-cag
cggcct-ctcgtgga-tttat-ga-aaa-c-aa--a-aa-ctgc----------------
---------a------------aa-ag-----ca-----tacctcctggga-c-atattt
-ggc-a--ttttgcagaaatgtata-t-a-agg--g-aacg--t--attc-ataatgaac
ttaggtt-----------------------------------------------------
------------------------------------------------------------
------------------------------------------------------------
------------------------------------------------
>TDR13|8528
------------------------------------------------------------
------------------------------------------------------------
------------------------------------------------------------
----------------------------------------cagtct--------g---gt
c-g---gtcc--t--tg--a-at----gca---gac----ct------ct---a------
-g-atgg-cac-------------------------------------------------
------------------------------------------------------------
---------------------------cgcaaatg-ga-act-caca-------------
---------------------------agag-aaatttgagatctgaaaa-agagtacac
tgtcgt--------------atctg-----gtg--------ga----------------t
tt-------a---------g--cg-----ag------aa-----gag-------------
------------------------------------cag-g-caagaat--ggc------
--------a-----c-t----cg---c-g-aga---------------------------
---------------------------------------------g-a------------
-aa------t----c-----tgac---a--------------------------------
-tc---tgc----------aaaa--------at---------------------------
------------------------------------------------------------
------------------------------------------------------------
--------------gt--a-a-ca-g-cagcctctggtcaatttacgcaagaagagcagg
cacgaatggcactca-caagag-aaa-tttgagatct---gaaaaa--gc-ataca-ctg
cggcct-ctggtgga-tttac-a-------------------------------------
------------------------------------------------------------
------------------------------------------------------------
------------------------------------------------------------
------------------------------------------------------------
------------------------------------------------------------
------------------------------------------------
>TDR13|8529
------------------------------------------------------------
------------------------------------------------------------
------------------------------------------------------------
------------------------------------------------------------
------------------------------------------------------------
------------------------------------------------------------
------------------------------------------------------------
-------------------------g-ggtggagg-a---------------atcggttg
gtca-gt--t-gatcagtcggtcacgtcag-tcgacagagacctctggtg-gatttatgc
aataagagca-ggc----------------acg------aatg---gc---------act
tg-cg-agaa---------a--tgagat-tg----aaaaagcgtaga---c----a----
------------------------------------------------------------
------------------------------------------------------------
------------------------------------------------------------
------------------------------------------------------------
------------------------------------------------------------
------------------------------------------------------------
------------------------------------------------------------
-------------------------g-cgacctcttttggatttacgcgagaagagcagg
tgggaatggctttcg-tga-gg-aaa-ttt-acatct---gaaaaa--gc-gtaaa-cag
tggcat-ctggtgga-tttac------g-c-aa--a-aa-gagc----------------
------a-ggc-----------ac-aa-----aa-----ggcactcgcgag-a-gaaatt
-tga-g---tctgaaaaagcgtaca-a-a-gcg--g-catc--tg---------------
gtggatta---------------cgga---------------------------------
------------------------------------------------------------
------------------------------------------------------------
------------------------------------------------
>TDR13|8530
------------------------------------------------------------
------------------------------------------------------------
------------------------------------------------------------
-----------------------------------caacataggctcttt--------ga
c-gt-agccc--t-ata-tccatttctggagaccagaacctactgtgccagagc-ag-c-
-gtatggctgcatttcat-c-tttaaaacaaacgctac-agg-gcagc------------
atga-----tg----------c--c---a-------------ttccttttc-gtgc----
-ttacc-agctgaccgcttacctcca-tgtggatg-ac-ttttt-tgctgttaccagttt
gtccagt--------------------------gatttgagatgcagaag-gatagtgac
catgacaatg-ggt-tt-gagtctg-----gcg------aaca---at---------gtt
tc-ta-aaaa---------c--ca-ggttag-a-----------------c----a-aa-
a-a-a-ta--a-aa-t-aaac---aagtaa-atag-cagtg-tgaggatatggtaaaatc
--------tgaaaatgt----ggt--a-a-aaaacaggcg-------gccgcgagg-g--
------------ctt-ttcttttt-------------------ctggattgccattc---
aaa-a-cact-gt-g-gg-ttgggtttagggatgt---gggt--gggcgc----tggtca
aa--ggtgc-tg-tt-t--gaaacactttcggttgagtat--------------------
--------------------------cagtca----gtt--ggtcagtcag---------
----------------------ta------------------gaca--------------
gtca----------gtc-g-a-ca-g-aaacctctggtggatttacacgagaggagcaag
cacgaatagcactcg-tgagag-aaa-cttgagat-----caaaaa--gc-ataca-cag
cggcct-ctggcagt-tttgc-ta-aaa-c-aa--a-aa-ctgc----------------
------a-agaa----------ga-aag----tc-----taccaccttgga-g-gttttt
-cac-t-c-tcttcagaaatgtata--------------ca--t--aatc-agaatgagc
cttgg-------------------------------------------------------
------------------------------------------------------------
------------------------------------------------------------
------------------------------------------------
>TDR13|8531
------------------------------------------------------------
------------------------------------------------------------
------------------------------------------------------------
-----------------------------------caacataagcttattct--g-aaaa
c-at-agctc--t-ata-taaatttctggagattgcaaattatgtaaccagaag-ta-c-
-atacggctacattttgt-c-tttaaaatgaatgctac-agg-gtggt------------
atga-----cg----------c--c---a-------------ttctttttc-acat----
-ttagc-agctgactgtttactgaa----cggacg-gc-ttttc-tgctgtaaccagttt
gtccat---t-agcttgccatggactttgg-ca---------------ga-gaagttgac
---aatgatg-tgg-tttcagtctg-----tcg------aaga---ac---------agt
tc-ca-gaaa---------g--cg-gataag-ac-aaaaa-cagaag------caa-aa-
a-a-a-tc--a-aa-t-aaac---aagtaa-ataa-caggg-tgagaatgtgataaaatt
--------tgaaaacgt----ggta-a-a-aaatcagt-------------cgaag-g--
------------ctt-ttattttt-------------------caggattgctttt---t
taa----act-gt-c-gg-t----tttagggaag---tgggt--gggcg------ggtca
atc-tgtgg-at-tt-g--aaaacactattggttagttttaggggaggag--cagggtgg
g----------------------------tca----gtc--gattagtcag---------
----------------------tca-----g----t--------cagtcaa---------
----------------------ca-g-tggcctctggtgaatttacacaagaattgcagg
cgcaaatggcacccg-caaga--gaa-tttgagatct-a--aaaag--g--gtaca-cta
tgatct-tgggt--c-ttcgg-ta-aat-c-aa--a-aa-ctgc----------------
--------aa------------aa-aa------g-----tagctcctgaga-c-gtattt
g-gc-a-c-tctccagaaatgcata-t-a-gag--g-tacg--c--ttgc-aggatgagc
ctgggttg----------------------------------------------------
------------------------------------------------------------
------------------------------------------------------------
------------------------------------------------
>TDR13|8532
tcgtcagtcagtcaactgcagcctatggtgaatttaaacaggaacagcagttgcgaatgg
ccctc----------ttcgagatct---------caaaaagcggcctctggtggattcgc
------------------------------------------------------------
-------------------------------------aaaaaggctcattgt--g-aaaa
c-at-acccc--t-gta-ttcatttctggagagcacaaaatatgtagctagag-cta-t-
-gtatggctgcatttcgt-t-tttgaaacgaacgctgc-aga-gcggt------------
atga-----tgccccaacgttc--t---g-------------tttcttttc-acgc----
--tagc-agctgactgcttacct-------------------------------------
-cccag---t-ggctcactgcatatgttgg-cgaatatgagacgcaaaga-ggagttgac
tgcgatgac--------ggcgtcta-----gcg------aaga---at---------gat
ta-ca-gtaa---------g--ca-ggtaaa-ac-aaaaa-caaaagaca-----a-aa-
a-a-a-tt--a-aa-t-aaac---aagtaa-ataa-gatgg-tgaggatgtggtgagatc
--------tgataacgt----ggt--a-a-aaatca------------------------
------------------------------------------------------------
------------------------------------------------------------
------------------------------------------------------------
------------------------------------------------------------
------------------------------------------------------------
------------------------------------------------------------
------------------------------------------------------------
------------------------------------------------------------
------------------------------------------------------------
------------------------------------------------------------
------------------------------------------------------------
------------------------------------------------------------
------------------------------------------------------------
------------------------------------------------
>TDR13|8533
------------------------------------------------------------
------------------------------------------------------------
------------------------------------------------------------
-----------------------------------caacacaggctcattct--g-aaaa
c-gt-agccc--t-ata-tacattcctgtatttcgcaaattatgtagccagaag-ta-t-
-gtatggctgcatttcgt-t-tcgtaaatgaacgctat-ggg-gcggt------------
atga-----tg----------c--c---a-------------ttccttttc-acgc----
-ttatc-agctgaccgcttacttttg-tgaggaca-gt-tttcc-ggctgttaccagttt
gtccagt--t-agctcaacatgtatgtggt-tggacttgagatgcaggga-ga---tgcc
cacgacgata-ggg-ttcaagtccg-----gtg------aaga---ac---------agt
tc-ca-gaaa---------g--ta-ggcaag-ac-aaaaa-cagaag--c---c-a-aa-
a-a-a----------t-aaac---aagtaa-ataa-caggg-tgagaatgtggcaaaa--
--------------ctt----gat--a-a-aaatcag-------------acaagg-g--
------------ctt-ttcttttt-------------------ctgaattgttttt---t
aaa----ttt-gt-c-gg-ctgggtttaaaaaag---agggt--gggcg------ggtca
atc-tgtgc-tt-tt----aaaatactattggttgggtttagggaatggg--gagggtga
gtcag------------------------tcg----atc--ggtcaatcag---------
----------------------tca-----g-----------------------------
-tca----------gtc-g-a-ca-g-cagcctctggtggatttacaagagaacagcagg
cgtga-------------------------------------------------------
------------------------------------------------------------
------------------------------------------------------------
------------------------------------------------------------
------------------------------------------------------------
------------------------------------------------------------
------------------------------------------------------------
------------------------------------------------
>TDR13|8534
------------------------------------------------------------
------------------------------------------------------------
------------------------------------------------------------
-----------------------------------caacataggctctttct--g-aaaa
c-at-agccc--t-ata-cacatttctg----------------------gaag-ta-c-
-gtgtgactgcatctcgt-c-tttaaaacaaacaatac-gag-gcagc------------
atga-----tg----------c--c---at------------ttcttttcg-------ca
tttacc-agttgaccgcttctctcca-tgtggacg-gc-ttttc-cgatgttaccacttt
atccag---t-ggctccctgtgtatgttgg-cagatttgtaatgtgtagc-cgagttgac
cacaacaaca-ggg-ttcaagtccg-----gca------aaga---aa---------ggt
tc-ca-gaaa---------g--ca-ggtaaa-ac-aaaac-aaaaca--------aaaca
a-a-aata--a-at-a-aaac---aaataaaataa-cagga-ttagaatgtggtaaaat-
------------------------------------------------------------
-------------------------------------------ctgaaacatggta---a
aaa-t-------------------------------------------------------
------------------------------------------------------------
------------------------------------------------------------
------------------------------------------------------------
--ca----------ggt-g-g-ct-g-tgatctctggtggatttatgcgagaacagca--
---gaatagcacttg-tgaaga-aaa-tttgagatctc----aaaa--gc-gtaca-cag
tggcct-ctg--gta-tttac-aa-aaa-c-aa--a-at-c----------------tgc
aaa---a-aa------------aa-aa-----aa---agtacctccaggga-t-gtattt
-ggc-g-c-tctacagaaatgtata-c-a-ggg--g-tat--------ac-agaatgagc
ctgggtt-----------------------------------------------------
------------------------------------------------------------
------------------------------------------------------------
------------------------------------------------
>TDR13|8535
------------------------------------------------------------
------------------------------------------------------------
------------------------------------------------------------
-----------------------------------caacatagactcattct--g-aaaa
t-at-agccc--t-ata-tacgtttctgaagattacgaattatgtagccagagg-ca-c-
-gta----tgcattatat-t-tttaaaacaaacgctac--gg-gtggt------------
atga-----cg----------c--c---a-------------ttcctt------------
-----------------------------------cgt-tttcc-cgctagaaccagttt
gtcccgtt---agcttgtcatgtatgtcgg-cggactagagatgcagagt-tgagttaaa
cacgaggacg-gga-ttcgagtctg-----gtg------aaga---ac---------ggt
tc-ca-gaaa---------g--ca-ggtaag-ac-aaaca-c------------------
------ta--a-aa-t-aaag---aagtaa-ataa-caggg-tgagaatgtggtaaaatc
--------tgaaaacgt----ggg--a-a-aaatcag-----------------------
------------------------------------------------------------
------------------------------------------------------------
------------------------------------------------------------
------------------------------------------------------------
------------------------------a----t--------cc--------------
gtca----------gtc-a-a-ca-g-cggcctctggtgggtttacgcgagaacagcagg
cacgaatggcacttg-caatag-aaa-tttgtgatct-t--agaaa--gc-gtaga-aag
cggcct-ctggtgga-ttcgt-ga-aga-c-aa--a-aa-ctgc---------------a
a-a---a-aa-------------a--a-----tg-----aacctcctgcga-c-gtactt
t-gc-g-g-tctccagaaatgtata-t-a-gca--g-tatg--t--tttc-aaaatgaac
ctgggttg----------------------------------------------------
------------------------------------------------------------
------------------------------------------------------------
------------------------------------------------
>TDR13|8536
------------------------------------------------------------
------------------------------------------------------------
------------------------------------------------------------
-----------------------------------caacatatggtcattct--g-aaaa
t-ga-agccc--t-gta-tacgtttctggagatcgcaagttatatagccagaag-ta-c-
-gtatggctgcatgtcag-a-tttaaaacaaatgctag-gtt-gcaga------------
atga-----tg----------c--t---c-------------ttccttttc-gcgc----
-ttacc-agctgaccacttacttctg-tatggacg-gc-tttcc-cgctgttaccagttt
gtccag---t-ggctcgc------------------------------------------
---agcgacg-ggg-ttcgagacca-----gta------a--------------------
----a-gcaa---------t--tg-agtaag-ac-aaaaa-aaaaaa--a-----a-aa-
c-a-a-ta--a-aa-a-aagtaaacactaa-ataa-aaggg-tgacaatatggaaaaaaa
--------cgaaaacgt----ggt--a-a-aaatcag-------------gtaagg-g--
------------ctt-ttcttttt-------------------ttggattgctttt---t
aaa----act-gt-c-cg-ttgggttgagggaag---tgagt--gggcg------ggtca
atc-ggggc-tt-ct-g--aaaacactattggttgggtttagggaaggag--gagagtgg
g----------------------------tca----gtc--gatcggccat---------
----------------------tca-----g----t--------ca--------------
gtca----------gtc----------------------------------gtcagcggg
cgagaacggcactca-caagag-aaa-tttgagatct-g--aaaag--gt-ataca-cag
tgacct--------t-ctcaa-aa-aaa-c-aa--a-aa-tagcaa--------------
----------------------aa-aa-----tg-----taactcctagga-c-gtattt
t-gc------------aaatgtata-t-a-gca--g-tacg--t--tttc-agaatgagt
ctgggttg----------------------------------------------------
------------------------------------------------------------
------------------------------------------------------------
------------------------------------------------
>TDR13|8537
------------------------------------------------------------
------------------------------------------------------------
------------------------------------------------------------
-----------------------------------caacataggctcactct--a-aaaa
c-at-agccc--t-ata-tacatttaagaagatcatgaattatgtagccagagg-ta-c-
-atatggcagcatttcgt-c-tttaaaatgaaggctac-agg-gtgg-------------
--------------------------------------------tcttttc-tcgc----
-tttcc-agctgaccgctgacttcca-tgtaaaca-gc-gtttc-tactgttatcagttt
gtccag---c-agctcgccatgtatgtcga-gtcatttgagacgcagaga-ggagttgac
cccaacgaca-ggg-ttc-----------------------ga---at---------ggt
tc-ca-gaaa---------g--cg-ggtaag-ac-aaaaa-cagaag--c---c-a-aa-
a-a-a-ta--a-aa-t-g------aagtaa-ataa-caggg-tgagaatgtggaaaaatc
--------tgaaaacat----ggt--a-a-aaatcag-------------gcaagg-g--
------------ctt-ttcttttt-------------------ttggattgctttt---t
aaa-c----t-gt-c-gg-ttggggttagcgaag---g-----------------ggtca
atc-ggtgc-ta-tt-g--gaaacactattggttgggtttagggaag-------------
------------------------------------------------------------
------------------------------------------------------------
gaca----------gtt-t-a-ca-g-cagcctctggtggatttacgcaagaacagcagg
tttaaatggtacttg-ctagaa-aaa-attgagattt-t--aaaaa--gc-ataca-cag
cggcct-ctggggaa-ttcga-aa-aaa-a-aa--a-aa-gca-----------------
----------------------at-ga-----cg-----tagctccaggga-t-gtattt
a-gt-g-c-tctccagaaatgtata-c-g-ggg--g-taca--t--tttc-agaatgagc
ctgggttg----------------------------------------------------
------------------------------------------------------------
------------------------------------------------------------
------------------------------------------------
>TDR13|8538
------------------------------------------------------------
------------aaatttgatatctgaaa-------------------------------
------------------------------------------------------------
-----------------------------------aagcatacatctgctaa--a-aaaa
c-ac-acctc--c-tgg-gatttatttggcgctctccagaaatgtataaattgg-ta-t-
-gtat----------------ttcagaatgagtgctac-atg-gtggt------------
atga-----cg----------c--c---a-------------ttcctttttg--------
--------------cgcttaccacct-tatggatg-gc-tttcc-cgctgttaacagttt
gtccat---ta-gctcgctatgtctgtcgg-cgaacctgagttgcagaga-ggagttgac
cacaatgacg-ggg-ttcaagtctg-----acg------aata---at---------ggt
tt-ta-gaaa---------g--tg-ggta----t-aaaag-cagaag-cc-----a-tt-
a-a-a-ta-ta--a-t-gaag---aagtaa-ataa-caggg-tgagaatgtggttaaatc
--------tgaaaatgg---------g-c-aaaatgggc---------------------
------------------------------------------------------------
------------------------------------------------------------
----------tt-tt-g--aaaacactattggttgggttta-------------------
------------------------------------------------------------
------------------------------------------------------------
------------------------------------------------------------
------------------------------------------------------------
------------------------------------------------------------
------------------------------------------------------------
------------------------------------------------------------
------------------------------------------------------------
------------------------------------------------------------
------------------------------------------------------------
------------------------------------------------
>TDR13|8539
------------------------------------------------------------
------------------------------------------------------------
------------------------------------------------------------
-----------------------------------caacaaaggctcattct--g-aaaa
c-ga-agctc--t-ata-tatatttacgaaaattgtg-attaagttgcaagaa-ttt-c-
-gt----------------c-tttaaaacgaacgctac-ggg-a----------------
------------------------------------------------------------
------------------------------------------------------------
------------------------------------------------------------
------------------------------------------------------------
------------------------------------------------------------
------------------------------------------------------------
------------------------------------------------------------
------------------------------------------------------------
------------------------------------------------------------
------------------------------------------------------------
------------------------------------------------------------
------------------------------------------------------------
------------------------------------------------------------
------------------------------------------------------------
------------------------------------------------------------
------------------------------------------------------------
------------------------------------------------------------
------------------------------------------------------------
------------------------------------------------------------
------------------------------------------------------------
------------------------------------------------
>TDR13|8540
------------------------------------------------------------
------------------------------------------------------------
------------------------------------------------------------
------------------------------------------------------------
------------t-aca-tacatttctggagataacaagttatgaagccagagg-ta-t-
-gtatggctgcattttat-c-tttaaaacaaacactac-gag-c-ggt------------
atga------------------caca--a-------------tttttttt--gtgc----
-ttacc-agctgaccacttatctcca-tatgaacg-tc-tttcc-ctctgttaccagtgt
gtccag---t-ggctcaccatgtacgtcga-tggacttgtgatgtggagc-agagttgat
cgtgatgatg-ggg-ttcgagtctg-----aca------gaga---at---------ggt
tc-ca-gaaa---------g--ca-ggtaca-ac---aaa-aggcaa-aa--a--a-ta-
----------a-aa-t-aaac---aagtaa-ataa-caggg-tgagaatg----------
------------------------------------------------------------
---------------------------------------------tggtaaacttt---a
aaa-a-tgtg-gt-g-aatttttttttctgga----------------------------
-----ttgc-tt-tt-g--caaacactgtcggttggatttgggggaaggg--gtgagca-
-----------------------------------------ggtcagtcaa---------
----------------------ttg-----g----t--------ca--------------
gtca----------gtc-a-a-ca-g-cggcctctggtggatttatgcaagaaaagcagg
ggcgaatggcacttg-cgggag-gaa-tttaag--------aaaaa--gt-gaaca-tag
cggcct-ctgatgga-tttgc-aa-aaa-c-aa--a-aa-cagc----------------
------a-a--------------a--a-----ag-----tatctcctagga-t-gttttt
-ggc-g-c-tctccagaaatgtata-a-g-ggg--t-a-------------tgaacgagc
ctgggttg----------------------------------------------------
------------------------------------------------------------
------------------------------------------------------------
------------------------------------------------
>TDR13|8541
------------------------------------------------------------
------------------------------------------------------------
------------------------------------------------------------
------------------------------------------------------------
------------------------------------------------------------
------------------------------------------------------------
------------------------------------------------------------
---------------------------------------tttcc-cgctgtgtcctgttt
gtccag---t-agctcgccatgtacattgg-cggacttgagacgcagaga-ggagttgac
caccacgacc-ggg-tttgagtctg-----gca------aaga---ac---------ggt
tc-ca-gaaa---------g--ca-ggtaag-ac-aaaaa-ctaatg--ac----a-aa-
a-a-a-ta--a-aa-t-aaac---aagtaa-ataa-caggg-tgagaatgtggtaaaatc
--------taaaaatgt----ggt--a-a-aaatcaggc-------------gagg-g--
------------ctt-ttcttttt-------------------ctgcatttttttt---t
g-------tg-tc---ag-ttgggtttagggaag---tgagt--ggg--c----gggtca
atc-ggtgc-tt-tt-g--ataacactattatttgggttaaggga---ag--gagggtgg
gtc--------------------------------agtt--gattggtcag---------
----------------------tca-----g----t--------ca--------------
gtca----------gt--------------------------------------------
----------------ctggta-aat-tttcagatct-c--aaata--gc-ataca-cag
cggctt-ttggagga-tttgc-gc-aaa-c-aa--a-aa-ctgc----------------
--a---a-aa------------aa--a-----tg-----tacctcctggg-----tgttt
g-tc-g-c-tctccagaaatgtaca-t-a-gga--g-taca--t--ttgt-agaatgagc
ctgg--------------------------------------------------------
------------------------------------------------------------
------------------------------------------------------------
------------------------------------------------
>TDR13|8542
-------------cacagcggcctctggtggattaaaaaaaaaaaa--------------
------------------------------------------------------------
-aaaaaa-aaaaaaaaaaaagcgtagctcctggaacatggctgacactctccagaaatgt
atatagtggtatgttttcagcacgaatctgggtt-caacacaggatcattct--g-aaaa
t-gt-agccc---aata-cacatttctggagattgcgaattatgtagccagagg-ta-t-
-gtatggcttaatttcat-c-tttaaaacaaacgatac-ggg-gcggt------------
atgatgcgttt----------c--t---g-------------ttccttttt-gcgc----
-tttct-cgctgactgtttacctttg-tatggacc-gc-ttttc-cactgttaccagttt
gtccag---t-ggctcgctgcgtacgttgg-tggag-------------------ttgac
cataatgatg-ggg-tttatatcta-----gtg------aaga---at---------aat
tc-ca-gaaa---------g--tg-gttaag-ac-acaaa-gagaag--c---c-a-aa-
a-----------------------------------------------------------
------------------------------------------------------------
------------------------------------------------------------
------------------------------------------------------------
------------------------------------------------------------
------------------------------------------------------------
------------------------------------------------------------
------------------------------------------------------------
------------------------------------------------------------
------------------------------------------------------------
------------------------------------------------------------
------------------------------------------------------------
------------------------------------------------------------
------------------------------------------------------------
------------------------------------------------------------
------------------------------------------------
>TDR13|8543
------------------------------------------------------------
------------------------------------------------------------
------------------------------------------------------------
----------------------------------------------------------aa
c-at-agccc--t-cta-tataattccggagatcgcaaattatttagccagaag-ta-c-
-------------------------atatggctgc-------------------------
-----------------------------------------atttcttctt---------
------------------------------------------------------------
------------------------------------------------------------
------------------------------------------------------------
-----------------------------------tgaaa-caaatg-ct-----a-tg-
g-g-g-t--------------------------------gg-tgagaatgtggtaaaatc
--------tgaaaacat----gg---t-a-aaatttaggggga-----------------
--------------t-tttttttt-------------------ctggtttgctttt---g
aaa-a-cact-gt-c-ag-ttgggtttagggaag---tgggt--gggca------ggtta
agc-ggttc-tt-tt-g--aaaaaactattggttgggtttaaggaaggag--gagggtgt
g------------------------------------tc--agttgatcactc-------
--------------------agtca-----t----t--------cc--------------
gtca----------gtg-a-a-ca-g-caacttctggtggatttatgcgagaagagcagg
tgcgaaggacactca-cgagca-aaa-tttgagatct---caaaat--gt-------gta
caatct-ctggtgga-tttgc-ta-aaa-c-aa--a-aa-ctgcaaa------------a
a-------a-------------------------------------tttga-c-gtattt
g-tc-a-a-tctccagaaatgtata-t-a-ggg--g-tacg--t--tt------------
------------------------------------------------------------
------------------------------------------------------------
------------------------------------------------------------
------------------------------------------------
>TDR13|8544
------------------------------------------------------------
------------------------------------------------------------
------------------------------------------------------------
-----------------------atggtgctatttctcttcacgcttacc-------agc
t-gc-ccgct--t-acc-ttcatatggacggatttcacactttttgtccagtagtta-t-
-gtatgtctg-----tgg-a-cttgagatg------------------------------
------------------------------------------------------------
------------------------------------------------------------
------------------------c--------------------agaga-ggagttgac
cacaatgacg-gga-tttgagtctg-----ggg------aaaa---gc---------agt
tc-ta-gaaa---------g--ca-ggtaag-gc-aaaaa-cagaag--cc----a-aa-
a-a-a-ta--a-aa-t-gaac---aagtaa-ataa-caggg-tgagaatgtagtaaaatc
--------tgaaaacgt----ggt--a-a-gaatcag-------------gcgaag-g--
------------ctt-ttcttttt-------------------ttggattgttttt---t
aaa----act-gt-t-ga-ttgggtttagggaaga---gggt--gatggc----aggtta
atg-ggtgc-tt-tt-t--aaaacactattggttgggtttagggaaggag--gagggtgg
g----------------------------t------------------------------
----------------------------------------------------------ca
gtca----------gtc-g-a-ca-g-tggcctctggtggatttatgcgagaagagcagg
cacgaatggcactcg-caagag-aaa-tttgagattt---caaaaa--gg-gtaca-cag
tagtct-ctggtgga-ttcgt-ga-aaa-c-aa--a-aa-ctgc----------------
------c-aa------------aa-aa-----ca-----tagctcctgtaa-t-gtattt
gggt-g-c-actgcagaaatataca-t-a-ggg--g-tacg--t--tttc-agaatgagc
cttggttg----------------------------------------------------
------------------------------------------------------------
------------------------------------------------------------
------------------------------------------------
>TDR13|8545
------------------------------------------------------------
------------------------------------------------------------
------------------------------------------------------------
-----------------------------------caacacaggctcattgt--g-aaaa
c-gt-accca--t-gta-tacatttctggagaacttgaattatgtaccctgag-cta-c-
-gtatggcagcatttcat-c-tttaaaatgaacactat-ggg-gaggtatgatgctgctg
atgg-----ct----------g--a---------------aggtttttttt-------gc
gttatc-aggtgaccgcttaccttca-tgtggatg-gc-tgttc-tactgttaccagttt
gttcag---t-ggctcagcttgtacgttgg-cggacttgagatgcagaga-ggagttgac
catgacaatg-ggg-ttcgagtctg-----atg------aaga---at---------ggt
tc-ca-gaaa---------g--ca-ggtaaa-ac-aaaaa-cagaag-cc-----a-aa-
a-a-a-t--aa-aa-c-aaag---aattaa-ctaa-gtgag-cgagaacgtggttagatt
--------tgaaaacgt----ggt--------------------------aaacga-g--
------------ctt-ttgttttt-------------------ctgtattgctgtt---g
aaa-a-ctgt-at-t-gg-ttgggtttagggaagt---tggt--gggcg------ggtta
atc-agtgg-tc-tt-g--aaaaca---tcggtt-------gggaatggg--gagggtgg
----------agg----------------------aatc--ggtccctc-----------
---------------------------------------------a--------------
gtca----------gtt-g-a-ca-g-cagcctctagtgaatttaagagagaacagcaga
tgagaatgccactag-caagag-aaa-attgagatct---aaaaaa--gt-ataca-cag
cggcct-ctcgtaga-tttac-aa-acagc-aa--a-aa-ctgc----------------
------a-aa------------aa-aa-----cg-----tacctccaggga-t-gtattt
-tgc-a-c-tctccagaaatgtata-c-a-ggg--g-tacg--t----------------
------------------------------------------------------------
------------------------------------------------------------
------------------------------------------------------------
------------------------------------------------
>TDR13|8546
------------------------------------------------------------
------------------------------------------------------------
------------------------------------------------------------
--------------------------------------------ctcattct--g-aaaa
t-gt-agccc--t-ata-tacgtttctggagaacccaaattatgtagccagag-cta-c-
-gtatggctggatttcat-c-tttaaa-taaacgccac-atg-gcggt------------
atga-----tg----------c--c----------------gttccctc-----ac----
-ttatc-ggctgactgcttacctcca-tatggacg-gc-ttttc-cactgttaccaggtt
gtccgg---t--------------------------------------------------
------------------------------------------------------------
------------------------------------------------------------
------------------------------------------------------------
------------------------------------------------------------
------------------------------------------------------------
-----------------------------------------------a------ggatca
atc-tgtgt-tt-tt---taaaactctattgattgggttaagggaaggga--aaggttag
t-------------------------tgatcg----gtcagctttcagtag---------
----------------------aca-----g----t--------ca--------------
ctcaa-----------------ca-g-tggccactggtggatttacgcaagaacaaaaac
tgcaaaa-----------------------------------------------------
--------------------------aa---aa--acaa---------------------
--a---acaa------------aa-aa------a--------ctcctgggatg--tattt
-tgc-a-c-tctgtagaaatgtaca-gta-tagtag-tctg--t--aatc-agaatgag-
ctgggtt-----------------------------------------------------
------------------------------------------------------------
------------------------------------------------------------
------------------------------------------------
>TDR13|8547
------------------------------------------------------------
------------------------------------------------------------
------------------------------------------------------------
-----------------------------------caacacacgctcattgt--g-aaaa
t-gt-accca--t-gtt-tagatttatggagaacgtgaattatgtagccagag-cta-c-
-ttatagctgcattt---------------------------------------------
------------------------------------------------------------
-----c-atctgactgcttaccttca-tgtggaca-gc-tttcc-cgctgctaccagttt
gcccag---c-ggctcgcagcgtacatcgg-tggacttga--------------------
------------------aaacttg-----tta------aaga---ac---------agt
tc-ca-gaaa---------g--ca-ggtaaa-ac-aaaaa-caaaag-gc-----a----
--a-t-a--aa-aa-t-aaat---aagtaa-ataa-caggg-taagaacatggtaaaatc
--------taaaaacgt----ggt--a-a-gaatcaggca-------gccacgaga-g--
------------ctt-ttcttttt-------------------ctgtatttattat----
aaa-a-cact-gt-c-gg-ttaggtctggggaagg---gggt--gggtg------gagga
atc-a-------------------------------------------------------
----------gtt----------------------ggtc--agtcagttag---------
----------------------gc---------------------a--------------
gtca----------gtc-g-a-ca-g-tggcttttggtggattaacacaagtacagcagg
catgaatggctctca-cgagag-aaa-tttgagatct---caaaaa--gc-gtaca-cgg
cgacct-ctggtgga-ttcgc-ag-gaa-c-aa--a-aa-cttc----------------
------a-aa------------ag-ta-----ca-----taccccctggga-t-gtgttt
-tgt-g-c-tctacagaaatgtata-a-a-ggt--g-taca--t--atca-ataatgagg
ctgagttg----------------------------------------------------
------------------------------------------------------------
------------------------------------------------------------
------------------------------------------------
>TDR13|8548
------------------------------------------------------------
------------------------------------------------------------
------------------------------------------------------------
-----------------------------------caatataggttcattct--g-aaaa
t-gt-agccc--t-ata-tacagttctggagatcgcaaattatgtagccaaag-gta-c-
-gaatggctgcatttcat-c-tttaaaactaatgatac-ggg-gcggtaactcgtcaact
atga-----cg----------c--t---------------gttccgtttca-------cg
ctt----agctgaccacttacctctg-tatggatg-gc-tttcc-cgctgctaccagttt
gtccaa---t-tgctcgccatgtacgttgg-cagtcttgagatgcagaga-ggagttgac
cgcattgact-ggg-ttcgagtttg-----ttg------aaga---at---------ggt
tg-ca-gaaa---------g--cg-ggtaag-ac-aaaaaaaaagcc-aa-----a-aa-
a-a-a-t--ta-aa-t-aaac---aagtaa-ataa-cagag-tgggaatgtggtaagaat
--------cag---------------------------------------gcgagg-a--
------------ttt-ttctttta-------------------ctaaaatgcttttg---
--a-a-aatt-gt-c-gg-ttgggttcagagaagt---gggt--gggcg------ggtca
atc-tgtga-tt-tt-a--aaaacactattggtttggtttggggatgagg--gagagtgg
g---------tta---------------gtcg----att--ggtcagtcag---------
----------------------tta-----t----t--------ca--------------
gtct----------gtc-g-a-ca-g-aggcctctggtggatttacctgaaaagagcagg
tgcgaatgtcactcg-caaggg-aaa-tttgataatt---gaagaa--gt-ctaca-cag
caacct----------------------------------ctgc----------------
------a---------------aa-aa-----ta-----tagctcttggga-a-gtattt
-agt-g-c-tctccggaaatgtata-t-a-ggg--c-tatg--t--tttc-ataatgagc
ctggtttg----------------------------------------------------
------------------------------------------------------------
------------------------------------------------------------
------------------------------------------------
>TDR13|8549
------------------------------------------------------------
------------------------------------------------------------
------------------------------------------------------------
------------------------------------------------------------
------------------------------------------------------------
------------------------------------------------------------
------------------------------------------------------------
---------------------------------------------------taata----
-----------------caatgagaattgg-taagatgtgaaaacg--------------
------------------------------------------------------------
--------------------------------------------------t----g-gt-
a-a-a-aa--a-at-c-aagc---agc------------cg-tgagag------------
------------------------------------------------------------
------------ctt-ttcatttt-------------------ctggattgctttt---g
aaa-a-ca----t-t-tg-ttgggtttagggaagg---tggt--aggag------ggtta
atc-tgtgc-tt-tt-g--aaa-------cagttgggtttagggaagggg--gtgggtgg
ggtta--------------------------------tc--ggtcggtcag---------
-----------------------------------t--------ca--------------
ctca----------gtc-a-a-ca-g-cagactctggtggatttacacgggaacagcagg
cgtgaatggcacttg-tgagtg-aaa-tttgagatct--gaaaaaa--gc-gtaca-cag
tggatt-ctggtgta-tttac-aa-aaa-c-aa--a-aa-ctgc----------------
aaa---a-aaaaa-------------------ct-----tacctcctggga-g-gtattt
-cac-a-c-tctctaaaattgtata-c-a-ggg--g-taaa--t--atca-ataatgagc
ctgggttg----------------------------------------------------
------------------------------------------------------------
------------------------------------------------------------
------------------------------------------------
>TDR13|8550
------------------------------------------------------------
------------------------------------------------------------
------------------------------------------------------------
------------------------------------------------------------
------------------------------------------------------------
------------------------------------------------------------
------------------------------------------------------------
------------------------------------------------------------
------------------------------------------------------------
------------------------------------------------------------
------------------------------------------------------------
------------------------------------------------------------
------------------------------------------------------------
------------------------------------------------------------
-------------------------ttag-------------------------------
------------------------------------------------------------
-------------------------------------------tcgattag---------
----------------------tca-----g----t--------ca--------------
gtca----------gtg-g-a-ca-g-cagcctctggtggatttacgcgacaacagtagg
cgtgaatggcacttg-catgag-aaa-ttcgaga-------aaaaa--gc-ataca-cag
tggcct-ctggtaga-ttcgc-ga-aaa-t-aa--a-aa----c----------------
atg---c-aa------------aa-aa-----aaaaa--aaactcctggga-c-atattt
g-gt-g-c-tctccagaaatgtgta-t-g-gtg--g-taca--t--tttc-agaatgagc
ct----------------------------------------------------------
------------------------------------------------------------
------------------------------------------------------------
------------------------------------------------
>TDR13|8551
------------------------------------------------------------
------------------------------------------------------------
------------------------------------------------------------
------------------------------------------------------------
------------------------------------------------------------
------------------------------------------------------------
------------------------------------------------------------
------------------------------------------------------------
------------------------------------------------------------
------------------------------------------------------------
------------------------------------------------------------
------------------------------------------------------------
------------------------------------------------------------
------------------------------------------------------------
------------------------------------------------------------
------------------------------------------------------------
------------------------------------------------------------
------------------------------------------------------------
------------------------------------------------------------
-------------------gag-gaa-tttgagatct-c--aaaaa--gc-ataca-cag
cggttt-ctggtgaa-ttctc-ga-aaa-c-aa--a-aa-ctgc---------------a
a-a-----cg-------------a--a-----cg-----tagctcctggga-t-gtattt
g-gc-a-c-tctccagaaatgtata-t-g-gcg--g-taca--a--tttc-agaatgagc
ctaggttg----------------------------------------------------
------------------------------------------------------------
------------------------------------------------------------
------------------------------------------------
>TDR13|8552
------------------------------------------------------------
------------------------------------------------------------
------------------------------------------------------------
------------------------------------------ggttcattgt--a-aaga
t-gt-a-ccc--c-ata-tacatttctggagattgcgaattatgtagg-agaag-ta-t-
-gta-ggcagcatttca----tttaaaacgaacactac--gg-gcggt------------
---a-----------------t--c---g-------------tccctttt----------
-------------ccgcttacctccg-tgtggaca-gc-ttttc-tggtgtta-cagttt
-t-cag---t-ggctcgccacatacatag--tggatttgagaagcagag-tggagttgac
tgtaatgaca-ggg-ttaaagtcca-----gca------aaga---ac----------g-
---c-----a---------g-------taa--ac-aaaag-caaaag-cc-----a-aa-
a-a-atta----aa-t-aaac-------aa-ataa-caggg-tgag-atgtggtaaaatt
--------tgaaaacgt----ggt--a-a-aaatcag-----------------------
------------c----------------------------------a-tgct-------
-----------gt----------gt---gg----------g------c------------
----------tt-tta---aaaacactg-tggttgg-tttaggaaaggggctaggggcgg
g-------------------------taatcg----at---agttgttcag---------
----------------------tca----c-----t--------ca--------------
a--a----------a---a-a-ta-g-c--catctggtggatttacgtgagaacagcagg
cacgaattgcactca-tgagag-aaa-tttgagatct-c-gaaaaa--gc---aca-ca-
----ct-------ga-ttcgaaaa-aaa-c-aa----aa-cttc----------------
--------ga------------aa-aa-----tg-----taactcctggga----tattt
-ggt-g-c-tctcctgaaatgtaaa-t-a-ggg--g-tatg--ta---tcaacaatg---
--gg--------------------------------------------------------
------------------------------------------------------------
------------------------------------------------------------
------------------------------------------------
>TDR13|8553
------------------------------------------------------------
------------------------------------------------------------
------------------------------------------------------------
-----------------------------------caacacaggcctgatgt--aaaaaa
c-gt-accct--t-gta-aacattcctggagaacataaattatatagacaaaa-cta-t-
-gtac-gctacg----------------------------gg-gaaat------------
atga-----tg---------cc--ca--gccgac--------ttctttttc-gtgc----
--tgcc-agctgatcacttacctctg-tgtg-aca-gc-ttttc-tacagttaccagttt
g--------------cagtaggca-gacgg--agatccaagatgatgag----ggtagga
agca-----------------------------------aaga---at---------ggt
tc-ta-gata---------g--ca-ggtaa--at-gaaaa-cagaag-cc-----a-aa-
a-a-a-ta--a-aa-t-aaac---aagtaa-ataa-ca--g-tgagaacatggttacatt
--------tg-a-----------t--c-a-a--ggctgca------------aaag----
------------ctt-ttcttttt-------------------ctggattg--ctt----
------------------------------------------------------------
-----------t-t--g--aaaatacagttggttgggtttagggaa------aagg-tgg
g-------------------------------------c----tcggtcat---------
-----------------------------------t--------ca--------------
gcca----------gtc-g-a-ca-t-tggcctctagtggatttacaaggaaattgcaga
cccgaatggcacccg-caactg-aat-tttgacatca---gaaaaa--gc-gcaca-cag
ctgctt-cttgggaa-tttac-aa-aaa-t-at--a-aa-ctgc----------------
------a-aa------------aa-aa------a-------------aaaa---aca---
-----a----c--caaaaa-acata---atgga--g-tat---t----ttg----tg--c
cta---------------------------------------------------------
------------------------------------------------------------
------------------------------------------------------------
------------------------------------------------
>TDR13|8554
------------------------------------------------------------
------------------------------------------------------------
------------------------------------------------------------
-----------------------------------caacataggctcattct--g-aaaa
c-gt-agccc--t-ata-tttatttctgatgatcgcaaattatgtagccagaag-ta-t-
-gaatggctgcatttcat-c-tttaaaatgaac--------------t------------
acag-----gg----------t--t---a-------------ttctatttct-tac----
-ttacc-agcagagtgcctacttccg-tatggaag-gc-tttcc-cattgttatcacttt
gtctgg---t-agcacgacatgtacgatgg-tagacttaagacacagagc-agagttgac
cgcaatgatg-aggttttaagtcag-----gtg------aaga---ac---------ggt
tc-ca-gaaa---------g--ca-ggcaag-tt-tatat-aaa-------------aa-
a-t-a-t------a-t-aaac---aagtaa-ataa-caggg-tgagagtgtggtaaaatt
--------tgaaaacgt----ggaa-a-a-aaatcaggg-------------ga------
------------ctt-tttatttt-------------------cttgattgctttt---t
aaa-a-tact--g-t-gg-tagggtttaaggaag---tgggt--gggcgg------gtaa
atc-tgtgc-tt-tt-t--aaaacattattggttggac----------------------
------------------------------------------------------------
------------------------------------------------------------
--------------------a-ac-c-acacctctggtggatttacttgaaaacagcagg
tgtgaatgtcactcg-taagtg-aaa-tttgagttct-g--aaaaa--gc-attta-tag
cagcct-ctggtgga-cttgtgag-taa-a-aa--a-ac-tgca----------------
------a-aa------------aa-aa-----cg-----tagcttctgaga-c-atattt
-tgatc---tttccagaaatgtata-t-a-gcg--a-tacgt-a--a-tc-aaaatgagc
ctgggttg----------------------------------------------------
------------------------------------------------------------
------------------------------------------------------------
------------------------------------------------
>TDR13|8555
------------------------------------------------------------
------------------------------------------------------------
------------------------------------------------------------
------------------------------------------------------------
----------------------------------------------gtcaaaaa-t----
------------------------------------------------------------
------------------------------------------------------------
-----------------------tta-aataaaca-------------------------
------------------------------------------------------------
------------------------------------------------------------
------------------------------------------------------------
-------------------------agtaa-atga-ctggg-tgagaatgtggtaaaatc
--------tgaaaatgt----ggt--a-a-taatcaggca-------------aag-g--
------------c-----------------------------------------------
------------------------------------------------------------
----ttttc-tt-tt-g--aaaac-----------tgtttaggaaagtgg--gtgggcag
gtca--------------------------------------gtcgattgg---------
----------------------tca-----g----c--------ca--------------
gtca----------gtc-a-a-ca-g-tggcctctggtggatttatgcaagagccgcata
cacaagtggcactca-tgagag-aaa-cttgagatct-g--aaaaa--gc-ataca-aag
cgggct-ctggtgga-ttcgc-ga-aaa-c-aa--a-aa-ctgc----------------
------a-aa------------aa-ag-----ca-----tagctcctggga-c-atttt-
---g-g-c-actgtagaaatgtata-t-a-ggg--g-tata--t--tttc-agaatgagc
ctggcttg----------------------------------------------------
------------------------------------------------------------
------------------------------------------------------------
------------------------------------------------
>TDR13|8556
------------------------------------------------------------
------------------------------------------------------------
------------------------------------------------------------
--------------------------------------------ctcattct--a-aaaa
t-gt-accgc--t-ata-cacatttctggagattacgaattatgtagccagaag-ta-c-
-atatggctgcattttgt-t-t----------ggttgt-ttg-gcggt------------
atga-----ag----------c--c---a-------------ttccttttc-gcgc----
-ttacc-aattaccc-------------------------------gctgttaccagttt
gtccagt--t-agctcaacacgcaagtcgg-tggacttgagatgcagaga-ggagctgac
catgatgacg-gga-ttggaggccc------ca------aaga---ac---------agt
tg-ca-aaaa---------g--ct-tgtaaa-ac-aaaaa-cag-aa--tc----c-ag-
g-a-a-ta--a-aa-t-aaac---aagtaa-atag-cagag-tgagaatgtggtaaaatc
--------tgaaaatgt----ggt--a-a-aaatcaggc-------------gaaa-g--
------------------------------------------------ttgctata---g
aaa-----------------------------------------------------ttca
atc-agtgc-at-tt-g--aaaacagtattagttgggtttaagaaaggag--cagggtgg
g----------------------------tca----gtca------atcgg---------
----------------------tca-----t----t--------ca--------------
gtca----------gtc-g-a-ca-g-cagcctctggtggatttacatgagaacagcagg
agcacatggcacacg-tgatag-aaa-tttgatatct-t--aaaaa--gc-gaaca-cag
cagcct-ctggtgga-ttcac-aa-aaa--aaa--a-aa-ataaat--------------
------a-aa------------aa-aa-----tg-----tagctcctggga-c-atactt
g-gc-g-c-tctccagatgtgtata-t-a-gcg--g-tacg--t--tttt-agaaagagc
ctgagttg----------------------------------------------------
------------------------------------------------------------
------------------------------------------------------------
------------------------------------------------
>TDR13|8557
------------------------------------------------------------
------------------------------------------------------------
------------------------------------------------------------
-----------------------------------caacattggctctttct--g-aaaa
c-gt-agccc--t-ata-tacatttctgaagacctcgaattatgtagccagaag-tt-c-
-atctggctgcatttcgt-t-tttaaaatgaatgctac-agg-gcagc------------
atga-----ct----------c--a---g-------------ttccttttt-agtg----
-ctcac-cgctgatgaatttccgccg-tatgaatg-gc-tatcc-cgctgttaccagttt
g-cttag--t-atcgcgtcatgtac-----------------------------------
------------------------------------------------------------
------------------------------------------------------------
----------------------------------g-ttgtg-tgagaatgtggtacaatc
--------tgaaaatgt----ggt--a-a-aaaacagct-------------gagg-g--
------------ctt-ttcttttt-------------------ctggattgctttt---g
aaa----act-gt-t-gg-ttgggtttggggaag---gcggt--gggca------agtca
atc------------------gaaa--------------ggaggaaggag--gaaggtgg
g----------------------------tca----gt----------caa---------
----------------------tca-----t----t--------ca--------------
gtca----------gtc-g-a-ca-g-cggcctctggtggatatatgctagaacagcagg
cacgaatgtcactca-agagaa-aa---ttaagatct-c--aagaa--gc-gtaca-cag
tagcct-ctggggga-ttagc-ga-aaa-c-aa--a-aa-ct------------------
--------ga------------aa-ga-----aa-----tgcctccaagga-c-gtattt
t-gc-t-c-tctgcagaattgtata-t-a-gct--g-taca--t--ttac-agaatgagc
ccgggttg----------------------------------------------------
------------------------------------------------------------
------------------------------------------------------------
------------------------------------------------
>TDR13|8558
------------------------------------------------------------
------------------------------------------------------------
------------------------------------------------------------
------------------------------------aacacgggctcatttt--g-aaaa
c-gt-aaccc--t-gta-tgcattccaggaaagcgcaaattatgtagccagagc-ta-t-
-gtatagctgcattccgt-c-tttaaaa-aaattctat-ggg-gcagt------------
ttga-----tg----------c--cgcta-------------tttcttttt-g-tg----
-ctacc-aactaaccgcttacgttcg-tgtggatg-gt-ttttc-tgcttttaccatttt
gcccag---t-aactccccatgcaggtcgg-t---ctcgagatgcaaaga-ggacttgac
catgacgatg-aga-gtctggtaa----------------aga---at---------gat
tt-ca-gaaa---------g--ca-ggtaaa-ac-taaaa-caaaac--ac----a-aa-
a-a-a-tt--a-aa-t-aaac---aagtaa-atag-caggg-tgagaaagtggtaagatc
--------tgaaaatgt----ggt--a-a-aaagcaggca-------gcagcgaaa-a--
------------ctt-ttcttttt-------------------ctggattgcttttgatc
aaa-a-cact-at-c-gg-ttgggattaggaaatg---gggt--gggtg------tatca
atctggtgc-tt-tt-a--aaaacactatcggttgggtttatggaaggcg--gttggtg-
---------------------------gggtt----att--ggtcggttgg---------
----------------------tcagttg-gttcgtcaatcagtca--------------
gtca----------ttc-t-a-ca-g-cggcctctggtggatttacgcaagaacagcagg
cacgaatggcact---agagag-aaa-tttgagac-a---aacaat--ga-gatta-aag
tggaca-ca---------------------------------------------------
------------------------------------------------------------
------------------------------------------------------------
------------------------------------------------------------
------------------------------------------------------------
------------------------------------------------------------
------------------------------------------------
>TDR13|8559
------------------------------------------------------------
------------------------------------------------------------
------------------------------------------------------------
----------------------------------------------cattct--g-aaaa
c-gt-agccc--a-tta-taaattttcgttga------attacgtagccagag-cta-c-
-gtatggctgcagttcat-c-tt-------------------------------------
------------------------------------------------------------
------------------------------------------------------------
------------------------------------------------------------
------------------------------------------------------------
------------------------------------------------------------
------------------------------------------------------------
------------------------------------------------------------
------------------------------------------------------------
------------------------------------------------------------
------------------------------------------------------------
------------------------------------------------------------
------------------------------------------------------------
------------------------------------------------------------
-----------------------------tgagatct-c--aaaaa--gc-gtaca-cag
tggcct-ctgatgca-ttctt-ag-aaa-a-ca--a-aa---------------------
--------------------------------------------actgaga-a-gtagtt
-tgt--gc-tctcc---------ca-t-a-ggg--g-tacg--t--aatc-agaatgagc
atgagttg----------------------------------------------------
------------------------------------------------------------
------------------------------------------------------------
------------------------------------------------
>TDR13|8560
------------------------------------------------------------
------------------------------------------------------------
------------------------------------------------------------
-----------------------------------caacacaagctcatttt--g-aaaa
c-gt-acccc--t-gta-tagatttctagagactttgaattatgtagccagag-gta-c-
-gtatggctgcatttcat-c-cttaaaacgaatgctac-aggaggggaatgacatcgctg
atgg-----ct----------t--c---------------tgtgtcttttc-------gc
gctgct-ggctggccatttacctctg-tgtgaacc-tc-ttttc-tgctgttaccagttt
gccccg---t-agcttgtcatatacatcgg-agaacttgagatgcagaga-ggagttgac
tgcgacaaca-agg-ttcaagtcca-----atg------aaga---ac---------gat
tc-ca-gaaa---------g--ca-ggtaaa-ac-aa-----aaaag-gc-----a-aa-
t-a-a-t--aa-aa-t-aaaa---aaatta-ataa-caggt-taagaacgaggtaagatc
--------tgaaaacat----ggt--g-a-aaatcaggca-------gctgcgagg-g--
------------ctt-ttcttttt-------------------ctgaaatgtttttt-tt
aaa-a-cact-gt-t--g-tttcgtttaggaaacg---tggt--gatca------ggtca
atc-ggtgc-tt-tt-g--aaaacactatcggttaagtttagggaatggg--gtgtgtgt
----------gtg---------------gatgattgatc--agtcagttgg---------
----------------------tta-----t----t--------ca--------------
gtca----------gtc-a-g-ta-g-cagcctttgatagatttaagcgagagcagcatg
cgtgaatggcattcg-cgagag-aaa-tttgagatct---gaaaaa--gt-aaaca-cca
cgacct-ctggtgga-tttgc-aa-aaa-c-aa--a-aa-aaaaa---------------
-aa---a-aa------------aa-aa-----gg-----tacctcctgggg-c-gtattt
-cac-a-c-tctcca---------------------------------------------
------------------------------------------------------------
------------------------------------------------------------
------------------------------------------------------------
------------------------------------------------
>TDR13|8561
------------------------------------------------------------
------------------------------------------------------------
------------------------------------------------------------
-----------------------------------caacataggctcattct--g-aaaa
t-gt-agccc--t-cta-tacatttccagagaccacaaataatgtagccagagg-ta-t-
-gtatggctgcatttcg--tctttaaaacaaatgatat-ggg-ttggt------------
atga-----------------------cg-------------ttccatttc---------
-------------gcgcttaccagtg-tatggact-tc-tttac-cactgttgccagttt
gtccagt----agcttgcaatgtatgttgg-cagacttgagactcagaga-ggagttgac
cacaacgaca-tgg-tccgagtctg-----gtg------atga---gc---------ggt
tc-ca-gaaa---------g--ca-ggtaag-ac-aaaaa-caaaag---c----c-aa-
a-a-a-ta--a-aa-t-taat---atgtga-atg----------------tggtaaaatc
--------tgaaaacgt----ggt--a-a-aaatcaggc-------------gagg-g--
------------ctt-ttactttt-------------------tcggattgctttt---t
aaa----act-gt-c-gg-ttaggtttaaggaag---agggt--gga--g----gggtca
att-ggtgc-tt-tt-g--aaaacactattggttgggtttggggaaggag--cggggttg
gtca--------------------gtagatca----gtc--attcagttag---------
----------------------tca-----a----t--------ca--------------
gtca----------gtc-g-a-cg-g-cggcctctggtggatttatgtgagaacagcagg
cgcgaatgccactcg-cgagag-aaa-tttcagatct-c--aaaaa--ac-gtaca-cag
cagcct-ctggtaga-ttcac-ga-aaa-g-aa--a-aa-ctgc---------------a
a-a---a-aaaa---------------------t-----tagctcctggga-c-atattt
g-tc-a-c-tctccagaaatatgt------------------------------------
------------------------------------------------------------
------------------------------------------------------------
------------------------------------------------------------
------------------------------------------------
>TDR13|8562
------------------------------------------------------------
------------------------------------------------------------
------------------------------------------------------------
-----------------------------------caacgtag-ctcattga--g-aaaa
c-at-agccc--t-gta-tacatttctggagatcgcaaattatgtagccagaagtta-c-
-atatggctgcatttt-----tttaaaacgaacgatac-agg-gcact------------
atgg-----cg----------c--c---g-------------ttctttttt-gcgc----
-ttacc-agctgaccgcttacctttg-tatgga-g-gt-tttcctc-ctgtaaccagttt
gtcc-------------------a-----g------tt---------a--------t---
--------c------t--------------------------------------------
---c-----a--------------------------------------------------
--------------------------------t---ca----tg---atgt--t------
---------g-----gc----gg-------a-----------------------------
------------------ct-t-----------------------g-a--g---------
----a-ca---------------g---a--ga------ggg---g---------------
-------------------------------gttgggtt-ag------------------
-------------------------------------------tcgattgg---------
----------------------tca-----g----t--------ca--------------
gtca----------atc-g-a--aaa-cgacctc--gtagatttacacgagaacagcagg
cgtgaataacattca-cgagag-aaa-tttgagatct---taaaaa--gc---aca-cag
-ggctt-ctg---g--tttgc----aaa---aa-------ctgc----------------
------a-------------------------c------ta----ctggga--ggtattt
-ggc--tc-tcttcagaaatgtgta-t-a---g--gatatg--t--tttc-acaatgagc
ctgggt------------------------------------------------------
------------------------------------------------------------
------------------------------------------------------------
------------------------------------------------
>TDR13|8563
------------------------------------------------------------
------------------------------------------------------------
------------------------------------------------------------
------------------------------------------------------------
------------------------------------------------------------
------------------------------------------------------------
------------------------------------------------------------
------------------------------------------------------------
------------------------------------------------------------
------------------------------------------------------------
------------------------------------------------------------
------------------------------------------------------------
------------------------------------------------------------
------------------------------------------------------------
------------------------------------------------------------
------------------------------------------------------------
------------------------------------------------------------
------------------------------------------------------------
-----------------------a-g-cagcctctggtatattaaagcgagaacagcagg
ctcaaatggcactcg-caacag-aaa-tctgagatct-c--aaaaa--ac-ataca-gag
cagcct-ctggtgga-ttcac-aa-aaa-taat--a-aa-ataaataaat--------gt
aaa---a-aa------------aa-aa-----tc-----tagctccttgga-c-agattt
g-gc-c-c-tctttaaaaatctata-t-a-gtg--g-taca--t--ttac-a--------
------------------------------------------------------------
------------------------------------------------------------
------------------------------------------------------------
------------------------------------------------
>TDR13|8564
------------------------------------------------------------
------------------------------------------------------------
------------------------------------------------------------
-------------------------------------acattggctcattct--gaaaag
t-gt-agccc--t-ata-tacatttctggagagcgcaaattatgtagccagaag-ta-c-
-gaatggctgcatttcgt-c-tttaaaacaaacgacac-ggg-gaggt------------
atga-----cg----------t--c---a-------------ttccttttc-acgc----
-ttacc-agctgaccgcataccttcg-tatagatg-gc-tttcc-caccgttaccagttt
gtccag---t-ggctcgctacgtatgtcag-cggacttgagacacagaga-ggagttgac
cgcgatg----ggg-tttatgtctg-----tca------aaga---ac---------ggt
tg-ca-gaaa---------g--ca-ggttat-ac-aaaaa-caaaag--c---c-t-aa-
a-a-a-ta--a-aa-------------tag-agaa-caggg-tgagaatgtggtaaaatc
--------tcaaaatgt----ggt--a-a-aaatcag-------------ttaagg-g--
------------ctt-ttcttttt-------------------ctagattgcttttga-a
atc----act-gt-t-gg-ttgggtttagggaac---taaga--gggc-------ggtca
gtc-ga------------------------------------------------------
-----------------------------tca----gtc--agtcagtcag---------
----------------------tca-----g----t--------ca--------------
gtct----------gtt-g-a-ca-g-cagcctttggtggatttacacgagaaaagcagg
agtaaatggcactca-caagag-aaa-tttgagatct-g--aaaaa--gc-ataga-cat
cggctt-ctggtgga-tttgt-ga-ata-c-aa--------------------------a
tct---a-ca------------aa-aa-----ta---tttacctccatgga-c-atattt
g-ga-g-c-tcttccgaattttata-t-a-ggg--c-taca--tt-tttt-agattgagc
ctgggttg----------------------------------------------------
------------------------------------------------------------
------------------------------------------------------------
------------------------------------------------
>TDR13|8565
------------------------------------------------------------
------------------------------------------------------------
------------------------------------------------------------
------------------------------------------------------------
------------------------------------------------------------
------------------------------------------------------------
------------------------------------------------------------
-----c-agctgactgcttacctcca-tgtggatg-gc-ttttc-ctctataaccagttt
gttccgt--t-aactcattatgtacgtcag-cagacttgagacgcagaaa-ggagttgaa
ca---------------cgagtcct-----gtg------aaga---ac---------ggt
tc-ca-gaaa---------g--ca-ggtaag-ac-aaaaa-cagaat--c---c-a-aa-
a-a-a-ta--a-aa-t-aagc---aagtaa-atga-caggg-tgagaatgtggtcaaacc
--------tgaaaatgg----ggt--a-c-aactcag-------------aggagg-g--
------------ctt-ttcttttt-------------------ctggattgctttt---g
taa----att-gt-t-gg-ttggttttagggaag---taggt--gggcg------ggtca
atc-g-----------------ataaaattgtttggatttaggaaaggag--aaggatgg
g----------------------------tca----gtc--gattggtcat---------
----------------------tca-----g----t--------cagtcaa------aca
gtca----------ttc-a-a-ca-g-ggccgtctggtgggtttatgcgagaacagaagg
cgcgaatgccacttg-cgaaag-aaa-tttgagatat-a--aaaaa--gc-ataca-cag
cggcct-ctcgtgga-ttcgc-ag-aaa-c-at--a-aa-ctg-----------------
-c----a-ta------------aa-aa-----cg-----tacctcctggga---ggattt
c-gc-g-g-cctccagatatgtata-c-a-gag--g-tacg--t--tttc-agaatgagc
ctgggttg----------------------------------------------------
------------------------------------------------------------
------------------------------------------------------------
------------------------------------------------
>TDR13|8566
------------------------------------------------------------
------------------------------------------------------------
------------------------------------------------------------
------------------------------------------------------------
------------------------------------------------------------
------------------------------------------------------------
------------------------------------------------------------
------------------------------------------------------------
--------------------tgtacatcgg-cgggtttgagatgtagagc-cgagtt---
------------------------------gac------aggt---tc---------gag
tc-ta-gaaa---------g--gg-ggtaat-ac-aaaaa-cagaa--gcc-a--a-aa-
a-a-a-tt--a-aa-t-aaac---aagcac-ataa-cagag-tgagaacatgataaaatc
--------tgaaaatgt----ggt--a-a-aaatctg-------------g---gg-g--
------------ctt-ttcttttt-------------------ctggattgtt-------
-------------------ttgggtttagggaaga---gtat--tgttg------ggtca
g----gtgc-tt-ttc---aaaatactattggttgggtttagggaagggg--gagag---
--------------------------------------t--ggtcggttgg---------
----------------------tca-----g----t--------cagtcag------tga
gtta----------gtc-a-a-ca-g-tgaaatctggtggatttacgtgagaa-------
----------actcg-cgagag-gta-tttaagatct---caaaaa--gc-ataca-cag
cagcct-agggagga-tttac-gg-aaa-c-ca--a-aa-ctgcaaa------------a
aaa-aaa-aa------------aa-aa-----ag-----tacctccttgga-t-gtattt
-tgc-t-c-tgtccaaaagtgtata-t-a-gcg--g-tacg--t--aatc-agaatgagc
ctggattg----------------------------------------------------
------------------------------------------------------------
------------------------------------------------------------
------------------------------------------------
>TDR13|8567
------------------------------------------------------------
------------------------------------------------------------
------------------------------------------------------------
------------------------------------------------------------
------------------------------------------------------------
------------------------------------------------------------
------------------------------------------------------------
------------------------------------------------------------
------------------------------------------------------------
------------------------------------------------------------
------------------------------------------------------------
------------------------------------------------------------
------------------------------------------------------------
-------------tt-cctttttt-------------------ctggattgatttt---t
aaa-a-ca-c-tg-a-gc-ttgggtttagggaag---tgggt--gggcg------ggtca
atc-tgtgc-tt-tt-t--aaaacactattggttgggtttagggaaggga--gagagtgg
a----------------------------ggg----att--ggtcagtta----------
------------------------------------------------------------
------------------------------------------------------------
------------------------------------------------------------
------------------------------------------------------------
------------------------------------------------------------
------------------------------------------------------------
------------------------------------------------------------
------------------------------------------------------------
------------------------------------------------------------
------------------------------------------------
>TDR13|8568
------------------------------------------------------------
------------------------------------------------------------
------------------------------------------------------------
------------------------------------aacacagtctcattgt--g-aaaa
c-gt-agagc--c-ata-tacatttctggagagcacaaattatgtagctagag-cta-t-
-gtatgtctgcatttcat-t-tttaaaacaaactctac-agg-gcag-------------
acga-----ct--------------------------------tttctttt-caca----
-ctacc-atttgaccacctgcctcat-tgtggacg-gc-ttttt-tgctattaccagttt
gtccag---t-ggcttgctgtgtacaattta-agactttagatgcagaaa-cgagttgac
tgtgatgacg-ggg-ttcgaatcca-----aca------aaga---ag---------ggt
tc-ca-gaat---------g--ca-gttaaa-acaaaaa--taaaag-gt-----a-aa-
aaa-a-ta--a-aa-t-aaag---aagtaa-ataa-caggg-tgagaacgtggtcatatg
--------tgaaaatgt----ggt--a-a-aaatcaggtg-------actgcaagg-g--
------------ctt-ttt-----------------------------------------
------cagt-gt-----------------------------------------------
------tgc-tt-tt---gaaaacactgttagttgggtttaggcaagagt--gtgggtgg
g-------------------------aga------------ggttggtcag---------
----------------------tca-----g----t--------ca--------------
gtcag----------tg-g-a-ca-g-cgacctt--atggatttacttgagaacagcagg
cgtaattgacactca-cgggag-aaa-tttgagacca---aaaaaa--g-----ca-cgg
tagcct-ctagtgga-tttgtgaa-aca---aa--atgc---------------------
--------aa------------aa-aa------g----ctttctcctgggaat--tattt
-tgc-g-c-tctccagaagtgt--------------------------------------
------------------------------------------------------------
------------------------------------------------------------
------------------------------------------------------------
------------------------------------------------
>TDR13|8569
------------------------------------------------------------
------------------------------------------------------------
------------------------------------------------------------
-----------------------------------caacataggctcattct--g-aaaa
t-gt-agccc--t-aca-tacatttctggagctaatgaattacgtagccagaag-ta-c-
-gtatggctgcattttgt-t-tttaaaacgaacgctac-agg-gtgat------------
atga-----tg----------c--a---g-------------tttcttttt--cac----
-atacc-agctgaccatttaccttct-tataaacg-gt-tttct-tgctgttgctaattt
gtccag---t-agcttaccaagtacgtctg-cgaacttgagacccagaga-gaagttgaa
caagacgaca-gtg-ttcgagtccg-----acg------aaga---ac---------agt
tc-ca-gaaa---------a--ca-ggtaag-ac-aaaca-caaaag--cta-a-a-at-
a-a-a-tt--a-aa-t-aaag---aagtaa-ataa-caggt-tgagaatgtggtaaaatc
--------tgaaaatgt----ggt--a-a-aatcatcatta-------------------
--------------t-ttcttttt-------------------gtgaattattttt---t
aaa----act-gt-c-gg-ttgggtttagggaag---tgggt--aggca------agtca
atc-agtgc-tt-tt-g--aaaacacttttgtttgagtttagggaaggag--gagggtgg
gtcag------------------------tcg----atc--agtcagtaag---------
----------------------tca-----g----t--------ca--------------
gtca----------gtc-g-a-ca-g-tggcctctagtggatttaaacaaaaacagcagg
cactgatggcactcg-tgagaa-aaa-attgagatct-g--aaaaa--gt-gtaca-cag
caactt-ttggtgga-tttgc-aa-aaa-c-aa--a-aa-ctgtaaaaaga---------
-aa---a-aa------------aa-aa-----tg-----tagctccttgaa-c-gtattc
g-gc-a-c-tctcaagaaatgtata-t-a-gca--g-taca--t--tttc-agaatgagc
ctgggttg----------------------------------------------------
------------------------------------------------------------
------------------------------------------------------------
------------------------------------------------
>TDR13|8570
------------------------------------------------------------
------------------------------------------------------------
------------------------------------------------------------
----------------------------------------------cattct--a-aaaa
c-at-agccc--t-ata-tacatttgtggacatcacaaaatatttagccagag-cta-c-
-gtatggcagtatttcgt-c-tttaaaatg------------------------------
-----------------------------------------------------cac----
-ttacc-tgccgactgcttacctccg-tatggaca-gc-tttcc----------------
------------------------------------------cac---------------
------------------------------------------------------------
---------------------------------------------------------ga-
a-a-a-ca--a-aa-a-g------------------------------------------
------------------------------------------------------------
------------------------------------------------------------
------------------------------------------------------------
------------------------------------------------------------
------------------------------------------------------------
------------------------------------------------------------
------------------------------------------------------------
------------------------------------------------------------
------------------tgc-aa-aaa-a-ta--a-aa-atat----------------
------a-aaa--------------aa-----ac-----tgtt-cctggga-t-gtattt
-agc--tc-tctccagaaatgtata-t-a-agg--g-tacg--t--aatc-acaatgagc
ctgggttg----------------------------------------------------
------------------------------------------------------------
------------------------------------------------------------
------------------------------------------------
>TDR13|8571
------------------------------------------------------------
------------------------------------------------------------
------------------------------------------------------------
------------------------------------------------------------
----------------------------------gcgaattatgtagccagag-cta-t-
-gtatgactgcattttgt-c-tttaaaacgaatgctac-gggggcggtatgatgccaccg
atgg-----ct----------t--c---------------tgtttcttttc-------at
gctatc-agctgactgcttacctctg-tgtggacg-gc-ttttc-cattgttgccagttt
gcccag---t-agctcgcagagtatgttgg-ttgaatttagatgcaaaga-ggagttgac
tgtgaccacg-agg-tttgaattct-----gct------aaga---at---------gat
tc-ca-gaaa---------g--ca-ggt--g-ac-aaaaa-caaaag-gc-----g-aa-
a-a-a-t--aa-aa-t-caac---aagtaa-ataa-caggg-tgagaacgtggtaagatc
--------agaaaatgt----ggt--a-a-aaattaggc---------------------
------------------------------------------------------------
---------------------ggctgcagggaagg---cagt--gatcg------ggttg
att-cgtgc-tt-tt-a--aaaacacttttggttgggtttaaggaaggag--gagggtag
----------ggg----------------------gact--ggtcggtcag---------
----------------------tcc-----g----t--------ca--------------
gtca----------gtc-g-a-ca-g-aagcctctggtggatttacgtg--------agg
tgcgaaagccatttg-caagac-aaa-tttgagatct---caaaaa--gc-gtaca-cag
cggcct-c---------------------a-aa--a-aa-ctgt----------------
------g-aa------------aa-aa-----ct-----tacctccaggga-c-aaattt
-cat-g-c-tcttcagaaatgtata-c-a-ggg--g-tacg--t--atcc-ttaatgagc
ctaggttg----------------------------------------------------
------------------------------------------------------------
------------------------------------------------------------
------------------------------------------------
>TDR13|8572
------------------------------------------------------------
------------------------------------------------------------
------------------------------------------------------------
-----------------------------------------aggctcattct--g-aaat
a-at-agccc--t-att-tacatttctaaagatcacaaagtatgtagaattatg-ta-t-
-gtaaggctgcatttcgt-c-tttaaaacaaacggtat-ggg-gtggt------------
acga-----ca----------c--t---g-------------tttcgcttc-gcgc----
-ttacc-agctgactgcttacctcca-tatgaaca-gc-tttct-tgctgttaccagttt
gtccag---t-agctcatcatgtacgtcgg-tggagttgagatacaggga-gaagttgac
cactatgaca-agt-tacaagcctg-----gca------aaga---ac---------ggt
tc-ta-gaaa---------g--cg-agtaag-ac-aaaaa-cagaaa--cc------aa-
a-a-aata--a-aa-t-aaac---aagtaa-a--t-aacag-tgagaatgtagtaaaata
--------tgaaaatgt----ggt--a-a-aaatcaa-------------atgagt-g--
------------ctt-ttcttttt-------------------ctggatttctttt---t
aaa---------------------------------------------------------
------------------------tctgtctgttgggtttagggaagtgg--gtggttgg
gtcagt--------ga--------gtcgaacg----gtc--agtgagtcag---------
----------------------tca-----t----t--------ta--------------
atca----------gtc-a-a-ca-g-tggcctctggtgga-ttacgtgagaacagcagg
cgtgaatggcacatg-caagag-aaa-tttcagacct---caaaaa--gt-gcaca-cag
ccacct-ttggtgaa-tttgt-aa-aaa-c-aa--a-aa-ctgc----------------
-aa---a-aa------------aa-aa-----tg-----tagctcctgg-----------
------------------------------------------------------------
------------------------------------------------------------
------------------------------------------------------------
------------------------------------------------------------
------------------------------------------------
>TDR13|8573
------------------------------------------------------------
------------------------------------------------------------
------------------------------------------------------------
------------------------------------aacataggctcgtttt--g-aaaa
c-gt-agccc-----ta-tacatttctggatattgcaaattaatgagccagaag-ta-c-
-atatggctgcatttcaa-c-ttaaaaatgaacactat-gg-------------------
------------------------------------------------------------
------------------------------------------------------------
------------------------------------------------------------
------------------------------------------------------------
------------------------------------------------------------
------------------------------------------------------------
------------------------------------------------------------
------------------------------------------------------------
------------------------------------------------------------
------------------------------------------------------------
------------------------------------------------------------
------------------------------------------------------------
------------------------------------------------------------
------------------------------------------------------------
------------------------------------------------------------
------------------------------------------------------------
------------------------------------------------------------
------------------------------------------------------------
------------------------------------------------------------
------------------------------------------------------------
------------------------------------------------
>TDR13|8574
------------------------------------------------------------
------------------------------------------------------------
------------------------------------------------------------
------------------------------------------------------------
------------------------------------------------------------
------------------------------------------------------------
------------------------------------------------------------
------------------------------------------------------------
------------------------------------------------------------
------------------------------------------------------------
------------------------------------------------------------
------t--aa-aa-t-aaac---aagtaa-ataa-caggt-tgagaatgtggtaagatc
--------taaaaacgt----agt--a-a-aaatcaggtg-------g------------
------------------cttttt-------------------ctgaat-----------
------------------------------------------------------------
------tgc-tt-tt-g--aaaatactatcggttgggtttagggaagggg--gcgggtgg
gttt------------------------atcg----gtc--tgtcagttgg---------
----------------------tca-----g----t--------ca--------------
g--------------tc-g-a-ca-g-cggccttaaatggatttacacgagaacagtagg
tgcgaatagcactcg-caagag-aaa-tttgagatca-g--aaaag--gc-gtaca-cag
cagcct-ctggtgga-ttcac-ga-taa-c-aa--a-aa---------------------
------------------------------------------ctcctgggg-c-gtattt
t-cc-g-c-tgtccagaaatgtata-c-a-gag--g-ttca--t--attt-ataatgagc
ctggattg----------------------------------------------------
------------------------------------------------------------
------------------------------------------------------------
------------------------------------------------
>TDR13|8575
--------------acggtagcctctggtagatt--------------------------
------------------------------------------------------------
------------------------------------------------------------
----------------------------tacacgagaacaaaaacttttttt--c-agaa
tggt-agctc--t-ata-tacatttctggaaatcgtgaattatgtagccagaag-ta-c-
-gtatggctgcatttcat-c-tttaaaacgaacgatgt-ggg-gcagt------------
atga-----ca----------g--c---g-------------ttccttatc-acac----
-ttacc-agctgaccacttacctcca-tatggacg-gc-tttcc-ccctgtaatcagttt
gtccgg---t-agctcgtcatttatgttgt-cggacttgagacacagaga-ggtgttgac
catgacaaca-ggg-tttaagtcag-----gtt------taga---ac---------ggt
tc-ca-gaaa---------g--t-------------------------------------
-----------------aggc---aagtaa-ataa-caggg-tgggaatgtgataaaatc
--------taaaaa----------------------------------------------
------------------------------------------------------------
------------------------------------------------------------
------------------------------------------------------tggtaa
a--------------------------------------------aattag---------
----------------------gca-----------------------------------
------------------------------------------------------------
------------------------------------------------------------
------------------------------------------------------------
------------------------------------------------------------
------------------------------------------------------------
------------------------------------------------------------
------------------------------------------------------------
------------------------------------------------------------
------------------------------------------------
>TDR13|8576
------------------------------------------------------------
------------------------------------------------------------
------------------------------------------------------------
-----------------------------------caacaaaggctcattct--g-aaaa
c-at-atccc--------------------------------------------------
------------------------------------------------------------
------------------------------------------------------------
------------------------------------------------------------
-----------agcttgccgcgtccgttgg-aagacttgagacacacaga-ggagttgac
cgcaatgaca-ggg-ttcaaatccg-----atg------aaga---ac---------agt
tc-ca-gaaa---------g------------ac-aaaag-aaaaaa--tt---------
---------------g-tagc---aagtaa-atta-cagag-agaaaaggtggtaaaatc
--------tgaaaacgt----ggtaaa-a-aaatcat--------------------t--
------------ctt-gtcttttt-------------------ctggatttttttt---t
aaa-a-cacg-gt-c-ag-tcgggtttagggcag---tgagt--gtgcgg------gtca
atc-aatgc-tt-tt-g--aaaacactattggttgggtttagggaaggag--gagggtgg
g----------------------------tca----gtc--aattacttag---------
----------------------tca-----g-----------------------------
------------------------------------------------------------
------------------------------------------------------------
------------------------------------------------------------
------------------------------------------------------------
------------------------------------------------------------
[truncated: 1,659,211 more chars]
