# Supplementary material for: Zebrafish transposable elements show extensive diversification in age, genomic distribution, and developmental expression
Source: Genome Res. 2022 Jul;32(7):1408–23. doi: 10.1101/gr.275655.121 (PMC9341512; doi:10.1101/gr.275655.121)
Supplement: Supplemental Material [file supp_gr.275655.121_Supplementary_data_2.tar.gz › supp-data-2/DNA-N31_DR.mafft.fa]

>DNA-N31_DR|2888
------------------------------------------------------------
------------------------------------------------------------
------------------------------------------------------------
------------------------------------------------------------
------------------------------------------------------------
------------------------------------------------------------
------------------------------------------------------------
------------------------------------------------------------
------------------------------------------------------------
------------------------------------------------------------
--------------------------------------------------ggtcatt---
---------atca----------------------------ctata--------------
---------aagtgc---ctt--------------------------tgatgt---ga--
--cacaagattgaa--------------tccattt---------------ttttattaat
atgt-----------------------------------a--atttctgat-gttt----
ta---ttataattggtaa----aaccttta-----cacacat--------gcaggtag--
-------aatt-------ataa-------gtg-----tttgaaata------tgttttt-
gtt-aattt--tt-gccat-----attctttcattgaatggatgtgattt--tgc-----
catgtc--ccacac---actgttcagccaacctcagt-gagtctaa-aatgtaggtaaa-
ttagatcaaatg-aaaa-------------------------------------------
------------------------------------------------------------
------------------------------------------------------------
------------------------------------------------------------
------------------------------------------------------------
------------------------------------------------------------
------------------------------------------------------------
------------------------------------------------------------
------------------------------------------------------------
------------------------------------------------------------
------------------------------------------------------------
------------------------------------------------------------
------------------------------------------------------------
------------------------------------------------------------
------------------------------------------------------------
------------------------------------------------------------
------------------------------------------------------------
------------------------------------------------------------
------------------------------------------------------------
------------------------------------------------------------
------------------------------------------------------------
------------------------------------------------------------
------------------------------------------------------------
------------------------------------------------------------
------------------------------------------------------------
------------------------------------------------------------
------------------------------------------------------------
------------------------------------------------------------
------------------------------------------------------------
------------------------------------------------------------
------------------------------------------------------------
------------------------------------------------------------
------------------------------------------------------------
------------------------------------------------------------
------------------------------------------------------------
------------------------------------------------------------
------------------------------------------------------------
------------------------------------------------------------
------------------------------------------------------------
------------------------------------------------------------
------------------------------------------------------------
------------------------------------------------------------
------------------------------------------------------------
------------------------------------------------------------
------------------------------------------------------------
------------------------------------------------------------
------------------------------------------------------------
------------------------------------------------------------
------------------------------------------------------------
----------------------------------------------------------
>DNA-N31_DR|2889
------------------------------------------------------------
------------------------------------------------------------
------------------------------------------------------------
------------------------------------------------------------
------------------------------------------------------------
------------------------------------------------------------
------------------------------------------------------------
------------------------------------------------------------
------------------------------------------------------------
------------------------------------------------------------
------------------------------------------------------------
------------------------------------------------------------
-------------------tt--------------------------tgatgt---cc--
--cacaagattgaa--------------tcagtcc---------------ttta-tgaac
--aa-----------------------tgtgaaatgaaga--aatttttgg-agttt---
ca---atataattggtta----aacctttc-----cacacag--------gtagaaag--
----------------------------------tggtttaaaata------tgttttt-
gtc-aattt--gt-gccat-----attctttcattgaatgaatgtggttt--------gc
cttgtc--ccacac---actgatcagccaaattcagtcg-----aa-aaagttggtaaa-
ttagataaaatg-aaaaagattct-----gaaatattctgat---gtattta--ccaagt
tatt------tga-t-----aaaat-ag-----gtaattttgataacttt---cattttg
t------tttc---ataatag------taataatcattttgcacatgtccttgagattac
tgtc-c-accctgtgatgatgtg-ataaatgccgc-tttaagaaaccctttgatgtactc
attggcat-ccccatgc------cca-ttttgcctttcttcagag-------aagacatc
tgctgtgc-acaca-------------------gtaaatatc--tacatgtt--ttctat
gttt-tcta-tttgtc-ctcatattg--tgtttgaaactgaatgt-tgtcaactttaa-c
at--gtccactctgtcatagtg---aaatatta-acgaacatt----------taaaaaa
ataataataa---ataa----ataaataagaatgtctccagagc-acccg---gaggaaa
-cacatgaacatgggga-------gaacat------gcaaactccaaatgccaactgacc
cagccgaaac----------tcgaaccagtgaccttcgtgctgtgagctaattactgcac
caacgtgtcaccc-----agggtggac-at-atgcattgttatt----------------
----------------------------tatttatttatttattttgtattcatttaatt
gttaatttgtaaatgttt-----tatgttacaacatttat---------acacacatac-
------------tacaccaatagatgcaatacatgagtggacaatacacaacttttggca
atatctgcctcagtctatattaaagatatccttta-aaagtatatataatgaagctcatt
gactgtttgaaataaaaa------------------------------------------
------------------------------------------------------------
------------------------------------------------------------
------------------------------------------------------------
------------------------------------------------------------
------------------------------------------------------------
------------------------------------------------------------
-----------------------------------------------------atgccaa
tgttcctcctgtcatcttgttttccaccgtcatgtt---------------a--------
---aaattattta---tgaa---cttagcaaaaa--gctgtatgtgaattctt--aaata
ac---aa--ataagg-gccagttaatattgtttg----agcgtttgac------------
-aaaatat---tttagagcttggattt-tattttg-aaa----ggaacgtgcaacga--c
tgcatattttattg--aga-----aataatt--gttt-tgtccat-tat----t--tcat
catta----tcagtatac--ttttt--------ccata----------atc-taaaaagt
tgtgttggt--aaagggacac---attacc-tttgtaaaaaaa---ataaa-----ttaa
aatcacactgcaatgataatttaaat---------a-ca-ctactttgaacctgtccatg
--acag-----------gg-ttgggacaa-----------------------------tt
attaagattt--------gtttactg-tttgt----ctgcttgc---------agatt--
------------atttat--aaaaa------------------gtccaacattaa-tttc
--ttacagcc----------------taa-------------------------------
------------------------------------------------------------
------------------------------------------------------------
------------------------------------------------------------
------------------------------------------------------------
------------------------------------------------------------
------------------------------------------------------------
------------------------------------------------------------
------------------------------------------------------------
------------------------------------------------------------
------------------------------------------------------------
------------------------------------------------------------
------------------------------------------------------------
------------------------------------------------------------
----------------------------------------------------------
>DNA-N31_DR|2890
------------------------------------------------------------
------------------------------------------------------------
------------------------------------------------------------
------------------------------------------------------------
------------------------------------------------------------
------------------------------------------------------------
------------------------------------------------------------
------------------------------------------------------------
------------------------------------------------------------
------------------------------------------------------------
------------------------------------------------------------
------------------------------------------------------------
------------------------------------------------------------
------------------------------------------------------------
------------------------------------------------------------
------------------------------------------------------------
------------------------------------------------------------
------------------------------------------------------------
------------------------------------------------------------
------------------------------------------------------------
------------------------------------------------------------
------------------------------------------------------------
------------------------------------------------------------
------------------------------------------------------------
------------------------------------------------------------
------------------------------------------------------------
------------------------------------------------------------
------------------------------------------------------------
------------------------------------------------------------
------------------------------------------------------------
------------------------------------------------------------
------------------------------------------------------------
------------------------------------------------------------
------------------------------------------------------------
------------------------------------------------------------
------------------------------------------------------------
------------------------------------------------------------
------------------------------------------------------------
------------------------------------------------------------
------------------------------------------------------------
------------------------------------------------------------
------------------------------------------------------------
------------------------------------------------------------
------------------------------------------------------------
------------------------------------------------------------
------------------------------------------------------------
------------------------------------------------------------
------------------------------------------------------------
------------------------------------------------------------
------------------------------------------------------------
--------------------------------------------tttgattttgtccatg
--acag-----------gg-ttgacacaa-----------------------------tc
g--gaggttt--------gtttactc-tttgt----ctgctttc---------agttt--
------------atttat--aaaaa-----g-ggcctgagctcgaccaacattca-tttc
--ttacagcc----------------taa--------agtctaat------tattg----
---c----aacagatgtgtgt---t--tttagttt--aaaaagcttt-------------
-cttttttt----ttttttt--tttttggtaa-----tt-----ctgacgt---ctc---
-aaaggcac-ttt-----atagtgataatgaccc--------------------------
------------------------------------------------------------
------------------------------------------------------------
------------------------------------------------------------
------------------------------------------------------------
------------------------------------------------------------
------------------------------------------------------------
------------------------------------------------------------
------------------------------------------------------------
------------------------------------------------------------
------------------------------------------------------------
----------------------------------------------------------
>DNA-N31_DR|2891
------------------------------------------------------------
------------------------------------------------------------
------------------------------------------------------------
------------------------------------------------------------
------------------------------------------------------------
------------------------------------------------------------
------------------------------------------------------------
------------------------------------------------------------
------------------------------------------------------------
------------------------------------------------------------
------------------------------------------------------------
------------------------------------------------------------
------------------------------------------------------------
------------------------------------------------------------
--------------------------------------------------------t---
ta---------------------------------cacagat--------gcaggtag--
-------aatt-------ataa-------g----tgttttgaaata------tgttttt-
------------------------------------------------------------
------------------------------------------------------------
-------------------------------------------------gta--------
------------------------------------------------------------
---------------------------tatta----------------------------
------------------------------------------------------------
------------------------------------------------------------
------------------------------------------------------------
------------------------------------------------------------
------------------------------------------------------------
------------------------------------------------------------
---------------------------cac-tttgc--cagctgcaggtacaacctgtgt
taaataaatgc----tatc-tttagccaaaaatgtcctccctgtcat-tgtccaccctgt
cacaaattctcc-ttgacagggtggac-at-atgca------------------------
---------------------------cactttatttatttattttattaatattttatt
gttaattagctaatg----tttttatgttacaacacttata---cacacacgcacacatg
cacgcacacacacgcacgcacgcacgcaacgcacgcacgcacgacacacacacacacaca
cagactacaccagtatttcaggaggatgtcctttt-aaggtctgtataatggaactcatt
gactgtttaaaataaaaattacagccctaagcatttgtacatttatgtgaacatctgtaa
tctaatta--------------tttacattattctga-----------------------
--------------------------------------cccccccccccc----------
-------------------------------------------------cgaaaataatt
gtttattttcccattaattatcatattgat-aaaaactaattgataacagaagagcaggc
atagtggctcagtggtttaaagtaggtagcgaaaacagaagttgaattcttgaaa---ac
ttttacaa-cccttttaaattaacccttaaatatttct---tgtacctt----ttgtttt
tcaaatgttcctccatatttagtttgctaaataaa--------------------gccaa
tgtccactctgtcatcttgttttccaccatcatgttcaac---ttttat--g--aaaata
aacaaattacttt---caac---ctcagcaaaac--atcttgtgtgatttctt------a
ac---ca--atatgg-gccagttaatattgtttg----aaagtttgac------------
-caaatat---tataga-----------tattttg-aaa----agaatgtgcaacga--t
tgcaaattttatgg--gga-----aatacat--gttt--gtccat-tat----t--tcat
tatta----taaataggc--ttttt--------ccataaatctgcatgatc-taaaaagt
tgggtctat--aaagggacac---attacc-tttctgaaaata----tactttttttaat
aatcagactgcaatgagaatatattt---------a-ta-ctactttaaatttgtccatg
--acat-----------gg-ttgacacaa-----------------------------tt
t--gaagttt--------gtttactg-ttttt----ctgtttgc---------agatt--
------------atttgt--aaaaa-----g-cgcaggagcgtgaccaacattta-tttc
--ttacagcc----------------taa--------ggtctaat------tctta----
---c----aacaactatgtg-----g-ttaaaat----tgaaaatct-taaa--------
-ctttttaa-----------------tgaaga-----tt-----ttgatgt---ctt---
-aaaggcac-ttt-----atagttataacgaccc--------------------------
------------------------------------------------------------
------------------------------------------------------------
------------------------------------------------------------
------------------------------------------------------------
------------------------------------------------------------
------------------------------------------------------------
------------------------------------------------------------
------------------------------------------------------------
------------------------------------------------------------
------------------------------------------------------------
----------------------------------------------------------
>DNA-N31_DR|2892
------------------------------------------------------------
------------------------------------------------------------
------------------------------------------------------------
------------------------------------------------------------
------------------------------------------------------------
------------------------------------------------------------
------------------------------------------------------------
------------------------------------------------------------
------------------------------------------------------------
------------------------------------------------------------
-------------------------------------------------gggtcatt---
---------gtca----------------------------ctatg--------------
---------gggtgc---ctt--------------------------tgatgt---cc--
--cacaggattaaa--------------tcagtcc---------------ttta-ttaac
ataa-----------------------tgcaaaataatga--aattctggt-gttt----
ta---atataattggtta----aactgtta-----cacgt----------gcaggtaa--
-------aatt-------ataa-------g----tgttttgaaata------tcttttt-
gtc-aattt--ttcgccat-----attctttcattgaatagatgtgattt--tgc-----
catgtc--ccacac---agtgctcagccaacttcagt-gactgtaa-aaagtaggtaaa-
ttagatcaaaat-taaaaga-ttt-gt----aatatttctattg--tctttg--acaggt
tatt------tga-t-----aaaat-aa-----gtaattttaatcacttt---tatttag
t------tttt---tta-------taatgttattcattttgcatgtgtccttgaaattgc
tgtt-c-accttgtcatgatgta-gtaaattccccttttatgaaaccctctagtgttcta
acag------------------------------------------gaggttaaaacatc
tgctgtgc-acaca-------------------gtaactatc--tgca-------cttat
gttt-cctattttttt-ctcatattg--ggttttaaactgaatgt-tgtca--------c
at--gtccacactgtcatagtg---aaatatta-attaatat-------------ataaa
aaaatctgaa---ataa---------aaaatatagctttcaatc--tgtg---t-acaaa
-gagcttga-ataggg--------aaacat-tttgc--cagctgcaggtacaaca--tgt
tgaataaat---gc-tatc-tatagctaaacatgtccttactgtcat-tatccaccctgt
cacaattttttttttgacaggctggac-at-atgcattgttattgacac-----------
----------------------------------ttaatttattaaatttattttttatt
tttaatcaat---------gttttatgttattacagttat---------------acac-
----------aatacaccggtagatgcgatacgtgagtggataatgcaaaacttttggca
atagctgtctcagtctatataaatgatatccttta-aaagtcagtagaatggagctcatt
gactgtttaaaaatacaa------------------------------------------
------------------------------------------------------------
------------------------------------------------------------
------------------------------------------------------------
------------------------------------------------------------
------------------------------------------------------------
------------------------------------------------------------
--aaat---------------------------------------------acatgcaaa
tgtccaccctgtcatattgttttcca--gtaatgttcaac---ttttat--g--aaaata
aactaattattta---taaa---cttggcaaaac--atct--tgtgatttctt--aatta
ac---ca--ataagg-gccaggtgaaattgtttg----gaagttatacatgc--------
taaaatat---tttagatctttggttt-cgtt-ta-aaa----agattgtgcaacga--t
tgctaattttattg--gga-----aataaat--gttt-tgtccat-tat----t--tcat
tatta----aaaatagac--tttttc--------cata----------atc-cataaagt
tggcttggt--aaagggacac---attacc-tttcggaaaata----taga-tttt--ac
catcactctgcaataaaaaaatactt---------a-t----actttgaatttgtccatg
--acag-----------gg-atgacac---------------------------------
-------ttt--------tttttttttttttt----ttgctttc---------agttt--
------------atttat--aaaaa-----g-tgcaggagcttaaccaaca-----tttc
--ttacagcc----------------taa--------ggtctaat------taata----
---c----aacaactatgtg-----g-ttaaat-----caaaagtct-gaaa--------
-cttttttt-----tttttc-----ctgaaaa-----tt-----cggacct---ctc---
-aaaggcac-ttt-----atagtgataatgaccc--------------------------
------------------------------------------------------------
------------------------------------------------------------
------------------------------------------------------------
------------------------------------------------------------
------------------------------------------------------------
------------------------------------------------------------
------------------------------------------------------------
------------------------------------------------------------
------------------------------------------------------------
------------------------------------------------------------
----------------------------------------------------------
>DNA-N31_DR|2893
------------------------------------------------------------
------------------------------------------------------------
------------------------------------------------------------
------------------------------------------------------------
------------------------------------------------------------
------------------------------------------------------------
------------------------------------------------------------
------------------------------------------------------------
------------------------------------------------------------
------------------------------------------------------------
------------------------------------------------------------
------------------------------------------------------------
------------------------------------------------------------
------------------------------------------------------------
------------------------------------------------------------
------------------------------------------------------------
------------------------------------------------------------
------------------------------------------------------------
------------------------------------------------------------
------------------------------------------------------------
------------------------------------------------------------
------------------------------------------------------------
------------------------------------------------------------
------------------------------------------------------------
------------------------------------------------------------
------------------------------------------------------------
------------------------------------------------------------
------------------------------------------------------------
------------------------------------------------------------
------------------------------------------------------------
------------------------------------------------------------
------------------------------------------------------------
------------------------------------------------------------
------------------------------------------------------------
------------------------------------------------------------
------------------------------------------------------------
------------------------------------------------------------
------------------------------------------------------------
------------------------------------------------------------
---------------------------------------------------------ggc
atggtgactcagtggtttgcagtagtttgtgaaaacagaagttgaattcttgaaa---ac
ttttacaaccc-ttatatataaaccctttaacatttcttgttgtaactg----ttgtttt
tcaaatgttcctccatatttagttcactaaataaagcctttgtc----------------
------------------------------------------------------------
------------------------------------------------------------
------------------------------------------------------------
------------------------------------------------------------
------------------------------------------------------------
------------------------------------------------------------
------------------------------------------------------------
------------------------------------------------------------
------------------------------------------------------------
------------------------------------------------------------
------------------------------------------------------------
------------------------------------------------------------
------------------------------------------------------------
------------------------------------------------------------
------------------------------------------------------------
------------------------------------------------------------
------------------------------------------------------------
------------------------------------------------------------
------------------------------------------------------------
------------------------------------------------------------
------------------------------------------------------------
------------------------------------------------------------
------------------------------------------------------------
------------------------------------------------------------
------------------------------------------------------------
----------------------------------------------------------
>DNA-N31_DR|92835
------------------------------------------------------------
------------------------------------------------------------
------------------------------------------------------------
------------------------------------------------------------
------------------------------------------------------------
------------------------------------------------------------
------------------------------------------------------------
------------------------------------------------------------
------------------------------------------------------------
------------------------------------------------------------
------------------------------------------------------------
------------------------------------------------------------
------------------------------------------------------------
------------------------------------------------------------
------------------------------------------------------------
------------------------------------------------------------
------------------------------------------------------------
------------------------------------------------------------
------------------------------------------------------------
------------------------------------------------------------
------------------------------------------------------------
------------------------------------------------------------
------------------------------------------------------------
------------------------------------------------------------
------------------------------------------------------------
------------------------------------------------------------
------------------------------------------------------------
------------------------------------------------------------
------------------------------------------------------------
------------------------------------------------------------
------------------------------------------------------------
------------------------------------------------------------
------------------------------------------------------------
------------------------------------------------------------
------------------------------------------------------------
-------------aaaa-aaacatccccaggt--------attcatgtgaacatctgtta
tctaatta--------------tttaccttattctgaaaaa---------aaaaacagt-
------aggt--gtttaacttaagctgcttccaacattcc-----tccatt--------a
tgtacaatgcaaagatttacattcattagcaaatttagtttaatttgaaggacaataatt
gtttattttcctattaatttgcatatcaat-aaaaccaaattgatagcagaaaaggcagc
atggtggctcagtggtttgcagtaattattgaaaacagaagttgatttctttgaa---ac
ttttacaa-cccttttatattaaccctttaatattttttgttttacctg----ttttttt
t--aatgttc---catatttagtttattaattaaagcctttgtcccccctgtcatcttgt
ttttta------------------------------------------t--g--aaaata
aacaaattattta---taac---ctcagcaaaac--atcttgtgtgattagtc--tatta
ac---ca--ataa----ccagttaatatttgatg-----aagtttgac------------
-aaaatat---tttgaa--------------------aa----agaacatacaacaa--t
tgcatattttattg--gga-----aataaat--gttt-tgtccat-ttt----t--ttat
taata----taaatagac--tttat--------ccata----------atc-taaaatgt
taggttggt-taaaatcacac---attacc-tttctgaaaatg----taca-gttt--at
aatcacactgcaatgaaaatatactt---------a-ta-ctcttctgaatttgtccatg
--actc-----------gg-ttgacacag-----------------------------tt
ttaaaggttt--------gtttactg-tttgt----ctgcttgc---------agttt--
------------attttt--aaaag----gg--gctggagcttgaccaacatcaa-tttc
--ttacaacc----------------taa--------gatttaac------taata----
---c----aacaattgtgtg-----g-ttaaat-----caataatct-caaa--------
-cttttttt-----t-----------tttaaa-----tt-----ctgacgt---ctc---
-aaaggcac-ttt-----a-----------------------------------------
------------------------------------------------------------
------------------------------------------------------------
------------------------------------------------------------
------------------------------------------------------------
------------------------------------------------------------
--------------------------------atcattttgcacgtcttcttgaaattgc
tgttcagcctgccaggatgtggtaaatgcccctttaagacccc-------ttactcattg
gcatccccgtgccctatttgcctttcttcagaggaggttaaaacatctgatgtg----ca
gtaggtatctacacttatgtttcctatttttcctcatattgagatttaaactgaatgttg
tcaagcctaacatgtccaccctgtcacagtgaaatattaattaata-----tgtaaacat
ttcagaaattaaaatatagctttttaactgtgtacaaattgcttaaatagggaaacac
>DNA-N31_DR|92836
------------------------------------------------------------
------------------------------------------------------------
---------------gggtcatcgt-----------------------------------
------------------------------------------------------------
------------------------------------------------------------
------------------------------------------------------------
------------------------------------------------------------
------------------------------------------------------------
------------------------------------------------------------
------------------------------------------------------------
-----------------------------------------------------cact---
---------acaaata-------------------------tcaca--------------
------------------------------------------------------------
----caaggttgaa--------------tcagtcc---------------tgta-tgaac
ataa-----------------------tgcggaatactga--aattctgat-gttt----
ta---atatagttggtta----aaccttta-----gacacgt--------acagatag--
-------aatt-------at---------g----tgttttgaaata------tgttttt-
gtc-aattt--tg-gccat-----tttctttcattgaatggatgtgattt--tgc-----
catgtc--ccacac---actgctcagccaactttagttgagtctaa-aaatgagttaaa-
atagatcaaattaaaaaaga-ttt-ta---aaacattcttattg--tcttta--aaaagt
tatt------taa-t-----aaaat-aa-----gtcatttcaataacttt---tgttttg
------------------------------------------------------------
------------------------------------------------------------
------------------------------------------------------------
------------------------------------------------------------
-----------ttttc-tttat--------------------------------------
------------------------------ttt-atta----------------------
-------------------------------------------------------at---
------------------------------------------------------------
------------------------------------------------------------
------------------------------------------------------------
------------------------------------------------------------
------------------------------------------------------------
------------------------------------------------------------
------------------------------------------------------------
------------------------------------------------------------
------------------------------------------------------------
------------------------------------------------------------
------------------------------------------------------------
------------------------------------------------------------
------------------------------------------------------------
------------------------------------------------------------
------------------------------------------------------------
------------------------------------------------------------
------------------------------------------------------------
------------------------------------------------------------
------------------------------------------------------------
------------------------------------------------------------
------------------------------------------------------------
------------------------------------------------------------
------------------------------------------------------------
------------------------------------------------------------
------------------------------------------------------------
------------------------------------------------------------
------------------------------------------------------------
------------------------------------------------------------
------------------------------------------------------------
------------------------------------------------------------
------------------------------------------------------------
------------------------------------------------------------
------------------------------------------------------------
------------------------------------------------------------
------------------------------------------------------------
------------------------------------------------------------
------------------------------------------------------------
------------------------------------------------------------
------------------------------------------------------------
------------------------------------------------------------
----------------------------------------------------------
>DNA-N31_DR|92837
------------------------------------------------------------
------------------------------------------------------------
------------------------------------------------------------
------------------------------------------------------------
------------------------------------------------------------
------------------------------------------------------------
------------------------------------------------------------
------------------------------------------------------------
------------------------------------------------------------
------------------------------------------------------------
-------------------------------------------------ggatcatt---
---------atca----------------------------ctata--------------
---------aagtgc---ctt--------------------------tgatgt---cc--
--catgagattgaa--------------tcagtcc---------------ttta-tgaac
atac-----------------------tgcgaaataatga--aattgtgct-attt----
tt---atataactggtta----aatcttta-----cacacat--------gcaggtac--
-------aact-------ataa-------g----agttttgaaaca------tgttttt-
gtc-aattt--tt-gcatt-----attcttgaattgaatgggtgtgactt--tgc-----
cttgtc--ctacac---actgctcagccatctttagt-gagtctat-aaagtaggcaat-
ttagatcaaatt-aaaaaga-ttt-ta---aaatatctgtactg--acatca--acaagt
tatt------tga-g-----aaaat-ac-----gtcattt--------------------
------------------------------------------------------------
------------------------------------------------------------
------------------------------------------------------------
------------------------------------------------------------
------------------------------------------------------------
------------------------------------------------------------
------------------------------------------------------------
------------------------------------------------------------
------------------------------------------------------------
------------------------------------------------------------
------------------------------------------------------------
------------------------------------------------------------
------------------------------------------------------------
------------------------------------------------------------
------------------------------------------------------------
------------------------------------------------------------
------------------------------------------------------------
------------------------------------------------------------
------------------------------------------------------------
------------------------------------------------------------
------------------------------------------------------------
------------------------------------------------------------
------------------------------------------------------------
------------------------------------------------------------
------------------------------------------------------------
------------------------------------------------------------
------------------------------------------------------------
------------------------------------------------------------
------------------------------------------------------------
------------------------------------------------------------
------------------------------------------------------------
------------------------------------------------------------
------------------------------------------------------------
------------------------------------------------------------
------------------------------------------------------------
------------------------------------------------------------
------------------------------------------------------------
------------------------------------------------------------
------------------------------------------------------------
------------------------------------------------------------
------------------------------------------------------------
------------------------------------------------------------
------------------------------------------------------------
------------------------------------------------------------
------------------------------------------------------------
------------------------------------------------------------
------------------------------------------------------------
----------------------------------------------------------
>DNA-N31_DR|92838
------------------------------------------------------------
------------------------------------------------------------
------------------------------------------------------------
------------------------------------------------------------
------------------------------------------------------------
------------------------------------------------------------
------------------------------------------------------------
------------------------------------------------------------
------------------------------------------------------------
------------------------------------------------------------
-------------------------------------------------gggtcatg---
---------atca----------------------------ctata--------------
---------aggtgc---cat--------------------------tgatgt---cc--
--cacaaaattgaa--------------tcagtcc---------------tata-tgaac
ataa-----------------------tgtgtaatgatga--aattctgat-gttt----
ta---atataattgctga----aacctttg-----cagacat--------gcatgcag--
-------aatt------------------------------aaata------tgttttt-
gtccaattt--tt-gccat-----attctttcattgaatggatgcgattt--tgc-----
catgtc--tcacat---actgctcggccaacttatgt-gagtctaa-aaagtaggtaga-
taaaat------aaaaaagaattt-----taaatattctttttg--tcttta--ataagt
tatt------tga-------caaaa-aa-----agtaatctaataacttt---tattttg
t------attc---gtaat-------------atcatattgcacatgtttttgagtttgc
tgtc-c-accctgtcatgatggt-gtaaatgcccc-tttaaggaaccctctggtgtactc
actggatt-cctcatgc------cca-ttttgcctttctttggag-gaggttaatacatc
tgctgtgc-acaca-------------------gtaa-----tctaca-------tttat
cttt-tcta-tttttc-ctcatattg--tgtttgaaactgaatgt-tgtcaagcttat--
----gtgcaccctgtcatagtg---aaatatta-agtaataa-------------gaaac
attttcagaa---attaaa--------------------------ctgtg---t-acata
-gagcttaa-ataggg--------aaatac-tttac--cagctgcaggtacaact--tat
tgaataaat---gc-tatc-tttacccaaaaatgtcctccctgtcat-tgtccaccctgt
cacaaatccttccttgatagggtgcac---------------------------------
------------------------------------------------------------
------------------------------------------------------------
------------------------------------------------------------
------------------------------------aa----------------------
------------------------------------------------------------
------------------------------------------------------------
------------------------------------------------------------
------------------------------------------------------------
------------------------------------------------------------
------------------------------------------------------------
------------------------------------------------------------
------g-----------------------------------------------------
----------------------------------------------cat-----------
------------------------------------------------------------
------------------------------------------------------------
----------------------------tgttt---------------------------
--------------------------------cattc-----------------------
------------------------------------------------att---------
-----------------------------c------------------------------
-----------------------------------a------------------------
----------------------------------------------------------tt
t-----------------------------------------------------------
------------------------------------------------------------
-------------------------------------ggactaat------taaaa----
---c----aacaattacgtatgt--ggttaaata----aaaaaatct-caaaca------
-tttttatttta------------------------att-----ctgacgt---ctc---
-aaaggcac-ttt-----atagtgataatga-----------------------------
------------------------------------------------------------
------------------------------------------------------------
------------------------------------------------------------
------------------------------------------------------------
------------------------------------------------------------
------------------------------------------------------------
------------------------------------------------------------
------------------------------------------------------------
------------------------------------------------------------
------------------------------------------------------------
----------------------------------------------------------
>DNA-N31_DR|164560
------------------------------------------------------------
------------------------------------------------------------
------------------------------------------------------------
------------------------------------------------------------
------------------------------------------------------------
------------------------------------------------------------
------------------------------------------------------------
------------------------------------------------------------
------------------------------------------------------------
------------------------------------------------------------
----------------------------------------------------tcatt---
---------atca----------------------------caata--------------
---------aagtgc---ctt--------------------------tgatgt---cc--
--cacaagatggaa--------------tcagtcc---------------tata-tgaac
aaaa-----------------------tgcgaaataagtaaaaattctgat---------
-----------------------------------gacacat--------gcgggtag--
-------aatt-------ataat-----------tgttttgaaata------tgtttgt-
gtc-cattt--tt-gccat-----attctttcattgagtggatgtgattt--tgc-----
catgtc--ccacac---actgctcagccaacatcagt-g--------aaaataggtaaa-
ttagatacaatt-aaaatgatttt-tt---taatattctcattg--tcttta--tcaagt
tatt------tga-t-----aaaat-aa-----gtcattttgatcacttt---tattttg
t------ttta---atattat------taataatcgttttgcacgtgtctttgaaattgc
tgtc-ca---ctctcatgatgtg-gtaaat---------------ccctctgatgtactc
a-tgacat-ctccatgc------cca-ttttgtccttcttcagag-aagcttaaaacac-
---------taaca-------------------gtaactatc--taca-----------t
gttt-gcta-tttttc-ctcatattg--tgtttaaaactgaatgt-tctcaagcttaa-c
at------gtcctgacacagta---aaatatta-attaatat--------------aaaa
aaattcagaa---atta---------caaatatagcttttaaac--agta---c-acaaa
-gagcttaa-ataggg--------aaacac-tttgc--cagctgcaggtacgacctgtgt
tgaataaat---gc-taac-tttagccaaaaatgtccttcctgtcaattgtc--------
---------------------------tat------------------------------
------------------------------------------------------------
------------------------------------------------------------
------------------------------------------------------------
-----------------------------------------------aatggagcacatt
gactgtttgaaataaaaa------------------------------------------
------------------------------------------------------------
------------------------------------------------------------
------------------------------------------------------------
------------------------------t-----------------------------
------------------------------------------------------------
------------------------------------------------------------
------a---------------------------------------------------aa
tggccaccctgtcatcttgtttttcaccttcaggtttaac---ttttat--g--aaaata
aacaaattgttta---tcac---ctcagcaaaac--attgtgtgtgatttcct--aatta
at---ca--ataagg-gccagttaatattgtttg----gcagtttgacaaaa--------
-aaaatgtaga---------taggttt-tatttgg-gaa----aaaatgtgtaacga--t
tgcatatttaatgcaa--------aataaat--gttt-tgtccat-tat----t--ttat
taata---------agac--tttttc--------tata----------atc-taaaaagt
ttggttggt--aaacagacac---atcacc-tttctgaaaata----tata-tttt--at
tatcacactgcaa-----------------------------------------------
------------------------------------------------------------
------------------------------------------------------------
------------------------------------------------------------
------------------------------------------------------------
------------------------------------------------------------
------------------------------------------------------------
------------------------------------------------------------
------------------------------------------------------------
------------------------------------------------------------
------------------------------------------------------------
------------------------------------------------------------
------------------------------------------------------------
------------------------------------------------------------
------------------------------------------------------------
------------------------------------------------------------
------------------------------------------------------------
------------------------------------------------------------
----------------------------------------------------------
>DNA-N31_DR|164561
------------------------------------------------------------
------------------------------------------------------------
------------------------------------------------------------
------------------------------------------------------------
------------------------------------------------------------
------------------------------------------------------------
------------------------------------------------------------
------------------------------------------------------------
------------------------------------------------------------
------------------------------------------------------------
------------------------------------------------tttgacatt---
---------tccctta-------------------------ctgct--------------
---------ttgctg---att--------------------------t------------
-----------tag--------------tgattgt---------------aaaa-agtag
ataaat-tgaa----------------caaattaaaataa--tttttaa---tatt----
tgta-ttgtccttaacaagg--ta------------------------------------
-------------------------------------------------------tttc-
at--gata--------------------------------taagtaatttt---------
ggta--------------------------------------------------------
acatatgtgttg---------ttt-tc--ataat-----------gatatta--atcatt
ataa------cta-t-----------aa-----agggccttgatgtcccta---------
------------caagattaag--------------------------------------
----------------------------------------------------------tc
agtcatat----------------------------------------------------
------------------------------------------------------------
------------------------------------------------------------
------------------------------------------------------------
------------------------------------------------------------
------------------------------------------------------------
------------------------------------------------------------
------------------------------------------------------------
------------------------------------------------------------
------------------------------------------------------------
------------------------------------------------------------
------------------------------------------------------------
------------------------------------------------------------
------------------------------------------------------------
------------------------------------------------------------
------------------------------------------------------------
------------------------------------------------------------
------------------------------------------------------------
------------------------------------------------------------
------------------------------------------------------------
------------------------------------------------------------
------------------------------------------------------------
------------------------------------------------------------
------------------------------------------------------------
------------------------------------------------------------
------------------------------------------------------------
------------------------------------------------------------
------------------------------------------------------------
------------------------------------------------------------
------------------------------------------------------------
------------------------------------------------------------
------------------------------------------------------------
------------------------------------------------------------
------------------------------------------------------------
------------------------------------------------------------
------------------------------------------------------------
------------------------------------------------------------
------------------------------------------------------------
------------------------------------------------------------
------------------------------------------------------------
------------------------------------------------------------
------------------------------------------------------------
------------------------------------------------------------
------------------------------------------------------------
------------------------------------------------------------
----------------------------------------------------------
>DNA-N31_DR|164562
------------------------------------------------------------
------------------------------------------------------------
------------------------------------------------------------
------------------------------------------------------------
------------------------------------------------------------
------------------------------------------------------------
------------------------------------------------------------
------------------------------------------------------------
------------------------------------------------------------
------------------------------------------------------------
-------------------------------------------------gggttatt---
---------atca----------------------------ctata--------------
---------aagtgc---ctt--------------------------tgatgt---cc--
--cacaagattgaa--------------tcagtcc---------------ttta-tgaac
a--a-----------------------tgtaaaaaaatga--aactctgat-gtt-----
ta---atataattgatta----aagcttta-----cacacat--------gaaggtag--
-------aact-------ataa-------g----tgttttaaaatt------tgttttt-
gtc-aattt--tt-gccat-----attccttcattgaatggatgtgattt--tgc-----
catgtc--ccacac---accgctcagccaacttc-----agttggt-agagtaggtaaa-
ttagataaaatt-aaaaaga-ttt-ta---aaatattcttgttg--tcttta--acaagt
catt------tga-tat--aaaaa--------------tttcataacttc---tatttt-
t------tttt---ataatat------tattaatcattttgcatgtgtccttaaaattgc
tgtc-c-accctgtcatgatgtg-gtaaatgaccc-tttaagaagcccactgatgtactc
attggcat-ccccatgc------cca-ttttgcctttcttcagag-gaggttaaagcatc
tactgtgc-acaca-------------------ttaagtatt--taca-------cttat
gttt-tctc--ttttc-ctcatattg--tgtttgaaactgaatgt-tgtcaagcttaa-c
at--gtccattctgtcatagtg---aaatatta-att-----------------------
aatattaaaa---atct-------------------------------------------
------------------------------------------------------------
tgaataaat---gc-tatc-attagcaaaaaatgtcctccctgtcat-tgtcc-------
----------------acaggatgg---at-atgcattgttatttatttat---------
---------------ttatttatttatttatttatttatttatttaattcatatgttaat
attaattagttaatg----cttttatgttacaatgcttaa---------acacacatac-
-----------ctacaccagtaaatgcagtacatgagtggacaatacaaacctttctgca
atatcggtctcagtctatacaaaagatatgctttt-aaagtctatataatggagctcgct
gactgtttgaaataaaaa------------------------------------------
------------------------------------------------------------
------------------------------------------------------------
------------------------------------------------------------
------------------------------------------------------------
------------------------------------------------------------
------------------------------------------------------------
-------------------------------------------------atacatgccag
tgtccaccctgtcatgctgttttccaccgtaattttcaac---ttttat--g--aaaata
aacaaaatattta---taaa---cttagcaaaaa--atct--tgagatttctt--aatta
ac---ca--atcagg-gccagttcatattgttta----a---------------------
-------------------------tt-tattttt-aaa----ggaacatgcaacga--t
tgcatattttattg--gta-----aataaag--gttt-tgtccac-cat----t--tcat
taatg----taaatacac--tttttc--------caca----------atc-taattagt
tgggttggt--aaagccacac---attacc-tttctgaaaata----taca-tttt--at
aatcacactgcaatgaaaatattctt---------a-ta-ctacttcga-----------
-----g-----------gg-ttgacacag-----------------------------tt
t--gaggttt--------gtttactg-tttgt----ctgcttgc---------agtta--
------------atttat--aaaaa-----g-tgcaggagcttgaccaaaattaa-tttc
--ttacagcc----------------taa--------ggtctaat------taata----
---c----aacaagcatgtg-----g-ttaaat-----aaaaaatct-caaa--------
-cttttttt-----ttgaa------------a-----ta-----tcagatg---tgt---
-aaaggcac-ttt-----atagtaataatgaccc--------------------------
------------------------------------------------------------
------------------------------------------------------------
------------------------------------------------------------
------------------------------------------------------------
------------------------------------------------------------
------------------------------------------------------------
------------------------------------------------------------
------------------------------------------------------------
------------------------------------------------------------
------------------------------------------------------------
----------------------------------------------------------
>DNA-N31_DR|164563
------------------------------------------------------------
------------------------------------------------------------
------------------------------------------------------------
------------------------------------------------------------
------------------------------------------------------------
------------------------------------------------------------
------------------------------------------------------------
------------------------------------------------------------
------------------------------------------------------------
------------------------------------------------------------
-------------------------------------------------ggatcaat---
---------atca----------------------------ttata--------------
---------aagtgc--cctt-----------------------------tgttgtccc-
--------------------------------------------------catc------
acaatcatggagttattttggccattttgtgtaataatgc--tattctggt---------
tg--gatac-----atgaata-agtacttt---aatacacttttgtac------------
-------aata-------ataa-----------ctgcatttaagtt------ggttttc-
--tttattttatt-------ccactttcttctaatgcattactgcccttct-------ct
tgtgtc--cctcat---gctggacagcagacatcaacccagcctaatgatgat---aaaa
aaacacataatc-aaacaaa-tttc----cactttcctttattg-----ttgccattaga
taatagcaaataa------aaaaaa-------------------ggtttttgccatttta
tttgtatttttacaaaaatatct---------tcaatttcatatttgtcccttaacctaa
tgtc-c-accctgtcattatggg-tcactcggccc-tttaattacttatataatgcaatc
agtgacat----------catcacca-------------------gaaggttgacatatt
tgaactgagatcagactaacagcatcaagaagagtaagtacttt---------gtcttat
tttt-catg-tttatc-atcatttta--tgttcattgtttgatgt-ggtcacgcataa-c
at--gtccaccctgttggcgtg---------------aacat------------------
----------------------------------------------------ctgaaaag
t-----------------------aaatatttt---------------------------
--------------------tttcgcc---------------------------------
------------------------------------------------------------
------------------------------------------------------------
------------------------------------------------------------
------------------------------------------------------------
------------------------------------aa----------------------
------------------------------------------------------------
------------------------------------------------------------
---------a-tgtttaggta---------------------------------------
------------------------------------------------------------
------------------------------------------------------------
------------------------------------------------------------
------------------------------------------------------------
------------------------------------------------------------
----------------------------------------------tatttttcaaaata
--------------------------------------------------cttcaaagtc
accttca--------agttagctggttatgctagct--agtgtcccaccatgtgcttaat
aaaagcagat------------------tagct---aaa-------------------at
--------------------------------------tgtccac-cctgtcatcaaggc
tgtaatgacagggtggac-at---------------------------------------
------------------------------------------------------------
-------------------------------------------------atttgtccctg
--acag-----------gg-tggacatat-----------------------------tt
t-gtaagttggtccaaa----------tgttt----ttgcttat---------aattg--
------------ttttat-taaagg-------tccaggagctggaccaaccatca-attg
--ttgaagtt----------------caa--------agtcttct------taaaa----
-------gaataaacatgtg-----g-tttaac-----gaaaaacttcaaca--------
-ctgtctttaag-a--------------------------------aatgtt-tatctgt
caaaggcac-tct-----atagagatatgac-----------------------------
------------------------------------------------------------
------------------------------------------------------------
------------------------------------------------------------
------------------------------------------------------------
------------------------------------------------------------
------------------------------------------------------------
------------------------------------------------------------
------------------------------------------------------------
------------------------------------------------------------
------------------------------------------------------------
----------------------------------------------------------
>DNA-N31_DR|237582
------------------------------------------------------------
------------------------------------------------------------
------------------------------------------------------------
------------------------------------------------------------
------------------------------------------------------------
------------------------------------------------------------
------------------------------------------------------------
------------------------------------------------------------
------------------------------------------------------------
------------------------------------------------------------
------------------------------------------------------------
------------------------------------------------------------
------------------------------------------------------------
------------------------------------------------------------
------------------------------------------------------------
------------------------------------------------------------
------------------------------------------------------------
-------------------------tctttcatttgaatggatgtgattt--tgc-----
catgtc--ccagac---aatattcagccaacttaaatt-agtat----------------
------------------------------------------------------------
------------------------------------------------------------
------------------------------------------------------------
------------------------------------------------------------
------------------------------------------------------------
------------------------------------------------------------
------------------------------------------------------------
----------------acaata---taaaaatg-ataaaata-------------attaa
aaa-------------a---------aatatatagc-tttaaact---tg---t-acaaa
-gagcttaa-atagag--------aaacac-tctg---cagctgcaggtacaa--tgtgt
tgaataact---gc-tatt-tttagccaaaaatgtcctccctgtcat-tgcccaccctat
cacaaatccttctttgacagagtggac-at-atacatcgttactgacac-----------
----------------------------------tttatttatttagc----a--ttatt
gttaattagttaatg----tttttatcttacaacacttac---------agacatgcat-
----------actacaccagtaaatgcaatacataaatggacaatacaaacattttggct
atttctttctcagtctatataaaggataacctttt-aaagtccatataatggagctcatt
gactgtttgaaatagaaa-tacagccctaagtatttgtacatttatgttaacatctgtaa
tctaatta--------------tttacctcattctgaataaaaaaa---atagaatta--
-------------------------------------------------------gtg-t
tgtacaatttaaagatttacattcatta--------------------------------
------------------------------------------------------------
------------------------------------------------------------
------------------------------------------------------------
------------------------------------------------------------
---------------------------------------------------g--caaata
----------------tagttt--------------att---------------------
----------taaag------------------------------aacat----------
-----------------------------------------------------------t
cattcattt---------------------------------------------------
------------------------------------------------------------
------------------------------------------------------------
-----------------------------------------------------------a
----------------------------------------------------------tt
t--------------------------tc-------------------------------
------------------------------------------------------------
------------------------------------------------------------
------------------------------------------------------------
------------------------------------------------------------
------------------------------------------------------------
------------------------------------------------------------
------------------------------------------------------------
------------------------------------------------------------
------------------------------------------------------------
------------------------------------------------------------
------------------------------------------------------------
------------------------------------------------------------
------------------------------------------------------------
------------------------------------------------------------
------------------------------------------------------------
----------------------------------------------------------
>DNA-N31_DR|237583
------------------------------------------------------------
------------------------------------------------------------
------------------------------------------------------------
------------------------------------------------------------
------------------------------------------------------------
------------------------------------------------------------
------------------------------------------------------------
------------------------------------------------------------
------------------------------------------------------------
------------------------------------------------------------
------------------------------------------------------------
------------------------------------------------------------
------------------------------------------------------------
------------------------------------------------------------
------------------------------------------------------------
--------------------------------------acat--------gcagatgg--
-------aatt-------ataa-------g----tgtttaaaaat-------tgttttt-
gtc-aattt--ct------------------------------gtgattt--tgt-----
catgtc--ccacac---actgcttagccaacttc-----aatctaa-aaagttggtaaa-
ttagatcgaact-aaaaagt-ttt-tt---taatattctcattg--tcttta--acaagt
tatt------tga-c-----aaaaa-aa-----caaattttcatattttt----attttg
t------tttc---ataatat------tgttaatcattttgcacatgtccttg------c
tgtc-c-atcctgtcatgatatg-gccaatgcccc-tttaagaaaccctctgatgtattc
attggcat-ccccatgc------cca-ttttgcatttcttcagag-gaggttaaaacacc
tgatgtgc-acaca-------------------tgaagtatc--tata-------cttat
gttt-tcta-ttttcccttcatattg--tgtttgaagctgaatgt-tgtcaagcttaa-c
at--gtccaccctgtcatagtg---aaatatta-attgatat------------taaaac
aaaatcagaa---aata---------aaaatatagcttttaaac---------t-acaaa
-gagcttaatataggg--------aaacac-tttac--ctgctgtgtgtacaacctgtgt
tgaataaat---gc-tatc-tttagccaaaaatttcctccctgtcat-tgtccgccctat
cacaaatccttccttgacagggtggac-at-atgcattgctattgaca------------
---------------------------------atttatgtatttaat----attttatt
gtttattagttaatgttt-----tatgttgcaacacttat---------acagatacat-
----------actacaccagtagatgcaatacatgag-----------------------
------------------------------------------------------------
------------------------------------------------------------
------------------------------------------------------------
------------------------------------------------------------
------------------------------------------------------------
------------------------------------------------------------
------------------------------------------------------------
------------------------------------------------------------
------------------------------------cctttgtcccccctgttgtgccaa
tgttcac-ctgttatcttgttttccaccattatgttcaac---ttttat--g--aaaata
aacaaattattta---taac---ctcagcaaaac--attgtctgtgatttttt--aatta
ac---ca--ataagg-gccagttaatattgtctg----aaaatttgac------------
-aaaatat---attagatcttgggttt-tcttttg-aaa----agaaagtgcaacta--t
tgcatgttatattg--ggaaatataatatat--gttt-tgtctat-tag----t--tcat
taata----taaatagac--ttt----------ccata----------atc-taaaaagt
tgggttggt--aaagggacat---attacc-tttctgaaaata----taca-tttt--at
aatcacattgtaatcaaaatttactt---------acta-----------------catg
--acag-----------gt-ttgacacaa-----------------------------tt
t--gaggttt--------gttaactg-ttttt----ctgcttgc---------agatt--
------------atttgt--aaaaa-------tgctggagcttgaccaacaataa-tttc
--ttacagcc----------------taa--------ggtctaataat---taata----
---c----aacaactatgtg-----g-ttatat-----caaaaatta-aaaa--------
-------------------------------------tg-----tcaatgt---ctc---
-aaaggcat-ttt-----atattgataatgaccc--------------------------
------------------------------------------------------------
------------------------------------------------------------
------------------------------------------------------------
------------------------------------------------------------
------------------------------------------------------------
------------------------------------------------------------
------------------------------------------------------------
------------------------------------------------------------
------------------------------------------------------------
------------------------------------------------------------
----------------------------------------------------------
>DNA-N31_DR|237584
------------------------------------------------------------
------------------------------------------------------------
------------------------------------------------------------
------------------------------------------------------------
------------------------------------------------------------
------------------------------------------------------------
------------------------------------------------------------
------------------------------------------------------------
------------------------------------------------------------
------------------------------------------------------------
-------------------------------------------------ggttaatt---
---------atca----------------------------caata--------------
---------aagtgc---ctt--------------------------tgatgt---cc--
--tacaagattgaa--------------tcagtcctt-------------tataaacaac
ataa-----------------------tacaaaataatga--aattctgat-gttt----
ta---atagaattgttaa----aatcttta-----cacatat--------gcaggtag--
-------aa-------ttataa-------g----tattttgaaatg------tgtttttt
gcc-a-atta-tt-gcaat-----attctttcattgaatggatgtgatta----------
aaaatta-------------------------------aa----aa--------------
-------------taaaaga-ttt-ta---aagtatttttattg--tcttta--acaatt
tatt------tga-t-----aaaat-aa-----gtcattttgataacttt---tattttg
t------tgtc---ataatat------tattaatcattttgcatgtttcctttatgttgc
tgtt--------------------------------------------------------
------------------------------------------------------------
-----------------------------------------------------------t
cata------tttttt-ctcattttg--tgtttgaaattgaatgt-tttcaagcttaa-c
at-ttc-caccctgtcatggtg---aaatatta-attaatat-------------taaaa
aa--ttagaa---atca---------aaaatatagcttttaaac--tgtg---t-acaaa
-gagctgatagtaggg--------agacac-gttac--cagctgcaagtacaacatgt--
tgaataaat---gc-tatc-tttagccaaagatgtcctccatgtcat-tgtccaccctgc
tacaaatccttccttggcaggaagg-----------------------------------
------------------------------------------------------------
---------------------------------------------------acatacag-
----------tatgcat-------------------------------------------
------------------------------------------------------------
------------------------------------------------------------
------------------------------------------------------------
------------------------------------------------------------
------------------------------------------------------------
------------------------------------------------------------
------------------------------------------------------------
------------------------------------------------------------
------------------------------------------------------------
------------------------------------------------------------
------------------------------------------------------------
------------------------------------------------------------
----------------------------tgttt---------------------------
------------------------------------------------------------
-------------ttgac--actt------------------------------------
------------------------------------------------------------
--------------------atactt---------g-ta----tttggaatttatccatg
--acag-----------gg-ttgacagta-----------------------------tt
t--gaggttt--------gtttactg-tttgt----ctgcttgc---------agatt--
------------atttat--ttaaa--------aaaagagcttgaccaacattaa-tttc
--ttacagca----------------taa--------gctctaat------taata----
---c----aacaactatgtg-----g-ttgtat---------------------------
-tttttttt-------------a---------------t-----ctgacat---ctc---
-aaaggaac-ttt-----atagtgataatgaccc--------------------------
------------------------------------------------------------
------------------------------------------------------------
------------------------------------------------------------
------------------------------------------------------------
------------------------------------------------------------
------------------------------------------------------------
------------------------------------------------------------
------------------------------------------------------------
------------------------------------------------------------
------------------------------------------------------------
----------------------------------------------------------
>DNA-N31_DR|237585
------------------------------------------------------------
------------------------------------------------------------
------------------------------------------------------------
------------------------------------------------------------
------------------------------------------------------------
------------------------------------------------------------
------------------------------------------------------------
------------------------------------------------------------
------------------------------------------------------------
------------------------------------------------------------
------------------------------------------------------------
------------------------------------------------------------
------------------------------------------------------------
------------------------------------------------------------
------------------------------------------------------------
------------------------------------------------------------
------------------------------------------------------------
------------------------------------------------------------
------------------------------------------------------------
------------------------------------------------------------
----------tgg-------------ag--------------------------------
------------------------------------------------------------
------------------------------------------------------------
------------------------------------------------------------
------------------------------------------------------------
------------------------------------------------------------
------------------------------------------------------------
-----------------------------------------------------t------
------------------------------------------------------------
------------------------------------------------------------
------------------------------------------------------------
------------------------------------------------------------
------------------------------------------------------------
------------------------------------------------------------
------------------------------------------------------------
------------------------------------------------------------
------------------------------------------------------------
------------------------------------------------------------
------------------------------------------------------------
------------------------------------------------------------
------------------------agcagtgaaaacagaagttgaagtcttgaaa---cc
ttttacaa-ccctttcatattaaccctttaatatgtcttgttgtacctg----ttgtttt
tcagatgttcctgcatacttagtaaactaaataaagcctt--------------------
tgtccaccctgtcatcttgttttccaccgtcatgttcagt---ttttac--g--aaaata
aacaaattattta---taac---ctcagcaaaac--atattgtgtgattt---ttaatta
gc---ca--gtacag-gccagttaatattttttg----aaagtttgac------------
-aaagtat---tttagatcttgggttt-tatttag-caa----agaatgtgcagcga--t
tgcatattttatag--gga-----aataaat--gttt-catccat-tat----t--tcat
tattg----taaatagac--atttt--------ccataa---------------------
-gggctggt--aaagggacac---attgcc-tttctgaaaaga----taca-attt--ac
tctcacactgcaatgaaaacatactt---------a-ta-ctactttgattttgtccatg
--acag-----------gg-ttgacacaa-----------------------------tt
t--gaggttt--------gtttactt-tttgt----ctgcttgc---------agttt--
------------atttat--aaaaa-----g-ggccggagctcgaccaacattaa-tttc
--ctacagcc----------------taa--------agtctaat------tattg----
---c----aacagctgtgtg-------tttaataa--aaaaaaaact-------------
-tttttatt----tt----------------a-----tt-----ctgacgt---ctc---
-aaaggcac-ttt-----atagtgataatgaccc--------------------------
------------------------------------------------------------
------------------------------------------------------------
------------------------------------------------------------
------------------------------------------------------------
------------------------------------------------------------
------------------------------------------------------------
------------------------------------------------------------
------------------------------------------------------------
------------------------------------------------------------
------------------------------------------------------------
----------------------------------------------------------
>DNA-N31_DR|237586
------------------------------------------------------------
------------------------------------------------------------
------------------------------------------------------------
------------------------------------------------------------
------------------------------------------------------------
------------------------------------------------------------
------------------------------------------------------------
------------------------------------------------------------
------------------------------------------------------------
------------------------------------------------------------
-------------------------------------------------gggtcgtt---
---------atca----------------------------ctata--------------
---------aagtgc---ttt--------------------------tgatgt---cc--
--cacaagacggga--------------tcaatcc---------------tttt-tgaac
acaa-----------------------tgctaaataatga--aactctcat-gttt----
ca---gtatggttggtta----aaccttca-----cacgcat--------gcaggtag--
-------aatt-------gaac-------g----tgttttgaaata------tgttttt-
gtc--aatc--tg-tccat-----gttctttcatagaatggatgtgattt--tgc-----
catgt------cac---gccgctcagccatcctcagt-gagtacaa-aaactaggtcga-
ttagataa-----agaaaga-ttt-tt---aaattttctcattg--tctcta--acaagt
tatt------tgaccc----aaaaa-aa----------tttaataact------attttg
t------tttt---ataacat------tattaatcattttgcacgtgcccttgaaattgc
tgtc-t-acc--gtcacgatgtg-gtaaatgcccc-tttaaggaacactctgatgtactc
attggcat-ccccatgc------ccgtttttccctttattcagag-gagggtaaaacgtc
cgctgtgacacaca-------------------gtaaccatc--taca-------tttat
gttt-ccta-tttttc-ctcatgttg--tgttcgaaattgaatgt-tgtcgagcttaa-c
at--gtccaccctttcatagtc---aaatagta-ataga-----------------aaaa
aatgtcagaa---atca---------aaactatagcttt---------------------
----------------------------------tc--tgtatata--------------
------------------------------------------------------------
------------------------------------------------------------
------------------------------------------------------------
------------------------------------------------------------
------------------------------------------------------------
------------------------------------------------------------
------------------------------------------------------------
------------------------------------------------------------
------------------------------------------------------------
------------------------------------------------------------
------------------------------------------------------------
------------------------------------------------------------
------------------------------------------------------------
------------------------------------------------------------
------------------------------------------------------------
------------------------------------------------------------
------------------------------------------------------------
------------------------------------------------------------
------------------------------------------------------------
------------------------------------------------------------
------------------------------------------------------------
------------------------------------------------------------
------------------------------------------------------------
------------------------------------------------------------
------------------------------------------------------------
------------------------------------------------------------
------------------------------------------------------------
------------------------------------------------------------
------------------------------------------------------------
------------------------------------------------------------
------------------------------------------------------------
------------------------------------------------------------
------------------------------------------------------------
------------------------------------------------------------
------------------------------------------------------------
------------------------------------------------------------
------------------------------------------------------------
------------------------------------------------------------
------------------------------------------------------------
----------------------------------------------------------
>DNA-N31_DR|237587
------------------------------------------------------------
------------------------------------------------------------
------------------------------------------------------------
------------------------------------------------------------
------------------------------------------------------------
------------------------------------------------------------
------------------------------------------------------------
------------------------------------------------------------
------------------------------------------------------------
------------------------------------------------------------
-------------------------------------------------gggtcatt---
---------atca----------------------------ctata--------------
---------aagtgc---ctt--------------------------tgatgt---cc--
--cacaagattgaa--------------tcagtatata-----------cagta-tcaac
ataa-----------------------tgcaaattaatga--aattctgat-gctt----
ta---atataattggtta----atcctgtg-----cacacat--------gcaggtag--
-------aatt-------aaaa-------g----tg-tttgaaata------tgt-----
--c-aattt--tt-gccat-----attttttcactgaatgtatgtgattt--tgc-----
catgtc--ccacac---accgctcggccaacttcagt-gagtctaa-aaagtagattaa-
ttagataaaatt-ataaata-ttt-ta---aaatattcttattg--tcttt-------gt
tatt------tga-c-----aaaat-at-----gtcactttaatagcttt---tatt---
t------tttc---ataatat------tattaatcattttgcatgtgtcctcgaaattgc
tgtc-c-actcagtgatgat----------------------aaaccctctgaggtactc
tttggcat-ctgcaaga------cca-ttttgcctttcttcaaag-gaggctaaaacatc
tgctgtgc-acaca-------------------gcaactatc--caca-------cttat
gttt-ccta-ttttcc-ctcatatcg--tgtttgaaactgaatgt-tgtcaagcttaa-c
at--gtccaccctgtcatagcg---aagtataa-ataatta-------------taaaac
a-attcagaa---atta---------aaaatagagcttttaaac--tgct---t-gcaa-
--ag--------------------------------------------------------
-----------agt-taca-tactgtagta------------------------------
----------------------------------------tattgg--------------
-----------------------------tattgactatttgtttaat----tttttatt
gctaattagttaatg----tttttatgttacaacacatac---------acacatattac
agcagatata------------------atacataagtggataatacaaaccttttcgca
atatctttctcagtctatataaaggaaacccttat-aaagtccatataatggagctcatt
gattgtttgaaataaaa-atacagcccaaagtatttgtaatgtaatgtaa----------
--------------------------------tgcaga------------aagaaagaaa
gaaagaaagc-aagcaaactagggccaaagacaaagctcctattaaacttgaaactcatc
agagaaatgtaaagatttacattcattagctattttag-tttatctgaagaacaataatt
gtttattttcccattaatttacatattggt-aaaacctaattgataacagaagaggcggc
atggtggctcagtggtttgcagtaattactgaaaacagaagttgaattcttgaaaa-t--
-------t-tttcttca-gtaaattctttaatattt---------tctg----ttgtttt
ttaaatgttcctctatatttagttcagtaaataaagcatttgtccaccctgttatgccaa
tgtccaccctgtcatcttgttttccaccgtcatgtt--ac---aactat--g--aaaata
aa--------------------------caaaaa--atcttgtgtgatttctt--aacca
---------ataaga-gccagttattattgtttgacaaaaagttggac------------
-aaaacat---gttagatcttggattt-tatttgt-aaa----agaatgagcaacga--t
tgcatattttattg--gga-----aataaag--gttt-tgtccat-tat----t--tctc
tttta----taaatagac--ttttt--------ttatt----------atc-aataaagt
tgggatggt--aaagggacac---atcacc-tttc-------------------------
-------------tgaaaatatactt---------a-ta-ctac----gaatcgtccatg
--acag-----------gg-ttgacacaa-----------------------------tt
t--gaggttt--------gtttactg-tttgt----ctgcttgc---------agttt--
------------atttat--aaaaa-----g-tgcagtagcttgaccaacatt-a-tttc
--ttacagcc----------------taa--------attctaat------tgcta----
---c----aacaactatagg-----g-ttaaat-----caaaaatct-caaa--------
-attt------------------tttggaaaa-----tt-----ctgacgt---ctc---
-aaaggcac-ttt-----atagtgataatgaccc--------------------------
------------------------------------------------------------
------------------------------------------------------------
------------------------------------------------------------
------------------------------------------------------------
------------------------------------------------------------
------------------------------------------------------------
------------------------------------------------------------
------------------------------------------------------------
------------------------------------------------------------
------------------------------------------------------------
----------------------------------------------------------
>DNA-N31_DR|314912
------------------------------------------------------------
------------------------------------------------------------
------------------------------------------------------------
------------------------------------------------------------
------------------------------------------------------------
------------------------------------------------------------
------------------------------------------------------------
------------------------------------------------------------
------------------------------------------------------------
------------------------------------------------------------
-------------------------------------------------gggtcatt---
---------atga----------------------------ctatg--------------
---------aagtgc---ctt--------------------------tgatgt---cc--
--tataagattgaa--------------tcagtcc---------------tata-tgaac
ataa-----------------------tgctaaatagtga--aattatgat-gttt----
ta---atataattggtta----aacctttaca-gacatgcat--------gcagatag--
-------aatt-------atac-------g----tgttttgaaata------tg--ttt-
gtc-aattt--tt-gccat-----agtcttttattaaacag-------------------
-------c----------------------------------------------------
ttagattaaatt-aaaacga-ttt-----caaatattcttg-----tcatta--atacgt
tgtt------tga-ca----------aa-----gtcattttaataccttt----------
----tattttc---ataatat---------taatcattttgcacatgccattgaaataca
tcaagc-atgctgtcatgatgtg-gtaaatgcccc-tttaagaaaccctct---------
--tggcat-ccccatag------aca-ttttgcctttattcagaa-gaggttaaaa----
-------------------------------g------tatc--taca-------ctcgt
ttcc-----------------cagtg--tgtttgaaactgaatgt-tgtcaagcttaa-c
at--gtccaccctgtcacagtg---aaatataa---------------------atatgt
aaaaaagaaa---atca---------aaaatatagcttttaaat--tgtg---t-ccaaa
-gagcttaa-atgggg--------aaacgc-attgt--cagctgcaggcacaacctgtgt
tgaataaac---gc-tatc-tttagccaaaaatttcctccct--------------ccat
caccaatccatccttgacaggcaggac-at-atgcattgttattcaaactt---------
--------------------------------tattcatttatttaat----attttatt
gttaataagttaatg----tttttgtgttacaacacttgt---------acacacatac-
------------tacatcactagatccaatagacgagtggaca--aaaaaccttttggca
atatcggtctcagcctatataaaggacatcccttt-aaagtccatatgataaagctcatt
ggctgtttgaaatacaaa-tacagccctaagtatttgtacatttatgtgaacatctgtaa
tctaatta--------------tttaccttattgtgaagaa---------caaaacagta
ttattaagg--tgtttaacttgagttggctcaaactt-cccttcacgcctccaataca-a
tgtacaatgtaaagatttacattcaatagcaaattaagttcaatttgaaggacaataatt
gtttcttt-cccattaatttgcatattgat-aaatcctaattgatagcagaaagggtggc
atggtgactcagcggtttgcattagttagggttgaatttagttaaattcttaaac-----
ttttacatccttttttatattaaccctttaatatttcttgttgtacctg----ttgtttt
tcaaatgttcctccatatttagttcactaaataaagcctttgtccaccctgtcatgccaa
tatccacccggtcatcttgttttccaccatcatgttcaac---ttttgt--gataaacta
aataaactatgta---tgac---ctcagc-------atattgtgtgatttctt--aatta
ac---ca--ataggg-gtcagttaatattgtttg----ttagtttgac------------
-aaaatat---tttagatcttgagttt-tattttgaaaaaaaaaaaaattataataataa
tgtaaatgtaa-----aaaaa---aaaaaat--gttt-tgtccat-tat----t--tcat
taata----taaatagac--ttttc--------ccatc----------att-tataaagt
tgggttggt--attgggacac---attact-tttctgaaaaca----tgca-tttt--at
aatcactcaccaatgaaaatatacgt---------a-aa-ctactttgaatttttccatg
--atag-----------gg-ttgacaaaa-----------------------------tt
t--gaggctt--------gtttactg---------tttgcttgc---------tgatt--
------------atttgt--gaaaa---ggg-----catgtttgaccaaca---------
-------------------------------------ggtctaaa------taata----
---c----aacaactatgtg-----g-----------tcaaaaatat-caaac-------
-ctttttttgaa-ac----------------------tt-----ttgatgt---ctc---
-aaaggcac---------------------------------------------------
------------------------------------------------------------
------------------------------------------------------------
------------------------------------------------------------
------------------------------------------------------------
------------------------------------------------------------
------------------------------------------------------------
------------------------------------------------------------
------------------------------------------------------------
------------------------------------------------------------
------------------------------------------------------------
----------------------------------------------------------
>DNA-N31_DR|314913
------------------------------------------------------------
------------------------------------------------------------
------------------------------------------------------------
------------------------------------------------------------
------------------------------------------------------------
------------------------------------------------------------
------------------------------------------------------------
------------------------------------------------------------
------------------------------------------------------------
------------------------------------------------------------
-------------------------------------------------gggtcatt---
---------atca----------------------------ctata--------------
---------aagtgc---ctt--------------------------tgatgt---cc--
--gacaagattgaa--------------tcagtcc---------------tata-tgaac
ataa-----------------------ggagaaataatga--aattctgat-gctt----
ta---atataactggtta----aactttta-----cacacat--------gcaggtac--
-------aatt-------ataa-------a----tgtt--------------tgttttt-
gtc-aattt--ct-gccat-----attttttcattaaa----------------------
------------------------------------------------------------
------------------------------------------------------------
------------------------------------------------------------
------------------------------------------------------------
------------------------------------------------------------
------------------------------------------------------------
------------------------------------------------------------
------------------------------------------------------------
------------------------------------------------------------
------------------------------------------------------------
------------------------------------------------------------
------------------------------------------------------------
------------------------------------------------------------
------------------------------------------------------------
------------------------------------------------------------
------------------------------------------------------------
------------------------------------------------------------
------------------------------------------------------------
------------------------------------------------------------
------------------------------------------------------------
------------------------------------------------------------
------------------------------------------------------------
------------------------------------------------------------
------------------------------------------------------------
------------------------------------------------------------
------------------------------------------------------------
------------------------------------------------------------
------------------------------------------------------------
------------------------------------------------------------
------------------------------------------------------------
------------------------------------------------------------
------------------------------------------------------------
------------------------------------------------------------
------------------------------------------------------------
------------------------------------------------------------
------------------------------------------------------------
------------------------------------------------------------
------------------------------------------------------------
------------------------------------------------------------
------------------------------------------------------------
------------------------------------------------------------
------------------------------------------------------------
------------------------------------------------------------
------------------------------------------------------------
------------------------------------------------------------
------------------------------------------------------------
------------------------------------------------------------
------------------------------------------------------------
------------------------------------------------------------
------------------------------------------------------------
----------------------------------------------------------
>DNA-N31_DR|314914
------------------------------------------------------------
------------------------------------------------------------
------------------------------------------------------------
------------------------------------------------------------
------------------------------------------------------------
------------------------------------------------------------
------------------------------------------------------------
------------------------------------------------------------
------------------------------------------------------------
------------------------------------------------------------
-------------------------------------------------gggtcatt---
---------atca----------------------------ctata--------------
---------aagtgc---ctt--------------------------tgatgt---cc--
--gacaagattgaa--------------tcagtcc---------------tata-tgaac
ataa-----------------------ggagaaataatga--aattctgat-gctt----
ta---atataactggtta----aactttta-----cacacat--------gcaggtac--
-------aatt-------ataa-------a----tgtt--------------tgttttt-
gtc-aattt--ct-gccat-----attttttcattaaa----------------------
------------------------------------------------------------
------------------------------------------------------------
------------------------------------------------------------
------------------------------------------------------------
------------------------------------------------------------
------------------------------------------------------------
------------------------------------------------------------
------------------------------------------------------------
------------------------------------------------------------
------------------------------------------------------------
------------------------------------------------------------
------------------------------------------------------------
------------------------------------------------------------
------------------------------------------------------------
------------------------------------------------------------
------------------------------------------------------------
------------------------------------------------------------
------------------------------------------------------------
------------------------------------------------------------
------------------------------------------------------------
------------------------------------------------------------
------------------------------------------------------------
------------------------------------------------------------
------------------------------------------------------------
------------------------------------------------------------
------------------------------------------------------------
------------------------------------------------------------
------------------------------------------------------------
------------------------------------------------------------
------------------------------------------------------------
------------------------------------------------------------
------------------------------------------------------------
------------------------------------------------------------
------------------------------------------------------------
------------------------------------------------------------
------------------------------------------------------------
------------------------------------------------------------
------------------------------------------------------------
------------------------------------------------------------
------------------------------------------------------------
------------------------------------------------------------
------------------------------------------------------------
------------------------------------------------------------
------------------------------------------------------------
------------------------------------------------------------
------------------------------------------------------------
------------------------------------------------------------
------------------------------------------------------------
------------------------------------------------------------
------------------------------------------------------------
----------------------------------------------------------
>DNA-N31_DR|314915
------------------------------------------------------------
------------------------------------------------------------
------------------------------------------------------------
------------------------------------------------------------
------------------------------------------------------------
------------------------------------------------------------
------------------------------------------------------------
------------------------------------------------------------
------------------------------------------------------------
------------------------------------------------------------
-------------------------------------------------------tc---
---------atca----------------------------ctata--------------
---------aagtgc---ctt--------------------------tgatgt---cc--
--cacaagattaaa--------------tcagtcc---------------tata-tgaac
ttaa-----------------------tgcggaataatga--aattctgat-gttt----
ta---atgttattggtta----aaccttta-----caggcat--------gcaggtag--
--------------------aa-------g----tgttttggaata------tg--ttt-
gtc-aattt--tt-gcaat-----attctttcattgaatggatgcgactt--tgc-----
caggtcagccatgt---gatgctccgccaacttctgt-gagtctaa-aaagtaggtaaa-
ttagataaaatt-------------tt---aaata-----------aatata--agaggc
tata------tag-cct--aataa------------attttgataacttt---tatttta
a------attc---ataatattcaatatacataaaattttgcacgtgtccttgagtttgc
tgtc-c-accctgtcattatgtg-gtaaatgcccc-------------------------
tttggcat-ccccgtgc------cca-ttttgcctttgttcagagaaaggttaaagcatc
tgctgcac-ac-------------------------agtatc--taca-------ctttt
gttt-tcta--ttttc-ctcattttgt-----------------g-tatcaagcttaa-c
at--gtccaccc------------------------------------------------
-------------------------------------------------------atata
------------------------------------------------------------
---------------tgtc-----------------------------------------
------------------------------------------------------------
------------------------------------------------------------
------------------------------------------------------------
------------------------------------------------------------
---tcagtgacagtttatataaaggatatcctttt--aaagcaatatattggagctcatt
gactgtttgaaataaaaaatacagtcctaagtatttg-acatttacttgaccatctgtaa
tcaaat---------------atttacctttttctgaaaaaacaaa---tcgaaaca---
-cagtaagg--tgttttactt-----------------cccgtcactcctccagt-----
---acaatgtaaggatttacattcattggcaaattta--ttcatttgaaggtcaataatt
gtttattttcccactaatttgcacattgac-aaaactta-------acagaagaggtggc
attgtggctcagtggtttgcagta------------------------------------
-------------------ttaacctttgaatatttcttgttgtacctg----ttgtttt
tcaaatctccctccatatt-----------------------------------------
-gtccaccctgtcatctagttttccaccgccatgttcaac---ttttat--g--aaaata
aacgaattattta---taac---ctcagcaaaac--atcttgtgtgattcctt--aatta
ac---ca--atatg--gccaggtaatattgttta----aaagttt---------------
---------------gatcttgggttt-tattttg-aaa----aggatgtgcaaagagtt
tgcatattttactg--gga-----aatagat--gttt-tgtttat-tat----t--ttat
taata----tagat-----tttttttattaagatcctt----------ttg-cataaagt
tgggctggt--aaagggacac---attacc-tttctgaaaata----taca-tttt--gt
aatcacactgcaatgaaaatatactt---------a-ta-ctactttgaatttgtccaca
--gcag-----------gg-ttgaca-------------------------------gtt
t--gaggt----------------------------------------------------
------------------------------------------------------------
------------------------------------------------------------
------------------------------------------------------------
------------------------------------------------------------
------------------------------------------------------------
------------------------------------------------------------
------------------------------------------------------------
------------------------------------------------------------
------------------------------------------------------------
------------------------------------------------------------
------------------------------------------------------------
------------------------------------------------------------
------------------------------------------------------------
------------------------------------------------------------
------------------------------------------------------------
----------------------------------------------------------
>DNA-N31_DR|397580
------------------------------------------------------------
------------------------------------------------------------
------------------------------------------------------------
------------------------------------------------------------
------------------------------------------------------------
------------------------------------------------------------
------------------------------------------------------------
------------------------------------------------------------
------------------------------------------------------------
------------------------------------------------------------
-------------------------------------------------------tt---
---------attatca-------------------------ctata--------------
---------aagtgt---ttt--------------------------tgatgc---ct--
-ccacaacatcaaa--------------tcagtga---------------tata-tgaca
aaaaac-ataa----------------tgcaaaataatgg--aattctgagagttt----
taat-ttaaattgaaaaaac-------ctg-----tacacac------atacaagtatg-
------------------ataa-------g----tctcttgaagtt------tg-tttc-
at--cattt--tatgccat-----ttcctttgattaaatttaagtgatttt---------
gacgtc--ccacac---actgccgagataactttaag-gagtgtaa-aaaataaattaca
aaaaatatactt---------ctt-tt--taaacatactaatttttttatta--ataagt
tatt------taa-t-----------aa-----gcaattttgataatattt---------
------------tgaaaacaaaatataagttcagcattttgcatg--------atattgc
tgtt-ta---------taatgtg-gtaaatgcccc-tttaagaaac-----------acc
agtgacatcccacacccccaacccca-ttttgcctttcttcagag-aagatgaacatatc
tgctttgc-acaca-------------------gtaagcatc--taca-------cttat
gttt-ccta-attttc-ctca-------catttgaagttaaatgt-tgtcgatcttaa-a
at--gtccactctgtcaaattc---aaatatta---------------------------
----------------------------------------------------at-agaaa
------------------------aaatacctc-----tgtcccca--------------
---------------tattgtttcttcagagaa---------------------------
-------------ttaaca--------cat------------------------------
------------------------------------------------------------
--tgctttgctcata---------------------gtatc-------tacacacatgtt
------------------------------------------------------------
-------tcctaattt----------------------tcctcatat-------------
-------------------tgt------------------------------gttcg-aa
gctaagta----------------------------------------------------
---------t-tgtcaagctt---------------------------------------
------------------------------------------------------------
------------------------------------------------------------
------------------------------------------------------------
--------------------------------------------------a---------
------g----------------------------------------------------a
tgtccaccctgtcatt--------------------------------------aaaata
---------------------ttattaatagaaaaaatgttataaaagtt----------
--------aatagaa-----------------------agctttt---------------
-aaactactgtcctaaacagtgaga---cactttgcaggt---acaacatgtgttgaact
tagacatgttactgttgaaacttaaatatat--atatatatatatatat---at--atat
atata----tatatatat---------------atata---------tata---------
-----------------------------tatatatatatata----tata-----t-at
atatatataacacttacagtacacat---------atta---gatgcaaaacaagacagg
--acac--------------------------------------------------tat-
----aaactg--------ttttgcaa-tata-------gcctat---------gtctc--
------------agtcat--aaaaggataag-tgcatttatctgaacatctctaa-tct-
------aact------------------------attgaccttattctaaagacaa----
---ca----------------------ttatag---------------------------
--------------------------------------------ttaaggtg--ttt---
atgagttgc-t-------------------------------------------------
------------------------------------------------------------
------------------------------------------------------------
------------------------------------------------------------
------------------------------------------------------------
------------------------------------------------------------
------------------------------------------------------------
------------------------------------------------------------
------------------------------------------------------------
------------------------------------------------------------
------------------------------------------------------------
----------------------------------------------------------
>DNA-N31_DR|397581
------------------------------------------------------------
------------------------------------------------------------
------------------------------------------------------------
------------------------------------------------------------
------------------------------------------------------------
------------------------------------------------------------
------------------------------------------------------------
------------------------------------------------------------
------------------------------------------------------------
------------------------------------------------------------
-------------------------------------------------------tt---
---------attatca-------------------------ctata--------------
---------aagtgc---ttt--------------------------tgatgt---cc--
-ccacagcatcaaa--------------tcagtga---------------tata-tgac-
aaaaac-ataa----------------tgcaaaataatga--aattctgag-gttt----
taat-ataaa-tgggtaaac-------ctt-----tacacac------atacaagtacg-
------------------ataa-------g----tctcttgacgta------tgttttt-
aa--cattt--tatgccaa-----ttcctttgattaaatgtaagtgatttt---------
gacgtc--ccacaa---actgccgagctatcttcaag-gagtgtaa-acaataaattaca
aaaaatatactt---------ctt-tt--ta-----------------atta--aaaact
tatt------taa-t-----------aa-----gcaattttgataatattt---------
------------tgaaaacaaaatataagttcagcattttgcatg--------atattgc
tggt-ta---------tgatttg-gtaaatgcccc-tttaagaaac-----------acc
agtgacatcccacacccccaacccca-tttt-----------------------------
------------------------------------------------------------
------------------------------------------------------------
------------------------------------------------------------
------------------------------------------------------------
------------------------------------------------------------
------------------------------------------------------------
------------------------------------------------------------
------------------------------------------------------------
------------------------------------------------------------
------------------------------------------------------------
------------------------------------------------------------
------------------------------------------------------------
------------------------------------------------------------
------------------------------------------------------------
------------------------------------------------------------
------------------------------------------------------------
------------------------------------------------------------
------------------------------------------------------------
------------------------------------------------------------
------------------------------------------------------------
------------------------------------------------------------
------------------------------------------------------------
------------------------------------------------------------
------------------------------------------------------------
------------------------------------------------------------
------------------------------------------------------------
------------------------------------------------------------
------------------------------------------------------------
------------------------------------------------------------
------------------------------------------------------------
------------------------------------------------------------
------------------------------------------------------------
------------------------------------------------------------
------------------------------------------------------------
------------------------------------------------------------
------------------------------------------------------------
------------------------------------------------------------
------------------------------------------------------------
------------------------------------------------------------
------------------------------------------------------------
------------------------------------------------------------
------------------------------------------------------------
------------------------------------------------------------
------------------------------------------------------------
----------------------------------------------------------
>DNA-N31_DR|397582
------------------------------------------------------------
------------------------------------------------------------
------------------------------------------------------------
------------------------------------------------------------
------------------------------------------------------------
------------------------------------------------------------
------------------------------------------------------------
------------------------------------------------------------
------------------------------------------------------------
------------------------------------------------------------
------------------------------------------------------------
------------------------------------------------------------
------------------------------------------------------------
------------------------------------------------------------
------------------------------------------------------------
------------------------------------------------------------
------------------------------------------------------------
------------------------------------------------------------
------------------------------------------------------------
------------------------------------------------------------
------------------------------------------------------------
------------------------------------------------------------
------------------------------------------------------------
------------------------------------------------------------
------------------------------------------------------------
------------------------------------------------------------
------------------------------------------------------------
------------------------------------------------------------
------------------------------------------------------------
------------------------------------------------------------
------------------------------------------------------------
------------------------------------------------------------
------------------------------------------------------------
------------------------------------------------------------
------------------------------------------------------------
------------------------------------------------------------
------------------------------------------------------------
------------------------------------------------------------
------------------------------------------------------------
------------------------------------------------------------
------------------------------------------------------------
------------------------------------------------------------
------------------------------------------------------------
--------------------------------tgacaggg---tt---------------
-------------------------------gac--acaatttgaggtttgtt--taatg
ttttata--tataga-gccagttaatattgttta----aagttttgac------------
-aaaatac---tttagatcttgggttt-tatttta-aaa----agta--------ac--a
tgcatattttattg--tga-----aataaat--gttt-tgtccatatata---t--ccat
taata----taaagagac--t---------------------------------------
------------------------------------------------------------
------------------------------------------------------------
------------------------------------------------------------
------------------------------------------------------------
------------------------------------------------------------
------------------------------------------------------------
------------------------------------------------------------
------------------------------------------------------------
------------------------------------------------------------
------------------------------------------------------------
------------------------------------------------------------
------------------------------------------------------------
------------------------------------------------------------
------------------------------------------------------------
------------------------------------------------------------
------------------------------------------------------------
------------------------------------------------------------
------------------------------------------------------------
------------------------------------------------------------
----------------------------------------------------------
>DNA-N31_DR|397583
------------------------------------------------------------
------------------------------------------------------------
------------------------------------------------------------
------------------------------------------------------------
------------------------------------------------------------
------------------------------------------------------------
------------------------------------------------------------
------------------------------------------------------------
------------------------------------------------------------
------------------------------------------------------------
------------------------------------------------------------
------------------------------------------------------------
------------------------------------------------------------
------------------------------------------------------------
------------------------------------------------------------
------------------------------------------------------------
------------------------------------------------------------
--------------------------tctctcattaaatgaatgtgattt--ttc-----
catgtc--ccacac---actgctcagccttttt------agtctaa-aaagtaggcaaa-
ttagatcaaatt-aaaatga-ttt-tt---aaatattcttattg--tcttta--ataagt
tatt------tga-t-----aaaat-aa-----gttattttgataacttt---tattttg
t------tttt---atgatat------tattaatcattttgcacgtgtccttgagattgc
tgtc-c-accctgtcatgatgtg-gttaatgcccc-tttaagaaaccctctgatgtactc
attggcat-ccccaagc------cca-ttttgctgttcttcagag-gaggttaaaacatc
tgctgtgc-acacg--------------------taagtatc--taca-------cttat
gctt-ctta-tttttc-ctcatattt--tgtttgaaattgaatgt-tgtcaagcttaa-c
at--gtccaccctgtcatagtg---acatattg---------------------------
-----------------------------------------------------t-acaaa
-gagcttaa-ataggg--------aaacat-tttgc--gagctacaggtacaacctgtgt
tcaataaatgc----tatc-tttagccaaaaatgtcctccctgtcat-tgtcaaccctgt
cacaaatccttccttgacagggtggactat------------------------------
---------------------------ttatttatttatttatttaat----attttatt
gttaatacgttttttagtttttttatgttacaacatatat---------acacacacata
ct--------------------gatgcaatacctgagtggacaatacaagccttttggca
aaatctgtctcagtctatgtaaaggatttcctttt-aaagtc---ataatggagctcctt
gactgtttaaaataaaaa------------------------------------------
------------------------------------------------------------
------------------------------------------------------------
------------------------------------------------------------
------------------------------t-----------------------------
------------------------------------------------------------
------------------------------------------------------------
------a---------------------------------------------catgccaa
tgtccaccctgt---cttgttttccaccattatgctcaac---ttttat--g--aaaata
aactaattattta---tgaa---ctcagcaaaaa--atcttgtgtgatttctt--aatta
at---ca--ataaga-gccagttaatattgtttg----aaagtttgac------------
-aaaatat---tttagatcttcggttg-tattttg-aaa----agaacgtgcaacga--t
tgcatattttattg--gca-----aataaat--attt-tgtccat-tat----t--tcat
taata----tgaatagac--atttt--------caata----------atc-tataaagt
tgcgttggt--aaaggggcac---attacc-tttctgaaa------ataca-tttt--at
aatcacactgcaatgaaaataaacgt---------a----ttactttgaatttgtccctg
--acag-----------gg-ttgacacaa-----------------------------tt
t--gaggttt--------gtttactg-tttgt----ctgcttgc---------atttc--
------------aattct--atgaa-----g-agctgggacttaaccaacattaa-tttc
--ctaaagcc---------------------------tatataat------taata----
---c----aacaactatgtg-----g-ttaaat-----caaaaatct-caaa--------
-cttttttt------tatt---tttttttaaa-----tt-----ctgacgt---ctc---
-aaaggcac-ttt-----atagtgataatgagccgagtcattatcactataatgtgcatt
tgatgtcccacaagattgaatcagttctatatgaacataatgcgaaataatgaaattctg
atgttttattgtgtttagtaaaactttacacacatgcaggaagaattctaagtgttat--
aatacgtttttgtcaatttttgcc------------------------------------
------------------------------------------------------------
aaaaatt-----------------------------------------------------
------------------------------------------------------------
-------------------------------ctttaattaattcattgattcatttattc
tcat---------------acacttttc--------------------------------
------------------------------------------------------------
------------------------------------------------------------
----------------------------------------------------------
>DNA-N31_DR|397584
------------------------------------------------------------
------------------------------------------------------------
------------------------------------------------------------
------------------------------------------------------------
------------------------------------------------------------
------------------------------------------------------------
------------------------------------------------------------
------------------------------------------------------------
------------------------------------------------------------
------------------------------------------------------------
-------------------------------------------------gggtcatt---
---------atca----------------------------aaata--------------
---------aagtgc---ttt--------------------------tgatgt---cc--
--cacaagactgga--------------tcagt-c---------------ttta-tggac
ataa-----------------------tgtgaaatgatga--aatactgaa-gtta----
ta---atatagttggtta----aaccttta-----cacacat------------------
--------------------------------------------ca------tgttttt-
gtc--aatt--tg-tccat-----attcttttattgaatggatgtgattt--tgc-----
catgt------cac---accgctcagccaacttcagt-gagtacaa-aaagtaaattta-
tt----------------------------------------------------------
------------------------------------------------------------
------------------------------------------------------------
------------------------------------------------------------
------------------------------------------------------------
------------------------------------------------------------
-ttt-ccta-tttttc-cttatattg--tgtttgaaattgaatgc-tgtcgagcttaa-c
at----------------------------------------------------------
------------------------------------------------------------
------------------------------------------------------------
------------------------------------------------------------
------------------------------------------------------------
------------------------------------------------------------
------------------------------------------------------------
------------------------------------------------------------
------------------------------------------------------------
------------------------------------------------------------
------------------------------------------------------------
------------------------------------------------------------
------------------------------------------------------------
------------------------------------------------------------
------------------------------------------------------------
------------------------------------------------------------
------------------------------------------------------------
------------------------------------------------------------
------------------------------------------------------------
------------------------------------------------------------
------------------------------------------------------------
------------------------------------------------------------
------------------------------------------------------------
------------------------------------------------------------
------------------------------------------------------------
------------------------------------------------------------
------------------------------------------------------------
------------------------------------------------------------
------------------------------------------------------------
------------------------------------------------------------
------------------------------------------------------------
------------------------------------------------------------
------------------------------------------------------------
------------------------------------------------------------
------------------------------------------------------------
------------------------------------------------------------
------------------------------------------------------------
------------------------------------------------------------
------------------------------------------------------------
------------------------------------------------------------
------------------------------------------------------------
------------------------------------------------------------
----------------------------------------------------------
>DNA-N31_DR|397585
------------------------------------------------------------
------------------------------------------------------------
------------------------------------------------------------
------------------------------------------------------------
------------------------------------------------------------
------------------------------------------------------------
------------------------------------------------------------
------------------------------------------------------------
------------------------------------------------------------
------------------------------------------------------------
------------------------------------------------------------
------------------------------------------------------------
------------------------------------------------------------
------------------------------------------------------------
------------------------------------------------------------
------------------------------------------------------------
------------------------------------------------------------
------------------------------------------------------------
------------------------------------------------------------
------------------------------------------------------------
------------------------------------------------------------
------------------------------------------------------------
------------------------------------------------------------
------------------------------------------------------------
------------------------------------------------------------
------------------------------------------------------------
------------------------------------------------------------
------------------------------------------------------------
------------------------------------------------------------
------------------------------------------------------------
------------------------------------------------------------
------------------------------------------------------------
------------------------------------------------------------
------------------------------------------------------------
------------------------------------------------------------
------------------------------------------------------------
------------------------------------------------------------
------------------------------------------------------------
------------------------------------------------------------
------------------------------------------------------------
------------------------------------------------------------
------------------------------------------------------------
------------------------------------------------------------
------------------------------------------------------------
------------------------------------------------------------
------------------------------------------------------------
------------------------------------------------------------
------------------------------------------------------------
------------------------------------------------------------
----ctggt--aaagagacac---gttacc-tttctgaaaaga----taca-tttt--ac
aatcacactgcaatgaaaacatactt---------a-aa-ctactttgattttgtccatg
--acag-----------gg-tt--------------------------------------
------------------------------------------------------------
------------------------------------------------------------
------------------------------------------------------------
------------------------------------------------------------
------------------------------------------------------------
------------------------------------------------------------
------------------------------------------------------------
------------------------------------------------------------
------------------------------------------------------------
------------------------------------------------------------
------------------------------------------------------------
------------------------------------------------------------
------------------------------------------------------------
------------------------------------------------------------
------------------------------------------------------------
------------------------------------------------------------
----------------------------------------------------------
>DNA-N31_DR|397586
------------------------------------------------------------
------------------------------------------------------------
------------------------------------------------------------
------------------------------------------------------------
------------------------------------------------------------
------------------------------------------------------------
------------------------------------------------------------
------------------------------------------------------------
------------------------------------------------------------
------------------------------------------------------------
------------------------------------------------------------
------------------------------------------------------------
------------------------------------------------------------
------------------------------------------------------------
------------------------------------------------------------
------------------------------------------------------------
------------------------------------------------------------
------------------------------------------------------------
------------------------------------------------------------
---ggtctaattaatacag-----------------------------------------
----------taactatgtaaattttatttt--------------attat---tattttt
t------ttta---attattt------ttttgaaaaatgtatgt----------------
-----------------------------------------------ctcaaaggtactt
atag-------tgataa------tga-ctttttctgcctgcagaa---------------
-tatttgc-gaaaa-------------------gtg--------cagaagcttgaccaat
att-------------------------------------aactt-catacagcctaa-g
gt--ctaacttatgttataggg---atatatat-atatatatatatatatatatatatat
atac-----------------------aaataaagcttttaaat--tcaa---t-acaaa
-gagcttaa-atatgg--------aaacat-tttcc--cagctgcaggtacatcctgtgt
tgagtaaat---gc-catct-------ccaaatgtcctccttgacat-tgtccagctaat
cataaatccttcattgacagggtggac-aa-atgcattgttgttgacattt---------
--------------------------------tattgatttatttaat----attttatt
gt--------------------------tacaacactttt---------ac---tacac-
-----------------caatagatgca-----tgtgtcgacaatacagaccttttggca
atatc--tctcagtcaatataaaggatatcctttt-aaagtccaaataacggagctagtt
cactgtttgtaacaaaaa-tacagccctaagtattcgtacatttctctaaa-------ca
tcttaata--------------tttaccttattctgagaaaaaaaaa---------agta
ttattaaga--tgtttaacttgagttgcttacaacattcccttca-tcctccaata----
------------------------------------------------------------
------------------------------------------------------------
------------------------------------------------------------
------------------------------------------------------------
------------------------------------------------------------
-------------------------------------------------------taata
----------------taaata----------------------------ttt-acattc
at---tag------------------------------caaatttagttt----------
----------------------------aattt---aaa---------------------
----------------ggat----aataata--gttt---------------tt------
--------------------tccccc----------------------att---------
------------------------------------------------------------
------------------------------------------------------------
-----------------aa---------------------------------------tt
t-----------------gcatataa----------------------------------
------------------ataaaac-----------------------------------
------------------------------------------------------------
------------------------------------------------------------
------------------------------------------------------------
------------------------------------------------------------
------------------------------------------------------------
------------------------------------------------------------
------------------------------------------------------------
------------------------------------------------------------
------------------------------------------------------------
------------------------------------------------------------
------------------------------------------------------------
------------------------------------------------------------
------------------------------------------------------------
------------------------------------------------------------
----------------------------------------------------------
>DNA-N31_DR|397587
------------------------------------------------------------
------------------------------------------------------------
------------------------------------------------------------
------------------------------------------------------------
------------------------------------------------------------
------------------------------------------------------------
------------------------------------------------------------
------------------------------------------------------------
------------------------------------------------------------
------------------------------------------------------------
--------------------------------------------------ggtcatt---
---------atca----------------------------caata--------------
---------aagtgc---cat--------------------------tgatat---cg--
--cacaagattgaa--------------tcagttcaa-------------taaa---aac
atca-----------------------tgcgaaat-------------------------
------------------------------------------------------------
------------------------------------------------------------
------------------------------------------------------------
------------------------------------------------------------
-------------------a-tct-tt---taatattcatattg--tcttta--acaagt
tatt------taa-t-----aaaat-aa-----gtcattt-aataactta---tattt--
------------------------------------------------------------
------------------------------------------------------------
------------------------------------------------------------
------------------------------------------------------------
------------------------------------------------------ttta-t
gt-ttttctttttatgttttta---taataatt-ttaaata-------------------
----ttttgc---acta---------taaatacacctttttttc--cataataa-aaaaa
-aagttgagtataaag--------ggacac------------------------------
------------------------------------------------------------
------------------------------------------------------------
------------------------------------------------------------
------------------------------------------------------------
------------------------------------------------------------
------------------------------------------------------------
------------------------------------------------------------
------------------------------------------------------------
------------------------------------------------------------
------------------------------------------------------------
------------------------------------------------------------
------------------------------------------------------------
------------------------------------------------------------
------------------------------------------------------------
------------------------------------------------------------
------------------------------------------------------------
------------------------------------------------------------
----------------------------tatct---------------------------
------------------------------------------------------------
ttctg----aaaatatac--attt------------------------------------
-------------------------------------------------------t--at
tatcacactgcaatgaacatttactt---------a-tg-ctactttgaatttgtccatg
--acgg-----------gg-ttgaaacaa-----------------------------tt
t--gaggttt--------gtttactg-tttgt----ctgcttgc---------agttt--
------------atttat--aaata-----g-tgctggagcttgaccaatattaa-ttcc
--ctacagcc----------------taa--------ggtctaat------taata----
---c----aact---atgtg-----g-ttaaat-----caaatatct-caaa--------
-catttttt-------------tgttctttaa-----tt-----ctgacat---ctc---
-aatggcac-ttt-----acagtgatacttaccc--------------------------
------------------------------------------------------------
------------------------------------------------------------
------------------------------------------------------------
------------------------------------------------------------
------------------------------------------------------------
------------------------------------------------------------
------------------------------------------------------------
------------------------------------------------------------
------------------------------------------------------------
------------------------------------------------------------
----------------------------------------------------------
>DNA-N31_DR|397588
------------------------------------------------------------
------------------------------------------------------------
------------------------------------------------------------
------------------------------------------------------------
------------------------------------------------------------
------------------------------------------------------------
------------------------------------------------------------
------------------------------------------------------------
------------------------------------------------------------
------------------------------------------------------------
------------------------------------------------------------
------------------------------------------------------------
--------------c--tcttt-------------------------tgacag-------
------------------------------------------------------------
------------------------------------------------------------
-----------------------------------tgcacat------------------
------------------atag------------------------------tatttat-
--t-tattta-tt----------tat----------------------------------
------------------------------------------------------------
-------------------------------------------------tta--ttaaat
tatt-------------------------------------------------tatttat
t--------------------------tatt-----------------------------
------------------------------------------------------------
------------------------------------------------------------
------------------------------------------------------------
------------------------------------------------------------
------------------------------------------------------------
------------------------------------------------------------
------------------------------------------------------------
------------------------------------------------------------
------------------------------------------------------------
------------------------------------------------------------
------------------------------------------------------------
------------------------------------------------------------
------------------------------------------------------------
------------------------------------------------------------
------------------------------------------------------------
------------------------------------------------------------
------------------------------------------------------------
------------------------------------------------------------
------------------------------------------------------------
------------------------------------------------------------
------------------------------------------------------------
------------------------------------------------------------
------------------------------------------------------------
------------------------------------------------------------
------------------------------------------------------------
------------------------------------------------------------
-------------t----------------------------------------------
------------------------------------------------------------
-----------------------------------a------------------------
----------------------------------------------------------tt
tg-------------------------tttat----ttgtttat----------------
------------actgaa--------------------------------------ttcc
t--------------------------------------------------catta----
-------------------------g-tcaa-----------------------------
------------------------------------------------------------
------------------------------------------------------------
------------------------------------------------------------
------------------------------------------------------------
------------------------------------------------------------
------------------------------------------------------------
------------------------------------------------------------
------------------------------------------------------------
------------------------------------------------------------
------------------------------------------------------------
------------------------------------------------------------
------------------------------------------------------------
----------------------------------------------------------
>DNA-N31_DR|480846
------------------------------------------------------------
------------------------------------------------------------
------------------------------------------------------------
------------------------------------------------------------
------------------------------------------------------------
------------------------------------------------------------
------------------------------------------------------------
------------------------------------------------------------
------------------------------------------------------------
------------------------------------------------------------
-------------------------------------------------gggtcatt---
---------atca----------------------------ggata--------------
---------aagtgc---ctt--------------------------tgatct---cc--
--aacaagattgagtc-----------agtagtcc---------------aata-tgaac
----------a--------------------tgattatta-taactgtcgt-gttt----
ta---atacagctggtta----aacctcta-----cactcat--------gcaggtat--
------------------atga------tg------------------------------
--c-----------------------tctgtcatggaatggatgtgattt--tgc-----
--------ccacac---actgctctgccatcttcagt-gagtctaa-----------ga-
tgagatcaaatt-aaacaga-tct-----taaatattcttactg--tcttta--acaaat
tatt------tga-tc----------aa--------attttaatcacttt---tattttg
t------tttc---agaacat------tattgatccttttgctcgtgttcttgggtttgc
tggtgt------------------ggtgatgcctc-tttaag-------ctgatgtgctc
attggcat---------------ccccatctgcctttcctcagag-gaggtt-aaacatc
tgctgtgc-acaca----------------------------tccacg-------cgcat
gctt-cctatgttctc-ctcatattg--tgtctgaaacag------------------tc
at--gtccaccctgtcatagtcaatcaataata---------------------------
-------------gaaa---------aaagcagaaattacaaat-ataaactgc-acaca
-gagcttca-ataggg--------aaactc-ttcac--cagcagcaggcacagcctgtgt
------------------------------------------------------------
----------------------------at------------------------------
------------------------------------------------------------
------------------------------------------------------------
------------------------------------------------------------
--------------------------------------aatccgtataatggagcgcac-
-agtgtttgaaatagaac-tgcagccctgagtatttctccacttgtgtgaacatcagtaa
tctgatta--------------ttcaccttattctgaatatg--------aaaagcagaa
ttattaagg--tgtttaactggagttgctttcagcattcccttcactcctccaaccca--
tgtacaatataaagacttacattcatcagtgaatttagtttaa------ggacaataatt
gtttattttcctgttaatttgcatattgat--aaacctaattaataacagaagaggcggc
gtgctggctcaggggtttgcagta-ttagtgaaaac-------------------aca--
-----------agtttatataaaccctttaatatgtctagttgtagctg----ttgtttt
tcaagtgttcctccatatttagttcacccaataaagcctt--------------------
tgtccatcctgtcatctggttt------------------t-----tat--g--aaaata
agcaaattattga---caac---cttagcaaaac--atc-tgtgtgatttctt--aatta
ag---ca--gtaagg-gccaggcagtattgtgtg----aaagtttgac------------
-accatat---tgcagaccttgttgttttatttta-ata----agaatgtgcagtga--t
tgcatgtttgattg--gga-----actgcat--gctt-cgtccat-cat----t--tcat
tatta----gaaatagac--tttctc--------cata----------atc-tagacagt
tgtgttggt--aaagggaca--------------------------------tttt--at
actcacactgcagtgaaaatagactt---------g-cac--tgtttgagtttgtccatg
--acag-----------gg-tttactcag-----------------------------tc
t--gaggttt--------gt----------------------------------------
------------------------------------------------------------
------------------------------------------------------------
------------------------------------------------------------
------------------------------------------------------------
------------------------------------------------------------
------------------------------------------------------------
------------------------------------------------------------
------------------------------------------------------------
------------------------------------------------------------
------------------------------------------------------------
------------------------------------------------------------
------------------------------------------------------------
------------------------------------------------------------
------------------------------------------------------------
------------------------------------------------------------
----------------------------------------------------------
>DNA-N31_DR|480847
------------------------------------------------------------
------------------------------------------------------------
------------------------------------------------------------
------------------------------------------------------------
------------------------------------------------------------
------------------------------------------------------------
------------------------------------------------------------
------------------------------------------------------------
------------------------------------------------------------
------------------------------------------------------------
------------------------------------------------------------
------------------------------------------------------------
------------------------------------------------------------
---------------------------------cc---------------tata-tgaac
ataa-----------------------tgtgaaattatga--aactctgat-gttt----
ta---atataattgatta----aaccttaa-----cacacat--------gcaggtag--
-------aatt-------ataa-------a----tgttttgaaata------tgttttt-
gtt-aattt--tt-acaat-----attctttcattgaatggttgtgattt--tgc-----
caattc--ccacac---actgctgagccatatttagt-gagtctaa-aaagtaggtaaa-
ttagatcaaatg-aaaaaga-ttt-tt---taattttcttattg--tcttta--acaagt
tatt------tga-t-----aaaat-aa-----gtcattttaataacttt---tattttg
t---ttttttc---ataatat------tattaatcattttgcac--atccttgagtttgc
tgtc-c-a-cccattatgatgta-gtgaatgcccc-tttatgaaaccctctgatgtactc
atttgcct-ccccatgac-----caa-ttttgcctttcttcatct-acactt--------
--------------------------------catcttcatc--taca-------cctat
gtttcatta-tttttc-cgtatagtg--tgtttgaaactgtatgt-tgtcaagcttaa-c
at--gtccaccctgtcatagtg---aaatatta-attaatataaaaaaaaaaatctgaaa
taaatctgaa---ataa--------aaaattaaagcttttaaac--tgtg---t-acaaa
-gagcttaa-atatgg---------aacac-tttac--tagctgtaagtacagcctgtgt
taaatatatg-ggt-caat-ttcactataacatgcc------------------------
------------------------------------------------------------
------------------------------------------------------------
------------------------------------------------------------
------------------------------------------------------------
------------------------------------------------------------
------------------------------------------------------------
------------------------------------------------------------
------------------------------------------------------------
------------------------------------------------------------
------------------------------------------------------------
------------------------------------------------------------
------------------------------------------------------------
------------------------------------------------------------
------------------------------------------------------------
------------------------------------------------------------
------------------------------------------------------------
------------------------------------------------------------
-------tttgatg--tcc-----cacaag-----------------at----t--gaat
tagtc----cta------------------------------------------------
------------------------------------------------------------
------------------------------------------------------------
------------------------------------------------------------
------------------------------------------------------------
------------------------------------------------------------
------------------------------------------------------------
------------------------------------------------------------
------------------------------------------------------------
------------------------------------------------------------
------------------------------------------------------------
------------------------------------------------------------
------------------------------------------------------------
------------------------------------------------------------
------------------------------------------------------------
------------------------------------------------------------
------------------------------------------------------------
------------------------------------------------------------
------------------------------------------------------------
------------------------------------------------------------
----------------------------------------------------------
>DNA-N31_DR|480848
------------------------------------------------------------
------------------------------------------------------------
------------------------------------------------------------
------------------------------------------------------------
------------------------------------------------------------
------------------------------------------------------------
------------------------------------------------------------
------------------------------------------------------------
------------------------------------------------------------
------------------------------------------------------------
-------------------------------------------------gggtcatt---
---------atca----------------------------ctata--------------
---------aagtgc---ctt--------------------------tgatgt---cc--
--cacaagattgaa--------------tcagtcc---------------tata-taaac
ataa-----------------------tgtgaaataataa--aatttttat-gttt----
tt---atgtgatttgtta----aaccttta-----cacacat--------gcaggtag--
-------aatt-------ataa-------g----tgttttgaaatag----ttattttt-
gta-gattg--tt-gccgt-----gttctttcattgaattgatgtgattt--tgt-----
catgtc--gcacac---actgctcagccaacttcagt-gagtctaa-aaaataggaaaa-
tttgaacaaatt-ataaata-ttt-aa---aaatattattattg--tctt------aagc
tatt------tga-ca----------aa-----gtcattttaataact--------tttg
t------tttc---ataatgt------tattaatcattttacatgtgtctttgaaattgc
tgtc-c-accctgtcattatg---gtaaatgc--c-ttaaagtaaccctcttctatactt
attggcat-ccccatgc------cca-atttgccttccttcagag-gaggataaaacatc
tgctgtgc-acaca-------------------gtaactatc--taca-------cttgt
gttt-ccta-tttttt-gtcatattt--tgtttgaaactgaatgt-tatcaagcttaa-c
at--gtccaccctgtcatagtg---aaatatga-attaatatc-----------taaaaa
aatct-------------------------------------------------------
------------------------------------------------------------
------------------------------------------------------------
------------------------------------------------------------
------------------------------------------------------------
------------------------------------------------------------
------------------------------------------------------------
------------------------------------------------------------
------------------------------------------------------------
------------------------------------------------------------
------------------------------------------------------------
------------------------------------------------------------
------------------------------------------------------------
------------------------------------------------------------
------------------------------------------------------------
------------------------------------------------------------
------------------------------------------------------------
------------------------------------------------------------
------------------------------------------------------------
------------------------------------------------------------
------------------------------------------------------------
------------------------------------------------------------
------------------------------------------------------------
------------------------------------------------------------
------------------------------------------------------------
------------------------------------------------------------
------------------------------------------------------------
------------------------------------------------------------
------------------------------------------------------------
------------------------------------------------------------
------------------------------------------------------------
------------------------------------------------------------
------------------------------------------------------------
------------------------------------------------------------
------------------------------------------------------------
------------------------------------------------------------
------------------------------------------------------------
------------------------------------------------------------
------------------------------------------------------------
------------------------------------------------------------
------------------------------------------------------------
----------------------------------------------------------
>DNA-N31_DR|480849
------------------------------------------------------------
------------------------------------------------------------
------------------------------------------------------------
------------------------------------------------------------
------------------------------------------------------------
------------------------------------------------------------
------------------------------------------------------------
------------------------------------------------------------
------------------------------------------------------------
------------------------------------------------------------
-------------------------------------------------gggtcatt---
---------atca----------------------------ctata--------------
---------aagtgc---ctt--------------------------tgatgt---cc--
--cacaagattgaa--------------tcagtcc---------------tata-taaac
ataa-----------------------tgtgaaataataa--aatttttat-gttt----
tt---atgtgatttgtta----aaccttta-----cacacat--------gcaggtag--
-------aatt-------ataa-------g----tgttttgaaatag----ttattttt-
gta-gattg--tt-gccgt-----gttctttcattgaattgatgtgattt--tgt-----
catgtc--gcacac---actgctcagccaacttcagt-gagtctaa-aaaataggaaaa-
tttgaacaaatt-ataaata-ttt-aa---aaatattattattg--tctt------aagc
tatt------tga-ca----------aa-----gtcattttaataact--------tttg
t------tttc---ataatgt------tattaatcattttacatgtgtctttgaaattgc
tgtc-c-accctgtcattatg---gtaaatgc--c-ttaaagtaaccctcttctatactt
attggcat-ccccatgc------cca-atttgccttccttcagag-gaggataaaacatc
tgctgtgc-acaca-------------------gtaactatc--taca-------cttgt
gttt-ccta-tttttt-gtcatattt--tgtttgaaactgaatgt-tatcaagcttaa-c
at--gtccaccctgtcatagtg---aaatatga-attaatatc-----------taaaaa
aatctggaaa---aaaa----ataaataaatannnnnnnnnnnn--nnnn---n-nnnnn
nnnnnnnnn-ntagga--------aaatac-ttt-----aactgcaggtacaacctgtgt
agaataaat---gc-tatc-tttagccaaaaatgtcctccctgtcat-tgtccaccctgt
tacaagtctttctttgacag-atggac-at-atgcattgctattgacattt---------
tatttattgattaaatattttattcattctttcattaattttctta-----tattttatt
gttaatta----ata----tttttatgttacaacactt-----------atacacacat-
----------actgcaccag---atgcaacacatgagtggacaatacaatccttttggct
atatcggtctcagtctatataaaggatatcctttc-aaagtccataaaatagagctcatt
aactgtttgaaataaaaa-tacagcccaatgtatttgtaaatgtatgtgaacatctgtaa
tctaattg--------------tttatcttatgctgaa---------aacaacaacaaca
gtattaagg--tgtttaatttgagttgcttccagcattcccttcactcctccaataca-g
tttttaatgcaaagatttacattcattaacaaatttagtttaatttgaaggacaatagtt
gtttattttcccattaatttgcatatggg---------aaattataacagaagaggcagc
atggttgctcagtggtttgcagtagttagtgaaaaaagaacttgaattctt--aa---ac
ttttacaaccc-ttttatattaaccttttaatatttcttattgtacctgttg-----ttt
tcaaatgtttctccatatttagttcactaaataaag------------------------
---ccaccctgtcatcttttttt------taatgaaaaac---tttaat--g--aaaata
aactatttatt-----------cctcagcaaaac--atattgtgtgatttcct--aatgt
gt---gattctaagg-gccagctaatgttgtttg----aaagtttgac------------
-aaaatat---tttagatcatgggttt-aattttg-aaa----agaacatgcaatga--t
tgcatattttattt--gga-----aattaat--g--t-tgtccat-tat----t--ttat
caaca----tacatagac--tttttc--------cata----------ata-tataaagt
tggtttggt--aaagggacgc---attacc-tttctgaaaata----aaca-tttt--at
attcacattgaaatgaaaatatactt---------a-aa-ctactttgaatatctccatg
--acaa-----------gg-ttgacacaa-----------------------------tt
t--gaggttt--------atttactg-ttttt----ctgcttgc---------agatt--
------------atttgg--gaaaa-----g-tgcagaagcttgaccaacattaa-tgtc
--ttacag-------------------------------cctaat------taata----
---c----aacaactatgtg-----g-ttaaaa-----aataaattt-aaaaa---atcg
ttaactttt-----ttttt------------c-----tt-----ttgaggt---ctc---
-aaaggcac-ttt-----atagtgataatga-----------------------------
------------------------------------------------------------
------------------------------------------------------------
------------------------------------------------------------
------------------------------------------------------------
------------------------------------------------------------
------------------------------------------------------------
------------------------------------------------------------
------------------------------------------------------------
------------------------------------------------------------
------------------------------------------------------------
----------------------------------------------------------
>DNA-N31_DR|480850
------------------------------------------------------------
------------------------------------------------------------
------------------------------------------------------------
------------------------------------------------------------
------------------------------------------------------------
------------------------------------------------------------
------------------------------------------------------------
------------------------------------------------------------
------------------------------------------------------------
------------------------------------------------------------
-------------------------------------------------gggtcatt---
---------atca----------------------------caata--------------
---------aagtgc---cta--------------------------tgatgt---cc--
--cacaagatagaa--------------tcagtcc---------------tata-tgaac
ataa-----------------------tgcacaataatga--aatgctgat-gttt----
ta---gtataattggtta----aaccttta-----cacacat--------gcaggtag--
-------aat---------tat-------g----tgttttgaaata------tgctttt-
gta-aaatt--tt-gccat-----attctttcat----tggatgtgattt--tgc-----
catgtc--ctacac---actgctcagccagtct-----------aa-aaagtagataaa-
ttagatcaaatt-aaaaaga-ttt-ta---aaatattatt-ttg--tcttta--acaagt
tttt------tga-c-----aaaat-aa-----gtcattttgatctctat---tattttg
t------tttt---ataatat------cattaatcattttgcacgtgtccttgagtttga
tcca-cgaccctctcatgacaaa-tttaaaatccc-tttaagaaaccctctgatggactc
attggcat-ccccatta------cca-ttttgcctttcttcagag-gaggtaaaaacatc
tgctgtgt----------------------------------------------------
------------tttc-ctcatattg--tgtttgaaactgaatgt-tgtcaagcttaa-a
gt--gacctccctgtcatagtg---aaatatta-attactttt---tt-----gaaaatc
aga-----aa---tcat----------aaatatagcttttaaac--tgtg---c-acaaa
-gagcttaa-ataggga-------aa----------------------cactatacatgt
tgaataaat---ac-tatc-tttagccaaaaatgtcctccctctcaa-tgaccaccctgt
cacaaatccttccttgacagggtgaac-at-atgcattgctaataacactg---------
----------------tatttatttatttatttatttatttatttaat----atttgatt
gttaatgagttcatg----tttttatgttacaacacttat---------acacagacat-
----------act---------------------------acaatataaacctttt----
atatctgtctcagtggatataaaggatatcctttt-a-agtccatataatggagctcgtt
ggctgtttgaaataaaaa-tacagc----atattttgtacatttatgtgaacatctgtaa
tttatttg--------------ccttct-------gaaaaaaa-------caaaacag--
-tattaagg--tgtttaacttgagttgcttccagcatttccctcactcctccaataca-a
tgtacaatgtaaagat--------------------------------------------
-ttgcactccccattaatttgcatattgat-aaaacctagttgaatacagaataggtggc
atggtggctcagtggtttgcagtagttagtgaaaac--aagttgaattcttaaaa---ac
ttttgcaacct-ttttatatgaaccctttaatatttcttgttgtgcctg----ttgtttt
tcaaatgttcctccatatttagttcactaaataaagcctttgtccaccctgtcacgccaa
tgtccactctgtcatattgtt----------------------ttttat--g--aaaata
aacaaattaatta---taat---ctcagcaaaac--agcttgtgtgattcctt--aatta
ac---ca--gtaagg-gccagataatattgttgg----aaactttgac------------
-aaaatat---tttagatattggattt-tattttg-aaa----agaatgtgcaacga--t
tgcatattttatag--gga-----aataaat--gttt-tgtcaat-tag----t--tcat
taaca----taaatagac--tatttt--------cata----------atc-tacaaagt
ttggttggt--aaaaggacac---attatc-ttactgaaaata----tgca-tttt--at
aatcacactgcaatgaaaacatact--------------------ttgaatttgcccgtg
--acag-----------gg-ttgacataa-----------------------------tt
t--gagtttt--------gtttactc-ttttt----ctgcttgc---------agatt--
------------atttat--aaaaa-----g-tgcagg----------acattca-tttc
--t---------------------------------------------------------
---t----aaggtctaagta-----a-tacaac-----ataaaaaat-aaaa--------
-aatctcaa-----actttg-----------t-----ttt---attcttgt---ctc---
-aatggcac-ttt-----atagtgataatgaccc--------------------------
------------------------------------------------------------
------------------------------------------------------------
------------------------------------------------------------
------------------------------------------------------------
------------------------------------------------------------
------------------------------------------------------------
------------------------------------------------------------
------------------------------------------------------------
------------------------------------------------------------
------------------------------------------------------------
----------------------------------------------------------
>DNA-N31_DR|480851
------------------------------------------------------------
------------------------------------------------------------
------------------------------------------------------------
------------------------------------------------------------
------------------------------------------------------------
------------------------------------------------------------
------------------------------------------------------------
------------------------------------------------------------
------------------------------------------------------------
------------------------------------aataaa------------------
------------------------------------------------tgtcttatcc--
---------attatttc-----------------------attatt--------------
--aaata-tactttt---ttc--------------------------cattat-------
-cgataaagttggg--------------ttggtaaagaa------acacatgca-tgacc
tttc-----------------------tgaa-----------------------------
-a---atatactttgaat----actttgaatt---tgcctatgaca--gggttgatacaa
--c----aatt-----------------------------------------tgtttact
gtt-tgtctg-tt-gcagttttacagtcttaggtctaattaatacaacta--tgtggtaa
aatgtc--taactt---ttttttttgaaaattctgac----------atctcaa--aaa-
ttagatcaaatg-aaaaaga-ttt-tt---aaatatttgtattg--tcttca--acaagt
tatt------tga-t-----aaaat-aataa--ctaatttggatcacttt---tattttg
t------tttc---ataatat------tattaataattttgcacgtgtccttgaaattgc
tgtc-c-accttgttgtaataag-gtaaatgcccc-tttaagaaaccctctgatgtact-
-atggcct-ccccatgc------ct---tttgccttctttcagag-gaggttaaaacatc
tgccgtgc-acaca-------------------gtaactatc--taca-------cttat
gttt-ccta-tttttt-ctcatattg--tgtttgaaactaaatgt-tgtcaagcttaa-c
ac--attcaccctgtcatagtc---aaatatta-atta----------------------
--------at---atta----------aaaaacactttgcca------------------
----------------------------------------gctgcaggtacaacatgtgt
tgaataaat---gcttttt-tttagtcaaacatttctttcctgtcat-tgtctaccctgc
cacaaatctttcctatgcagagaggac-tt-atgcattgttatttatttatttatttatt
tatttatttatttatttatttatttatttatgtaattatttatttagt----attttact
gttaatgagttaatgttt-tttttatgttacaacacgtat---------acacacacat-
----------actacaccagtagatgcaatacatgagtagacaatacaagccttttggca
atatctgtcccagtat-aattaaag---------------tccatataatagagctcatt
gactgtttgaaataaaaa-cacaatactaaatatttgtacatttatgtcaacatatgtaa
tctaatta--------------tttattttattctgaaaaagacagtattgagagagaag
acaaaaaag--taagaaagaaag----------------------------------a-a
aaaaagaaagaaaga------------agcaaattttgtttaatttggaggacaataatt
gtttattttctctctaaattgcatattgat-aaaacctaattggtgacagaagag--gca
gtggtggctc--tggtttgcagta-ttagtgaaaacagaagttgaattcttgaaa---ac
ttttatatccc-ttttatataaaccctttcatatttcttgttgtgcctg----ttgtttt
tcaaatgttcctccatatttagtttactaattaaagtctttgtccaccctgttatgtcga
tgtccaccctgtcatcatgttttccgctgtcatgttcaac---ttttat--g--aaaata
aactaattatttt---taa----ctcagcaaagaa-atcttgtgtggttcctt--aatta
ac---ta--ataagg-gccagttaatattgtttg----aaagtttgac------------
-aaaatat---ttttgatgttgggttt-tattttgaaaa----aaaatgtgcaacaat--
----tattttattg--gga-----aataaac--gttt-tgtgagt-cat----t-atcac
tataaaa------------gcctttgat--------------------gtcccacaagat
tgaatcagt--------------------cccatatgaacatt---atgca------aat
aatgaaattttgat---------------gttttaa-tatgttggttaaacctttacaca
ctgcag---------gtagaattatatgt----------------------------gtt
tt-gaaatatgc------ttttgtcaatttttgtgaatggatgt---------gatttg-
---------gctatgtac--aacaca-ct----------gcttaaccaacttcag-----
----------------tg-------------------agtctaaa------aagta----
-------------------------g-ataaat---------------------------
--------------------------------------------tagat-----------
------------------------------------------------------------
------------------------------------------------------------
------------------------------------------------------------
------------------------------------------------------------
------------------------------------------------------------
------------------------------------------------------------
------------------------------------------------------------
------------------------------------------------------------
------------------------------------------------------------
------------------------------------------------------------
------------------------------------------------------------
----------------------------------------------------------
>DNA-N31_DR|480852
------------------------------------------------------------
------------------------------------------------------------
------------------------------------------------------------
------------------------------------------------------------
------------------------------------------------------------
------------------------------------------------------------
------------------------------------------------------------
------------------------------------------------------------
------------------------------------------------------------
------------------------------------------------------------
-------------------------------------------------gggtcatt---
---------atca----------------------------ctata--------------
---------cagtgc---ctt--------------------------tgattt---cc--
--cacaagattgaa--------------tcagtcc---------------tata-taaac
ataa-----------------------tgcgaa---------------------------
-------ataatagggta----aaccttta-----cacacat--------gcaggtag--
-------aatttt--------------------aagttttaaaata------tgttttt-
gtc-aattt--tt-gccat-----attctttcattgaatggatgtgattt--tgc-----
catgtc--ccac------atgctcagccaactttagt-gagtctaa-aaagaaggtaaa-
ttaga------------------t-tttt-aaatattcgtattg--tcttta--aaaagt
tatt------tga-t-----aaaat-aa-----gtaattttgatcacttt---tattttg
t------tttt---atagt--------tactaattattttgcacgtgtccttgaaattgc
tgcc-c-accttgtcgtgatatg-gtaaatgcccctttaaaaaaactgtctgatgtactc
attggctt-ccccttgc------cca-ttttgccttatttcagag-gaggttaaaacatc
tgctgtgc-acaca-------------------gtaactatc--taca-------cttat
gttt-acta-tttttc-ctcatattg--tgtttgaaactgaatgt-tataaagcttaa-a
ac--gcccaccctgtcatagtc---aaataata-tttaatat-------------aaaaa
aaaatcagaa---atca---------aaaataaagcttttaaac--tgtg---c-acaaa
-gagcttaa-ataggg--------aaacac-tttgc--cagctgcaggtacaacatgtgt
tgaataaat---gt-tatc-tttagccaaaaatgtccttcctgtcat-tgtccaccctgt
cacaaatccttccttgacagggtggat-at-atgcattgtttttaacactttc-------
--tttatttatttatttatttatttatttatttatttatttatttatttaatattttact
gttaattaggtattgtttcattttatgttacaacgcttat---------acacacatac-
---------------accagtagatccgatacatgagtggacagtgcaaaccttttggca
atatctggctcagtctatatgaaggatatcctttt-gaagtccatataatggagctcatt
aaatgtgttaaatacaaa-tacagcattaagtatttgtacatttgtgtcaacatctataa
tctaatta--------------tctaccttattctgaaaaag------------------
----------gtgtttaacttgagttgttttcaacattcccttcacaattccaataca-a
tgcacaatgtaaagatttacattaatgtgcgaatttagtttaatttgaaagacaataatt
gtttattttcccattaatttgcatattgat-aaaacttaattgataacagaagagatggc
atggtggctcagtggtttgcagtagttggtgaaaacagaagttgagtatttgaaa---cc
tt----------------------------------------------------------
------------------------------------------------------------
------------------------------------------------------------
------------------------------------------------------------
------------------------------------------------------------
------------------------------------------------------------
-----------------------------------tt-tgtccat-tat----t--tttt
tatta----ctaagagac--tttttc--------aata----------ata-tataaagt
tgtgttggt--aaaggaacac---actatt-tttctaaaaatg----taca-tttt--at
aatcacactgcaatgaaaatatactt---------a-tc-ctac--tgaatttgtccatg
--acag-----------gg-ttgacacaa-----------------------------tt
t--gagattt--------gtttactg-tttgt----ctgcttgc---------agatt--
------------atttgt--aaaaa-----g-tgcaggagcttgaccaacattca-cctc
--ttacagcc----------------taa--------ggtctaat---------------
------------------------------------------------------------
------------------------------------------------------------
------------------------------------------------------------
------------------------------------------------------------
------------------------------------------------------------
------------------------------------------------------------
------------------------------------------------------------
------------------------------------------------------------
------------------------------------------------------------
------------------------------------------------------------
------------------------------------------------------------
------------------------------------------------------------
------------------------------------------------------------
----------------------------------------------------------
>DNA-N31_DR|480853
------------------------------------------------------------
------------------------------------------------------------
------------------------------------------------------------
------------------------------------------------------------
------------------------------------------------------------
------------------------------------------------------------
------------------------------------------------------------
------------------------------------------------------------
------------------------------------------------------------
------------------------------------------------------------
------------------------------------------------------------
------------------------------------------------------------
------------------------------------------------------------
------------------------------------------------------------
------------------------------------------------------------
------------------------------------------------------------
------------------------------------------------------------
------------------------------------------------------------
------------------------------------------------------------
------------------------------------------------------------
------------------------------------------------------------
------------------------------------------------------------
------------------------------------------------------------
------------------------------------------------------------
------------------------------------------------------------
------------------------------------------------------------
------------------------------------------------------------
------------------------------------------------------------
------------------------------------------------------------
------------------------------------------------------------
------------------------------------------------------------
------------------------------------------------------------
------------------------------------------------------------
------------------------------------------------------------
------------------------------------------------------------
------------------------------------------------------------
------------------------------------------------------------
------------------------------------------------------------
------------------------------------------------------------
------------------------------------------------------------
------------------------------------------------------------
------------------------------------------------------------
------------------------------------------------------------
------------------------------------------------------------
------------------------------------------------------------
------------------------------------------------------------
------------------------------------------------------------
------------------------------------------------------------
------------------------------------------------------------
------------------------------------------------------------
aatcacactacaatgaaaatatattt---------a-ta-ctacattgaatttgtccata
--acag-----------ga-ttgacacaa-----------------------------tt
t--gaggttt--------gtttattg-tttgt----ctgcttac---------agctt--
------------atttgtaaaaaaa-----g-tgctggagcttgacaaacattaa-tttc
--ttacagcc----------------taa--------ggtctaat------tgata----
---c----aacaactatgtg-----g-ttaaat-----aaaaaatct-caaa--------
-catttttt-------------ttt------------tt-----ttgttgt---ctc---
-aaagccat-ttt-----atagtgataatgact---------------------------
------------------------------------------------------------
------------------------------------------------------------
------------------------------------------------------------
------------------------------------------------------------
------------------------------------------------------------
------------------------------------------------------------
------------------------------------------------------------
------------------------------------------------------------
-----------cacttatgtttcctatttttcctcatattatgtttaaaacagaatgttg
tcaagcttaacatgtccaccctgacataatgacatataaataaaaatctgaaataaaaa-
tata--------------acctttaaactgtgtacaaagagctt----------gcac
>DNA-N31_DR|480854
------------------------------------------------------------
------------------------------------------------------------
------------------------------------------------------------
------------------------------------------------------------
------------------------------------------------------------
------------------------------------------------------------
------------------------------------------------------------
------------------------------------------------------------
------------------------------------------------------------
------------------------------------------------------------
------------------------------------------------------------
-----------ca----------------------------ctata--------------
---------aagtgc---att--------------------------tgatgt---cc--
--cacaagattgaa--------------tcagttc---------------tata-tgagc
ataa-----------------------tgcaaaataatga--aattctgat-gttt----
--------taagtggtta----aaccttta-----cacacat--------gcaggtag--
-------aatt-------ataa-------g----tgttcagaaata------tgtttttt
gta-aattt--tt-gccat-----attc------tgaatg-atgtgattt--tgc-----
catatc--ccacac---actgctcagccaacttcagtg----------------------
--------------------------------------tttttg--tcttca--acaagt
tatt------tga-t-----aaaattac-----ttttttttaataatact---tattttg
t------tttc---ataatat------tattaattgttttgcacgcgtccataaaaatgc
tgtccc-accctgtcatgatgtg-gtaaatgctcc-tttaagaaaccccctga--tactc
attggcat-ccccatga------cta-ttttgcctttcttgagag-gaggttaaaacatc
tgctatgc-acata-------------------gtaactatc--taca-------cttat
tttt-cctt-ttttccccgcatattg--tgtttgaaactgaatgt-tgtcaagcttat-c
at--gtccaccatgtcatagta---aaatatta-attaacaa------------tttaaa
aaaatcataaaatacaa---------aaaatatagttttttaac--tgtg---t-acaaa
-gagcttaa-acaggg--------aaaggt-ttcac--cagctacaggtacaacatgtgt
tgaataaa-------tatc-tttaaccaaaaatgacccct---tcat-tgttcaccctgt
ctcaaatacgtcctt----gggtgaac-at-atgtattgctattgacactttg-------
----------tttatgtatgtatgtatgtatgtatgtattttatttat----ttatttat
tgtaattaattaatgt---tttt-atgttgcaactcttat---------atacacacagt
ac----------tacaccagtagatgcaatcaatgagtggacaatacaagcct-------
-----------------------------------------ccataaaatggagctcatt
gactgtttgaaataaaaa------------------------------------------
------------------------------------------------------------
------------------------------------------------------------
------------------------------------------------------------
------------------------------------------------------------
--------------------------------------------------------ta--
------------------------------------------------------------
----------------------------------------------------catgccaa
tgtccaccctgtcatcttgtttaccactgtcatgttaaac---ttttat--g--aaaata
aacaaattattta---taaa---ctt--ttaaaca-atcttccgcaatttctt---atta
ac---ca--ataagg-tccag-gaatattgtttg----aaagtttgac------------
-aaaatat---tttggatcttgggttt-tattttg-aaa----ataatgtgcatcga--t
tccatattttattg--gga-----aataaat--attt-tgtccat-tat----t--ttat
tattg----caaataggc--tttttgctaa------------------att-taaaaagt
tgggttggt--aaagggacac---attacc-tttctgtaaata----caca-tttt--at
aatcacactgtaatgaaaatatactt---------a-ta-ctactttgaatttgtccatg
--acag-----------ag-ttgaca--a-----------------------------tt
t--gaggtta--------atttacag-ttttt----ctacttcc---------aaatt--
------------------------------------------------------------
-cttacagcc----------------taa--------tgtctaat------taata----
---c----aacaactatgtg-----g-ttacat-----caaaaatct-caaa--------
-cttttctt--------------ttttgaaaa-----tt-----ttaacat---ctc---
-aaaggcat-ttt-----ataatgataaagaccc--------------------------
------------------------------------------------------------
------------------------------------------------------------
------------------------------------------------------------
------------------------------------------------------------
------------------------------------------------------------
------------------------------------------------------------
------------------------------------------------------------
------------------------------------------------------------
------------------------------------------------------------
------------------------------------------------------------
----------------------------------------------------------
>DNA-N31_DR|480855
------------------------------------------------------------
------------------------------------------------------------
------------------------------------------------------------
------------------------------------------------------------
------------------------------------------------------------
------------------------------------------------------------
------------------------------------------------------------
------------------------------------------------------------
------------------------------------------------------------
------------------------------------------------------------
------------------------------------------------------------
------------------------------------------------------------
------------------------------------------------------------
------------------------------------------------------------
--------------------------------------------------t-gttt----
----------------------accctgtc------------------------------
-------atct-----------------------------------------tgttttc-
--c-----------accgt-----------------------------------------
catgttc-------------------------------g---------------------
---------------------------------------------actttta--------
----------tga-------aaata-aa--------------------------------
------------------------------------------------------------
------------------------------------------------------------
-----------------------cca----------------------------------
------------------------------------------------------------
---------------------tattt----------------------------------
------------------------------------------------------------
-------------------------------------------------------ataaa
c------------------------------ttcac------------------------
------------------------------------------------------------
------------------------------------------------------------
------------------------------------------------------------
------------------------------------------------------------
------------------------------------------------------------
------------------------------------aa----------------------
------------------------------------------------------------
------------------------------------------------------------
------------------------------------------------------------
------------------------------------------------------------
------------------------------------------------------------
------------------------------------------------------------
------------------------------------------------------------
------------------------------------------------------------
------------------------------------------------------aaaata
-----------------------------------------gtgcaatttctt--aatta
ac---ca--ataagg-gccaggtaatattgtttg----aaagtttgac------------
-aaaatat---tttagatgttgggtct-tattt---gaaa---agaacgtgcaacaa--c
tgcatatttgatta--tga-----aataaat--gttg----------------t--ccac
tatta----taaatagac--tttttc--------cata----------atc-taaaaagt
t---------------------------------------------ataaa-tgtt-a--
--------------gaaaatatagtt---------a-ta-atactttgaatttgtccatg
--acag-----------gg-ttgaca-------------------------------att
c--aacattt--------gtttactg-tttct----ctgcttgc---------agttt--
------------ttttat--aaaaa----ag-tgcaagagcttgaccaacattac-----
--ttacaacctaaaaat------ctctaaccttttttattctgacgtcacttgatagtga
gaccacttaccagctataggtaagtg-ttaaataaaaaaaaaaatgtcctcactgctgac
actttatttat---ttctttatttatttcatatttaattgttagttaatgt---ttttac
ataatacacattttgtctatatggagtatggcct--------------------------
------------------------------------------------------------
------------------------------------------------------------
------------------------------------------------------------
------------------------------------------------------------
------------------------------------------------------------
------------------------------------------------------------
------------------------------------------------------------
------------------------------------------------------------
--------------------------------------------ttaaaagtccatataa
tggagctcattgattg-----------tttgaaataaaaat-------------------
-aca------------------------------------------------------
>DNA-N31_DR|480856
------------------------------------------------------------
------------------------------------------------------------
------------------------------------------------------------
------------------------------------------------------------
------------------------------------------------------------
------------------------------------------------------------
------------------------------------------------------------
------------------------------------------------------------
------------------------------------------------------------
------------------------------------------------------------
-------------------------------------------------gggtcatt---
---------ataa----------------------------ctata--------------
---------aagtgc---ctt--------------------------tgatgt---cc--
--cacaagactgaa--------------tcagccc---------------cata-tggac
atga-----------------------tgtgaaataatga--aattatgat-gtttt--a
ta---atataattggtta----aaccttta-----cacacac--------gcaggtag--
-------aatttgatatatttt-------a----cactttggaata------tgttttt-
gtt-cattt--ct-gccat-----attatttcattgaatgaatgtgattt--tgc-----
catgtc--ccacac---actgcacagccaactttaga-aagtctaa-aaagtaggtaaa-
tttgataaaatg-aaaaaga-ttt-tt---aaacatttgtattg--tcttta--acaagt
tatt------tga-ttt--taaaaa-aa-----gtcattttagtcacttt---tactttg
t------tttc---ataataa------taataataattttgcacgtgtccttgaaattgt
tgtc-c-accctgtgatgatgtg-ttaaatgtccc-tttaagaagccctctgatgtactc
attggcat-ccccatg--------ca-ttttgcctttcttcagag-gaggttaaaacatc
tgctgtgc-acaca-------------------gtaa-tatc--taca-------ctaat
gttt-ccta-tttttc-ctcatattg--tgttggaaactgaatgt-tgtcaagcttaa-c
at--gtccaccctgtcatagtg---aaatatta-att--aaaa-----------taaaac
attttcagaa---atta---------aaaatatagattttaaac--tgta---t-acaaa
-gagcttaa-atagga--------aaacac-tac----cagctgcaggtacaacacgtgt
tgaataaat---ac-taac-tttcgccaaaaatgtcctccctgtcat-tgtcccccctgt
cacaaatccttccttgacagggtgcgc-aa-atgcattgttattgacactt---------
--------------------tattta---atattttagtttat-----------------
------------------------------------------------------------
------------------------------------------------------------
---------tcagtctatttaaaggatatacctttaaaagtccatatattgtaa--tgga
gactgtttaaaaaaaaa-------------------------ttatgtcaatgtc-----
------------------------------------------------------------
------------------------------------------------------------
------------------------------------------------------------
------------------------------------------------------------
------------------------------------------------------------
------------------------------------------------------------
------------------------------------------------------------
------------catcttgttttccaccgtcatgttcaac---ttttat--g--aaaata
aacaaactattta---gaa-------aacaaaac--atcttgtgtgatttctt--aatag
ac---ca--ataagg-gccagttaacattgtttga--c----------------------
-aaaatat---tgtagatctttggttt-tattttg-aaa----aaaacgtgcaacgg--t
tgcatattttattg--gga-----aataaat--gtct-tgtccat-tatt---t--ttat
taata----taaatatac--tttttc--------cata----------atc-tataaagt
tgggttggt--aaagggacac---attacc-tttgtgaaaata----taca-tttt--aa
aatcacactgcaatgaaaatatactt---------a-tg-ctactttgaatttgtccatg
--acag-----------gg-tgaacacaa-----------------------------tt
t--gaagttt--------gtttactg-ttttt----ctgcttgc---------agatt--
------------atttgt--ataaa-----g-tgcaggagcttgaccaacattaa-tttc
--ttacagcc----------------taa--------ggtctaat------taatg----
---c----aacaactgtgtg-----g-ttaact-----taaaaatct-ca----------
-------tt-----ttctc------------a-----tt-----ccgacat---ctc---
-aaaggcac-ttt-----aaagtgataatgaccc--------------------------
------------------------------------------------------------
------------------------------------------------------------
------------------------------------------------------------
------------------------------------------------------------
------------------------------------------------------------
------------------------------------------------------------
------------------------------------------------------------
------------------------------------------------------------
------------------------------------------------------------
------------------------------------------------------------
----------------------------------------------------------
>DNA-N31_DR|480857
------------------------------------------------------------
------------------------------------------------------------
------------------------------------------------------------
------------------------------------------------------------
------------------------------------------------------------
------------------------------------------------------------
------------------------------------------------------------
------------------------------------------------------------
------------------------------------------------------------
------------------------------------------------------------
-------------------------------------------------ggatcatt---
---------atcattg------------------------tctata--------------
---------aagtga---ctt--------------------------tgatgt---cc--
--cacaatattgaa--------------tcagtcc---------------tata-tcaat
a-----------------------------------atgc--aattcagat-gttt----
ta---ataggattggtta----aaccatta-----cacacat--------gcaggtag--
-------aatt-------atat-------g----tgttttgaaata------tgttttt-
gt--ccatt--tt-gccat-----ac-ttttcattaaatggatgtggttt--tgc-----
catgtc--ca--tc---actgctcagccaacttcagc-gagttaaa-aaagtaggtaaa-
ttaaattaaa---aaaga-t-ttt-ta---aaatattcttattg--tcttca--acaagt
tatt------tga-c-----aaaat-aa-----gtcatcttaataacttt---tattttg
t------ttat---ataatat------tattattcatttttcttgtgtcgttgaaattgc
tgtt-c-accctgtcctgatgta-gtaaatgcccc-tttaagaggctcgctgatgtactc
--tggcat-ccccgtgc------tca-ttttgcctttcttcagag-gaggttaaaacatc
tgatgta-----------------------------------------------------
-------------------------------------------------------cac-a
gt--aact---------------------------ttatattt---aa-----aaaattc
tga-----aa---tcta----------aaatacagcttttaaac--tgtg---t-acaaa
-gagtttaa-acagagg-------aaaatc-tttgc--cagctgcaggtacagcgtgcgt
tgaataaat---gc-tatc-tttagcaaaaaatgtcctccctgtcat-tgtccaccctgt
cacaaatccttccatgactaggtggac-at-atgtgttgttattgacac-----------
------------------------------tttatgtatttatttaat----aatatatt
gttaattagttcatg----tttttatgttacaacacttat---------acacacacat-
----------actgcaccagttgatgcgatacatgagtggacaatacaaacctttcggca
atatctgtctcagtccatttataggatatcccttt-aaagtctatattatggagctcatt
gactgctagaaataaaag-cacagccctaaatatttgtacatatatgtgaacatctgtaa
tctaatta--------------tttac---------------------------------
-------------tttattctgaatttt------------------gtttttaatttg-a
aggacaata-tttgtt--------------------------------------------
-ttt-ttttcccatgaatttgcatattaat-aaaccctaactgataacagaagaggcggc
atggtggctcactggtttgcagtagttggtgaaaac--aagttgaattcttgaaa---ac
ttttacaactc-ttaaatataaatcctttaatatttcttgttgtacctg----ttgtttt
tcaaatgttcctccatatttagttcactaaataaagcctttgtccactctgtcatgccaa
tgtccaccctgtcatcttgttttccaccttcatgttcaactagttttat--t--ttcata
aaccaattatttc---aaac---ctccgcaaaac--atcttgtgtg-tttctt--aatta
ac---aa--ataagg-gccagttaatattgttta----aaagtttgac------------
-aaaataa---tttagatgttgagttt-tattttg-aaa----agaatgtgcaacaa--t
tgcatattatattg--gga-----aat-aat--gttt-tgtccaa-tat----t--taat
ttata----taaataaa-------------------------------------------
------------------------------------------------------------
------------------------------------------------------------
------------------------------------------------------------
----------------------------------------ttct---------aaata--
------------atttat--aaa-------------------------------------
------------------------------------------------------------
--------aacaactatgtg-----g-ttaaat-----aaaaatatc-aaaa--------
-atttttta-----cctt-----------------------------atac---ctc---
-aaaggcac-ttt-----atattgataatgaccc--------------------------
------------------------------------------------------------
------------------------------------------------------------
------------------------------------------------------------
------------------------------------------------------------
------------------------------------------------------------
------------------------------------------------------------
------------------------------------------------------------
------------------------------------------------------------
------------------------------------------------------------
------------------------------------------------------------
----------------------------------------------------------
>DNA-N31_DR|480858
------------------------------------------------------------
------------------------------------------------------------
------------------------------------------------------------
------------------------------------------------------------
------------------------------------------------------------
------------------------------------------------------------
------------------------------------------------------------
------------------------------------------------------------
------------------------------------------------------------
------------------------------------------------------------
------------------------------------------------------------
------------------------------------------------------------
------------------------------------------------------------
------------------------------------------------------------
------------------------------------------------------------
------------------------------------------------------------
------------------------------------------------------------
------------------------------------------------------------
------------------------------------------------------------
------------------------------------------------------------
------------------------------------------------------------
------------------------------------------------------------
------------------------------------------------------------
------------------------------------------------------------
------------------------------------------------------------
------------------------------------------------------------
------------------------------------------------------------
------------------------------------------------------------
------------------------------------------------------------
------------------------------------------------------------
------------------------------------------------------------
------------------------------------------------------------
------------------------------------------------------------
------------------------------------------------------------
--atctgtctcagtctatataaaggataccctttt-aaagtccatataatagagctcatt
tattgttataaattaaa-tgacagccctacgtatttctacatttatgagaacatctgtaa
tctaatta--------------tttattttatcctggacaa---------aaacaaaata
ttattaaggt--gtttaacttgagttgcctccaacattcccttcactcctc--------c
aatacaatgtaaagatttacattcattagcaaatttacttta-atttaagaacaataaat
gtttattttcccattaattttcatattgat-aaaacctaattgatagcagaagaggcagc
atggtggctcagtggtttgcagt-attggtgaaaacagaagttgaattcttgaaa---ac
ttttacaatcctttttataataaccctttaatatttcttgttgtacctc----ttgtttt
tcaaatgttc---------------actaaataaagcctttgtccaccctgtcatgccaa
tgttcaccctgtcatcttgttt---------------------taaata--a--aaaata
aacaagttattta---tcac---cttagcaaaaa--atctagtgtgatttcgt--aaaca
ac---ca--ataagg-gccagttaatattgactg----aaagtttgac------------
-aaaatat---tttagatcttgggttt-taactgg-aaa----agaacgtgcaacaa--t
tgcatatattattg--gga-----agtaaat--gttt-tgtccat-tat----a--tcat
taataaatctagataaat--aaatc--------taaaa----------a----------g
tggggttgg-taaagaggcac---attacc-tttctaaaaata----taca-tttt--at
aatcacattgcaatgaaaatatactt---------a-ta-ctactttgaatttgtccatg
--acag-----------gg-ttgacacaa-----------------------------tt
t--gaggtgt--------gtttcctg-ttttt----ctgcttgc---------agatt--
------------atttgt--aaaaa----ag-tgcaggagcttcaccaa-attca-cttc
--ttacagcc----------------taa--------ggtctaat------taata----
---c----aacaactatggg-----g-ttaaat-----caaaaatct-caaa--------
-ctttgttt----t-------------gaaaa-----tg-----tgaatgt---ctc---
-aaaggcac-ttt-----atagtgataaagac----------------------------
------------------------------------------------------------
------------------------------------------------------------
------------------------------------------------------------
------------------------------------------------------------
------------------------------------------------------------
------------------------------------------------------------
------------------------------------------------------------
------------------------------------------------------------
------------------------------------------------------------
------------------------------------------------------------
----------------------------------------------------------
>DNA-N31_DR|556451
------------------------------------------------------------
------------------------------------------------------------
------------------------------------------------------------
------------------------------------------------------------
------------------------------------------------------------
------------------------------------------------------------
------------------------------------------------------------
------------------------------------------------------------
------------------------------------------------------------
------------------------------------------------------------
-------------------------------------------------ggttaatt---
---------ttca----------------------------ctata--------------
---------aagtgc---ctt--------------------------tgatgt---ta--
--cacaag-ctaaa--------------tcagtgc---------------tatg-tgaac
ataa-----------------------tgtgaaatgatta--aactgtgat-gttt----
ca---atataattggtta----aaccttta-----cacacag--------gtagctaa--
-------aatt-------ataa-------g----tgttttgaaata------tgtttaa-
gtc-aattt--t--------------------attgtatagatgtgaatt--tgc-----
catgtc--ccacac---actgctcagccaactttagg-gagtctaa-aaagtaggtaaa-
ttagattaaa--------------------aaatattattattg--tcttaa--acaagt
tatt------tga-t-----aaaat-aa-----gtattttagat-----------ctttt
t------tttc---atgatat------tattaatcatttttcaagtgtccttgaaattac
tgtc-c-accctgtcatgatgtg-gtgaatatccc-tttaagaaaccctctgatgtactg
attggcat-ccccatgc------caa-ttttgcctttcttcagaa-aaggttaaaacatc
tgctttgc-acata-------------------ttaagtacc--taca-------cttat
gttt-ccta-ttttta-ttaatattg--tgcttaaaactgaatgt-tgtcaatcttaa-c
at--gtccacttagacata-----------------------------------------
------------------------------------------------------------
------------------------------------------------------------
------------------------------------------------------------
------------------------------------------------------------
--------------------------------------tttatttatt----tatttatt
gttaattagttcatgt---tttttgttttacaacacttat---------acacatac---
------tgtatatacaacagtagatgtgatacatgagtgggcaatacaaaccttttggca
atatatgcctcagtctatataaggcatatcctttt-aaagtctatataatggagttcatt
gacagtttgaaataaaaa------------------------------------------
------------------------------------------------------------
------------------------------------------------------------
------------------------------------------------------------
------------------------------------------------------------
--------------------------------------------------------ta--
------------------------------------------------------------
----------------------------------------------------catgccaa
tgtccaccctgtgatcttgtcttccactgtcatgtttaac---ttttgc--tataaaata
aacaaataaataa---taac---ctcagcaaagc--atctt--aagatttatc--aatta
at---ta--ataagg-gccagttaatattgtttg----aaagtttgac------------
-aaaatat---tagatatttaatcatt------------tacaaaaaatagcaacaa--t
tgcatattttattg--gga-----aatagat--tttt-tgtccat-aat----t--tcat
taata----taaatagat--tt-----------tcata----------atc-taaaaagt
tgggttggt--aaagggacac---gttacc--ttataaaaata----taca-tttt--at
aatcacactgcaatg-----------c---------------------aatttctctatg
--aaag-----------gg-ttgacacaa-----------------------------tt
t--gaagttt--------ttttactg-tttgt----ctgcatgc---------agttt--
------------atttat--aaaac-----a-ggctggagcttgaccaacaataa-tttc
--ttacagcc----------------taa--------agtctaat------taata----
---c----aacaactatgtg-----g-ttaaat-----caaaaattt-ctaa--------
-cttttttt-----------------tgcaag-----tt-----ctgacat---ctc---
-aaaagcac-ttt-----atagtga--atgaccc--------------------------
------------------------------------------------------------
------------------------------------------------------------
------------------------------------------------------------
------------------------------------------------------------
------------------------------------------------------------
------------------------------------------------------------
------------------------------------------------------------
------------------------------------------------------------
------------------------------------------------------------
------------------------------------------------------------
----------------------------------------------------------
>DNA-N31_DR|556452
------------------------------------------------------------
------------------------------------------------------------
--------catgaccctgtcatcttgtcactgtcatgttaaacttttataaaaatattta
taaacttagcaaaaatatttgtgtgatttcttaattaaccaataaggccagttattataa
gtttatatttttgtgtaaagatagtatattttattgggaaat--------aaatgttttg
tccattattacattattaaatagacttcactttttccagaatcgaaaaagttgtcttggt
aaagggacacataactttctgaaaatatatattttatagtcacactgcaatgacaatata
cttagactactaatttttccatgacatggttgacacaatttgaggtttgtttactgtttt
tctacttgcag--tttatttataaatagtgcagaagcttgaccaacattcatttcttaaa
gctgaaggtctcattaataaagca---atgtggttaaataaaaaatctcaaacttttttt
ttttttaattctgacgtcttaaaggcattttttagtgaaaatgattgacacatcatttat
ttatttattattatctta---------------------ttttatg-cacacatactaca
cc------taaatgcaaccttttgctaatgtcactataaagtgcctgtgatgt---cc--
--cacaagattgaa--------------tcagtcc---------------tata-aaaac
ataa-----------------------agtaaaaaaatga--aatactgat-gttt----
ta---atataattggtta----aacatata-----cacactt--------gcaggtag--
-------aatt-------ataa-----------ctgttttgaaa--------tgttttt-
gtc-aattt--tt-gacat-----attttgtcattaaataggtgtgattt--tgc-----
tatgtc--ccgcac---actgctcaaccaacatcagt-gattctaa-aaagtaggtaaa-
ttaaataaaatt-ctaaaga-ttt-tt---aaatattcttactgt----tta-cccaagt
tatt------tga-t-----aaaat-aa-----gtaattttgaaaacttt---tattttg
t------attt---ataatat------cattaatcattttgcacatgtccttgaaatcgc
tgtt-c-accctgtcgtgacgtg-gtaaatgtccc-tttaaggaaccctctggtgtactc
attggcat-ccccatgc------ccg-ttttgtctttctgtagag-gaggttaaaacatc
tgatgcgc-aaaca-------------------gtaactatc--taca-------cttat
gttt-ccaa-tttttt-cacatatag--tgtttgaaactatatgt-tgtcaagctt----
----gtcaaccctgtgatagtg---aaatatta-attaatat-------------tcaag
caaatcagaa---ataa---------aatatatagcttttaaac--tgtg---t-acaaa
-gagcttaa-ataggg--------aaacac-tttac--ctgctgcaggtacaacatgtgt
tgaataaat---gc-tatc-tttagccaaaaatatcccccctctcat-------------
------------------------------------------------------------
------------------------------------------------------------
------------------------------------------------------------
------------------------------------------------------------
------------------------------------------------------------
------------------------------------------------------------
------------------------------------------------------------
------------------------------------------------------------
------------------------------------------------------------
------------------------------------------------------------
------------------------------------------------------------
------------------------------------------------------------
------------------------------------------------------------
------------------------------------------------------------
------------------------------------------------------------
------------------------------------------------------------
----------------------------tgtcc---------------------------
------------------------------------------------------------
------------------------------------------------acc---------
------------------------------------------------------------
----------------------------------------ctgtcctaaatccttccttg
--acaa-----------gg-----------------------------------------
------------------------------------------------------------
------------------------------------------------------------
------------------------------------------------------------
------------------------------------------------------------
--------------t---------------------------------------------
-gaacata----------------------------------------------------
------------------------------------------------------------
------------------------------------------------------------
------------------------------------------------------------
------------------------------------------------------------
------------------------------------------------------------
------------------------------------------------------------
------------------------------------------------------------
------------------------------------------------------------
------------------------------------------------------------
------------------------------------------------------------
----------------------------------------------------------
>DNA-N31_DR|556453
------------------------------------------------------------
------------------------------------------------------------
------------------------------------------------------------
------------------------------------------------------------
---------------------------------------aat--------aaatcttttg
tccat---tatttcattattatgaatagacttgttccataatctaaaaagctgggttggt
gaagggacacattattttctgaaaatatgcattttataatcacactgcaatgaaaatata
cttaaactactaaattgtccatgacagggttgacatattttgaggtttgtttactgtttt
tctgcttgcag--attatttgtaaaaagtgcaggagcttgaccaacattaatttcttaca
gcccaaggcctaattaatacaaca-----gtatttaaatcagaaatctcaaacttttatt
ttt---aattttgatgtctccaaggca-----------------tgcatattttattgga
aaataaatcgtca----------------------------ctata--------------
---------aagtag-acctt--------------------------tgatgt---cc--
--cacaagactgaa--------------tcagtgc---------------tata-tgaac
ataa-----------------------tgcgaaataatga--aactctgat-gttt----
ta---atatttttggtta-----------------cacacat--------gtaggtag--
-------aatt-------ataa-------g----tgttttgaaata------tgtttttt
gtc-aattt--tt-gtcat-----at-------------------------ttgt-----
catat-------------------------------------------------------
-------------aaaagtacttt-----taaatattcatatcg--tcttta--acaagt
catt------tgac------caaat-aa----cattttttaagtcactttt----ttttg
t------tctcattttcatat------ttttaataattttgcaggcttctttgaaattac
tgtc-c-accctgtcatgacgta-gtaaagcccct-ttaggaaaactctctgatgtagtc
actggcat-cctcatgc------cca-ttttgcctttcttcagag-gaggctaaaacatc
taatttgc-ataca-------------------ttaagtatc--taca-------cttat
gttt-tcta-tttctc-ctcatattg--tgtttgaaatttattgt-tatcaagcttaa-c
at--gtccactccgtcatagta---gaatatta-attaatat------------gtataa
aaattcagaacttataa---------atatccttgcttttaaac--tgtg---t-acaaa
-gagcttaa-ataagg--------aaacac-tttgc--cagctgcaaatacaaactgtgt
tgaata-----c---tatc-ttgagctaaaaatgtcctccctgtcat-tttccaccctgt
cacaaattcttctttgacaggttggat-at-atgcat-----------------------
------------------------------------------------------------
------------------------------------------------------------
------------------------------------------------------------
------------------------------------ag----------------------
------------------------------------------------------------
------------------------------------------------------------
------------------------------------------------------------
------------------------------------------------------------
------------------------------------------------------------
------------------------------------------------------------
------------------------------------------------------------
------g-----------------------------------------------------
----------------------------------------------tat-----------
------------------------------------------------------------
--------------------------------------gacattt---------------
----------------------------tattt---------------------------
---------------------------------attt-----------------------
------------------------------------------------------------
------------------------------------------------------------
-----------------------------------a------------------------
----------------------------------------------------------ct
t-----------------atttattattttgtca--------------------------
------------attagt------------------------------------------
--------------------------taat-------gttttgat---------------
-------------------------g-tcacaca--------------caca--------
----------------------------------------------cacacac-------
-acacacac---------------------------------------------------
------------------------------------------------------------
------------------------------------------------------------
------------------------------------------------------------
------------------------------------------------------------
------------------------------------------------------------
------------------------------------------------------------
------------------------------------------------------------
------------------------------------------------------------
------------------------------------------------------------
------------------------------------------------------------
----------------------------------------------------------
>DNA-N31_DR|556454
------------------------------------------------------------
------------------------------------------------------------
------------------------------------------------------------
------------------------------------------------------------
------------------------------------------------------------
------------------------------------------------------------
------------------------------------------------------------
------------------------------------------------------------
------------------------------------------------------------
------------------------------------------------------------
------------------------------------------------------------
------------------------------------------------------------
------------------------------------------------------------
------------------------------------------------------------
------------------------------------------------------------
------------------------------------------------------------
------------------------------------------------------------
------------------------------------------------------------
------------------------------------------------------------
------------------------------------------------------------
------------------------------------------------------------
------------------------------------------------------------
------------------------------------------------------------
------------------------------------------------------------
------------------------------------------------------------
------------------------------------------------------------
------------------------------------------------------------
------------------------------------------------------------
------------------------------------------------------------
------------------------------------------------------------
------------------------------------------------------------
------------------------------------------------------------
------------------------------------------------------------
------------------------------------------------------------
------------------------------------------------------------
------------------------------------------------------------
------------------------------------------------------------
---------------------------------------------------------a-g
tataaagtttaaaaatatacattctttagcaaattcagcttaatttgaaggacaatattt
gttaattttcccattaatttgcatattgat-gaaacctaat-------------------
------------------------------------------------------------
------------------------------------------------------------
------------------------------------------------------------
------------------------------------------------------------
------------------------------------------------------------
------------------------------------------------------------
------------------------------------------------------------
------------------------------------------------------------
------------------------------------------------------------
---------------------------acc-tttcttaaaata----tatg-tctt--at
aatcacattgaaatg---------------------------------------------
------------------------------------------------------------
------------------------------------------------------------
------------------------------------------------------------
------------------------------------------------------------
----------------------------taaac-----caaaaatct-caaa--------
-cttttt----------------tttggaaaa-----ct-----ttgatgt---ctc---
-aaaggcac-ttt-----atagtaataatgaccc--------------------------
------------------------------------------------------------
------------------------------------------------------------
------------------------------------------------------------
------------------------------------------------------------
------------------------------------------------------------
------------------------------------------------------------
------------------------------------------------------------
------------------------------------------------------------
------------------------------------------------------------
------------------------------------------------------------
----------------------------------------------------------
>DNA-N31_DR|556455
------------------------------------------------------------
------------------------------------------------------------
------------------------------------------------------------
------------------------------------------------------------
------------------------------------------------------------
------------------------------------------------------------
------------------------------------------------------------
------------------------------------------------------------
------------------------------------------------------------
------------------------------------------------------------
-------------------------------------------------gggtcatt---
---------atca----------------------------ctata--------------
---------aagtgc---ttt--------------------------tgatgt---cc--
--cacaagtttgag--------------tcagtcc---------------tata-tgaac
acaa-----------------------tgccaaataatga--aattcttgt-g-------
-----------------------accttta-----cacacat--------gcaggtag--
-------aatt-------ataa-------a----tgttttgaaata------tgtt----
gtc-aattt--ta-gccgt-----attctttcattgaatggatgtgattt--tgc-----
catgac--ccacgc---actgctcagccaacttcagt-gagtctaa-aaagcaagtcaa-
tcgaataaaat--gaaaaat-att-tt---aaatattcttattg--tcttt-----aagt
tatt------tga-t-----caaat-aa-----gtcattttgataacttt---tattttg
t------tttc---ataatat------tatttatcattttgcacgtgtccttgaaattgt
tgtc-c-cccctgtcatgatgtg-gtaaatgc----------------------------
------------------------------------------------------------
------------------------------------------------------------
------------------------------------------------------------
------------------------------------------------------------
------------------------------------------------------------
------------------------------------------------------------
------------------------------------------------------------
------------------------------------------------------------
------------------------------------------------------------
------------------------------------------------------------
------------------------------------------------------------
------------------------------------------------------------
------------------------------------------------------------
------------------------------------------------------------
------------------------------------------------------------
------------------------------------------------------------
------------------------------------------------------------
------------------------------------------------------------
------------------------------------------------------------
------------------------------------------------------------
------------------------------------------------------------
------------------------------------------------------------
------------------------------------------------------------
------------------------------------------------------------
------------------------------------------------------------
------------------------------------------------------------
------------------------------------------------------------
------------------------------------------------------------
------------------------------------------------------------
------------------------------------------------------------
------------------------------------------------------------
------------------------------------------------------------
------------------------------------------------------------
------------------------------------------------------------
------------------------------------------------------------
------------------------------------------------------------
------------------------------------------------------------
------------------------------------------------------------
------------------------------------------------------------
------------------------------------------------------------
------------------------------------------------------------
------------------------------------------------------------
------------------------------------------------------------
------------------------------------------------------------
------------------------------------------------------------
----------------------------------------------------------
>DNA-N31_DR|556456
------------------------------------------------------------
------------------------------------------------------------
------------------------------------------------------------
------------------------------------------------------------
------------------------------------------------------------
------------------------------------------------------------
------------------------------------------------------------
------------------------------------------------------------
------------------------------------------------------------
------------------------------------------------------------
-------------------------------------------------------tt---
---------atca----------------------------ctata--------------
---------aagtgc---ctt--------------------------tgatgt---cc--
--cacaagagtgaa--------------tctgtcc---------------tata-tgcac
aaaa-----------------------tgcaaaataatga--atttctgat-gttt----
tg---atataattggtca----aaccttta-----cacacat--------gcaggaag--
-------aatt-------taaa-------g----cgttttgaaata------tgctttt-
gtc-aatgt--tg-gcact-----attcttttattgaatggatgtgattt--tgc-----
ca----------------------------------------------------------
------------------------------------------------------------
------------------------------------------------------------
------------------------------------------------------------
------------------------------------------------------------
------------------------------------------------------------
------------------------------------------------------------
------------------------------------------------------------
------------------------------------------------------------
------------------------------------------------------------
------------------------------------------------------------
------------------------------------------------------------
------------------------------------------------------------
------------------------------------------------------------
------------------------------------------------------------
------------------------------------------------------------
------------------------------------------------------------
------------------------------------------------------------
------------------------------------------------------------
------------------------------------------------------------
------------------------------------------------------------
------------------------------------------------------------
------------------------------------------------------------
------------------------------------------------------tgtccc
tcagac------------------------------------------------------
------------------------------------------------------------
------------------------------------------------------------
------------------------------------------------------------
------------------------------------------------------------
------------------------------------------------------------
------------------------------------------------------------
------------------------------------------------------------
------------------------------------------------------------
------------------------------------------------------------
------------------------------------------------------------
------------------------------------------------------------
------------------------------------------------------------
------------------------------------------------------------
------------------------------------------------------------
------------------------------------------------------------
------------------------------------------------------------
------------------------------------------------------------
------------------------------------------------------------
------------------------------------------------------------
------------------------------------------------------------
------------------------------------------------------------
------------------------------------------------------------
------------------------------------------------------------
------------------------------------------------------------
------------------------------------------------------------
----------------------------------------------------------
>DNA-N31_DR|643898
------------------------------------------------------------
------------------------------------------------------------
------------------------------------------------------------
------------------------------------------------------------
------------------------------------------------------------
------------------------------------------------------------
------------------------------------------------------------
------------------------------------------------------------
------------------------------------------------------------
------------------------------------------------------------
------------------------------------------------------------
------------------------------------------------------------
------------------------------------------------------------
------------------------------------------------------------
------------------------------------------------------------
------------------------------------------------------------
------------------------------------------------------------
------------------------------------------------------------
------------------------------------------------------------
------------------------------------------------------------
------------------------------------------------------------
------------------------------------------------------------
------------------------------------------------------------
------------------------------------------------------------
------------------------------------------------------------
------------------------------------------------------------
------------------------------------------------------------
------------------------------------------------------------
------------------------------------------------------------
------------------------------------------------------------
------------------------------------------------------------
------------------------------------------------------------
------------------------------------------------------------
------------------------------------------------------------
------------------------------------------------------------
------------------------------------------------------------
------------------------------------------------------------
-----------------------------------------ttcactcctccaatatg-a
tgtacaatgaaaagatttacattcattagcaaattcagtttaatttgaaggactata---
----gtttttctattaatttgcatattgat-aaatcctaattaataacagaagagggggc
atagtggctcagtggtttgcagtagttagtgaaaacagaagttgaatagctgaaataaac
ttttacaa-cccttttatattaaccctttaatatttcatgttgtacctg----ttgtttt
tcaaatgtttcaccataattagttcactaaataaagcctttatccaccctgtcatgccaa
tgtccaccctgtcatcttgtt----------------------ttttat--g--aaaata
agcaaattattta---taat---ctcagcaaaac--atcttgcgtgatttctt--aaat-
------a--acaagg-gccagctaaaatggttta----aaagtttgac------------
-aaaatat---tttagatcttgggttt-tatttag-aaa----agaatgtgcaacgg--t
tgcatatttcattg--gta-----aataaat--gttt-tgtccat-tat----t--ttat
taata----taaataaac--ttttt--------ccata----------atc-tatgaagt
tgggttggt--aaagggacac---attacc-tttcaaaaaata----taca-tttt--at
aatcacactgcaatgaaaata----------------ta-ctactttaaatttgtccatg
--acaa-----------gg-ttgacataa-----------------------------tt
t--gaggttt--------gtttactg-ttttt----ctgctggc---------agact--
------------atttgt--aaaaa-----g-tgcagaagcttgaccaacattaa-tttc
--ttacagcc----------------cta--------tgtctaat------taata----
---c----aacaaccatgtg-----g-ttaaaa-----aaaaaatct-caaa--------
-cttttttg--------------gggggaaaa-----tg-----ttgatgt---ctc---
-aaaggcac-ttt-----acagtgataatgaccc--------------------------
------------------------------------------------------------
------------------------------------------------------------
------------------------------------------------------------
------------------------------------------------------------
------------------------------------------------------------
------------------------------------------------------------
------------------------------------------------------------
------------------------------------------------------------
------------------------------------------------------------
------------------------------------------------------------
----------------------------------------------------------
>DNA-N31_DR|643899
------------------------------------------------------------
------------------------------------------------------------
------------------------------------------------------------
------------------------------------------------------------
------------------------------------------------------------
------------------------------------------------------------
------------------------------------------------------------
------------------------------------------------------------
------------------------------------------------------------
------------------------------------------------------------
-------------------------------------------------gggtcatt---
---------atca----------------------------cta----------------
---------aagtgc---ctt--------------------------taatgt---cc--
--cacaagagtgaa--------------ttagtcc---------------tata-tgaac
ataa-----------------------tgca-----------------------------
---a-----aattggtta----aacttt------atacacat------------------
----gc------------ataa-------g----tgttttgatata------tgttttt-
gtc-aattt--tt-gcaat-----attctttcattgaatg--tatgattt--tgccat--
catgtc--cctcat---actgctcagccaacttcagt-gagtctaa-aatgtaggtaga-
ttacataaaatt-aaaaaga-ttt-tt---aaatattcatatca--acttta--acaatt
tatt------tga-t-----aaaat-aa-----gtcattttaataacttt---tattttg
t------tttc---ataatat------tattaatcattttgcacgtgtccttgaagttgt
tgtc-c-accctgtca--------ataaatgcccc-tttaaga----------tgtactc
attggcat-tcccatgc------cca-ttttgc-tttttttagag-gaggttaaaacatc
tgatgtgc-acaca-------------------gtaagtatc--tacactta--gcctat
tttt-cttt-tttttt-ctcattttg--tgtttgaaactgaatgt-tgtcaagcttaa-c
at--gtccaccttgtcattgtg---aaatattt-attaatat-------------aaaac
attttctgaa---atta---------caaatatagcttttaaac--tgta---t-acaaa
-gagcctaa-acaggg--------aaacac-ttcac--cttctacaggtacacactgtgt
tgaataaat---gc-tatc-tttagtcaaaaatgtcttccctgccat-------------
------------------------------------------------------------
------------------------------------------------------------
------------------------------------------------------------
------------------------------------------------------------
------------------------------------------------------------
------------------------------------------------------------
------------------------------------------------------------
------------------------------------------------------------
------------------------------------------------------------
------------------------------------------------------------
------------------------------------------------------------
------------------------------------------------------------
------------------------------------------------------------
tgtctaccctgtcacattcctt------------------t-------------------
-----------------------cttgacagagtg-accatatgcattgtatt-------
---------------------------------------------gac------------
----------------------------tatttat------------------------t
tatttatttattta---------------------------------------t--tta-
-ttta---------------tttatt----------------------------------
-----------------------------t----------------attta-ttta----
------------------------------------------------------------
----------------------------------------------------------tt
t-----------------gtttgtttgtttgt----ttgtttgt---------ttgtt--
-----------tgtttgt--tatta-----g--------------------ttaa-tgtt
--ttacacca-------------caccagt---------------------agatg----
---c----aatatacatgagt----g------------gacaaacct-ttag--------
--------------------------------------------gcaatatc-tctcagt
aaaggatat-cctta--tatacagtcca--------------------------------
------------------------------------------------------------
------------------------------------------------------------
------------------------------------------------------------
------------------------------------------------------------
------------------------------------------------------------
------------------------------------------------------------
------------------------------------------------------------
------------------------------------------------------------
------------------------------------------------------------
------------------------------------------------------------
----------------------------------------------------------
>DNA-N31_DR|643900
------------------------------------------------------------
------------------------------------------------------------
------------------------------------------------------------
------------------------------------------------------------
------------------------------------------------------------
------------------------------------------------------------
------------------------------------------------------------
------------------------------------------------------------
------------------------------------------------------------
------------------------------------------------------------
------------------------------------------------------------
------------------------------------------------------------
------------------------------------------------------------
------------------------------------------------------------
------------------------------------------------------------
------------------------------------------------------------
------------------------------------------------------------
------------------------------------------------------------
------------------------------------------------------------
------------------------------------------------------------
------------------------------------------------------------
------------------------------------------------------------
------------------------------------------------------------
------------------------------------------------------------
------------------------------------------------------------
------------------------------------------------------------
------------------------------------------------------------
------------------------------------------------------------
------------------------------------------------------------
------------------------------------------------------------
------------------------------------------------------------
------------------------------------------------------------
------------------------------------------------------------
------------------------------------------------------------
------------------------------------------------------------
------------------------------------------------------------
------------------------------------------------------------
------------------------------------------------------------
------------------------------------------------------------
------------------------------------------------------------
------------------------------------------------------------
------------------------------------------------------------
------------------------------------------------------------
-----------------------------------------------at--a--aaaata
aacaaatcattta---taaa---cttagcaaaaaa-atattgtgtgatttctt--aatca
ac---ca--ataagg-aacagttaatattgtgtt----aaagtttgac------------
-aaaatat---tttagatgttggcttt-tatttt---------------------ga--t
tgcctatattatta--gga-----aataaatcttttt-----------------------
-------attatatcggc--tttt---------ccata----------atc-taaaaagt
tatgttggt--aaagggacac---atcacc-tttctgaaaata----taca-gttt--at
aatctaactgaaatgaaaatatactt---------a-ta-ctactttgaatttgttcatg
--acag-----------gg-ttgacacaa-----------------------------tt
---gagcttt--------gtttactg-tttgt----cggcttgc---------agttt--
------------atttat--attaaa-aaag-tgctggagcttgaccaacattca-tttc
--ttacagcc----------------taa--------ggtttaat------taata----
---ca----------------------acaaat-----caaaaatct-caaa--------
-cttttttt--------------ttttttaaa-----tt-----ctgacg----ctc---
-aaaggcac-ttt-----atagtgttgattaccc--------------------------
------------------------------------------------------------
------------------------------------------------------------
------------------------------------------------------------
------------------------------------------------------------
------------------------------------------------------------
------------------------------------------------------------
------------------------------------------------------------
------------------------------------------------------------
------------------------------------------------------------
------------------------------------------------------------
----------------------------------------------------------
>DNA-N31_DR|643901
------------------------------------------------------------
------------------------------------------------------------
------------------------------------------------------------
------------------------------------------------------------
------------------------------------------------------------
------------------------------------------------------------
------------------------------------------------------------
------------------------------------------------------------
------------------------------------------------------------
--------------------------tatgtggttaaataaaaa----taaaaataaaag
tttgagattttttatgtctcaaaggcactttatagtgataatga--cccgggtcatt---
---------atca----------------------------aaata--------------
---------aagtgc---ctt---------------------------gatgt---ac--
--cacaagattgaa--------------tcagttc---------------ttta-tcaaa
ataa-----------------------ttcaaaataatga--aattctgat-gttt----
ta---atataattgttta----aacattta-----cacactt--------gcaggtag--
-------aatt-------ataa-------g----tgttatgaaatg------tgttttt-
--------------gcaaaaacacatccagtcagagaaagaata-------gtgcaaaac
aatgtc--ccacac---actgctcagccaacttcagt-gagactaa----gtaggtaga-
ttagatacaatt-aaaaaga-tta-tta--------tcttatta--tcttta--acaagt
aatt------tga-t-----aaaat-aa-----gtcattttg------------------
--------------ataacat------tagtaatcattttgtacgtgtgcttgaaattgc
tgtc-c-accttgtcatgatgta-gtaaa-gcccc-tttaagacaccctctgatgtactc
gttggcat-ccccatgc------tca-ttttgccttc--------agaggttaaaacatc
tgatgtgc-acaca-------------------gtaactatc--taca-------cttac
ttt--ccta-tttttt-ctcacattg--tgtttgaaacttaatgt-tttgaagctaaa-c
at--gtccacccggtcatggtt--------------------------------------
------------------------------------------------------------
------------------------------------------------------------
------------------------------------------------------------
------------------------------------------------------------
------------------------------------------------------------
------------------------------------------------------------
------------------------------------------------------------
------------------------------------------------------------
------------------------------------------------------------
------------------------------------------------------------
------------------------------------------------------------
------------------------------------------------------------
------------------------------------------------------------
------------------------------------------------------------
------------------------------------------------------------
------------------------------------------------------------
------------------------------------------------------gaagta
------------------------------------------------------------
------------------------------------------------------------
------------------------------------------------------------
-----------------------------------------------------t--taat
taata-------------------------------------------------------
------------------------------------------------------------
------------------------------------------------------------
--atag------------------------------------------------------
------------------------------------------------------------
------------------------------------------------------------
--------------------------taa----------------------taata----
--------------------------------------aaagaaaca-gaaa--------
-------------------------------------tt---------------------
-aaaaatat-a-------------------------------------------------
------------------------------------------------------------
------------------------------------------------------------
------------------------------------------------------------
------------------------------------------------------------
------------------------------------------------------------
------------------------------------------------------------
------------------------------------------------------------
------------------------------------------------------------
------------------------------------------------------------
------------------------------------------------------------
----------------------------------------------------------
>DNA-N31_DR|643902
------------------------------------------------------------
------------------------------------------------------------
------------------------------------------------------------
------------------------------------------------------------
------------------------------------------------------------
------------------------------------------------------------
------------------------------------------------------------
------------------------------------------------------------
------------------------------------------------------------
------------------------------------------------------------
-------------------------------------------------gggtcgtt---
---------atca----------------------------ctata--------------
---------aagtgc---ttt--------------------------tgatgt---cc--
--ctcaagacggga--------------tcaatcc---------------ttta-tgaac
ataa-----------------------tgcgaaataatga--aactctcat-gttt----
ca---atatggttggtta----aacctt-------cacacac--------gcaggtag--
-------catt------------------gaacgtgttttgaaata------tgttttt-
gtc-aatctg----tccat-----gttctttcattaaatggatgtgattt--tgc-----
catgtca---------caccgct---------tcagt-gactacag-aatgtaggtcga-
ttagatcaaatgaagaaagagttt-----taaatattctcattg--tctcta--acaagt
tatt------tgaccaaataaaaac-aa---c-gtaattttaataac------tattttg
t------tttt---ataacat------gattaatcattttgcacgtgcccttgaaattgc
tctc-c-accctgtcacgatgtg-gtaaatgcccc-tttaagaaaccgtctgatgtactc
attggcgtcccccatgc------ccgtttttccctttcttcagag-gagggtaaaacatc
cgctttgacacaca-------------------gtaactatg------------------
-ttt-cctg-tttttc-ctcatgttg--tgtttgaaattgaatgt-tgtcaagcttaa-c
at----------------------------------------------------------
------------------------------------------------------------
------------------------------------------------------------
------------------------------------------------------------
------------------------------------------------------------
------------------------------------------------------------
------------------------------------------------------------
------------------------------------------------------------
------------------------------------------------------------
------------------------------------------------------------
------------------------------------------------------------
------------------------------------------------------------
------------------------------------------------------------
------------------------------------------------------------
------------------------------------------------------------
------------------------------------------------------------
------------------------------------------------------------
------------------------------------------------------------
------------------------------------------------------------
------------------------------------------------------------
------------------------------------------------------------
---------------------------------gt-------------------------
------------------------------------------------------------
------------------------------------------------------------
------------------------------------------------------------
------------------------------------------------------------
------------------------------------------------------------
------------------------------------------------------------
------------------------------------------------------------
---c--------------------------------------------------------
------------------------------------------------------cac---
--------c---------------------------------------------------
------------------------------------------------------------
------------------------------------------------------------
------------------------------------------------------------
------------------------------------------------------------
------------------------------------------------------------
------------------------------------------------------------
------------------------------------------------------------
------------------------------------------------------------
------------------------------------------------------------
------------------------------------------------------------
----------------------------------------------------------
>DNA-N31_DR|643903
------------------------------------------------------------
------------------------------------------------------------
------------------------------------------------------------
------------------------------------------------------------
------------------------------------------------------------
------------------------------------------------------------
------------------------------------------------------------
------------------------------------------------------------
------------------------------------------------------------
------------------------------------------------------------
-------------------------------------------------gggtcgtt---
---------atca----------------------------ctata--------------
---------aagtgc---ttt--------------------------tgatgt---cc--
--cacaagacggga--------------tcaatcc---------------ttta-tgaac
ataa-----------------------tgcgaaataatga--aactctcat-gttt----
ca---atatggttggtta----aacctt-------cacacac--------acaggtag--
-------catt------------------gaacgtgttttgaaata------tgttttt-
gtc-aatctg----tctat-----gttctttcattaaatggatgtgattt--tgc-----
catgtca---------caccgctcagccgacttcagt-gactacag-aatgtaggtcga-
ttagatcaaatgaagaaagatttt-----taaatattctcattg--tctcta--tcaagt
tatt------tgaccaaa--aaaac-aacaac-gtaattttaataac------tattttg
t------tttc---ataacat------tattaatcattttgcacgtgcccatgaaattgc
tctc-c-accctgtcacgatgtg-gtaaatgctcc-tttaagaaaccgtctgatgtactc
attggcat-ccccatgc------ccgcttttgcctttcttcagag-gagggtaaaacatc
cgctgtgacacaca-------------------gtaactatc--taca-------tttat
gttt-cctg-tttttc-ctcatgttg--tgtttgaaattgaatgt-tgtcaagcttaa-c
at--gtccatcttgtcatagtc---aaatagta--------------------atagaaa
aaagtcagaa---atct---------aaactatagctttcaaac--tatc---t-acaaa
------------------------gaa----cttgc------------------------
------------------------------------------------------------
------------------------------------------------------------
------------------------------------------------------------
------------------------------------------------------------
------------------------------------------------------------
------------------------------------------------------------
------------------------------------------------------------
------------------------------------------------------------
------------------------------------------------------------
------------------------------------------------------------
------------------------------------------------------------
------------------------------------------------------------
------------------------------------------------------------
------------------------------------------------------------
------------------------------------------------------------
----------------taaa---------------catcttgtgtgatttctt--aatta
gc---ta--atacgg-gccagttcatattgtttg----aaagtttgac------------
-aaagtat---tttagatcttgggttt-tatttgg-aaa----agatcatgcaacga--t
ttcatattttatag--gaa-----aataaat--gttg-----------------------
------------------------------------------------------------
------------------------------------------------------------
------------------------------------------------------------
------------------------------------------------------------
------------------------------------------------------------
--------------------------------------agctcgaccaacattca-tttc
--ttacagcc----------------taa--------agtctaat------tattg----
---c----aacagctgtgtg-------tttaatt----aaaaaagct-------------
-tttttatt-----tattta-----------------ttaaat-ctgacgt---ccc---
-aaaggaac-att-----atagtgataatgaccc--------------------------
------------------------------------------------------------
------------------------------------------------------------
------------------------------------------------------------
------------------------------------------------------------
------------------------------------------------------------
------------------------------------------------------------
------------------------------------------------------------
------------------------------------------------------------
------------------------------------------------------------
------------------------------------------------------------
----------------------------------------------------------
>DNA-N31_DR|643904
------------------------------------------------------------
------------------------------------------------------------
------------------------------------------------------------
------------------------------------------------------------
------------------------------------------------------------
------------------------------------------------------------
------------------------------------------------------------
------------------------------------------------------------
------------------------------------------------------------
------------------------------------------------------------
------------------------------------------------------------
------------------------------------------------------------
------------------------------------------------------------
------------------------------------------------------------
------------------------------------------------------------
------------------------------------------------------------
------------------------------------------------------------
------------------------------------------------------------
------------------------------------------------------------
------------------------------------------------------------
------------------------------------------------------------
------------------------------------------------------------
------------------------------------------------------------
------------------------------------------------------------
------------------------------------------------------------
------------------------------------------------------------
------------------------------------------------------------
------------------------------------------------------------
------------------------------------------------------------
------------------------------------------------------------
------------------------------------------------------------
------------------------------------------------------------
------------------------------------------------------------
------------------------------------------------------------
------------------------------------------------------------
------------------------------------------------------------
------------------------------------------------------------
------------------------------------------------------------
------------------------------------------------------------
------------------------------------------------------------
--------------------------------------aaattaaattcttacaa---ac
ttttacag-cctttttatattaaccctttaatattttttgttgtatctg----ttgtttt
tcaaatgttcctttatatttggttcactaaataaagcttttgtccaccctgtcatgccaa
tgaccaccctgtaacc---------------------aac---ttttat--g--gaaata
aac--attattta---taac---ctcagcaagcc--atcttgtgtgatttctt--aatta
ac---ca--atacgg-gccagttaatatattaat----aatataatat------------
-aaaatat---tttagatcttgggttt-tattttg-aataa-aaaaacttgcaacga--t
tgcatattttattg--aaa-----aaaaaat--gttt-ttttcat-tat----t--tcat
tatta----taaatatac--gcttc--------ccata----------atc-tataaagt
tgggttgat--aaagggacac---atgacc-tttctgaaaata----taca-tttt--at
aatcacactgcaatgaaaatatactt---------a-ta-ctactttgaatttgtccatg
--gcag-----------gg-ttaagacaa-----------------------------tt
t--gaggtttg-----------------tttt----ctgcttgc---------agatt--
------------atttgt--aaaaa-----g-tgcaggagcttgaacaacatttt-t---
--ttacagcc----------------taa--------ggtctaat------taata----
---c----aacagctatgtg-----g-ttaaat-----aaaaaatct-caga--------
-catttttt-----ttttt---ttttt----------tt-----tggttgttgtctt---
-aaaggcac-ttt-----acagttataatgaccc--------------------------
------------------------------------------------------------
------------------------------------------------------------
------------------------------------------------------------
------------------------------------------------------------
------------------------------------------------------------
------------------------------------------------------------
------------------------------------------------------------
------------------------------------------------------------
------------------------------------------------------------
------------------------------------------------------------
----------------------------------------------------------
>DNA-N31_DR|643905
------------------------------------------------------------
------------------------------------------------------------
------------------------------------------------------------
------------------------------------------------------------
------------------------------------------------------------
------------------------------------------------------------
------------------------------------------------------------
------------------------------------------------------------
------------------------------------------------------------
------------------------------------------------------------
------------------------------------------------------------
------------------------------------------------------------
------------------------------------------------------------
------------------------------------------------------------
------------------------------------------------------------
------------------------------------------------------------
------------------------------------------------------------
------------------------------------------------------------
------------------------------------------------------------
------------------------------------------------------------
------------------------------------------------------------
------------------------------------------------------------
------------------------------------------------------------
------------------------------------------------------------
------------------------------------------------------------
------------------------------------------------------------
------------------------------------------------------------
------------------------------------------------------------
------------------------------------------------------------
------------------------------------------------------------
------------------------------------------------------------
------------------------------------------------------------
------------------------------------------------------------
------------------------------------------------------------
------------------------------------------------------------
------------------------------------------------------------
------------------------------------------------------------
------------------------------------------------------------
------------------------------------------------------------
------------------------------------------------------------
------------------------------------------------------------
---------------------------------tttcttgttgtacctg----ttgtttt
tcaaatgttcctccatatttagttccctaaataaagcctttgtccatc------------
--------ctgtcaccttgttttcca--gtcatgttcaac---ttttat--g--aaaata
aacaaactattta---taac---ctccgcaaaa---------------------------
------------------------------------------------------------
------------------------------------------------------------
------------------------------------------------------------
------------------------------------------------------------
------------------------------------------------------------
------------------------------------------------------------
------------------------------------------------------------
------------------------------------------------------------
------------------------------------------------------------
------------------------------------------------------------
------------------------------------------------------------
------------------------------------------------------------
------------------------------------------------------------
------------------------------------------------------------
------------------------------------------------------------
------------------------------------------------------------
------------------------------------------------------------
------------------------------------------------------------
------------------------------------------------------------
------------------------------------------------------------
------------------------------------------------------------
------------------------------------------------------------
------------------------------------------------------------
----------------------------------------------------------
>DNA-N31_DR|643906
------------------------------------------------------------
------------------------------------------------------------
------------------------------------------------------------
------------------------------------------------------------
------------------------------------------------------------
------------------------------------------------------------
------------------------------------------------------------
------------------------------------------------------------
------------------------------------------------------------
------------------------------------------------------------
------------------------------------------------------------
------------------------------------------------------------
------------------------------------------------------------
------------------------------------------------------------
------------------------------------------------------------
------------------------------------------------------------
------------------------------------------------------------
------------------------------------------------------------
------------------------------------------------------------
------------------------------------------------------------
------------------------------------------------------------
------------------------------------------------------------
------------------------------------------------------------
------------------------------------------------------------
------------------------------------------------------------
------------------------------------------------------------
------------------------------------------------------------
------------------------------------------------------------
------------------------------------------------------------
------------------------------------------------------------
------------------------------------------------------------
------------------------------------------------------------
------------------------------------------------------------
------------------------------------------------------------
------------------------------------------------------------
------------------------------------------------------------
------------------------------------------------------------
------------------------------------------------------------
------------------------------------------------------------
------------------------------------------------------------
------------------------------------------------------------
------------------------------------------------------------
------------------------------------------------------------
------------------------------------------------------------
------------------------------------------------------------
---------------------------------------------tac------------
------------------------------------------------------------
------------------------------------------------------------
------------------------------------------------------------
------------------------------------------------------------
-------------------------------------tg-atactttacatttgtccatg
--acag-----------gg-tttacacaa-----------------------------tg
t--gaggttt--------gtttactg-ttttt----ctacttgc---------agatt--
------------atttgt--aaaaa-----g-tgcaggagcttgaccaacattca-tttc
--ttacagtc----------------taa--------ggtctaat------taata----
---c----aacaac--tgtg-----g-ttaaat-----caaaactct-caaa--------
-caatttag--------------ttttat-ca-----tt-----ttgatgt---ctc---
-gaaggcac-ttt-----atagtgagaatgaccc--------------------------
------------------------------------------------------------
------------------------------------------------------------
------------------------------------------------------------
------------------------------------------------------------
------------------------------------------------------------
------------------------------------------------------------
------------------------------------------------------------
------------------------------------------------------------
------------------------------------------------------------
------------------------------------------------------------
----------------------------------------------------------
>DNA-N31_DR|643907
------------------------------------------------------------
------------------------------------------------------------
------------------------------------------------------------
------------------------------------------------------------
------------------------------------------------------------
------------------------------------------------------------
------------------------------------------------------------
------------------------------------------------------------
------------------------------------------------------------
------------------------------------------------------------
------------------------------------------------------------
------------------------------------------------------------
------------------------------------------------------------
------------------------------------------------------------
------------------------------------------------------------
------------------------------------------------------------
------------------------------------------------------------
------------------------------------------------------------
------------------------------------------------------------
------------------------------------------------------------
------------------------------------------------------------
------------------------------------------------------------
------------------------------------------------------------
------------------------------------------------------------
------------------------------------------------------------
------------------------------------------------------------
------------------------------------------------------------
------------------------------------------------------------
------------------------------------------------------------
------------------------------------------------------------
------------------------------------------------------------
------------------------------------------------------------
------------------------------------------------------------
------------------------------------------------------------
------------------------------------------------------------
------------------------------------------------------------
------------------------------------------------------------
------------------------------------------------------------
------------------------------------------------------------
------------------------------------------------------------
------------------------------------------------------------
------------------------------------------------------------
------------------------------------------------------------
------------------------------------------------------------
------------------------------------------------------------
---------------------------------------------tac------------
------------------------------------------------------------
------------------------------------------------------------
------------------------------------------------------------
------------------------------------------------------------
-------------------------------------tg-atactttacatttgtccatg
--acag-----------gg-ttgacacaa-----------------------------tg
t--gaggttt--------gtttactg-ttttt----ctactttc---------agatt--
------------atttgt--aaaaa-----g-ggcaggagcttgaccaacattca-tttc
--ttacagtc----------------taa--------gttctaat------taata----
---c----aacaac--tgtg-----g-ttaaat-----caaaactct-caaa--------
-caatttag--------------ttttat-ca-----tt-----ttgatgt---ctc---
-gaaggcac-ttt-----atagtgagaatgaccc--------------------------
------------------------------------------------------------
------------------------------------------------------------
------------------------------------------------------------
------------------------------------------------------------
------------------------------------------------------------
------------------------------------------------------------
------------------------------------------------------------
------------------------------------------------------------
------------------------------------------------------------
------------------------------------------------------------
----------------------------------------------------------
>DNA-N31_DR|643908
------------------------------------------------------------
------------------------------------------------------------
------------------------------------------------------------
------------------------------------------------------------
------------------------------------------------------------
------------------------------------------------------------
------------------------------------------------------------
------------------------------------------------------------
------------------------------------------------------------
------------------------------------------------------------
------------------------------------------------------------
------------------------------------------------------------
------------------------------------------------------------
------------------------------------------------------------
------------------------------------------------------------
------------------------------------------------------------
------------------------------------------------------------
------------------------------------------------------------
------------------------------------------------------------
------------------------------------------------------------
------------------------------------------------------------
------------------------------------------------------------
------------------------------------------------------------
------------------------------------------------------------
------------------------------------------------------------
------------------------------------------------------------
------------------------------------------------------------
------------------------------------------------------------
------------------------------------------------------------
------------------------------------------------------------
------------------------------------------------------------
------------------------------------------------------------
------------------------------------------------------------
------------------------------------------------------------
------------------------------------------------------------
------------------------------------------------------------
------------------------------------------------------------
------------------------------------------------------------
------------------------------------------------------------
------------------------------------------------------------
------------------------------------------------------------
------------------------------------------------------------
------------------------------------------------------------
------------------------------------------------------------
------------------------------------------------------------
---------------------------------------------tac------------
------------------------------------------------------------
------------------------------------------------------------
------------------------------------------------------------
------------------------------------------------------------
-------------------------------------tg-atactttacatttgtccatg
--acag-----------gg-ttgacacaa-----------------------------tg
t--gaggttt--------gtttactg-ttttt----ctacttgc---------agatt--
------------atttgt--aaaaa-----g-tgcaggagcttgaccaacattca-tttc
--ttacagtc----------------taa--------ggtctaat------taata----
---c----aacaac--tgtg-----g-tttaat-----caaaactct-caaa--------
-caattta-----------------------------------------gt---ctc---
-gaaggcac-ttt-----atagtgagaatgaccc--------------------------
------------------------------------------------------------
------------------------------------------------------------
------------------------------------------------------------
------------------------------------------------------------
------------------------------------------------------------
------------------------------------------------------------
------------------------------------------------------------
------------------------------------------------------------
------------------------------------------------------------
------------------------------------------------------------
----------------------------------------------------------
>DNA-N31_DR|643909
------------------------------------------------------------
------------------------------------------------------------
------------------------------------------------------------
------------------------------------------------------------
------------------------------------------------------------
------------------------------------------------------------
------------------------------------------------------------
------------------------------------------------------------
------------------------------------------------------------
------------------------------------------------------------
------------------------------------------------------------
------------------------------------------------------------
------------------------------------------------------------
------------------------------------------------------------
------------------------------------------------------------
------------------------------------------------------------
------------------------------------------------------------
------------------------------------------------------------
------------------------------------------------------------
------------------------------------------------------------
------------------------------------------------------------
------------------------------------------------------------
------------------------------------------------------------
------------------------------------------------------------
------------------------------------------------------------
------------------------------------------------------------
------------------------------------------------------------
------------------------------------------------------------
------------------------------------------------------------
------------------------------------------------------------
------------------------------------------------------------
------------------------------------------------------------
------------------------------------------------------------
------------------------------------------------------------
------------------------------------------------------------
------------------------------------------------------------
------------------------------------------------------------
------------------------------------------------------------
------------------------------------------------------------
------------------------------------------------------------
------------------------------------------------------------
------------------------------------------------------------
------------------------------------------------------------
------------------------------------------------------------
------------------------------------------------------------
------------------------------------------------------------
------------------------------------------------------------
------------------------------------------------------------
------------------------------------------------------------
------------------------------------------------------------
------------------------------------------------------------
----ag-----------gg-ttgacacaa-----------------------------tg
t--gaggttt--------gtttactg-ttttt----ctacttgc---------agatt--
------------atttgt--aaaaa-----g-ggcaggagcttgaccaacattca-tttc
--ttacagtc----------------taa--------gttctaat------taata----
---c----aacaac--tgtg-----g-ttaaat-----caaaactct-caaa--------
-caatttag--------------ttttat-ca-----tt-----ttgatgt---ctc---
-gaaggcac-ttt-----atagtgagaatgaccc--------------------------
------------------------------------------------------------
------------------------------------------------------------
------------------------------------------------------------
------------------------------------------------------------
------------------------------------------------------------
------------------------------------------------------------
------------------------------------------------------------
------------------------------------------------------------
------------------------------------------------------------
------------------------------------------------------------
----------------------------------------------------------
>DNA-N31_DR|643910
------------------------------------------------------------
------------------------------------------------------------
------------------------------------------------------------
------------------------------------------------------------
------------------------------------------------------------
------------------------------------------------------------
------------------------------------------------------------
------------------------------------------------------------
------------------------------------------------------------
------------------------------------------------------------
------------------------------------------------------------
------------------------------------------------------------
------------------------------------------------------------
------------------------------------------------------------
------------------------------------------------------------
------------------------------------------------------------
------------------------------------------------------------
------------------------------------------------------------
------------------------------------------------------------
------------------------------------------------------------
------------------------------------------------------------
------------------------------------------------------------
------------------------------------------------------------
------------------------------------------------------------
------------------------------------------------------------
------------------------------------------------------------
------------------------------------------------------------
------------------------------------------------------------
------------------------------------------------------------
------------------------------------------------------------
------------------------------------------------------------
------------------------------------------------------------
------------------------------------------------------------
------------------------------------------------------------
------------------------------------------------------------
------------------------------------------------------------
------------------------------------------------------------
------------------------------------------------------------
------------------------------------------------------------
------------------------------------------------------------
------------------------------------------------------------
------------------------------------------------------------
------------------------------------------------------------
------------------------------------------------------------
------------------------------------------------------------
---------------------------------------------tac------------
------------------------------------------------------------
------------------------------------------------------------
------------------------------------------------------------
------------------------------------------------------------
-------------------------------------tg-atactttacatttgtccatg
--acag-----------gg-ttgacacaa-----------------------------tg
t--gaggttt--------gtttactg-ttttt----ctactttc---------agatt--
------------atttgt--aaaaa-----g-tgcaggagcttgaccaacattca-tttc
--gtacagtc----------------taa--------ggtctaat------taata----
---c----aacaac--tgtg-----g-ttaaat-----caaaactct-caaa--------
-caatttag--------------ttttat-ca-----tt-----ttgatgt---ctc---
-gaaggcac-ttt-----atagtgagaatgaccc--------------------------
------------------------------------------------------------
------------------------------------------------------------
------------------------------------------------------------
------------------------------------------------------------
------------------------------------------------------------
------------------------------------------------------------
------------------------------------------------------------
------------------------------------------------------------
------------------------------------------------------------
------------------------------------------------------------
----------------------------------------------------------
>DNA-N31_DR|728740
------------------------------------------------------------
------------------------------------------------------------
------------------------------------------------------------
------------------------------------------------------------
------------------------------------------------------------
------------------------------------------------------------
------------------------------------------------------------
------------------------------------------------------------
------------------------------------------------------------
------------------------------------------------------------
------------------------------------------------------------
------------------------------------------------------------
------------------------------------------------------------
------------------------------------------------------------
------------------------------------------------------------
------------------------------------------------------------
------------------------------------------------------------
------------------------------------------------------------
------------------------------------------------------------
------------------------------------------------------------
------------------------------------------------------------
------------------------------------------------------------
------------------------------------------------------------
------------------------------------------------------------
------------------------------------------------------------
------------------------------------------------------------
------------------------------------------------------------
------------------------------------------------------------
------------------------------------------------------------
------------------------------------------------------------
------------------------------------------------------------
------------------------------------------------------------
------------------------------------------------------------
------------------------------------------------------------
------------------------------------------------------------
------------------------------------------------------------
------------------------------------------------------------
------------------------------------------------------------
------------------------------------------------------------
------------------------------------------------------------
------------------------------------------------------------
------------------------------------------------------------
------------------------------------------------------------
------------------------------------------------------------
--------------------------------------------------ttt-------
---------------------------------------------gtt------------
----------------------------tgtttgt------------------------t
tgtttgtttattta---------------------------------------t--ttat
tttta---------------tttatt----------------------------------
-----------------------------t----------------atata-ttta----
------------------------------------------------------------
----------------------------------------------------------tc
t-----------------atttgctagtttgt----tagtttgt---------ttttt--
-----------aacttgc--ta--------------------------------------
--caaccctt-------------cactggg---------------------aaaca----
---c-----acatacacta-----------------------------------------
------------------------------------------------------------
------------------------------------------------------------
------------------------------------------------------------
------------------------------------------------------------
------------------------------------------------------------
------------------------------------------------------------
------------------------------------------------------------
------------------------------------------------------------
------------------------------------------------------------
------------------------------------------------------------
------------------------------------------------------------
------------------------------------------------------------
----------------------------------------------------------
>DNA-N31_DR|728741
------------------------------------------------------------
-agtgaaa----------------------------------------------------
------tg-----------------------------ttga---ttaataaaaaaaatca
aaga-----------------tataccttttaaactg-----------------------
-----------tacgtagagcttaaata-------gg-----------------------
------------gtaac------actttaccaactgcag----gtacaatctgtgttgaa
taaatg------------------------------------------------------
--------------cttctt-tgacagggtggacatatgca------------------t
tgtgattgac---tttatttattca-----------tttattcatcattcatt-------
------------------------------------------------------------
----------------------------------------------cattgatcatt---
---------atta----------------------------ctata----aagta-----
---------aagcgc---ctt--------------------------cgatgt---cc--
--cacaggattgaa--------------tcagtcc---------------aata-tgaac
aaaa-----------------------tgcaaaataatga--aattctaat-gctt----
ta---atatagttggtta----aaccttta-----cacacac--------gcaggtag--
-------aatt-------aaaa-------g----------------------tgtttag-
----atttt--tt-gtcat-----attctttcattgaatggatgtgattt--tgc-----
cgtgtc--ccacac---actgct----caactttaat-gaatctaa-aaagttaataaa-
ttagatcaaatt-aaaaaga-ttt-tt--taaatattcttattg--tcttta--acaagt
tatt------tga-t-----caaat-aa-----accattttgataacttt---tattttg
c------tttt---ataatatt---attactatttattttgcatgtgtccttgaaattgc
tgtc-c-accctgtcatgatgt--------------------------------------
------------------------------------------------------------
------------------------------------------------------------
------------------------------------------------------------
------------------------------------------------------------
------------------------------------------------------------
------------------------------------------------------------
------------------------------------------------------------
------------------------------------------------------------
------------------------------------------------------------
------------------------------------------------------------
------------------------------------------------------------
------------------------------------------------------------
------------------------------------------------------------
------------------------------------------------------------
------------------------------------------------------------
------------------------------------------------------------
------------------------------------------------------------
------------------------------------------------------------
------------------------------------------------------------
------------------------------------------------------------
------------------------------------------------------------
------------------------------------------------------------
------------------------------------------------------------
------------------------------------------------------------
------------------------------------------------------------
------------------------------------------------------------
------------------------------------------------------------
------------------------------------------------------------
------------------------------------------------------------
------------------------------------------------------------
------------------------------------------------------------
------------------------------------------------------------
------------------------------------------------------------
------------------------------------------------------------
------------------------------------------------------------
------------------------------------------------------------
------------------------------------------------------------
------------------------------------------------------------
------------------------------------------------------------
------------------------------------------------------------
------------------------------------------------------------
------------------------------------------------------------
------------------------------------------------------------
------------------------------------------------------------
------------------------------------------------------------
----------------------------------------------------------
>DNA-N31_DR|728742
------------------------------------------------------------
------------------------------------------------------------
------------------------------------------------------------
------------------------------------------------------------
------------------------------------------------------------
------------------------------------------------------------
------------------------------------------------------------
------------------------------------------------------------
------------------------------------------------------------
------------------------------------------------------------
------------------------------------------------------------
------------------------------------------------------------
------------------------------------------------------------
------------------------------------------------------------
------------------------------------------------------------
------------------------------------------------------------
------------------------------------------------------------
------------------------------------------------------------
------------------------------------------------------------
------------------------------------------------------------
------------------------------------------------------------
------------------------------------------------------------
------------------------------------------------------------
------------------------------------------------------------
------------------------------------------------------------
------------------------------------------------------------
------------------------------------------------------------
------------------------------------------------------------
------------------------------------------------------------
------------------------------------------------------------
------------------------------------------------------------
------------------------------------------------------------
------------------------------------------------------------
------------------------------------------------------------
------------------------------------------------------------
------------------------------------------------------------
------------------------------------------------------------
------------------------------------------------------------
------------------------------------------------------------
------------------------------------------------------------
------------------------------------------------------------
------------------------------------------------------------
------------------------------------------------------------
-------cctgtcatcttgtttttcaccgtcatgttaaat---ttt-at--g--aaaata
aacaaattattta---taac---gccagcaagac--atcatgtgtgatttctt--aataa
ac---ca--aaaaga-gccagttaatattgttta----aagttttgac------------
-aaaatac---tttagatcttgggttt-tatttta-aaa----agta--------ac--a
tgcatattttattg--tga-----aataaat--gttt-tgtccatatata---t--ccat
taata----taaagagac--tc--------------------------------------
--------a--aaagggtcac---at----------------------------------
----------------------------------------------------------tg
--acag-----------gg-ttgacacaa-----------------------------tt
t--gaggttt--------gtttaatg-tttttct----gcttgc---------agtttat
atatatat--atatatat--ataaa-----a-ggcaggagcttgaccaacattat-tgat
--ttacagac----------------tac--------gatgtaat------taata----
----------caactatgtg-----g-ttaaat-----aaaaaatct-caa---------
------actat-----------ttttttaaaatt---ttga------------tctc---
-aaaggcac-ttt-----atagtgataatgaccc--------------------------
------------------------------------------------------------
------------------------------------------------------------
------------------------------------------------------------
------------------------------------------------------------
------------------------------------------------------------
------------------------------------------------------------
------------------------------------------------------------
------------------------------------------------------------
------------------------------------------------------------
------------------------------------------------------------
----------------------------------------------------------
>DNA-N31_DR|728743
------------------------------------------------------------
------------------------------------------------------------
------------------------------------------------------------
------------------------------------------------------------
------------------------------------------------------------
------------------------------------------------------------
------------------------------------------------------------
------------------------------------------------------------
------------------------------------------------------------
------------------------------------------------------------
------------------------------------------------------------
------------------------------------------------------------
---------aaatgt--tcct--------------------------ctatat---ttag
ttcactaaataaaa--------------tctgtccacctgttttccaacattta-tgaaa
ataaac-ttaa-----------tattgtttgaaa--------------------------
------------------------------------------------------------
------------------------------------------------------------
-------gt--tt-gataa-----aatattttaaaaaggacatgca--------------
------------------------------------------------------------
------acgatt-gcatacc-ttt-tggggaaataaacattttg--tcttta--ttagat
tatt------ata-------aatag--------acttttttcataatc------------
------------------------------------------------------------
------------------------------------------------------------
------------------------------------------------------------
------------------------------------------------------------
-------------------------------taaaaagttggggt-ggtaaa--------
-------------------ggg---aaacatt----------------acc---------
-----------tttttg---------aaaatatagttttt--------------------
------------------------------------------------------------
------------------------------------------------------------
------------------------------------------------------------
------------------------------------------------------------
------------------------------------------------------------
------------------------------------------------------------
------------------------------------------------------------
-----------ataaata-cactgc-----------------------------------
------------------------------------agtgaa--------aaaaacagaa
ttattaagg--tgtttaacttgagttgctttaaacattctcttatcttctccaataca--
------------------------------------------------------------
------------------------------------------------------------
------------------------------------------------------------
------------------------------------------------------------
------a-----------------------------------------------------
----------------------------------------------tgt-----acaatg
----------------taaag---------------tttc----------------atta
ac------------------------------------aaatt-----------------
-----ttgtt------------------taatttg-aag---------------------
----------------g-ac----aataatt--gttt---------------at------
--------------------ttttcc----------------------ata---------
-----------------------------c---------agtacctttgca-tatt----
-----------------------------------ggta---aaacctaattgata----
--acag-----------agggcagcatgg-------------------------------
-----------------agtttagtggtttgc--agtagttagtgaaa-----aagctgg
------------attctt--aaaaa-------------------------------cttt
--------------------------taacc------------------cttaacc----
--------ctttaatatttctt---gcttatac---------------------------
--------------------------------------------ctgttgt---------
--------t-tttca---at----------------------------------------
------------------------------------------------------------
------------------------------------------------------------
------------------------------------------------------------
------------------------------------------------------------
------------------------------------------------------------
------------------------------------------------------------
------------------------------------------------------------
------------------------------------------------------------
------------------------------------------------------------
------------------------------------------------------------
----------------------------------------------------------
>DNA-N31_DR|810363
------------------------------------------------------------
------------------------------------------------------------
------------------------------------------------------------
------------------------------------------------------------
------------------------------------------------------------
------------------------------------------------------------
------------------------------------------------------------
------------------------------------------------------------
------------------------------------------------------------
------------------------------------------------------------
------------------------------------------------------------
------------------------------------------------------------
------------------------------------------------------------
------------------------------------------------------------
------------------------------------------------------------
------------------------------------------------------------
------------------------------------------------------------
------------------------------------------------------------
------------------------------------------------------------
------------------------------------------------------------
------------------------------------------------------------
------------------------------------------------------------
------------------------------------------------------------
------------------------------------------------------------
------------------------------------------------------------
------------------------------------------------------------
------------------------------------------------------------
------------------------------------------------------------
------------------------------------------------------------
------------------------------------------------------------
------------------------------------------------------------
------------------------------------------------------------
------------------------------------------------------------
------------------------------------------------------------
------------------------------------------------------------
------------------------------------------------------------
------------------------------------------------------------
------------------------------------------------------------
-------------------------------------------tctcaaaggcact----
------------------------------------------------------------
------------------------------------------------------------
------------------------------------------------------------
------------------------------------------------------------
------------------------------------------------------------
------------------------------------------------------------
------------------------------------------------------------
------------------------------------------------------------
------------------------------------------------------------
-----------------------------------------------------------t
tatagtgat-aatgaccccgc---attacc-tttctgaaaaga----gaca-attt--at
aatcacactgcaatgaaaatatact-----------------actttgaatttgtccatg
--atag-----------gg-ttgacacag-----------------------------tt
t--gagtttt--------ttttactg-tgtgt----ctgcttgc---------agttt--
------------atttat--aaa-------------------------------------
------------------------------------------------------------
------------------------------------------------------------
------------------------------------------------------------
------------------------------------------------------------
------------------------------------------------------------
------------------------------------------------------------
------------------------------------------------------------
------------------------------------------------------------
------------------------------------------------------------
------------------------------------------------------------
------------------------------------------------------------
------------------------------------------------------------
------------------------------------------------------------
------------------------------------------------------------
----------------------------------------------------------
>DNA-N31_DR|810364
------------------------------------------------------------
------------------------------------------------------------
------------------------------------------------------------
------------------------------------------------------------
------------------------------------------------------------
------------------------------------------------------------
------------------------------------------------------------
------------------------------------------------------------
------------------------------------------------------------
------------------------------------------------------------
------------------------------------------------------------
------------------------------------------------------------
------------------------------------------------------------
------------------------------------------------------------
------------------------------------------------------------
------------------------------------------------------------
------------------------------------------------------------
------------------------------------------------------------
------------------------------------------------------------
------------------------------------------------------------
------------------------------------------------------------
------------------------------------------------------------
------------------------------------------------------------
------------------------------------------------------------
------------------------------------------------------------
------------------------------------------------------------
------------------------------------------------------------
------------------------------------------------------------
------------------------------------------------------------
------------------------------------------------------------
------------------------------------------------------------
------------------------------------------------------------
------------------------------------------------------------
------------------------------------------------------------
------------------------------------------------------------
------------------------------------------------------------
------------------------------------------------------------
------------------------------------------------------------
------------------------------------------------------------
------------------------------------------------------------
------------------------------------------------------------
------------------------------------------------------------
------------------------------------------------------------
------------------------------------------------------------
------------------------------------------------------------
------------------------------------------------------------
------------------------------------------------------------
------------------------------------------------------------
------------------------------------------------------------
----ctggt--aaagagacac---gggtcc-tttctgaaaaga----taca-tttt--ac
aatcacactgcaatgaaaacatactt---------a-aa-ctacttagattttgtccatg
--acat-----------gg-ttgacacaa-----------------------------tt
t--gaggttt--------gtttactc-tttgt----ttgcttgc---------agttt--
------------atttat--aaaaa-----g-ggcccgagctcgaccaacattca-tttc
--ttacagcc----------------taa--------agtctaat------tattg----
---c----aacagctgtgtg-------tttaatta--aaaaaaga---------------
---tttttt----tcttttt--ttttttgtaa-----tt-----ctgacgt---atc---
-aaaggcac-ttt-----atagtgataatgacccgggtcgttatcactataaagtgcttt
tgatgtcccacaagacgggatcaatcctttatgaacataatgcgaaataatgaaactctc
atgtttcaatatggttggtaaaccttcacacacacgcaggtagaattgaatgtgttttga
aatatgttttttgtcaatctgtccatgttctttcaataaacggatgtgatttttccatgt
---cacaccgctcagccgacttcagtgagtacaaaatgtaggtcgattagatcaaataag
aaagattttaaaaaattctcattgtctctaacaagttatttgacaaaaagcaattttaat
aac---tattttgttttcttaacagtatt--attcattttgaatgtgcccttgaaattgc
tctccaccctgtcacgatgtggtaaatgcccctttaagaaaccgtctgatgtactcattg
gcatccctgtgcccgtttttcccttccttcaaggagggtaaaacatccgctgtg-acaca
gtaa----ctacatttatgtttcctatttttcctcatgttgtgtttgaaattgaatgttg
tcaaggttaacatgtccaccctgtcatagtcaaatagtaa-----------taaaaaaaa
gtcagaaatctaaatataagttacaaaccatctacaaagaactt--------------
>DNA-N31_DR|810365
------------------------------------------------------------
------------------------------------------------------------
------------------------------------------------------------
------------------------------------------------------------
------------------------------------------------------------
------------------------------------------------------------
------------------------------------------------------------
------------------------------------------------------------
------------------------------------------------------------
------------------------------------------------------------
------------------------------------------------------------
-------------------------------------------atc--------------
---------aagtgc---ttt--------------------------tgctgt---cc--
--cactagactgga--------------tcagtcc---------------ttta-tgaac
ataa-----------------------tgtgaaatgatga--tatcctgat-gttt----
tta--atatagttggtta----aaccttta-----cactc--------------------
-----------------------------------------------------atgttt-
ggc--aatt--tg-tccat-----attctttcattgaatggatgtgattt--tgc-----
cactt------cac---actgctcagccaacttcagt-gagtacaa-aaagtaggtcaa-
atatatcaaatg-aaaaaga-tttttt---aaatattcttaatg--tctata--aaaagt
tatt------tga-ca----aaaaa-aaaa---atttt----------------------
------------------------------------------------------------
------------------------------------------------------------
------------------------------------------------------------
------------------------------------------------------------
------------------------------------------------------------
------------------------------------------------------------
------------------------------------------------------------
------------------------------------------------------------
------------------------------------------------------------
------------------------------------------------------------
------------------------------------------------------------
------------------------------------------------------------
------------------------------------------------------------
------------------------------------------------------------
------------------------------------------------------------
------------------------------------------------------------
------------------------------------------------------------
------------------------------------------------------------
------------------------------------------------------------
------------------------------------------------------------
------------------------------------------------------------
------------------------------------------------------------
------------------------------------------------------------
------------------------------------------------------------
------------------------------------------------------------
------------------------------------------------------------
------------------------------------------------------------
------------------------------------------------------------
------------------------------------------------------------
------------------------------------------------------------
------------------------------------------------------------
------------------------------------------------------------
------------------------------------------------------------
------------------------------------------------------------
------------------------------------------------------------
------------------------------------------------------------
------------------------------------------------------------
------------------------------------------------------------
------------------------------------------------------------
------------------------------------------------------------
------------------------------------------------------------
------------------------------------------------------------
------------------------------------------------------------
------------------------------------------------------------
------------------------------------------------------------
------------------------------------------------------------
------------------------------------------------------------
----------------------------------------------------------
>DNA-N31_DR|810366
------------------------------------------------------------
------------------------------------------------------------
------------------------------------------------------------
------------------------------------------------------------
------------------------------------------------------------
------------------------------------------------------------
------------------------------------------------------------
------------------------------------------------------------
------------------------------------------------------------
------------------------------------------------------------
-------------------------------------------------gggttattcg-
-------taatca----------------------------caata--------------
---------aagtgc---ttt--------------------------tgatgt---cc--
--cacaagactgaa--------------tcagtcc---------------ttta-tgaac
ataa-----------------------tgcgaaatgatga--catcctgat-gttt----
ttaatatatacttggtta----aaccttta-----cgctcat------------------
--------------------------------------------ca------tattttt-
gtc--aatt--tg-tccat-----attctttcattgaatggatgtgattt--tgc-----
cgcat------cac---actgctcagccaacttcagt-gagtacaa-aaagtagcttaa-
ttagatcaaata-aaaaaga-tttttt---aaatattcttattg--tctctt--acaagt
tatt------tga-ca----aaaaa-aaga---gtaattttaaaaact------attttg
t------tttc---ataatat------tattaataattttgcacgtgtccttgaaattgc
catc-a-tct--ttaatgatgtg-gtaaatgcccc-tctaagaaaccctctgatgtactc
attggcat-ccccgtgc------cca-ttttgcctttcttcagag-gaggttaaaacatc
tgctgtgacgcaca-------------------gtaactatc--taca-------tttat
gttt-ccta-tctttc-ctcatattg--tgcttgaaatcgaatgt-tgtcaagcttga-c
at--gtccaccctgtcatagtc---aaataata-attaat--------------acaaaa
aaattcagaa---atca---------aaactatagcttttatag--tatg---t-acaaa
-gaactt------------------cccat-ttctt--tgcctatttataaaacc-----
---------------taatt----------------------------------------
---------------------------gat------------------------------
------------------------------------------------------------
------------------------------------------------------------
------------------------------------------------------------
------------------------------------aaca--------------------
------------------------------------------------------------
------------------------------------------------------------
------------------------------------------------------------
------------------------------------------------------------
-------------------------------------------------gaagaggcggc
atggtggagtaatta---------------------agaaggtgaattcttaaaa---cc
ttttacagccc-ttttaaatt-actctttgatatttcttgttgtacctg----ttgtttt
tcaaatgttcctgcatatttagcttactaaataaagccttcgtccaccctgtcatgctaa
tg-----cctgtcatcttgttttccagcgtcatgttcaac---ttttat--g--aaatta
aacaaattattta---taac---cttagcataac--atcttgtgtggtttcct--attta
at---ca--ataagg-gccagttaatattgttag----aaagtttgac------------
-tgaatgt---ttt----------------------------------------------
----------------aga-----aataatg--gatt-tgtccat-tat----t--tcat
cattt----taaatagac--tttttc--------catg----------atc-tattaagt
tgggttggt--aaagggacac---attatc-tttctgaaaaga----taca-tttt--ac
aatcacactgcaatgaaaatacactc---------a-ta-ctactttgaatttgtccatg
--acag-----------gg-ttgatacaa-----------------------------tt
t--taggttt--------gtttactg-tttgt----ctgcttgc---------agtat--
------------atttat--aaaag-----g--actggagcctgaccaacattaa-tttc
--ttacagc------------------tta------aagtctaaa------tatta----
---c----aacaactatgtgt------ttaaat-----aaaaaatct-tattatttatta
ttattatta-----ttttaa-----------a-----tt-----ctgatgt---ctc---
-aaaggtac-ttt-----atagtgataacgaccc--------------------------
------------------------------------------------------------
------------------------------------------------------------
------------------------------------------------------------
------------------------------------------------------------
------------------------------------------------------------
------------------------------------------------------------
------------------------------------------------------------
------------------------------------------------------------
------------------------------------------------------------
------------------------------------------------------------
----------------------------------------------------------
>DNA-N31_DR|810367
------------------------------------------------------------
------------------------------------------------------------
------------------------------------------------------------
------------------------------------------------------------
------------------------------------------------------------
------------------------------------------------------------
------------------------------------------------------------
------------------------------------------------------------
------------------------------------------------------------
------------------------------------------------------------
------------------------------------------------------------
------------------------------------------------------------
------------------------------------------------------------
------------------------------------------------------------
------------------------------------------------------------
------------------------------------------------------------
------------------------------------------------------------
------------------------------------------------------------
------------------------------------------------------------
------------------------------------------------------------
---------ataa------aaaagg---------------------tttttgccatttta
tttgtatttttacaaaaatatct---------tcaatttcatatgcgtccctgaacttaa
tgtc-c-accctgtcatcatggg-tcacttggccc-tttaattactaatatgatgcaatc
agtgacat----------catcacca-------------------gaaggttgacatatt
tgaaatgagatcagaccaacagcatcaagaagagtaagtacttt---------gtcttat
tttt-catg-tttatc-atcattata--tgttcattgtttgatgt-ggtcactcataa-c
at--gtccaccctgttggcgtg---------------aacat------------------
----------------------------------------------------ctgaaaag
t-----------------------aaatatttt---------------------------
--------------------tttcgcc---------------------------------
------------------------------------------------------------
------------------------------------------------------------
------------------------------------------------------------
------------------------------------------------------------
------------------------------------aa----------------------
------------------------------------------------------------
------------------------------------------------------------
---------a-tgtttaggta---------------------------------------
------------------------------------------------------------
------------------------------------------------------------
------------------------------------------------------------
------------------------------------------------------------
------------------------------------------------------------
----------------------------------------------tatttgtcaaaata
--------------------------------------------------ctt--cagtc
accttca--------agttagcttgttatgattgct--agtgtcccaccatgtgcttaat
aaaagcagat------------------tagct---aaa-------------------at
tgtccaccctgtcac-----------------------tgtccac-cctgtcaccaaggc
tgttatgacaaggtggac-at-------------------------ttgtc---------
---------------------ctc-----c----------ctg---t--ca-tgtta-cc
gtccaccccgtcat-----------------------------------atttgtccctg
--acag-----------gg-tggacatat-----------------------------tt
t-gtaagttggtccaaa----------tgttt----ttgcttat---------aattg--
------------ttttat-taaagg-------tccaggagctggaccaaccagca-attg
--ttgaagtt----------------taa--------agtcttct------taaaa----
-------gaataaacatgtg-----g-tttaac-----aaaaaacttgaaca--------
-ccatctttaag-a--------------------------------aatttt-catctgt
caaaggcac-tct-----atggtgatattgaccc--------------------------
------------------------------------------------------------
------------------------------------------------------------
------------------------------------------------------------
------------------------------------------------------------
------------------------------------------------------------
------------------------------------------------------------
------------------------------------------------------------
------------------------------------------------------------
------------------------------------------------------------
------------------------------------------------------------
----------------------------------------------------------
>DNA-N31_DR|810368
------------------------------------------------------------
------------------------------------------------------------
------------------------------------------------------------
------------------------------------------------------------
------------------------------------------------------------
------------------------------------------------------------
------------------------------------------------------------
------------------------------------------------------------
------------------------------------------------------------
------------------------------------------------------------
--------------------------------------------------ggttatt---
---------atca----------------------------ctata--------------
---------aagtgc---ctt--------------------------agatgt---cc--
--cacaagattgaa--------------tcagtcc---------------cata-tgagc
-------------------------------ataatgcga--aat--tgat-gttt----
ta---atatgattggtta----aacttgta-----cacacat--------gcaggtag--
-------aatt-------atga-------g----tgttttgaaaca------tgttttt-
gcc-aatta--tt-gccat-----agtcttttattgaatggatgtgattt--tgc-----
catgtc--ccacac---actgcacagccaagttcagt-aagtctaa-aaagtagctaaa-
ttagataaattttttttaaa-tgt-tt---aagtattctttcta--ttctta--cagtta
tttt--------g-a-----aaact-aa-----atcatttttataacttt---tattttt
tt-attctttt---ataatat------tattaatcattttgcacgagtctttgagtttgc
tgtc-c-accctgtcatgatgta-gtaaat-cccc-tttaagaaaccctctgatgtactc
attggcat-ccccatgc------cta-ttttgcttttcttcagag-gaggttaaaaaaac
tgatgtgc-acaca-------------------ttaaatatc--taca-------tatat
gttt-ccta-tttttc-atcatattg--tgtttgaaaccgaatgt-ggtcaagcttaa-c
at--gtccaccctgtcatagta---aaatatta-attaata---------------taaa
aaattcggaa---atca---------aag--atagcttttaaac--tgta---t-acaaa
-gagcttaa-ataagg--------aaacac-tttac--cagctgcaggttcaacctgtgt
taaataaat---gc-tatc-tttagccaaaaatgtcctccttgttat-tgtccacccttt
cacaaatccttccttg----ggtggac-at-atgcatcgttattgacactttc-tttctt
tctttctttctttctttctttctttctttctttctttctttctttctt----tctttttt
gttaatcagctaatgtt--ttattatggtacatc-----------------acatacat-
----------actacaccagtagatgcaatacataagtggacaatacaaatcttttggca
atatttatctcagtctatataaagaatatcctttt-aaagtccatataaggcagctcatt
gactgtttgaaattaaaa-taca-------------------------------------
------------------------------------------------------------
------------------------------------------------------------
------------------------------------------------------------
------------------------------------------------------------
------------------------------------------------------------
------------------------------------------------------------
------------------------------------------------------------
------------------------------------------------------------
------------------------------------------------------------
------------------------------------------------------------
------------------------------------------------------------
------------------------------------------------------------
------------------------------------------------------------
------------------------------------------------------------
------------------------------------------------------------
------------------------------------------------------------
------------------------------------------------------------
------------------------------------------------------------
------------------------------------------------------------
------------------------------------------------------------
------------------------------------------------------------
------------------------------------------------------------
------------------------------------------------------------
------------------------------------------------------------
------------------------------------------------------------
------------------------------------------------------------
------------------------------------------------------------
------------------------------------------------------------
------------------------------------------------------------
------------------------------------------------------------
------------------------------------------------------------
------------------------------------------------------------
----------------------------------------------------------
>DNA-N31_DR|810369
------------------------------------------------------------
------------------------------------------------------------
------------------------------------------------------------
------------------------------------------------------------
------------------------------------------------------------
------------------------------------------------------------
------------------------------------------------------------
------------------------------------------------------------
------------------------------------------------------------
------------------------------------------------------------
------------------------------------------------------------
------------------------------------------------------------
------------------------------------------------------------
------------------------------------------------------------
------------------------------------------------------------
------------------------------------------------------------
------------------------------------------------------------
------------------------------------------------------------
------------------------------------------------------------
------------------------------------------------------------
------------------------------------------------------------
------------------------------------------------------------
------------------------------------------------------------
------------------------------------------------------------
------------------------------------------------------------
------------------------------------------------------------
------------------------------------------------------------
------------------------------------------------------------
------------------------------------------------------------
------------------------------------------------------------
------------------------------------------------------------
------------------------------------------------------------
------------------------------------------------------------
------------------------------------------------------------
------------------------------------------------------------
------------------------------------------------------------
------------------------------------------------------------
------------------------------------------------------------
------------------------------------------------------------
------------------------------------------------------------
------------------------------------------------------------
------------------------------------------------------------
------------------------------------------------------------
------------------------------------------------------------
------------------------------------------------------------
------------------------------------------------------------
------------------------------------------------------------
------------------------------------------------------------
------------------------------------------------------------
----ctggt--aaagagacac---gttacc-tttctgaaaaga----taca-tttt--ag
aatcacactgcaatgaaaacatactt---------a-aa-ctactttgattttgtccata
--acag-----------ag-ttgacacaa-----------------------------tt
t--gaggttt--------gttgactc-tttgt----ctgcttgt---------agttt--
------------atttat--aaaaa-----a-ggcctgagctcaaaaaacattca-tttc
--ttacagcc----------------taa--------agtctaat------tattg----
---c----aacagctgtgtg-------tttaatta--aaaaaaagct-------------
-tttttttc----ttttttc--ttttttgtaa-----tt-----ctgacgt---ctc---
-aaaggcac-ttt-----atagtgataatgaccc--------------------------
------------------------------------------------------------
------------------------------------------------------------
------------------------------------------------------------
------------------------------------------------------------
------------------------------------------------------------
------------------------------------------------------------
------------------------------------------------------------
------------------------------------------------------------
------------------------------------------------------------
------------------------------------------------------------
----------------------------------------------------------
>DNA-N31_DR|810370
------------------------------------------------------------
------------------------------------------------------------
------------------------------------------------------------
------------------------------------------------------------
------------------------------------------------------------
------------------------------------------------------------
------------------------------------------------------------
------------------------------------------------------------
------------------------------------------------------------
------------------------------------------------------------
------------------------------------------------------------
------------------------------------------------------------
------------------------------------------------------------
------------------------------------------------------------
------------------------------------------------------------
------------------------------------------------------------
------------------------------------------------------------
------------------------------------------------------------
------------------------------------------------------------
------------------------------------------------------------
------------------------------------------------------------
------------------------------------------------------------
------------------------------------------------------------
------------------------------------------------------------
------------------------------------------------------------
------------------------------------------------------------
------------------------------------------------------------
------------------------------------------------------------
------------------------------------------------------------
------------------------------------------------------------
------------------------------------------------------------
------------------------------------------------------------
------------------------------------------------------------
------------------------------------------------------------
------------------------------------------------------------
------------------------------------------------------------
------------------------------------------------------------
------------------------------------------------------------
------------------------------------------------------------
--------------------------------------aattgataacagtggaggtggc
atggtggctcagtggtttgcagttgttagtaaagacagaagttaaattcttgaac---tc
ttttacaa-accttttatatgaaccctttaatatttcatgttgtacctg----ttatttt
ttaaatgttcctccatatttagttcactaaataaa--------------------gcttt
tgtccacccagtcatcttgtttttcactgtcatattcaac---ttttat--a--aaaata
aattaattattta---taac---ctcagcaaagc--atcttgtgtgaattctt--aaata
ac---ca--ataagg-gcca---------ttttc----aaagtttgac------------
-aaaatat---tttagatcttgggttt-tattttt-aaa----agaatgtgcaataa--t
tgcataatttattg--gga-----aataaat--gttt-tgtccat-tat----t--tcat
tatta----taaatagac--tttttt-------caata----------atc-taaaaagt
cgggttgct--aaagggactt---atgacc-tttctgaaaata----taca-tttt--at
aatcacattacaatgaaaatatacta-------------------tgaattttgtccagg
--acag-----------ag-ttgacacaa-----------------------------tt
t--gagattt--------gtttacgg-ttttt----ctgcttgc---------agatt--
------------atttgt--aaaaa-----g-tgcaggagcttgaccaacattaa-attc
--ttacagcc----aatgtct-----aaa--------taactaat------ttata----
---c----aacaactatctg-----g-ttaaat-----gaaaagtat-caaa--------
-cttttta---------------ttttaaata-----tt-----ttgatgt---ctc---
-aaaggcac-ttt-----ataatgataatgaccc--------------------------
------------------------------------------------------------
------------------------------------------------------------
------------------------------------------------------------
------------------------------------------------------------
------------------------------------------------------------
------------------------------------------------------------
------------------------------------------------------------
------------------------------------------------------------
------------------------------------------------------------
------------------------------------------------------------
----------------------------------------------------------
>DNA-N31_DR|810371
------------------------------------------------------------
------------------------------------------------------------
------------------------------------------------------------
------------------------------------------------------------
------------------------------------------------------------
------------------------------------------------------------
------------------------------------------------------------
------------------------------------------------------------
------------------------------------------------------------
------------------------------------------------------------
------------------------------------------------------------
------------------------------------------------------------
------------------------------------------------------------
------------------------------------------------------------
------------------------------------------------------------
------------------------------------------------------------
------------------------------------------------------------
------------------------------------------------------------
------------------------------------------------------------
------------------------------------------------------------
------------------------------------------------------------
------------------------------------------------------------
------------------------------------------------------------
------------------------------------------------------------
------------------------------------------------------------
------------------------------------------------------------
------------------------------------------------------------
------------------------------------------------------------
------------------------------------------------------------
------------------------------------------------------------
------------------------------------------------------------
------------------------------------------------------------
------------------------------------------------------------
------------------------------------------------------------
---tctgtct--gtctatataaatgatatccttta-aaagtccaaataatggagctcatt
gactgtttgaaatagaaa-tacagccctaagtacctaagtatttg---------------
------------------------------------------------------------
------------------------------------------------------------
------------------------------------------------------------
------------------------------------------------------------
------------------------------------------------------------
------------------------------------------------------------
------------------------------------------------------------
------------------------------------------------------------
------------------------------------------------------------
------------------------------------------------------------
------------------------------------------------------------
--------------------------------tacat----------------g--taag
t-----------------------------------------------------------
------------------------------------------------------------
------------------------------------------------------------
------------------------------------------------------------
------------------------------------------------------------
------------------------------------------------------------
------------------------------------------------------------
------------------------------------------------------------
------------------------------------------------------------
------------------------------------------------------------
------------------------------------------------------------
------------------------------------------------------------
------------------------------------------------------------
------------------------------------------------------------
------------------------------------------------------------
------------------------------------------------------------
------------------------------------------------------------
------------------------------------------------------------
------------------------------------------------------------
------------------------------------------------------------
----------------------------------------------------------
>DNA-N31_DR|886892
------------------------------------------------------------
------------------------------------------------------------
------------------------------------------------------------
------------------------------------------------------------
------------------------------------------------------------
------------------------------------------------------------
------------------------------------------------------------
------------------------------------------------------------
------------------------------------------------------------
------------------------------------------------------------
------------------------------------------------------------
------------------------------------------------------------
------------------------------------------------------------
------------------------------------------------------------
------------------------------------------------------------
------------------------------------------------------------
------------------------------------------------------------
------------------------------------------------------------
------------------------------------------------------------
-----------------------------------------------------------t
tatt------tga-c-----aaaaa-aa-----taaatttcaataaattt---aattttc
t------tttt--aataatat------tattaatcattttgcacgtgtccttgaaattgc
tgtc-c-accccatc---atgtg-gtaaatgcccc-tttaagaaaccctctgatgtactc
attggcat-ccccat---------------------------------------------
------------------------------------------------------------
-----tttg-ccttctcttcagagt-----------------------------------
------------------------------------------------------------
------------------------------------------------------------
------------------------------------------------------------
------------------------------------------------------------
------------------------------------------------------------
------------------------------------------------------------
------------------------------------------------------------
------------------------------------------------------------
--------ctcagtct------agtatatccttta-aaagtccatataatagagctcatt
gactgtttgaaat-aaaaacacagccctaagtatttctacatttatgtgaacatctgtta
tctaatta--------------tttaccttattctgaaaaaa--------aaaatctgta
tcattaaggt--gttcaacttgagttgcttcctacactccattcactcctccaataca-a
tgtacaatgtaaagatttacattcaatagcaaatat-----aatttaaagcacaataatt
gtttattttctcattaatttccatatcaat-aaaacctaattgataacagcagaggcggt
gtggtggctcagtggtttgcagtagttagtgaaaacagaagctgaattcttgaaa---ac
ttttacag-cccttttata--------ttaatgtttcttgttgtaccag----ttgtttt
tcaaatgttcctc-atatttagttcactgattaaagcccttgtccacccggtcatgccag
tgttcaccctataatcttgtt----------------------tttaat--g--aaaata
aactaattatttaacataac---ctcagcaaagc--atcgtgtgtgagtcctt--aataa
ac---ca--ataagt-gccagttaatattgttta----aaagttttac------------
-taaatat---tttagattttgggttt-tatttta-aaa----agaacatgcagcaa--t
tgcgtattttattg--gga-----aacaaac--gaaa-tgtccat-taa----t--atat
taata----taaatagag--atttt--------ccata----------atc-taaaaagt
tgggttggt--aaagggacac---attacc-tttctgaaaata----taca-tttt--at
tatcacactgcaatgaaaatatactt---------a-ta-ctactttgaatttgtccatg
--acag-----------gg-ttgatacaa-----------------------------tt
t--gaggttt--------gtttactg-ttttt----ctgcttgg---------aaact--
------------atttat--aaaaa-----t-tgcaggagctttaccaacattaa-tttc
--atacagcc----------------gaa--------gtactaata-------ata----
---c----aacaagtttgtg-----g-ttaaat-----caaaaatct-caaa--------
-cttttttt-----ttttt---aat------------tg-----ttgatgc---ctc---
-aaaggcac-ttt-----gtagtgataatgaccc--------------------------
------------------------------------------------------------
------------------------------------------------------------
------------------------------------------------------------
------------------------------------------------------------
------------------------------------------------------------
------------------------------------------------------------
------------------------------------------------------------
------------------------------------------------------------
------------------------------------------------------------
------------------------------------------------------------
----------------------------------------------------------
>DNA-N31_DR|886893
------------------------------------------------------------
------------------------------------------------------------
------------------------------------------------------------
------------------------------------------------------------
------------------------------------------------------------
------------------------------------------------------------
------------------------------------------------------------
------------------------------------------------------------
------------------------------------------------------------
------------------------------------------------------------
-------------------------------------------------gggtcatt---
---------atca----------------------------ctata--------------
---------aagtgc---ctt--------------------------tgatgt---cc--
--cacaagattgaa--------------tcagtcc---------------tata-tgaac
ataa-----------------------tgcgaaataatga--aactctgat-gttt----
ta---atataattggtta----aatcttta-----cacacat--------gcgggtag--
-------aatt-------ataa-------g----cgttttaaaatg------tgtc----
-----aatt--tt-cgcat-----attctttcattgaatggatgtgattt--tgc-----
catgtc--ccacac---actgctctgccaacttcagc-aagtctat-aaagcaggtaaa-
ttagatcaaatt-taaatga-ttt-tt---aaatatattcgacaatatatta--acaagt
aatt------tga-c-----aaaat-aa-----gtcattttgataacttt---tattttg
t------tttt---ataatat------tattaatcattttgcacgtgtccttaaaattgc
tgtc-c-accctgtcatgatgtg-gtaaatgccct-tttaagaaaccctctaatgtactc
attggcat-ccccatgc------ctg-ttttgcctttcttcagag-gaggttaaaacatc
tgctg---------------------------------tttc--tata-------tttat
gttt-ccta-tttttc-ctcatattg--tgtttgaaactgaatgt-tgtcaagcttaa-c
at--gtccaccctgtcatagtg---aaatattt-att-----------------------
aatttgaaaa---atta--gaaattaaaaatatagctttcaaac--tgtg---t-acaaa
-gagcttaa-actagg--------aaacac-gttac--cagctgcaggtacaacatgtgt
tgaataaat---gc-tatc-tttagccaaaaatgtcctctctgtcatctgtcaaccctgt
cacaaatccttccttgacaaggtggac-at-atggtttgttattgacactt---------
--------------------catttattcattcattcattcattca--------ttcatt
gttaattagttaatg----ttttaac----taatact--------------acacacat-
----------actacaccagtagatgcaatacatgtgtggacaatacaaaccttttagca
atatctgtatc--------------------ctttaaatgtccatataatggagctcatt
gactgtttgaaataaaaa-tacaaccctaagtatttctacatttgtgtgaacaac--atc
tgtatcta--------------attaccttattctgaaaaaa-----aaaaaaaacagta
tcattaagg--tgttcaacttgagtagcttcctacactcccttcactcctccaataca-a
tgtacaatgtaaagatttacattcattagcaaatatagtttaatttaaaggacaataatt
gtttattttcccattaatttgc------at-caaacctaattgataacagaagaggtggt
gtggaggctcagtggtttgctgtagttagtgaaaatagaagctgagctcc--gaa---aa
ctttacaactc-ttttattttaaccctttaatgtttcttgttgtacctgt---tgttttt
tcaaatgttcctccatatttagttcactaattaaagcctttgtccacctggtcatgccag
tgttcaccctataatcttgtt----------------------tttaat--g--aaaata
aactaattattta---tacagtcctcagcaaagc--atcgtgtgtgagtcctt--aataa
ac---ca--ataagg-gccagttaatattgttta----aaagtttgac------------
-taaatat---tttagattttgggttt-tattttg-aaa----agaacgtgcagcaa--t
tgcgtattttattg--gga-----aacaaac--gttt-tgtccat-taa----t--tcat
tcatt----taaatagac--ttttta--------aata----------atc-taaaaagt
tgggttggt--aaagagacac---attacc-tttctgaaaata----taca-tttt--at
aatcacactgcaccgaaaatatact-----------------acttcgaatttttccat-
-----a-----------gg-ttgacacaa-----------------------------tt
t--gaggttt--------gtttactg-taatt----ctgcttgc---------agttt--
------------atttat--aaaaa-----g-tgcaggagcctgaccaacattca-tttc
--ttacagac----------------taa--------ggtctaac------aactaatgg
ggta----aataaaaaaaaa-----a-ctaata-----taaaagtat-tata--------
-ttatattt-----ttttt------atataaa-----tt-----ttgaagt---ctc---
-aaaggcac-tgt-----aaagtgataatgaccc--------------------------
------------------------------------------------------------
------------------------------------------------------------
------------------------------------------------------------
------------------------------------------------------------
------------------------------------------------------------
------------------------------------------------------------
------------------------------------------------------------
------------------------------------------------------------
------------------------------------------------------------
------------------------------------------------------------
----------------------------------------------------------
>DNA-N31_DR|886894
------------------------------------------------------------
------------------------------------------------------------
------------------------------------------------------------
------------------------------------------------------------
------------------------------------------------------------
------------------------------------------------------------
------------------------------------------------------------
------------------------------------------------------------
------------------------------------------------------------
------------------------------------------------------------
------------------------------------------------------------
------------------------------------------------------------
------------------------------------------------------------
-------------------------------gtcc---------------tgta-tgta-
--aa-----------------------tgcgaaataatga--aattctgat-gttt----
tc---atataattggtta----aactttta-----cacacat--------gcagggag--
-------aatt-------ataa-------t----tgttttgaaata------tgttttt-
-----gttt--tt-gccat-----attcttctattgaatggatgatattttatgt-----
gatgtc--ccacac---actgcacagccaacttcaaa-aagtctaa-aatgtaagtaat-
ttagatctaatt-aaaaaga-ttt-gt---aaatattcttattg--tcttta--acaagt
tatt------tga-c-----aaaa--aa-----gtaattttaataacttt---tactttg
t------tttcatagtattat------tattaatcattttgcacgtgtccttgaaattgc
tgtc-c-accctgtcatgatgtg-gtaaattcccc-tttaagaaaccttctgacgtactg
attggcat-cc-catgc------cca-ttttgc--------------aggttaagacatc
tgatgtgc-acaca-------------------tgaagtatc--taca-------cttat
gttt-ccta-ttttc--ctcatattg--tgtttgaaactgaatgc-tgccaagcttaa-c
ac--gtccacactgtcataatg---aaatatta-attaata-------------taaaa-
--aatatata---aata---------aacataaagtttttgaac--tgtg---t----aa
-cagcttaa-atagag--------aaacac-tttgc--cagat-----------------
------------------------------------------------------------
-------------------gggtggac--------aaggttattgacact----------
-------------------------------ttatttatttatttaat----atttcatt
agtaattagttaatgt---ttt--atgttataacacttat---------acatacacatg
c-----------tacacc---agatgcaatacatgactggacaatacaaacctttgg---
caatatgtgtcagtctatataaaggatttcctttt-aaagtccatataatggagctcatt
gactgtttaacataaaca------------------------------------------
------------------------------------------------------------
------------------------------------------------------taca--
------------------------------------------------------------
------------------------------------------------------------
------------------------------------------------------------
------------------------------------------------------------
----------------------------------------------------catgccaa
tgtccaccctgtcatcttgttttccaccgtcatgttaaac---ttttat--g--aaaata
aacaaattattca---taac---ctaagcaaaac--atcttgtgtgatttcct--aatta
ac---ca--ataaga-gacagcttgtattgtttg----aaattttgac------------
-aaaatat---tttagattttgggttt-tattttg-aaa----agaacgtgcaacaa--t
tgttaattttattg--gga-----aacaaac--gttc-tgttcat-tat----t--tcat
taata----taaatatag--ttttt--------ccata----------atc-ttaaaagt
tgggttggt--aaagaaacac---attacc-tttctaaaaata----aaca-tttt--at
aatcactctgcaatgaaaatatact-----------------attttgaatttgtccatg
--acag-----------gg-ttgacgcaa-----------------------------tt
t--gaggttt--------gtttactg-tttttttttttgccagc---------agttt--
------------atttat--aaaaa--gtga----------------------ca-tttc
--ttacagcc----------------taa--------gatctaat------taata----
---t----aacaactg-gtg-----g-ttaaata----aaaaaatct-taaa--------
-cctttttt-----ttttt---ttcttttgaat----tt-----ctgacat---cta---
-aaaggcac-ttt-----atagtgataatgaccc--------------------------
------------------------------------------------------------
------------------------------------------------------------
------------------------------------------------------------
------------------------------------------------------------
------------------------------------------------------------
------------------------------------------------------------
------------------------------------------------------------
------------------------------------------------------------
------------------------------------------------------------
------------------------------------------------------------
----------------------------------------------------------
>DNA-N31_DR|886895
------------------------------------------------------------
------------------------------------------------------------
------------------------------------------------------------
------------------------------------------------------------
------------------------------------------------------------
------------------------------------------------------------
------------------------------------------------------------
------------------------------------------------------------
------------------------------------------------------------
------------------------------------------------------------
------------------------------------------------------------
------------------------------------------------------------
------------------------------------------------------------
------------------------------------------------------------
------------------------------------------------------------
------------------------------------------------------------
------------------------------------------------------------
------------------------------------------------------------
------------------------------------------------------------
------------------------------------------------------------
------------------------------------------------------------
------------------------------------------------------------
------------------------------------------------------------
------------------------------------------------------------
------------------------------------------------------------
------------------------------------------------------------
------------------------------------------------------------
------------------------------------------------------------
------------------------------------------------------------
------------------------------------------------------------
------------------------------------------------------------
------------------------------------------------------------
------------------------------------------------------------
------------------------------------------------------------
------------------------------------------------------------
------------------------------------------------------------
------------------------------------------------------------
------------------------------------------------------------
------------------------------------------------------------
------------------------------------------------------------
------------------------------------------------------------
------------------------------------------------------------
------------------------------------------------------------
------------------------------------------------------------
------------------------------------------------------------
------------------------------------------------------------
------------------------------------------------------------
------------tg--gaa-----aataaat--gttt-tgtccgt-tat----t--tcat
taata----taaatagaa--cttttt-------ccaca----------atcttaaaaaat
tggtttggt--aaagggacac---attacc-tttctgaaagta----aaca-tttt--at
aatcacactgcaatgaaaatatactt---------a-ta-ct-ttttgaatttgtccatg
--aaat-----------gg-ttaacacaa-----------------------------tt
t--gagattt--------gttta--g-ttttt----cagcttgc---------agatt--
------------atttgt--aaaaa-----g-tgcaggagcttgactaacaataa-ttcc
--ttaacgct---------------------------ggtctaat------taata----
---c----aacaactatgtg-----g-ttaagt-----ccaaaatct-caaa--------
-cattttt---------------attt--tta-----tt-----ttgatgt---ctc---
-aaaggcac-ttt-----atagtgttgatgaccc--------------------------
------------------------------------------------------------
------------------------------------------------------------
------------------------------------------------------------
------------------------------------------------------------
------------------------------------------------------------
------------------------------------------------------------
------------------------------------------------------------
------------------------------------------------------------
------------------------------------------------------------
------------------------------------------------------------
----------------------------------------------------------
>DNA-N31_DR|886896
------------------------------------------------------------
------------------------------------------------------------
------------------------------------------------------------
------------------------------------------------------------
------------------------------------------------------------
------------------------------------------------------------
------------------------------------------------------------
------------atttgtccctgacaggatggacatattttgcaagttggtcaaaatgtt
tttgcttataa--ttgttttattaaaggtccaatagctggaccaaccagcaattgtttag
gtttaaagtcttcctaaaagactaaacatgtggtttaacaaaaa----------------
----------------------------------------------acttgaacact---
---------gtct----------------------------ttaag--------------
---------aaattt--tcttctgtcaaaggcactctatgg------tgatattgaccc-
------------------------------------------------------------
------------------------------------------------------------
------------------------------------------------------------
------------------------------------------------------------
------------------------------------------------------------
------------------------------------------------------------
------------------------------------------------------------
------------------------------------------------------------
------------------------------------------------------------
------------------------------------------------------------
------------------------------------------------------------
------------------------------------------------------------
------------------------------------------------------------
------------------------------------------------------------
------------------------------------------------------------
------------------------------------------------------------
------------------------------------------------------------
------------------------------------------------------------
------------------------------------------------------------
------------------------------------------------------------
------------------------------------------------------------
------------------------------------------------------------
------------------------------------------------------------
------------------------------------------------------------
------------------------------------------------------------
------------------------------------------------------------
------------------------------------------------------------
------------------------------------------------------------
------------------------------------------------------------
------------------------------------------------------------
------------------------------------------------------------
------------------------------------------------------------
------------------------------------------------------------
------------------------------------------------------------
------------------------------------------------------------
------------------------------------------------------------
------------------------------------------------------------
------------------------------------------------------------
------------------------------------------------------------
------------------------------------------------------------
------------------------------------------------------------
------------------------------------------------------------
------------------------------------------------------------
------------------------------------------------------------
------------------------------------------------------------
------------------------------------------------------------
------------------------------------------------------------
------------------------------------------------------------
------------------------------------------------------------
------------------------------------------------------------
------------------------------------------------------------
------------------------------------------------------------
------------------------------------------------------------
------------------------------------------------------------
------------------------------------------------------------
----------------------------------------------------------
>DNA-N31_DR|886897
------------------------------------------------------------
------------------------------------------------------------
------------------------------------------------------------
------------------------------------------------------------
------------------------------------------------------------
------------------------------------------------------------
------------------------------------------------------------
------------------------------------------------------------
------------------------------------------------------------
------------------------------------------------------------
-------------------------------------------------gggttatt---
---------atca----------------------------ctata--------------
---------aggtgc---ttt--------------------------tgatgt---cc--
--cacaagacggga--------------tcagtcc---------------tttt-tgaac
ataa-----------------------tgcgaaataatga--aattctgat-gttt----
ca---atatggttggcta----aaccttta-----cacacat--------gcaggtag--
-------aatt-------gaac-------g----tgttttgaaata------tgttttt-
gtc--aatc--tg-tccat-----gttctttcattgaatggatttgattt--tgc-----
catgt------cac---accact---------------------------gtaggtcga-
ttagatgaaatg-aaaaaga-ttt-tt---aaatattcttattg--tctcta--acaggt
tatt------tga-cc----aaaaa-aaaaaacgtaattttaataact------a-ttta
t------tttc---aaatcat------taataataattttgcaagtgtccttgaaattgc
tgtc-c-accctgtcatggtgtg-gtaaatgcccc-tataagaaaccctctgatgtactc
attggcat-ccccatgc------ccatttttccctttcttcagag-gagggtaaaacatc
cgctgtgacacaca-------------------gtaactatc--taca-------tttat
gttt-cctg-tttttc-ttcatattg--tgtttggaattgaatgt-tgtcaagcttaa-c
at--atccaccctgtcaaagtc---aaatagag-ata-a-----------------aaat
tttttcagaa---atca---------aaactatagctttcaaag--tatg---t-acaaa
-gaactt------------------cccat-tcatt--tgcatattcataaaacc-----
---------------taaat----------------------------------------
---------------------------gat------------------------------
------------------------------------------------------------
------------------------------------------------------------
------------------------------------------------------------
------------------------------------aac---------------------
------------------------------------------------------------
------------------------------------------------------------
------------------------------------------------------------
------------------------------------------------------------
------------------------------------------------------------
------------------------------------------------------------
------------------------------------------------------------
------------------------------------------------------------
------------------------------------------------------------
------------------------------------------------------------
------------------------------------------------------------
------------------------------------------------------------
------------------------------------------------------------
------------------------------------------------------------
------------------------------------------------------------
------------------------------------------------------------
------------------------------------------------------------
------------------------------------------------------------
------------------------------------------------------------
------------------------------------------------------------
------------------------------------------------------------
------------------------------------------------------------
------------------------------------------------------------
------------------------------------------------------------
------------------------------------------------------------
------------------------------------------------------------
------------------------------------------------------------
------------------------------------------------------------
------------------------------------------------------------
------------------------------------------------------------
------------------------------------------------------------
------------------------------------------------------------
------------------------------------------------------------
----------------------------------------------------------
>DNA-N31_DR|886898
------------------------------------------------------------
------------------------------------------------------------
------------------------------------------------------------
------------------------------------------------------------
------------------------------------------------------------
------------------------------------------------------------
------------------------------------------------------------
------------------------------------------------------------
-----------------------------------------------ttcat--------
------------------------------------------------------------
----------------------------------------------------tcatttat
ttatttattattt--------------------------atttat---------------
------------------------------------------------------------
------------------------------------------------------------
------------------------------------------------------------
------------------------------------------------------------
------------------------------------------------------------
------------------------------------------------------------
------------------------------------------------------------
ttaaacagtatttaaa--------------------------------------------
----------------------------------------taaatactgt---tatgtta
t------gtt-------------------------atttt--------------------
------------------------------------------------------------
---------------------------------------------------------atc
taatgcac-a--------------------------------------------------
------------------------------------------------------------
------------------------------------------------------------
------------------------------------------------------------
----------------------------------------ttggca--------------
------------------------------------------------------------
------------------------------------------------------------
------------------------------------------------------------
------------------------------------------------------------
------------------------------------------------------------
------------------------------------ga----------------------
------------------------------------------------------------
------------------------------------------------------------
------------------------------------------------------------
------------------------------------------------------------
------------------------------------------------------------
------------------------------------------------------------
------------------------------------------------------------
------------------------------------------------------------
----------------------------------------------tgt-----aaaacg
------------------------------------------------------------
------------------------------------------------------------
----------------------------tg------------------------------
------------------------------------------------------------
------------------------------------------------------------
------------------------------------------------------------
------------------------------------------------------------
------------------------------------------------------------
------------------------------------------------------------
------------------------------------------------------------
------------------------------------------------------------
------------------------------------------------------------
------------------------------------------------------------
------------------------------------------------------------
------------------------------------------------------------
------------------------------------------------------------
------------------------------------------------------------
------------------------------------------------------------
------------------------------------------------------------
------------------------------------------------------------
------------------------------------------------------------
------------------------------------------------------------
------------------------------------------------------------
------------------------------------------------------------
----------------------------------------------------------
>DNA-N31_DR|886899
------------------------------------------------------------
------------------------------------------------------------
------------------------------------------------------------
------------------------------------------------------------
------------------------------------------------------------
------------------------------------------------------------
------------------------------------------------------------
------------------------------------------------------------
------------------------------------------------------------
------------------------------------------------------------
------------------------------------------------------------
------------------------------------------------------------
------------------------------------------------------------
------------------------------------------------------------
------------------------------------------------------------
------------------------------------------------------------
------------------------------------------------------------
------------------------------------------------------------
------------------------------------------------------------
------------------------------------------------------------
------------------------------------------------------------
------------------------------------------------------------
------------------------------------------------------------
------------------------------------------------------------
------------------------------------------------------------
------------------------------------------------------------
------------------------cgtctgaca---------------------------
-------------aaaa---------aagacactactgacta------------------
------------------------------------------------------------
------------------------------------------------------------
------------------------------------------------------------
------------------------------------------------------------
------------------------------------------------------------
------------------------------------------------------------
------------------------------------------------------------
-----------------------------------cctacgcttacatgggcatctgtaa
tctagtta--------------tttacctt--------tata--------gacaatgata
taattaagg--tgtttacattaag------------------------------------
------------------------------------------------------------
------------------------------------------------------------
------------------------------------------------------------
------------------------------------------------------------
------------------------------------------------------------
------------------------------------------------------------
------------------------------------------------------------
------------------------------------------------------------
------------------------------------------------------------
------------------------------t--gctt-----------------------
------------------------------------------------------------
------------------------------------------------------------
------------------------------------------------------------
------------------------------------------------------------
------------------------------------------------------------
------------------------------------------------------------
------------------------------------------------------------
------------------------------------------------------------
------------------------------------------------------------
------------------------------------------------------------
------------------------------------------------------------
------------------------------------------------------------
------------------------------------------------------------
------------------------------------------------------------
------------------------------------------------------------
------------------------------------------------------------
------------------------------------------------------------
------------------------------------------------------------
------------------------------------------------------------
------------------------------------------------------------
----------------------------------------------------------
>DNA-N31_DR|981429
------------------------------------------------------------
------------------------------------------------------------
------------------------------------------------------------
------------------------------------------------------------
------------------------------------------------------------
------------------------------------------------------------
------------------------------------------------------------
------------------------------------------------------------
------------------------------------------------------------
------------------------------------------------------------
-----------------------------------------------------catt---
---------atca----------------------------ctata--------------
---------aagtgc---ctt--------------------------tgatgt---ct--
--cacaagattgaa--------------tcagtcc---------------tata-tgaac
ataa-----------------------tgcgaaatttaga--a--tatgat-gttt----
ta---atatgattggtta----aactttta-----tatacaaa------tgcaggtag--
-------a----------------------------------------------------
------------------------------------------------------------
------------------------------------------------------------
------------------------------------------------------------
------------------------------------------------------------
------------------------------------------------------------
------------------------------------------------------------
------------------------------------------------------------
------------------------------------------------------------
------------------------------------------------------------
------------------------------------------------------------
------------------------------------------------------------
------------------------------------------------------------
------------------------------------------------------------
------------------------------------------------------------
------------------------------------------------------------
------------------------------------------------------------
------------------------------------------------------------
------------------------------------------------------------
------------------------------------------------------------
------------------------------------------------------------
------------------------------------------------------------
------------------------------------------------------------
------------------------------------------------------------
------------------------------------------------------------
------------------------------------------------------------
------------------------------------------------------------
------------------------------------------------------------
------------------------------------------------------------
------------------------------------------------------------
------------------------------------------------------------
------------------------------------------------------------
------------------------------------------------------------
------------------------------------------------------------
------------------------------------------------------------
------------------------------------------------------------
------------------------------------------------------------
------------------------------------------------------------
------------------------------------------------------------
------------------------------------------------------------
------------------------------------------------------------
------------------------------------------------------------
------------------------------------------------------------
------------------------------------------------------------
------------------------------------------------------------
------------------------------------------------------------
------------------------------------------------------------
------------------------------------------------------------
------------------------------------------------------------
------------------------------------------------------------
------------------------------------------------------------
------------------------------------------------------------
----------------------------------------------------------
>DNA-N31_DR|981430
------------------------------------------------------------
------------------------------------------------------------
------------------------------------------------------------
------------------------------------------------------------
------------------------------------------------------------
------------------------------------------------------------
------------------------------------------------------------
------------------------------------------------------------
------------------------------------------------------------
------------------------------------------------------------
-------------------------------------------------gggtcatt---
---------atcg----------------------------ctata--------------
---------aagttc---ctt--------------------------tgatgt---cc--
--cacaagattgaa--------------tcagtcc---------------tata-taaac
ataa-----------------------tgccaaataatga--aattctgat-gttt----
ta---atatagttggtta----aaccttta-----cacacat--------gcatgttg--
-------aatt-------ataa-------g----tgttttgaaata------agttttt-
gtt-aattt--tt-gccat-----attctttcattgaatggatgtgattt--tgc-----
catgtc--ccacac---actgctcagccaactc------agtcata-aaagtaggtgca-
ttatataaaatc-aaaaaga-ttt-tt---aaatattcttattg--tcttta--acaagt
tgtt------taa-t-----aaaat-aa-----ataattttaatcacttt---tgttttg
t------tttc---ataatat------tattaataattttgcaagtgtccttgaaattgc
tgtc-c-accctgtcgtgatgtgagtaaatacccc-tttaagaaaccctctaatgtactc
attggcat-ccccatgc------cca-ttttgcatttcttcagag-gaggttaaaacatc
tgctgtgc-acaca-------------------gtaactatc--taca-------cttat
gttt-ccta--ttttc-ctcatattg--tgcatgaaactgaatgt-tgtcaagcttaa-c
at--atccaccctgtcatagtg---aaatatta-attattaaa-----------aaaaaa
aaaaaaaaaa---aatataatatatatatatatagctttcaaac--tgtg---t-acaa-
--agcttga-ataggg--------aaacac-ttt--------------------------
-----------------ac-ttta----------tcctccctgtcat-tgtctaccctgt
caccaatacttcattgacagggtggcc-at-ctgcatcgctatggaaacttacatttatt
tgtttgtttatatgttcatttatttatttatttatttatttattta-t----ttattatt
gttaattagttgatg----tgtttatgttataacacttat---------acacacacat-
----------cctacaccagtagatg-----catgagtggacaatacaaaccttttggca
atatctttctcagtctataaaaaaggttctcctttaaaaggtcatataatagagcttttt
ggctgtttgaaatagaaa-tagagtcctaagtatttgtacaattatgtaaacctctgaaa
tctaatta--------------tttaccttattctgaa------------aaaagtagta
ttaataagg--agtttaacttgagttgcttccaacattcccttcgct-------------
------------------------------------------ctttgatggacaataatt
gtttatttttccattaatttgcatgatgat-caaacctaattgataaacgaagaggtgac
atggtggctcagtactttgcagtaattagtgaaaacagaagttg-attcttggaa---ac
ttttacaacct-ttttgtattaaccctttaatagttcttgttgtg--------ttgtttt
tcaattgttcctcaatatttagttt-ttaaataaagcctttgt-----------------
---ccaccctgtcatcttgtttttcaccatcatgttcaac---ttttat--g--aaaata
aacaaattattta---taaa---cttagcaaaaa--ctcctctgtcatttctt--aatta
at---ca--atagggtgaaagtgaaaacactt----------------------------
-------------tagatgttgggttt-tattttg-aaa----agaatgagcaacta--t
tgc--attttgtca--gga-----aataaat--gttt-tatccat-tattttat--ctat
tgctt----taaatagac--tttttc--------cata----------atc-taaaaagt
tgggttggt--aaagggacac---attacc-tttctgaaaata----tacg-tttt--at
aatcacactgcaatgaaaatatgctt---------a-ta-----ctagaatttgtccatg
--acag-----------gg-tcgacacaa-----------------------------tt
t--aaggtat--------gattactg-ttttt----ctgcttac---------agtttga
a-------tgaaaagcat--gaaaa-----g-tgctggagcttgaccacgattaa-tttc
--ttacaa----------------------------------------------------
------------------------------------------------------------
---------------ttta------------a-----tt-----ctgacgt---ttc---
-aaaggcac-ttt-----atagcgataatgaacc--------------------------
------------------------------------------------------------
------------------------------------------------------------
------------------------------------------------------------
------------------------------------------------------------
------------------------------------------------------------
------------------------------------------------------------
------------------------------------------------------------
------------------------------------------------------------
------------------------------------------------------------
------------------------------------------------------------
----------------------------------------------------------
>DNA-N31_DR|981431
------------------------------------------------------------
------------------------------------------------------------
------------------------------------------------------------
------------------------------------------------------------
------------------------------------------------------------
------------------------------------------------------------
------------------------------------------------------------
------------------------------------------------------------
------------------------------------------------------------
------------------------------------------------------------
-------------------------------------------------gggtcatt---
---------agca----------------------------ctata--------------
---------agatgc---ctt--------------------------tgatgt---cc--
--cacaagattgaa--------------tcagtcc---------------ttta-tgaac
atat-----------------------tgcgaaataatga--aattctgat-gttt----
ta---atatagttggtta----aatcttta-----cacacat--------gcaggtag--
-------aatt-----------a-----tg----tgttttgaaatg-----------tt-
gtc-aattt--t--gccata---tttttttttattgaatggatgtgattt--tgc-----
catgtt---------------------------tagt-gagtttaa-aaatta-------
------------aaaaaaga-----tt------------------gtcttta--acaatt
tatt-----atat-------aaaat-aa-----gtaatttagataacttt---tattttg
g------tttc---ataatat------tattattcattttgcatgtgttcttgaaatagc
tgtc-c-accctgtcatga-----gtaaatgccat-tttaagaaatcctctgatgtactc
attagaat-cctcctgc------cca-ttttgcctttcttt----cgagattaaaacatc
ttctgtgc-acaca-------------------gtaa---tc--taca-------cttat
gtta-cata-tttttc-ctcatattg--tgtttgaactaaaatgt-tgtcaagcttaa-c
acccttactccctgtcataata---aaatatta-attcatat--------------aaaa
taattcagaa---atca---------aaactatagcttttaaac----tg---t-acaaa
-cagcttga-acaggg--------aaacac-tttgctgcagctgcaggtgcaaaatgtgt
tgaataaat---gc-tatc-tttagccaaaagtgtcat----------tgtccacacatt
gacaaatccttccttcacagggggtac-at-atgcattgttattgacactt---------
----------------------------taattatatatttatttaat----atcttatt
gttaattagttaatg-----ttttaaggtacaacacgtat-----acacacacacacac-
----------actacaccagtagatacaatacatgagtggacaccacaaaccttttggca
atacccgtctc---------------------tttaaaagtccatattatggagctcatt
gactgtttgaaataaaaa------------------------------------------
------------------------------------------------------------
------------------------------------------------------------
------------------------------------------------------------
------------------------------------------------------------
------------------------------------------------------------
--------------------------------------------------tg--------
----------------------------------------------------catgccaa
tgtccaccctgtcatcttgttttccaccgtcatgtttaa----cttgat--g--aaaata
aacaaattatt-----------aatcatcaaaac--attgtgtgtgatttctt--aatta
ac---ca--ataagg-gctaggtaatattgttta----aaagtttgac------------
-aaactat---tttagatgctggtgtt-ttttttt--aa----agaatgtgcaatga--t
tgcatattttattg--gga-----aataaat--gttt-tatccgt-aacg---tattcat
tatta----taaatagac----tttc--------cata----------atc-tctaaagt
tgggttggt--aaagggacac---attatc-tttctgaaaata----ttca-tttt--at
aatcacactgcaatgaaaatatactt---------a-ta-ctagtttgaatttgtccatg
--acag-----------gg-tggacgcaa-----------------------------gt
t--gaggttt--------gtttaccg-tttgt----ctgcttgg---------agttt--
------------atttat--aaaga-----c-ggctggagcttgacca------------
----acaggc----------------taa--------ggtctaat------aaata----
-------------caatgtg-----g-ttaaat-----aaaaaatcc-taca----attt
attttttat-----tttttggaaaaaataaaa-----tttaattacattat---cct---
-aaag--ac-tgt-----agagtgataatgactc--------------------------
------------------------------------------------------------
------------------------------------------------------------
------------------------------------------------------------
------------------------------------------------------------
------------------------------------------------------------
------------------------------------------------------------
------------------------------------------------------------
------------------------------------------------------------
------------------------------------------------------------
------------------------------------------------------------
----------------------------------------------------------
>DNA-N31_DR|981432
------------------------------------------------------------
------------------------------------------------------------
------------------------------------------------------------
------------------------------------------------------------
------------------------------------------------------------
------------------------------------------------------------
------------------------------------------------------------
------------------------------------------------------------
------------------------------------------------------------
------------------------------------------------------------
------------------------------------------------------------
------------------------------------------------------------
------------------------------------------------------------
------------------------------------------------------------
------------------------------------------------------------
------------------------------------------------------------
------------------------------------------------------------
------------------------------------------------------------
------------------------------------------------------------
------------------------------------------------------------
------------------------------------------------------------
------------------------------------------------------------
------------------------------------------------------------
------------------------------------------------------------
------------------------------------------------------------
------------------------------------------------------------
------------------------------------------------------------
------------------------------------------------------------
------------------------------------------------------------
------------------------------------------------------------
------------------------------------------------------------
------------------------------------------------------------
------------------------------------------------------------
------------------------------------------------------------
------------------------------------------------------------
------------------------------------------------------------
------------------------------------------------------------
------------------------------------------------------------
------------------------------------------------------------
------------------------------------------------------------
------------------------------------------------------------
------------------------------------------------------------
------------------------------------------------------------
------------------------------------------------------------
--------attta-----------taaacaaaaa--atgttgtatgatttttttttatta
ac---ca--ataagg--ccagttaatagtgtttaatattgagtttgaa------------
-aaaatat---tttagaagttgttgtt-ttttttg-ttgttgaagaacatgctctga--t
cccatattttattg--gca-----aataaat--gttt-tgtccac-tat----t--taat
--------ataaatagac--atttt--------acata-attggta--acc-----aagt
ttggttgtt--aaagagacac---ataacc-tttctgaaaata----taca-tttt--at
aatcacactgcaatgaaaatatacat----------------agtttgaatttgttcatg
---cag-----------gg-ttgactgaa-----------------------------tt
t--gaggttt--------gtttactg-ttttt----ctgc----------------tt--
------------atttat--aaaaa-----g-tgcaggagcttgaccaacattta-tttc
--ttacagcc----------------taa--------ggtctaat------taata----
---c----aacagctttgtg-----g-tcaaacc------aaaaact-caaa--------
-cttt--------------------------------tt-----tttaagt---ttt---
-aagggcag-gtc-----atagtgataatgactc--------------------------
------------------------------------------------------------
------------------------------------------------------------
------------------------------------------------------------
------------------------------------------------------------
------------------------------------------------------------
------------------------------------------------------------
------------------------------------------------------------
------------------------------------------------------------
------------------------------------------------------------
------------------------------------------------------------
----------------------------------------------------------
>DNA-N31_DR|981433
------------------------------------------------------------
------------------------------------------------------------
------------------------------------------------------------
------------------------------------------------------------
------------------------------------------------------------
------------------------------------------------------------
------------------------------------------------------------
------------------------------------------------------------
------------------------------------------------------------
------------------------------------------------------------
-------------------------------------------------gggtcatt---
---------atca----------------------------ctata--------------
---------aggtgc---ctt--------------------------tgatgt---gc--
--aaaaagattga---------------tcagtcc---------------tatc-taaac
ataa-----------------------tgcaaaataatga--aattctgaa-gttt----
ta---atataattggtta----aaccttta-----caaacat--------gctggtag--
-------aatg-------ataa-------g----tgtttccaaa--------agttttt-
gtc-agttt--tt-gccat-----attctttcattgaatggatgtgtttt--tgc-----
catgtcct--------cactactcagccaacttcagtcaaatctgg--------------
-------gaatt-aaaacga-ttt-tt---aaatattttt-----ttcttta--acaagt
tatt------tga-t-----taaat-aa-----gtaattttgataacttt--------tg
t------tttc---ataatat------tattaatcattttgcacttgtccttgaaatt--
---------------------------------------------------gctgtactc
cttggtac-cctcatgc------cca-ttttgcctttcttcagag-gaggttaaaaaatc
tgctgtgc-acaca-------------------gtaactgtc--taca-------cttat
gtgt-ccta-tatttc-ctcttattg--tgtttgaaactgaatgt-tgtcaagcttaa-t
at--gtccaccctgtcataatg---agagatta-atgaagat-------------taaaa
agattcagaa---atca---------aaaatatagcttttaaac--tgag---t-acaaa
-gagcttga-atagga--------aaacat-tttac--gagctgcaggtacca--cgtgt
tgaataaat---gc-tatc-tttagtaaaaaatatcctct-------ctgtccaccccgt
cacaaaactttcctttacaggttggac-at-atgcattgttattaatactt---------
--------------------------------tatttat-aatttttt----tttttaat
gttaattagttgatg----tttttatgttacaacac-----------tttaatgcatat-
------------tacaccagtagatgcaatacattagtagacaatacaaaccttttggta
atatctgcctcagtctatataaaggatatccttta-aaagtctatataatagagcttaac
gactgtttgaaataataa------------------------------------------
------------------------------------------------------------
------------------------------------------------------------
------------------------------------------------------------
------------------------------t-----------------------------
------------------------------------------------------------
------------------------------------------------------------
------a---------------------------------------------catgccaa
tgtccaccctgtcatcttgtttttcac---catgttcaac---ttttat--g--aaaata
aacaaattattca---taaa---tttagcaaaac--atcttgcgtgatttctc--aatta
ac---ca--ataagg-gccag-----gttgtttg----aaagtttgac------------
-acaatat---tttagatgttggattt-tattttg-aaa----agaatgtgcaacga--t
tgcataatttattg--gga-----aataatt--gttt--gtccaa-tat----t--tcat
taata----taaatagac--tttttc--------------------------cataaagt
tgggttggt--aaagggacac---attacc-tttctgaaaatt----taca-tttt--at
aatcacactgcattcagaatatactt-----------ta-ctactttgattttgtccatg
--acag--------------ttgaca-------------------------------att
t-tgaggttt--------gtttactg-ttttt----ctgcttgc---------agatt--
------------atttaa--aaaag-------tgcaggagcttgaccaagattaa-tttc
--tgacagcc----------------cga--------ggtctaat------taata----
---c----aacaactatgtg-----g-ttaaat-----ggaaaatct-caaa--------
-ctttttttg---------------ttgaaaa-----tg-----ctgaagt---ctc---
-aaaggcac-ttt-------agtgataatgaccc--------------------------
------------------------------------------------------------
------------------------------------------------------------
------------------------------------------------------------
------------------------------------------------------------
------------------------------------------------------------
------------------------------------------------------------
------------------------------------------------------------
------------------------------------------------------------
------------------------------------------------------------
------------------------------------------------------------
----------------------------------------------------------
>DNA-N31_DR|981434
------------------------------------------------------------
------------------------------------------------------------
------------------------------------------------------------
------------------------------------------------------------
------------------------------------------------------------
------------------------------------------------------------
------------------------------------------------------------
------------------------------------------------------------
------------------------------------------------------------
------------------------------------------------------------
-------------------------------------------------gagtcatt---
---------atca----------------------------ctata--------------
---------aagtgc---ctt--------------------------tgatgt---cc--
--cacaagatcaaa--------------tcagtcc---------------tata-tggac
ataa-----------------------agcgaaataac-----attctgat-gttt----
tg---cagtaattaatag----agtttaca-----tacat--------------------
------------------------------------------------------------
------------------------------------------------------------
------------------------------------------------------------
------------------------------------------------------------
------------------------------------------------------------
------------------------------------------------------------
------------------------------------------------------------
------------------------------------------------------------
------------------------------------------------------------
------------------------------------------------------------
------------------------------------------------------------
------------------------------------------------------------
------------------------------------------------------------
------------------------------------------------------------
------------------------------------------------------------
------------------------------------------------------------
------------------------------------------------------------
------------------------------------------------------------
------------------------------------------------------------
------------------------------------------------------------
------------------------------------------------------------
------------------------------------------------------------
------------------------------------------------------------
------------------------------------------------------------
------------------------------------------------------------
------------------------------------------------------------
------------------------------------------------------------
------------------------------------------------------------
------------------------------------------------------------
------------------------------------------------------------
------------------------------------------------------------
------------------------------------------------------------
------------------------------------------------------------
------------------------------------------------------------
------------------------------------------------------------
------------------------------------------------------------
------------------------------------------------------------
------------------------------------------------------------
------------------------------------------------------------
------------------------------------------------------------
------------------------------------------------------------
------------------------------------------------------------
------------------------------------------------------------
------------------------------------------------------------
------------------------------------------------------------
------------------------------------------------------------
------------------------------------------------------------
------------------------------------------------------------
------------------------------------------------------------
------------------------------------------------------------
------------------------------------------------------------
------------------------------------------------------------
----------------------------------------------------------
>DNA-N31_DR|1068360
------------------------------------------------------------
------------------------------------------------------------
------------------------------------------------------------
------------------------------------------------------------
----------------------------------------------------------tg
ccaatgtccacactgtc------attttgtttttcat-----------------------
------------------------------------------------------------
--------------cgtcgt-gtttaacttttatgaaaataaac-----------agtta
tttattaact-tatttatttatgaaaaaaaaaatagcttgaccaacataaatttattaca
gcctaaggtttatttaatacaacaactacgtggttaaatcaaaaatctcaaactt----t
ttt----tttctgacatctcaaagacactttatagtgatactga--cccgggtcatt---
---------atca----------------------------ctata--------------
---------aagtgc---ctt--------------------------cgatgt---cc--
--cacaagattgaa--------------tcaatcc---------------tata-tgaac
ataa-----------------------tgtgaaataatga--aatgttgat-gttt----
ta---atttttttttttttttaacccccta-----catacat--------tcaggtag--
-------aatt-------ataa-------g----tgctttaaaata------tgttttt-
gtt-aattt--ct-gccat-----attcttt-attgaatggatgtgattt--tgc-----
catgtc--ccacacac-actgctcagccaacttcagt-gagtct----------------
-------------aaaaaga-----tt---------------------------------
------------------------------------------------------------
-------tttt-------------------------------------------------
------------------------------------------------------------
-----------------------ctatttttgc---------------------------
------------------------------------------------------------
-----------------cttatattg--tgcttgaaactgaatct-tgtcaagcttaa-c
at--gtccaccctgtcatagtc---aagtatta-attaatat-------------aaaaa
aaattcagaa---atta---------aaaatatagcttttaaac--tatg---t-acaaa
-gaggttaa-ataggg--------aaacac-tttac--cagctgcaggttcaaaatg--t
tgaataaat---gc-tatc-tttagccaaagattttctccctgtcat-tgtccaccctgt
cacaaatgcttccttaa--gggtggac-at-atgcattggtattaacactt---------
--------------------------------tatttatttatttcatttaaaacaaaat
attaattagtcaatgttt-----tatgttactacacttat---------acacacatac-
------------tacactagtggatgcaatacatgagtggacaatacaaaccttttggca
atatctgtctcagtct--------------------------------------------
------------------------------------------------------------
------------------------------------------------------------
------------------------------------------------------------
------------------------------------------------------------
------------------------------------------------------------
------------------------------------------------------------
------------------------------------------------------------
------------------------------------------------------------
---------------------------------------------------a--------
------------------------------------------------------------
--------tacaaag------------------------------aac------------
------------------------------------------------------------
------------------------------------------------------------
------------------------------------------------atc---------
-----------------------------c----------------------ttta----
------------------------------------------------------------
--aaag--------------tccatataa-----------------------------tt
g----------------agctcattg-ctgtt----------------------------
------------------------------------------------------------
------------------------------------------------------------
---------------------------taaaat---------------------------
------------------------------------------------------------
-aaatgtac---------------------------------------------------
------------------------------------------------------------
------------------------------------------------------------
------------------------------------------------------------
------------------------------------------------------------
------------------------------------------------------------
------------------------------------------------------------
------------------------------------------------------------
------------------------------------------------------------
------------------------------------------------------------
------------------------------------------------------------
----------------------------------------------------------
>DNA-N31_DR|1068361
------------------------------------------------------------
------------------------------------------------------------
------------------------------------------------------------
------------------------------------------------------------
------------------------------------------------------------
------------------------------------------------------------
------------------------------------------------------------
------------------------------------------------------------
------------------------------------------------------------
------------------------------------------------------------
------------------------------------------------------------
----------tca----------------------------atata--------------
---------aagtgt---ctt--------------------------tgatgt---ca--
--cacaagattgta----------------------------------------------
---a-----------------------tgcaaaataagga--aattctgat-gttt----
ca---a-----ttggtta----aacctttt-----cacacat--------gcaggtag--
-------aatt-------ataa-------g----tgttctgaaata------tcttt---
-----------tt-gccac-----attctttcattgattgcatgtgattt--tgc-----
catgt----cacac---actgctcagccaacttcggt-gagtctaa-aaagtagctaaa-
ttcgataga-atgta-aaga-ttt-ta---aaatattcttattg--tcttca--acaagt
tatt------tga-t-----aaaat-aa-----gtcattttaataacttt---t-ttttg
t------attt---atagtaa------taataataattttgcacgtgtccttgaaattgt
tgtc-c-accatgtaataatgtg-gtaaatgccta-tttaagaaaccctctgatgtactc
attgaca--ccccctgc------cca-tt-----tttcttcagag-gaggttaaaacatc
tgatctgc-acaca-------------------gcaggtatc--taca-------attat
gttt-ccta-ttttta-ctcatatta--tgtttgtaactgaatgt-tgtgaagcttaa-c
at--gtcaaccctgtcatagtg---aaatatta-attacaat-------------ttt--
tttttcagaa---attg---------aaaatatagcttttaaac--tgta---t-acaag
-aagcttaa-ataggg--------aaacac-tttgc--cagctgtaagtacaacctg--t
tgaataaat---g--------------------------------------------tct
caaaggctttttatagtgataatgacc-c-------------------------------
------------------------------------------------------------
------------------------------------------------------------
------------------------------------------------------------
------------------------------------------------------------
------------------------------------------------------------
------------------------------------------------------------
------------------------------------------------------------
------------------------------------------------------------
------------------------------------------------------------
------------------------------------------------------------
------------------------------------------------------------
------------------------------------------------------------
------------------------------------------------------------
------------------------------------------------------------
------------------------------------------------------------
------------------------------------------------------------
------------------------------------------------------------
------------------------------------------------------------
------------------------------------------------------------
------------------------------------------------------------
------------------------------------------------------------
------------------------------------------------------------
------------------------------------------------------------
------------------------------------------------------------
------------------------------------------------------------
------------------------------------------------------------
------------------------------------------------------------
------------------------------------------------------------
------------------------------------------------------------
------------------------------------------------------------
------------------------------------------------------------
------------------------------------------------------------
------------------------------------------------------------
------------------------------------------------------------
------------------------------------------------------------
------------------------------------------------------------
------------------------------------------------------------
----------------------------------------------------------
>DNA-N31_DR|1068362
------------------------------------------------------------
------------------------------------------------------------
------------------------------------------------------------
------------------------------------------------------------
------------------------------------------------------------
------------------------------------------------------------
------------------------------------------------------------
------------------------------------------------------------
------------------------------------------------------------
------------------------------------------------------------
-------------------------------------------------gggtcaat---
---------atca----------------------------cta-a--------------
---------aagtgc---ctt--------------------------taatgt---ttta
--aaggagattgaa--------------accgtct---------------aata-tgaac
ataa-----------------------tgcgaaataatga--atttctgat-gttt----
ta---ataaaattggttg----aacctttt-----cacacat--------aaagacag--
-------aatt--atg------------------tgttttgaaatg------tgttttt-
gtc-cattt--tt-gccat-----atttttc------attgatgtgattt--tgc-----
catgtc--ccacac---actaatcaaccagcttcagt-gagtctaa-aaagtagctaaa-
ttgaatcaaatt-aaaatga-ttt-tt---aaatattcttcttg--tcttt---acaagt
tatt------tga-ta----------aa-----gtcattttaatattttt---tattttg
t------tttc---ataatat------tattaatca------------------------
-------actatgtcatgatgtg-gtaaatgtccc-cttaagaaaccctctgatgtactc
attgacac-ccccctgc------cca-ttttgctt---ttcagag-gaggttaaaacatc
tgatgtgccacaca-------------------gtaagtatc--taca-------cttgt
gttt-ccta-tttttc-ctcatattg--tgtttgaaactgaatgt-tgtcaagcttaa-c
at--gtccactctgtcatagta---aaataata-attaatatttt----------ttttt
aaataaaaat---gttt----------aaatatagctt--aaac--tgtg---t-acaaa
-gagattaa-acaagg--------aaacacgtttgc--cagctgcaggtacaacctgtct
tgaataaat---gc-tatg-tttagccaaaaatgtcctccttgtcat-tgtccaccctgt
tacaaatcctaccttgacagggtggac-at-atgtattgttattgacactt---------
----------------------------tatttatttatttatttaat----attttatt
gttaattag----------tttttatgttgaaacacttac-----ttataaatacacat-
----------actacaccagtagatgcaatacctgagtggactatacaaaccatttgaca
atatctgtctcagtctaaataagggatatcctttc-aaagtccatataatagagctcatt
gactgtaggaaataaaaa-tacagccctaagtatttctacaatgac------atctgtaa
tctaatta--------------tttaccttgttctgaaaaa---------aacaacagta
ttattaagt-tgttttaactcgattcgcttccaacattcccttcactcctccaat-----
---acaatgtaaagatttaaattcattagcaaatttagtttaatttgaaggacaataact
gtctattttcccattgatttgcatattgat-aaaacctaactgataacagaagaggtggc
atggtggctcagtggtttgcagtaattgctgaaaacagaagttgaattcttaaaa---ac
ttttactcccc-tttaaatt--accctttaatatttcttgttgtacctg----ttgcttt
ttaaatgtttctgcttatttagttcactaaataaagtatttgtccactctgtcattccaa
tgtccaccctgtcatcttgttttttttttttttttt------tttttat--g--aaaata
aacaattcattta---taac---ctcagcaaaat--atcttttgtgattcttt--aattg
[truncated: 876,452 more chars]
