# Supplementary material for: Zebrafish transposable elements show extensive diversification in age, genomic distribution, and developmental expression
Source: Genome Res. 2022 Jul;32(7):1408–23. doi: 10.1101/gr.275655.121 (PMC9341512; doi:10.1101/gr.275655.121)
Supplement: Supplemental Material [file supp_gr.275655.121_Supplementary_data_2.tar.gz › supp-data-2/Gypsy79.mafft.nwk]

((((Gypsy79|1395779:0.03672,(Gypsy79|640097:0.07107,Gypsy79|882757:0.10475)1.000:0.10273)0.964:0.04536,Gypsy79|1692949:0.49734)0.400:0.00627,(Gypsy79|311369:0.01875,(Gypsy79|1578466:0.02394,Gypsy79|977305:0.48919)0.758:0.00329)0.893:0.00546)0.382:0.00279,Gypsy79|552389:0.01498,(Gypsy79|1395780:0.02007,Gypsy79|1395781:0.02902)0.726:0.00630);
