# Supplementary material for: Zebrafish transposable elements show extensive diversification in age, genomic distribution, and developmental expression
Source: Genome Res. 2022 Jul;32(7):1408–23. doi: 10.1101/gr.275655.121 (PMC9341512; doi:10.1101/gr.275655.121)
Supplement: Supplemental Material [file supp_gr.275655.121_Supplementary_data_2.tar.gz › supp-data-2/EnSpm-N4_DR.mafft.fa]

>EnSpm-N4_DR|19782
-cacttt--aa-ataa-a----tta-t-atgatcaattagt-ca-tga-cagca--t-gt
-g---tt-a--ta-g--------ttcatt----a---tga-tt---a---------a-gt
ta-atcagg-tt-ct---aa-ct-taa-tt-g-t-att--a----gttacaca-ag-ct-
g-t-tt-taagtc-cg-ttca--------------------a-ca-ta--aa-a--ta-a
gatc--a-tta-a-agtt-aatttaattc-agctt-aa-aa-tt--gt-aaggcaac-ca
----------------------------
>EnSpm-N4_DR|19783
-cactgt--aa-a-ca-a----tta-t-atgat----------------caatt--a-gt
-----tt-t--ta-g--------gtcattg-taa-ct----------ta--t---aa---
-a-attgag-tt-ag---aa-ct-tag-tt-t-a-a-t--a-a--gttatgca-ag-ct-
g-t-tt-taagtc-ac-tttaa--ca----taa--aa--t-a-ag-tt--ca-a--tg-g
actc--a-t-a-a-ggtt-agtttgattc-agctt-at-aa-at--tt-aaggcaac-ca
-gga----ttt-tt-t-t--tcagtg--
>EnSpm-N4_DR|19784
---------aa-a-aa-a------t-t-atgatcatctagt-cc-tga-cagca--t-at
-g--ttt-t--ta-g--------ttcatta-taa-ctt-a-tt-a-aac--c---aa-gt
ta-atcatc-tt-tc---aa-ct-taa-tt-t-g-a-t--a-g--gttaaaca-ac-ct-
t-t-tt-aatgtc-aa-attaa--ca----tac--ta--t-a-ag-tt--ta-a--tg-g
actc--a-t-a-a-ggtt-aatttgattc-agctt-ta-a---------aaaatcat-ag
-caa----cct-tt-tt---acagtg--
>EnSpm-N4_DR|19785
-cactgt--aa-a-aa-a----t-a-t-atgatcaattagt-aa-tga-cagca--t-at
-g--ttt-t--ta-g--------gtcattg-caa-cca-a-tt-a-aac--tt--aa-gt
ta-atcatg-tt-ct---aa-ct-taa-tt-t-t-act--a-a--gttctgca-ag-ct-
g-t-tt-taaggc-ag-tctaa--ca----taa--tt--t-a-ag---------------
---------------gtt-aatttgattc-agctt-aa-aa-at--gt-aaggcagc-ca
-aaa----aat-tt-ttt--acagtg--
>EnSpm-N4_DR|19786
-cactgt--aa-aaat-t----tta-t-ttagtcat----------gg-aaaca--t-tt
-g--ctt-t--ta-g----gtaa-ttatta-taa-att-a-tt-a-cac--t---gc-gt
ta-atagtatta-ca---a--ct-taa-ta-t-t-t-t--a-g--tttataca-tg-ct-
g-t-tt-tgagtc-tg-tttaa--tg----taa--tt--c-a-ag-tg--aa-act---g
attg--a-g-t-a-acgt-tatttaagtc-aactt-a--aa--t--tt-aagacaac-ca
-tgt----aat-tt-tt---t-------
>EnSpm-N4_DR|19787
---ccgt--aa-a-aa-g----tta-t-atgatca-------------ttaaca--t-gt
-g--tta-t--ta-g--------ttcattg-tga-ctt-c-tt-a-aac--t---aa-ct
ta-atcatg-tt-ct---aa-ct-taa-tt-t-t-a-c--c----------ca-ag-c-g
g-t-tt-taagtc-ag-tttaa--tg---------t-----a-at---------------
------------------------------------------------------------
----------------------------
>EnSpm-N4_DR|19788
-cactgtaaaa-a-aa-a----tta-g-atgatcatttagt-ca-tga-caaca--t-tt
-g--ttt-t--ta-g--------ttaattg-taa-ctt-a-------------------t
ta-agcatg-tt-ca---aa-cc-taa-tt-t-a-a-t--g-a--gttaagca-ag-ct-
a-t-tt-taaata-ag-tttaa--ta----ta----------------------------
------------------------------------------------------------
----------------------------
>EnSpm-N4_DR|19789
-caatgt---a-a-aa-a----tta-t-atgatcagttagt-cc-tga-cagca--t-at
-g--ttt-t--ca-g--------gtcattg-taa-ctt-a-tt-a-aac--t---aa-at
ca-atcacg-ct-at---aa-ct-taa-tt-t-t-a-t----------------------
----tt-taagtc-ag-tttaa--ca----tga---------------------------
attt--g-t-a-a-ggtt-aattagattc-agctt-aa-aa-aa--at-tagccaac-ca
-ggt------t-tt-tt-----------
>EnSpm-N4_DR|19790
-cactgt--a--a-aa-c--atata-t-atgatcaattagt-tc-tga-cagca--t-gt
-t--tta-------g--------ctcattg-caa-ctt-a-tt-a-aac--t---aa-gc
ta-ataatg-tt-ct---aa-ct-taa-tt-g-t-a-t--a-a--gttacaca-ag-ct-
g-t-tt-taagac-ag-tttaa--ca----tac--ta--t-a-ag-tt--ca-a--tg-g
actc--a-t-a-a-agat-aatttgactc-agctta-a-aa-at--gt-aaggcaac-ca
-tgt----ttt-t---------------
>EnSpm-N4_DR|19791
-cactgt--aa-a-aa-c----gta-c-atgatcaattagt-cc-tga-cagca--t-tt
gt---tt-t--ta-a--------gtcattg-taa-ctt-----------------aa-gt
ta-atcatt-tt--a---aa-ct-tat--t-t-tta-t--a-a--gttacatt-ag-ct-
g-t-tt-taagtc-ag-tttaa--ca----taa--ta--t-a-ag-tt--ca-a--tg-g
act--------------t-aattcgattt-agctt-ga-aa-at--tt-aaggtgac-ca
-gaa-----ct-tt-tac--agtg----
>EnSpm-N4_DR|19792
--------------------------t-atgatcaattagt-ta-tga-caaca--t-at
-g--tat-t--tg-g--------ttcattg-taa-ctt-g-tt-a----------aa-gt
ta-atcatg-tt-tt---aa-ct-ttt-tt-g-t-a-t--a-a--gttatgca-ag-ct-
a-t-tt-taaatc-ag-tttaa--ca----aaa--ta--c-a-ag-tt--ca-a--tg-g
actt--t-c-a-a-gggt-gatttgatta-agcct-aa-aa-at--aa-aaggcaac-ca
-ggat-ttgtt-tt-ttt--acagtg--
>EnSpm-N4_DR|19793
------------------------------------------------------------
------------------------------------------------------------
--------------------------a-tt-t-g-a-t--a-a--gtattgca-ag-ct-
g-a-tt-taagtc-ag-tttaa--ca----taa--ta--t-a-ag-ct--cg--------
attt--g-t-a-a-ggtt--atttgattt-agctt-aa-aa-at--tt-aaggcaac-ca
-gga----tttttt-ttt--acagtg--
>EnSpm-N4_DR|19794
------------------------------------------------------------
---------------------------------------------------t---aa-gt
ta-ataatg-tc-ct---aa-ct-tca-tt-t-t-a-t--a-t--gttatgca-ag-ct-
t-t-ct-taagtc-ag-tttaa--ta----taa--t---t-a-ag-tt--ca-a---a-t
accc--a-t-g-a-tgtt-aatttgattc-agctt-aa-aa-ac--tt-aaggcagc-cg
-gtat---tta-tt-ttt--acagtg--
>EnSpm-N4_DR|19795
-cactgtgaaa-a-aa-a------aaatatgatcaagtagt-cc-tgc-cagca--t-at
-g--ttt-t--ta-g--------gtcattg-taa-ct-----a---a-g--t---ta---
---atcatg-tt------aa-ct-taa-tt-t-t-a-t--a-a--gttgtgca-ag-ct-
g---tta---atc-tg-ttcaa--ca----taa--ta--c-a-aa-tta--a-a--tg-g
acta--t-t----ttttt--attttattt--gctt-ag-aa-at--tt-aaggcgat-ca
-gga----ttt-tt-ttt--acagtg--
>EnSpm-N4_DR|19796
--------------------------------------agt-tt-tga-ca-------tg
-t--gtt-ttat--g--------ttcat--ttca-ctg-a-tt-a-aaa--t---at-gt
ta-accatg-tt--tga------------t-t-g---t--a-g--gtcataca-ag-ca-
g-t-tt-taagtt-g-----aatgt------aa--c-----a-ac-tt-a-a-aat---g
actt--g-t-a-g-aggt-aatttgatttaaactt-aa-aa-a-----------------
----------------------------
>EnSpm-N4_DR|19797
------------a--a-a--a-ata-t-ataaataattagt-cc-tga-cagaa--a-at
-g--ttt-t--ta-g--------gttattg-taa-ctt-a-tt-a-aag--t---aa-tt
ta-atcatg-tt-ct---aa-ct-taa-tt-t-tat-t--a-a--gttacgca-ag-ct-
g-t-tt-taagtc-ag-tttaa--ca----tga--ta--t-a-ag-tt--ca-a--tg-g
actc--a-t-a-a-ggtt-aatttaattc-agctt-aa-aa-at--ta-aaggcaac-ca
-gga-----tt-tt-ttt--acag----
>EnSpm-N4_DR|19798
--actgt--ac----a-a-----at-t-atgatcaattagt-cc-tga-cagca--t-at
-g--ttt-t--ta-g--------gttactg-taa-ctt-a-tt-a-aac--t---aa-gt
ta-atcatg-tt-ct---aa-at-tct-tt-t-g-a-t--a-g--gttacgca-ag-ct-
g-t-tt-taagtc-aa-tttaa--ca----taa--ta--t-a-gg-tt--ca-a--tg-g
actc--a-t-a-a-ggtt-aatttgactc-agctt-aa-ac-at--tt-caggcaac-ca
-gga-----tt-tt-tat--acagtg--
>EnSpm-N4_DR|19799
---------aa-a-aa-a----tta-t-ataaacaattagt-ca-tga-cagca--t-at
-a--ttt-t--ta-g--------ttcattg-taa-ctt-g-tt-a-aa------------
-------------ct---aa-ct-taa-tt-t-t-a-t--a-a--gttatgca-ag-ca-
g-t-tt-taagtc-ag-tttaa--c------aa--ta--t-a-ag-tt--ca-a--tg-g
actc--t-t-c-a-ggtt-attttgattc-agctt-aa-aa-at--tt-cagtcatc-ca
-gga----ttt-ta-ttt--acaatg--
>EnSpm-N4_DR|19800
--actgt--aa-a-aa-a-----aa-t-atgatcaattagt-cc-taa-caaca--c-at
-g--ttt-a--ta-g--------ttcattg-taa-ctt-a-tt-t-aac--t---aa-gt
ta-atcatt-at-tt---aa-ct-taa-tt-t-t-a-t--a-a--gttacgca-ag-ct-
g-t-tt-caagtc-ag-tttaa--ca----taa--ta--t-c-ag-tt--ca-a--tg-a
actc--a-t-a-a-ggtt-aatttaattc-agctt-aa----------------------
----------------------------
>EnSpm-N4_DR|19801
-cacagt--aa-a--a-a--a-tga-t-atgatcaattagc-ct-tgt-cagca--t-at
-g--ttt-t--a--g--------gtcattg-taa-ctt-a-at-a-aac--c---aa-gt
ta-attatg-tt-ct---aa-cc-taa-tt-t-t-a-t--a-a--gttatact-ag-ct-
g-t-tt-taagtc-ag-tttaa--ca----taa--ta--t-a-ag-tt--ca-a--tg-g
actt--a-t-a-a-ggtt-aaattgattt-agc-t-aa-aa-at--tt-aaggcatc-ca
-ggat-------tt-ttt--acagtg--
>EnSpm-N4_DR|19802
----tgt--aa-a-cg-a--a-tta-t-ataatcaattagt-cc-tga-cagca--t-g-
-----tt-t--ta-g--------ttcattg-ta---------------------------
-------------------------------c-c-t-t--a-a--gttacaca-ag-ct-
g-t-tt-taagtc-gg-tttaa--ca----ttg--tt--t-a-ag---------------
------------------------------------------------------------
----------------------------
>EnSpm-N4_DR|19803
------------a-aa-ac---gta-t-aagatcaattatt-ca-taa-ca--a--c--t
-g--ttt-a--aa-g--------tttattg-taa-ctt-g-tc-a-aac--t---aa-gt
ta-atcatg-tt-ct---ga-ct-taa-tt-t-t-a-t--a-a--gttacaca-ag-ct-
g-t-tt-caagtc-ag-tttaa--ca----caa--ta--t-a-ag-tt--ca-a--tg-g
actc--a-t-g-a-gctt-aatttgatta-agctt-a---------------------ca
-aaa----tt------------------
>EnSpm-N4_DR|19804
cagtgta--aa-a-aa-a----ata-t-atgaccaattagt-ca-tga-caact--t-at
-g--ttt-t--ta-g--------ttcattg-taa-ctt-a-ac-a-aac--t---aa-gt
ta-atcatg-tt-ca---ac-ct-taa-tt-t-t-a-t-aa-a--gttacgca-ag-ct-
g-t-tt-taggtc-ag-tttaa--ca----taa--at--t-a-ag-tt--ca-a--tg-a
actc--a-t---a-agtt-aatttgattc-agcca-aa-aa-at--tt-aaggca-----
--------ttt-tt-ttt--acagtg--
>EnSpm-N4_DR|19805
--actgt--ga-a-aa-a----tta-t-atgattaattagt-ca-tga-caatc--t-at
-g-tttt-t--ta-g--------ttaattg-taa-ctt-a-tt-a-aac--a---aa-gt
aa-atcatg-tt-ct---aa-ct-taa-tt-t-t-a-t--a-a--gctacaca-ag-tt-
t-t-tt-ttaagc-gg-tttaa--ta----taa--ta--t-g-aa-tt--ca-aat---g
actc--a-ta------------------a-ggctt-aa-at-at--aa-aaggcaac-ca
-gta----ttt-gt-tt-----------
>EnSpm-N4_DR|19806
----tgt---a-g-aa-a----aat-t-acaa-caattagt-ga-tga-cagca--t-gt
-g--ttt-t--gg-g--------t-cattg-taa-ctt-a-at-a-aac--t---aa-ct
ta-atcatg-tt-ct---aa-ct-taa-tt-t-t-a-t--a-t--gttatgca-ag-ca-
g-t-t-------------------------------------------------------
------------------------------------------------------------
----------------------------
>EnSpm-N4_DR|19807
-cactgc--aa-a-aa-a--t-ata-c-atgattaattact-ca-tga-cagca--t-at
-g---at-t--ta-a--------ttcattg-taa-ctt-a-tt-t-aac--t---ag-gt
ta-accatg-tt-tt---aa-ct-taa-tt-t-c-a-t--a-a--gttaaaca-ag-ct-
g-t-tt-taagtc-ag-tttaa--ta----taa--ta--t-g-ag-tt--ca-a--ct-g
actc--a-t-a--tagg---gttatatt--------ga-tacag--tt---------t-a
-aaa----atc-t---------------
>EnSpm-N4_DR|19808
-cactgt--aa-g--a-a--a-tgc-t-atgattaattagt-ca-tga-cagcc--t-at
-g--ttt-t--ta-a--------ttcactg-taa-ctt-a-tt-a-aac--t---aa-at
ta-atcatg-tt-ct---aa-ct-taa-ca-g-t-a-t--a-a--gttacaca-ag-ct-
g-t-tt-taagtc-ag-tttaa--ca----tat--ta--t-g-ag-tt--ga-a--tt-g
actt--a-t-a-a-gggt-gttttgattt-agctt-ac-ag-at--tt-aaggcaac-cg
-gga-----tt-tt-ttt--t-------
>EnSpm-N4_DR|19809
-cactat--ag-a--a-a------a-t-atgatcaaatagt-cc-tga-cagca--t-at
-g--cct-t--ta-g--------gtcattg-taa-ctt-a-tt-a-aac--t---aa-gt
ta-atcatg-tt-tt---aa-ct-taattt-t-t-t-t--a-a--gttatgca-ag-ct-
g-t-tt-aaagtt-ag-tttaa--ca----t-----a--t-a-ag-tt--ca-a--tt-g
actc--a-t-a-a-ggtt-aatttgattt-agctt-aa-ac-at--tt-aaggcaac-ca
-gga------t-tt-ttt--acagtg--
>EnSpm-N4_DR|19810
-cactgt--aa-g--a-a----ata-t-atgat----------------caatt--a-gt
-----ct-t--ga-c--------agc----------------------a--t---aa-ga
ta-atcatg-tt-ct---aa-ct-taa-tt-t-t-a-t--a-a--gttacgca-ag-ct-
g-t-tt-taagtc-ag-tttaa--ta----taa--ta--a-a-ag-tt--ca-a--at-g
actt--a-taa-a-gatt-aatttgattc-agctt-ta-aa-at--tt-aaggcaac-ca
-gta----ttt-tt-ttt--a-------
>EnSpm-N4_DR|19811
------------------------------------------------------------
------------------------------------------------------------
-----catg-tt-ct---aa-cc-taa-tt-t-t-a-c--a-a--gttacgca-ag-ct-
g-t-tt-taagtc-ag-tttag--ca----taa--aa--t-g-ag-tt--ca-a--at-g
acta--a-t-a-a-ggtt-catttgattc-agttt-aa-aa-at--tg-aaggcaac-ca
-gta----ttt-tt-tac--agtg----
>EnSpm-N4_DR|19812
---------------------------------------------tga-caaca--t-at
-g--ttt-t--tc-t--------ttaattg-tag-cct-a-t--a-aac--t---aa-aa
ta-atcatg-tt-ct---aa-ct-aaa-tt-g-t-a-t--a-g--gttatgta-ag-ct-
g-t-tt-taaagc-ag-tttaa--ta----taa--ta--t-a-gg-tt--ca-a------
------------------------------------------------------------
----------------------------
>EnSpm-N4_DR|19813
-cactgt--aa-a--a-a--t-gta-t-atgaataattagt-ca-tga-catca--t-at
-g--ttt-t--aa-a--------gtcattg-taa-gtt-a-tt-a-aac--t---aa-gt
ta-atcaag-tt-tt---aa-ct-taa-gt-t-t-t-t--a-c--attatgca-ag-ca-
g-t-tt-taagtc-ag-tttaa--ca----taa--ta--t-a-ag-tt--ca-a--ta-g
actc--a-t-a-t-ggtt-aatttgattc-agctt-aa-aa-at--tt-aaggcaac-ta
-gga-----tt-tt-ttt--acagtg--
>EnSpm-N4_DR|19814
------------------------------------------------------------
------------------------------------------------------------
--------g-tt-ct---aa-ct-taa-tt-t-t-a-t--a-a--gttaggca-ag-ct-
g-t-tt-taggtc-ag-tttta--ca----tat-tat--t-a-ag-tt--ca-a--cg-g
actc--a-a-c-g-agtt-aatttgattc-agctt-aa-tt-tt--ta-aaggcaac-ca
-gta----tt---t-ttt--acag----
>EnSpm-N4_DR|19815
-------------------------------atgaattggt-cc-tga-cagca--t-at
-g--ttt-g--ta-a--------gtcaatg-taa-ctt-a-tt-a-aac--t---aa-gt
ta-atcatg-tt-ct---aa-tc-taa-tt-t-t-a-t--a-a--gttatgcg-ag-ct-
g-t-tt-taagtc-ag-tttaa--ca----taa--ta--t-a-ag-tt--ca-a--tg-g
actc--a-t-a-t-ggtt-aatttgattt-agctt-aa-at-aa--tt-aaggcaac-ca
-tga----ttt-tt-t------------
>EnSpm-N4_DR|19816
--------------------------t-ataatcaattagt-ca-tga-caaga--t-gt
-----tt-t--ta-g--------ttcattg-taa-ctt-a-tt-a-acc--t---aa-gt
tg-atcatg-tt-ct---aa-ct-taa-tt-t-t-a-t--a-a--gttatgca-ag-ct-
g---tt-taagtc-ag-tttaa--ca----taa--ta--t-a-ag-tt--ca-a--ta-g
actc--a-g-a-a-ggtt-aatttgattc-agctt-aa---------------aaac-ca
-ggat-------tt-tt-----------
>EnSpm-N4_DR|19817
--actgt-aaa-a-aa-a----atg-t-attatcaattagtcc--tga----ca--t-gt
-g--ttt-t--tc-a--------gtcattg-taa-ctt-a-tt-t-aac--t---aa-gt
ta-atcatg-ct-ct---at-at-t-c-tt-t-t-t-t--g-t--gttacaca-ag-ct-
g-t-tt-taagtc-ag-tttaa--ca----taa-aca----a-ag-tt--ca-a--tg-g
acat--aat-a-a-ggttc-atttagttc-aactt-ag-aa-at--tt-aggtcaac-ca
-gga----ttt-t-------acagtg--
>EnSpm-N4_DR|19818
------------------------------------------------------------
------------------------------------------------c--t---aa-gt
ta-atcttg-tt-ct---aa-at-taa-tt-t-t-a-a--a-a--attatgct-ag-ct-
a-t-tt-taagtg-ag-attaa--ca----taa--ta--t-a-aa-tt--ca-a--ta-g
actccta-t-a-a-ggtt-aatttgattg-atctt-aa-aa-at--tt-gaggctac-ca
-gga----gtt-tt-ttt--aaagtg--
>EnSpm-N4_DR|19819
-cactgt--gata--a-a--a-aaa-t-atgatcaattagt-cc-tga-cagca--t-at
-g--ttt-t--ta-g--------gtcattg-taa-ctt-a-tt-a-aac--t---aa-gt
ta-atcatg-tt-ct---ta-ct-taa-cc-t-t-a-t--a-a--gttatgct-ag-cg-
g-t-tt-taagtc-ag-tttaa--ca----taa--ta--t-g-ag-tt--ca-a--tg-g
actc--a-a-g-g-ggct-aatttgattc-agct--aa-at-at--tt-aaggcagc-ca
-gga----gtt-tt-ttt--aca-----
>EnSpm-N4_DR|19820
------------------------------------------------------------
------------------------------------------------------------
------------------------------------------a--attacgca-ag-ct-
g-t-tt-taagtc-ag-tttaa--ta----taa--ta--c-a-ag-tt--ca-a--tg-g
actc--a-t-a-a-ggtt-aatttgattc-agctt-ca-aa-at--tt-aaggcaac-aa
-gga-----tt-tt-ttt--t-------
>EnSpm-N4_DR|19821
------------------------------------------------------------
------------------------ttattg-taa-ctg-a-tt-a-aac--t---aa-gt
ta-ttcatg-tt-ct---aa-ct-taa-tt-t-t-a-g--t-a--gttacaca-ag-ct-
g-t-tt-taagta-ag--ttaa--ca----t----------------------a--tg-a
actc--a-t-a-a-ggtt-aatttgagtc-agttt-aa-aa-at--tc-aagacaac-cc
-aat----ttt-tt-t-t--acagtg--
>EnSpm-N4_DR|19822
----tgt--aa-a-aa-t-aa-att-t-ttgataaaatagt-ta-tga-cagca--t-a-
-t--gtt-t--ta-g--------gtcattc-taa-ctg-c-tt-a-aac--t---ac-gt
ta-atcatg-tt-ct---aa-ct-tta-tt-t-t-a-t--a-a--gttacgca-ag-ct-
g-t-ta-taagtc-ag-tttaa--ca----a-----a--t-a-ag-tt--ca-a--tc-a
actc--a-t-a-a-ggtt-aatttgattc-agcct-aa-aa-at-ttt-aaggcaaa-ca
-gga----ttt-tt-ttt--acagtg--
>EnSpm-N4_DR|19823
--------------------------t-atgatcaataagt-ca-tga-caaca--t-at
-g--ttt-t--ta---ta---------------------------------t---ta-at
aa-accacg-tt-tc---aa-ct-taa-tt-g-t---t--c-a--gttgtaca-ag-ct-
g-t-tt-taggtc-ag-tttta--aa----gta--a--gt-t-ca-tt--g---------
------------------------------------------------------------
----------------------------
>EnSpm-N4_DR|19824
-cgctgt--aa-a-aa-a----tta-t-atgatcaattagt-ac-tga-c----------
-------------------------------tta-tta-a-ct-t-att--a---aa-gt
ta-atcatg-tt-ct---aa-ct-taa-tt-t-t-a-t--a-aatgttacaca-ag-cg-
g-t-tt-taagtc-ag-tttaa--cc----taa--ta--t-a-ag-tt--ca-a--tg-g
actc--g-t-a-a-gg-t-aatttgattc-agctt-aa-aa-a---tt-aaggcaac-ca
-gca----ctt-tt-tt---acagtg--
>EnSpm-N4_DR|19825
-cactgt--aa-a-aa-a----tta-t-atgattaattagt-cc-tga-cagca--t-at
-g--ttt-t--ta-g--------ttcatag-taa-ctt-a-ct--------t---aa-gt
ta-atcatg-tt-ct---aa-tt-tca-tt-t-t-a-a--a----------------ct-
g-t-tt-taagtc-ag-tttaa--ca----ta----a--c-a-aa-tt--ca-a--tg-g
actcaaa-t-a-a-tgtt-aatttgattc-agctt-aa-aa-at--at-aaggcaat-ta
-gga-----tt-tt-t----acagtg--
>EnSpm-N4_DR|19826
-cactgt--aa-a-aa-g----ttc-t-ataatgacttatt-ca-tga-ctgca--t-a-
ag--ttt-t--t--------------------------------a-gtt--c---at-at
tt-agcatg-tt-ct---aa-ct-taa-tc-t-t-a-a--a-a--attatgca-ag-ct-
g-t-tt-taggtc-ac-tttaa--ca----taa--ta--t-a-ag-tt--ca-a--tg-a
actc--a-a-a-a-ggtt-gatttgatcc-agcgt-aa-aa-at--tt-aagacaaa-ca
---a----gtt-tt-ttt--atagtg--
>EnSpm-N4_DR|19827
-----------------------------------------------------a--c-ac
-g--ttt-t--ta-g--------ttaattg-tac-ctt-a-tt-a-a---------a-gt
ta-atcatg-ttatc---aa-ct-taa-tt-t-t-a-t--a-a--gtaacgca-ag-ct-
g-t-tt-taattc-ag-attaa--ga----tga--tt--t-a-tg-tt--ca-a--tg-g
actc--a-t-a-a-ggtt-aatttgattc-agttt-aa-aa-at--tt-aaggcaat-ca
-gaa----ttt-tt-ttt----------
>EnSpm-N4_DR|19828
-cactgt-----a-ga-a----ata-t-ataatcaattagt-ca-tga-aagca--t-g-
----ttt-t--ta-g--------ttcattg-taa-ctt-a-tt-a-aac--t---ta-gt
ta-atcatg-tt-cc---aa-ct-caa-tt-t-t-a-t--a-a--gttatgca-ag-ct-
g-t-tt-aaagtc-ag-ttcaa--ta----ta----------------------------
------------------------------------------------------------
----------------------------
>EnSpm-N4_DR|19829
---ctgt--aa-a-at-c----tta-a-attaacaataatt-ca-tga-caaca--c-ac
-g--ttt-------------acgttaatta-aag-ctt-a-tt-a-aac----------t
ta-gacatg-tt-tt---aa-ct-ttt-t-gt-tt--t--a-a--tttacaca-ag-cc-
a---tt-ttagtc-ag-tttaa--tg----taa--t--tt-a-ag-tt--aa-aat---g
actc--a---------------t-------------------------------------
----------------------------
>EnSpm-N4_DR|19830
-cactgt---a-a-aa-a--a-tta-t-ataatcacttagt-cc-tga-ctgca--t-at
-g--ttt-t--ta-g--------gtcattg-taa-ctt-a-tt-a-aac--t---aa-gt
ta-aggttg-tt-ct---aa-ct-taa-tt-t-t-a-t--a-a--gtaatgca-ag-ga-
g-t-tt-taagtc-ag-tttaa--ca----taa--aa--t-a-ag-tt--ca-a--aa-g
acac--c-t-a-a-ggtt-tat-tgattc-agctt-aa-aa-at--ga-aaggcaac-ca
-gga-----tt-tt-ttt--acagt---
>EnSpm-N4_DR|19831
------------------------------------------------------------
-g--ttt-t--ta-g--------ttcattg-tta-ctt-a-tt-a-aac--t---aa-gt
ta-atcatg-tt-ct---aa-ca-taa-tt-t-t-a-a--a-a--gttacgca-tg-ct-
a-t-tt-taagtc-aa-cttaa--ca----taa--ta--t-a-ag-tt--ca-a--tg-g
actc--a-t-a-a-ggtt-aatttgattt-agctt-aa-ta-at--tt-aaggcaac-ca
-gca----att-tt-t-t----------
>EnSpm-N4_DR|19832
--actgt--aa-a-aa-a----tta-t-attatcaattagt-cc-tga-cagca--t-gt
-----tt-t--ta-g--------gtcattg-taa-ctc-a-tt-a-aac--t---aa-gt
ta-atcatg-tt-gt---aactt-taa-tt-t-a-g-a--t-t--aatttata-ag-ct-
g-t-tt-taagtc-ag-tttaa--ca----taa--tt--c-a-ag-tt--ca-a--tg-g
ac---------------t-aatttgattc-agctt-aa-aa-at--tt-aaggcaac-ca
-aaa----att-tt-tt---acagtg--
>EnSpm-N4_DR|19833
-cactgt---a-a-ca-a--a-tta-t-atgatcaattag-----------gca--c-at
-g----t-t--tc-t--------gtcattg-taa-ctg-a-ct-a-aac--t---aa-gt
ta-atcgtg-tt-ct---aa-ct-taa-tt-t-c-a-t--a-a--gttatgca-ag-ct-
g-t-tt-taagtc-ag-tttaa--ca----taa--tg--t-a-tg-tt--ca-a--tg-a
actc--a-t-a-a-ggtt-aatttgattc-agctt-aa-aa-at--gt-aaggcaag-ca
-aga---tttt-ct-ttt--accgtg--
>EnSpm-N4_DR|19834
--actat--ta-a-aa-a----ata-t-atgatcaataagt-ca-tg-acaaca--a-at
-g--ttt-t--ta-t--------gttaatg-tca-ttt-a-tt-a-aac--t---at-gt
ta-atcata-tt-tc---aa-ct-taa-gt-t----------------------------
------------------------------------------------------------
------------------------------------------------------------
----------------------------
>EnSpm-N4_DR|19835
-cactgt---a-a-aa-at---gta--cctgatcaattagc-t--tga-cagaa--a-at
-g--ctt-t--ta-g--------ttcattg-taa-ctt---ct-t-aac--t---ac-at
ta-ataatg-gt-ct---aa-ctgtaa-gt-t---a-t--a-a---t-ggtaataa--t-
g-g-tc-taagtc-ag-tttaaa--a----taa--ta--t-a-aa-tt--ca-a--tg-g
actc--a-t-a-g-ggta-aatttgattcaa-taa-aa-a--------------------
----------------------------
>EnSpm-N4_DR|19836
-cactgt--aa-a-a---------a-t-atgatcaattagt-ca-tga-caaca--a-at
-tt--tt-t--ta-g--------ttccttc-taa-ctt-g-tt-a-aac--t---aa-gt
aa-atcata-tt-ct---ta-ct-taa-tt-t-t-a-t--g-t--aaca---a-ag-ct-
g-t-tt-ta---------------------------------------------------
------------------------------------------------------------
----------------------------
>EnSpm-N4_DR|19837
------------------------------------------------------------
------------------------------------------------------------
------------------------------------------------------------
----tt-taagtt-ag-tttaa--ca----tga--ta--t-a-ag-tt--ca-a--tg-g
actc--a-t-a-a---tt-aaattgattc-agctt-aa-aa-at--tt-agggcaac-ca
-gta----ttt-at--tg--acagtg--
>EnSpm-N4_DR|19838
------------------------------------------------------------
--------------g--------gtcattg-taa-ctt-c-tt-a-aac--t---aa-ga
ta-atcatg-t----------cc-atg-tt-t-t-a-t--a-a--gttacaca-ag-ct-
g-t-tt-ttagtc-ag-ttaag--ca----aaa--ta--g-a-ag-tt--ca-g--tg--
------------------------------agctt-aa-aa-at--tt-aaggcaac-ca
-ggat----tt-tt-ttt----------
>EnSpm-N4_DR|19839
-cactgt---a-a-aa-a-aa-gga-a-atgatcaattagt-ca-taa-ctgct--t-at
-g--ttt-t--ta-g--------ttcattg-taa-c-----tt-a-aac--t---aa-gt
ga-atcatt-tt-ct---aa-tt-taa-tt-g-t-a-t--a-a--gttacata-ag-ct-
a-a-tt-taattt-aa-cataa--tt----taa--ta--t-a-ag-tt--ca-a--aa-t
taac--t-t-a--tagtt-aatttgattc-agttt-aa-ac-at--tt-aaggtaac-ca
-gggt-------tt-ttct---------
>EnSpm-N4_DR|19840
-cactgt--aa-a-aa-a--a-tga-t-atgaacaattaat-ca-tga-cagca--t--t
-a--gtt-t--tt-g--------ttcattg-taa-ctt-a-tt-a-aac--t---ag-gt
ta-atcatc-tt-ct---ga-ct-taa-tt-t-t-a-t--t-c--gttatgca-ag-ca-
g-t-tt-taggtc-ag-tttaa--ca----------a--t-g-ag-tt--ca-a--tg-a
accc--a-t-a-a-ggtt-aatttgactc-agctt-aa-aa-at--tt-agggcaac-ct
-gga----ttt-tt-tttttacagt---
>EnSpm-N4_DR|19841
-cactgt--aa---aa-a--a-tta-t-atgatcaattagt-cc-tga-cagta--t-at
-g--ttt-t--ta-g--------gtcattc-taa-ctt-a-tt-----a--c---aa-tg
ta-atcatg----------a-ct-taa-tt-t-t-a-t--a-a--gttacata-ag-ct-
g-t-tt-taaatc-ag-tttaa--ca----taa--ta--t-a-at-tt--ta-a--tg-g
actc--a-t-a-a-gctt-aattttattc-ttctt-aa-aa-tt--tt-aaggcaac-ca
-aga----ttt-tt-tgt--acagtg--
>EnSpm-N4_DR|19842
---ctgt--ga-a---------aca-t-tatatcaataaat-ca-tga-caaca--t-ac
-t--gta-t--gt---ttt-atgttaatta-------t-a-gt----------------t
ta-atcatgttt-tt---aa-ct-taa-tt-g-tt--t--g-a--gttacaca-ag-ct-
a-t-tt-aaagtt-ag-tttaa--tg----taa--t--tt-a-ag-tt--aa-att----
actc--a-a-a-t-agtt-aatttaattt-aactt-ac-aa-gtt----aaggcaat-ca
-gtaa---att-tt-t------------
>EnSpm-N4_DR|19843
-----------------------ta-t-aagatcaattagt-ca-tga-caaca--a-gt
------t-t--tt-g--------ttcattg-taa-ctt-a-tt-t-aac--t---aa-gt
ta-atcatg-tt-ct---aa-ct-taa-tt-t-t-a-t--a-a--gttacgga-ag-ct-
g-t-tt-taaat--tg-tttaa--ca----taa--gt--t-a-ag-tt--aa-a--tg-g
actc--a-t-a-a-gg-t-aatttgattc-agctt-aa-aa--t--tt-aaggcaac-ca
-gga----ttt-tt-ttt----------
>EnSpm-N4_DR|19844
-----------------------------taatcagttagt-cc-tga-cagca--t-at
-g--ttt-t--ta-g--------ttcattg-taa-ctt-a-tt-a-aac--t---aa-gt
ta-accatg-tt-ct---aa-ct-tca-tt-t-t-a-t--a-a--gttacaca-ag-ct-
g-t-tt-taagtc-ag-tctaa--ca----taa--tg--t-a-ag-tt--aa-a--tg-g
actc--a-t-a-a-ggtt-aacttgattc-agctt-------------------------
----------------------------
>EnSpm-N4_DR|19845
---ctgt-----a-ag-a----ttact-tggattaattagt-ca-tga-gtaca--t-a-
ag---tttt--ta-g--------ttcatta-taa-ctt-a-tt-a-aac--t---aa-gt
ta-atcgag-tt-ct---aa-ct-taa-tt-t-a-a---ta-a--gttatgca-ag-ct-
g-t-tt-taaaac-ag-tttaa--ca----taa--ta--t-g-ag-tt--ca-a--tg-g
actc--a-tta---ggtt-aactcgattc-agcttcaa-aa--t--gt-aaggcaac-ca
-gga----ttt-ttttca--gtg-----
>EnSpm-N4_DR|19846
----tgt---ata-ca-a----tta-t-atgattaattagt-cc-aga-cacca--t-at
-a--ttt-tag--------------gtt--acaaacta-a-tt-a-aat--t---aa-gt
ca-gttagg-tt--c--taa-ct-taattg-t-a---t--a-t-----------------
--t-tg-tagatt-ta-gtgaactca----------------------------------
--------t-a-a-gatt-aatttgattc-agctt-ta-aa-aa--at-aaggcaac-cc
-g-att----t-tt-ttt--tacag---
>EnSpm-N4_DR|19847
-cactgt--aa-a-ac-a----tta-t-atgatcaattagt-cc-tga-cagca--t---
----gtt-t--ta-g--------gtcattg-taa-ctt-a-tt-a-aac--t---aa-gt
ta-atcatg-tt-gt---aa-ct-taa-tt-t-t-c-t--a-a--gttataca-ag-ct-
g-t-tt-taagtc-ag-tttaa--ca----t----------a-ag-tt--ca-a--ta-g
aaac--a-t-a-a-ggtt-aagttgattc-agct--aaaaa-at--tt-agggcaac-ca
-gga-----tt-tt-ttt--taagtg--
>EnSpm-N4_DR|19848
-cactgt--aa---aa-a--a--ca-t-atgatcaactagt-cc-caa-catca--t-at
-g--ttt-t--ta-g--------gtcattg-t----------------------------
-----------t-tt---aa-ct-aaa-tt-t-t-a-t--a-a--gttacgca-ag-ct-
g-t-tt-taagtcaag-ttcaa--ca----gaa--ta--t-a-ag-tg--ca-a--tg-g
actc--a-a-a-a-tatt-catttgaatt-agctt-aa-aa-at--tt-aaggcaac-ct
-gga----ttt-tt-t-t--acagt---
>EnSpm-N4_DR|19849
------------------------------------------------------------
---------------------------ttg-taa-ctt-a-tt-a-aac--t---aa-gt
t-------g-tt-ct---aa-ct-taa-tt-t-t-a-t--a-a--gttaagca-ag-ct-
g-t-tt-caagtc-ag-tttaa--ca----taa--ta--t-a-ag-tt--ca-a--tg-g
actg--a-t-a-a-ggtt-aatttgattc-agctt-aa-aa-at--tt-aagtttgc-ca
-gtt----ttt-tt-ttc--ccagtgca
>EnSpm-N4_DR|19850
-cactgt--aa-a-aa-a----gta-t-atgatcaattaat-ct-tga-cagca--t-at
-g--ttt-a--ta-g--------gtcattg-caa-ctt-t-tt-a-a-------------
------------------------------------------------atgca-ag-ct-
g-t-tt-tgagtc-ag-tttaa--ca----taa--ta--t-a-ag-ct--ca-a--tg-g
a-------------ggtt-catttgattc-tgctt-aa-aa-at--t----tggatc-ag
-cag----tat-at-ttt--tcagtg--
>EnSpm-N4_DR|19851
-cactgt---a-a-aa-a--a-tga-t-atgataaattagt-cc-tga-cagca--t-at
-g--ttt-t--ta-g--------gtcatta-taa-ctt-g-ct-a-aac--t---aa-gt
ta-atcatg-tt-gt---aa-ct-taa-gt-t-t-a-t--a-a--gtgagaca-ag-ct-
g-t-tt-taaatc-ag-tttaa--ga----taa--ta--a---ag-tt--ca-a--ca-g
actcata-t-t-t-ggtt-catttgattc-agctt--a-aa-at--tt-taggcaac-ca
-ggat---ttt-tt-tt-----------
>EnSpm-N4_DR|19852
-cactgt--aaaa-aa-a--t-att-t-ataattaattagt-ca-tga-caacg--a-at
-g--ttt-t--ta-g--------ttcattg-taa-ctt-c-tt-a-aac--t---aa-gc
tt-atcatg-tt-ct---aa-tt-aaa-tt-t-t-a-t--a-a--gttatgca-ag-ca-
g-t-tt-taagtc-ag-tttaa--ca----taa--ta--t-a-ag-tt--ca-a--tg-g
actc--a-t-a-a-ggtt-aactagattc-agctt-aa-aa-at--tt-tacgcaac-ca
-gaat---ttg-tt-tt---acagtg--
>EnSpm-N4_DR|19853
-cactgt--aa-a-at-a----tta-t-atgatcaataagt-ca-tca-caaca--t-at
-g--ttt-t--ta-g--------ttaattg-taa-ctt-a-tt-g-aaa--t---aa-gt
ta-agcatg-tt-cc---aa-ct-taa-tt-t-t-t-g-tg-a--gttatgca-ag-ct-
g-t-tt-taagttaag-tttaa--tt----taa--aa--t-a-at-tt--aa-aat---g
actc--a-t-a-a-gttt-catttgattt-agctt-aa-aa-aa--tt-a----------
----------------------------
>EnSpm-N4_DR|19854
-cactgt--aa-a-ag-a--a-tta-t-atgaacatttagt-cc-tga-cagca--t-at
-g--ttt-t--ta-a--------ttcattg-taa-ctc-a-tt-a-aac--t---aa-gt
ta-atcatt-tt-at---ag-ct-taa-tt-c-t-a-t--a-a--gtgatgca-gg-ct-
a---ttgtaagtc-ag-tttaa--ca----gaa--ta--t-a-ag-tt--ca-a--tg-g
actc--a-t-a-a-ggtt-aatttgattc-agctt-aa-aa-at--tt-aaggc------
----------------------------
>EnSpm-N4_DR|19855
-catcgt-------aa-a--a-tat-t-atgaataattagc-ca-tga-caaca--t-at
-a--ttt-t--ta-g--------ttcttag-taa-ctt-a-ct-t-aac--t---aa-gc
ta-atcaag-tt-ct---aa-tt-taa-tt-c-t-a-t--c-a--gttacaca-ag-ct-
g-t-tt-taattc-ag-tttaa--ca----taa--ta--t-a-ag-tt--ca--------
------------------------------------------------------------
----------------------------
>EnSpm-N4_DR|19856
--acagt-----a-aa-a------aatgatgatcaattagt-cc-tga-cagca--t-at
-g--ttt-t--aa-g--------gtcattg-taa-ct-----t---a-c--t---aa-gt
t--atcaag-tt-ct---aa-tt-taa-tt-t-t-a-t--a--------catg-ag-ct-
g---tt----gtc-ag-attaa--cagaattaa--tg--t-a-ag-ttc--a-a--tg-g
ataa--g-t----taatt-----tgattt--actt-aa-aa-at--tt-aaggcaac-ga
-aga----gtt-tt-ttt--acagtg--
>EnSpm-N4_DR|19857
-cagtgt--aa-a-aa-a----tga-t-ataatcaattagt-tt-tga-cagca--t-gt
-----tt-t--ta-g--------ttcattg-taa-cct-a-tt-a-aac--t---aa-gt
ta-aacatg-tt-ct---ga-ctttta-at-t-t--------------------------
-----------tc-at-tttaa--ca----taa--ta--t-a-ag-tt--gg-a--tg-g
----------------tt-aatttgattt-agctt-aa-aa-at---t-agggcaac-cg
-att----ttc----ttt--acagtg--
>EnSpm-N4_DR|19858
----------------------tta-t-ttgaacaattagt-cc-tga-cagca--t-at
-g--ttt-t--ta-g--------cacattg-taa-ctt-a-tt-a-aac--t---aa-gt
ta-atcatg-tt-ct---aa-ct-taa-tt-t-t-a-a--a-a--gtaacaca-ag-ct-
g-t-tt-gaagtc-ag-tctaa--ca----taa--ta--t-a-ag-tt--ca-a--tg-g
acac--a-t-a-a-ggat-aatttgattc-atcct-aa-aa-------------------
----------------------------
>EnSpm-N4_DR|19859
-cacttt---a-a-aa-a--a-ata-t-atgaccaatta-------------ta--t-at
-g--ttt-t--ta-g--------gtcattg-taa-gt---------gat--t---aa-gt
ta-atcatg-tt-ct---aa-ct-aaa-tt-t-t-a-t--a-a--tttacgca-ag-ct-
g-t-tt-tgagtc-ag-tttaa--ca----taa--ta--t-a-tg-tt--ca-a--tg-g
ac-----------------------actt-a-----------------------------
----------------------------
>EnSpm-N4_DR|19860
----------------------------atgaccagttagt-cc-tga-caaca--t-at
-g---tt-t--ta-t--------gtcattg-taa-ctt-a-tt-a-att--t---aa-gt
ta-accatg-tt-ct---aa-ct-taa-tt-t-c-a-t--a-g--gttacgca-ag-ct-
g-t-tt-taagtc-ag-tttaa--ca----taa--ta--t-a-ag-tt--ca-a--ta-g
actc--a-t-a-a-ggtt-aatttgattc-agctt-aa-aa-at--gc-aaggcaac-ca
-gga-----tt-ta-ttt--aaagtg--
>EnSpm-N4_DR|19861
-cactgt---a-a-aa-a----tt--t-tt-atcaattagt-c-ttga-caaca--t-a-
gg--ttt-t--ta-g--------ttgattt-taa-cttaa-ct-a-aac--t----g-gt
taaa-catg---------aag-t-taa--------act----a--gtt----a-ag-ct-
g-t-tt--aagta-a--tttaa--ta----taa--taa---a-ag-tt---a-aaatg--
-atc--aat-a-a-ggtt-aatttgattt-agcct--a-a--------------------
----------------------------
>EnSpm-N4_DR|19862
-cactg---ta-a-aa-a--a-tga-t-ataatcaactagg-ta-taa-cagca--t-at
-g--ttt-t--tg-t--------ttcattg-taa-cct-a-tt-a-aac--t---aa-gt
ta-accatg-ct-ca---aa-ct-taa-gt-t-t-a-t--a-a--gttatgca-ag-ct-
g-t-tt-taagtc-ag-tttaa--ca----gaa--ta--t-a-ag-tt--ca-a--tg-g
actc--a-t-a-a-ggtt-taattgattc-agctt--a-aa-at--tt-aaagcaac-ca
-aga---------t-ttt--tcagtg--
>EnSpm-N4_DR|19863
-cactgt--aa-a-aa-a----tga-t-atgatcaactagt-ca-tga-cagca--t-at
-g--ttt-t--ta-g--------ttcattg-taa-ctt-a-tt-a-aac--t---at-gt
ta-atcatg-tt-ct---aa-at-taa-tt------------a--gttatgca-ag-ct-
c-t-tt-taagtc-ag-tttga--tg----tac--at--t-a-aa-tt--ca-a--tg-g
actc--a-t-g-a-agtt-aatttgattc-agctt-aa-aa-at--tt-aagacaac-ca
-ggc----ttt-tt-t----acagtg--
>EnSpm-N4_DR|19864
-cagtgt--aa-a-aa-a----tta-t-atgatcaataagt-ca-tga-caaca--t-ag
-g--ttt-t--ta-g--------ctaactg-ta-------------------------gt
ta-atcagg-tt-cc---aa-ct-taa-tc-t-t-a-t--a-a--gttacaca-ag-ct-
g-t-tt-taagtc-ag-tttaa--ta----taa--ta--t-g-------------t---a
actc--a-t-a-a-ggtt-attttgactc-aggtt-aa-aa-a----taaaagcaac-ca
-g--------------------------
>EnSpm-N4_DR|19865
-cattgt--aa-a-aa-a----gta-t-atgatcaattggt-ca-tga-tagca--t-at
-g---tt-t--ta-g--------tttattt-taa-ctt-a-tt-a-aac--t---aa-gt
ta-atcatg-t--------a-tt-tta-ac-t-a-a-t--a-a--gttacgca-ag-cc-
a-t-tt-taagcc-ag-tttaa--ca----tag--t-----g-ag-tt--ca-a--tg-g
attc--a-g-g-a-ggttt-atttgtttc-agttt--a-a-------a-aattaaac-ca
-gaa----tta-tt-ttt--acagtg--
>EnSpm-N4_DR|19866
-cactgt--aa-a-aa----g-t-a-t-atgatcaattagt-ca-tga-caaca--t-at
-g--ta---------------------------a-ctt-g-tt-a-aac--t-ataa-gt
tg-atcatg-tt-ct---aa-ct-taa-tt-t-t-a-t--a-a--tttacgca-ag-ct-
g-t-tt-taagtc-ag-tttaa--ca----tta--ta--t-a-ag-at--ca-g--tg-g
actc--a-t-a-a-ggtt-aatttgattc-agctt-aa-aa-ac--tt-aaggcaac-ca
-gga-----tt-tt-tt---acagtg--
>EnSpm-N4_DR|19867
-cactgt--aa-a-aa-g--t-ata-t-g--atcaataagt-ca-tgg-ca--a--c-at
-g--ttt-t--ta-g--------ttcattg-taa-ctt--------------------gt
ta-atcatg-tt-ct---aa-tt-taa-tt-t-t-a-t--a-a--gttacgca-ag-ct-
g-t-tt-taagtc-ag-tttag--ca----taa--tt--t-a-ag-tt--ca-a--tg-g
actc--a-t-a-a-ggtt-aaattgattc-agctt-aa-aa-at--tt-aagg-------
----------------------------
>EnSpm-N4_DR|19868
-cattgt--aa-a-aa-a----tta-tgacgatccattagt-cc-tga-ctg-----cat
gt---tt-t--ta-g--------gtcatgg-gaa-ctt-a-tt-t-aac--a---aa-gt
ta-atcatg-tt-tt---ca-gt-taa-tt-t-a-a-t--a-a--gttatgca-ag-ct-
g-t-tt-taagtc-ag-tttaa--ca----taa--ta--t-aa-g-tt--ca-a--at-g
actg-----------gtt-aaattgaatc-agcta-aa-aa-at--tt-aaggtaac-ca
-gga----ttt-ct-t------------
>EnSpm-N4_DR|19869
-cattg---ta-a-aa-c--a-tta-t-atgatcaattagt-ca-taa-cagca--t-ag
-t--cttgg--ta-g--------ttgattg-taa-ctt-a-tt-a-aac--t---aa-gt
ga-atcatg-tt-ct---aa-ct-gaa-tt-t-t-a-t--a-a--gttacgca-ag-ct-
g-t-tt-taagtc-ag-tttaa--ca----taa--ta--t-a-ag-tt--aa-a--tg-g
actc--a-t-a-t-ggtt-aatttgattc-acatt-aa-tg-at--tt-aaggcaac-ca
-ggt-----tt-tt-ttt--acag----
>EnSpm-N4_DR|19870
-cactgt--aa-a--a-a--a-tga-t-atgatcgattagt-ac-tga-cagca--t-at
-g--ttt-t--ta-g--------ctcattg-taa-ct-------------------a-ta
ta-atcatg-tt-ca---aa-ct-taa-tt-t-t-a-t--a-a--gtcatgca-ag-ct-
g-t-tt-taagtc-ag-tttag--ca----taa--ta--t-a-ag-tt--ca-a--tg-g
actc--a-t-a-a-agtt-aacttaattc-agctt-aa-aa-gt--tt-aaggcaac-aa
-gaat---t---tg-ttt--acattg--
>EnSpm-N4_DR|19871
-cactgt--ta-a-ac-a--t-ata-t-atgaataattagt-ca-tga-cagca--t-g-
-----tt-t--t-------------------tag-ttc-a-tt-a-aac--t---aa-gt
ta-gtcatg-tt-ct---aa-ct-taa-tt-t-t-a-t--a-a--gttatgca-ag-ct-
g-t-tt-taagtc-ac-tt-----------------------------------------
------------------------------------------------------------
----------------------------
>EnSpm-N4_DR|19872
-cgctgt--aa---aa-a--a-at--t-ctgattaatgaat-gc-tga-cagca--t---
-g--ttt-t--ta-g--------ttcactg-taa-cct-a-tt-a-aac--t---aa-gt
ta-atcgtg-tt-gt---aa-ct-taa-tt-t-t-a-t--a-a--gttacaca-ag-ca-
g-t-tt-taagtc-ag-ttt-----------aa--ca--t-a-ag-tt--ca-a--tg-a
actc--a-t-a-a-tgtt-aatttgattc-ggctt-aa-aa-at----------------
----------------------------
>EnSpm-N4_DR|19873
-----------------------------------------------------------t
-g--ttt-g--ta-a--------gtcattg-taa-ctt-a-tt-a-atc--t---aa-gt
ga-atcatg-tt-tt---ac-ca-taa-tt---t-t-t--a-a--gttactca-tg-ct-
g-t-tt-taagtc-aa-tttat--ca----taa--ta--t-a-aa-tt--ca-a--aa-g
actc--a-t-a-a-ggtt-aatttgattc-agctt-aa-aa-at--tt-aaggcaac-ca
-gaat-----t-tt-ttt--acagtg--
>EnSpm-N4_DR|19874
------------------------------------------------------------
---------------------------ttg-taa-ctt-a-tt-a-aac--t---aa-gt
ta-atcatg-tt-ct---aa-ct-taa-tt-t-t-a-t--a-a--attacgcg-ag-ct-
g-t-tt-taagcc-ag-ttcaa--ca----taa--ta--t-a-ag-tt--ca-a--tg-g
actc--a-t-a-a-ggtt-aatttaattc-agctt-aa-ac-at--tt-aaggcaac-ca
-gga-----tt-at-ttt--acagtg--
>EnSpm-N4_DR|19875
--actgt--aa-agac-at----ta-t-atgataacagagt-ca-tgg-caata--t-at
-g---tt-c--tata-------------t------------ttca-aa---t---aa-gt
ta-atg--g-tt-ca----a-ct-taa----t---t-t--a-g--gttaaacg-ag-tt-
g-t-gt--aagtc-ag-tttag--tg----tta--tgg---a-tg-tt-a-a-aat---a
acta--g-t-ac--agtt-aatttgatta-agcttt-a-a--------aacg-aa-----
----------------------------
>EnSpm-N4_DR|19876
-tataat--aa-a-tt-a----gct-c-actgcaaaaaaat-g-----------------
----ttt-t--ta-g--------gttattg-taa-ctt-a-tt-t-aaa--t---aa-gt
tt-atcatg-tt-tt---aa-ct-taa-tt-t-t-a-t--a-a--gttacgca-ag----
-----------tc-cg-tttac--ca----taa--ta--t-a-ag-tt--ca-g--tg-a
actc--a-t-a-a-ggta-aattttattc-agctt-aa-aa-at--tt-aaggcaac-ca
-gga----ttt-tt-ttt--acag----
>EnSpm-N4_DR|19877
-cactgt---aca-aa-a----tta-t-at------taagt-tc-tga-cagca--t-a-
---tctt-t--ta-g--------tttttta-tga-ctt-a-tt-a-aac--t---aa-gt
ta-atcatg-tt-gt---aa-ct-gaa-tt-t-t-a------a--gctatgca-ag-ct-
g-t-tt-taagtc-ag-tttaa--ca----taa--ta--t-a-ag-tt--ca-a--tg-g
act-----c-a-a-ggtt-aatttgattc-agctt-------------------------
----------------------------
>EnSpm-N4_DR|19878
-cactta--aa-a--a-a--a-tta-c-atgatccattagt-ca-tga-cagca--a-at
-g--ttt-t--ta-g--------gtcatcg-taa-ttt-a-tt-a-aact-a---ta-gt
ta-atcatg-tt-ct---aa-ct-taa-tt-t-t-a-t--a-a--gttacaca-ag-ct-
g-t-tt-taagtc-ag-tttaa--ct----taa--ta--t-a-ag-tt--ca-a--tg-g
actc--a-t-a-a-ggtt-aatttgattt-agctt-gc-aa-at--tt-aaggcaac-ca
-gga-----tt-tt-gtt--acaatg--
>EnSpm-N4_DR|19879
------t--aa-a-aa-a----tga-c-atgatcaattagt-cc-tga-cagca--t-at
-g---tt-t--ta-g--------gtcattg-tta-ctt-a-ta-a-aat--a---aa-gt
ta-gaactg-at--t---aa-ct-tag--t-t-taa-t--a-a--gttatgcc-ag-ct-
a-t-tt-taagtc-ag-tttac--ca----taa--ta--t-a-ag-tt--ca-g--tg-g
actc--a-t-a-a-ggtt-agtttgattc-atctt-a-----------------------
----------------------------
>EnSpm-N4_DR|19880
-------------------------------------------------ta---------
---tgtt-t--ta-g--------ttcattg-tga-ctt-a-tt-a-aac--t---aa-gt
ta-atcatg-tt-ct---ag-ct-taa-tt-t-t-a-t--a-a--gttatgc--------
--------------------------------a--ag--c-a-ag-tt--ca-a--tc-a
attc--a-t-g-a-ggtt-aatttgattc-agctt-at-at-at--tc-aaggcagc-ca
-ggt----tt---t-ta---acagt---
>EnSpm-N4_DR|19881
------------------------------------------ta-t--------------
-g--ttt-t--ta-g--------ttcattg-taa-ctt-a-tt-a-aac--t---aa-gt
ta-accatg-tt-ct---aa-tg-taa-tt-t-t-att--a-g--gttacaca-ag-ct-
g-t-tt-taagtc-ag-gttaa--ca----t----------a-ag-tt--ca-a--ta-g
actc--a-t-g-a-ggtt-aatttgattc-agcct-at-ag-a--taa-aaagcaac-ca
--------ttt-tt-ttt--acagtg--
>EnSpm-N4_DR|19882
-cactgt--aa-a-aa-a--a-ata-t-atgatca-ttagt-cc-aga-caaca---gat
-g-attt-t--ta-g--------atcattg-taa-ctt-a-ta-a-aac--t---aa-gt
ta-atcatg-ct-cc---aa-ct-taa-tt-t-t-a-t--a-a--gttacaga-ag-ct-
g-t-tt-taagtc-ag-tttaa--ca----taa--tg--t-a-ag-ct--ca-a--tg-t
actc--a-t-a-a-ggtt-aatttgattt-tgctt-ac-aa----ttt-aaggcaaa-ca
-ggatg------tt-ttt--accgtg--
>EnSpm-N4_DR|19883
-cactgt--aa-a-aa-a----tta-t-atg----attagt-ca-tga-cagta--c-at
-g--tta----ta-g--------tttatt--taa-ttt-a-tt-a-aac--t---aa-gt
ta-attatg-tt-ct---aa-ct-tag-tt-tat-t-t--a-a--gttacaca-ag-ct-
g-t-tt-taagtc-ag-tttaa--ca----aaa--ta--t-a-ag-tt--ca-g--ta-g
attg--a-a-a-a-ggtt-aatttgtctc-aactt-aa-ca-tt--tg-gggaaaac-ca
-gga----gtt-tt-ttt--tatactg-
>EnSpm-N4_DR|19884
-cactgt--aa-a--a-a--a-tta-t-ttgatcaattagt-tc-tga-cagca--t-ag
-t--tgt-t--ta-g--------gtgattg-taa-ctt-a-tt-a-aac--t---aa-gt
ta-atcatg-tt-ct---aa-ct-taa-tt-g-t-a-t--a-a--gttacgca-ag-tt-
g-t-ta-taagtc-ag-tttaa--ca----taa--ta--t-a-ag-tt--ca-g--tg-g
actc----------ggtt-gatttgattc-aactt-aa-aa-at--ta-aaggcaac-ca
-gga------t-tt-ttt--atagtg--
>EnSpm-N4_DR|19885
-cattgt---a-a-aatat-----a-t-atgatcaattagtcc--tga--agca--t-a-
-----tt-----a-------------------aa-ct---------a---------a-gt
t--atcatg-tt-ct---aa-ct-t---tt-----a-t--a-a--gttaggca-ag-ct-
g-t-tt-caagtc-ag-tttaa--c---------------------t---ca-g-----g
a-------c--------t-aa-ttgatc--a--tt--a-a---tt-tt-a---caat---
-g--------tctt-ttt----------
>EnSpm-N4_DR|19886
------------------------------------------------------------
----att-t--ta-t--------ttaata---------------------------a-gt
t---------------------------------------------------------a-
a-t-ct-ttagtc-ag-tttga--t-----tga--tg--t-c-at-ttg--aga-----g
acta--ga--a-a-agct-catttgattc-aacta-aa-aa-at--tt-aaggcagc-ag
-tat----tat-tt-t------------
>EnSpm-N4_DR|19887
-cactgt-----a-----------a-t-acgatcaattagt-c-gtga-caacaaa--ac
-g---tt-t--t-------------------taa-ct---------a---------a-gt
ta-atcatg-tt-ct---aa-ct-taactt-tat---t----a--gttacgg--ag-tt-
g-t-tt-taagtc-ag-ttta-t-tg----taa--ta--t-g-ag-tt--ca-aat---g
actc--a-t-a-a-ggttc-atttgattt-agctt-aa-ag-a---tt-aagacaac-ca
-g--------tatt-t------------
>EnSpm-N4_DR|19888
-cactgt--aa-a-aa-a----tta-t-atgatcaattagt-ca-tga-cagca--t-at
-g---tt-t--tt-a--------at--t--------------c-a-ctg--c---aa-gt
gt-atcatg-tt-ct---aa-ct-taa-tt-t-t-a-t--a-a--gttacgca-aa-ct-
g-t-tt-taagac-ag-tatca--ca----tga--ta--t-a-ag-tt--cg-a--tg-g
actc--a-t-a-a-gttt-aatttaattt-agctt-aa-aa-tt--ta-aatttatt-ac
-agt----ttt-tt-t-t--acagtg--
>EnSpm-N4_DR|19889
-cactgt--aa-a-aa-a----tta-c-atgatcaattagt-ac-tga-aagga--t-gt
-----tt-t--ta-g--------ctcatca-tca-ctt--------a---------a-ta
-a-atcatg-tt-ct---aa-ct-taa-tt-t-t-a-t--a-a--attacgca-ag-ct-
g-t-tt-caaatc-ag-attaa--ca----taa--ta----a-ag-tt--ta-a--tg-g
actc--a-a-a-t-aatt-aacttgattc-agctt-aa-aa-at--ga-aaggcagc-ca
-gat----ttt-tt-t----acag----
>EnSpm-N4_DR|19890
----ctg--ta-a-aa-a----tta-t-atgattgattagt-cc-tga-aaggaagt-at
-g--ttt-t--ta-g--------ttcattg-taa-gtt-a-tt-a-aat--t---ta-gt
ta-ataata-tt-ct---aa-ct-taa-------------------ttttata-ag-ct-
a-t-tt-taagtc-ag-tttaa-----------------c-a-ag-tt--ca-a--tg-g
actc--a-t-a-a-gttc-aatttgattc-agctt-ga-aa-at--tt-aaggcagt-cg
-ggat-------tt-ttt--acagtg--
>EnSpm-N4_DR|19891
--------------aa-c--a-ctg-t-atgatcaattagt-cc-tga-cagca--t-g-
-----tt-t--ta-a--------gtcatta-taa-ctc-a-tt-a-aac--t---aa-gt
ta-ttcatg-tt-ct---aa----taa-tt-t-t-t-t--a-a--gttacaca-ag-ct-
g-t-tt-taattc-aa-tttaa--ca----tga--ta--t-a-ag-tt--ca-a--ta-g
actc--a-g-------tt-aatttgattc-aactt-aa-ga-at--tt-aaat-------
---a----ttt-tt-ttt--acagt---
>EnSpm-N4_DR|19892
----------------------------atgatcagttagt-ca-tga-cagca--c-at
-g--ttt-t--ca-g--------ttaattg-taa-ctt-a-tt-a-aac--t---aa-gt
ta-ataatg-tt-ct---aa-ct-taa-tt-t-t-a-t--a-a--gttgtgca-ca-ct-
g-t-tt-taaatg-gg-tttaa--ca----caa--ta--t-a-ag-tt--ca-a--ta-g
actc--a-t-a-a-agtt-agtttgattc-agcct-aa-aa-at--tt-aaggcaac-ca
-gga-----tt-tt-ttt--acagtg--
>EnSpm-N4_DR|19893
----------------------------------------------------ca--t--t
-g--ttt-ttgt--g--------tttat---ta---ca---tt-ata-c--t---aa-gt
t--atcatg-tt-ct---ag-cg-taa-tt-t-t---t--a-a--gtt----a-ag-ct-
g-t-tt--tagtctag-tttaa--t-----ttag-t---t-a-a--tg-aca-a--tg--
------a---g---gag--gatttgatt--------------------------------
----------------------------
>EnSpm-N4_DR|19894
-----------------a--a-tta-t-atgatcaatttgt-cc-tga-tagca--t-at
-g--ttt-t--ta-g--------gtcattg-taa-ctt-a-tt-t-att--t---ac-gt
ta-ataatg-tt-ct---aa-ct-taa-tt-t-t-a-t--a-a--ggtacgca-aa-gt-
g-t-tt-taagtt-ag-attaa--ca----taa--ta--t-a-ag-tt--ca-a--tg-c
actc--a-a-a-a-ggtt-aatttgattc-------------------------------
----------------------------
>EnSpm-N4_DR|19895
cactata---a-a-ca-a----tta-t-atgatcaattagc-cc-tga-cagca--c-at
-g--ttt-t--ta-g--------gtaattg-tag-ctt-a-tt-a-aact-t---aa-gt
ta-atcatg-tt-ct---aa-ct-taa-tt-t-t-a-t--a--------agta-ag-ct-
g-t-tt-taagtc-cg-tataa--ca----taa--ta--t-a-ag-tt--ta-a--tg-g
actc--a-t-a-a-ggtt-tatttgattc-agctt-aa-aa-at--tt-aaggcaaa-ct
-gaa----ttt-tt-taca---------
>EnSpm-N4_DR|19896
--actga--aa-a-aa-a--c-t-a-t-atgatcaatagtc-ct-gaa-agac------t
-g--ttt-t--ta-g--------gtcattg-taa-ctc-a-tt-a-aac--t---aa-ga
ta-attatg-tt-ct---aa-ct-taa-tt-t-t-a-t--a-a--gttaagta-ag-ct-
g-t-tt-taaggt-ca-gttaa--ca----taa--ta--t-a-ag-tt--ca-a--tg-g
actc--a-t-a-a-agtt-aatttgattt-agcct-aa-aa-at--tt-aaggtaac-cg
-gga-----t------------------
>EnSpm-N4_DR|19897
-cacta---aa-a-ta-a----ata-t-atgatcaattagt-cc-tga-cagca--c-at
-g---tt-t-----------------------------------a-ctt--t---aa-gt
tg-atcaag-tt-cc---aa-ct-taa-tt-t-t-a-t--a-a--gttacgca-ag-ct-
g-t-tt-taagtc-ag-tttaa--ga----taa--ta--t-a-ag-tt--ca-a--tg-g
actc--a-t-a-a-ggtt-aatttaattc-atctt-aa-aa-at--tt-aaggcaac-cg
-ggt----ttt-t---------------
>EnSpm-N4_DR|19898
-cactgt---a-a-aa--------a---ataatcaattagt-cc-tga-cagca--t-at
-g---tt-t--ta-a--------gtcat-----------a-tt-a-gac--t----a-gt
ta-atcat--tt-ct---aa-ct-taa-ttgt---a-t--g-a--gctgcaca-ag-ct-
g-t-tt-taagtc-ag--ttaa--ca---------t-----a-ag-tt--ca----tg-g
actt--a---a-a-ggtt-gatttaattt-agctt--a-a---t--tt-aaggcaaa-ta
-gg-----ttt-tt-tttttacagtg--
>EnSpm-N4_DR|19899
-----------------------ta-t-atgatcaattagt-cc-tga-cagca--c-at
-g--ttt-t--ta-g--------gtcattg-taa-ctt-a-tt-a-atc--t---aa-gt
ta-atcatg-tt-ct---aa-ct-taa-tt-t-t-a-t--a-a--gctacaca-ag-ct-
g-t-tt-taagtc-ag-tttaa--ca----tga--ta--t-a-ag-tt--ca-t--tg-g
actc--a-t-gt---------tttgatcc-agctt-aa-aa--t--tt-aagacaat-ga
---------tt-tt-ttt--acagtg--
>EnSpm-N4_DR|19900
------------------------------------------------------------
-------------------------------------------------------aa-gg
ta-atcaga-tt--t--caa-ct-taattt-t-t---t--g-t--taagtcaa-ag-tt-
-------aaagtc-gg-tttatatcgaa---ga--c------------------------
----------------tt-aatttgactc-aactt-aa-gc-at--tt-taaaagaa-gc
-c-att--att-tt-ttt--acagtg--
>EnSpm-N4_DR|19901
--actgt--aa-a-aaaa----tta-t-ataatcaattagt-ca-cga-caaca--t-ag
-t--ttt-t--ta---gc-----------------------ta-t-gta--c---aa-gt
ta-atcttg-tt-cc---aa-ct-tca-tt-t-ta--t--a-a--gtcacgca-ag-ct-
g-c-tt-taagtc-ag-tttaa--tt----taa-----------g-tt--ca-aat---g
actc------a-a-agtt-aatttaattc-agctt-aa-at-atg--g-aaagtaac-ca
-gtat---tgt-tt-ttg--acagtg--
>EnSpm-N4_DR|19902
-cactgt--ta-a-aa-g----tca-t-atggtcagttagt-ca-tga-caaca--t-ac
-g--ttt-t--ta-g--------ttcattg-taa-ctt-g-tt-a-aac--t---aa-gt
ta-gtggtg-tt-cttcgaa-ct-tag-tt-t-a-t----a-a--gttatgca-ag-ct-
g-t-tt-taagtc-ag-tttaa--ta----tca--tt--t-a-ca-at--ca-a--at-g
actc--a-t-a-a-ggtt-aatttcattc-agagt-ac-aa-aa--tt-aaggcaac-ca
-gta----ttc-t--ttt--aaagtg--
>EnSpm-N4_DR|19903
-cactgt--aa----a-t--acata-t-atgatcaattagt-cc-tga-cagca--t-at
-g---tt-t--aa-g--------gtcatta-taa-ctt-a-tt-a-aac--t---aa-gt
ta-atcatg-tt-gt---aa-tt-taa-tt-g-t-t-t--a-c--gttatgca-ag-ct-
g-t-tt-taagtc-ag-tttaa--ca----taa--ta--t-a-ag-tt--ca-a--ta-g
actc--a-c-a-a-ggtt-catttgattc-ggctt-aa-aa-at--tt------------
----------------------------
>EnSpm-N4_DR|19904
------------------------a-t-atgatcaattag------------ca--t-at
-g--ttt-ta-tt-c--------atcattg-taa-ctt-a-tt-a-aac--t---at-gt
ta-atcatg-tt-ct---aa-ct-taa-tt-t-g-a-t--a-a--gttacata-a-----
------------------------------------------------------------
------------------------------------------------------------
----------------------------
>EnSpm-N4_DR|19905
------------a-aa-a----tta-a-aagatcaattagt-ca-tga-caaca--t-gt
-g-tttt-t--ta-g--------ttaattg-taa-c---------------t---aa-gc
ta-atctat-tt-ct---aa-at-taa-tt-t-t-a-t--a-a--gttacaca-cg-ct-
g-t-tt-taagtc-ag-tttaa--ta----aac--ta--t-a-at-ta--ta-aat---a
a-------------aacc-attttgattt-agctt-aa-aa-at--tt-aagtcaac-ca
-gta----t-------------------
>EnSpm-N4_DR|19906
-cactct--aa-a--a-a--att-c-t-atgatcaattagt-ca-tga-cagca--t-at
-g--ttt-t--ta-g--------tacattg-taa-ctt-a-tt-a-aac--t---aa-gt
ta-atcatg-tt-ct---aa-ct-taa-tt-t-c-a-tgag-a--gttacgca-ag-ct-
g-t-tt-taagt-----------------------------------t--ta-a--tg-g
actc--a-t-a-a-gatt-aatttgattc-aacct-aa-aa-at--at-aagga------
---t------t-tt-ttt--acagtg--
>EnSpm-N4_DR|19907
---------aa-a-aa-g----tta-a-atgatcaattagt-ca-tga-cagca--t-g-
----ttt-t--ta-g--------ttcattg--------------t-aac--t---aa-gt
ta-atcatg-tt-ct---aa-ct-tga-tt-t-t-a-t--a-a--gttatgca-ag-ct-
g-t-tt-taagtc-tg-actaa--tt----taa--ca--t-a-ag-ta--ca-g--ta-g
actc--a-t-a-g-ggct-aatttgataa-gcttt-aa-ac-a---tt-aaggccac-ca
-gaa-------ttt-ttc--acagtg--
>EnSpm-N4_DR|19908
-caatgt--aa-a-aa-a--t--ta-t-g--atcaattagt-ca-tga-cagca--c-at
-g--ttt-t--ta-g--------ttcattg-taa-ctt-t-at-a-aac--t---aa-gt
ta-atcatt-tt-ct---aa-ct-taa-tt-t-t-a-t--a-a--gttacgca-gg-ct-
g-t-tt-taagtc-ag-tttaa--ca----tag--ca--t-a-ag-tt--ca-a--tg-g
actt--a-t-a-g-ggct-aatttgattc-agctt-ta-aa-at--tt-aaggcaaa-ca
-atat---t---tt-tta--acagtg--
>EnSpm-N4_DR|19909
-caatgt--aa-a-aa-a--t--ta-t-g--atcaattagt-ca-tga-cagca--c-at
-g--ttt-t--ta-g--------ttcattg-taa-ctt-t-at-a-aac--t---aa-gt
ta-atcatt-tt-ct---aa-ct-taa-tt-t-t-a-t--a-a--gttacgca-gg-ct-
g-t-tt-taagtc-ag-tttaa--ca----tag--ca--t-a-ag-tt--ca-a--tg-g
actt--a-t-a-g-ggct-aatttgattc-agctt-ta-aa-at--tt-aaggcaaa-ca
-atat---t---tt-tta--acagtg--
>EnSpm-N4_DR|19910
-cactgt--aa-a-ac-a----ttc-c-atgatcaattagt-ct-tga-cagca--t-at
-g--ttt----ta-g--------gtcatgc-taa-ttt-a-ct-a-aac--t---at-gt
ta-attttg-tt-tt---aa-ct-tat------------------gttatgca-ag-ct-
g-t-tt-taagtc-ag-tttaa--ca----tga--ta--t-a-ag-tt--ca-t--tg-g
actc--a-t-ac--ggtt-aatttgattc-agctt-aa-aa-aa--tg-aatgcaac-aa
-gga----ttt-tt-ttt--tcagtg--
>EnSpm-N4_DR|19911
------------------------------------------------------------
-----------------ta-tgacttattc-------a-a-gt-a--------------t
ta-atcatg-ct-tc---ag-ct-taa-tt-t-tg--t--a-a--gtcaaaca-ag-ct-
g-t-tt-taagtc-ag-tttaa--ta----gaa--t--tt-a-ag-tt--ga-act---g
act-----t-c-a-agtt-aatttgattt-aactt-------------------------
----------------------------
>EnSpm-N4_DR|20914
-------------------------------atcaattatt-ca-tga-cagca--t-at
-g--ttt-t--ta-g--------ttcatag-aaa-atc-atgt-a-a----a---aa-gt
ta-atcatg-tt-ct---aa-ct--------------c--a-a--gttacaca-ac-tt-
g-t-tt-taagtc-ag-tttaa--c----------------a-ag-tt--ca-a--ta-a
gctc--a-t---------------------------------------------------
----------------------------
>EnSpm-N4_DR|20915
--actgt--aa-a-aa-aa-----a-ttatgatcaattagt-c-ctga-gagca--t-a-
-----------ta-g--------gtcattg-taa-ctt-a-ttaa-ac---t---aa-gt
ta-atcatg-tt-ct---ca-ct-taa-tt-c-t-a-ttaa-ag--ttatgca-agc-t-
g-t-tt-tacgtc-ag-tgtaa--cataattca--ta--a-a-ag-tt--ta-a--tg-g
actc--a-t-a-a-ggtt-aatt-------------------------------------
----------------------------
>EnSpm-N4_DR|20916
-cactgt--aa-a-ag-a----gta-t-atgatcaataagt-ca-tga-cat--------
----gtt-t--ta-g--------ttagtag-tta-gta-a-tt-a-ttg--t---ga-gt
ta-gtcatg-tt-ct---ag-ct-taa-tt-t-a-a-a--g-a--gttacgca-ag-ct-
g-t-tt-taagtc-ag-tttaa--------------------------------------
------------------------------------------------------------
----------------------------
>EnSpm-N4_DR|20917
-cactgt-----a-aa-a--t-tta-t-ataatctattaga-cc-tga-cagcc--t-at
-g--ttt-t--ta-g--------gtcattg-taa-ttt-a-tt-a-aac--t---ta-gt
ta-acaatg-tt-ct---aa-ct-taa-tt-t-t-a-t--a-a--gttaggca-ag-ct-
g-t-tt-tcaatc-ag-tttaa--ca----ta----------------------------
------------------------------------------------------------
----------------------------
>EnSpm-N4_DR|105478
-cagtgt--aa-t-aa-a----tta-t-atgatca-------------------------
-g--ttt-t--ta-g--------atcattg-taa-ctt-a--------------------
-----------t-ta---aa-ct-aag-tt-t-a-t-t--a-t--gttatgca-ag-ct-
g-t-tt-taagtc-ag-tttaa--ca----taa--ta--t-a-ag-gt--ta-a--tg-g
actc--a-a-t-g----t-tatttttttc-aactt-aa-ag-aa--at-aaggcaac-ca
-gga----t-------------------
>EnSpm-N4_DR|105479
-cattgt--aa-a-aa-t----tta-t-atgatacatttgt-ca-tgc-caaca--t-at
-g--ttt-t--ta-g--------ttcatta-taa-ctt-a-tt-a-aac--t---aa-gt
ta-atcacg-tt-gt---aa-at--------t-t--------t--cttacgaa-ag-ct-
t-t-tt-aaagtc-ag-tttaa--cg----taa--ta--t-a-aa-tt--ca-a--ag-g
actc--a-t-a-a-ggtt-aatttaattc-agctt-aa-aa-aa--tt-aaggcaac-ca
-gta-----tt-tt-ttt--acag----
>EnSpm-N4_DR|105480
-cactgtttaa-a-aa-a----tta-c-acgttcaataagt-ca-tga-caatt--t-g-
---------------------------ttt-tgg-ccc-t-gtac-tc---t---ac-at
ta-atcatg-tt-tc---aa-ctaaca-tt-t-ac--t--a-a--gttttaca-aga-t-
-----t-taa-------atcag--------ttg----------aa-tttatacaat---a
actt--g-t-g-a-agttc-atcacattc-agcat-ac-aa-aa--ac-ttaa-------
----------------------------
>EnSpm-N4_DR|105481
-cactgt---a-a-aa-a--a-tga-t-atgaccaattagt-cc-tga-cagca--a-at
-g--ttt-t--ta-g--------gtcatgg-aaa-ctt-a-tt-a-a-t--c---aa-gt
ta-atcatg-tt-gt---aa-ct-taa-tt-g-t-a-t--a-a--gttatgca-a-----
----------gtc-ag-tttaa--ca----taa--tt--a-a-ag-tt--ca-a--tg-c
actc--a-t-a--tggt--tatttgattc-agcgt-aa-aa-at--gt-aaggcagc-ca
-ggat-------tt-atta--cagtg--
>EnSpm-N4_DR|105482
----------a-a-aa-t----tga-t-ctaatcaataaat-ca-tga-taaca--t-at
-a--ttt-t--ta-g--------ttagttg-taa-ttt-a-tt-a-aac--t---aa-gt
ta-atcatg-tt-ct---aa-ct-taa-tt-t-t-a-t--a-a--attaagca-at-ct-
a-t-tt-taagtc-tg-gttaa--tg----taa--ta--t-g-ag-tt--ca-a--at-g
actc--a-t-g-a-ggtt-tatttgattc-agctc-aa-ac-at--tt-aaggaaac-ca
-gca----ttt-tt-t----acagtg--
>EnSpm-N4_DR|105483
-cactgtgaaa-a-ta-t----gta-t-atactcaataagt-ca-tga-caaca--t-gt
-----tt-t--ta-g--------ttaattg-taa-ctt-a-tt-a-aac--t---ac-gt
ta-atcgtg-tt-ct---aa-ct-tga-tt------------------------------
--t-tc-taagtc-tg-tttaa--ta----ta----------------------------
-------------------------attt-aagtt-ca-a--------------------
----------------------------
>EnSpm-N4_DR|105484
-cactgt--a--a-aa----a-tta-t-atgatcaattatt-cc-taa-ccgca--t-at
-g--tgt-t--ta-g--------gtcattt-taa-c-----tt-a-aac--t---aa-gt
ca-atcatg-tt-ct---ta-ct-taa-ct-t-t-a-t--a-a--gttatgca-ag-ct-
g-t-tt-taagtc-tg-tttaa--ca----taa--ta--tta-ag-tt--ca-a--tg-g
actc--a-t-a-a-ggtt-aatttgattc-agctt-aa-aa-at--tt-aaagcaac-ca
-gga----ttt-tt-ttc--acagtg--
>EnSpm-N4_DR|105485
---------------------------------------gt-ca-tga-catca--a-at
-g--ctt-t--tg---tg------ttatta-taa-ttg-a-tt-a-aac--t---aa-gt
ta-atcaaggtt-ct---ag-ct-taa-tt-t-tt--t--a-aa-gctatagc-at-cc-
a-t-tt-ttaata-ag-tttag--tg----taa--t--tt-a-gg-tt--aa-aat---g
actc--a-t-a-a-ggt---------ttt-aactt-ta-at-att--t-aaagcaac-ca
----------------------------
>EnSpm-N4_DR|105486
---------------------------------------------tga-ccgca--t-at
-g---tt-t--ta-c--------ttcactg--aa-ctt-a-tt-a-aac--t---aa-gt
ta-attatg-tt-ct---aa-ct-taa-tt-t-t-a-t--a-a--gttatgca-ag-cc-
g-t-tt-taagtc-ag-tttaa--ca----taa--ta--t-a-ag-tt--ca-a--ta-a
actc--a-t-a-a-ggtt-aatgtgattc-agctt-aa-at-aa--tt-aaggctac-ca
-ggat----tt-tt-ttt----------
>EnSpm-N4_DR|105487
------------------------------------------------------------
------------------------------------------------------------
-------catgt-tt---ag-ct-taa-tt-t-t-t-t--g-------ataca-ag-at-
g-t-tg-tattta-ag-tttaa--tt----taa--ta--t-a-ag-ct--ga-aac---t
actt--c-t-a-c-tctt-aatttgattc-agtta-aagaa-at--tt-aaggcagc-ta
------ctact-tt-tt---acagtg--
>EnSpm-N4_DR|105488
-cactgt--aa-a-aa-t----cta-t---catcatttatt-ca-tga-tg---------
-t--ttt-t--ag---t-------tcaatg-taa-ctt-a-tt-a-aac-----------
-------tg-tt-tt---aa-ct-taa-ct-t-ta--g--a-a--gttactca-ag-ct-
g-t-tt-caagtc-tg-tttaa--c-----------------------------------
------------------------------------------------------------
----------------------------
>EnSpm-N4_DR|105489
--------------aa-a------a-taatgatcaa--agt--a-tg-------------
-t---tt-t--tatg--------ctacttg--aa-att-a-tcaa-aa---t---aa-gt
ta-accatg-t-----------c-at--tc-t-tg--t----a--gttatatg-agcttg
gtttttctgattc-ag-tttaa--ta----taa-ttc----a-a--t----g-acttg--
--ta----c-----ggtt-aaattgattt-aacct-aa-aa-at--tcaaagaaaac--a
----------t-ttttt--tacag----
>EnSpm-N4_DR|105490
-cactgt---a---aa-a--a-tta-t-atgatcaattggt-cc-tga-ca--------t
-g--ttt-t--ta-g--------tttatcg-caa-ctt-aatt-a-aac--t---ca-gt
ta-a----------t---aa-tc-tta-tt-t-t-a-t--a-a--gttacaca-ag-ct-
g-t-tt-taagtt-ag-tttaa--ca----taa--ta--t-a-ag-tt--ta-a--tc-g
attc--a-t-a-a-ggtt-aatttgattc-agctt-aa-aa-at--gt-aaggcaag-ca
-tga----c-t-tt-ttt--acagtg--
>EnSpm-N4_DR|105491
--actgt--aa-a-ac-a----tta-t-atggtaaattagt-ca-tga-gagca--t-at
-g--ttt-t--ta-g--------ttcattg-taa-ctt-a-tt-a-aac--t---aa-gt
ta-atcatg-tt-tt---aa-ct-taa-tt-t-t-a-t--g-t--t---ccca-at-ct-
c-t-tt-taagtc-ag-tttaa--ca----aaa---a--t-a-at-tt--ca-g--tg-g
actctaa-t-a-t-gatt-tagcaaattt-agctt-aa-aa-at--ta-aaggcaac-ca
-gga----ttt-tt-ttt--acagtg--
>EnSpm-N4_DR|105492
-cactgt--aa-a-aa-actg-atc-t-atgatcaattagt-cc-tga-cagca--c-at
-----tt-t--ta-g--------tttattg-taa-ctt-a--t-c-aaa--c---ta-aa
ta-atcatg-tt-ct---aa-ct-taa-tt-t-t-a-t--t-a--gttatgca-ag-ct-
g-t-tt-taagtc-ag-ttcaa--ca----aaa--ta--t-a-ag-tt--ca-a--tg-g
actc--a-c-a-a-ggtt--atttgattc-agctt-aa-aa-at--at-aaggcaac-ca
-gga-----tt-tt-ttt--acagtg--
>EnSpm-N4_DR|105493
--actgt--aa-a--a-a--a-aaa-t-atgatcaattagt-ct-tga-cagca--t-at
-g--ttt-t--ta-g--------gccacta-taa-ctt-a-ct-a-aac--t---ca-gt
ta-atcgtg-tt-ct---aa-ct-taa-tt-t-t-a-t--a-g--gttatgca-ag-ct-
g-t-tt-taagtc-ag-tttaa--ca----taa--ta--t-a-ag-tt--ca-a--ta-a
accc--a-t-a-a-ggtt-agtttgattc-ggttt---aaa-at--tt-aaggcaac-ca
-ag------at-tt-ctt--acagtg--
>EnSpm-N4_DR|105494
-cactgt--aa-a-gc-a----tta-t-ttgatcaataagt-ca-t--------------
-g--ttt-t--ta-g--------ttcattg-taa-ctt-a-tt-a-aac--t---aa-gt
ta-atcatg-ta-ct---aa-cc-taa-tt-t-t-a-t--g-a--gttatgct-ag-ct-
g-t-tt-taaatt-aa-aataa--ta----t----------a-ag-tt--ca-a--at-g
actc--a-t-a-a-gatt-aatttgattc-agcca-aa-aa-a--tgt-aaggcaac-ca
-g-t----att-tt-ttt--acagtg--
>EnSpm-N4_DR|105495
-----------------------------------------------------g--g--t
-a--ttt-aaac--g--------tt----------------ta-aaa-c--t---aa-gt
c--gatttg-tt-ct---aa-ct-tag-tt-c-g---t--c-a--tac----a-ag-ct-
g-t-tt--tagtcaa--ttcaa--t-----taag-t---t-a-a--gt-aca-a--tg--
------a---g---gtt--aatttgatgc-a-a---ca-aa--------aa---------
----------------------------
>EnSpm-N4_DR|105496
--actgt-aaa-a-aa-a----tta-t-atgatcaataagt-----------ca--t-at
-g--ttt-t--ta-g--------ataattg-taa-ctc-t-tt-a-aac--t---aa-gt
ta-atcatg-tt-cc---aa-ct-taa-tt-t-t-a-g--g-a--gttacgca-ag-ct-
g-t-tt-taagtc-ag-tataa--tg----tag--tg--t-a-ag-tt--ta-agt---g
actc--a-t-a-a-agtt-aacttgattc-agc---------------------------
----------------------------
>EnSpm-N4_DR|105497
-cacttt--aa-a---ca----gta-a-ttgatcaataagt-ca-taa-caaca--t-at
-g--ctt----------tt-aatttaatta-taa-att-a-tt-a-acc--c---aa-gt
ca-attata-ta-tt---aa-ct-gaa----t-gt--t--a-a--gtcattca-ag-cc-
a-t-----aggtc-at-tttaa--tg----tta--t--tt-a-ag-tt--aa-aat---g
actc--a-tga-a-ggtt-aatttgattc-agctt-at-aa-aat--a-aaaagaac-ca
-ggat---ttt-tt-taa--acagtg--
>EnSpm-N4_DR|105498
-cgctgt--aa-c--a-g--a-tta-t-atgatcaattagt-ca-tga-cagca--a-at
-g--ttt-t--ta-g--------ttcattg-caa-tta-a-tc-a-aac--t---aa-at
ta-atcatg-tt-tt---aa-ct-taa-tt-t-c-a-t--a-a--gttacaca-ag-ct-
g-t-tt-taaatc-ag-tttac--ca----taa--ta--t-a-ag-tt--ta-a--tg-g
actc--a-t-a-a-ggtt-aatttgattc-agctt-aa-aa-tt--tt-aactcaac-ca
-ggat---ttc-tt-ttt--acagtg--
>EnSpm-N4_DR|105499
-cactgt--ca-a-a--a--a--ttct-attatcaattcgt-ct-tga-cagca--t-a-
-----ct-t--ta-g--------atcatta-c----ct-a-tt-a-aac--t---aa-gt
ta-atagtc-tt-ct---aa-ct-taa-tt-c-t-a-t--a-a--gttgtgcg-tt-ct-
g-t-tt-taagtc-ag-tttaa--ca----aaa--ta--t-a-ag-tt--ca-g--tg-g
acac--a-t-a-a-ggtt-aatttgattc-agctt-aa-aa-gt--tt-aaggcaac-ca
-ggat---ttg-tt-ttt--acagtg--
>EnSpm-N4_DR|105500
--attgt--aa-ataa-a----tta-t-atgatcaa----------ca-cgtcc--t-tc
-g--ttt-t--ca-t----gtga---atta-taa-cat-a-tt-a-aac--a---aa-gg
ta-atcaggttt-ct---t--at-tta-tt-t-t-t-t--a-a--gttataca-ag-ct-
g-t-tt-taagtc-ag-tttaa--tg----tta--tt--t-a-ag-tt--ca-aaa---g
aggc--a-a-a-a-ggtt-atttatagtc-aacta-a--at--t--ta-aggaaaac-ca
-tgt----att-tt-tt---aca-----
>EnSpm-N4_DR|105501
------------------------------------------------------------
---------------------------------t-ttt-a-tt-a-tca--t---g----
-----catg-ct--gct-------------------------------------------
-------taggtc-tg-attactac------aa--t---tta-ag-tt-a-a-aac---a
actt--g-t-a-a-ggtt-actttgattc-aactt-aa-tc-tt--tt-aagtcaac-ca
-c-aaa--tag-tg-ttt--acagtg--
>EnSpm-N4_DR|105502
-cattgt--aa-acaaga----tta-c-atgatca------------a-agtca--t-tt
-g--ttt-t--ta-t----gtta---atta-taa-cat-a-tt-a-aac--a---aa-g-
--------------------------c-tt-t-t-t-t--g-a--gatttaca-aa-ct-
gtt-tt-tagatc-ag-tttaa--tg----tta--tt--t-a-ag-tt--cg-aat---g
aggc--a-t-a-a-gggt-atttggattc-aact--------------------------
----------------------------
>EnSpm-N4_DR|105503
--------------------------t-ataaacaataagt-ca-tga-tagca--t-at
-g--ttt-t--ta-g--------ttcattg-taa-ctt-t-gt-a-aac--t---ga-gc
ta-atcatg-tt-ct---aa-ct-taa-tt-t-t-a-t--a-a--gttaagca-ag-ca-
g-t-tt-taagtc-ag-tttaa--ca----taa--ta--t-a-ag-tt--ta-a--tg-g
acta--a-a-aa-----t-aatttggttc-agctt-aa-aa-cc------aggcaac-ca
-gga-----tt-tt-ttt--acagtg--
>EnSpm-N4_DR|105504
----ttt---g-a-aa--------g-t-atga------aat--a-taa--agta--t-at
-g---ttgt--tatg-------------ta-taa-----a----a-aa-------aa-a-
-a-a-caca--t------aa-c---aa-tt-----a-t----a---ttatatata---t-
a-t-tt--------a--tttaa--ta---------ta--t-ata--tt---a--------
--------t-a------t--a-t-------a--t-----a---t-----a--------ta
---------------t------------
>EnSpm-N4_DR|105505
----------------------------------aattagt-ca-tga-cagcatat-at
-g--ttt-t--ta-g--------tgcattg-taa-ctt-a-tt-a-aac--c---aa-gt
ta-atcatg-tt-cc---aa-ct-taa--------a----act--gttacata-a--ct-
--tatc-caagtc-agtttta---ca----taa--ta--taa-ag-tt--ca-a--tg-a
actc--a--------------------t--aggtt--a-a---t--tt-aattaaac-aa
a-ca--------tt-t------------
>EnSpm-N4_DR|105506
--actgt---a-a-aa-a------a-t-atgatcagttagt-c-ctga-tagca--t-at
-g---tt-t--ta-g--------gtcactg-taaact--a--t-----c------aa-gt
ca-atcat--tt-tt---aa-ct-taa-tt-t-t-a-t--a-a--gtaacaca-aag-t-
g-t-tt-taaatc-ag-tttaa--ct----taa--ta--t-a-ag-tc--ca-a--tg-g
actt--a-t-aa--ggtt-aatttgattc-agttt-aa-aa-a--ata--aggcatc-ta
-gga------t-tt-tt-----------
>EnSpm-N4_DR|105507
----tgt--aa-a-aa-a----tga-c-atgatcagttagt-ca-tga-caaca--c-at
-g--ttt-a--ta-g--------ttcattg-taa-ctt-a-tt-a-aat--t---aa-gt
ta-atcatg-tt-ct---aa-ct-taa-tt-t-t-t-a--g-aa-gttatgca-aa-ct-
g-t-tt-taagtc-ag-tttaa--tg------c--aa--t-a-gg-tt--ca-a--ag-a
actt--g---------------ttgatct-acctt-aa-at-aa--tt-aaggcaac-ca
-caa-----tt-tt-tgt--atagtg--
>EnSpm-N4_DR|105508
-cactgt--a--a-ta-t--a-tta-t-atgatcaatcagt-ca-tga-cagca--t-at
-g--ttt-t--ta-g--------tttattc-tga-c-t-t-tt-a-aaa--a---aa-gt
ta-atcttg-tt-ct---aa-ct-taa-tt-t-t-a-t--a-g--gttattca-ag-ga-
g-t-tt-taagtc-ag-gttaa--ca----taa--ta--t-a-ag-ct--ca-g--tg-g
actc--a-t-a-a-ggtt-aatttgattc-agctt-aa-aa-at--tt-aaggcaac-ca
-gga----ttt-gt-ttt--acagtg--
>EnSpm-N4_DR|105509
-cactgt--aa-a-aa-a--t-ata-t-attatcaattagc-cc-tga-cactg--t-at
-g--ttt-t--ta-a--------gtcattg-tta-ctt-a-tc-a-aac--ttaaaa-gt
ta-atcatg-tt-ct---ag-ct-taa-tt-t-t-a-t--a-a--gttacgca-ag-ct-
g-t-tt-taagtc-ag-ttcaa--ca----aat--ta--t-a-ag-tt--ca-a--tg-g
actc--a-t-a-a-ggtt-aatttgattc-agctt-aa-aa-at--tt-aag--------
----------------------------
>EnSpm-N4_DR|105510
-cacagt-aaa-a-aa-a----tta--tatgatcaattagt-cc-tca-cagca------
-------------------------aactg-cat--gt-t-tt-a-aac--t---aa-at
ta-atcatg-tt-ct---at--------ct-t-a-a-t--a-a--gttatgca-gg-ct-
g-t-ta-taagtc-ag-ttgaa--ca----taa--ta--t-a-ag-tt--ca-a--tg-g
actc--a-t-a-a-ggtt-aatttgattt-tgctt-aa-aa-ac--ta-aaggcaat-ca
-gga----ttt-tt-tttt-actgtg--
>EnSpm-N4_DR|105511
-cactgt--a--a-aa-a----ata-t-atgatcaattagt-ca-tga-caaca--t-at
-g--tta-t--ta-g--------gtcattg-taa-ctt-a-tt-a-aac--t---aa-gt
tg-atcatg-tt-ct---aa-ct-taa-tt-t-t-a-t--a-a--gttatgca-ag-ca-
a-c-tt-taaatc-cg-tttaa--aat-agtat--ta--t-a-ag-tt--ca-a--tg-g
actc--a-t-a-a-gatt-aaattgattt-aagtt---aaa-at--tt-aaggcaac-ta
-gga--------tt-ttttcacagtg--
>EnSpm-N4_DR|105512
-cactgt-----a-aa-a----aaa-t-atgatcaattagt-cc-tga-cagca--t-at
-g--ttt-t--ta-g--------gccacgg-taa-ctt-a-at-a-aac--t---ag-gt
ta-atcatg-tt-ct---aa-ct-taa-tt-t-t-a-g--a-a--gttgtgca-ag-ct-
g-t-tt-taagtt-ag-gt-----------tat--aa--t-a-tg-tt--ca-a--tt-g
actc--a-t-ataaggtt-gatttgattc-tcttt-aa-aa-tt--tt-aaggcaac-ca
-gga----ttt-tt-ttt----------
>EnSpm-N4_DR|105513
-cactgt---a-a-a-----a-aaa-t-atgattagttagt-cc-tga-cggca--t-at
-g--tt--t--ta-g--------ttcattg-taa-ctt-a-tt-a-agc--c---aa-gt
tg-atcatg-tt-ct---aa-ct-tat-ct-t-t-a-t--a-a--gttgcgca-aa-ct-
g-t-tt-taagtc-ag-gttat--ct----taa--ta--t-a-ag-tt--ca-a--tt-a
actc--a-t-a--tagtc-catttgattt-gtttt-aa-aa-at--tg-aaggtaac-ca
-ggat-------tt-tgtt-acagtg--
>EnSpm-N4_DR|105514
-cactgt--a--a-ga-a--a-ttc-t-atcatcaattagt-cc-ta---------t-at
-g---tt-t--ta-g--------gtcattg-taa-ctt-a-ct-a-aac--t---aa-gt
ta-atcttg-tt-ct---aa-ct-taa-tt-t-t-a-t--a-a--gttatgca-ag-ct-
g-a-tt----gtc-ag-tttaa--ca----taa--ta--t-a-ag-ta--ca-a--tg-g
actc--a-t-a-a-ggtt-agtttgattc-agctt-------------------------
----------------------------
>EnSpm-N4_DR|105515
-cactgt--aa-a--a-a--a-tca-c-atgatcaatttgt-ca-tga-catca--t-at
-g--ttt-t--tg-g--------ttcattg-taa-ctt-a-tt-a-aac--c---aa-gt
ta-atcttg-tt-ct---aa-ct-taa-tt-t-t-a-t--a-a--gttatgca-gg-ct-
g-t-tt-taagtc-ag-tttga--ca----taa--tg--t-a-ag-tt--ca-c--tg-g
actc--a-t-a-a-ggtt-aatttgattc-agctt-aa-aa-aa--tt-agggcaac-ta
-gga----ttt-tt-t-a--c-agtg--
>EnSpm-N4_DR|105516
-cactat--aa-a--a-a--a-tta-t-atgatcaattagt----tga-caaca--t-at
-g--ttt-t--ta-g--------gtcatta-tag-ctt-t-tt-a-aac--t---aa-gt
ta-atcttg-tt-ct---aa-ct-tga-tt-t-t-a-t--a-a--gttatgcc-ag-ct-
g-t-tt-taagtt-ag-tttag--ca----taa--ta--a-a-ag-tt--ca-a--tg-g
actc--a-a-a-a-tgtt-aatttgattc-agctt-aa-aa-at--tt-aaggcaac-ca
-ggat---tt--tt-ttt--acagtg--
>EnSpm-N4_DR|105517
-cactgc--ta-a-ag-c--a-tta-t-atgatcaattagt-cc-cga-cagca--t-at
-gt--tt-a--ta-g--------atcattg-taa-ctt-a-ct-a-aac--t---aa-ga
ta-atcatg-tt-cc---aa-ct-taa-tt-t-t-a-t--a-a--gttatgca-ag-ct-
g-t-at-taagtc-ag-tttaa--ca------a--ta--t-a-ag-tt--ca-a--tg-g
actc--a-t-g-a-ggtt-aatttgattc-agctt-aa-at-at--tt-aaggccac-ca
-ggatt---tg-tt-ttt--acagtg--
>EnSpm-N4_DR|105518
---------------------------------------------tga-caaca--t-at
-g--ttt-t--ta-g--------ttcatta-caa-ctt-a-tt-a-aac--t---aa-gc
ta-atcatg-tt-t----------taa-ct-t-a-a-t--a-a--gttacaca-aa-tt-
g-t-tt-taagtc-ag-tttaa--ca----tgc--ag--t-a-ag-tt--ca-a--tg-g
actc--a-t-a-a-ggtt-a----------------------------------------
----------------------------
>EnSpm-N4_DR|105519
-cactgt---a-a-ga-a------a-ttatgatcaa--agt--a-taa-c--ca--t-at
-g---tt-t--tagg--------ctacttt--ac-ctt-a-ataa-ta---a---at-gt
ta-accttg-tt--t---aa-ct-ta--tt-t-tt--t----a--atcaaaca-aaatta
agttttttaatcc-aa-tata----------aa-tta----a-a--t----g-acttg--
-ttt----t-----aatt-aaattgattc-a-----------------------------
----------------------------
>EnSpm-N4_DR|105520
----------a-a-aa-aa---cta-t-atgattcattaat-cc-tga-cagca--t-gt
-t---tt-t--ca-g-gtattcagtcatct-t-----c-a--t-aaa----c---ta-at
ta-atcatg-tt-cc---aa-ct-taa-tt-t-t-a-a--a-a--tttgtgca-ag-ct-
g---tt-taagtc-ag-tttaa--ca----tat--ta--t-a-ag-tg--ca-a--tg-g
actc--a-t-a-a-gctt-aatttgattc-agctt-aa-aa-ag--at-aaagcaac-ca
-gta----tat-tt-tt-----------
>EnSpm-N4_DR|105521
-cactgt--aa-c-aa-a----tga-t-acgatcaattagt-aa-tga-cagca--t-at
-g--ttt-t--ta-g--------ctcattg-taa-ctt-a-tt-a-aac--t---at-gt
ta-ataatc-tt-ct---aa-ct-tac-tt-t-t-t-a--a-a--gttttgca-ag-tt-
a-t-tt-taagcc-ag-tttaa--ca----taa--ta--c-a-ag-tt--ca-a--aa-g
actc--a-t-a-g-ggtt-aatttaattc-agcaa-aa-aa-at--tt-aaggcagc-ca
-ggg----ttt-t--ttt--atagtg--
>EnSpm-N4_DR|105522
-cactgt--aa-a-aa-a----ata-t-atgatcatgtagt-ca-tga-caaca--t-ac
-tgcctt-t--ta-a--------gtaattg-taa-cct-a-tt-a-aac--t---aa-gt
ta-attatg-tt-ct---aa-cc-taa-tc-a-t-a-t--a-a--gatacaca-at-ct-
g-t-tt-tacgtc-ag-tttaa--ta----ta---------------a--ta-aat---g
actc--a-t-a-a-ggtt-aatttgattc-aactt-aa-aa-aa--ttgaaggcaaccta
-cag----ttt-tt-act--acagtg--
>EnSpm-N4_DR|105523
-cactgt--aa-a-a--a----tga-t-atgatcaattatt-ca-tga-caaca--t-at
-g--cttta---a-g--------ttcatta-taa-ctt-a-tt-a-a-------------
-----------------------------g-t-t-a-a--g-t--tg----ca-ag-ct-
g-t-tt-taagtt-aa-tttaa--ct--tacaa--ta--t-a-ac-ct------------
--------------atat-actttgattt-agctt-aa-aa-at--gt-aaggcaac-ca
-gga----ttt-tt-ctt--acagtg--
>EnSpm-N4_DR|105524
-cacagt--aa-a-ca-a----tta-t-atgatcaaataat-cc-tga-cagta--t-at
-g--ttt-t--ta-g--------atcattg-taa-ctt-a-tt-a-aac--t---aa-gt
ta-atcatg-tt-cc---aa-------------c-t-c--a-a--gttatgca-ag-ct-
g-t-tt-taagtt-aa-tttga--ca----taa--ta--a-a-ta-ag--tt-a--ta-g
actc-ga-t-a-a-attt-attattatt----gtt-aa-aa-at--tg-aaggcaac-ca
-gga----t-t-tt--tt--atagtg--
>EnSpm-N4_DR|105525
-cactga--aa-a-aa-g--t-a---t-atgatcaattagt-ta-taa-cagca--t-tt
-g--ttt-t--ta-g--------gccattg-taa-ctt-a-tt-g-aacaaa---aa-gt
ca-atcagt-gt-ct---aa-gc-taa-tt-t-t-a-a--t-a--gttacaca-ag-tt-
g-t-tt-tgagtc-ag-tttaa--ca----taa--ta--t-a-gg-tg--ca-a--tg-g
actc--a-t-a-a-ggtt-aatttgattc-agctt-aa-aa-at--tt-aagataac-ca
-ggat---tta-tt-ttt--acagtg--
>EnSpm-N4_DR|105526
------------a-aa-ta---tta-t-atgatcaattagt-ca-tga-cagca--t-at
-g--t-t-t--ta-g--------gccattg-aaa-ctt-a-tt-a-aac--t---ac-at
ta-atcatg-tt-c--------t-taa-tt-t-t-a-a--a-a--gtaacaca-ag-ct-
g-t-tt-taaatc-ag-tttac--aa----taa--ta--a-t-ag-t-------------
-----------------t-aatttgattc-agctt-aa-aa--a--tt-aaggcaac-ca
-gga----ctt-tt-tttt-ttacagt-
>EnSpm-N4_DR|105527
-cgctgt--aa-a--a-a--a-aca-t-atgatcaattagt-cc-tga-cagca--t-gt
-g--ttt-t--ta-g--------gtcattg-tac-ctt-a-tt-a-aac--t---aa-gt
ca-atcatg-tt-ct---aa-at-taa-tt-t-g-a-t--a-a--gttatgca-ag-ct-
g-t-tt-taagtc-ag-tttaa--ca----taa--ta--t-a-ag-tt--aa-a--tg-g
cctc--a-t-g-a-gttt-catttgattt-agctt---aaa-at--tt-aaggcaac-ca
-gat-----gt-tt-ttt--acactg--
>EnSpm-N4_DR|105528
-cactgt--aa-a--a-g--a-tta-c-atgatcaattagt-ca-tga-cagca--t-at
-a---tt-t--ta-g--------atcatta-tta-ctt-a-tt-a-aac--t---aa-gt
ta-atcatg-tt-ct---aa-tg-taa-tt-t-t-a-t--a-a--gttgtgca-ag-ct-
g-a-tt-taagtc-ag-tttaa--ca----taa--ta--t-a-ag-tt--ca-a--tg-a
actc--a-t-a-a-tgtt-aatttgattc-agctt-ca-aa-tt--tt-aaggtaac-ca
-gta----ttt-tt-ttt--acagtg--
>EnSpm-N4_DR|105529
-cactgc--aa-a-aa-a--a-aaa-----gattaattggt-cg-tga-ca-----tgat
-a-tgtt-a--ta-a--------gtcactt-aaa-ctt-a-tt-a-aac--t---aa-gt
ta-atcatg-tt-ct---aa-ct-taa-tt-t-t-a-t--a-a--gttacgca-ag-ct-
g-t-tt-taagtc-ag-tttaa--ca----taa--ta--t-a-ag-tt--ta-a--tg-g
a-----a-t-a-a-cgtt-aaattgattc-agctt-aa-aa-at--ta-aaggcaac-ca
-gga----ttt-gt-ttt--acagt---
>EnSpm-N4_DR|105530
-cactgt--aa-at-g-a----tta-t-atgatcaattagc-cc-taa-aagca--t-gt
-g---tt-t--ta-g--------gtcattg-taa---tga-tt---a---------a-gt
ta-atcatt-tt-ct---aa-at-tta-tt-t-t-aaa--a----gttacaca-ca-ct-
g-a-tt-aa----------ca--------------------a-ag-tt--ca-a--ta-g
actc--a-t-a-a-agtt-aatttgattt-agctt-aa-ac-at--tt-aaggcaac-ca
-gga----tttgtt-tt---acagtg--
>EnSpm-N4_DR|105531
-cactgt---a-a-aaca----ata-t-atgaacagatagt-tc-taaatagca--t-at
-g--ttt-t--tt-g--------ttcattg-taa-ctt-a-tt-a-aactgt---aa-gt
ta-atcatg-gt-ct---aa-gt-taa-ttat-t-t----a-a--gttatgca-ga-c--
agt-tt-taagcc-ag-tttaa--ct----taa--ta--t-a-ag-tt--ta-a------
--------t-----ggttc-atc-----c-agctt-aaaaa-a---tt-aaagcaac-ca
-gga----ttt-tt--tt--acagt---
>EnSpm-N4_DR|105532
-cactgt--aa-a-aa-a----caa-t-atgacaaatttct-ct-tga-cagca--a-at
-g--ttt-t--ta-c--------ttcattg-taa-att-a-at-a-aac--t---aa-gt
ta-atcatg-tt-tt---aa-ct-taa-gt-t-t-c-t--a-a--gttactca-ag-ct-
g-t-tt-taaatc-ag-tttaa--ca----taa--ta--t-a-ag-tt--ca-a--tt-g
actc--a-t-c-a-att----tttgatgt-agctt-aa-aa--t--tt-aatgcaac-ca
-g-ga---c---tt-ttt--gcagtg--
>EnSpm-N4_DR|105533
-cactgt--at-a-aa-a----tta-t-atgaacaatta-t-tt-aga-aaacatat-gt
----ttt-t--ca-g--------ttcattg-taa-ttt-a-tt-a-aac--t---aa-gt
ta-atcatg-tt-ct---aa-ct-taa-tt-t-t-a-t--a-a--gttactca-at-ct-
g-t-tt-taagtc-ag-tttaa--ca----taa--tg------ag-tt--tg-a--tg-g
a-------t-a-acggtt-aattcgattc-agctt-aa-----t--tt-agggcaac-ca
-gga--------tt--------------
>EnSpm-N4_DR|105534
-cactgt--aa-a-aa-at---ata-c-atgattaattagt-ca-tga-cagca--t-gt
------t-t--ta-g--------tacattg-taa-tca-a-tt-a-aac--t---ac-at
ta-atcatg-tt-ct---aa-at-taa-tt-t-g-a-t--a-a--gttacaca-ag-cc-
g-t-tt-taa----------aa--ta----tat--ta--t-a-ag-tt--ca-a--at-a
cctc--a-t-a-a-ggtt-attttgattc-agctt-aa-aa--t--tt-aaagcaac-ca
-ata----ttt-tt-taca-gtg-----
>EnSpm-N4_DR|105535
-cactct--aa-a-aa-a--a-cta-t-atgatca----gt-cc-aga-cagca--t-at
-g--ttt-t--ta-g--------gtcattg-taa-ctt-a-tt-a-aac--t---aa-gt
ta-atcatg-tt-ct---aa-at-tag-tt-t-t-c-t--a-a--gttacgca-aa-ct-
g-t-tt-taagtc-ag-tttaa--cg----taa--ta--t-a-at-tt--ca-a--ta-g
actc--a-t-a-a-agat-aattatattc-agctt-aa-a--tt--tt-aaggcaac-ca
-ggat-------tt-ttt----------
>EnSpm-N4_DR|105536
-cactgtt--a-a-aaca----gta-t-atggtcaatacgt-ca-cga-caa----t--t
-g--ttt-t--tatg--------cttatca-taaggtt---tt-a-a-t--t---aa-gt
ta-attttg-tt--t---aa-----aaa-------a-t--a-a--at-a---a-ag-ct-
g-c-tt-taa----aa-tttaa--tg----taa--t--tt-a-a--tt-a-a-aaa---g
attc--a-t-at--ggttt-atttgatt-----t---a-a-------------c------
----------------------------
>EnSpm-N4_DR|105537
-cagtgt--aa-a-aa-a----tta-t-atgatcaattagt-cc----------------
--------------------------------------------a-gac--a---ga-gt
tc-taactg-tt-ct---aa-ct-taa-ta-a-t-a-t--a-a--gttatgca-ag-ct-
g-t-tt-taagtc-ag-tttaa--ct----ca------------g-tt--ca-a--ag-a
actc--a-t-a-a-ggtt-aatttatttc-aactt-aa-aa-at--tt-aaggcaac-ca
-cga----ttt-at-ttt--acagtg--
>EnSpm-N4_DR|105538
-cactgt--aa-a-aa-a--a-tta-t-atgatcaattagt-cc-tga-cagcatgt-tt
-t--ttt-t--ta-g--------gtcattg-taa-ctt-a-ta-a-tct--a---aa-gt
ta-atcatg-tt-cc---aa-ca-taa-tt-t-t-a-c--a-t--gttacgca-ag-ct-
g-t-tt-tatgtc-ag-tttaa--ca----taa--ta--t-a-ag-tt--ca-a--tg-g
actc--a-t-a-a-agtt-aaattgattg-agctt-aa-ac-gt--tt-taggcaac-ca
-gga-----tt-ta-ttt--acagtg--
>EnSpm-N4_DR|105539
-cactgt---a-a-aa-a--t-atc-t-atgatcaatttgt-cc-tca-cttca--t-at
-g---tt-t--ta-g--------gccattg-taa-ctt-a-ct-g-aaa--t---aa-at
ta-atcatg-tt-ct---aa-ct-ttt-tt-t-t-a-t--a-t--gttacgca-ag-ct-
g-t-tt-taggtc-ag-tttaa--ca----taa--ta--t-a-ag-tt--ca-a--ta-g
actc------a-a-ggtt-aatttgattc-agctt-aa-aa-at--tt-aaggcaac-ca
-gga-----tt-ta-ttt--acagtg--
>EnSpm-N4_DR|105540
-cgctgt---a-a-aa-a--a-tta-t-atgattaatcagt-ca-tga-cagca--t-at
-g--ttt-t--ta-t--------ttcacta-gag-ttt-actt-a-aac--t---aa-gt
ta-atcatg-tt-ct---aa-ca-taa-tt-g-t-a-t--a-a--gttacgca-aa-ct-
g-t-tt-taagtc-ag-tttaa--tg----tac--ta--t-a-ag-tt--ca-a--tg-g
ac-----------------------aaaa-atcta-ag-gc-aa------------c-ct
-gga----ttt-at-ttacagt------
>EnSpm-N4_DR|105541
------t-----a-----------------g-tca----------taa-caaca--t-at
-g--ttt-t--ta----------gttac---taa-ct--a-tt-a-agc--t---aa-ac
taaatcatg-tt-ct---aa-ct-taa-tt-t-t-a-t--g-a--gctacaca-ag-c--
----t-----gtc-agttttaa--ta----taa--ta-at---ag-tt--ca-aatta--
-ctc--a-t-a-a-ggtt-aatttcataa-agctt-aa-aa-a---tt-aaggcaac-ca
-g------ttt-tt-tttt---------
>EnSpm-N4_DR|105542
------------------------------------------------------------
--------------------------atta-taa-ctt-a-ttta-ac---c---aa-gt
ta-attatg-tt-tt---aa-ct-taa-tt-a-tt--t--a-g--gtt-tgga-agc-ta
gttt-t-ata-------tttta--------tat--t--at-a-ag-tt-----------t
aacc--a-t-a-a-cgttt-atttga----------------------------------
----------------------------
>EnSpm-N4_DR|105543
-cactgt--aa-a-aa-a----tta-t-atgatcatttagt-ca-tga-ctgca--t-at
-g--ttt-t--ta-g--------ttcattg-tac--tt-a-tt-a-atc--t---taagt
ta-atcctg-tt-tt---aa-ct-taa-tt-t-t-a-a--a-a--gttacaca-ac-ct-
a-t-tt-taagtc-ag-tttag--ca----taa--ta--t-a-ag-tt--ta-atg---g
actc--a-t-a-a-ggtt-atattgattt-agctt-aa-aa-a----taaaggcaac-ca
-aga----ttt-gt-tt-----------
>EnSpm-N4_DR|105544
-cactgt--aa-a-ca-a----tgg-t-ataatcatttagt-cc-tga-cagca--t-at
-g--ttt-t--ta-t--------atcattg-taa-cat-a-tt-a-aac--t---aa-gt
ta-atcatg-tt-tt---aa-ct-taa-tt-t-c-a-t--g-a--gtta-----------
----tg-caagtc-ag-ttaaa--ca----taa--ta--t-a-ag-tt--ca-a--tg-g
actc--a-t-a-a-ggtt-aatttgattc-agttt-aa-aa-at--tt-taggcaac-ca
-gat----ttc-tt-tt-----------
>EnSpm-N4_DR|105545
-cactgt--aa-a-ca-a----tgg-t-ataatcatttagt-cc-tga-cagca--t-at
-g--ttt-t--ta-t--------atcattg-taa-cat-a-tt-a-aac--t---aa-gt
ta-atcatg-tt-tt---aa-ct-taa-tt-t-c-a-t--g-a--gtta-----------
----tg-caagtc-ag-tttaa--ca----taa--ta--t-a-ag-tt--ca-a--tg-g
actc--a-t-a-a-ggtt-aatttgattc-agttt-aa-aa-at--tt-taggcatc-ca
-tat----ttc-tt-tac--attg----
>EnSpm-N4_DR|105546
---cact--a--a-aa-a--a-aaa-t-ataaactattagt-ca-tga-cagca--t-at
-g--ttt-t--ta-a--------tt-----------------------t--t---aa-gt
ta-atcatg-tt-ct---aa-at-tca-tt-t-t-a-t--a-a--gttatgcg-ag-aa-
g-t-tt-taagtc-ag-tttag--ca----taa--ta--t-a-ag-tt--ta-a--tg-g
actc--a-t-g-a-ggtt-tatttgattc-agctt-ca-aa-at--tt-aaggcaac-ca
-ggat---ttt-tt-ttt--acagtg--
>EnSpm-N4_DR|105547
-cactgt--aa-a-aa-a----aaa-t-gtgatgcgttagt-c--tga-caaca--t-gt
----ttt-t--ca---gt------taattg-taa-cct-a-tt-a-aac--t---ag-gt
ta-atcatg-tt-gt---aa-ct-tat-tt-c-ag--a--a-g--taaacgca-ag-ct-
g-t-tt-taagtc-aa-tttaa--ta----caa--t--ac-g-ag-ct--ca-aat---g
act---------------------------------------------------------
----------------------------
>EnSpm-N4_DR|105548
---------aa-a-aa-a----tta-t-ttgatcaattact-ca-tga-caacc--t-at
-g---tt-t--ta-g--------ttaagtg-taa-ctt-a-tt-a-aac--t---aa-gt
ta-atcatg-tt-cc---aa-ct-taa-ta-t-t--------------------------
-------taagtc-ag-tttaa--ta----taa--ta--t-g-ag-tt--ca-aat---g
tcta--a-c-a-a-ggtt-aatttgattc-agctt-aa-aa-at--ta----------ta
-tgg----ttt-tt------acagtg--
>EnSpm-N4_DR|105549
-----gt--ta-a-aa-a----gta-t-atgatcaattagt-cg-tga-cagca--t-ga
-a--gtttt--ta-a--------gttttta-agt-ctt-a-tt-a-agt--t---aa-ta
ac-at------t-ct---aa-tg-tca-tt-t-t-a-c--a-a--gttatgca-ag-ct-
g-t-tt-taaatc-ag-tttat--tt---------------a-ag-tt--ca-a--cg-g
actc--a-t-g-a-ggtt-aatttgattc-agcgt-aa-ta-aa--tt-aaggcaac-ca
-gga----ttt-gt-ttc--atagtg--
>EnSpm-N4_DR|105550
--------------------------------------aat-ca-tga-cagca--t-at
-g--ttt-t--ta-g--------ttcattg-tat-ctt--------aat--tataaa-gt
ta-atcacg-gt-ct---aa-ct-taa-tt-t-a-t-t--a-a--gttatgca-ag-ct-
g-t-tt-taagta-ag-cttaa--ca----t--------c-a-aa-tt--ca-a--tg-g
actt--a-t-a-a-ggtt-aatttggttc-agctt-aa-aa-a--ttc-aaggcaac-ca
-gga----ttt-tt-ttt--acagtg--
>EnSpm-N4_DR|105551
--actgt---a-a-aa-a----ttt-t-atgatgaattagt-caataa-caaca--a-at
-g--ttt-t--ta-g--------ttcactg-tat-ttt-a-tt-a-aac--t---aa-tc
ta-atcatg-tt-ct---aa-ct-taa-tt-t-t-a-t--a-a--gttatgaa-ag-ct-
g-t-tt-taagtc-ag-tttaa--ca----taa--ta--t-a-ag-tt--ca-a--ag-g
actc--a-t-a-a-ga-t-tatttgattc-agctt-aa-aa-at--tt-aaggcaac-ca
-gga----gtt-tt-tttttg-------
>EnSpm-N4_DR|105552
----------------------------------------------------ca--t-gt
-g---tt-t--taag--------ttcgttg-taa-ctt-a-tt-a-aac--g---aa-gt
ta-atcagg-tt-ct---aa-ct-taa-tg-t-t-a-c--a-a--gttcctca-aga-t-
g-t-at-aaagtc-ag-ttaaa--tt----taa--ta--t-a-ag-tt--ca-a--aa-g
actc--a-t-a-a-ggta-aatttgatcc-agc---------------------------
----------------------------
>EnSpm-N4_DR|105553
------------------------------------------------------------
-----tt-t--ta-g--------gtcattg-taa-ctt-a-aa-a-aat--t---aa-ag
tt-agaaca-ta-act--aa-ct-tgg-tt-t-a-a-t--a-g--gttatgca-ag-ct-
g-t-tt-taagtc-ag-tttaa--tg----taa--cg--g-a-ag-tt--ca-a--at-g
actc--a-t-a-g-ggtt-aatttgattc-agttt-tt-aa-aa-----aaggcagc-ca
-gta----ttt-tg-ttt--acggtg--
>EnSpm-N4_DR|105554
-cactgt--aa-a-aa-a----aag-t-acaatcagttagt-ca-tga-aaaca--t-at
-t--tt-----tt-g--------ttaattc-aaa-ctt-a-tt-a-aac--a---aa-ct
aa-gtcatg-tt-ct---aa-cc-tca-tt-a-t-a-t--a-a--gttacaca-ag-ct-
g-t-tt-taagtc-ag-tttaa--tattttcaa--tt--c-a------------------
------------------------------------------------------------
----------------------------
>EnSpm-N4_DR|105555
---ctgt-----a-----------------ga------agt-ca-tga-caaca----a-
-g---t-----ca---------------tg-----cc-------a-a-c------aatgt
t---tcatg-tt-ct-------t-taa-tt-t---act--a-a-----a---a-ag----
g---tt--aa---ca---t-a---c----------t--tt-a-ag-t---ca--------
--------------ggtt----t-----caag-tt----a---t--------g-----ca
-g--------------------------
>EnSpm-N4_DR|105556
-cactgt--aa-a-aa-a------atttctgatcaagtagt-cc-tga-cagca--t-at
-g--ttt-t--ta-g--------gtcattg-tac-ct-----t---a-t--t---aa---
---actaag-tt-gttcaac-tt-taa-tt-t-t-a-t--a-a--gttacac--------
-------------------------------------------ag-tta--a-a--tg-c
actc--a-t----cagta--aattgattc--gctt-aa-aa-tt--tt-aaggcact-ca
-gga----ttt-tt-t------------
>EnSpm-N4_DR|105557
------------------------------------------------------------
--------------------------attg-taa-ctt-a-tt-a-aac--a---aa-gt
tt-atcatg-tt-ct---ta-ct-tca-tt-t-t-a-t--a-a--gttacaca-aa-ct-
g-t-tt-taagcc-ag-tttaa--ca----taa--ta--t-a-ag-tt--aa-a--tg-g
acta--a-t-a-c-aatt-aacttgattc-agctt-tt-ta-aa--tc-aaggcaac-ca
-gtgc-----t-tt-ttt----------
>EnSpm-N4_DR|105558
----------aaa--a-a--a-cta-t-atgatcaattagt-cc-tga-cagca--t-at
-g--ttt-t--ta-g--------atcattg-taa-ctt-a-tt-a-aac--t---aa-gt
ca-atgagg-tt-ct---aa-ct-aaa-tt-t-t-a-t--a-a--gttttgcc-ag-ct-
g-t-tt-taattc-ag-tttaa--ca----tca--ta--t-a-aa-tt--ca-a--tg-g
actc--a-t-a-a-ggtt-aatttgattc-agctt-aa-aa-ag--tt-gaggcaac-ca
-gga----ttt-ct-t----acagtg--
>EnSpm-N4_DR|105559
-cactgt---a-a-aa-ac---tga-t-atgaccaattcgt-tc-tga-cagcg--t-at
-g---tt-t--t--------taggtcattg-aac-ttt-g--c-ataac--t---aa-gt
ta-atcatg-tt-ct---ag-ct-taa--t-t-t-a-t--t-a--gttatgca-gg-ct-
g---tt-taggtc------------a----taa--ta--t-g-ag-tt--ca-a--tc-g
actc--a-a-a-t-g-gt-aatttgattc-agctt-aa-aa-at--ttaaaagcaaa-ca
-gga----ttt-tt--------------
>EnSpm-N4_DR|105560
--cactt--ta-a-aa-a--c-tta-t-ataatcaataagt-ca-tgg-taaca------
----ttt-tt-tt-c--------ttaatca-taa-att-a-tt-a-aac--t---a----
-a-atcatg-tt-tc---ag-tt-tat-tt-t-t-----------------ta-ag-tt-
c-t-tt-agagtc-ag-tttaa--ta----tga--t------------------------
------------------------------------------------------------
----------------------------
>EnSpm-N4_DR|105561
-cactgt--aa-c-aa-a----tta-t-atgatcatttagt-cc-tga-cagca--t-at
-g-----------------------------taa-ctt-a-tt-a-aac--t---ga-gt
ta-atcatg-tt-ct---aa-cg-taa-tt-t-t-a-t--g-t--gttacat--at-ct-
g-t-tt-taagtc-ag-attaa--ca----taa--ta--t-a-ag-tt------------
------------------------------------------------------------
----------------------------
>EnSpm-N4_DR|105562
-cactgt---a-aaga-a----ttc-t-at-gatcattagt----tta-----a--t-ag
-g---tt-t--ta-a--------tgaacta-aaagctg-t-ca-t-gac--c---aa-gt
ta-atcatc-at-ct---aa-c--taa----tgt-a-t--a-a--gttacaca-ag-ct-
g-t-tt-taagtc-ag-tttaa--ca----taa--ta--a-a-ac-tt--ca-a--ta-g
actc--a-t-a-a-ggct-aatttaatcc-agctt-aa-aa-at--gt-aaggcaac-ca
-gga----t-------------------
>EnSpm-N4_DR|105563
------------------------------------------------------------
-----------------------------------------tt-a-gcc--t---aa-gg
ta-atca------------a-ct-taattt-t-g---t--a-g--g---taca-ag-ct-
t-t-tt-tgagtc-tg-ttttatgt------aa--t---tta-at-tt-a-a-aat---g
acta--a-g-a-a-ggtt-aacatcattc-acctt-aa-aa-ac--gt-aaggacac-ca
----------------------------
>EnSpm-N4_DR|105564
-cactgt--aa-a-at-a--t-aca-t-attatcacttagt-ca-tgt-caaca--t-at
-g---tt-t--ta-g--------ttcatta-taa-ctt-a-at-a-aac--t---aa-gt
ta-atcatg-tt-ct---aa-ct-taa-tt-t-t-a-t--a-a--gtcgcaca-ag-at-
g-c-tt-aaagtc-ag-ttttg--tg----taa--tt--t-a-ag-tt--ca-a--at-g
actc--t-t-a--agctt-aatttgattc-aac---ta-aacat--tt-aaggcaact-a
-gta----ttt-tt-tggctacagt---
>EnSpm-N4_DR|105565
--------------------------------------------------------t-at
-a--tct-a--ta-g--------ttcaaag-taa-gtt-g-ct-a-aac--t---aa-gt
ta-gtcacg-tt-tt---aa-ct-taa-tg-t---at---a-a--gttac--a-ag-ct-
g-t-tt-taagtc-ag-tttat--t-------------------------------tt-a
agtc--a-t-a-a-aata-agttcaat---------------------------------
----------------------------
>EnSpm-N4_DR|105566
---------------a-a----tta-t-atgattaattagt-cc-tga-ctgca--t-at
-g---tt-t--ta-g--------gtcattg-taa-ctt-a-tt-a-aac--t---aa-gt
ta-attatg-tt-ct---aa-ct-taa-tt-t-t-c-a--a-a--gtgaagca-ag-cg-
g-a-tt-taagtc-ag-tttaa--ca----aaa--ta--t-a-ag-t-------------
--tc--a-t-a-a-ggtt-aatttgattc-agctt-aa-aa-ac--tg-aaggcaac-ca
-gga----ttt-tt-t----gta-----
>EnSpm-N4_DR|105567
-cactgt--aa-a----a----ata-t-atgattaataagt-ca-tga-aaaca--t-at
-g--ttt-t--ta-g--------ttaattg-taa-ctt-a-tt-a-aac--t---aa-gt
ta-aacgtc-ct-cc---ag-ct-taa-tt-t-t-t-g--g-a--gttaagca-ag-ct-
a-t-t-------------------------------------------------------
------------------------------------------------------------
----------------------------
>EnSpm-N4_DR|105568
------------------------------------------------------------
--------t--ta-g--------ttcatta-taa-ctt-t-tt-a-aac------aa-gt
ta-attatg-tt-tt---aa-ct-tga-tt-g-c-a-t--a-a--cttataaa-a-----
-----t-taagtc-ag-tttaa--ca----tga--ta--t-a-aa-tt--ca-a--tg-g
actc------a-a-ggtt-aatttaattc-aactt----aa--t--tt-aaggcaac-ca
-ggag---gtt-tt-tt--aacagtg--
>EnSpm-N4_DR|106268
------------------------------------------------------------
---------------------------ttg-taa-ctc-a-tt-a-aac--t---aa-gt
ta-atcatg-tt-ct---ag-ct-taa-tt-t-t-a-t--a-a--gttaagca-ag-ct-
g-t-tt-tatgtc-ag-attag--aa----taa--tg--t-a-ag-tt--ca-g--tg-g
actt--a-t-a-a-agtt-aatttgattc-agctt-aa-aa-at--ta-aaggcaac-ca
-acg----ttt-tt-t----acagtg--
>EnSpm-N4_DR|106269
----------------------------atg-----------c--------g----c---
-----tt-t--ta-g--------ttcattg-tat-ctt-a-at-a-aac------aa-gt
ta-atcatg-tt-ct---ag-ct-taa-tt-t-t-a-g--a-a--gttattca-ag-ct-
--t-tt-taagtc-aa-tttaa--ca----taa--ca--t-a-ag-tg--aa-a--ta-g
actc--a-taa-a-gggt-aatttaaatc-aactt-aa-aa--a--tt-aaggcaac-ca
-gggt---ttt-tg-ta--aattttata
>EnSpm-N4_DR|178252
----------------------------at--cta-ttagtcc--tgg-cagcg----at
-g--ttt-t--ta-g--------gtcattg-taa-ctt-a-tt-a-a-c--t----a--t
t--ac---g--t------aagct---g-tt----------------t-------a--c--
g-t-ct----gtc-ag-tttag--ca----caa--ta--t------tt--ta-a--ta-g
actg--a-t-ac--ggtt-aatttgattc-agttt-aa-aa--ttgtt--aggcaac-ca
-gga----tttctt-tt---gcag----
>EnSpm-N4_DR|178253
-cactgt---ata-ag------tta-t-atga----tcagt----tg--cag--------
-g---t-----ca-a-------------tg-caa-ctt-a-ct-a-aac--c---aa-gt
ta-atcttg-ct-ct---aa-ct------t----------a-a---ttacaca-ag-ct-
g-t-tt--------ag--ttaa-------------ta--t-a-ag-tt--ca-a--tt-g
actc--a-t-aga------aa-t-----c-a--tt--------t--------------ca
------------tt-c----a-------
>EnSpm-N4_DR|178254
----------------------ttg-t-atgagcaattagt-cc-tga-cagca--t-gt
-g--ttt-t--ta-g--------gtcattg-taa-ctc-a-tt-a-agt--t---ta-gt
tt-atcatg-tt-ct---aa-ct-taa-tt-t-t-g-t--a-a--gttataca-gg-ct-
g-t-tt-taagtc-ag-tttaa--ca----taa--ta--t-a-ag-tc--ca-a--ca-a
actc--a-t-c-a-ggtt-catttcattc-agctt-aa-aa-gt--tt-aaggctac-ca
-gga--------tt-ttt--acagtg--
>EnSpm-N4_DR|178255
-cactgt--ac-a--a-a--a-tta-t-ataagcaattagt-cc-tga-cagca--t-at
-a--ttt-t--ta-g--------gtcattg-tag-ctt-a-t---------t---aa-gt
ta-gtcatg-tt-ct---aa-ct-taa-tt-t-t-g-t--a-a--gttatgaa-ag-ct-
g-t-tt-taagtc-ag-tttaa--ca----taa--ta--t-g-ag-tt--ca-a--tg-g
gctc--a-t-c-a-ggtt-aatttgattc-agctt-aa-aa-at--tt-gaggcaac-ct
-gga--------tt-ttt--acagt---
>EnSpm-N4_DR|178256
------------a-aa-a----tta-a-atgatcaattagt-ca-tga-caaca--t-at
-g--ttt-t--ta-g--------ttcattg-taa-ctt-g-tt-a-aac--t---aa-gt
ta-atcatg-tt-tt---aa-ct-gaa-tt-g-t-g-t--a-a--gttacaca-aa-ct-
a-t-tt-taagtc-ag-tttaa--ca----taa--ta--t-a-ag-tt--ta-a--ta-g
actc--a-t-a-a-ggtt-aaattgattc-agctt----aa-at--tt-aagacaac-ca
-tgga---tt--tt-tt---acagtg--
>EnSpm-N4_DR|178257
-cactgt--aa-a-aa-a--t--tttt-acgatcgattagt-tc-tga-cagca--t-at
-t--ttt-t--ta-g--------atcattg-taa-ctt-a-tt-a-aac--t---aa-gt
ta-atcatg-tt-ct---aa-gc-taa-tt-t-t-g-t--a-a--gttatgcc-ag-ct-
g-t-tt-taagtt-ag-tttac--tg----taa--ta--t-a-ag-tt--ta-a--tg-g
actc--g-t-atg-ggtt-aattagattc-agctt-aa-aa-at--gt-aaggcaac-ca
-gga-----ta-tt-ttt--acagtg--
>EnSpm-N4_DR|178258
-cactgt--aaaataa-a----tta-t-atgatca---agt-cc-tga-cagca--t-at
---------------------aggtcattg-taa-ctt-a-tt-a-atc--t---aa-gt
ta-atcatg-tt-ct---aa-cc-caa-tt-t-t-a-t--a-a--gtgaagca-ag-cc-
g-t-tt-taagtc-ag-tttaa--ca----taa--ta--t-t-ag-gc--ca-a--tt-g
gctcc---a-a-g-ggtt-aatttgatgc-agctt-aa-aa-at--tt-aaggt-at-ca
-gga----ttt-tt-ttt--acaatg--
>EnSpm-N4_DR|178259
------t---g-acaa----------t-acg-tcaa------ca---a--aaca------
-----tt-t--ta--t-------gttattg-t-----t-a-ct-a-a-c--t---aa-a-
ca-a----g----ct----a-ct-c-a-tt-tgt---t----a--gtcataca-gg-tt-
g-t-tt-taaatc-ag-ct-ga--tg----taa--tg--c-a-ag-t--a-a-a--tg-g
tttc----t-a-g-ggtt-aa-ttgattc-ag-tt--------t---------caa----
----------------------------
>EnSpm-N4_DR|178260
--------------------a-tta-t-atgatcaattagc-ca-tga-cagca--t-at
-g---at-t--ta-a--------gtcattg-taa-ctt-a-tt-a-aac--t---aa-gt
ta-atcatg-tt-ct---aa-ct-taa-tt-t-c-a-t--a-a--gttaagca-ag-ct-
a-c-tg-taagtc-ag-tttaa--ca----taa--ta--t-a-ag-tt--ca-a--tg-g
actc--a-a-a-a-ggtt-aatttgatcc-agctt-aa-aa-at--gt-aaggaaa----
----------------------------
>EnSpm-N4_DR|178261
-----------------a----tta-t-atgttcaat--gt-c-gtga-caac-----at
-g--ttt-t--ca-g--------tacgttg-taa-ctt-a-tt-a-aac--c---aa-tt
ta-atcata-at-ct---aa-ct-taa-tt-g-t-a-t--a-a--gttatgca-aa-ca-
g-t-tt-taagtc-ag-cttaa--ca----taa--ta--t-a-ag-tt--ta-a--tg-g
actc--a-t-a-a--gtt-aatttgattc-agctttaa-aa-a--att-aatgcaac-ca
-ggat---tt------------------
>EnSpm-N4_DR|178262
-cactgt---a-a-aa-ac---tta-t-atgatttgttagt-gc-tga-cagca--t-gt
-t---tt-t--aa-g--------------------------------------------t
ta-atcatg-tt-tt---ta-ct-taa-tt-t-t-a-t--a-a--gttatgca-ag-ct-
g-t-tt-taagac-aa-tttaa--tt----tga--ta--t-a-ac-tt--ca-a--ta-g
actc--a-t-a-a-gctt-aatttgattc-agctt-aa-aa-aa--tg-aaagcaat-ca
-gga----ttt-tt-taca-atg-----
>EnSpm-N4_DR|178263
-cactgt--aa---ga-a--a-tta-a-atgatcaattagt-cc-tga-cagca--t---
-g--ttt-t--ta-g--------gtcaatg------------t-a-aac--t---aa-gt
c------------------a-ct-taa-tt-g-t-a-t--a-a--gttacgca-ag-ct-
g-t-tt-taagtt-ag-tttaa--ta----tag--ta--t-a------------------
------------------------------------------------------------
----------------------------
>EnSpm-N4_DR|178264
---ctgt--aa-a-ta-a-----ca-t-gcaatcatttagcgca-tca-cagca--t-at
-g---tt-t--tt-g--------gtcattg-taa-cct-a-tt-a-aag--a---aa-gt
ta-atcatg-tt-ct---aa-ct-taa-tttt-c---t--a-a--gttacgca-ag-ct-
g-t-tt-taagtc-ag-tttaa--ca----taa--ta--t-a------------------
------------------------------------------------------------
----------------------------
>EnSpm-N4_DR|178265
-cactgt--aa-a--a-g--a-aaa-t-atgatcaattagt-ca-tga-cagga--t-at
-g--ttt-t--ca-g--------gtcatta-taa-ctt-a-tt-t-atc--t---aa-gt
aa-attatg-tt-ct---aa-ct-tac-tc-t-t-a-t--a-a--gttacaca-ag-ct-
g-t-tt-taagtc-tg-tttaa--ca----taa--ta--t-a-ag-tt--ca-a--tg-g
actc--a-t-a-a-gatt-actttgattc-aactt-aa-aa-at--tg-aaggcaaa-ca
-gga----ttt-tt-ta----cagtg--
>EnSpm-N4_DR|178266
----------a-a-aa-a----tta-t-atgatcaataagt-ca-tga-cagca--t-gt
-----tt-t--ca-g--------ttcattg-taa-ctt-a-tt-a-aac--t---aa-gt
ta-atcatg-ta-at---aa-ct-ttg-ct-t-t-a-t--a-a--gttacgca-aa-ct-
g-t-ttaaaagtc-ag-tttaa--ct----taa--ta--t-a-ag-tt------------
-ctc--a-t-t-a-ggct-aatttgattc-agctt-aa-aa-at--gt-aaggcaac-ca
-gga----ttt-tt-t----acagtg--
>EnSpm-N4_DR|178267
------------------------------------------------------------
---------------------------------------------------t---ca-gt
tt-atcatg-tt-ct---aa-ct-tta----------t--a-a--gttactca-ag-ct-
g-t-tt-taggtc-ag-tttaa--ct----taa--tg--t-t-ag-tt--ca-a--tg-g
actc--a-t-a-a-ggtt-aatttaattc-agctt-aa-aa-a--ttt-aaggcaat-ca
-gga----ttt-tt-ttt--aaagtg--
>EnSpm-N4_DR|178268
---------------a-a--a-ata-t-ttgatcaat------------cggca--t-gt
-gtcatt-t--ta-g--------ttcattg-taa-ctt-a-tt-a-aac--t---aa-gt
tc-atcatg-tt-cc---aa-ct-taa-tt-t-t-a-t--a-a--gttataca-ag-ct-
g-t-tt-taagtc-ag-tttaa--c-------------------a-tt--ca-a--tg-g
actc--a-t-a-a-ggtt-aatttgattc-ggctt-aa-ac-at--ta-aagggaac-ca
-ggat-----a-ct-ttt--acagtg--
>EnSpm-N4_DR|178269
---------------------------------------gt-ca-taa-cagca--t-t-
----ttttt--ta-g--------ttcattg-taa-c-----tt-a-aac--a---aa-gt
ta-atcatg-tt-ct---aa-cc-taa-tt-t-t-a-t--a-a--gttatgca-ag-ta-
a-t-tt-taagtc-ag-tttaa--ca----taa--ta--c-a-cg-tt--ca-a--at-g
actc--a-t-a-a-ggtt-aatttgatta-agttaaaa-aa-aa--gt-aaggcaac-ca
-gga----ttt-tt-t------------
>EnSpm-N4_DR|178270
-cactgc--aa-a-aa-g----tct-t-atg--caaaaagt-ca-aga-caaca--a-at
-a--tgt-t--ca---------tgttccgt-taa-ctt-a-tttt-aa---t---aa-gt
ta-atcagg-ct-tc---aa-ct-aaa-tt-t-tg--t--a-a--gttataca-aaa-t-
-----t-taa-------ctcat--------tat--t--tt-t-ag-tc------------
--------------tgttt-gattgatgt-aagta-ca----------------------
----------------------------
>EnSpm-N4_DR|178271
------------------------------------------------------------
--------------------------attt-taa-ctt-t-tt-a-aac--t---aa-at
ta-atcatg-cc-ct---aa-ct-tat-ttat-t-t-t--a-a--gtcacgca-ag-ct-
g-t-tt-taagtg-ag-tttaa--ca----taa--ta--t-a-aa-tt--ta-a--tg-g
actc--a-t-a-a-agtt-aatttgattc-agcct-aa-aa-at--tt-aaggcaac-ca
-gga-----tt-tt-ttt--tcagt---
>EnSpm-N4_DR|178272
---------------------------------------gt-cc-tga-ccaca--t-at
-g--ttt-ttat--g--------ttaac--t----------------------------t
at-atcagg-tt--t--taa-ct-tgactt-t-t---t--a-a--gttatcca-aa-tt-
c-t-aac-agatc-ag-ttaatttcat-----g--t---aa-------------------
------g-t-c-c-agtt-aatttgatta-aactt-aa-aa-at--gc-aaagccac---
----ct----t-tt-ttt--a-------
>EnSpm-N4_DR|178273
----tat-----ataata------a---at-aata-tt---tc----aaaa-ca--t-at
-g---tt-t--tg----------ttcat--ttaa-ctt-a-ct-a-aat--t------gt
taatttgt--tt--t---at-cc-taa-tt-t-----t--a-a--at-a---t-ag-ct-
t-t-tt-taagtc-ag-tttaa---g----caa---g-gc-a-ag-tt--ta-aag---g
tctt--g-t-a-a-gg-tc-atttga----------------------------------
----------------------------
>EnSpm-N4_DR|178274
-cactgt---a-a-aa-a--a-tta-t-atgatcaataagt-ca-cga-taaca--t-at
-g--ttt-a--tt-g--------ttactta-----------tt-a-cac--t---aa-ga
ta-atcatg-tt-cc---aa-ct-aaa-tt-t-g-a-t--t-a--gttacgca-aa-ct-
g-t-tt-taa--------------------------------------------------
------------------------------------------------------------
----------------------------
>EnSpm-N4_DR|178275
--------------------------------------------------a---------
-----tt-----a-g----------------t---ct---------a---------a-gt
ta-atcgtg-ct-ct---aa-ct-taa-tt-t-t-a-t----a-cgtt-tgca-aa-ct-
g-t-tt-ttagtc-gg-tttaa--ta----taa-ata-ctga-a--tt--tata--tat-
-ttt--aat-gga-agtttaatttgattc-a-ctt-aa-aa-a---ttaaaggtggc--a
agaa------tgtt-tt---acagcg--
>EnSpm-N4_DR|178276
------------------------------------------------------------
----------------------------------------------aat--t---aa-gt
ta-atcatg-tt-ct---aa-at-taa-tt-t-c-a-t--a-a--tgtacgca-aa-ct-
g-t-tt-taagtc-ag-tttaa--t----------------------------a--tg-c
attc--a-a-a-g-gact-tatttgattc-agttt-aa-aa-at--tt-aaggcaac-ca
-gta-----ct-tt-tt-----------
>EnSpm-N4_DR|178277
-------------------------------atcaatatgt-ta-tga-caata--t-at
-g--ttt-tcat--g--------ttaat--ttaa-aca-a-tt-a-aaa--t---aa-gt
ta-agccta-tt--t--taa-ct-tgtgtt-t-t---t--a-c--attataca-aa-ct-
g-t-at-gaagcc-ag-ttaagttt--------------------------a-aat---c
gctt--g-t-a-a-catt-aatttgactt-agc-t-ta-aa-at--gt-aaggaaac-tg
-c-tta----t-tt-ttt--acag----
>EnSpm-N4_DR|178278
----cac--agta-aa-a--a-atc-t-atgatcaattagt-----------aa--t-at
-g--ttt-t--ta-g--------gttattg-taa-cct-a-ct-a-aac--t---aa-gt
ta-accatg-tt-ct---aa-ct-taa-tt-g-t-a-t--a-a--gtttcaaa-ag-ct-
g-t-tt-taaggc-ag-tttaa--c--------------------------a-a--tg-g
actc--a-t-a-a-ggtt-aatttgattc-agcat-aa-aa-at--tt-aaagcaac-ct
-gg-----att-tt-tt---acagtg--
>EnSpm-N4_DR|178279
---------aa-a-aa-a----aag-t-atgataaattagt-cc-tga-cagta--t-at
-g--ttt-t--ta-g--------gtcattg-taa-ctt-a-tt-a-cac--a---aa-gt
ta-atcatg-tt-ct---ac-ct-taa-tt-g-t-a-a--a-c--gttacaca-ag-ct-
g-t-tt-taagtc-aa-tttaa--ca----taa--tg--t-a-ag-tt--at-g--g---
------------------------------------------------------------
----------------------------
>EnSpm-N4_DR|178280
------------------------------------------------------------
-----------------------------------------------ac--t---aa-gt
ta-atcatg-tt-ct---aa-ct-taa-at-t-g-a-t--a-a--atgaccct-a-----
--t-tt-taagtc-ag-tttaa--ca----aaa--t-------ag-tt--ca-a--tg-g
actc--a-t-a-a-ggtt-aatttgattc-agctt-ta-aa-ac--t-------------
-agt----att-tt-t-t--acagtg--
>EnSpm-N4_DR|178281
--attgt--aa-a-aa-a----tta-t-atgatcatttagt-ca-tga-caaca--t-aa
-g--ttt-t--ta-g--------ttcattt-tta-cat-a-tt-t-aac--t---aa-gt
ta-atcatg-tt-ct---aa-aa-taa-tt-t-t-a---------------aa-ag-ct-
g-t-tt-taggtc-ag-tttaa--ca----taa--ta--t-a-ag-tt--ca-a--tg-g
acct--a-----a-ggtt-aatttgattt-aact--ta-aa-at--tt-aagacaac-ca
-gtat---ttt-tt-ttt--acagtg--
>EnSpm-N4_DR|178282
-cactgt--aa-a-aa-a--a---a-taatgaacaatgagt-ca-tga-cagta--t-at
-g--ttt-t--ta-a--------ttcatta-taa-ctt-a-ttta-aac--t---aa-gt
ta-atcat----------aa--t-t---tt-c-----t-------gttatgga-ag-ct-
a-t-tt-taagac-ag-tttaa-------------ta--t-a-ag-tt--ca-a--ta-g
a-------c-a-a----t-aa---------a--tt--g-a----------ag-caac-ta
-gga----ttt-tt-ttt--acagt---
>EnSpm-N4_DR|178283
-cactgt--aa-a-aa-a----tta-t-aagatcaaatagt-ca-taa-cagca--t-at
-g---tt-t--ta-g--------ttcaatg-taa-ctt--------a---------a-gt
-a-atcatg-tt-ct---aa-ct-taa-tt-t-t-a-t--a-a--gttacaca-ag-ct-
g-t-tt--aagtc-gg-ttcaa--ca----tga--ta----a-ag-tt--ca-a--tg-a
actc--a-a-a-a-ggtc-aacttgattc-agctt-aa-aa-at--tt-aaggcaaa-ct
-gaa----ttt-tt-t----acagtg--
>EnSpm-N4_DR|178284
-cactgt--aa-a--a-a--a---a-t-gtgatcaattagt-cc-tga-cagct--t-at
-g--ttt-t--ta-g--------attattg-taa-ctt-t-tt-a-aac--t---aa-gt
ta-atcatg-tt-tc---aa-tg-taa-tt-t-t-a-t--a-a--gttgtgca-ag-ct-
g-t-tt-taagtc-ag-tttaa--ca----taa--ta--t-a-ag-tt--ca-a--tg-g
agtc--a-a-a-a-ggtt-aatttgattc-aactt-tg-aa-at--tt-aaggcaac-ca
-gta-----tt-tt-ttt--acagtg--
>EnSpm-N4_DR|178285
--acagt--aa---aa-a--a-tga-t-atgatcaattagt-cc-tga-cagca--t-at
-g--ttt-t--ta-g--------gtgctag-taa-ctt-a-tt-g-acc--t---aa-gt
ta-atcatg-tt-ct---aa-cc-taa-tt-t-t-t-t--a-a--gctaagca-aa-at-
g-c-tt-aaagtc-ag-tttaa--ca----tga--ca--t-a-ag-tt--ca-a--tg-g
actc--a-t-a-a-aa-t-aatttgattc-agttt-aa-aa-tt--tt-aggtcagc-ag
-gat----ttt-tt-t-----cagtg--
>EnSpm-N4_DR|178286
-cactgt--aa-a-aa-a----gta-t-atgatcactcagt-ca-tgg-caaca--t-at
-g--ttt-t--ta---------gctaagtg-taa-ctt-a-ttat-ac---t---ca-gt
ta-atcatg-tt-gt---aa-ct-tat-tt-t-ta--t--g-t--gttacgca-agt-tt
gtta-t-taa-------tg--t--------tag--t--tc-a-aa-tc------------
actc--a-t-a-a-ggctg-attt--------gag-aa-aa-at--gt-aaggcaac-ca
-g------tatatt-tt---acagtg--
>EnSpm-N4_DR|178287
-cactgt-----a-aa-a----tta-t-atgattaataagt-cc-tga-cagct--t-at
-g--ttt-t--ta-g--------gtcactg-taa-ctt-t-tt-a-aag--t---ga-gt
ta-atcatg-tt-ct---aa-ct-taa-tt-t-t-t-c-aa-a--gttacac--ag-gt-
g-a-tt-taagtc-ag-tttaa--ca----taa--ta--tta-tt-tt--ca-a--tg-g
actc--a-----------------------------------------------------
----------------------------
>EnSpm-N4_DR|178288
-cactgc--aa-a--a-a--a-ata-t-atgattagtaagt-cc-tga-cagca--t-ag
-g--ttt-t--ta-g--------gttattg-gaa-ctt-a-tt-a-aaa--t---aa-gt
tt-atcatg-tt-ct---aa-ct-taa-at-g-t-a-t--a-a--ggtataca-ag-ct-
g-t-tt-taagtc-ag-tttaa--ca----tac--tg--t-a-ag-tt--ca-a--tg-g
actc--a-t-a-a-ggtt-aatttaattt-agctt-aa-aa-at--tt-aaggtaac-ca
-gga-----tt-tt-ttt--gcagtg--
>EnSpm-N4_DR|178289
-cactgt--aa-a--a-a------a-t-acgatcaatcagt-cc-tga-aagca--t-gt
-g--ttt-t--ta-a--------gtcattg-taa-ctt-a-tt-a-atc--t---aa-gg
ta-gtcatg-tt-ct---aa-ct-taa-ct-t-t-a-t--a-a--gttatacc-aa-ct-
g-t-tt-taagta-ag-tttaa--ca----taa--tg--t-a-cg-tt--ca-a--tg-g
actc--a-t-a-a-ggtt-aattttattc-agctt-aa-aa-aa--tt-aaggcaac-ca
-gga----ttt-tt-tac--ag------
>EnSpm-N4_DR|178290
-cactgt---a-a-aa-a----ttc-t-ttgatcaattagt-cc-tga-cagaa--t-at
-g---tt-t--tt-a--------agtatta-aac-tta-t--t-a-agc--t---aa-aa
ta-atcatg-tt-ct---aa-ct-taa-tt-c---a-t--a-a--gttatgca-ag-ct-
g-t-tt-taagtc-ag-tttaa--ct----taa--ta--t-a-ag-tt--ca-a--tg-g
actataa-tgg-attgtt-aatttgattc-agctt-aa-aa-at--tt-aagtcaac-ca
-gga----ttt-tt-ttt--acagtg--
>EnSpm-N4_DR|178291
--actgt---a-a-aa-a----ttt-t-atgatctattagt-cc-tga-caaca--t-at
-g--ttt------------------------------t-a-ct-a-aac--t---aa-tt
ca-agcatg-tt-ct---aa-ct-taa-ct-t-t-a-t--a-a--gttatgca-ag-gt-
t-t-tt-aaattc-ag-tttaa--ca----tca--ta--t-a-aa-tt--ca-a--tg-g
actc-ta-t-a-a-ggtt-aatttgattc-agctt-aa-aa-at--tt-aaggcaac-ca
-gga--------tt-ttt----------
>EnSpm-N4_DR|178292
----------a-a-aa-a----tga-c-atgatcaattact-ca-tga-cagca--t-gt
-t---tt-t---------------------------------------------------
-----aatg-tt-ct---aa-ct-taa-tt-t-t-t-t--a-a--gttacgca-ag-ct-
g-t-tg-gaagat-aa-t--------------------------g-tt--ca-a--tg-g
actc--a-t-t-a-gttt-aatttaattc-agcct-aa-aa-at--tt-aaggaaac-ca
-ggg----ttt-tt--------------
>EnSpm-N4_DR|178293
-cactgt---a-a-aa-at---ata-t-atgaacaattagt-ca-tga-cagt-------
-----tt-t--ta-g--------ttcattg-taa-ca--------------t---ta-at
ct-atggtg-tt-ct---aa-ct-taa-tt-t-g-a-t--a-a--gttattca-tt-ca-
g-t-tt-tatgtc-ag-tttaa--ca----taa--tt--t-a-ag-tt--ca-a--tg-t
actg--a-t-a-a-ggtt-aacttgattt-aactt-aa-a--at--tt-aagg-----tt
-gga----ttt-tt-ttt--gcagtg--
>EnSpm-N4_DR|178294
-----------------a----tta-t-ataatcacttaat-ca-taa-catca--t-at
-g---tt-t--ta-c--------tttattg-taa-cttaa-t--a-aac--t---aa-gt
ta-ttcatg-tt-cc---aa-ct-taa-t-------------ac-gttatgaa-tg-c-a
g-t-tt-gaagtc-ag-gttaa--ca----taa--ta--t-a-ag-tt--ca-a--tt-a
actc--a-t-a-a-gg--------------------------------------------
----------------------------
>EnSpm-N4_DR|178295
-cactgt---a-a-aa-a----ata-t-atgaataatatgt-ca-tga-aagca--t-at
-g--ctt-t--cg--c-------cttactt-taa-ctt-a-ataa-aa---ta---a-gt
ta-atcgtgtttctt---at-tt-tag-t-----------aca-tgcca---t-aa-aa-
c-t-tt-taagtg-tttattaa--tg----taa--a--gt-a-ag-aag--a-a--tta-
-ttt--g-t-a-a-agtt-aatttgacttca-aa--ac-ag-c----------------a
--------tccatt-tttt-acaatg--
>EnSpm-N4_DR|178296
----------------------------------------t-ga-caa-ca---------
---tgtt-t--ta-g--------ttcattg-tga-ctt-a-tt-a-aac--t---aa-gt
ta-atcatg-tt-ct---aa-ct-taa-tt-t-t-t-g--a-a--tttttatt-ag-ct-
--t-tt-tatgtc-at-tttaa--ca----taa--tt--t-a-ag-tt--ca-a--ta-a
actc--a-taa-a-ggtt-catttgattc-agctt-aa-aa-at--tt-aaggcaac-ca
-agt----ttt-gt-tt---acagtg--
>EnSpm-N4_DR|178297
--actgt--aa-a-aa-a----tta-c-atgatcaattagt-ca-tga-cagca--t-at
-gttttt-t--ta-g--------ctcattg-taa-ctt-g-tt-a-aac--t---aa-gt
aa-atcatg-tt-ct---aa-ct-taa-tt-t-t-a-t--a-a--gctgtttg-ag-ct-
g-t-tt-taagac-ag-ttata--tt----caa--ca--t-a-ag-tt--ca-a--ta-g
acta--a-t-a-a-ggtt-aattagattc-agctt-aa-ga-at--tt-aaggcaac-ca
-gaa----ttt-tt-tt---ttacagtg
>EnSpm-N4_DR|178298
-----------------------ta-t-ataatcaattagt-ca-tga-cagct--t-at
-g--ttt-t--ta-g--------cttattg-taa-ctt-a-tt-a-aac--t---aa-gt
ta-atcatg-tt-tt---aa-at-taa-tt-t-t-a-t--a-a--atcaaaca-ag-ct-
g-t-tt-taagtc-ag-tttaa--ca----taa--ta--t-a-ag-tt--ca-a--tg-g
gctc--a-----------------------------------------------------
----------------------------
>EnSpm-N4_DR|178299
-cactgt--aa-a-aa-a----tta-t-atgat----------------tagca--t-at
-g---tt-t--ta-g--------tttattg-taa-ctt-a-tt-a-aac--c---aa-gt
ta-atcatg-tt-tt---aa-gt-taa-gt-t-t-a-t--a-a--gttaccca-ag-tt-
g-t-tt-taaatc-ag-tttaa--ca----taa--ta--c-a-tg-ct--ca-a--ta-g
actc--a-t-a-a-agttc-atttg-----------------------------------
----------------------------
>EnSpm-N4_DR|178300
-cactat-----a-aa-t--a-tta-a-attattgattagt-cc-tga-cagca--t-at
-g--tat----ta-g--------ttcgatg-taa-ctt-a-tt-a-aac--t---aa-gt
ta-atcatg-tt-ct---aa-ct-taa-tt-t-t-a-t--a-a--gttatgca-ag-ct-
g-t-tt-ttagcc-ag-tttaa--ca----taa--ta--t-a-ag-tt--ca-a--tg-g
actc--a-t-a-a-ggtt-aatctgattc-agctt-aa-aa-at--tt-aagacaac-ca
-gga----ttt-tt-ttt----------
>EnSpm-N4_DR|178301
-------------------------------atcaattagt-ca-tga-cagca--t-aa
-g--ttt-t--ta-g--------ttcatag-taa-ctt-a-tt-t-aac--c---at-gt
ta-accatgttt-ct---aa-ct-caa--------a----ata--attgagtg-a--ct-
--tatt-taagtc-agtttta---ca----tga--ta--t-a-ag-tt--ca-a--tg-g
actc--a---a---agtt-aatttgatt--agctt--a-a---t--tt-aaggcaac-ca
c-ga--------tt-tttacacaatg--
>EnSpm-N4_DR|178302
-cactgc--aa-a-aa-a----tta-t-atgatcaattagt-cc-tga-cagca--t-at
-g--ttt-t--ta-a--------gtcattg-taa-ctt-a-tt-a-aac-----------
------------------------taa-tt-t-t-a-a--a-a--gtgatgta-------
--t-tt-ttaatc-ag-tttaa--aa----tag--ta--t-a-ag-tt--ca-a--tg-g
actc--a-t-a-a-agtt-aatttgattc-agctt-aa-ca-at--tt-aaggcaac-ca
-gga----tta-tt-ttt--acagtg--
>EnSpm-N4_DR|178303
------------------------------------------------------------
------------------------------------------------c--c---aa-gt
ta-gtaata-tt--gcattt-tt-aggttt-t-a---t--a-a--gacgaat--------
g-t-tt-taagtc-ag-tttaattc------aa--t---gca-ag-tt-a-a-ata---g
gcag--t-t-c-a-ggtt-agttcagttc-agtttcaa-ga-at--gt-aactcaac-aa
-g-aat----------------------
>EnSpm-N4_DR|178304
-cactgt---aaa-aaca--a-atg-t-ttgatcaactagt-cc-tga-cagca--a-tt
-g--ttt-t--ta-g--------ttcattg-taa-ctt-a-t--t-aac--t---aa-gt
ta-tacatg-tt-ct---aa-ct-aaa-tt-t-t-g-t--a-a--gttacgca-ag-ca-
g-t-at-taagtc-ag-tttaa--gg----caa--ga--c-a-at-tt--ca-t--gg-a
-ctc--t-t-a-a-ggtt-aatttgattc-agctt-------------------------
----------------------------
>EnSpm-N4_DR|178305
---ctgt--aa-a-aa-a--a-ttg-t-atgatgaattagt-ca-tga-cagca-----t
-g--ttt-t--ta-g--------ttctttg-taa-cct-a-at-a-aac--t---aa-gc
ta-attatg-tt-ct---aa-ct-tat-tg-t-t-c-taaa-a--gttaggca-ag-ct-
g-t-tt-taagtc-ag-tttaa--ca----taa--gt--t----------ca-a--tt-a
actc--a-t----------------------------------------gagg-------
----------------------------
>EnSpm-N4_DR|178306
-cactgt--aa-a-a-------------attatcatttagt-ca-tga-caaca--a-at
-g--ttt-t--ta-g--------ttaattg-taa-cct-a-tt-a-aac--t---aa-gc
ta-atcacc-tg-ct---aa-ct-taa-tt-t-t-a-t--a-a--gttacaca-ag-ct-
g-t-tt-taagtc-ta-tttct-------------------------t--at-aat---g
actc--a-t-a-a-ggtt-aatatgattt-agctg-ac-at-gt--tt-aagacaac-ca
-gta----ttt-tt-ttt--a-------
>EnSpm-N4_DR|178307
------------------------------------------------------------
------------------------------------------------------------
-a-attatg-tt-at---aa-ct-t-a-tt-t-t-a-t--a-a--gttatgca-ag-ct-
g-t-tt-taagtc-ag-tttaa--ca------a--ta--t-a-ag-tt--ca-a--tg-g
actc--a-t-a-a-ggtt-aatttgattc-agcct-ca-aa-aa--ag-aaggcaac-ca
-ata-----ta-tt-tct--acagtg--
>EnSpm-N4_DR|178308
-cactgt--a--a-aa-c--a-atc-t-acgatcaattggc-cc-aaa-cagct--g-at
-g--tta-t--ta-g--------gttattg-taa-ctt-a-ct-a-aac--t---aa-gt
ta-atcatg-tt-ct---aa-ct-aaa-at-g-c---t--a-a--gttacaca-a-----
---------ggtc-ag-tttaa--ca----taa--ta--t-t-ag-tt--tt-a--tg-g
actc--a-t-a-a-ggtt-aatttgattc-agctt-aa-aa-at--tt-aaggcaac-ct
-gt----------t-tt---acagtg--
>EnSpm-N4_DR|178309
--------taa-a-aa-a----ata-t-atg----attagt-ca-tga-cagca--t-at
-g---tt-t--ta-g--------gtcgttg-taa-ctt-t-tt-a-aact-t---aa-gt
ta-atcatg-tt-ct---aa-ct-taa-tt-g-g-a-t--a-a--gttac-------c--
----a---------ag-tttaa--ca----agag--ag---a-c--tca-ta-g--tt-t
aact--c-t-g-t-agat-gactcattta-ag-ttcaa-aa-t---tt-aagccaac-ca
-ggat---ttt-tt-tt---acagtg--
>EnSpm-N4_DR|178310
-cactgc---a-taaa-a----tta-t-atgattaattagt-tc-tga-caaca--t-at
-g----t-t--aa-t----aggt---catg-caa-ctt-a-tt-a-aac--c---aa-gt
ta-attttgttc-ta---a--cc-tag-tt-t-t-a-t--a-a--gctaagca-ag-ct-
g-c-tt-taagtcaag-tttgt--tg----gac--tc--t-g------------------
----------a-a-ggtt-gatttgattc-ggcta-a--ga---------------c-aa
-aag----gat-tt-tt---acagtg--
>EnSpm-N4_DR|178311
-cattgt--aa-a-ac-a----tca-t-atgatcaattagt-cc-taa-aagtg--t-at
----gtt-t--ta-g--------gttattg-taa-ctt-a-tc-a-aac--t---aa-gt
ta-atcatg-tt-ct---aa-ct-taa-tt-t-t-a-t--a-a--gttacaca-ag-ct-
g-t-tt-caagtc-ac-tttaa--ca----taa--ta--t-a-ag-tt--ca-gtg---g
actc--a-t-a-a-agtt-gatttg-ttc-agctt-aa-a--at--gt-aggacaacaca
-agg----att-tt--tt--tcagtg--
>EnSpm-N4_DR|178312
-----------------------------------------------a-cagcg--t-at
-g--ttt-t--tg-g--------gtcattg-taa-ctt-a-ct-a---------------
----------aa-ct---aa-ct-taa-tt-t-t-a-t--a-a--gttacaca-ag-ct-
g----t-caagtc-ag-tttaa--ca----g----------a-ag-tt--ca-a--tg-g
actt--a-t-a-a-ggtt-aatttgattc-atctt-aa-ga-at--tt-aaaggatttta
ta------ttt-tt-ttt--acagtg--
>EnSpm-N4_DR|178313
------------------------------------------------------------
-----------------------------------ctt-a-at-a-aat--t---at-gt
ta-atcatg-tt-ct---aa-ct-caa-tt-g-t-a-t--a-a--gttaggca-ag-ct-
g-t-tt-taagtc-ag-tttaa--ca----taa--ta--t-a-ag-tt--ca-a--tg-g
actc--a-t-a-a-ggtt-aatttgattc-agctt----aa-at--tt-aaggcaac-ca
-gga------t-tt-ttt--acagcg--
>EnSpm-N4_DR|178314
-cactgt--aa-a--a-a--g-gta-t-atgatcaattatt-tc-tga-caaca--t-at
-g--cgt-t--ta-g--------gtcattg-tga-ctg-a-tt-a-aac--t---aa-gg
ta-atcatg-tt-at---aa-ct-taa-tt-c-c-a-t--a-a--gttaagct-ag-ct-
g-t-tt-aaagtc-ag-tttaa--ta----taa--ta--t-a-ag-tt--ca-a--tg-g
actc--a-t-g-a-ggct-aatttgattt-agctt-aa-aa-at--tt-aaggcaac-ta
-gga----ttt-tt-ttc--acagtg--
>EnSpm-N4_DR|178315
-cactgt--aa-a--a-c--a-tta-c-atgatcaattagt-cc-tga-cagca--t-at
-g---tt-t--ta-g--------gtcatta-taa-ctt-a-tt-a-aac--t---aa-gt
ta-atcatg-tt-ct---aa-ct-taa-tt-t-t-a-t--a-a--gttaggca-aa-ct-
g-t-tt-taagtc-ag-tttaa--ca----taa--ta--t-a-ag-tt--ca-a--tg-g
actc----------------atttggatc-agctt-aa-aa-a-----------------
----------------------------
>EnSpm-N4_DR|178316
--actgt--aa-a-aa-a----tta-t-atgatcgattagt-ca-tgaatgata--c-at
-g--tat-t--tt-g--------ttcattg-taa-cca-a-tt-a-aac--t---ag-gt
ta-atcatg-tt-ct---aa-at-taa-tt-t-a-c-c--c-a--ttta-----------
-----------ta-ag-tataa--tt---------t-----a-c----------------
------------a-agtt-caatagactc-aaaag-at-tt-at--tt-ag-gcaac-ca
-gga----ttt-tt-ttt--acagtg--
>EnSpm-N4_DR|178317
-cactgt--aa-a--a-t--a-tta-t-atgatcaattaat-cc-tga-cagca--t-at
-g--ttt-t--ta-g--------gtcactg-taa-ctt-a-tt-a-aac--t---aa-gt
ta-atcatg-tt-ct---ta-ct-taa-tt-t-t-a-t--a-a--gttactca-ag-ct-
g-t-tt-taagcc-ag-tttaa--ca----taa--ta--t-a-aa-tt--ca-a--tg-g
actt--a-t-a-a-ggtt-aatttgattc-aactt-a---a-at--tt-aaggaaac-ca
-gga----tct-tt-------cagtg--
>EnSpm-N4_DR|178318
-cactgt--a--a-aa----a-------gttatcaattagt-cc-tga-cagca--t-at
-g--ttt-t--tg-g--------attatgg-aac-ttt-a-tt-a-agc--t---aa-at
ta-atcatg-tt-ct---aa-ct-tat-tt-g-c-g-t--a-a--gttactca-ag-ct-
g-t-tt-taagtc-ag-tttaa--ca----tat--ta--t-a-ag-tt--ca-a--tt-a
actc--a-t-g-a-agtt-aatttgattt-agctt-aa-aa-at--tt-aaggcaac-cg
-gat----ttt-tt-ttt--acagtg--
>EnSpm-N4_DR|178319
-cactgt--aa-a-aa-t--a-ta--t-atattcagttagt-cc-tga-cagca--t-tt
-g--ttt-t--ta-g--------gtcatag-taa-ctt-a-tc-a-aac--t---aa-gg
tt-atcatg-tt-ct---aa-ct-taa-tt-t-g-a-a--a-a--gttatgca-ac-ct-
g-t-tt-taagtc-ag-tttaa--ca----tag--ta--t-a-ag-ct--ca-a--tg-g
actc--g-t-a-a-ggtt-aatttgattc-agctt-aa-aa-at--at-aagacaac-ca
-gga-----tt--t-ttt--acaatg--
>EnSpm-N4_DR|178320
-cactgt---a-a-ag-ag---tga-t-atgattaattagt-ca-tga-cagca--t-tt
-g---tt-t--tg-gacttctagcttatta-tag-gtt-a--c-acc----t---aa-gt
aa-attatg-tt-ct---aa-ct-taa-tt-t-t-a-g--a-a--gttacgca-ag-ct-
g-t-tt-taagtc-ca-tttaa--ca----tac--tg--t-a-tg-tt--ca-a--tg-a
accc--a-g-a-g---tt-aatttgattc-agctc-aa-aa-aa--ag-tcaaggta-ac
-cag----ttt-tt-tatg-acag----
>EnSpm-N4_DR|178321
-cactgt--aa-a-ag-a----ata-a-atggtcaagaagt-ca-tga-caata--t-at
-g--ttt-t--ta-g--------ttaactg-taa-ctt-a-tt-a-aac--t---aa-gt
ta-atcatg-tt-cc---aa-ct-taa-ta-t-t-a-t--g-a--gttgcacc-ag-ct-
g-t-tt-taagtc-ag-tttaa--tg----taa--tt--t-t-ag-tt--ca-att---g
actt--a-t-a-c-ggtt-aatttgattc-accct-ac-aa-at--tt-aaggcaac-ca
-gta----ttt-tt--t-----------
>EnSpm-N4_DR|178322
------------------------------------------------------------
-------------------------------------------------------aa-tt
ta-atcatg-tt-ct----a-ct-taa-tt-t-t-a-t--a-a--gttacata-ag-ct-
g-t-tt-taagtc-ag-tttaa--tt----tta--ta-------a-gt--ta-a--aatg
cctc--a-t-a-a-ggtt-aatatgattt-agctt-aa-aa-ac--tt-aaggcaac-ca
-gta----att-tt-ttt--acaatg--
>EnSpm-N4_DR|178323
------------------------------------ttagt-cg-tga-cagc-----at
-g--ttt-t--ta-g--------gtcatc----a-ctt-a-tt-a-aac--t---aa-gc
ta-accatg-tt-tt---ag-ct-taa-tt-t-t-a-t--a-a--gttacaca-ag-ct-
g-t-tt-taagtc-ag-tttag--ca----caa--ta-gt-a-ag-tt--ca-a--cg-c
actt--a-----a-agtt-aatttgacta-agctttaa-aa-at--tt-aagtcaac-ca
cg------att-tt-t-t--acagtg--
>EnSpm-N4_DR|178324
--------------------------------tcagtaagt-ca-tga-caaca--t-gt
-t--ttt-a--tg---tt-------ta-tg-taa-ctt-a-tt-a-a-------------
-----------------------------t-t-tt--t--a-a--gttataca-ag-ct-
g-g-tt-taagtc-at-attaa--tg----gaa--t--tc-a-ag-tt--aa-aat---g
act---------------------------------------------------------
----------------------------
>EnSpm-N4_DR|178325
--------------------------t-atgataaattagt-ca-gga-ccaca--t-tt
-g--ttt-t--ta-g--------tttattg-taa-ctt-a-tt-a-aac--t---aa-gt
ta-atcatg-tt-ct---aa-ct-tta-tc-t-t-a-t--------------a-ag-ca-
g-t-tt-taagtc-ag-tttaa--ta----taa--ta--t-a-ag-tt--ca-aat---g
actc--a-t-a-a-ggtt-aatttgattc-agctt-ag-aa-tt--tt-aaggccac-ca
-gtg----ttt-tt--------------
>EnSpm-N4_DR|178326
-cactgt--aa-t-aa-a----tta-t-atgataaattagt-ca-tga-ctacg--t-tt
-g--ttt-t--ta-g--------ttcgttg-taa-ctt-a-tt-a-aac--t---aa-gt
ta-atcac--------------t-taa-ct-t-t-a-t--g-c--atttcgca-ag-ct-
g-t-tt-taagtc-at-attaa--ta----aat--aa--g-t-ga-ct--ca-a------
--------------agtt-tatttgattc-agctt-aa-aa--t--tt-aaaacaac-ca
-att----ttt-tt--------------
>EnSpm-N4_DR|178327
------------------------------------------------------------
--------------------------------------------a-act--a---aa-gt
tg-atcatg-tt--tca--g-ct-taa------t---t--a-a--gttataca-ag-ct-
g-a--------------------ta------aa--t---gaa-ag-tt-a-a-aat---t
gctc--a-t-c-a-ggtt-actttgattc-aacta-aa-aa-ataaaa-aaaataac-cg
---tgt--ctt-tt-ttt--acagtg--
>EnSpm-N4_DR|178328
-cactgt--a----aa-a--a-tga-t-atcattaattatt-ca-tga-cagca--t-at
-g--ttt-t--ta-g--------tttattg-taa-att-a-tt-aaaat--t---aa-gt
ta-agaatg-tt-ct---aa-ct-tta-------------a-a--gttacaca-ag-ct-
g-t-tt-taagtc-ag-gttaa--ca----taa--ta--c-a-ag-tt--ca-a--tg-g
actc--a-t-g-a-gggt-tatttgattt-aggtt-aa-aa-at-ttt-aaggcaac-ca
-gga----ttt-tt-ttt--acagtg--
>EnSpm-N4_DR|178329
-cacagt--ca-a-ac-a----tta-t-atgaccaattagt-cc-tga-catca--t-gt
-----tt-t--ta-g--------gttattg-taa-ctt-a-tt-a-aac--t---aa-gt
t-------------t---aa-ct-taa-tt-t-t----------------ata-ag-ct-
g-t-tt-taactc-ag-tttaa--ca----taa--ta--t-a-ag-tg--ta-att---g
actc--a-t-a-a-g---------------------------------------------
----------------------------
>EnSpm-N4_DR|178330
----------------------ttg-t-atgatcagttagt-ca-tga-caact--t-at
--------------------------attg-cat-ctt-a-tt-a-aac--t---aa-gt
ta-atcatg-tt-ct---aa-ct-taa-tt-g-t-a-t--a-t--gttatgga-ag-ct-
g-t-tt-taagtc-ag-tttaa--ca----taa--ta--t-a-aa-tg--ta-a--tg-a
actc--a-t-a-a-ggtt-atgtagattc-tgctt-aa-aa-gt--gt-aaggcaac-ct
-gta----att-tt--tt--acagtg--
>EnSpm-N4_DR|178331
------------------------------------------------------------
-----------------------------------------tt-a-gag--c---aa-gt
ta-atcatg-ct-ct---aa-ct-taa-tt-g-t-a-t--a-a--gttaccca-ag-ct-
g-t-tt-taagtc-ac-tttaa--ca----ta-----------ag-tt--ga-a--ta-g
actc--a-a-g-a-ggtt-attttgattc-agctt-aa-aa-at--gt-aaagcaac-ct
-gga----ttt-tt-t-c--atagtg--
>EnSpm-N4_DR|178332
-cactgt--ac-a-aa-a----ata-t-atgaatattaagt-ca-tga-cagca--t-at
-g--ttt-t--ta-g--------ttcattg-taa-ctt-a-tt-a-aac--g---aa-gt
ca-atcaag-ta-ct---aa-tt-taa-tt-t-t-a-t--a-a--gttacgca-aa-ct-
g-t--------------------------------tt--c-agag-tt--ta-aca---t
---t--a-t-a-a-aatg-agatggactc-aacattaa-aa-at--tc-aaggcaac-ca
-gtt----ttt-ttt-------------
>EnSpm-N4_DR|178333
-cacagt-----a-aa-a--a-tga-t-atgatgacttagt-cc-tga-cagcg--t-at
-g--ttt-t--ta-g--------gtcattg-taa-ctt-a-tt-a-aac--t---aa-gt
ta-atcatg-tt-tt---ag-ca-taa-tt-t-t-a-t--a-a--gtcacgc--------
--------aagtc-ag-tttaa--ca----taa--ta--t-a-ag-tt--ca-a--tg-g
act-----c-a-a-agta-agtttgattc-agcat-aa-aa-at--tt-aaggcaac-ca
-gga-----tt-tt-ttt--acagtg--
>EnSpm-N4_DR|178334
-cactgt--aa-c-ca-a--a-ata-t-atgatcgatttgt-ta-tgt-caaaa--t-gt
----gtg-t--ta-a------aggtcattg-tta-ctt-a-tt-a-aag--t---aa-gt
ta-atcatg-tt-ct---aa-ct-taa-tt-t-t-g-g--a-a--gttatgca-gg-ct-
g-t-tt-tgagtc-ag-tttaa--ca----tga--ta--t-a-ag-tt--ca-a--tg-g
actc--a-t-a-g-ggtt-agtttgattt-agctt-aa-aa-at--gt-gaggcaac-ca
-gga-----tt-tt-ttt----------
>EnSpm-N4_DR|178335
------------------------------------------------------------
-------------------------------tat-ctt-a-tt-a-aac--c---aa-gt
ta-accatg-tt-ct---aa-ct-taa-tt-t-g-a-t--a-a--attatgca-ag-ct-
c-t-tt-taagtc-ag-tttaa--ca----taa--ca--t-a-ag-tt--ca-a--tg-g
actc--a-t-a-a-ggtt-aaattaattc-agctt-ta-aa-at--tt-aagacaac-ca
-gga-----tt-tt-ttt--tcagtg--
>EnSpm-N4_DR|179093
------------------------------------------------------------
-------------------------cactg-taa-c---a-tt-a-aac--t---aa-gt
ta-ataatg-tt-ct---aa-ct-taa-tt-t-t-a---aa-a--gttatgca-ag-ca-
g-t-at---aaca-ag-tttaa--ca----taa--ta--t-a-cg-tt--ca-a--tg-t
actc--a-tta---ggt-------------------------------------------
----------------------------
>EnSpm-N4_DR|179094
-----------------------------------------------------------t
-g---tt-c--ta-a--------ctta--------ctt-t-tt-a-agt--t---ac-ct
-gta--------------------------------------------------ag-ct-
g-t-tt-taagtg-ag-tttaa--ca----tca--ta--a-a-ag-tt--ca-a--tg-g
actc--a-t-g-c-gttt-aaattgaatc-agctt-aa-aa-at--gt-aaggcaac-ca
-gga----ttt-tt--tt--acagtgca
>EnSpm-N4_DR|251723
-cacttt--aaga-aa-ac-----a-t-atgatcaattagt-c-ttga-ca-ca--t-gt
-g---tt-ta-ta-g--------ttcatcg-taa-ctt-a-tt-a-aac--t---aa-gt
ta-atcgtg-tt-ct---ga-ct-taa-tt-tg--a-t--a-a--gttgagc-cgg-ct-
g-t-tt-tgagtc-ag-tttga--ca----tga--tg--t---ag-tt--ca-a--ca-g
actc--a-t-a-a-ggt--aatctgaatc-agcttcaa-a---t--tt-aaggcaag-ca
ggg-------t-tc-t------------
>EnSpm-N4_DR|251724
-cactgt---a-g-ta-aa---tta--gatgatcaataag---------tcgta--t-at
-g--ctt-t--taca--------ttgatta-tag-ttt---tc-a-tat--t---aa-at
ca-aatcac-tt-ct---aa-ctttaa-tt-t---g-a--g-c---t-atacatgg--t-
g-t-tt-tatgtc-ag-tttaat--g----tga--tt--t-a-ag-ta--aa-a--at-a
actc--a-t-a-a-ggtt-aatttgattctt-ctt-aa-a---------a---------a
------------tt--------------
>EnSpm-N4_DR|251725
---------aa-a--a-a----cta-t-atgatcaattagt-ca-tga-cggca--t-at
-g---tt-t--aa-g--------ttcattg-caa-ct-----------------------
---atcatg-tt-ct---aa-tt-taa-tt-t-t-g-t--a-a--gttaagta-ag-ct-
g-t-ta-taagtc-tg-tttag--ca----taa--aa--t-a-tg-tt--ca-a--tg-g
a-----------------------------------------------------------
----------------------------
>EnSpm-N4_DR|251726
-cactgt--aa-a-at-g-----ta-t-atgatcaattagt-ca-tga-cagca--t-at
-g--ttt----ta-g--------gccatta-taa-ctc-a-tt-a-aac--t---aa-gt
aa-accatg-tc-ct---aa-ct-ta--------------------tttttaa-ag-ct-
g-t-tt-taagtc-ag-tttaa--c-------a--ta--t-a-ag-tt--ca-a--ta-g
actc--g-t-ga--catt-attttgattc-agctt-aa-aa-at--gt-agggcaac-tt
-gga----ttt-tt-tgt--acagtg--
>EnSpm-N4_DR|251727
--------------------------------------agt-ca-tga-c----------
---------------------------------------a-ta-t-ttt--t---at-gt
ca-gtcatc-ac--ttacag-cc-ttattt-t-a---t--t-a--agctaaa---g-ca-
g-t-tt-taagtt-ag-tttaatgt------aa--t---taa-ag-ct-a-a-aat---g
accg--a-t-a-a-ggat-aatttaattc-aactt-aa-aa-at--tc-aggtcaac-ag
-t-ttt--tct-a---------------
>EnSpm-N4_DR|251728
--actgt---a-c-aa-a----taa-t-aaactcaataagt-ca-gaa-ta---------
---------------t-------gtttgta-aaa-cac-a-ttaa-cc---tt---a-at
ta-atcatgtt--ct---aa-ct-taa-tt-t-t------------------------c-
a-c-tt-taagca-aa-tttaa--gt----cag--t--tt-a-a----------------
------------------------------------------------------------
----------------------------
>EnSpm-N4_DR|251729
-cacaat--aa-a-cg-a----taa-t-atgaacaattagt-ca-tga-cagca--t-gt
-g--ttt-t--ta-a--------ttcattc-taa-ctt-a-tt-a-aac--t---aa-gt
ta-ataata-tt-ct---aa-ct-tca---------------a--gttacaca-ag-ct-
g-t-tt-taagtc-gg-tttaa--ca----tta--tg--t-a-ag-tt--ta-a--tg-g
actc--aaa-a-g-ggtt-aatttgattc-a-----------------------------
----------------------------
>EnSpm-N4_DR|251730
---------aa-a-ga-a----tca-t-atgatatagcagt-cg-tca-caaca--g-at
-g--ttt-t--aa---------agttactt-taa-ctt-a-tttt-tg---t---aa-gt
ta-ataaga-tt-tc---ac-tt-tgc-tt-t-tt--t--a-a--gttgtgca-aat-t-
-----t-tat-------ctcag--------tct--t--ta-a-ag-tc------------
--------------agttt-aattgatgc-aagtt-ga-a--------------------
----------------------------
>EnSpm-N4_DR|251731
-cactgt--aa-a-aa-a----tta-t-aggatcaattagt-ca-tga-cagca--t-gt
-g--ttt-t--ta-g--------atcattg-caa-ctt-a-ta-a-aac--t---aa-gt
ta-atcatg-tt-ct---aa-ct-tga-tt-t-t-a-t--a-a--gttattca-ag-ca-
g-t-at-----------aatag--ta----caa--ta--t-a-ag-tt--ca-acg---a
-------------------actttgattc-agctt-ta-aa-at--tt-aaggcaac-ca
-gat----ttt-ttttt-----------
>EnSpm-N4_DR|251732
---------------tta----tac-t-gaattcta--agt-ta-ta--cgaac----at
------------------------------------------------------------
--------------------------------------------------------ac--
a-t-tt-taaatc-ag-tttaa--t----gtagt-ta-aa-a-ag-tt--aa-a--ta--
-ttc--a-t-a-a-gttt-aatttgtttc-tacttaaa-aa-at-----aagacacc-ca
-g-a----ttt-tt-t------------
>EnSpm-N4_DR|251733
--actgt--aa-a--c-a--a-tta-t-ataatcaattagt-cc-tga-cagca--t-at
-g--ctt-t--ta-g--------gtcattg-taa-ctt-a-tt-g-aac--t---aa-gt
ta-atcatg-t---t---aa-ct-taa-tg-t-a-a-t--a-a--gttacgca-ag-ct-
g-t-tt-taagtc-ag-tttaa--ca----taa--ta--a-a-ag-tt--ct-a--tg-g
accc--a-t-a-a-ggtt-aatttgattc-agctt-ca-aa-at--tt-aaggcaac-ca
-gga----ttt-tt-ttt--acagtg--
>EnSpm-N4_DR|251734
-cactgt--aa-a-aa-a--aatta-c-atgaccgattagt-ca-tga-cagca--a-at
----gcg-t--ta-g--------ttcattg-cat-t------------g--t---aa-gt
ta-atcatg-tt-ct---aa-cc-taaatc-ttttattt-atat-gttagcta-aa-ct-
--gact-taaaac-a--tttg---tg----taactta--t-a-aaat---ca-a--gg-t
aacc--a-t-g-a-ttt--ga-cagtg---------------------------------
----------------------------
>EnSpm-N4_DR|251735
-cactgt--aa-a--a-g--a--ta-t-atgatcaattagt-cc-tga-cagca--t-at
-g--ttt-t--ta-c--------gtctttg-taa-ctt-a-tt-a-aac--c---aa-gt
ta-atcaag-tt-ct---ga-ct-taa-tt-t-t-a-t--a-a--gttatgca-ag-ct-
g-t-tt-taaatc-ag-tttaa--ca----tta--ta--t-a-ag-tc--aa-t--ta-a
actc--a-t-a-a-ggtg-aatttgattc-agctt-aa-aa-at--tt-aaggcaac-ca
-gga-----tt-tt-att--acagtg--
>EnSpm-N4_DR|251736
------------------------------------------------------------
----ttt-t--ag-t--------ttcattg-taa-ctt-a-tt-a-aac--t---aa-gc
ta----tag-tt-ct---aa-ct-taa-at-t-t-a-t--a-a--ggtacgca-ag-ct-
g-t-tt-taagtc-ag-tttaa--ca----taa--ta--t----------------at-a
actc--g-t-a-a-ggtt-gatttgattc-agctt-aa-aa-a-----------------
----------------------------
>EnSpm-N4_DR|251737
---cact--ga-a-aa-a----ttaattaagaataattagttc--tga-cagca--t-gt
-g---ct-t--ta-a--------gtca----------------------t-t----a---
ta-at-----tt--t---aa--------------------a-c--aatgttc-tag-ct-
g-t-tt-taaatc-ag-tttaa--ca----tga--tg--c-a-aa-tt--ca-a--tg-g
actc--a-t-a-g-ggtt-aatttgatta-agct--ca-at-at--tt-aagacaac-ca
-aga----tttttt-t----acagcg--
>EnSpm-N4_DR|251738
----------------------------------------t-ct-tga-cagca--t-at
-g--ttt-t--ta-g--------gttattg-taa-ctt-a-tt-a-aat--t---aa-gt
ta-ttcatg-tt-cc---aa-ct-taa-tt-t-----t--a-t--gttaagca-ag-ct-
g-t-tt-taagtc-ag-tttaa--cat---tag--ta--t-a-ag-gt--ta-a--cg-c
actt--a-t-a-a-ggtt-aatttgattc-agctt-aa-aa-at--gt-aaaacaac-ca
-cga-----tt-ct-ttt--acagtg--
>EnSpm-N4_DR|251739
----------------------------atgatcaattagtcc--tta-cagca--t-ag
-gtgttt-t--ta-g--------gtcattg-taa-cta-t-tt-a-aac--t----acgt
ta-atcagg-tt-ct---aa-ct-taa-tt-t-t-a-t--a-a--gttacaca-ag-ct-
g-t-tt-taagtc-ag-tttag--ca----tat-gta--t-a-ag-tt--ca-a--tg-a
actc------a-a-ggtt-aatttgattcaagctt-aa-aa-tt--tt-aacacaac-ca
-gga----ttt-tt-ttt--acaatg--
>EnSpm-N4_DR|251740
---ctgt---aaa-aa-a----tga-t-ataatcagtaagt-ga-tga-ca-------ac
-a--tat-tatg--t--------ta-----ataa-cca-c-tt-t-aat--a---aa-gt
tt-attgtg-tt--tctttt-tt-aaaatt-a-t---t--a-t--acaagtt--------
c-t-tt-taagtc-ag-tttaatgtaaaactca--t---tta------------------
--------t-a-a-ggtc-aattcaacc-----ta-aa-aa-at--tt-aaggcaac-ca
-g-tat--tat-tt-tta----------
>EnSpm-N4_DR|251741
-----------------a--a-tta-c-atgttcaattagt-cc-tga-cagca--t-at
-g--ttt-t--ta-g--------ttcattg-taa-ctt-a-tt-a-aac--t---aa-gt
ta-atcatg-tt-ct---aa----------------------------------------
------------------------ca----tga--ta--t-a-ag-tt--ca-a--tt-g
actc--a-t-a-a-ggtt-aatttaattc-agctt-----a-at--tt-aaggcaat-ca
-gga----tat-tt-tttttaca-----
>EnSpm-N4_DR|251742
------------------------------------------------------------
----------------------------------------------aat--c---aa-gt
ta-atcgtg-tt-ct---aa-ct-taa-tt-t-t-a-t--a-a--gttatgta-ag-ct-
g-t-tt-tgcatt-ca-t------------------------------------------
------------a-agtt-aatttgattc-agcat-aa-aa-at--gt-atggcaac-ca
--ga-----tt-tt-ttt--acactg--
>EnSpm-N4_DR|251743
-cactgt--aa-a-aa-at---------atgatcaattagt-c-ttga-cagta--t-g-
-a--ttt-t--ta-g--------ttttttg-taa-cct-a-ttta-aa---c---aa-gt
ta-atcatg-tt-ct---aa-ct-taa-tt-t-t-a-t-----t--ttacgca-aga-t-
g-t-tt-taagtg-ag-tttaa--ca------a--ta--t-a-ag-tt--ca-a--tg-g
actc--a-t-a-a-ggtt-aatt-------------------------------------
----------------------------
>EnSpm-N4_DR|251744
------------------------------------------------------------
--------------------------attg-taa-ctt-a-tt-a-cac--t---aa-gt
ta-atcatg-tt-ct---aa-ct-taa-tt-g-t-a-t--g-t--gttatgca-ag-ct-
g-t-tt-ttatat-aa-tt------a----taa--ca--t-a-ag-tt--ca-a--tg-g
actg--a-t-a-g-ggtt-tacttgattt-agctt-aa-ag-at--tt-a-ggcaac-ca
-gg-----aat-tt-ttt--acagtg--
>EnSpm-N4_DR|251745
-----------------------ta-t-atggtcaataagg-ca-tga-caaca--t-ag
-a--ttg-t--tt---cgt-----tatttg-taa-cct-a-tt-a-aac--t---aa-gt
ta-ataatg-tt-cc---aa-ct-tta-tt-t-ta--t--g-a--gttactca-ag-ct-
g-t-tt-taggtc-ag-tttaa--ta----taa-----aa-a-ag-tt--ca-tat---g
actc------g-a-ggtt-aatttgatta-agttt-ac-aa-at----------------
----------------------------
>EnSpm-N4_DR|251746
-----------------------ta-t-atggtcaataagg-ca-tga-caaca--t-ag
-a--ttg-t--tt---cgt-----tatttg-taa-cct-a-tt-a-aac--t---aa-gt
ta-ataatg-tt-cc---aa-ct-tta-tt-t-ta--t--g-a--gttactca-ag-ct-
g-t-tt-taggtc-ag-tttaa--ta----taa--t--aa-a-ag-tt--ca-tat---g
actc------a-a-ggtt-aatttgatta-agttt-ac-aa-at----------------
----------------------------
>EnSpm-N4_DR|251747
-----------------------ta-t-atggtcaataagg-ca-tga-caaca--t-ag
-a--ttg-t--tt---cgt-----tatttg-taa-cct-a-tt-a-aac--t---aa-gt
ta-ataatg-tt-cc---aa-ct-taa-tt-t-ta--t--g-a--gttactca-ag-ct-
g-t-tt-taggtc-ag-tttaa--ta----taa--t--aa-a-ag-tt--ca-tat---g
actc------a-a-ggtt-aatttgatta-agttt-ac-aa-at----------------
----------------------------
>EnSpm-N4_DR|251748
-----------------------ta-t-atggtcaataagg-ca-tga-caaca--t-ag
-t--tta------------------aaatg-taa-caa-a-ta-a-cga--a---aa-aa
ct-atcttg-tt-cc---aa-ct-tta-tt-t-ta--t--g-a--gttactca-ag-ct-
g-t-tt-taggtc-ag-tttgt--tg----taa--t--aa-a-ag-tt--ct-tat---g
actc------a-a-ggtt-aatttgattc-agctt-aa-ag-att---------------
----------------------------
>EnSpm-N4_DR|251749
-cactgt--aa-a-aa-a--a-aaagt-atgatcaattagt-cc-tga-caaca--t-at
-g--ttt-t--ta-g--------tttat---taa-cat-a-tt-a-aac--t---aa-gt
tt-atcatg-tt-at---aa-ct-taa-tt-t-t-a-t--a-a--attatgca-ag-ct-
g-t-tt-taagtc-ag-gttaa--cat-tatca--ta--t-a-ag-tt--ca-a--ta-g
acac--a-t-a-a-ggta-tatttgattc-agctt-aa-aa-at--tt-aaggcatc-ca
-ggt-----tt--t-ttt--acagtg--
>EnSpm-N4_DR|251750
------------------------------------------------------------
-------------------------------------t-a-tt-a-aaa--t---aa-at
ta-gtcatg-tt-ct---aa-ct-tca-tt-g-t-a-t--a-a--gtttcgct-ag-ct-
g-t-tt-taagtc-ag-cttaa--ca----taa--aa--t-a-ag-tt--ta-a--tg-g
actt--a-t-t-a-ggtt-gattaaatga-agctt-aa-aa-at----------------
----------------------------
>EnSpm-N4_DR|251751
-cactgt---a-a-aa-ac---ata-t-atgatcaattagt-ca-tga-ca-ta--t--c
-a--ttt-t--ta-g--------ttaattg-taa-att------a-aac--t---aa-gt
ga-atcatg-at-ct---aa-ct-----tt-t-t-a-t--a-a--gttacaca-ag-tt-
g-t-tt-taagtc-at-tttaa--ta----taa---------------------------
------------------------------------------------------------
----------------------------
>EnSpm-N4_DR|251752
-cacagc--aa-aaaaca----tta-t-atgatcaattact-ca-t------ta--t-at
-g---tt-t--t---------------------a---agt-at---a---------t-gt
ta-atcatg-tt-ct---aa-tt-tag-tt-t-t-att--a----gttacaca-ag-ct-
g-t-tt-taggtc-ag-tttaa--ta----taa--tg--t-a-ag-tt--ca-a--ta-g
actc--a-t-a-g-ggtt-aatttgattc-ggctt-ga-aa-at--tt-aaggcaac-ca
-gga----tatttt-tt-----------
>EnSpm-N4_DR|251753
-cactgt--aa-acac-a----ata-t-atgatcagttagt-cc-tga-cagca--t-at
-g---ta-t--ta-g--------ttaattt-taa-cat-a-tt-a-aac--t---aa-gc
ta-atcatg-tt-cc---aa-ct-taa-tt-t-t-c-t--a-a--gttacgc--------
------------------------------------------------------------
------------------------------------------------------------
----------------------------
>EnSpm-N4_DR|251754
-cattgt--aa-a-aa-a----cta-t-atgatca----gt-cc-tga-cagca--t-at
-g--ctt-t--ta-g--------accatta-tta-ctt-a-tt-a-aac--t---aa-gt
ta-atcatg-tt-ct---aa-ct-taa-tt-t-c-a-t--a-a--gttacgca-ag-ct-
g-t-tt-taggtc-ac-ttcaa--ca----tga--tg--t-a-ag-tt--ca-t--gg--
actc--a-t-a-a-gaaa-aattttattc-agttt-aa-aa-at--ct-aagtcaac-ca
-gaa------t-tt-ttt--acagtg--
>EnSpm-N4_DR|251755
-cactct--ga-a-aa-t----gta-t-ataagcaattagt-c-atgt-ccgca--t-at
-g--ttt-t--ta-a--------tttattg-taa-ctt-a-tt-a-aac--t---aa-tt
aa-ttcatg-tt-ct---aa-ct-taa-tt-g-t-a-t--t-a--gttacaca-ag-ct-
g---tt-taagac-ag-ttt-a--ca----caa--ta--t-a-ag-tt--ta-a--tg-g
aatt--a-t-a-c-ggtt-aatttgattc-agcttc-a-aa-a--ttt-aaggtaac-ca
-ggat---att-tt-t----acag----
>EnSpm-N4_DR|251756
-caatgt--aa-a--a-a--a-aaa-t-atgatcaattagt-ca-tga-tagca--a-at
-g--ttt-t--ta-a--------ttcattg-taa-ctt-a-tt-a-aac--t---aa-tt
tg-atcctg-tt-ct---aa-ct-taa-tt-t-t-a-t--a-a--gttgggca-ag-ct-
g-t-tt-taagtt-ag-tttaa--ca----taa--ta--t-a-ag-ct--ca-a--tg-g
aatc--a-a-g-a-gatt-aatttaatct-aa-----a-aa-at--tt-agggcaac-ca
-gggt-------tt-ttt--gcagtg--
>EnSpm-N4_DR|251757
-cactgt--aa-a--a-g--a-tta-t-ataatcaattact-ac-tga-cagca--t-at
-g--ttt-t--ta-g--------gtaattg-taa-ctt-t-tt-a-acttat---aa-gt
ta-atcatg-tt-ct---aa-ct-taa-tt-g-t-a-t--a-a--attatgca-ag-ct-
g-t-tt-taagtc-ag-tttaa--ca----taa--ta--t-a-ag-tt--ca-a--tt-g
actc--a-t-a-g-ggtt-aatttgattc-agcat-aa-aa-at--ta-aaggcaac-ca
-gga------t-tt-ttt--acagt---
>EnSpm-N4_DR|251758
-cactgt---a-a-a--a--a-tta-t-ataatcagttagt-cc-tga-cagat--t-at
-g--gtt-t--ta-g--------ttcattg-taa-ctt-a-tt-a-aac--g---aa-g-
-----------t-ta---aa-tc-tta-------------------aaacgca-ag-ct-
g-t-tt-taagtc-ag-attaa--ca----taa--ta--t-a-ag-tt--ca-a--tg-g
actc--a---------tt-aatttaattc-agcttaaa-aa-aa--tt-aaggcaac-ca
-gga----ttt-tt--tc--agtg----
>EnSpm-N4_DR|251759
-cactgt---a-aaaa-a----tta-a-atgaaccataagt-ta-tga-taaca--t-gt
-t--ttt-a--tg-t----taac---ttac-ttt-cct-a-tt-a-aac--c---tt-tt
ca-gttgtattt-ct---aacgt-cat-tt-t-a-a-t-------gttataca-ag-ct-
g-t-tt-taagtc-tg-tttat--tg----taa--tt--t-a-ag-tt--ca-aat---g
act-----c-a-a-ggct-aatatgattt-a-----------------------------
----------------------------
>EnSpm-N4_DR|251760
-cactgt--aa-a-aa-a----tga--aacgatcagttact-cc-aga-cagca--t-at
-g--ttt-t--ta-g--------gtcattg-taa-ctt-a-tt-a-aac--t---aa-at
ta-gtcatg-tt-ct---aa-ct-tta-tt-t-t-a-t-------gttgcaca-ag-ct-
g-t-tg-taagtc-ag-tttaa--ca----gag--ta--t-a-ag-tt--ca-a--ta-g
actc--a-t-a-a-aatt-aatttgattc-agatg-aa-ac-at--tt-aaggcaag-ca
-gga----ttt-tt-tgta---------
>EnSpm-N4_DR|251761
---catt--at-a-aa-a-----aa-t-atgatcagttagt-cc-tga-cagca--c-g-
-----tt-t--ta-g--------ctcattg-taa-ctc-a-tt-a-acc--t---aa-gt
ta-atcatg-tt-ct---aa-ct-taa-tt-t-t-a-t--a-a--gttgtgca-ag-ct-
g-t-tt-caagtc-ag-tttaa--ca----taa--ta--t-a-ag-tt--ca-a--tg-g
actc--a-t-a-a-ggtt-aatttgattc-agcct-aa-aa-ct--tt-a-attaat-tt
-acat---ttaatt-ttt--acagtg--
>EnSpm-N4_DR|251762
-cactat--aa-a-aa-a----tta-t-atgaacaattagt-ca-tga-cagca--t-at
-g---tt-t--ta-g--------ttcatta-taa-ctt-a-tt-a-aac-----------
-------------------------------------t--a-a--gttatgca-ag-ca-
g-t-tt-taagtc-ag-tttaa--ca----taa--tattt-a-aa-gg--tt-a--ta-g
actc--a-t-a-a-gggt-aattttattt-agctt-aa-aa-ac--tt-aaggcaaca-a
gg------ttt-tt-ttt--aaagtg--
>EnSpm-N4_DR|251763
----------------------------------aatt-------tg-------------
-----tt-----a-------------------aa-ct---------a---------a-gt
ta-atcatgttt-tt--gaa--t-t---tt-t-t---t--a-a---tt----a-a---t-
--t-tt-taa---aaa-tttaa---a----caa--ca----a-ag-tt--------tt-g
attt--a---a-acagtttaa-ttaattt--g-----a-a------tt-a---------a
---a------------------------
>EnSpm-N4_DR|251764
-------------------------------------tagt-ca-tga-cagca--t-at
-g-tttt-t--ta-g--------ttcattg-tgc-ctt-a-tt-a-aat--t---ag---
--------g-tt-ct---aa-ct-taa-tt-t-c-a-t--a-a--gttacaga-ag-ca-
g-t-tt-taagtc-ag-gttaa--ca----caa--ta--t-a-ag-tt--ca-a--ta-g
actc--a-t-a-a---ta-aatttgattt-agctt-aa-aa-at--tt-agggcaac-aa
-gga-----ta-tt--tt--acagtg--
>EnSpm-N4_DR|251765
--------------------------------------agt-cc-tga-cagca--t-at
-g--ttt-tttt--c--------tttaa--tt------------t-gag--t---aa-gt
ca-atcagg-ct--t--tga-ct-taattt-t-t---t--a-t--att----a-aa-tt-
t-t-aacaataat-aa-ttaagttggta---aa--a---aa-------------------
------a-t-a-a-aatt-aagttggttg-aactt-aa-aa-at----------------
----------------------------
>EnSpm-N4_DR|251766
----------------------ttc-t-atgatcaattagt-ca-tga-cagcg--t-g-
tg--ttt-t--tt-g--------ttcataa-caa-cta-a--------------------
--------g-tt-ca---tg-tt-caa-tt-t-t-g-t--a-a--gttatgca-ag-ct-
g-t-tt-taagtc-ag-tttaa--ca----taa--tt--t-a-aa-tt--ca-a--tgca
ccaa--g-t-a-a-ggtt-aatttggttc-aactt-aa-aa-a-----------------
----------------------------
>EnSpm-N4_DR|251767
--------------------------------------------------------t-at
-g--ttt-t--ta-g--------ttcattg-taa-ctt-a-tt-a-aac--t---t--gt
ta-atcatg-tt-ct---ta-ct-taa-tt-t-t-a-t--a-c--gttttgca-ag-ct-
g-t-tt-taagtc-ag-tttag--ca----taa--ta--t-a-ag-tt--ta-atg---a
actc--a-t-a-a-ggtt-attttgattc-agctg-aa-aa-at--ttaaaggcaac-cg
-gta----ttt-tt-tta--gcagtg--
>EnSpm-N4_DR|251768
-cactgt---a-a-aaca----tta-t-ttgattaagtagt-c-ctga-cag--------
-----------------------------------------------ac--t---aa-gc
ta-attatg-tt-ct---aa-ct-taa-tt-t-t-a-c--a-a--gttacaca-ag-ct-
g-t-tt-taggtt-gg-tgtaa--ca----taa--ca--t-a-ag-tt--ca-a--tg-g
tctc--a-t-a-a-ggtt-aatttgattt-agctt-ta-aa-at--tt-aaggtaat-ca
-gga----ttt-tt-tt---actgtg--
>EnSpm-N4_DR|251769
-cactgt-----a-aa-a--a-ata-t-atgatcatttagt-ca-tga-cagct--t-at
-g--ttt----ta-g--------ttcattg-taa-ttt-a-tt-a-aac--t---aa-gt
ta-atcgtg-tt-ct---aa-ct-taa-tt-a-t-a-t--a-a--gttaggca-ag-ct-
g-t-tt-taagtc-ag-tctaa--ca----taa--ta--t-a-ag-tt--ca-a--tg-g
actc--a-t-a-a-ggtt-aatttgattc-agctt-aa-aa-gt--tt-aagccaac-ca
-ggg----ttt-tt-tac--agtg----
>EnSpm-N4_DR|251770
---------aa-a-aa-a----tta-tgatga---attagt-cc-taa-c-gca--t-at
-g--ttt-t--tagg--------ttaacag-cag-ttt-agtt-a-a-c--t---aac--
ta-at---g-ttg-t---aa-ct-taa-tt-t---a-t--a-a--gttacgca-ag-ct-
g-t-tt-taagtg-ag-tttaa--ca----taa--ta--t-a-aa-tt--ca-a--tg-g
a-------------------------------ct---a-a---t-----aag--------
----------------------------
>EnSpm-N4_DR|251771
-cactgt--ta-a-aa-a----tta-t-atgatc----agt-cc-tga-cagca--t-at
-g--ttt-t--ta-g--------ttcattgttaa-ctc-a-ct-gtaac--a---aa-gt
ta-atcatg-tt-ct---aa-ct-gaa-ct-t-t-a-t--a-a--gttacac--aa-cg-
g-t-tt-taagtc-at-tttaa--ca----taa--ta--t-a-ag-tc--ca-a--tg-g
actc--a-t-ata--att-aatttgattc-aactt-aa-aa-at--tt-aggcctac-ca
-gaa------t-tt-ttt--acagt---
>EnSpm-N4_DR|251772
-cagtgt--ga-aaaa-a----tta-t-atgaac-------------a-taaca--t-at
-g--att-t--ga-t----gctt---acta-tta-ctt-a-tt-a-aac--c---aa-g-
ta-attatgttt-tg---aactt-taa-tt-t-t-g-t--a-t--gttataca-ag-ct-
------------------------------------------------------------
------------------------------------------------------------
----------------------------
>EnSpm-N4_DR|251773
-cactgt--a--a-ta----a-tta-t-atgatcaattagt-ca-tga-caaca--t-at
-t--ttg-t--ta-g--------ttcattg-taa-c-----tt-a-ta------------
-a-ttcttg-tt-ct---aa-ct-taa-tt-------t--a-a--attaaaca-aa-ct-
g-t-tt-taggtt-ag-tttaa--ca----taa--ta--t-a-ag-tt--ca-a--tg-g
agtc--a-t-a-a-ggtt-aattcgatgc-agctt-aa-aa-at--tt-aaggcaac-ca
-gga----ttt-tt-ttt--acagcg--
>EnSpm-N4_DR|251774
-cactgt--a--a-ag-a--a-tta-t-atggtcaattagt-ca-tga-catca--t-at
-g---tt-t--ta-c--------ttcattg-taa-ctt-a-tt-a-aag--t---aa-gt
ta-atcttg-tt-ct---ga-cc-taa-tt-t-t-a-t--a-a--gttacgaa-ag-ct-
c-t-tt-taagtc-ag-ttcaa--ct----taa--ta--c-a-ag-tt--ca-a--tg-g
actt--a-t-a-a-gatt-attttaattc-agctt-aa-aa-tt--tt-aaggcaac-ca
-gga----ttt-tt-ttt--acagt---
>EnSpm-N4_DR|251775
----tgt---a-a-aaaa----taa-t-atgatcaa--agt-ta-tg--caaca----at
-g---tt----t--gt------------tattaa-ttt-a-tt-a-aac--g---aa-ga
tg-agcag--tt--t---aa-ct-tag-ttat---a-t--a-a-catta---attgat--
a-c-tt-tatgtc-ag-tttaa--t----cttat-tattt-g-aa-tt--ta-a--tg--
-ctt--a-t-a-a-agtt-tatttgttta-agcct--a-aa-at-----aagacagc---
----------------------------
>EnSpm-N4_DR|251776
-caccgt---a-a-aa-a----tta-t-aggaacaattagt-ca-tg-acagca--t-at
-a--ttt-t--ta-g--------ttctttg-tag-ctt-g-tt-a-aac--t---aa-gt
ta-atcatg-tt-ct---aa-ct-taa-ttat-t-a----a-a--gttctgca-ag-c--
att-tt-taagcc-ag-tttaa--ca----taa--ta--t-a-gg-tt--ta-a------
------------------------------------------------------------
----------------------------
>EnSpm-N4_DR|251777
-cactgt--ac-a-ac-a----tta-t-ataattaattaat-ta-tga-cagca--t-at
-g--ttt-t--ta-a--------ttcattg-taa-cct-a-tt-a-tac--t---aa-gt
tg-ataaca-ct-ct---aa-ct-taa-tt-t-t-a-t--a-------------------
------------------------------------------------------------
------------------------------------------------------------
----------------------------
>EnSpm-N4_DR|251778
-cattgt--a--a-aa----a---a-t-atgatcaattagt-cc-tga-caaca--t-ag
-t--tta-a--ta-g--------gttataa-taa-c-----ct-a-aaa--t---aa-gt
ta-ttcatg-tt-ct---aa-tt-taa-tt-t-t-a-t--t-a--gttaccca-ag-ct-
g-t-tt-taagtc-ag-tttaa--ca----taa--tg--t-a-ag-tt--ta-a--tg-g
aatt--a-t-a-a-ggtt-aatttgattc-agttt-aa-aa-at--tt-aagtcaac-ca
-gga----ttt-tt-ttt--acagtg--
>EnSpm-N4_DR|251779
-cactgt-aaa-a-aa-a--a-cta-t-aagattaattagt-ca-tga-caaca--t-at
-g--ctt-t--ta-g--------ttcattg-taa-cgt-a-ct-a-aac--c---aa-gt
ta-atcatg-ct-ct---aa-ct-taa-tt-a-t-a-t--a-a--gttacaca-gg-ct-
g-t-tt-taagtc-ag-gttaa--ca----taa--ta--t-a-ag-tt--c--a--tg-g
ac--------------------tcggttc-agctt-ca-aa-ag--------gcaac-ca
-gaa----ttg-tt-ttacattg-----
>EnSpm-N4_DR|251780
-cactg----t-a-aa-a--a-taa-t-atgattaattagt-cc-tga-cagca-----t
-g--ttt-t--ta-g--------ttcattt-taa-ctc-a-tt-a-aac--t---aa-gt
ca-atcatg-tt-at---aa-ct-tca-tt-t-t-a-t--a-a--gtcacgca-ag-ct-
g-t-tt-taaatc-ag-tttaa--ca----taa--ta--t-a-ag-tt--ca-a--tg-g
actc--a-t-a-a-ggtt-aatttgattc-agctt-ag-aa-at---t-taggcaac-ca
-gta------t-tt-ttt--acagtg--
>EnSpm-N4_DR|251781
------------------------------------------cc-tga-cagca--a-at
-g--ttt-t--ta-a--------gtcattg-taa-att-a-tt-a-aac--t---ta-gt
tc-atcatg-tt-ct---aa-ct-taa-tt-t-t-a-t--g-a--gttactca-ag-ct-
g-g-tt-taaatt-gg-tttaa--ca----tga--ta--c-a-ag-tt--ta-c--tg--
------a-t-a-a-gatt-aatttgattc-agctt-aa-aa-at--tt-aaggcaat-ca
-gga------c-tt-ttt--acagtg--
>EnSpm-N4_DR|251782
-cactaa--aa-a-aa-a----tga-t-atgatcaacaagt-ca-aga-caacc--t-at
-g--ttt-t--ta-g--------ttaattg-taa-ctt-a-tt-a-aac--t---aa-gt
ta-ataatg-tt-cc---aa-ct-t------t-t-a-t--g-a--gttatgca-ag-ct-
g-t-tt-taagtc-ag-ttcaa--ta----tag--aa--t-a-ag-tt--ca-aat---g
accc--a-taa-a-ggtt-catttgattc-agctt-aa-aa-at--tt-aaggcaac-ca
-gtt----ttt-tt---t--agagtg--
>EnSpm-N4_DR|251783
-cactgt--aa-a-aa-a----tga-t-atgattaattagt-cc-tga-cagca--c-at
-g--ttt-t--ta-g--------gtcattg-taa-ctt-a-tt-a-aac--t---aa-gt
ta-atcgtg-ct-ct---aa-ct-taa----------------------ttca-ag-ct-
a-t-tt-taagtc-ag-tttaa--cg----aaa--ca--t-a-ag-tt--ta-a--tg-g
actc--a-t-g-a-agtt-aatttgaatc-agctt-aa-aa-at--tt-ttggcaac-ca
-ggat-----t-tt-att--acagt---
>EnSpm-N4_DR|251784
cactttt---a-a-aa-a----tga-a-ttgatcagttagt-cc-tga-caaca--t-at
-g--ttt-t--ta-g--------gtcattg-taa-ctt-a-tt-a-aag--tt--aa-gt
ta-atcatg-tt-cc---aa-ct-taa-tt-t-tt--t--a-a--gttatgca-ag-ct-
g-t-tt-taa-------------------------------------------------c
actc--a-t-a-a-agtt-aatttaattc-agctt-ta-aa-aa--tt-aagacaaca-a
cg------tct-tt-ttt--acagtg--
>EnSpm-N4_DR|251785
-cactgt--aa-a--a-a----tta-t-at--tcaattagt-ca-tga-cagga--t-at
-g--ttt-t--ta-a--------atcattg-taa-cat-a-tt-a-aac--t---ag-gt
ta-atcatg-tt-ct---aa-ga-taa-tt-t-t-a-t--a-a--gttatgca-ag-ct-
g-t-tt-taagtc-cg-tttaa--ca----taa--ta--t-a-ag-ta--ca-a--tg-g
actc--a-t-a-c-ggtt-aatttgattc-agatg-aa-aa-at--tt-agggcaat-ca
--gg----ttt-tt-ttt--acagtg--
>EnSpm-N4_DR|251786
------------------------------------------------------------
------------------------------------------------------------
----ttatg-tt-ct---aa-tt-tag-tt-t-t-a-t--a-a--gtta-----------
----tt-caagtc-ag-tttaa--ca----tat--ta--t-a-ag-tt--ca-a--tc-g
actc--a-t-a-a-agtt-aatttgattc-agctt-ca-aa-at--tt-aaggcaag-ca
-gga------t-tt-ttt--acagtg--
>EnSpm-N4_DR|251787
-----g---ta-a-aa-a--a-tta-t-ataaacaattagt-c-------agca--t-at
-g--ttt-t--ta-g--------ttcatag-taa-ctg-a-tt-a-aac--t---aa-gt
ta-atcatg-tt-ct---ga-ct-taa-tt-t-t-a-t--a-a--attattca-ag-ca-
g-t-tt-taagct-ag-tttaa--ca----taa--ta--t-a-ag-tt--ca-t--tg-g
actc--a-t-a-a-ggtt-ggtttgattc-agctt-aa-aa-at--tg-aaggcaaa-cc
-agt----att-tt-ttt-tactgt---
>EnSpm-N4_DR|251788
-cagtgt--aa-a-aa-a----tta-t-atggtcagttagt-ca-tga-caggg--t-at
-g--ttt-t--ta-g--------ttcattg-tag-ctt-a--t-a-aac--c---at-gt
ta-attatg-ct-ct---aa-ct-taa-tt-t-t-a-t--t-a--gttatgca-ag-ca-
g-t-tt-taagtc-ac-tgtaa--ta----tta--ta--t-a-ag-tt--ta-a--at-g
actc--a-t-a-a-agtt-aatttgattc-agttg-aa-aa-at--tt-aaggcaac-ca
-gta----ttt-ct-ctt--acagcg--
>EnSpm-N4_DR|251789
-cactgt-aaa-a-aa-a----tga-t-ataatcaataagt-ca-tg-------------
----ttt-t--ta-g--------taagttg-taa-ctt-a-tt-a-cac--t--------
----------tc-aa---aa-at-taa-tt-g-t-a-t--g-a--gttctgca-ag-ct-
g-t-tt-taagtc-ag-tttaa--ta----ga------------g-tt--ca-aat---g
actc--a-t---acggtt-cattagattc-agctt-aa-aa-ct--tt-aaggcaac-ca
-gta----ttt-tt-tttttacattg--
>EnSpm-N4_DR|251790
-cactat--aa-a-aa-c----tga-t-gtgatcagttaat-ca-tga-ctgca--tgat
gg---tt-t--ta-c--------ttcattg-taa-ctt-a-tt-a-aaa--t---aa-gt
ta-atcatg-tt-ct---aa-ct-taa-tt-t--------------ttacaca-ag-ct-
g-t-tt-taagtc-aa-gttaa--ca----taa--ta--t-aa-----------------
------------------------------------------------------------
----------------------------
>EnSpm-N4_DR|251791
-cactgt---a-a-aa-tt-----a-t-gtgatcagtttgt-ta-tga-tagca--t-at
-g---ct-t--ta-g--------ttcattg-taa-c------------------------
-------tt-at-aa---aa-tt-aaa-tt-a-g-att--a-a--gttatgca-ag-ct-
g-t-tt-taggat-tg-tttaa--ca----ta-----------ag-tt--ca-g--ta-c
actc--a-t-a-a-gatt-catttgattc-aactt-aa-a--ca--tc-agac-----ca
-gga----ttt-tt-ttt--acagtg--
>EnSpm-N4_DR|251792
------------------------------------------------------------
--------------a--------gttacac-aac-ctc-t-t------------------
----------------------------------------------------a-ta-ct-
g-t-t---aagtc-ag-tttaa--ta----taa--ta--t-a-ag-tt--ca-a--ag-g
actg--a-a-a-t-tgtt-aatttgattc-agctt-aa-aaaat--gt-aaggcacc-ca
-g-------tg-tt-ttt--tcagtg--
>EnSpm-N4_DR|251793
-----------------------ta-t-atgatcagtca------tga-cagca--t-at
-g--ttt-t--ta-g--------ttcattt-taa-ctt-a-tc-a-aac--t---aa-gg
ta-atcatg-tt-ct---aa-ct-taa-tt-t-a-a-a--a-a--ata-tgca-ag-ct-
g----t-taagtc-ag-tttaa--aa----taa--ta--t-a-ag-tt--c---------
-------------------------------------------------------at-ca
-gag----tct-ca-t------------
>EnSpm-N4_DR|251794
cactgta--aa-a-ca-a----tca-t-atgatcaattagt-ca-tga-caaca-----t
-g--ttt-t--ta-g--------ttcattg-taa-ctt-a-tt-a-aac--t---aa-gt
ta-ttcatg-tt-ct---aa-at-taa-------------------ttgtata-ag-ct-
g-t-tt-taaatc-aa-tttaa--at----t----------a-ag-tt--ca-a--ca-g
actc--a-t-a-a-ggtt-aatttgattc-agctt-aa-aa-tt--tt-aaggcagc-ca
-gtat-----t-gc-ttt--acagtg--
>EnSpm-N4_DR|251795
-cactgc--aa-a-aa----a-ta--t-atgattaattagt-cc-tta-cagca--t-at
-g--ttt-t--ta-g--------gtaaatg-taa-ctt-a-tt-a-aat--t---aa-gt
ta-atcatc-tt-ct---aa-ct-cta-tt-t-a-a-t--g-a--gttacaca-ag-ct-
g-t-tt-tagttc-ag-aataa--tg----taa--ta--t-a-ag-tt--c--a--tg-g
actc--a-t-a-a-gatt-aatttaattc-agctt-aa-aa-at--tt-aaggcaac-ca
-gaa-----tt-tc-tt---acagtg--
>EnSpm-N4_DR|251796
-cactgt--aa-a-aa-a--a-tta-c-atgatctattaat-ta-tgg-cagcc--t-at
-g--ctt-t--ta-g--------ttcattg-taa-ctt-g-tt-a-aac--t---aa-gt
aa-atcatg-tt-ct---aa-ct-taa-tt-g-t-a-t--a-a--gttatgca-tg-ct-
g-t-tt-taagtc-ag-tttaa--ca----taa--ta--t-a-ag-tt--ca-g--tg-g
actt--a-a-a-a-ggtt-aatttggttc-agctt-aa-aa-at--tt-aaggcaac-aa
-ggat-------tt-ttt----------
>EnSpm-N4_DR|251797
---------aa-a-aa-a----tga-t-atgatcaattagt-ca-tga-tagtg--t-at
-g--ttt-t--ta-g--------ttcattg-taa-ctt-aata-a-aat--t---aa-gt
ta-agcatg-gt-ta---ac--t-taa-tt-a-a-a-t--a-a--gttacaca-ag-ct-
g-t-tt-taagtc-ag-tttaa--ca----taa--ta--t-t-ag-tt--ca-a--tg-g
accc--a-t-a--------acttaaattc-agctt-aa-aa-tt--tt-aaggcaac-ca
-gat----t-t-tt--tt----------
>EnSpm-N4_DR|251798
-cactgt--aa-a--a-a--a-ata-t-atgatcaataagt-ca-tgg-cagaa--t-at
-g--ttt-t--ta-g--------ttcattg-taa-ctt-a-tt-a-aac--t---aa-gt
ta-atcatg-tt-ct---aa-ct-taa-tt-t-t-a-t--a-a--gttacaca-ag-ct-
g-t-tt--aagtc-ag-tttaa--ca----taa--tt--t-a-ag-tt--c---------
------------------------------------------------------------
----------------------------
>EnSpm-N4_DR|251799
---ctgt--aa-a-aa-a--a-gaa-t-ttgatcaattagt-ca-taa-caaca--t-at
-g---tt-t--ta-g--------ttcattg-taa-att-a-tt-a-aa---c---ta-gt
ta-atcatg-tt-ct---aa-ct-taa-taat-a---t--a-a--gtcacaca-ag-ct-
g-t-tt-taagtc-ag-aataa--ca----tga--ta--c-aa-g-tc--ca-a--tg-g
attc--a---a-a-ggtt-aattt-attc-agctt-aa-aa-at--tt-aaggcaac-ca
-gga----ttg-tt-tttttacagtg--
>EnSpm-N4_DR|251800
----------------------------atgatcaattagt-ca-tga-cagta--t-at
-g--ttt-t--ta-g--------ttcattg-taa-ctt-a-tt-a-aact-t-agaa-gt
ta-atcatg-tt-cc---aa-ct-taatttac-t-a---aa-a--gtta---agag-ct-
g-t-tt-tagatc-aa-tttaa--ca----taa--ta--t-a-ag-tt--ca-a--tg-g
actg--a-t-a-a-ggtt-aacctaatta-a-cttt---aa-----tt-aaagtaac-ca
-gg-------------------------
>EnSpm-N4_DR|251801
-cattgt--aa-a-aa-g----tta-t-atgatcaattagt-cc-tga-cagca--t-at
-g--ttt-t--ta-g--------gtcattg-aaa-ctt-a-tt-g-aac--t---aa-at
ta-atcatg-tt-cc---aa-ct-taactt-t-t------a-t--gttatgca-ag-ct-
g-t-tt-taagtc-ag-ttta----a----cat--aa--c-a-ag-tt--ca-a--tg-g
actc--a-t-a-a-ggtt-aatttgattc-agcta-aa-aa-ac--tg-aaggcaac-ca
-gca------t-tt-tta--acagtg--
>EnSpm-N4_DR|251802
------------------------------------------------------------
------------------------------------------t---a---------a-gt
ta-cacaagttt-tt---aa-at-cag-tt-t-a-a-c--a-------------------
-------------------taa--ta----------t----a-ag-tt--ca-a--tg-g
actc--a---a-a-ggct-aatttgattc-agttt-aa-aa-tt--tt-aaggcaac-ca
-gga----ttt-tt-ctt--acagtg--
>EnSpm-N4_DR|251803
-------------------------------------taat-tt-tga-cagca--t-at
-g--tgt-t--ta-g--------gtcattg-taa-ctt-a-tt-a-aac--t---ag-gt
ta-ataatg-tt-ct---ta-ct-tac-tt-t-t-a-g--a-a--gttacgca-ag-ct-
g-t-tt-taagtc-ag-tttaa--ca----taa--ta--t-a-ag-tt--ca-a--tg-g
actc--a-t-a-a-ggct-taa--------------------------------------
----------------------------
>EnSpm-N4_DR|251804
-----ac--tg-t-aa-a----aca-t-atgaagaattagt-ca-caa-cagca--t-at
-g--ttt-t--ta-a--------tttattg-taa-ctt-a-tt-a-aac--t---aa-gt
ta-atcatg-tt-ct---aa-ct-taa-tt-t-t-a-c-aa-a--g-----------cc-
g-t-tt-tgagtc-ag-tttaa--ca----taa--ta--t-a-ag-tt--ta-a--tg-g
actc--a-t-aag--att-aaaattattt-agctt-ac-aa-at--at-aaggcaac-cg
-ggatt-------t-ttt--acagtg--
>EnSpm-N4_DR|251805
ctgtaaa--aa-a--a-a--a-atg-t-atgatcaattagt-cc-tga-cagta--t-at
-g--ttt-t--ta-g--------gtcattg-taa-ctt-a-tt-a-atc--t---aa-gt
aa-atcatg-tt-ct---aa-ct-tag-tt-t-t-a-t--a-a--gttacgca-ag-ct-
g-t-tt-taagtc-ag-ttgaa--ca----taa--ta--t-g-ag-tt--ca-g--tg-g
acta--a-t-a-a-ggtt-aatttaattc-ggctt-aa-aa-at--tt-aaggcacc-ca
-aga----ttt-tt-ttt--acagtg--
>EnSpm-N4_DR|251806
-cactgtt----a-aa-at---gta-t-gtgaacaattagt-ca-aga-cagca--t-ac
-g--ttt-t--ta-g--------gtcgt---t-------a-tt---a-ct-t----a-gt
ta-atcata-tt-ct----a-ct-t-a-tt-t-tta-t--a-a--gtta---a-ag--t-
g-t-tt-taagtc-ag-tttaa--ca----taa--ta--t---ag-tt--ca-g--ta-g
actc--a-t-a-a-ggtt-aatttgaatc-agctt-aa-aa--t--tt-aaggcaaccca
-gga----ttt-tt-t----acagtg--
>EnSpm-N4_DR|251807
--------------------------t-attaacaactggt-ga-tga-cagca--t-ac
-a--ctt-t--ca-a--------ttcattg-taa-ctt-a-tt-a-aac--t---aa-gt
ta-ataatg-tt-ct---aa-ct-taa-tt-t-t-a-c--a-a--gttacaca-ag----
-----------tc-ag-tttac--ca----taa--ta--t-a-ag-tt--ca-a--tg--
gacc--a-a-a-a-gatt-gatttgattt-acctt-aa-aa-tt--tt-aaggcaac-ca
-gga----tgt-tt--------------
>EnSpm-N4_DR|251808
-----------------------------tgaataatcagt-ca-tga-cagct--t-at
-g--ttt-t--ta-g--------ctcattg-tga-ctt-a--t-a-aac--t---aa-gt
ta-atcatg-ct-ct---aa-ct--------------t--a-a--gttatgca-ag-ca-
g-t-tt-taagtc-ag-tttaa--ca----tga--ta--t-a-ag-tt--aa-a--tg-a
actc--a-t-a-a-gttt-aatttgatgc-agctt----aa-at--tt-aaggcaac-ca
-gga----ttt-tt-t------------
>EnSpm-N4_DR|251809
----------a-a-aa-a----tga-t-atgattaataagt-tc-tga-cagca--t-at
-g--tgt-t--ca-g--------gtcattg-taa-ctt-a-tt-a-aac--t---aa-gt
ta-atcatg-tt-ct-------------tt-t-t-t-t--a-a--gttatttc-ag-tt-
g-t-tt-taagtc-ag-tttac--ca----taa--ta--t-a-ag-tt--ca-a--ta-g
actc--a-t-a-a-tgtt-catttgattc-agctt-aa-aa-at--tt-aaagcaaa-ca
-gga----ttt-----------------
>EnSpm-N4_DR|251810
-cactat--aa-a-ga-a----gta-t-atg-ataataagt-cc-tga-caaca--t-at
-g--tt------------------------------------------t--t---ag-gt
ta-aacatg-tt-tt---at-at-aaa-tt-t-t-a-t--a-a--gttacaca-ag-cc-
g-t-tt-taaatc-ag-tttaa--ca----taa--ta--t-a-ag-tt--ca-a--tg-g
actc--a-t-a-a-ggtt-aattt------------------------------------
----------------------------
>EnSpm-N4_DR|251811
------------------------------------------------------------
--------------------------------aa-a-----gt---a---------a-gt
ta-atcata-gt-ttt--ta-ct-t-a-tt-c---act----a-tgctttaca-cg-ct-
g-t-tt-ctaatc-agttttta--tg----taa--tt--t-a-tg-ct-a-a-a--tg-a
------c-t-a-g-agtt-tagtatagtc-acctt-ga-aa-tt--tt-aaggcaa----
----------------------------
>EnSpm-N4_DR|251812
------------------------------------------------------------
--------------------------------aa-a-----tt---a---------a-gt
ta-atcaga-tt-ttt--aa-ct-t-a-tt-t---atc----a-cgtttt-ca-ag-ct-
g-t-tt-caagtt-gg-tttca--tg----taa--gt--t-a-ag-cc-a-a-a--tc-a
------c-t-a-g-agtt-tagtatattc-aac---------tt--tt-aaggcaaag-a
-gta----ttt-tt-tt---t-------
>EnSpm-N4_DR|251813
------------------------------------------------------------
--------------------------atca-taa-a-----tt---a---------a-gt
ta-atcatt-tt-ttt--aa-ct-t-a-tt-t---atc----a-cgtttt-ca-ag-ct-
g-t-tt-taactt-gg-tttca--tg----taa--gt--t-a-ag-cc-a-a-a--tc-a
------c-t-a-g-agtt-tagtatattc-aac---------tt--tt-aaggcaaag-a
-gta----ttt-tt-tt---t-------
>EnSpm-N4_DR|251814
------------------------------------------------------------
--------------------------------aa-a-----tt---a---------a-gt
ta-atcata-tt-tct--aa-ct-t-a-tt-t---att----a-ggttttaca-ag-ct-
g-t-tt-taagtt-gg-tttca--tt----aaa--tt--t-a-tg-ct-a-a-a--ta-a
------t-a-a-g-agtt-tattatattc-aactt-aa-ag-tt--tt-aaacaagaa-a
-gat----ttt-at-tt-----------
>EnSpm-N4_DR|251815
------------------------------------ttagt-ct-tga-cagca--t-a-
ta---tttt--ta-g--------gtcatta-gaa-ctt-a-ct-a-aac--a---aa-gg
ta-atcaag-tt-ct---aa-ct-taa-tt-t-t-aat-aa-a--gttatgca-ag-ca-
g-t-tt-ccagtc-ag-tttaa--ca----taa--ta--t-a-ag-tt--ca-a--tg-g
a---------a---agtt-aatttgattc-agctttta-aa--a--aa-agggcagc-ca
-gga----ttt-ttgttt--acag----
>EnSpm-N4_DR|251816
---------aa-a-aa-a----ata-t-ctgatcaataggt-ca-tga-caaca--t-at
-g--ttt-t--ta-g--------ttaattg-taa-ctt-a-tt------------aa-gt
ta-atcatg-tt-cc---aa-ct-tat-tt-t-t-a-t--g-a--gttacaca-ag-ct-
g-t-tt-taagtc-ag-tttaa--ca----taa--cg--t-a-ag-tt--ca-aa-----
-----------------t-aatttgatta-agctt-aa-aa-gt--tt-aagtcaat-ca
-gta----ttt-tt--------------
>EnSpm-N4_DR|251817
------------------------------------------------------------
------------------------------------------------------------
----------------------------------------------------------t-
a-t-tt-taagtc-ag-tttaa--ca----tac--ta--t-a-ag-tt--ta-a--at-g
actc--a-t-g-a-ggtt-aatttgattc-agcta-at-ag-at--tt-aagacaac-ca
-gta----tgt-tt-at---acagcg--
>EnSpm-N4_DR|251818
-----at---g-a-------------t-atgatcaataggt-ca-taa-caaca--c-at
-g--ttt-t--ta----------gttattt-taa-ctc-a-tt-a-aac--t---aa-gt
ta-attaag-tt--tc--ag-ct-taa-tt-t-t-a-t--g-a--gttacaca-aa-ct-
g-t-tt-taaggc-ag-tttaa--ca---------t-----a-ag-tt--ta-aat---g
accc--a-t-g-a-ggtt-aatttggttc-agctt-aa-ga--t--tt-aatgcaat-ca
-g-a----ttt-tt-t----atagtg--
>EnSpm-N4_DR|251819
-cactgt--ga-a-aa-a----tga-t-ttgatcaataagt-ct-tga-caaca--t-at
-g--att-t--ta-g--------ttatttt-taa-ctt-a-tt-a-aac--t---aa-gt
tt-accatg-tt-cc---ag-ct-taa-tt-g-t-a-t--g-a--gttacgca-ag-ct-
g-t-tt-taagtc-ag-tttaa--ta----ta-----------ag-tt--ta-aat---g
actc--a-t-a-a-ggtt-aacttgacag-agctt-at-aa-at--tg-caggcaac-ca
-gta----ttt-tt--tc--agtg----
>EnSpm-N4_DR|251820
-cagtgt--ca-a-aa-a----tga-t-atgatctataaat-ca-tga-caaca--t-at
-g--ttt-t--ta-g--------ttaattg-tag-ctt-a-tt-a-aac--t---aa-gt
ta-atcatg-tt-cc---ag-ct-taa-tt-t-g-a-t----------------------
g-t-tt-taagtc-ag-tttaa--ta----taa--ta--t-a-ag-tg--ta-aat---g
acta--a-aaa-t-tttt-gatt-------------------------------------
----------------------------
>EnSpm-N4_DR|251821
-cactgt-----a-aa-a--a-tta-t-atgatcaattagt-ct-gga-caaca--t-at
-g--ttt-t--ta-g--------ttcattg-taa-ctt-a-at-a-aac--t---aa-ga
ta-atcatg-tt-ct---aa-ct-taa-tt-t-t-a-t--a-a--gtt-agca-ag-ct-
g-t-tt-taagtc-ag-gttat--ca----taa--ca--t-a-ag-tt--ca-a--tg-g
actt--a-t-ata-gggt-aagttgtttt-agctt-aa-aa-at--tt-aacgtaac-ca
-gta----ttt-tt--------------
>EnSpm-N4_DR|251822
----------------------tta-t-atgatcaatgagt-ta-tga-tgacg--t-at
-g---ttgt--taaa--------cttgt---tcatttttagtt-a-tac--a----a-gt
ta-atttag--t-c----agttt-------------------------------------
-at-gt--cattt-agg-ttaa-------------------a-a--t------------g
actc--a-t-a-a-agct-aatttgattc-a-----------------------------
----------------------------
>EnSpm-N4_DR|251823
-cactgt--a--a-aa-a--a-cta-t-aggctcaat---------ga-cggca--t-gt
-----tt-t--ta-g--------gtcattg-taa-ctt-a-ct-a-aac--t---aa-gt
ta-atcatg-tt-cc---aa-ct-taa-tt-t-t-a-t--a-a--gttatgca-tg-ct-
g-t-tt-taagtc-ag-tttaa--ca----taa--ta--t-a-ag-tt--ca-a--tg--
----------------tt-aatttgattc-agctt-aa-aa-at--tt-aggg--ac-ca
-ggac----tt-tt-ttt--acagtg--
>EnSpm-N4_DR|251824
--actgt--aa-a-aa-a----tta-t-atgatcaattagt-cc-tg------a--c-ac
-g--gtt-t--ta---------gatcattg-ata-ctt-a-ttaa-ac---t---ga-gc
ta-atcatg-tt-ct---ga-ct-taa-tt-t-ta--t--t-a--tttacgca-agc-ta
gttttt-tga-------tggac--------tta--t--tt-a-tt-tt------------
attt--a-t-t-a-gattt-attttattc-agcat-aa-aa-at--tt-aaggcaac-ca
-gaa----tttatt-tc---acattg--
>EnSpm-N4_DR|252643
--------------------------------------------------a---------
-----tt----t--------------------aa-ct---------g---------a-gt
ca-atcatg-tt-ct---aa-c--taa-ttgt---a-t--a-a--a-taaaca-ag-ct-
g-t-tt-taagtc-ag-tttaat-ca----tca--t--tt-a-ag-tt--ca-a--tg-g
actc--a-t-atg-ggt--aatttgattc-agctt-aa-aa-a---ttgaagacaac-ca
-gg-----ttt-ttttttttacagtgca
>EnSpm-N4_DR|252644
------------------------------------------------------------
-----------------------------------------------------------t
ta-atcatg-tt-ct---aa-ct-taa-tt-t-t-a-a--a-a--gttacaca-ag-ct-
g-t-tt-taagt---g-tttac--ca----taa--ta--t-a-ag-tt--ca-a--tg-g
actc--a-t-a-a-gggt-tatttaatac-agctt-aa-aa-at--gt-aagacaac-ca
-gga----ttt-tt-ttg---cagtgat
>EnSpm-N4_DR|252645
gcacagt--aa-a-aa-a----atg-t-atgataaattagt-ca-tga-cagca--t-at
-g--ttt-t--ta-t--------tttattg-ta---------------------------
-a-ataatg-tt-gt---aa-ct-taa-tt-t-a-a-t--a-c--gttacaca-ag-ct-
t-t-tt-ttagtc-ag-tttaa--ca----taa--ta--t-a-ga-tt------------
------------------------------------------------------------
----------------------------
>EnSpm-N4_DR|252646
-cactgt--aa-ataa------tt--t-atgatcaataagtcc--tga-c-gta--t--t
----tttgt--ta-g----------------t-----t---tt-a-aac--t------gt
ta-a----g--t-c----aa--t-taa-ttat-t-g-t--a-a--gt-g---acag--t-
g---tt--aa----a-----a---c----------------a-a--tt--ca-a------
------a-t--------tt-act-----c-aactt-aa-aaaatt-tt-aagg-------
----------------------------
>EnSpm-N4_DR|252647
----------------------------atgatcaataagt-cc-tga-caaca--t-ac
-g---tt-t--ta-g--------gtcattg-taa-ttc-a-------------------t
ta-atcatg-tt-ct---ag-ct-taa-tg-t-t-a-t--a-t--gttacaca-ag-ct-
g-t-tt-taagtc-ag-tttaa--ca----taa--ca--t-a-ag-tt--aa-a--tg-g
actc--a-t-a-------------------------------------------------
----------------------------
>EnSpm-N4_DR|329928
-cacggtt----a-aacac-----a-c-atgatcaatcagtcc--tga-cggca--t-gt
-g---ttgc--taag--------ctcactg-tac-ct-ga-tt-a-a-c--t---ga-gt
ta-atcatg-c--ct---ga-ct-t-a-tt-t-c-a-t--a-a---tcatgca-ag-c-a
g-t-tt-taagtc--g-ctcaa--ca----tag--ta--t-a-ag---------------
-ctc------a-g-ggt--ga-ctgattc-agct--ga-aa--t--tt-aagggaac-ca
-gga------t-tc-tt-----------
>EnSpm-N4_DR|329929
-cactgt---a-a-aa--------a-t-at------ctgat-cataga-cagat--t-at
-g--ctt-t--ta-g--------ttaagtt-t----------t-a-gtt--t---aa-gt
ta-atcatg-tt-ct---aa-ct-taa-tt-t-t-a-t--a-a--attacatg-ag-ca-
g-t-tt-taagtc-ag-tttaa--ca----taa--t-----a-ac-tt--ca-a--tg-g
actc--a-t-t-a-gttt-aatttgattc-agctt-aa-at-at--tt-aagacaat-ca
tg------ttt-tt-ttt----------
>EnSpm-N4_DR|329930
------------a-aata------a-t-atgatcaa--agc-ca-tga-ta-ca----at
-g-tttttt--ta----------gtcat----ag-ctt---tc-agaac--t---aa-at
ta-atcct--tt-tt---aa-cc-t-a-tt-t-t-a-tg-ata-tgttataca-ag-c-a
g-t-tt-taactc-aa-tttaa--ta----cga-gt---t-agag-tt-a-a-a--ca-g
a-----a-t-a-a-gatt-aatttgattc-aactt--a-a----------a---------
----------------------------
>EnSpm-N4_DR|329931
---------ta-a-ga-a--a-tta-t-atgatcagttagt-cc-tga-cagca--t-at
-g--ttt-t---a-g--------ttcattt-taa-ctt-a-tt-a-aac--g---aa-gt
ta-ttcgtg-tt-ct---ta-cc-taa-ta-t-t-a---------------ca-ag-ct-
g-t-tt-taagtc-ag-tttaa--ca----tca--tg--t-a-ag-tt--ca-g--tg-g
actc--a-t-g-a-ggtt-tatttgattc-agctt-aa-aa-at--tt-aagacacc-ca
-gga----ttt-tt-tt--tacagtg--
>EnSpm-N4_DR|329932
-cactgt--ta-a-aa-a----t-a-t-atgatcaattggt-cc-tga-caaca--t-gt
-----tt-t--ta-t--------atcattg-taa-ctt-a-ta-a-aat--t---aa-at
ta-a--------------aa-ct-tag--t-t-taa-t--a-a--gttac-----a-ct-
g-t-tt-taagtc-ag-tttaa--ca----taa--ta--t-a-ag-tt--ca-a--tg-g
actc--t-t-a-a-ggtt-gatttgtttc-agctt-aa-aa-a---tt-aaggcaat-ca
-gga-----tt-tt-ttt--cttagtg-
>EnSpm-N4_DR|329933
-cactgc--aa-a-aa-a----ata-t-aagatcgattagt-cc-tga-cagca--t-at
-g---tt-t--aa-g--------gtcattg-taa-ctt-a---------------aa-ag
ta-atcatg-tt-ct---aa-ct-taa-tt-t-t-a-t--a-a--gttaggca-at-ca-
g-t-tt-taagtc-ag-tttaa--ca----taa--ta--t-a-ag-tt--ta-a--tg-g
accc--a-t-a-a-ggtt-tattttattc-ggct--------------------------
----------------------------
>EnSpm-N4_DR|329934
-cactgt--ac-a-aaca--a-tca-t------------------------gac--a-ac
-a--ttg-t--ta-g--------ttcactg-taa-att-a-tt-a-aac--t---aa-gt
ta-atcatg-tt-ct---aa-c--taa-tt-t-t-g-t--a-a--gttacacg-ag-ct-
g-t-tt-taagtc-ag-tttac--ca----taa--ta--t-a-ag-tt--ca-a--tg-g
actc--a-t-a-a-ggtt-aatttgattc-agctt-aa-aa-at--a------tatg-ga
-ttt----ttt-tt-t-t--acaatg--
>EnSpm-N4_DR|329935
------------------------------------------------------------
--------------g--------atcactg-taa-ttt-a-tt-a-aac--t---aa-gt
ta-atcatg-tt-ct---aa-ct-taa-tt-tgt-g-t--a-a--gttgtgca-cg-ct-
g-t-tt-aaagtc-ag-tttaa--ta----tat--tg--t-a-ag-ta--ta-a--ac-a
actc--a-t-t-a-ggtt-tt-ttgattc-agctt-aa-aa-at--gt-aatgcaac-ca
-gtc----ttt-tt-a-t--acggtg--
>EnSpm-N4_DR|329936
---ctgt-aaa-a-aa-a----ata-t-ttgatcaattagt-ca-tga-cagca--t-at
-g--t-t-t--ta-g--------tt--------------------------a---aa-gt
ta-atcatg-tt-ct---aa-at-taa-tt-t-t-a-t--a-a--tttacaca-ag-aa-
g-t-tt-taagtc-ag-tttaa--ca----aaa--ta--t-a-ag-tt--ca-a--tg-c
actc--a-a-a-a-gttt---ttggattc-agctt-aa-aa-at--at-aagacaac-ga
-gga----ttt-tt--tt--acagtg--
>EnSpm-N4_DR|329937
-cactgt--aa-a-ac-a--c-tta-t-atgaacaattaga-ca-aga-cagac--a-tt
-t--ttt-t--ta-g--------ttcattg-taa-ctt-a-tt-a-aac--t---ta-gt
ta-atcatg-ta-cc---aa-ct-taa-tt-t-t-a-t--a-a--attatgca-ag-ca-
g-t-tt-taaatc-gg-tttga--ca----taa--ta--a-a-ag-tt--ca-a--tg-g
actc--a-t-a-g-ggtt-aatttgattc-agctt-aa-aa-at--gt-aaggcaac-ca
-gga----tat-tt-tt---acagtg--
>EnSpm-N4_DR|329938
--actgt---a-a-aa-a----tta-t-atgatcaccgagt-ca-tga-caact--t-tt
-g--ttt-t--ta-g--------ttcattg-taa-ctt-a-tt-a-aac--g---aa-gt
ta-atcatg-tt-cc---aa-ct-caa-ta-t-t-t-t--a-a--gttacaca-at-ct-
a-t-tt-taagtc-ag-tttaa--tg----taa--tg--t-a-ag-tt--ca-gat---g
actc------a-a-agtt-aatttaattc-aactt-aa-aa-at-----aaggcaat-ta
-gta----ctt-tt--t-----------
>EnSpm-N4_DR|329939
-cactgt--aa-a-aa----a-tca-t-atgagc----------------agct--t-tt
-g--ttt-t--ta-g--------ttaattg-taa-ctt-t-tt-t---------------
---aacatg-tt-ct---aa-c--tta-at-g-t-a-t--a-a--gttatgca-ag-ca-
g-t-tc-taagtc-agttttaa--ca----taa--ta--t-a-ag-tt--ca-a--tg-g
actc--a-t-a-a-ggtt-aatttgattc-agct--------------------------
----------------------------
>EnSpm-N4_DR|329940
--------------------------------------------------------t-at
-g--ttt-g--ta-a--------ttcattg-taa-att-a-tt-a-aac--t---aa-gt
ta-atcagg-ct-ct---aa-ct-taa-at-t-t------------------------c-
t-g-tt-taagtc-ag-tttaa--ca----taa--ta--t-a-aa-tt--ca-a--tg-g
actt--a-t-a-a--gtt-tatttgattc-agttt-aa-aa-at--tt-aagacaac-ca
-gga----tta-tt-tt---acagtg--
>EnSpm-N4_DR|329941
------------------------------------------------------------
--------------------------------aa-ctt-a-tt-a-ata--t---aa-ga
ta-atcctg-tt-tt---aa-ct-taa-tt-t-t-a-t--a-a--gttacgca-ag-gt-
g-t-tt-taagtcaag-tttaa--ca----caa--ta--t-a-ag-----------ta-g
actc--g-t-a-a-gttt-aatttgattc-agctt-aa-aattt--tt-aagacaac-ca
-gaa-----tt-tt-tt---acagtg--
>EnSpm-N4_DR|329942
-cactat---t-a-aa-a--a-tta-t-atgattaattagt-cc-tga-cagca--t-at
-g---tt-t--ta-g--------gtcattg-taa-ctt-a--------------------
----------tt-tt---aa-ct-taa-tt-t-t-a-t--a-g--gttacgct-aa-ct-
g-t-tt-taaatc-ag-tttaa--ca----caa--t-------ag-tt--ca-a--tg-g
aatt--a-t-a-a-gatt-aatttgattc-agctt-aa-aa-at--gt-agggcaat-t-
--------tat-ta-ttt--acagt---
>EnSpm-N4_DR|329943
-cactgt--a-----a-a----aaa-t-atgattaattcat-tg-tga-caaca--t-gt
-----tt-t--ta-g--------gtcattg-taa-ata-a-tt-a-aaa--t---aa-gt
ta-attttg-tt-tt---aa-ct-taa-tt-t-t-a-t--a-a--gttacaca-ag-ct-
g---tt-taggtc-ag-gttaa--ca----taa--ta--t-a-ag-tt--ta-a--tg-g
actc--a-t-a-a-agta-aatttgattt-agctt--a-aa-at--tt-aaggcaac-ca
-gta----tat-tt-t-t--acagtg--
>EnSpm-N4_DR|329944
-cactgt-aaa-a-aa-a----aaa-g-atgattaattagt-cc-tgt-cagcg--t-at
-g--ttt-t--ca-a--------gtcattg-taa-gaa-a-tt-a-aac--t---aa-gt
ta-atgatg-tt-ct---aa------c-tc-t-t-a-t--a-a--gttacaca-ca-ct-
g-t-tc-taagtc-ag-tttaa--ca----taa--ta--t-a-ag-tt--ca-a--tg-g
acta----------------atttgattc-agctt-aa-aa-at--tt-gaggcaac-ca
-gga----t-t-tt--tt----------
>EnSpm-N4_DR|329945
-----------------------ta-t-atgatcgattagt-cc-tga-cagca--t-at
----gtt-t--ta-g--------ttaattg-taa-cta-a-tt-a-aac--c---aa-gt
ta-atcatg-tt-ct---aa-tt-taa-tt-t-t-a-t--a-a--gttataca-ca-ct-
g-t-tt-taagt-----tttaa--ta----tta--ta--t-a-aa-tt--ca-a--tg-g
actc--a-t-a-a-ggtt-aatttgattc-agctt-aa-aa-at--tg-aaggcaac-ca
-ggat---ttt-tt-ttt--aaagtg--
>EnSpm-N4_DR|329946
-------------------------------------tagt-cc-tga-cagca--t-at
-g--ttt-t--ta-g--------gccattg-taa-ctt-a-gt-a-aac--t---aa-gt
ta-atcatg-tt-at---ag-ct-taa-tt-t-t-g-t--a-t--gttgcgca-ag-ct-
g-t-tt-caagta-ag-tttaa--ca----tca--ta--t-a-ag-tt--ca-a--tg-g
actc--a-t-a-a-ggta-aatttgattc-agggt-aa-aa-gt--ta-aaggcaac-ca
-gga----tgt-tt-t-t--acagtg--
>EnSpm-N4_DR|329947
-cactgt--aa-a-a--a----tag-a-atgatcaagtagt-ct-aga-cagca--t-at
-a--ttt-t--ta-g--------ttcattg-tac-ctt-a-tt-a-aac--a---aa-gt
ta-atcatg-tt-ca---aa-ct-tca-at-t-t-a-t--g-a--gttatgca-ag-ct-
g-t-tt-taagtc-ag-ttta----------------------cg-tt--ca-a--tg-g
actc--a-t-a-a-ggtt-aatttgattc-agctt-ca-aa-at--ta-aaggcaac-ca
-tga------------------------
>EnSpm-N4_DR|329948
-cactgt--aa-a--a-a--a-tca-t-atgatcaattatt-tt-tga-cagca--t-at
-g---tt-t--tg-g--------gtcattg-taa-ctt-a-tt-a-aac--t---aa-gt
ta-agcatg-tt-ct---aa-ct-taa-tt-t-t-a-t--g-a--gttatgca-ag-ct-
g-t-tt-ta---------------------------------------------------
------------------------------------------------------------
----------------------------
>EnSpm-N4_DR|329949
-----------------------------------------------a-cagca--t-aa
-g--ttt-t--ta-t--------ttcattg-taa-ctt-a-tt-a-aac--t---aa-gt
ga-atcatg-tt------------taa-tt-t-t-a-t--a-g--gttacgca-ag-ct-
g-t-tt-taagtc-ag-tttaa--ca----taa--ta--t-a-ac-ct--ca-a--tg-g
actc--a-a-a-a-ggtt-aatttga-tg-agctt-aa-aa-ac--tt-aaggcaac-ca
----------------------------
>EnSpm-N4_DR|329950
-----------------------------------------------a-cagca--t-aa
-g--ttt-t--ta-t--------ttcattg-taa-ctt-a-tt-a-aac--t---aa-gt
ga-atcatg-tt------------taa-tt-t-t-a-t--a-g--gttacgca-ag-ct-
g-t-tt-taagtc-gg-tttaa--ca----taa--ta--t-a-ac-ct--ca-a--ag-g
actc--a-t-a-a-ggtt-aatttgattc-agctt-aa-aa-ac--tt-aaggcaaa-ca
-ggat---ttt-----tt--acagt---
>EnSpm-N4_DR|329951
-caatgt--aa-a-aa-ac-a-aa----ttgaacaattagt-ca-tgc-caaca--t-gt
-g--ttt-t--ta-g--------ttcattg-taa-ctt-a-tt-a-aac--t---aa-gt
ta-gtcacg-tt-tt---aa-ct-taa-tt-t-ta--t--a-a--gttatgca-aa-c-a
g-t-tt--aaagc-ag-tttaa--ga----taa--ta-gt-t-aa-tt--ca-a--ta-a
actc--a-t-a-c-ag-ta-atttga----------------------------------
----------------------------
>EnSpm-N4_DR|329952
--actgt--aa-a-aa--------a-t-atgatcaataagt-cc-tga-caata--t-at
-g--ttt-t--ta-g--------gtcattg-taa-ctt-a-tt-a-aac--t---ac-ca
ta-attatg-tt-ct---aa-ct-tat-tt-t-t-a-t--a-a--gttaagca-ag-ct-
g-t-tt-taagta-ag-tttaa--ca----taa--tt--t-a-ag-tt--ca-a--tg-g
actc--a-t-g-a-ggtt-aatcggcttc-agctt-aa-aa-at--tt-aaggcagc---
----------------------------
>EnSpm-N4_DR|329953
---------aa-g-aa-a----t------tgatcaattagt-cg-tta-cagca--c-at
-g--ttt-t--ta-a--------ctttttg-taa-ctt-a-tt--------a---aa-gt
ta-atcaca-ttc-t---aa--tctaa-tt-t-t-a-t--a-a--gttatgca-ag-ct-
g-t-ct-taaa----------------------------------at---ca-a--tg-g
actc--a-t-g-a-ggttaaatttaattc-atctt-aa-aa-at--tt-aaggcaac-ca
-gga----ttt-tt-tct--acagtg--
>EnSpm-N4_DR|329954
---------aa-a-aa-a----tta-t-atgatcaattagt-ca-tga-cagca--t-gt
-t--att--------------aggccattg-caa-ctt-a-tt-a-aaa-----------
-------------------------------------------------caca-cg-ct-
g-t-tt-tgagtc-ag-tttaa--ca----t-------at-a-aa-ct--ca-atg---g
attc--a-t-a-a-gctt-aattagattt-agctt-aa-aa-att-----aatcaac-ca
-ggat---tta-tt-tt---acagcg--
>EnSpm-N4_DR|329955
-cactgt-----a-aa-a--c-tta-t-atgaacaattagt-cc-tga-cagca--t-at
-g--ttt-g--ta-t--------ttcattg-taa-ctt-a-tt-a-atc--t---aa-gt
ta-atcatg-tt--t---ta-ct-tta-tt-g-t-a-t--a-a--gttacgca-ag-ct-
g-t-tt-taagtc-ag-tttaa--ca----taa--ta--t-a-ag-tt------------
------------------------------------------------------------
----------------------------
>EnSpm-N4_DR|329956
------------a-aa-a--t-tga-t-atgatcaattagt-ca-tga-cagcg--t-at
-g--ttt-t--ca-g--------ttcattg-taa-ctt-a-tt-a-aa---t---aa-gt
ta-atcata-tt-ct---aa-ct-taa-tt-t-t-a-t--a-a--gttacgca-ag-tc-
----tt-caagtc-ag-gttag--ca----taa--ta--t-a-ag-tt--ca-a--tg-g
actc--a-t-a-a-ggtt-catttgattc-agctt-aa-aa-at--tt-aaggcaat-ca
-gta----ttt-tt-ttattacaatg--
>EnSpm-N4_DR|329957
-cactgt---a-a-a--t--a-aaa-t-atgaccaattagt-ta-taa-aaaca--t-gt
-t--tttat--ta-g--------tttattg-taa-ctt-a-tt-a-aac--t---aa-gt
ta-atcttg-gt--g---aa-cc-ttg-tt-t-t-a-c--a-a--gttaagca-ag-ct-
g-t-tt-tgagtc-ag-tttaa--ca----taa--aa--t-a-ag-tt--ca-g--tg-g
actc--a-t-a-a-gact-catttgattc-agctt-aa-aa-at--gc-aaggcaac-ca
-gta----ttg-tt--------------
>EnSpm-N4_DR|329958
------------------------------------------------------------
-----------------------------------ctt-a-ct-a-aac--t---aa-gt
tt-atctta-tta-t---aa--tatat-tt-c-tga-t--a-a--gttatgca-ag-ct-
g-t-ta-taagtc-a------g--ct----tga--ca--t-a-agct---ca-a--tg-g
actt--a-t-a-t-tcttcaatctgattc-atattcaa-aa-ag--tt-aaggcatc-ca
-gga----ttt-tt-ttt--atagt---
>EnSpm-N4_DR|329959
-caatgt--aaaa-aa-a----tta-t-atgatcagttagt-cc-tgg-cagta--t-at
-g---tt-t--ta-g--------gtcattg-taa-cttaa-t--a-aac--t---aa-gt
ta-acc---------------------------t-a-t----aa-gttatgca-ag----
------------c-ag-tttaa--ca----tat--tg--taa-aa-ct--ca-a--tt-g
actc--a-t-a-t-ggtt-aattgcattc--gctt-aa-aa-at--at-aaggcaat-ca
-gg-tt--tgt-tt-ttt--acagt---
>EnSpm-N4_DR|329960
-cactgt-----a-aa-a--aatga-t-tggatcaattagt-ca-tga-caaca--t-ag
-a--gtt-t--ta-a--------ttcattg-taa-ctt-g-tt-a-a-c--t---aa-gt
ta-atcatg-tt-ct---aa-ca-tat-tt-a-t-a-c--a-a--gttacaca-ag-ct-
g-t-tt-taagtc-ag-tttaa--ta----taa--ta--t-a-gg-tt--ta-a--ta-g
actc--a-t-a-a-ggtt-aatttgattc-aactt-aa-ag-at--tt-aaggcgac-ca
-gtat-ttg---tt-ttt--acagtg--
>EnSpm-N4_DR|329961
------t--ga-a--a-c--a-tta-t-ttgatcaattagt-ca-aaa-caacatat-at
-g--ttt-t--ta-g--------ttcattg-taa-agt-a-tt-a-aac--t---aa-gt
ta-atcatg-tt-ct---aa-ct-taa-tt-t-t-a-t--a-a--gttacgca-ag-ct-
t-t-tt-taagtt-ag-cttaa--ca----taa--ta--a-a-ag-tg--ca-a--tg-g
actc--a-t-a-a-ggtt-aatttgattc-agctt-aa-aa-at--tt-aaggcaat-ca
-ggg-----tt-tt-ttt--acagtg--
>EnSpm-N4_DR|329962
-cactg---ta-a-aa-a--a-tta-t-atgaacaattagt-ca-tga-cagca--t-at
-g--tgt-t--ca-a--------ttcattg-tag-ttc-a--------------------
-a-gtcatg-tt-ct---aa-ct-taa-tt-t-t-a-t--a-t--gttatgct-ag-ca-
g-t-tt-tatttc-ag-tttaa--ca----taa--ta--t-a-ag-tt--ca-a--tg-t
actc--a-t-a-a-ggtt-catctgattc-agctt-aa-aa-gt--tt-aaggcaac-ca
-tga----ttt-tt-tt---acagtg--
>EnSpm-N4_DR|329963
-caatgt--a--a-aa-a--a-tta-t-aggatgaattagt-cc-tga-cagca--t-at
-g---tt-t--ta-g--------gtcattg-taa-cct-a-tt-a-aac--t---aa-gt
ta-atcatg-tc-ct---aa-ct-taa--t-t-t-a-t--a-a--gttacgca-ag-ct-
g-t-tt-taagtc-ag-tttaa--ca----t----------a-aa-tt--aa-a--tg-a
actt--a-a-a-a-ggtt-catttaattt-agctt-aa-aa-at--tt-a----------
----------------------------
>EnSpm-N4_DR|329964
----tgt--aa-a-aa-a----tta-t-ataaccaattaga-ca-tga-cagca--t-at
-g--ttg-t--ta-g--------ttcattt-taa-ctt-a-tc-a-aac--t---aa-gt
tc-atcatg-tt-ct---aa-ct-taa-tt-c-t-a-t--a-a--gttacgca-ag-ct-
g-t-tt-taactc-ag-tttaa--ca----taa--ta--t-a-ag-tt--ca-a--tg-g
ac----------t-ggtt-aatttgattt-agctt-aa-aa-aa--at-aagacaac-ca
-gga----ttt-tt-ttt--atagtg--
>EnSpm-N4_DR|329965
-cactgt--ca-a-a--a----tta-t-atgatcaatttgt-ca-tga-tgaca--t-at
-g--ttt-t--ta-a--------ttcattg-taa-ctt-a-tt-a-aac--t---aa-gt
aa-atcatg-tt-ct---aa-ct-tca-tt-t-a-t-t--a-a--gttattta-ag-ct-
g-t-tt-taagtc-aa-attga--ca----taa--ta--t-a-aa-tt--c-----tg-g
actg--g-t-a-g-ggtt-attttgattc-agctt-aa-aa-tt--ta-agagcaac-ca
-gga----ttt-at--tt----------
>EnSpm-N4_DR|329966
-cactgt--aa-a-aa-a--a-tta-t-atgatccatcaat-cc-tgg-cagca--t-at
-g---tt-t--ta-g--------gtcattg-taa-ctc-a-tt-a-aac--t---aa-gt
ta-atcatg-tt-ct---aa-ct-taa-tt-t-t-a-t--a-a--gttcggca-ag-ct-
g-t-tt-taactc-ag-tttaa--ca----ta-----------ag-tt--ta-g--ag-g
actc--a-t-a-t-ggct-catttgattt-agctt-aa-aa-aa--tt-agcgtaac-cc
-aga------t-tt-ttt--acagtg--
>EnSpm-N4_DR|329967
-cactg---ta-a-aa-c--a-ttg-t-atgaacaattagt-ca-tga-caaca--t-at
-g--ttt-t--ta-g--------tccattt-taa-ctt-a-tt-a-aac--t---aa-gt
-a-atcatg-tt-ct---aa-cc-taa-tg-t-t-a-t--a-t--gtaatgca-ag-ca-
g-t-tt-gaagtc-ag-tttaa--ca----tga--ta--t-g-gg-tt--ca-a--tg-g
actc--a-t-a-a-ggtt-aattttttta-agctt-aa-aa-at--tg-aaga-aac-ca
-gga----ttt-tt-t----acagtg--
>EnSpm-N4_DR|329968
---ctgt--aa-a-aa-a----ata-t-atgattaattagtcc--tga-cagcc--t---
---gttt-t--ta-g--------ttcattg-taa-ctt-a-tt-a-aac--t----aagt
ta-atcatg-tt-ct---aa-ca-taa-tt-t-c-a-g--a-a--gttacgca-ag-ct-
g-t-tt-taagtc-ag-ttta-------------ata--t-g-ag-tt--ca-a--ta--
------------------------------ggctt-aa-aa-at--tt-aactcaaa-ca
-gat----ttt-tt-ttt--acagtg--
>EnSpm-N4_DR|329969
-cactgt--aa-a-aa-a----cta-t-atgatcaatcagt-ca-tga-caaca--t-at
-g---tt-t--taag-------------gg-caa-ctt-a-ttt--a----t---aa-gt
t-------g-tt-tt----g-c---aa-tt-----------------tatgca-ag-ct-
g-t-tt-taagtc-ag-tttaa--ca---------ta--t-a-a--tt--ca-a--tg-t
actc--a-t-a-a-ggtt-aatttgattc-agctt-aa-aa--t--tt-aagtcaac-ca
-gga----ttt-tt-tt---gcagtg--
>EnSpm-N4_DR|329970
-cattgt--aa-a-aa----a-tta-g-acgaacaattagt-tt-tga-cagca--t-at
-g--ttt-t--ta-g--------gtcattg-tca-cct-a-tt-a-aac--t-a--a-gt
ta-atcatg-tt-tt---aa-cc-taa-tt-t-g-a-t--a-a--gttatgca-ag-ca-
g-t-tt-taagtc-ag-tttac--ca----taa--ta--t-a-ag-tt--ca-a--tg-a
actc--a-t-a-a-gatt-aatttgattc-agctt-ta-aa-aa--tg-aaagcaac-ca
-gga-----tt-tt-ttt--gcagtg--
>EnSpm-N4_DR|329971
-cactgt--aa-a-aa-a----ttc-t-atgattaaatagt-ca-tga-cagca--t-at
-g--ttt-t--tg----------ttcattg-taa-ctt-a-tt-a-aac--t---aa-gt
ta-atcatg-tt-ct---aa-ct-t-----------------------------------
--------aggtc-aa-tttaa--ta----taa--ta--t-a-ag-tt--ga-a--tg-g
attc--a-t-tgaaggtt-tatttgattc-agcct-aa-at-gt--ttaaaggcaat-ta
-gggtt--ctt-tt-ttt--acagtg--
>EnSpm-N4_DR|329972
-cactgt--ac-a--a-a----tta-t-atgaacaattagt-ca-tca-cacaa--t-at
-g---tt-t--ta-c--------ttcattg-taa-ctt-a-tt-a-tat--t---aa-ct
ta-atcatg-tt-ct---aa-ct-taa-cc-t-t-a-t--a-a--gttatgca-aa-c--
--t-tt-taagtc-ag-tttaa--ca----taa--ta--t-a-ag-tc--ca-a--tg-g
actc----------------------------att-aa-aa-at--tt-a----------
---------------ttt----------
>EnSpm-N4_DR|329973
-----gt--aa-a-ga-a----ata-t-aagaacaattagt-ca-tga-cagca--c-gt
-t--ttt-t--ta-g--------tttattg-taa-ctt-a-tt-a-aac--a---aa-gt
ta-atcatg-tt-ct---aa-ct-tat-tt-t-t-a-t--a-a--gttatgca-ag-ta-
g-t-tt-taagtc-ag-tttaa--ct----caa--ta--t-a-tg-tt--ca-a--tt-g
actt--a-t-a-a-tgtt-aatttgattt-agctt-aa-aa-tt--tt-aaggcaaa-ta
-a------cat-tt-ctt--acagtg--
>EnSpm-N4_DR|329974
-cactgt---aca-a--a--a-tta-t-atgaacaattagt-ta-tta-cagca--t-at
-g--ttt-t--ta-a--------ttcattg-taa-ctt-a-tt-a-aac--t---aa-gt
----------tt-tc---aa-tt-tt----------------------gcaca-ag-ct-
g-t-tt-taagtc-ag-tttaa--ca----tat--ta--t-a-ag-tt--ca-g--tg-t
actc--a-t-a-a-ggtt-aagttgattc-agctt----aa-at--tt-aaggcaac-ca
-gtt----ttt-tt--tt--acagtg--
>EnSpm-N4_DR|329975
-cactgt---a-a--a-a--a-ata-t-atgatcaattagt-ca-taa-cagca--t-at
-a--ctt-t--ta-g--------ttcattg-taa-ctt-------------t---aa-gt
ta-attatc-tt-ct---ca-ct-----tt-t-t-a-c--a-a--ggtatgca-ag-ct-
g-t-tt-taagtc-ag-tttaa--ca----taa--ta--a-g-ag-tt--ca-a--tg-g
actc--a-t-a-a-ggtt-aatttgattc-agctt-aa-aa-at--tt-aaggcaag-ca
-gga-----tt-tt-ttt--acagtg--
>EnSpm-N4_DR|329976
-cacttt--aa-a--a-a--a-tta-t-atgatcaatatgt-cc-tgg-cagca--t-tt
-g--ttt-t--ta-g--------gtcattg-taa-ctt-a-tt-a-aac--t---aa-gt
ta-atcttg-tt-ct---ta-ct-taa-tt-t-t-a-g--a-a--gttacgcg-ag-ct-
g-t-tt-taagtc-ag-tttaa--ca----taa--ta--t-a-ag-tt--ca-a--ta-g
actc--g-t-a-a-ggtt-aatttgattc-agctt-aa-aa-at--tt-agggcatc-ca
-gga----tat-tt-ta----cagtg--
>EnSpm-N4_DR|329977
-cactgt--aa-a-aa-a--ctttatg-a--------tagt-cc-tga-cagtg------
-----tt-t--ta-g--------gccact--tag-gat-a-tt-a-aac--t---aa-gt
aa-atcatg-tt-ct---aa-ct-taa-tc-a-t-g-t--a-g--gttacgta-ag-ct-
g-t-tt-taagtc-ag-tttaa--ca----taa--ta--t-a-ag-tt--cc-a--tg-g
actc--a-t-a---------atttaattc-agctt-aa-aa-at--tt-aaggcaac-ca
-gga-----tt-tt-ttt--acagtg--
>EnSpm-N4_DR|329978
-cactgt--ca-a-aa-a-aa-cta-t-acaacaaattagc-ca-tga-caaca--t-ta
-t--gtt-t-------------------------------------aat--c---aa-gt
ta-atcatg-tt-ct---aa-tt-taa-tt-t-t-a-t--a-a--gttacgca-ag-ct-
g-t-tt-aaagtc-ag-tttaa--ca---------ta--c-a-ag-tt--ca-a--tg-g
actc--a-t-a-a-ggtt-aatttgattc-agctt-ta-aa-at--tt-aaggcaac-ca
-gga-----tt-tt-ttt--accgtg--
>EnSpm-N4_DR|329979
-cactg---tg-a-aa-a----gta-t-gtgatcaatta-----------gcca--t-at
-g--ttt-t--tt-g--------ttaattg-t----------------------caa-gt
ta-atcatg-at-ct---aa-ct-taa-tt-g-t-a-t--a-a--gttacgca-aa-at-
g-t-tt-t--gtc-ag-ttaaa--ta----tat--ta--t-t-aa-tt--cc-a--at-g
actc--a-c-a-a-ggtt-catttgattc-agctt-aa-aa-at--tt-agagcaac-ca
-gta----ttt-tg-ttt--aca-----
>EnSpm-N4_DR|329980
-cactgt--aa-a-aa-a----tta-t-ataaacaattagt-ca-tga-cagca--t-at
-g--ctt-t--tt-g--------ttcattg-taa-ctt-a-tt-a-aac--t---aa-gt
ta-atcttg-tt-ct---aa-ct-taa-ta-t-t-a---------gttattta-aa-aa-
g-c-ta-taagtc-ag-tttaa--ca------a--aa--t-a-ag-tt--ca-g--tg-g
actt--c-t-a-a-gggt-catttgactc-aactc-aa-at-ga-----aagccaac-ca
-gga-----ta-tt-ttt--atagtg--
>EnSpm-N4_DR|329981
---ctgt--aa-a---aa----ata-t-attatcggttagt-ca-taa-caaca--t-at
-g--ttt-t--ca---ttt-tcatttatta-------a-a-at-a-atg--t---aa-gt
ta-gccctg-tt-tt---aa-ct-tta-ttct-tt--t--t-a--gtcacaca-ag-ct-
g-t-tt-taagtt-----------------taa--c--gt-a-ag-tt--aa-aat---a
act-----t-a-a-gttt-aatttgattt-aactt-aa-at-tta-----aggtaat-tg
-tgat---ttt-t---------------
>EnSpm-N4_DR|329982
-cactg----a-a-aa-aa---atg-t-atg-----ttagt-c-atga-taaca---aac
---cttt-t--ta-g--------ttcattg-taa-cat-t-tt-a-aac--t---aa-g-
ta-atcatg-tt-ct---aa-ct-taa-tt-t-t-ag---a-a--gttactca-ag-c-t
g-t-tt-taagtc-ag-tttaa--ca----t----ca--t-a-ag-tt--ca-a--ca-g
actc--a-t-a-a-ggtt-aatttgattc-agctt-aa-aa-a--att-aagccaac-ca
-gga----tta-tt-ttt--tcagtg--
>EnSpm-N4_DR|329983
---------ta-a-aa-a--a-cta-t-atgaacaattagt-ca-tga-cagca--t-gt
-g--ctt-t--ta-g--------ttctgtg-aaa-ctt-a-tt-a-aac--tt-agg-tt
aa-atcatg-tt-ct---aa-ct-gct-ag-c-t-t-a--a-a--gttatgca-ag-ct-
g-t-tt-ttattc-ag-tttaa--ca----taa--ta--t-a-ag-tt--ca-g--tg-g
actc--a-t-a-a-agtt-aatttgattc-agctt-aa-ac-at--tt-aaggcgac-ca
-ggat-------tt-tttt-acagtg--
>EnSpm-N4_DR|329984
-cactgt--aa-a--a-a--aaata-c-atgatcaattaat-cc-tga-cagca--t-at
-g--ttt-t--ta-g--------gtcattg-tga-ctt-a-tt-a-atc--t---aa-gt
ta-ttcatg-tt-ct---aa-ct-taa-tt-t-t-t-t--a-a--gttacgca-ag-ct-
g-t-tt-taagtc-ag-tttaa--ca----c----aa--t-a-tg-tt--ca-a--tg-g
actc--a-t-a-a-ggtt-aacttgattc-agcct-aa-aa-at--tt-aaggcaac-ca
-gga----ttt-tt-ttt--acagt---
>EnSpm-N4_DR|329985
--actgg--aa-a-aaca----tca-c-atgatcaatgtaa-tg-aaa-g--tg--c-gt
-g--ttt-t--ta---------tgttaact-caa-ctt-a-ttta-aa---t---aa-gc
aa-cccatt-at-tt---aa-ctttta-at-t-tt--t--a-a--gtcataaa-a-----
----gc-tgt-------tttaa--------tgc---------------------------
------------a-agtta-aaatga----------------------------------
----------------------------
>EnSpm-N4_DR|329986
----ctg---t-a-aa-a----aat-t-atgatcaattagt-ca-taa-tagca--c-at
-g--ttt-t--ta-g--------tttattg-taa-ctt-a-tt-a-aact-t---aa-gt
ta-attatg-tt-ct---aa-ct-taa-tt-t-t-a-t--a-a--gttatgca-ag-ct-
g-t-tt-taagtc-ag-tt-----------taa--ca--t-a-ag-tt--ca-t--tg-t
actc--a-t-a-g-ggtt-tatttgattc-agctt-aa-aa-at--tt-atggcaac-ca
-gtt----ttt-tt-ttt----------
>EnSpm-N4_DR|329987
-----------------------ta-t-atgatcatctagt-ca-taa-caaca--t-tc
-g--ttt-t--ta-g--------ttcattg-taa-cat-a-tt-a-aac--t---aa-gt
tc-atcata-tt-ct---aa-ct-taa-tt-t-t-a-t--a-a--gttgcgca-ag-at-
g-t-ct-taagtc-ag-tttaa--ca----taa--ta--t-a-aa-tt--ca-a--tg-g
acac--a-t-a-a-ggtt-aatttgattc-agctt-aa-aa-at--tt-caggcaac-ca
-ata----ttt-tt-t-t--t-------
>EnSpm-N4_DR|329988
-cactgt--ag-g-aa-a----tta-t-atgactagttagt-ca-taa-aacca--t---
----gtt-t--ta-g--------ttcattg-taa-ctt-g-tt-a-aac--t---aa-gt
ta-atcatg-tt-ct---aa-ct-tag-tt-c-t-a-t--a--------cgca-ag-ct-
g-t-tt-taaatc-ag-ttaaa--ca----taa--ta--a-a-ag-tt--ca-a--tg-g
actc--a-t-a-a-ggtt-cattcgattc-agctt-aa-aa-at--tt-aaggtgac-ca
-gta----ttt-tt-att--acagt---
>EnSpm-N4_DR|329989
------------------------a-t-atgattaat-agt-c-ttga-caaca--t-at
-g--tta-t--ta-g--------ttcattg-taa-ctt-a-tt-a-aac--t---aa-gt
ta-atcatg-tt-ct---aa-ct-taa-tt-g-t-a-t--g-a--tttaagca-tg-ct-
g-t-tt-taagtt-ag-t---a--ta----cca--ta--t-a-ag-tt--ta-a--cg-g
actt--a-a-a-a-ggtt-aatttggttc-agtttaaa-aa-a--att-aaggcaac-cg
-ggac---tttatt-t----acagtg--
>EnSpm-N4_DR|329990
-cactgt--aa-a-aa-at-----a--catgatcaattagt-a-gtaa-cagca--t-at
-a--ttt-t--ta-g--------atcattg-taa-ttt-a-ttta-aa-------aa-gt
ta-atcatg-tt--t---aa-ct-taa-tt-t-t-a-tg---at--ttaagca-aga-t-
g-t-tt-ttagta-gg-tttag---g------a--ta--t-a-ag-tt--ca-a--tg-g
gctc--a-t-a-a-ggtt-aatttgattc-agctt-aa-aa--t--tt-aaggcaac-ca
-gaaa---ttt-tt-t----acagtg--
>EnSpm-N4_DR|329991
----------------------tca-t-gcgatcaattagt-cc-tga-tagca--t-at
-g--ttt-t--t--g--------gtcattg-taa-ctt-a-tt-a-atc--t---aa-at
ta-aatatg-tt-tt---aa-ct-taa-tt-t-a-a-t--a-a--gttacgca-ag-ct-
g-t-tt-taagtc-ag-attaa--ca----taa--ta--t-a-ag-tt--ca-t--tg-g
a-----a-t-a-a-agtt-aatttgattc-aacct-aa-aa-at--tt-a---aagc-aa
----------------------------
>EnSpm-N4_DR|329992
-cactg---ta-a-aa-t--a-tta-t-atgatcaattatt-cc-tga-aagca--t-at
-g--ttt-t--ta-g--------gtcattg-caa-ctc-a-tt-g-aac--t---aa-gt
ta-atcacg-tt-ct---aa-ct-tca-tt-t-t-a-t--a-t--gttacgca-aa-ct-
t-c-tg-taaatc-ag-tttaa--ca----taa--ta--t-a-ag-tt--ca-a--tg-g
actc--a-t-a-a-ggtt-aatttgattc-agctt-aa-aa-at--gt-tagg-------
---------at-tt-tt---acagtg--
>EnSpm-N4_DR|329993
-cactga--aa-a-ag-a----ttt-t-atga---aaaaac-ca-aat-caaca--a-at
-a--ttt-c-------------agttgctt-taa-ctt-a-ttta-aa---c---aa-at
ta-atcatg-tt-tc---aa-ct-att-tt-a-tg--t--a-a--attataca-aag-t-
-----t-taa-------atcga--------tga--t--gt-a-ag-tta---aaat---g
acta--a-a-a-a-agtta-atttgattc-aacta-ca-aa-ca--tt-aagtcagc---
----------------------------
>EnSpm-N4_DR|329994
------------a-aa-a----gttat-atgagcaattagt-cc-cga-cagca--t-a-
gg---t-tt--ta-g--------gtcatta-taa-ctc-a-tt-a-aac--t---aa-gt
ta-atcaag-tt-ct---aa-ct-taa-tt-t-t-g---ta-a--gttatgca-ag-tt-
g-t-tt-taagtc-ag-tt------a----taa--ta--t-a-ag-tt--ca-a--tg-g
actc--a-taa---agtt-aatttgattc-agctttaa-aa--t--ca-aagtcaa----
----------------------------
>EnSpm-N4_DR|329995
-cactgt--------a-a--a-ata-t-atgatcaattagt-cc-tga-caaca--t-tt
-g---tt-t--ta-g--------gtcattg-taa-ctt-a-tt-t-aac--c---aa-gt
ta-atcatg-tt-ct---aa-ct-taa-tt-t-t-a-t--a-a--gttacgca-ag-ct-
g-t-tt-taagtc-ag-tttaa--ca----tta--ta--a-a-ag-tt--ca-a--ta-g
actca-t-t-a-g-agtt-aatttcatta-agctt-aa-aa-at--tt-aaagcaac-ca
-tttt---ttt-ac--------------
>EnSpm-N4_DR|329996
-cactgt---a-a-aa-a------------tataaattagt-cc-tga-cagca--t-at
-g--tttat--tt-g--------taacttg-taa-ctt-a-tt-a-aac--t---aa-gt
ta-atcatg-tt-ct---aa-ct-taa-tt-t-t-a-t--t-a--gttacgca-ag-ct-
c-t-tt-taagtc-ag-tttaa--ca----taa--tt--g-a-at-tt--cg-a--tg-g
actc--a-t-a--aggtt-aatttgtttg-agctt-ac-aa-a---tt-aaggttac-ca
-aaac-------tt-tt-----------
>EnSpm-N4_DR|329997
-----------------------------taatcaattagt-ca-gga-aagag--t-at
-g--ttt-t--ca-g--------ttcattg-taa-cct-a-tt-a-aac--t---aa-gt
ta-atcatg-tt-ct---aa-ct-ttg-ag-c-t-t-t--t-g--aactgtta-ag-ct-
g-t-tt-taagtc-ag-gttag--ca----taa--ta--t-a-ag-ttg-ga-a--tg-g
actc--a-----------------------------------------------------
----------------------------
>EnSpm-N4_DR|329998
-cactgt--aa---aa-a--a-tga-t-atgatcaattagt-cc-tga-cagca--t-a-
-----tt-t--ta-g--------gt---------------------cac--t---aa-gt
ta-atcata-tt-ct---aa-ct-taa-tt-t-t-a-t--a-a--gttgcaca-ag-ct-
--g-tt-taggtg-ac-ctaaa--ca----tga--ta--t-a-ag-tt--ta-a--tg-g
actc--a-t---------------------------------------------------
----------------------------
>EnSpm-N4_DR|329999
---ctgt--aa-a-ca-a----tta-t-agcatcaattagt-cc-tga-cagca--t-at
-g--ttt-t--ta-g--------ttcattg-taa-cct-a-at-a-atc--t---aa-gt
ta-atcatg-tt-ct---aa-ct-taa-tt-t-t-a-t--a-a--gtcacgca-ag-ct-
g-t-tt-taagtc-ag-tttaa--ca----taa--ta--t-a-ag-tt--ca-g--ta-g
act-----t-a-a-ggtt-aatttgaatc-agctt-aaaa--------------------
----------------------------
>EnSpm-N4_DR|330000
-cactg---aa-a-aa-a--a-tta-t-ataatcaattagt-cc-tga-cagca--t-at
-g--ctt-t--ta-g--------atcattg-taa-ctt-a-tt-a-aac--t---aa-gt
ta-atcatg-tt-ct---aa-cc-taa-tt-t-g-a-t--a-a--gtt-acca-at-ct-
g-t-tt-taggtc-ag-tttaa--ca----ta-----------ag-tt--ca-a--tg-g
actc------t-a-gatt-aatttgattc-agctt-----a-at--tt-agggcaac-ca
-ggat---ttt-tt-ttt--acagtg--
>EnSpm-N4_DR|330001
--------------------------------tcaattagt-cg-tga-caaca--t-ag
----ttt-t--ta-g--------gtcattg-taa-ctt-a-tt-a-aac--t---aa-gt
ta-atcata-gt-ct---aa-cg-taa-tt-t-t-a-t--a-a--gttaagca-ag-ct-
g-t-tt-tgagtc-ag-tttaa--ca----taa--ta--t-a-tg-tt--ca-ata---g
actc--a-t-a-a-ggtt-aatttgattc-aactt-ag-aa-at--tt-agggcaac-ca
-aga----ttt-tt--tt--acagtg--
>EnSpm-N4_DR|330002
-------------------------------------tagt-ca-tgg-cagca--t-tt
-g--gtt-t--ta---------gataattg-taa-ctt-a-ttaa-aa---t---aa-gt
ta-aacatg-tt-at---aa-cttata-tt-t-ta--t--a-t--attattta-a-----
-----t-tta-------ttcaa--------tat--t--c---------------------
--------------agttc-aa--------------------------------------
----------------------------
>EnSpm-N4_DR|330003
---------cgta-aa-a----caa-t-atgatcaattagt-cc-cga-caaca--t-at
-g--ctt-t--ta---------------gg-t---------------gt--t---ta-gt
ta-atcatg-tt-tc---aa-cc-taa-tt-tca---t--a-a--gttaagcg-aa-ct-
g-t-tt-taagtc-ag-tttaa--ca----taa--ta--t-a-ag-tca--a-atg---a
acac--a-t-a-a-ggtt-tatttgattc-agcct--a-aatat--tt-aggttaccg-a
-g-at---ttt-tt-ttttaacagtg--
>EnSpm-N4_DR|330004
-----------------------------------------------------------t
-g--ttt-a--ta-t--------ttaatcg-taa-ctt------a-aaa--t---aa-gt
ga-atcatg-tt-ct---aa-ct-taa-ta-t-t-a-t--a-a--gttataca-aa-ct-
g-t-tc-taagtc-ag-tttaa--aa----tga--tg--t-a-ag-tt--ca-a------
------------------------------------------------------------
----------------------------
>EnSpm-N4_DR|330005
------------------------------------------------------------
--------------------------attg-taa-ctt-a-tt-a-aac--t---aa-gt
ta-ctcatg-gt-ca---aa-ct-taa-tt------------a--gttaagca-ag-ta-
g-t-tt-taaatc-ag-ttaaa--aa---------------a-ag-tt--ca-a--ta-g
actc--a-t-a-a-ggtt-aatttaattc-agcct-aa-aa-at--t----ggcaaa-ca
-ggat--tttt-tt-tt---acagtg--
>EnSpm-N4_DR|330006
--actgt--aa-a--a-a--att-a-t-atgatcagttagt-ta-tga-cagca--t-at
-t--tgt-t--ta-g--------ctcattg-taa-ctt-a-tt-a-aac--t---aa-gt
ta-atcatg-tt-ct---aa-ct-taa-tt-t-t-a-t--a-a--gttacgca-ag-ct-
g-t-tt-taagtc-gg-tttaa--c-----------a--t-a-ta-tt--ca-g--tg-a
actc--a-t-a-a-ggtt-aa-ttgattt-aacct-aa-aa-aa--cg-aaggaaac-ca
-ggg------t-tt-ttt--acagtg--
>EnSpm-N4_DR|330007
-cactgt--a--a-aa-a----tgt-a-atgatcaattagt-cc-tga-cagct--t-at
-g--ttt-a--ta-t--------gtcattg-taa-att-a-tt-a-aac--t---aa-gt
ta-attgtg-tt-ct---aa-ct-taa-tt-c-t-a-t--a-a--gttatgca-ag-ca-
g-t-tt-taagtc-ag-tttaa------cctaa--tt--t-a-ag-tt--ca-a--tt-g
actc--a-t-a-a-ggtt-gatttgattc-aactta-aaaa-aa--tt-aaggtaac-aa
-gga--------tt-ttt----------
>EnSpm-N4_DR|330008
----tgt--aa-a--a-a--a-tta-t-atgatcagttagt-ca-taa-cagta--t-at
-g--ttt-t--ta-g--------ttcattg-taa-ctt-a------------------gt
ta-attatg-tt-ct---aa-ct-taa-tt-t-t-a-t--a-c--gttatgca-ag-ct-
g-t-tt-taagtc-ag-tttaa--ca----taa--ta--t-a-ag-tt--ta-a--tg-g
actc--a-t-a-a-ggtt-aatttgattc-agctt-aa-aa-at--tt-aaggcaac-ca
-gga-----tt-----------------
>EnSpm-N4_DR|330009
-----------------------------------attagt-ca-tga-cagca--t-at
-a-tttt-t--ta-a--------ttcattg-taa-ctt-a-ct-a-aac--t---ta-gt
ta-atcatg-tc-at---aa-ct-cca-tt-t-t-t-a--a-g--ttgtttta-ag-t--
----t---------ag-tttaa--tg----taat--aa---a-a--ttt-ct-g--tg-g
actc--a-t-a-a-ggtt-aatttgattt-ag-ctcaa-aa-a---aa-aagacaac-ca
-gga----ctt-tt-tt---acagtg--
>EnSpm-N4_DR|330010
-cactgt--aa-a----t--a-taa-t-acgatcaattagt-ca-tga-cagca--t-at
-g--ttt-t--ta-g--------tttattg-tca-ctt-a-tt-a-aac--t---ta-gt
ta-atcatg-tt-tt---aa-ct-tat-ac-a-a-t-t--a-a--gttatgca-ag-ca-
g-t-tt-taagtt-gg-tttaa--ca----taa--ta--t-a-ag-tt--ca-a--tg-g
actc--c-t-a-a-ggtt-aatttgattc-agctt-aa-aa-a---tt-aaggcaac-ca
-gga-----tt-tt-ttt--acag----
>EnSpm-N4_DR|330011
-cactgt--ac---a--a--a-tta-t-atgatcagttagt-ca-tga-cagca--t-tt
-g--tgt-t--ta-g--------gtcattg-taa-ctt-a-at-a-aac--t---aa-gt
ga-atcagg-tt-ct---aa-ga-taa-tt-t-t-t-t--a-a--gttacata-ag-ct-
g-t-tt-taagtc-ag-tttaa--ca-------------t-a-ag-tt--ta-a--tt-g
ttca--a-c-a-a-ggtt-aatttgattc-agctt-aa----------------------
----------------------------
>EnSpm-N4_DR|330012
------------------------a-t-acaatcaattaga-ca-tga-taa----c-at
-g--ttt-t--ca-g--------ctcattg-taa-ctt-a-tt-t-acc--t---aa-gt
ta-atcata-at-ct---ag-ct-taa-tt-t-t-a-t--a-a--gttacac--------
--t-gt-taagtc-ag-ttta---------------------------------------
------------------------------------------------------------
----------------------------
>EnSpm-N4_DR|330013
-cactgt---a-a-aata----tga-t-atgatcaattagt-t-ttca-tagca--t-at
-a---tt-t--ta-g--------gtcattt-t---ctt-a-tt-a-aac--t--------
ta-atcatg-tt-ct---aa-tt-taa-tt-t-t-a-t--g-a--g-taggca-ag-ct-
g-t-tt-taagtc-ac-ctta---ca-----------------ag-tt--ta-a--tg-g
actc--a-t-a-a-ggtt-aatttaatc---actt-aa-aa-a---tt-aaggcaaa-ca
-gga----ttt-tt-t----acagtg--
>EnSpm-N4_DR|330014
-cactat--ta-a-aa-t----gta-t-atgatcaattagt-ca-tga-caaca--t-at
-g--ttt-t--ta-g--------ttcattg-taa-ctt-a-tt-a-aac--t---aa-gt
ta-atcatg-tt-cc---aa-cc-tca-tt-t-t-a-a--a-a--gctaagca-aa-c--
c-g-tt-taagtc-ag-tttaa--ga----caa--ta--t-a-ag-tt--ca-a--ta-g
actc--a-t-a-a-agtt-aatttgattc-agctt-aa-aa-ac--tt-aa---------
----------------------------
>EnSpm-N4_DR|330015
-cactgt--aa-a--a-t--a--ta-t-atgatcaattggt-cc-tga-caaca--t-at
-g--ttt-t--ta-g--------gtcagtg-taa-ctt-a-tt-a-aac--t---aa-gt
ta-atcatg-tt-ct---aa-ct-taa-tt-t-t-a-t--a-a--gttatgcg-ag-ct-
g-t-tt-taagtc-ag-cttaa--ca----taa--ta--t-a-ag-tt--ca-a--tg-g
actc--a-t-a-a-ggtt-aatttgattc-agctt-aa-aa-at--tt-aaggcaac-ca
-ggat---ttt-tt-ttt--acagtg--
>EnSpm-N4_DR|330016
---cact--at-g-aa-a--a-tga-t-atgatcaattagt-ca-tga-caaca--t-gt
-g---tt-t--ta-g--------ttcattg-taa-ctt-a-tt-a-aac--t---aa-ct
ta-atcatg-tt-ct---aa-ct-taa-tt-t-c-a-t--a-a--gtaacgca-ag-ct-
g-t-tt-taagtc-ag-ttt---------------------g-ag-tt--ca-a--ta-g
actg--a-t-a-a-ggtt-aaa---attc-agctt-aa-a--tt--tt-aaggtaac-ca
-ggg----ttt-tt-tttata-------
>EnSpm-N4_DR|330017
-----------------------------taatcaattaat-cc-tga-cagca--t-tt
-g--ttt-t--ta-g--------gtcattg-taa-cct-a-tt-a-aac--t---aa-gt
ta-atcatg-tg-ct---aa-ct-taa-tt-t-t-aac--a-a--gtaacgca-gg-gt-
t-t-ta-taagtc-ag-tttaa--ca----taa--ta--t-a-ag-tt--ca-a--tg-g
actc--a-t-a-a-ggtt-aatttgattc-agctt-aa-aa-at--tt-aaggcaac-ca
-gga------t-tt-ttt--acagtg--
>EnSpm-N4_DR|330018
----tgt-------------------c-----ccaa------c-ttg----g------g-
-g---tt-------g-----------------aa-----g-tt---a----t----a---
ca-a-cccg-tt--t---aa-tt-taa-tt-t---a-t-------gcta---a-aa----
--t-tt----ctc-a---t-aa--c-------------------g-tt------------
-ctt----t--------tc-a-ttgattc-aactt-aa-aa-at--tt-aagacaag-ca
-g-a----ttt-tc-tt---acagcg--
>EnSpm-N4_DR|330019
-cactgt--aa-a-aa-t----ata-t-ataatcaattagt-tc-tga-cagca--t-gt
-gt--tt-t--ta-g--------ttcattg-taa-gtt-a------------------gt
ta-atcatg-tt-ct---ag-ct-taa-tt-t-g-a-t--a-a--gttacgca-ag-ct-
g-t-tt-taagtc-ag-tataa--catagctaa--ta--t-a-ag-tt--ca-a--tg-g
actc--a-t-a-a-tatt-aatttgattc-agcttaaa-aa-aa--tt-aaaacaac-cc
-gga----ttt-at-tta---cagtg--
>EnSpm-N4_DR|330020
-cattgt-aaa-a-aa-a----tga-c-atgatcaattagt-cc-tga-cagca--t-ct
-g---tt-t--ta-g--------gtcattg-taa-ctt-a-tt-a---------------
----------------------------------------a-a--gttacgca-ag-c--
-------caagtc-ag-tttag--ta----taa--ta--t-a-ag-tt--ca-g--tg-g
actc--g-t-a-g-ggtt-aatttaattc-agctt-aa-aa-at--tt-aaggc-ata-c
ac------tat-tt-ttt--acagtg--
>EnSpm-N4_DR|330021
--actct--aa-a-aa-a----tgt-t-gtggtcaattaat-ca-tga-caaca--t-at
-a--ttt-t--tt-g--------ttcattg-taa-ctt-a-ct-a-aac--t---ac-gt
ta-atcatg-gt-ct---aa-ca-taa-tt-t-t-a-t--a-a--gctgttat-ag-ct-
g-t-tt-taagtc-ag-tttaa--ca----taa--ca--t-a-ag-tt--ca-a--ca-a
actc--a-t-a-a-ggtt-aatttgattc-agctt-----a-at--tt-aaggcaac-ca
-aga----ttt-tt-t------------
>EnSpm-N4_DR|330022
---------aa-a-aa-a----tga-c-atgataaattagt-ca-tga-cagct--g-at
-g--ttt-t--ta-g--------t---ttg-taa-ctt-a-tt-a-aac-at---aa-gt
tt-atcatg-tt-ta---aa-ct-taattt-t-t-a-t--a-a--attttgca-ag-ct-
g-----------------------------------------------------------
-------------------------------------------a--tt-tagtca-----
----------------------------
>EnSpm-N4_DR|330023
-cactg----t-a-aa-c--a-tta-t-a-----aattagt-ca-tga-cagca--t-tt
-g--ttt-t--ta-c--------tttattg-aaa-ctt-c-tt--------t---aa-gt
ta-attatc-tt-ct---aa-ct-tac-tt-t-t-a-t--a-a--gttacgca-ag-ct-
g-t-tt-tacctc-ag-tttaa--ca----tat--ta--t-a-ag-tt--ca-a--tg-g
actc--a-t-g-a-gatt-aatttgattc-agct-------------t-aagacaac-ca
-gga------t-tt-ttt--acagtg--
>EnSpm-N4_DR|330024
-cgctgt---a-a-aa-c--a-tga-c-atgatcaattagg-ca-tga-cagca--t-at
-g--ttt-t--aa-g--------ctcattg-taa-ctt-a-gt-a-aac--t---aa-gt
ta-atcatg-tt-ct---aa-ct-taa-tt-t-a-a-t--a--------------a-ct-
g-t-tt-taactc-ag-tttaa--ca----taa--tg--t-a-tg-tt--ca-a--tg-g
actc--t-t-a-a-ggtt-aattcgattc-ggctt-aa-at-at--tt-aaggcaac-ga
-gga-----ta-tt-ttt--acagtg--
>EnSpm-N4_DR|330025
------c-----a-------------t-gtg-----tt-------tg---------t-at
-g---t------a-a-------------tg-taa-ctt-a--t-a-aac--t---aa-gt
caga-cat--tt-ct---aa-ct-caaatt-t-----t--a-a--gctactcg-ag-ct-
g---tt-c------ag--ttaa--t----------t---t-a-aa-tt--c-----tg--
--------------------a--tgactc-a--t---a-a--------------------
----------------------------
>EnSpm-N4_DR|330026
------------------------------------------------------------
---------------------------ttc-taa-ctt-t-tt-a-aa------------
-------------------------aa-tt-g-t-a-t--a-a--tttatgca-tg-ct-
g-t-tt-taagcc-ag-tttaa--ca----taa--ta--t-a-ag-tt--ga-a--ca-g
actc--a-t-t-a-ggtt-aatttgattc-agctt-aa-at-at--tt-aaggcaag-ca
-tggt-------tt-ttt----------
>EnSpm-N4_DR|330027
------------------------------------------------------------
---------------------------------------a-tt-g-aac--t---aa-gt
ta-atcatg--------taa-at-agtaat-t-t---t--a-a--ataaaaca-ag-at-
g-t-tt-tatgtc-ag-tttaatcaa--tgtat--a---tta-ag-tt-a-a-aac---a
actc--a-c-a-a-ggtt-aatctaattc-aatta-aa-aa-at--tt-acggcaac-ca
-a-gaa--ttt-ta-cag--tg------
>EnSpm-N4_DR|330028
-----------------------------------------------a-caaca--t-at
-t--tca-t--ca---tg------taaatt-g-------------------t---aa-at
ta-atcata-tt-tc---ta-gc-tta-ag-t-gt--t--t----atgttata-aa-at-
g-t-tt-tacgtc-ag-tttaa--ta----taa--t--tt-a-ag-tt--ta-aat---g
aatc--c-t-c-a-ggtt-aatttgattc-aactt--a-aa-atc--t-aaggca-----
----------------------------
>EnSpm-N4_DR|330029
----------------------------------------------ga-cagca--t-gt
----ttt----ga-g--------ctatttg-taa-ctt-a-tt-a-aac--t---aa-gt
ta-atcatg-tt-ct---aa-ct-taa-tt-t-t-a-t--a-a--gttacaca-ag-ct-
g-t-tt-taagtc-aa-tctac--ca----taa--aa--t-a-tg-tt--ca-a--at-t
attc--a-c-a-a-ggtt-aatttgattc-agc---------------------------
----------------------------
>EnSpm-N4_DR|330030
-cactgt--aa-a-ca-a----tta-t-atggtcaattagt-ca-tga-cagca--t-at
-g--ttt-t--ta-g--------ttcattg-taa-ctt-a-tt-a-aac-----------
ta-accatg-tt-tt---aa-ct-taa-tt-t-t-a-t--ata--gttaa-----g-ct-
c-t-tt-caagtt-ag-tttaa--ca----taa--ta--t-a-ag-tt--ca-a--tg-g
actc--a-t-a-a-ggtt-aatttgattc-agctt-aa-aa-tt--tt-aaggcaac-ca
-gaa----ttg-tt-ttt--acagt---
>EnSpm-N4_DR|330031
----------tta-tg-t----taa-t-ttaacctattaa--------------------
-------------------------------------------------------aa-gc
ta-ataata-tt-tc---aa-ct-taa-tt-ttt---t--t-a--atcattga-aa-ct-
g-t-tt-tgagtc-ag-tt-----------taa--ta--t-a-ag-tta--a-agg---t
aact--g-t-a-a-ggtt-gatttgtttc-atatt--a-aaaat--gt-aaagc------
----------------------------
>EnSpm-N4_DR|330032
-cactgt--aa-acaa-------ta-t-atgatcaattagt-ca-tga-caata--t-tt
-g---tt-t--ta-----------------------tt-a-ttaa-aa---t---aa-gt
ta-atgatg-tt-tt----a-ct-taaatt-c---a-t--a-a--gttagaca-ag-cc-
g-t-tt--aagtc-ag-gttaa--ta----aaa--tat---a-ag-ct-c-a-atg---g
actc--a-t-ac--ggtc-aatcaaattt-aatctt-a-a--------caat-tacc-ca
-gg-----ttt-tt-t----acagtg--
>EnSpm-N4_DR|330033
-cactgt--aa-a-aa-g----agagacatgatcaattagtcc--tga------------
-----ct-t--ta-g--------gtcaa----ag-cct-a----a-aact-t----a---
ta-gt-----tt--t---aggct-taa-tt-ta--a-t--a-a--gtcactc-gag-ct-
g-t-tt----aac-aa-attaa--ca----tca--ta--t-a-ag-tt--ca-a--tg-a
actc--a-t-a-a-gaat-aatttgattc-agct--at-aa-tt--tt-aagacaac-ca
-gga----tt-gtt-t----acagtg--
>EnSpm-N4_DR|330034
-----------------------ta-t-gtgatcaattaat-ct-tga-cagca--t-tc
----act-g--ta-a--------ctg-----------a-a-gt-t-att--t---aa-gt
ta-atcatg-tt-gt---aa-ct-taa-tt-t-c-a-t--a-a--gttacgca-ag-ca-
a-t-tt-taagtc-ag-tttaa--ca----caa--ta--t-a-ag-tt--ca-g--tg-g
actc--a-t-a-a-gctt-aatttgactc-agctt-aa-aa-at--tt-aagacaac-ca
-ga------tt-tt-ttt--acag----
>EnSpm-N4_DR|330035
-cactgt---a-a-aa-t--a-tta-t-atgatcagttatt-cg-tga-cagca--t-at
-g---tt-t--ta-g--------ttcattg-tac-ctt-a-tt-a-aac--t---aa-gt
ta-atcatg-tt-ct---aa-ct-taa-tt-t-t-a-t--a-a--gttatgca-ag-ta-
a-t-tt-taagtt-ag-tttag--aa----taa--ta--c-a-ag-tt--ca-a--tg-g
attt--a-t-a-a-ggtt-aatttgattc-agctt-aa-aa-aa--tt-aatgcaac-ca
-gga----ttg-ct-ttt--acagtg--
>EnSpm-N4_DR|330036
-cactgt-----a-aata----tta-t-atgatcagttatt-c--tga-cagca--t-gt
-g--ttt-t--t--g--------gtcattg-taa-ctt-a-tt-a-aa---t---aa-at
t--atcgtg-tt-ct---aa-ct-cag-tt-t-t-a-t--a-a--gt-acac-cag-ct-
-ct-tt-tacgtc--g-tttaa--c-----taa--t-------a--tt-----------g
gttc--a-t-at--ggttc-atttgaatc-agct--aa-ag-----tt-aaag-------
----------------------------
>EnSpm-N4_DR|330875
----------a-a-aa------tta-t-atgatcaataagc-cc-aga-cagca--t-at
-g---tt-t--ta-g--------gtcattg-taacctt-a-tt-----t--t----a---
ta-a----g-tt-------a-c---aa------t------g-a---tta---a-aa-c--
--c-tt--aa-------ttt----t----------t---tta-ag-tt---a--------
-cgc--a-------agtt--a-t-------a--------a----------agg-----ca
-g----------tt-t----a-------
>EnSpm-N4_DR|330876
--acttt--aa-a-aa-g--a-tta-t-atgaggaattagt-ca-tga-cagca--t-ga
-----tt-t--ta-g--------ttcatag-taa-ctt-a-tt-c-aac--a---aa-gt
ta-atcatg-tt-ct---aa-ct-taa-tt-t-t-t-t--a-a--gttacaca-ag-ct-
g-t-tt-taagtc-aa-tttaa--ca----tga--ta--t-a-ag-tt--ca-a--t---
------------------------------------------------------------
----------------------------
>EnSpm-N4_DR|330877
-----gt--ca-a-aa-a----gtg-c-aaaatcagttagt-ca-tga-cagca--a-at
-g--ttt-t--ta-g--------ttcattg-tta-cat-a-tt-t-aac--t---aa-gt
ta-atcatg-tt-ta---aa-ct-taa-tt-t-t-a-t--a-a--gttaggta-ag-ct-
g-t-tt-taagtc-ag-tttaa--ca----taa--t------------------------
------------------------------------------------------------
----------------------------
>EnSpm-N4_DR|413019
gtgctg--------------------------------------------acgg--c-at
-g--ttg-a--ta-g--------atcctcg-taa-ctc-a-tt-a-agt--c---aa-gt
ta-atcatg-ct-ct---aa-ct-caa-tt-g-t-a-t--a-a--gttatgcc-ag-ct-
g-t-gt-tatgtc-gg-tttaa--ct----taa--ta--t-c-ag-tt--ca-g--gg-g
actc--t-t-g-a-ggtt-catttgattc-agctt-aa-aa-at--ga-aagaccag-ca
-gga----tt-------t--acagtg--
>EnSpm-N4_DR|413020
------------------------------------------------------------
------------------------------------------------c--t---aa-gt
ta-atcatg-tt-cg---aa-ct-taa-tt-g-a-a-t--a-a--gtttcgta-ag-ct-
g-t-tt-taaatc-ag-tttaa--ca----gaa------------------------g-g
actc--a-t-a-a-ggtt-aatttgattc-agctt-aa-at-at--ct-aaggtaac-ca
-cac----c-t-tt-tt---acaatg--
>EnSpm-N4_DR|413021
------------------------------------------------------------
------------------------------------------------------------
----------------------------------------------ttatgca-tg-ca-
g-t-tt-taagtc-ag-tttaa--ta----taa--tg--t-a-ag-tt--ca-g--tg-g
a-------------tgct-aatttaattc-agctt-a--ca-gt--tt-aagtcaac-ca
-ggattttttt-tt-ttt--acagtg--
>EnSpm-N4_DR|413022
-cactgt--a--a-aa-ac---tta-t-atgatcaattagt-cc-tga-cagtg-----t
-g--ttt-t--ta-g--------gtcattt-taa-cgt-a-tt-g-aac--t---aa-gt
ta-atcatg-tt-cc---aa-ct-taa-tt-g-t-a-t--a-a--gttatgca-ag-ct-
g-t-tt-taagtc-ag-tttaa--ta----taa--tg--t-a-ag-tt--ca-a--tg-g
a-------------tgtt-aatttgattc-agctt-a--ca-gt--tt-aagtcaac-ca
-gga----ttt-tt-ttt--acagtg--
>EnSpm-N4_DR|413023
---------------------------------------------------ata--t-a-
----ttt-t--ta-g--------tttattg-taa-ctt-a-tt-a-aac--t---aa-gt
tt-atcatg-tt-gt---at-ct-taa-tt-t-t-a-t--a-a--gttacaca-ag-ct-
g-t-tt-taagtc-ag-tttaa--ca----taa--ta--t-a-aa-tt--aa-ata---g
actc--a-t-a-a-ggtt-aatttgatac-agctt-aa-ac-at--tt-agggcaac-ct
-gga----tat-tt--------------
>EnSpm-N4_DR|413024
--actgt---a-a-aa-c--a-taa-t-atgaacatttagt-cc-tga-cagca--t-at
-g---tg-t--ta-g--------gtcactg-taa-ctt-a-tt-a-aac--t---aa-gt
aa-atcatg-tt-at---aa-gt-tag-tt-t-t-a-t--a-a--aatatgca-ag-ct-
g-t-tt-tgggtc-ag-tttaa--cg----ta----------------------------
------------------------------------------------------------
----------------------------
>EnSpm-N4_DR|413025
-cactgt--aa-a-aa-a----aaa-t-ataataaattagt-cc-tga-caacatat-at
-a--ttt-t--ta-g--------gtcattg-taa-ttt-a-tt-a-aac--t---aa-gt
ta-atcatg-tt-ct---aa-ct-taa-tt-t-t-a-t--a-a--gt-----------t-
g-t-tt-taagcc-ag-ttaca--ca----tta--tg--t-a-ag-tt--ta-a--cg-g
a--------------gtt-aatttg-----------------------------------
----------------------------
>EnSpm-N4_DR|413026
------------------------a-t-atgatcaatcagt-cc-tga-cagca----a-
----tgttt--ta-g--------ttcattg-taa-c---a-tc-a-atc--t---aa-gt
ta-a-------t-ct---aa-ct-taattt-t-t-a-t--a-a--gtcacaca-ag-ct-
g-t-tt-taagtc-ag-tttaa--ca----tta--ta--t-g-ag-ta--ca-a--ca-g
actc--a-t-a-a-ggta-aatttgattc-agctt-aa-aa-at--tt-aaggcaac-ca
-tta----ttt-tt-tta--cagtg---
>EnSpm-N4_DR|413027
--accgt---a-a-aa-ac-----a-t-atgatcaattgat-cc-tga-cag----t-at
-g--tct-t--ta-g--------gtcattg-taa--------t-a-aac--t---aa-gt
ta-atcaag-tt-ct---aa-ct-taa-tt-t-t-a-t--a-a---ttacaca-ag-ct-
g-t-tt-taagtc-ag-ttcaa--ca----taa--ta--t-a-gg-tt--ta-a--tg-g
actc--a-t-a---ggtt-gatttgattc-agctt-aa-aa--t-----aaaacagc-ca
gg------ttt-tt-t----acagtg--
>EnSpm-N4_DR|413028
--------------------------------------------------------t-at
-g--ttt-t--ta-g--------gtcgttg-taa-ctt-a-tt-a-aac--t---aa-gt
ta-atcatg-tt-cg---aa-ct-taa-tt-t-t-a-t--a-a--attacgca-ag-ct-
g-t-tt-taaatt-ag-tttaa--ta----taa--ta--t-a-ag-tt--ca-g--tc-g
actc--a-t-g-a-ggtt-aatttagttt-agctt-aa-aa-at--gt-aaggcaac-ca
-gga----ttt-tt-t-t--acagt---
>EnSpm-N4_DR|413029
-cactgt-aaa-a-ac-a----tta------atcaattagt-tc-tga-cagga--t-at
-g-tt-t-t--ta-g--------gtcattc-cta-aag-t-------cc--c---aa-gt
ta-attatg-ct-ct---aa-ct-taa-tt-t-t-a-t--a-a--gttatgca-gg-ct-
g-t-tt-ttagtc-ag-tttaa--cg----taa--ta--t-t-ag-tt--ca-a--ta-g
attc--a-t-a-a-ggtt-aatttgattg-agctt-aa-aa-at--tt-aaggtgac-cg
-gaa----ttt-tc-ttt--acagtg--
>EnSpm-N4_DR|413030
-cattgt---a-a-aa-a--a-tga-t-atgctcagctagt-ca-tga-cagtg--c-at
-g--ttt-t--ta-g--------ctcatta-taa-cgt-a-tt-a-aac--t---aa-gt
ta-atcttg-tt-ct---aa-ct-ttt-tt-t-t-t-t--t-a--attacaca-ag-ct-
g-t-tt-taggcc-aa-tttaa--ca----taa--ta--t-a-ag-tt--ta-a--tg-a
actg--a-t-a-a-ggtt-aatttgattc-agctt-aa-aa-at--tt-aaggcgcc-ca
-ggat-------tt-attt-gcagtg--
>EnSpm-N4_DR|413031
------------------------------------------------------------
-------------------------------------t-a-tt-a-aac--t---aa-gt
ta-atcatg-tt-ct---aa-ct-taa-tt-t-t-a-t--a-a--gtta--ta-ag-ct-
g-t-tt-taag---------ta--ca----taa--tt--t-a-ag-tt--ca-a--tt-g
actc--a-t-a-a-ggtt-aattagattt-agctt-aa-ac-at--tt-aagaaaac-ct
-gtt----ttt-tt-tt---ttagagtg
>EnSpm-N4_DR|413032
-cacagt---a-a-ta-a--a-tga-t-atgatcaatt-tt-cc-tga-cagca--t-at
-g-------------------------tta-taa-gtt-a-tt-a-a-------------
-------tg-tt-at---aa-ct-tgc-tt-t-t-a-a--a-a--gttacaca-ag-ct-
g-t-tt-taagtc-ag-tttaa--ca----taa--ta--t-a-ag-tt--ca-a--tg-g
actc--a-t-g-a-ggtt-aatttgattt-agctt-aa-ta-at--tt-aaagcaac-ca
-gga-----tt-tt-ttt--acagt---
>EnSpm-N4_DR|413033
----------------------------------a-ttagc-ta-tga-caaca--t-a-
-g---tt-------g--------ctaatta-t---ctt-a-tc-g-aat--t----a-gt
ta-ataatg-tt--t---aa-ct-t-attt-tataact--a-a--gt-a---aca--ct-
--t-tt-tgagtc-ag-ttta---tg----taa--ta--t-a-gg-tt-a-a-aatta--
-ttt--g-t-a-a-agtt-aa-ttgattc-aactt--a-a---t--tt-aatgcagc--a
-g-a----ttt-tt-t------------
>EnSpm-N4_DR|413034
-cactgt--aa-aata-a----tta-t-ataatcaattagt-ca-tgt-caaca--c-at
-g---tt--------------------tt---------------t-agt--t---ca-gt
ta-acaatg---------------------------------a--gttatgca-ag-ct-
g-t-tt-taagtc-ag-tttaa--ca----taa--ta--t-a-ag-tg--ca-a--tg-g
actc--a-t-a-a-gatt-aatttgattc-agctg-aa-ca-aa--tt-aaggaaac-ta
-gca----ttt-tt-tag--t-------
>EnSpm-N4_DR|413035
-cactgt--aa-a-a-------------atgatgaattggt-ca-tga-caaca--t-g-
-----tt-t--ta-g--------ttc---------------------------------t
-a-atcatg-tt-tt---aa-at-taa-tt-t-t-a-t--a-a--gttacgga-ag-ct-
g-t-tt--------------ta--ta----taa--ga----a-ag-tt--ca-a------
------a-t-a-a-ggtt-aattagattc-agcgt-aa-aa-at--tt-aaggcaac-ta
-ggt----ttt-tt-t----acagtg--
>EnSpm-N4_DR|413036
------------------------------------------------------------
-----tt-t--ta-g--------ttcattg-tag-ctt-a-tt-a-aac--t---aa-gt
ta-aacatg-tt-ct---aa-ct-taa-tt-t-t-a-t--a-a--ggtatgga-at-ca-
t-t-tt-taagtc-ag-ttaca--ca----taa--ta--t-a-cg-tt--ca-t--tg-g
actc--a-t-a-a-ggtt-aatttgattc-agctt-aa-aa-aa--tt-aaggaaac-ac
-gat------t-tt-ttt--acagtg--
>EnSpm-N4_DR|413037
-cactgtgaaa-a-aatg----tta-t-atgatcaattagt-c-ttga-cagca--t-at
ga--ttt-t--a--g--------ctcattc-taa-ctt-t-tt-t-aat--t---aa-gt
ta-atcatg-ct-ct---aa-ct-taa-tt-t-c-a-t--t-a--gttacata-ag-ct-
g-t-t--taagtc-ag-tttaa--ca----taa--ta--c-a-ag-tt--ca-a--tt-g
actc--a-t-a-a-ggtt-aatttgattc-agctt-aa-at-at--tt-aattcaac-ca
-ggg----ctt-tt-tt---acagtg--
>EnSpm-N4_DR|413038
-cactgt---a-a-aa-ac-----att-atgatcaattagt-cc-tga-cagcatat-at
-g--ttt-t--ta-t--------gtcattg-taa-ctt-a-tt-a-aac-at---aa-ct
ta-at---------t---aa-ct-tga-ta-a-g-t-t--a-a--gttacgca-ag-ct-
g-c-tt-ttagtc-tg-tttaa--ca----taa--tac-t---ag-tt--ca-g--tg-t
actc--a---a---ggtt-aatttgattc-agctt-ga-aa--a--tt-acgaaaac-ca
-ggat---ttt-tt-ttt--acagtg--
>EnSpm-N4_DR|413039
---------------------------------------------tga-caaca--t-gt
-g--ttt-t---a-g--------ttaattg-taa-ctt-a-tt-a-atc--t---aa-gt
ta-atcatg-tt-cc---aa-ca-taa-tt-t-t-g-t--a-a--gttgtgaa-ag-ct-
c-t-tt-taagcc-ag-tttag--ta----taa--ta--t-c-tg-tt--ca-aat---a
actc--a----------c-aatttaattt-agctt-aa-aa-a-----------------
----------------------------
>EnSpm-N4_DR|413040
---------ta-a-aa-a----atg-t-atgatcagtaaat-ca---g-gaaaa--c-at
-g--ttt-t--ta-g--------ttaattg-taa-ctt-a-tt-a-atc--t---aa-gt
ta-atcatg-tt-cc---aa-ct-taa-tc-t-t-a-t--g-a--gctacgca-aa-ct-
c-t-tt-taagtc-ag-tttaa--ta----taa--ta--t-c-ag-tt--ca-aac---a
tttc--a----------c-aatttgattt-agctt-aa-at-aa--tagagttacac-aa
-cta----ttt-taactc--acaatttg
>EnSpm-N4_DR|413041
------------------------------------------------------------
------------a-g--------ttcattg-taa-ctt-a-tt-a-atc--t---aa-gt
ta-atcatg-tt-cc---aa-ct-taa-tc-t-t-t-t--g-a--gttacgca-ag-ct-
c-t-tt-taagtc-ag-tttca--ta----taa--ta--t-c-ag-tt--ca-aac---a
actc--a----------c-aatttgactt-agctt-aa-a--------------------
----------------------------
>EnSpm-N4_DR|413042
--------------aa-a----taa-t-atgatcagtaagt-ca-tgg-caaca--t-at
-g--ttt-t--ta-g--------ttaattg-taa-caa-a-at-a-atc--t---aa-gt
ta-aacatg-tt-cc---aa-ct-taa-tt-t-t-a-t--g-a--gttacgca-ag-ct-
c-t-gt-taagcc-ag-tttaa--ta----taa--ta--t-c-ag-tt--ct-aat---a
actc--c----------c-aattggattt-agctt-aa-at-a-----aaggcaagc-ag
-att----ttt-ta------acagt---
>EnSpm-N4_DR|413043
-cactgc--aa-a-ag-a----tta-t-aggatcaattagt-gc-tga-cagca--t-at
-g---tt-t--ta-g--------atcattg-taa-ctt-a-gt-a-atc--t---aa-gt
ta-atcatg-tt-ct---aa-ct-taa-tt-t-t-a-t--a-a--ttaacgct-ag-cc-
a-t-tt-ttaatc-ag-tttaa--ca----taa--ta--t-c-ag-tt--ca-a--ta-t
actc--a-t-t-a-ggtt-aagttcattc-a-----------------------------
----------------------------
>EnSpm-N4_DR|413044
-cactaa--ag-a-aa-a----tta-t-atgatcaattagt-ca-tga-cagc-----ag
-g--ttt-t--ta-g--------ttcattg-taa-ctt-ag-------c--t---aa-gt
ta-atcgta-tt-ct---aa-ct-taa-tt-t-a-a-t--a-a--gttatgca-ag-ct-
g-t-tt-taagtc-ag-ttt-a--ca----taa--ta--t-a-ag-gt--cc-a--tg-g
actc--a-t-c-a-ggtt-aacttgattc-aactt-aa-ac-at--tt-aaagcaac-ca
-gga----tgt-tt--tt--acagt---
>EnSpm-N4_DR|413045
------t--aa-a-aa-t----taa-a---------taagt-ca-tga-cg--------t
-c--atg-t--tt---t-------taacta-tag-ctt-a-tt-a-aac--t---aa-ct
ta-tt--gt-tt-ct---ta-ct-taa-ag-t-tt--t--a-a--gttaaaca-ag-at-
a-t-----aagtc-ag-tttaa--tg----taa--t--ac-a-ag-tt--ca-aac---g
attc--a-t-a-a-tgtt-aattcaactc-a-----------------------------
----------------------------
>EnSpm-N4_DR|413046
---------aa-a-aa-a----ata-t-atgatcaattagt-tc-tga-cagca--a-gt
-g--ttt-t--ta-a--------gtcattg-taa-ctcta-tt-a----------aa-gt
ta-atcaca-tt-ct---aa-ct-taa-tt-t-t-a-t--a-a--gttactca-ag-ct-
g-t-tt-taagtc-aa-ttaaa-------------aa--t-a-ag-tt--ca-a--tg-g
actc--a-t-a-a-ggtt-agtttgattc-tgctt-aa-aa-at----------------
----------------------------
>EnSpm-N4_DR|413047
-cactgt--aa-a-aa-a----ata-c-atgatcagttagt-ta-tga-cagca--t-aa
-g--ttt-t--ca-g--------ttcattg-ta----------------------aa-gt
ta-atcatg-tt-cc---aa-ct-tca-ttat-t-t-g--a-a--gttacgca-gg-ct-
g-t-tt-aaagtc-ag-tttaa--ca----taa--tg--t-a-ag-tt--ta-a--tg-g
aatt--c-t-g-g-agtt-aattt------------------------------------
----------------------------
>EnSpm-N4_DR|413048
--actg---ta-a-aa-a--a-tta-t-atgatcaataagt-ca-tga-caaca--t-at
-g--ttt-t---a-a--------ttcattg-taa-ctc-----------------aa-gt
ta-atcatg-gt-ct---aa-ct-tca-tt-t-t-t-t--a-a--gttacgca-ag-ct-
g-t-tt-aaggtc-ag-gttaa--ca----taa--ta--t-a-ag-tt--ca-a--tg-g
acac--a-t-a-c-gatt-aatttgattc-agctt-aa-aa-at--tt-aaggcata-ca
-gta----ttt-tt-t----acagtg--
>EnSpm-N4_DR|413049
-cactga--ca-a-at----t-a---t-gtgatcaatcagt-ca-tgg-caaca--t-at
-g--ttt-t--ta-g--------gtcattg-taa-ctt-a----------------a-gc
ta-atcatg-tt-ct---aa-ct-taa-tt-g-t-a-t--a-a--gttttgca-ag-ct-
g-t-tt-tatgtc-ag-tttgg--ca----taa--ta--t-a-aa-tt--ca-a--tg-g
actc--a-t-a-a-ggtt-aatttgattc-agctt-aa-aa-aa--tt-aagacaac---
---------cg-tt-ttt--acagtg--
>EnSpm-N4_DR|413050
-ctgta---aa-a-aa-a--a-ata-t-atgatcaattatt-cc-tga-aagca--t-at
-g--ctt-t--ta-g--------ttcattg-taa-ctt-a-tt-a-aac--t---aa-gt
ta-atcatg-tt-ct---aa-ct-taa-tt-c-t-a-c--a-a--tttacgtg-ag-cc-
g-a-tt-tatgtc-ag-tttaa--c-----------a--t-g-ag-tt--ca-a--tg-g
actc--a-t-a-a-ggtt-aatttgattc-agttt-aa-ga-at--tt-aaggcaac-ca
-gaa----ttg-tt-tt---acagtg--
>EnSpm-N4_DR|413051
----tgt--aa-a-at-a----gta-t-atgaccaattagt-tt-tta-caata--t-at
-g---tt-t--ta-g--------gtcattg-taa-tta-a-tt-t-aac--t---aa-gt
ta-atcatg-tt-ct---aa-at-taa-tt-a-t-a-t--a-a--gttacaca-ag-ct-
g-t-tt-taagtc-ag--tcaa--ca----taa--ta--t-a-ag-tt--ca-a--ta-g
attc--a-t-a-a-ggtt-aatttgttat-agcat-tg-aa--a--at-aaggcaac-ca
-g-ga---tag-tt-tta--acagtg--
>EnSpm-N4_DR|413052
--actgt---a-a-aa-a--a--aa-t-atgatcaatacgt-cc-tga-cagca--t-at
-g-tttt-t--ta-a--------gtcattg-taa-ctt-t-tt-a-aac--t---aa-gt
ta-accatg-tt-ct---aa-ct-taa-tt-t-a-a-t--a-a--gttacacc-ag-ct-
g-t-tt-taagcc-a---------------------------------------------
------------------------------------------------------------
----------------------------
>EnSpm-N4_DR|413053
-cactgt--a--a-ca-a--at-ta-a-atgaacaattact-cc-tga-caaca--t-at
-g--ttt-t--c--g--------ttagttg-taa-ctt-a-tt-t-agc--t---aa-gt
ta-ataatt-tt-tt---aa-ctgtaa-tt-t-t-a-t--a-a--gttacaca-ag-ct-
g-c-tt-tgagtc-ag-tttaa--ta----taa--ta--t-g-ag-tt--ca-a--tg-g
actc--g-t-a-a-ggtt-aatttgattc-agctaa-a-ac-at--tt-aaggccac-ca
-gga----ttt-at-tt-----------
>EnSpm-N4_DR|413054
-------------------------------atcagttagt-ca-tga-cagtg--t-at
-g--ttt-t--ta-g--------ttcattg-taa-cat-a-tt-a------c---aa-gt
tt-atcatg-tt-at---aa-ct-----tt-t-t-t-t--a-a--gttacatg-ac-ct-
g-t-tt-taagtc-ag-tttaa--ta----taa--ta--t-a-ag-tt--ca-a--ag-g
tctc--a-t-a-a-agtt-tgtttgattc-agatt-ta-aa-at--gt-aaggcaac---
----------------------------
>EnSpm-N4_DR|413055
-cactgt--aa-a-ag-a----tta-t-atgatccattagt-ca-tga-cagca--t-at
-g--ttt-t--ta-g--------ttcattg-taa-ctt-a-tt--------a---aa-gt
ta-atcatg-tt-ct---aa-ct-taa-tt-g-t-a-t--a-a--gttttgca-ag-ct-
g-t-tt-taagtc-ag-tttaa--ca----ta-----------ag-tt--ta-a--ta-a
actt--g-t-a-a-agtt-aattaagttc-aac---------------------------
----------------------------
>EnSpm-N4_DR|413056
-cactgt---a-a-aa-a--a-tgg-t-ttaatcaattagt-tc-aga-aagca--t-a-
-----tt-t--ta-a--------tttattg-taa-ctt-a-tt-a-aac--t---aa-gt
ta-atcatg-tt-tc---aa-ct-taa-tt-t-c-a-g--g-a--gttaggca-ag-ct-
g-t-tt-taagtg-ag-tttaa-------------ca--t-a------------------
------------------------------------------------------------
----------------------------
>EnSpm-N4_DR|413057
---ctgt--aa-a-a--a----tca-t-atgatcaattagt-cc-tga-c----------
-----tt-t--ta-g--------gtcatag-taa-tta-actt-a-ata--a---aa-gt
ta-atcatg-tt-ct---aa-ct-taa-tt-t-a-a-t--a-a--gttacgca-ag-ct-
g-t-tt-tgtgtc-ag-tttaa--ca----taa--tt--t-g-aa-tt-----------g
actc--a-t-a-g-ggtt-ta----------gctt-aa-ga-tt--tt-aagccaac-ca
-tt------tt-tt-ttt--acagtagg
>EnSpm-N4_DR|413058
-cactgt--aa-a-aa-a------a-c-atgatcaattagt-c-ttga-ca---------
----------------------------------------------------------gt
ta-atcac--tt-ct---aa-tt-taa-tt-t-taa-t--a-a--gttacaca-agt-t-
g-t-tt-taagtc-ag-tttaa--ca----taa--ta--t-a-ag-tt--ta-g--tg-g
actc--a-t-ac--ggtt-tatctgattc-agctt-aa-aa-a--ttt-atagcaac-ca
-gga------t-tt-ttt--acagtg--
>EnSpm-N4_DR|413059
-----gt--aata-aa-a----atc-t-agaatcggtttgt-tt-tga-cagca--t-at
-g--ttt-t--ta-t--------gtcattg-taa-ct---------tac--t---ta-ac
tt-atcatg-tt-ct---aa-ct-caa-tt-t-t-g-g----ac-attacgca-tg-a-t
g-t-tt-caagtc-ag-tttaa--cc----taa--ca--t-a-ag-tc--ca-a--tg-a
actc--a-t-a-a-ggtt-aatttgattt--gctt-aa-aa-gt--tt-aaggcgac-ca
-cg--g--att-tt-ttt--acagtg--
>EnSpm-N4_DR|413060
-cactgt--aa-a-aa----a-tga-c-ctgatcaattagt-ca-tga-caaca--t-at
-g--t-------------------------------------------------ata-gg
tc-attgtg-tt-ct---aa-ct-taa-tt-t-t-t-t--g-t--gttacgca-ag-ct-
g-t-tt-taagtc-ag-tttaa--ca----tga--ta--t-a-cg-tt--ta-a--tg-g
actc--a-t-a-c-ggtt-aatttgattc-cgctt-aa-aa-tt--tt-aaggcaac-ca
-gga-----tt-tt-tt---acagtg--
>EnSpm-N4_DR|413061
-----------------------ta-t-atgatcaattagc-ca-tga-caaca--t-at
-g--ttt-t--ta-g--------ttcattg-taa-ctt-c--------t--t---aa-gt
tg-aacata-tt-ta---ac------t-tt-t-a-a-t--a-a--gttaaaca-ag-ct-
g-t-tt-taaggc-ag-gttaa--ct----taa--ta--c-a-ag-tt--ca-a--tg-g
actc--a-t-t-a-ggtt-aatatgattc-agatt-aa-aa-ct--tt-aaggcaac-ca
-gga----t-t-tt--tt--tt------
>EnSpm-N4_DR|413062
--------------aa-g----tta-t-gggatcaatctgt-ca-tga-caaca-----t
-g--ttt-t--ta-g--------ttaattg-taa-ctt-a-tt-a-gac--t---aa-at
tc-aataag-tt-ca---aa-ct-taa-tt-t-t-a-t--g-a--gttacaca-gg-ct-
------------------------------------------------------------
------------------------------------------------------------
----------------------------
>EnSpm-N4_DR|413063
-cactgt--aa-a-aa-a----aat-t-atgatcatttagt-ca-tta-cagca--a-at
-a--tgt-t--tt-g--------cttattg-taa-ctt-a-tt-a-aac--t---aa-tt
ta-atcatg-tt-ct---aa-ct-taa-tt-t-t-a-t--a-a--cttatcca-ag-tt-
g-taat-taagtt-ag-gtgaa--ca----taa--ta--t-a-ag-tt--ca-a--tg-g
actc--a-t-a-a-ggtt-attttgattg-agttt-ga-aa-------------------
----------------------------
>EnSpm-N4_DR|413064
-cacttt--aa-a-aa-g----ttt-t-atgatcaagtcac-tg-caa--------c-at
-g---tt-t--ta---------tgttactt-taa-ctt-a-tcaa-gc---t---ac-at
ta-acaatg-tt-tt---aa-ctttgt-tt-a-aa--a--a-a--gcaacgag-a-----
----tt-caa-------ctcaa--------tgt--t--tt-g-ag-tttacaaaat---t
attt--a-t-a-a-actta-aaatgattt-cattt-aa-aa-------------------
----------------------------
>EnSpm-N4_DR|413065
-cactgt--aa-c--a-t--a-tta-t-atgatcaattagt-cc-tga-cagca--t-at
-g--ttt-g--ta-g--------gtcattg-taa-ctt-a-tt-a-aac--t---aa-gt
ta-atcatg-tt--a---aa-tc-taa-tt-t-g-a-t--a-a--gttacgca-ag-ct-
g-t-tt-taagtc-ag-tttaa--ca----taa--ta--t-a-ag-ct--ca-a--tg-g
actc--a-t-g-a-tgtt-aatttgattt-agctt-aa-aa-tt--tt-aagacaac-ca
-gga----ttt-tt-t------------
>EnSpm-N4_DR|413066
-cactgt--aa-a-aata--a-aca-c-atatgcttcttaa-ct-tat-taaac--t-aa
-g--ttt-t--tt-a--------tttattg-taa-ctt-a-ct-g-aac--c---aa-gt
ta-atcatg-tt-ct---aa-ct-taa-tt-g-t-a-t--a-a--tttgcgct-ag-ct-
g-t-tt-taagtc-ac-tttaa--ca----taa--ca--t-a-aa-tt--ca-a--tg-g
attt--a-t-a-a-ggtt-aacttgattc-agttt-aa-aa-aa--tt-taaataaa-gg
-att----tct-tt-t-t--acagtg--
>EnSpm-N4_DR|413067
-cactga--ta-c-aa-a--a-tta-t-atgaagaattagt-ca-tga-cagca--t-at
-g--ttt-t--ta-g--------ttcattg-taa-ctt-g-tt-a-aac--t---aa-gt
tt-aaaatg-tt-ct---aa-c-------------a-c--a-a--gttacaca-at-gt-
g-t-tt-taagta-ag-tttaa--ca----taa--ta--t-a-ag-tt--ca-a--tg-g
aacc--a-t-a-a-ggtt-aaattgattc--------g-aa-aa-ttt-aaggcaac-ca
-gga----ttg-tt-ttt--acagtg--
>EnSpm-N4_DR|413068
--actgt---a-ataa-a----tta-t-atg-ttaattagt-ca-tga-cagca------
------t-----a---------------tg-t-----t---tt-a-aac------aa-gt
ta-aacatg-tt-ct---ga-cc-taa-tt---t-----------g---ccca-ag----
--t-tt------------tc----c----------------a-ag-----c---------
--------t-a-a-ggtt-aatttgattc-agctt-aa-aa-a--gtt-aagacatc-ca
-gga----ttt-tt-ttt--acagtg--
>EnSpm-N4_DR|413069
-cactgt--aa-a--a-a--a-tta-t-atgatcaattagt-cc-tga-cagta--t-at
-g--tgt-t--tc-a--------gtcattg-taa-ctt-t-t-----------------t
ta-attatg-tt-ct---aa-ct-tta-ct-t-t-a-t--a-a--attacaca-ag-ct-
g-t-tt-tatgtc-ag-tttaa--ca----tca--tt--t-a-ag-tt--ca-a--tg-g
actc--a-t-a-a-gttt-aattttatt--------------------------------
----------------------------
>EnSpm-N4_DR|413070
---------aa-a-aa-a----gta-t-atgataaattagt-cc-tgc-caaca--a-at
-g--ttt-g--ta-g--------gtcattg-taa-ctt-a-tt-a-aac--t---at-gt
ta-attagg-tt-ct---aa-ct-tta-tt-t-t-a-a--a-a--gttacaca-cc-ct-
g-t-tt-taagtc-ag-tttaa--ca----tga--ta--t-a-ag-tt--ca-a--tg-g
actc--g-t-a-a-gggt-aatttgattt-agctt-aa-ca-tt--tt-aaggcaat-tg
-gga----ttg-tt--tt--acag----
>EnSpm-N4_DR|413071
-cactgt--aa-a-a---------a-t-atgatcaattagt-cc-tga-cagta--t-gt
------------------------------------------------------------
-----atcg-tt-at---ca-ct-tta-tt-t-t-a-t--a-a--gttacaca-ag-ct-
g-t-tt-taagtc-ag-tttaa--ca----taa--ta--t-a-a-------------a-g
agtc--a-t-a-a-ggtt-catttgattc-agcct-aa-aa-at--tt-aaggcaac-ca
-gga----tttgtt-ttt--acaatg--
>EnSpm-N4_DR|413072
------------------------------------------------------------
------t-t--ta-g--------ttcattg-taa-ctc-a-tt-a-aac--t---tg-gt
ta-atcata-tt-ct---aa-ct-taa-tt-t-t-a-t--a-a--gttatgta-ag-ca-
g-t-tt-taagtc-ag-tttaa--ca----taa--ta--t-a-ag-tt--ca-a--tt-g
ac------t-a-a-gatt-agtttgattc-atctt-aa-aa-at--tt-agggcaac-ca
-gga----ttt-tt-ttt--atagtg--
>EnSpm-N4_DR|413073
-cactgt--a--a-ta-a--a-tta-t-atgatcacttaat-cc-tga-caaca--t-gt
-g---tt-t--ta-g--------ttcattg-tag-ctt-a-tt-t-aatcat---aa-gt
ta-atcatg-tt-cc---ag-ct-taa-tt-t-t-a-t--a-a--gttatgtg-ag-ct-
g-t-tt-taagtc-ag-tttaa--tg----taa--tg--t-a-ag-tt--ca-a--at-g
actt--a-t-g-a-agta-at---gattt-agctt-aa-aa-gt--tt-aagtcaac-ca
-gta----ctt-tt-ttt----------
>EnSpm-N4_DR|413074
-cacagt--aa-a-aata----agt-g-atctacagtatgt-ca-tga-caaca--t-at
-t--ttt------------------------tat-gtt-a-tt-a-aaa--c---aa-at
tg-atcatg-tt-tc---ta-ac-ttc----t-tt--t--t-a--gttataca-ag-ct-
g-t-tt-taagtt-tt--------tg----tta--t--tt-a-ag-tt--aa-aat---g
actc--a-a-a-a-ggtt-catttgattt-taa----a-aa-atg--t-aaggcaac-aa
-tgta---att-gt-ttt--acagtg--
>EnSpm-N4_DR|413075
-cactgt-------aa-a--a-tga-t-atgaaaaattagt-ca-tga-cagca--t-at
-g--ttt-t--tt-g--------gtcattg-taa-ctt-a-tt-a-aac--t---aa-tt
ta-attatg-tt-tt---aa-ct-tca-tt-t-t-a-t--a-a--gttacaca-ag-ct-
g-t-tt-taagtc-ag-ttgta--ca----taa--tg--t-a-ag-tt--ca-a--tg-a
ac---------------t-catttgattc-agctt-aa-aa--t-ttt-atggcaac-c-
-caa----att-tt-ttt--acagtg--
>EnSpm-N4_DR|413076
-cagtgt--aa-a--a-a----tta-t-atgcatcatcagt-ca-tga-caaca--t-at
-g--tcaat--ta-g--------ttctttg-taa-ctt-a-at-a-agc--t---ga-gt
aa-atcaag-tt-ct---aa-at-taa-tt-t-t-a-t--a-a--attacaca-ag-cta
g-t-tt-taagtc-ag-tttaa--catacctaa--ta--t-a-ag-tt--ca-a--tg-g
actc--a-t-a-g-ggtt-aatttg-ata-aagct-aa-aa-aa--tg-aaggcaac-ca
-tga----tta-tt-t------------
>EnSpm-N4_DR|413077
-cactgt--a--a-aa-ac---ata-t-atgaccaattagt-cc-tga-cagca-----t
-g---------cc-a--------gtcattg-taa-ctt-a------aac--t---aa-gt
ta-atcatg-tt-ct---aa-ct-taa-tt-t-c-a-t--a-a--gttacgca-ag-ct-
g-t-tt-taagtc-ag-tttaa--ca----taa--tg--t-a-ag-tt--ta-a--tg-g
a----ta-t-a-a-ggtt-aatttgattc-aac------aa-at--tt-aaggcaac-ca
-gga----ttt-tt--------------
>EnSpm-N4_DR|413078
-cactg---aa-a-ta-a--a-tta-t-aggatcagttatt-ta-tga-cagca--t-tt
-g--ttt-c--ta-g--------ttcatag-taa-ctt-a-tt-a-aat--t---aa-gt
ta-atcatg-tt-ct---aa-cc-taa-tt-t-t-a-t--a-a--gttatgca-ag-ct-
t-t-tt-taagtc-ag-tttaa--ca----taa--ta--t-a-ag-tt--ca-a--ag-g
actt--------------------gattt-aactt-aa-aa-at--tt-taagcaac-ca
-agat----at-gt-ttt--acagtg--
>EnSpm-N4_DR|413079
--------------------a-tta-t-atgatcaattagt-ca-tga-caaca--t-at
-g--ttt-t--ta-g--------ttcattg-taa-ctt-a-tt-a-aac--t---ta-gt
ta-ataatt-tt-tt---ag-ct-taa-tt-t-t-a-t--a-a--gttctgca-ag-ct-
g-t-tt-tatatt-a---ttac--ca----taa--ta--t-a-ag-tt--ca-a--tg-g
actt--a-a-a-----------ttgattc-agctt-aa-aa-ac--tt-a---caat-ta
-gaa----ttt-----------------
>EnSpm-N4_DR|413080
------------------------------------------------------------
--------------------------------------------------------a-gt
ta-atcatg-tt-tt---aa-ct-taa-tt-t-t-a-t--a-a--gttgcaca-ag-ca-
c-------aagtc-ag-tttaa--ca----tat--ta--t-a-ag-tc--ca-t--tg-g
act-----c-c-a-ggtt-aatttgatta-agctt-aa-aa-at--tt-acggcaat-ca
-gga-----tt-tt-ttt--acagtg--
>EnSpm-N4_DR|413081
-cactg---ta-a-aa-a--a-tga-t-gttatcaattagg-ca-tga-cagca--t-at
-g--ttt-t--tc-g--------ttcatta-caa-ctt-a-tt-a-aac--t---ag-gt
ta-atcatg-tt-ct---ag-ct-taa-tt-t-t-a-t--a-a--gttatgca-ag-ct-
g-t-tt-taagtc-ag-tttta--ca----taa--ta--t-a-cg-tt--ca-a--tg-a
actc------a-a-gttt-aatttgactc-agctt-aa-aa-tt--tt-aagtcaaa-ta
-tta------------tt--acagtg--
>EnSpm-N4_DR|413082
-------------------------------------taat-ca-tgg------------
----------------------------tt-cag-ctt-a-tttt-at---tt--aa-gt
ca-tgagctgttatc---ag-tt-taa-tt-t-taatta-------------------t-
g-t-tt-taaa--------------------ag--g--ct-a-ac-tgc--a-a--aga-
-ctt--t-t-a-a-ggtt-aatttgtttgaa-tc--ta-aa-aa--t-------------
----------------------------
>EnSpm-N4_DR|413083
-cactgt--aa-a-ag-a----tta-t-atgattggttagt-cc-cga-cagca--t-at
-g--ttt-t--ta-a--------gtcattg-taa-att-a-tt-a-aac--t---aa-gt
tt-atcatg-tt-ct---aa-ct-taa-tt-t-t-g-c--a-a--gttacgca-ag-tc-
a-a-t--------------------------------------aa-gt--ca-atg---g
actc--a-t-a-a-gatt-tttttgattc-agctt-----a-aa--at-tattaaag-ac
----------------------------
>EnSpm-N4_DR|413084
-cactgt--aa-a--a-a------a-c-atgatcaattagt-ca-tga-caaca--t-at
-g--ttt-t--ta-g--------ttcattg-caa-ctt-a-tt-a-aac--t------gt
ta-atcatg-tt-ct---aa-ct-taa-tt-t-t-a-t--a-a--gttatgcg-ag-ct-
g-t-tt-taagtc-aa-tttaa--ca----tga--ta--t-a-ag-tt--ta-a--tg-g
actc--a-t-t-a-gggt-aatttgattc-agctt-aa-aa-at--tt-aaggcaac-ca
-gga----ttt-----------------
>EnSpm-N4_DR|413085
----------a-a-ca-a----tta-t-atgatcaattagt-cc-tga-cagca--t-a-
-g--gcg-t--ta-g--------gtcattg-taa-ctt-a-tt-a-cac--t---aa-gt
ta-atcatg-tt-ct---aa-ct-taa-tt-t-t-a-t--a-a--gttacgcg-ag-ct-
g-t-tt-taagtt-ag-attaa--aa----taa--ta--c-a-ag-tt--c---------
------------------------------------------------------------
----------------------------
>EnSpm-N4_DR|413086
-cgctgt--aa-atat--t-----a-t-atgatcaagaagt-ta-tga-cagca--t-at
-g--ttt-t--ta-c--------ttaatta-tga-ttt-a-aa-a-aac--t---gt---
tg-aaaata-ctg-t---ac-gt-taaatt-t-t-g-t--a-a--gtaacatt-at-ct-
g-t-tt-tagatc-ag-tttaa--ta----aa----g--t-a-ag-ta--aa-a--tt-g
actt--c-t-g-c-gatt-aatttaattt-aactttaa-aa------------caac-ca
-cta----ttt-tt-acagtg-------
>EnSpm-N4_DR|413087
---------gt-a-aa-a----aaa-t-ataattaattact-ta-tga-caaca--t-at
-a-catt-t-----a--------ttaattg-taa-ctt-a-tt-a-tgt--t---ga-at
ta-attctg-tt-ct---aa-ct-taa-tt-t-t-g-t--a-a--gttataca-ag-ga-
g-t-tt-taagtc-ag-tttaa--ta----ta----a--t-a-ag-tt--ta-aat---g
actc--------ctagtt-aatttgattc-agttt-aa-aa-a----t-aaggcaac-ca
-ata----ttt-tt--------------
>EnSpm-N4_DR|413088
-cactgt--aa----a-a--at-ta-t-atgattacttagt-cc-tga-caaca--t-at
-g---tt-t--ta-a--------gtcattg-taa-ctt-a-tt-a-aac--t---aa-gc
tg-attatg-tt-ct---aa-ct-gaa-tt-t-t-a-t--t-g--gttacaca-ag-ct-
g-t-tt-taagtc-ag-ttgaa--ca----taa--ta--t-a-ag-tt--ca-a--tg-g
actt--a-t-a-a-ggtt-catttgattc-agctt-aa-aa-at--at-aaggcgac-ta
-ggaa---ttt-tt-tt-----------
>EnSpm-N4_DR|413089
---------aa-atta-at-----g-t-ata---aattagt-cc-tga-cagta--t-at
-g--ttt-t--ta-g--------gtcattt-ttg-ct-----------a--t---ta---
ta-atcaca-ttt-t---aa-cc-t--aat-t-t-a-t--a-a--gttgtaaa-ag-ct-
g-t-tt-aaagtc-ag-tttaa--------------------------------------
------------------------------------------------------------
----------------------------
>EnSpm-N4_DR|413090
-cactgt--at---ac-a--a-tta-t-atgatcaattagt-cc-tga-cagca--t-at
-g--ttt-t--ta-g--------gtcattg-taa-cat-a-at-a-aac--t---aa-gt
ta-atcatt-tt-ct---aa-ct-t---ta-t-t-a-t--a-a--gttat-ca-ag-ct-
g-t-tt-taagtc-ag-tttaa--ca-------------t-a-ag-tt--ca-a--tg-g
actc--a-t-g-a-agtt-aatttgattc-agctt-tccaa-at--tc---gtcaac-ca
-gaa----ttt-tt-tta--acagtg--
>EnSpm-N4_DR|413091
----------a-a-aa-a--a-tgt-t-atgaacatatagt-ca-tga-cagca-----t
-g--ttt-t--ta-g--------ttcattg-tac-ctt-a-tt-a-aac--t---aa-gt
ta-ttcatg-tt-ct---aa-ct-tct-tt-t-t-a-t--a-g--gttgtgca-ag-ca-
g-t-tt-taagtc-ag-tttaa--ca----taa--ta-----------------------
------------------------------------------------------------
----------------------------
>EnSpm-N4_DR|413092
tttctgt--aa-a-aa-a--a-tga-t-atgatcaattagt-cc-tga-tagca--t-at
-g--ttt-t--ta-g--------gtcattg-taa-gcc-a-tt-a-cat--t---aa-at
ta-gccgtg-tt-ct---aa-ct-tta-tc-t-a--------------------------
------------------------------------------------------------
------------------------------------------------------------
----------------------------
>EnSpm-N4_DR|413093
-cacagt--aa-a-ta-a--a--ta-t-atgaccagttagt-cc-aga-cagca--t-at
-g--ttt-t--ta-g--------gtcattg-taa-att-a-tt-c-aac--a---aa-gt
tt-ataata-tt-tt---aa-cg-tat-tt-t-c-a-t--a-a--gttacgca-ag-ct-
g-t-tt-taagtc-at-tttaa--ca----taa--ta--t-a-aa-tt--tg-a--ag-g
actc--a-t-a-g-ggtt-tatttgattc-agctt-aa-aa-at--tt------------
----------------------------
>EnSpm-N4_DR|413094
------------------------------------------------------------
------------------------------------------------------------
------atg-tt-ct---aa-ct-taa-tt-t-t-a-t--a-a--gttaagct-ag-ct-
g-a-tt-taagtc-ag-tttat--ca----taa--tg--t-a-ag-tt--ca-a--tg-g
actc--a-t-a-c-ggtt-aatttgattc-agcat-aa-aa-at--tt-aaggaaac-ca
-gga-----tg-tt-ttt--acagtg--
>EnSpm-N4_DR|413095
-cactat--aa-a-------a-ta--t-atgatcaattagt-ca-tga-cagca--t-at
-a---tt-a--ta-g--------ttcattg-taa-ttt-t-tt-t-aac--t---aa-gt
ta-atcaca-tt-tc---aa-at-taa-tt-t-t-a-t--a-a--gttatgcg-ag-ct-
g-t-tt-taagtg-ag-tttaa--ca----taa--ta--t-a-ag-tt--ca-a--tg-g
actc--a-c-a--------aggttaattc-agctt-aa-aa-at--gt-aaggcaac-ca
-gga-----tt-t---------------
>EnSpm-N4_DR|413096
-cactgt--aa-a--a-a--a--ta-t-atgatcaattagt-cc-tga-gaaca--t-g-
-----tt-t--ta-g--------gtcattg-taa-ctt-a-tt-a-aac--t---aa-gt
ta-atcatg-tt-ct---aa-ct-taa-tt-t-t-a-t--a-a--gtttcaca-ag-ct-
g-t-tt-taagtg-ag-tttaa--ca----taa--ta--t-a-ag-tt--ca-a--ca-g
actc--a-t-a-a-ggtt-aat--------------------------------------
----------------------------
>EnSpm-N4_DR|413097
------------------------------------------------------------
---------------------------tta-tga--------------------------
---------------------------------------------------ca-ag-ct-
a-t-tt-aaagtc-ag-tttaa--ct----tag--ta--t-a-ag-tt--ca-a--tg-g
actc--a-t-g-a-ggtt-aatttgatta-agctt-aa-aa-at--tt-aaggcaac-ca
-gga----ttt-tt-tac--ag------
>EnSpm-N4_DR|413098
-cactgt--aa-a-aa-a--a-atc-a-ataatcaattagt-ca-tga-caaca--t-at
-g--ttt-t--ta-g--------cttatag-taa-ctt-a-tt-a-aac--t---aa-gt
ta-atcatg-tt-ct---aa-ct-taa-tt-t-t-g-t--a-g--gttagaca-ag-ct-
g-t-tt-taagtc-ag-tttaa--aa----ca---------t-aa-tt--ca-a--tg-g
atcc--a-t-a-c-ggtt-aatttgattc-agctt-aa-aa-at--tt-aagacaac-ta
-aga-----tt-tt-ttt--acagtg--
>EnSpm-N4_DR|413099
-cactgt--ga-a-aa-a----ata-t-atgatcaattagt-cc-tga-cagca--t-at
-g---tt-t--ta-a--------gttattg-taa-cta-g-----------t------at
----tcatg-tc-ct---a---------tc-t-t-t-t--a-g--gatacaca-ag-ct-
t-a-tt-gaagtc-ag-tttaa--ca----taa--ta--t-a-ag-tt--ca-a--tg-g
actc--g-t-a-a-gctt-catttgattc-agcct-aaaaa-t---ta-aaagcaac-ca
-gga-----tt-tt-ttt--acagtg--
>EnSpm-N4_DR|413100
--actgt--aa-a-ca-a--a-tta-t-ataatcaattagt-ca-tca-cagca--t-at
-g--ctt-t--ta-a--------ctcattg-taa-ctt-a-tt-a-aac--t---aa-gt
ta-atcatg-tt-ct---ta-ct-taa-tt-t-t-a-t--a-a--gttacgca-ag-ct-
g-t-ttacgagtc-ag-cttaa--ca----taa--ta--t-a-ag-tt--ca-a--ta-g
actc--a-t-a-a--ttt-cattcagctc-aat-------------tt-aaggcaac-ca
-gga----ttt-tt-t----atagtg--
>EnSpm-N4_DR|413101
-----------------a----aaa-a-attattaattagt-ca-taa-g----------
-----tt-t--aa-g----ttttgtcattg-taa-ctt-g-tt-a-aac--a---aa-gt
ta-ataatgttt-ct---aa-ct-tag-tt-t-t-a-t--a-a--gttacgca-aa-ct-
g-t-tt-aaagtc-ag-tttaa--ca---------------t-ag-gc--ct-ata---t
gttc--aac-a-a-aatt-aattcgattc-agctt-aa-a--at--tt-aaggcaac-cc
-ggt----ttt-tt--------------
>EnSpm-N4_DR|413102
-cactgc--aa-a-aa-a----tta-t-atgaacttttagt-ca-tga-cagca--t-at
-g--ttt-t--cg-g--------ttcattg-taa-ctt-a-tt-a-aac--t---ag-gt
ta-accatg-tt-ct---aa-ct-taa-tt-t-t-a-t--a-a--gtta-----------
----ag-caagtc-ag-tttaa--ca----aaa--aa--a-a-ag-tt--ca-a--tg-g
actc------a-a-gggt-aatttgattc-agctt-aa-aa-at--tt-aaggcaac-ca
-gga----ttt-tt-ttt--acagtg--
>EnSpm-N4_DR|413103
--------------------------------------------------agca--t-at
-g----t-t--ta-a--------gtcattg-taa-ctt-a-tt-a-aac--t---aa-tt
ta-atcaca-tt-ct---aa-ct-tat-tt-t-t-a-t--a-a--gttat-----g-ct-
g-t-tt-tacgtc-ag-tttag--ca----taa--ta--t-g-ag-tt--ca-a--tg-g
actc--a-t-a-a-ggtt-aatttgattc-agctt-aa-aa-aa--tt-aaggcaac-ca
-gga-----tt-tc-ttt--acagtg--
>EnSpm-N4_DR|413104
-cactat--aa-a-aa------tta-t-atcatcgattagt-ca---------a--a-at
-g--ttt-t--ta-g--------ttcattg-taa-ctt-a-at-a-aac--t---aa-gt
ta-accatgttt-at---aa-at-taa-ccat-t--------a--gttgcaca-ag-ct-
g-t-tt-taagtc-ag-attaa--ta----taa--ta--t-a-aa-tt--ca-a--ag-g
actc--a-a-a-a-cgtt-gatttgattc-agctt-aa-aa-aa--tt-aaggcaac-ta
-gta-----tt-tt-ttc--acagtg--
>EnSpm-N4_DR|413105
-cactgt--aa-a-aa-t-----ta-t-atgatcaattagt-cc-tga-cagca--t-gt
-----tt-g--ta-g--------gtcattg-ata-cct-a-ta-a-aac--t---aa-gt
ta-atcatg-ct-ct---aa-ct-taa-ttga-t---a--a-a--gttacgc--ag-ct-
g-t-tt-taagtc-ag-tttaa--ca----taa--ta--t-agag-tt--ca-a--tg-g
actc--a-t-a-a-cctt-aatttgattc-agctt-aa-aa-at--gt-aaggcaac-ct
-gga----ttt-tt-tt-----------
>EnSpm-N4_DR|413106
------t--aa-a-aa-a----ttg-t-atgatcaattaga-cc-tga-cagca-----t
-g--ttt-g--ta-g--------gtctttg-tta-ctt-a-tt-a-aag--t---aa-gt
ta-tgtatg-tt-ct---aa-ct-aaa-tt-t-t-a-t--a-a--gtcaaaca-ag-ct-
g-t-ttt-aagtc-ag-tttaa--ca----taa--ta--t-a-ag-tt--ta-a--tg-a
ac----a-a-t-g-ggtt-aatttgattt-agctt-aa-aa-at--tt-aaggcaac-ca
-ggtt-------tt-ttt--tt------
>EnSpm-N4_DR|413107
-cactgt--ta-a-aa-a--t-ga--t-atgaacaattagt-ca-tga-tagca--t-at
-a---tt-t--ta-g--------tttgttg-taa-ctt-a-tt-a-aac--t---aa-gc
tc-gtcatg-tt-ct---aa-ct-taa-tt-t-t-a-t--a-a--gttacaca-ag-ct-
g-t-tt-taagtc-ag-tttaa--ca----caa--ta--t-a-aa-ct--aa-a--tg-a
accc--a-c-a-a-cttt-aatttgattc-agctt-aa-aa-at--gt-aagacaac-ca
-gga-----at-tt-tt---acagtg--
>EnSpm-N4_DR|413108
------------------------------------------------------------
------------------------------------------------------------
-----------------------------------a-t--c-a--attacgca-ag-ct-
g-t-tt-tgaatc-ag-tttaa--ca----t----------a-ag-tt--ca-a--tg-g
actc--a-t-a-a-ggtt-aatttaattc-agctt-aaaa--at--gt-aaggcaac-ca
-gga-----tt-tt-t------------
>EnSpm-N4_DR|413109
----tat--ga-a-at-a----tta-t-ataatcaattagt-cc-tga-cagca--t-at
-g----t-t--ta-g--------tttattg-caa-ctt-a-tt-a-aac--t---aa-gt
ta-atcatg-tt-tt---aa-ct-taa-tt-t-t-a-t--a-------------------
--a-at-tacgca-ag-tttaa--ca----aaa--ta--a-a-ag-tt--ca-a--ag-g
actc-----------------------------------aa-at--tt-aaggcaac-ca
-gga------t-tt-ttt--acagtg--
>EnSpm-N4_DR|413110
-cactgt--aa-a--a-a--a-tga-t-atgatcaattagt-ca-tga-cagca--c-at
-g---tt-t--ta-g--------ttcattg-taa-ttt-a-tt-a-aac--t---aa-gt
ta-atcatg-ct-tt---ga-ct-taa-tt-g-t-a-t--a-a--gttacaca-ag-ct-
g-t-tt-taagtc-ag-tttaa--ca----tta--ta--t-a-ag-tt--ca-a--ag-g
actc--a-t-a-c-ggtc-aatgtg-----------------------------------
----------------------------
>EnSpm-N4_DR|413111
------t-----a-ag------tta---atga----tt----c--taa-----------t
-g---tt-----a----------------------ct--a-tt--------t---aa-gt
t--a-cac----------aagct-t---tt-t---a-c--aca--gttatgta-a-----
--t-tt--aa----a---ttaa---a----tga--t--tt---a--tt---a-a--ta-a
a-----g-t-----ggt--aatttaacccaaa-tt-ga-aa--t--tc-aaggcatt-ca
--------ttt-tt-tt---acagt---
>EnSpm-N4_DR|413112
---ctg---ta-a-aa-a--g-tta-t-atgatcaattagt-ca-tga-cagca--t-at
-g--ttt-t--ta-a--------tttaatg-taa-ctt-a-tt-a-aac--t---aa-gt
ta-atcagg-tt-c-------------------t-t-t--a-a--gttatgta-ag-ca-
g-t-tt-taggcc-ag-tttaa--ca----taa--ta--t-a-gg-tt--ca-a--cg-g
attc------a-a-agtt-aatttgattt-agctt-aa-at-aa--tt-aaggcaac-ca
-gga-----tt-tt-ttt--acagtg--
>EnSpm-N4_DR|413113
-cactgt--aa-a-aa-a--a-tta-t-ttaagcatttagt-ca-tga-cagca--t-gt
----ttt----ta-g--------ttcattg-taa-ctt-a-tt-a-aac--t---aa-gt
ta-atcatg-tt-ct---aa-ct-taa-tt-t-a-a-t--a-a--gttatgca-ag-ct-
g-t-ct-taattc-at-gttaa--ca----taa--ta--t-a-ag-tt--ca-a--tg-g
actc--a-t-a-a-ggtt-aatttgaacc-ag----------------------------
----------------------------
>EnSpm-N4_DR|413114
--actgt-aaa-a-ct-a----tta-t-ttgatcaattagt-tc-tga-cagca--c-at
-g----t-t--ta-t--------gtcattg-taa-ctt-a-ct-a-aac--t---aa-gt
ta-atcatg-ta-ct---aa-ct-taa-tt-t-t-a-t--a-a--gttacaca-ag-c--
----t---------gt-tttaa--tg----taag--tt---a-a--t---------tg-g
actc--a-t-a-a-gcgt-aattagattc-ag-ttcga-aa-a---tt-gagtcaac-ca
-gga----ttt-tt-tt---acaatg--
>EnSpm-N4_DR|413115
aaatcaa--tg-a-tc-a-----cc-t-tttaccg------------a-caaca--t-at
-g--tgt-t--ta-g--------gtcattg-taa-ctt-a-tt-a-aac--t---aa-gt
ta-atcatg-tt-ct---aa-ct-tag-tt-t-t-a-t--a-a--gttatgca-ag-ct-
g-t-t---aagtc-ag-tttaa--aa----taa--ta--t-a-ag-tt--ca-a--tg-g
acac--a-t-a-a-ggtt-aatttgattc-agttt-aa-aa-at--tt-aaggcaga-ca
-ggat---ttt-tt-tt-----------
>EnSpm-N4_DR|413116
--------------aa-a----tta-t-gtgattatctagt-ca-tgg-caaca--t-at
-g--ttt-t--ta--t-------------------gtt-a-ttta-aa---c---aa-tt
tc-attgtg-tt-tt---ga-cttttg-tt-a-tt--c--a-g--tttgtttt-aag-t-
----tt-ggt-------ttata--------tta--t--tt-a-cg-tta---aaat---c
atcc--a-a-a-a-ggttc-atttggatc-agttt-aa-aa-at--gg-aagg-------
----------------------------
>EnSpm-N4_DR|413117
-cactgt--aa-a-aa-c----ttt-t-attatcaattagt-ca-gga-cagca--t-at
-g--ttt-t--ta-g--------gtcattg-taa-ctt-a-tt-a-aac--t---ta-gt
ta-atcatg-tt-ct---aa-tc-atg-t-----------------tcacacc-at-ct-
g-t-gt-taagtc-ag-ataaa--c-------a--tc--a-a-ag-tt--ca-a--tg-g
attc----t-a-a-ggtt-aaattgattc-aacct-aa-ta-at--tt-aagacaac-ta
-gga------t-tt-ttc--acagtg--
>EnSpm-N4_DR|413118
-cactgt---a-a-aa-ac---tta-t-atgaacaattggt-c-gtga-cagca------
----ttt-g--ta-a--------tttattg-taa-cct-a-tt-a-aac--t---aa-gt
ta-atcatg-tt-ct---aa-cc-taa-tt-t-t-at---a-a--gttatgca-ag-c-a
g-t-tt-taagtc-at-tttaa--ca----taa--ta--t-a-ag-tt--ca--------
------a-t-a-a-ggtt-aatttcattc-aactt-aa-aa-a--att-aaggcaac-ca
-tgg----a-t-tt-gct--acagtg--
>EnSpm-N4_DR|413119
--------------------------------------agt-cg-tga-cagca--a-at
-g--ttt-t--ca-g--------ttcattg-tga-ctt-a-tt-a-aac--t---aa-gt
ta-atcata-ta-ct---aa-cc-taa-at-t-a-c----g-a--gtttagaa-ag-ct-
g-t-tt-caagtc-ag-tttaa--ca----taa--aa--t-a-ag-tt--ca-a--tg-g
actc--a-a---g----ttaa-ttgattc-agctt-aa-aa-at--tt-aaggccac-ca
-gaata--ttt-tt-ttt--acagt---
>EnSpm-N4_DR|413120
-cactgt---a-a-aa-a----att-t-atgatcaattagt-ca-aga-cagca--t-at
-g-tttt-t--ta-g--------ttcattg-taa-ctt-a-ta-a-aac-------a-gt
ta-atcatg-tt-ct---aa-ct-taa-tt-t-t-a-t--a-a--gttacaca-ag-cc-
a-t-tt-taagtc-ag-tttag--ca----taa--ta--t-a-ag-tt------------
-tta--a-t-a-a-ggtt-aatttga-------tt-ag-aa-at--ta-aaggcaac-ca
-tga----ttt-tt-tt-----------
>EnSpm-N4_DR|413121
-----------------------ta-t-atgattagttagt-ca-tga-caaga--t-at
-g--gtt-t--ta-t--------ttcattg-taa-ctt-a-ct-a-aac--t---aa-gt
ta-atcatg-tt-ct---aa-ct-tca-tt-t-t-a-a--a-a--gttacaca-ag-ca-
g-t-tt-taagtc-ag-tttga--ca----t----------a-ag-tt--ta-a--tg-g
accc--a-t-a-a-ggtt-aatttgattc-aacct-ac-aa-at--tt-aaggcaac-ca
-gga-----ta-tt-ttt--atagt---
>EnSpm-N4_DR|413122
-cacttt--aa-a-at-a----tta-t-atgaccaattagt-cc-tga-cagca--t-gt
-a------------------------attg-taa-ctt-a-tt-a-aac--t---aa-tt
ta-accatg-tt-ct---aa-ct-taa-tt-t-t-a-t--a-a--gttacgca-ag-ct-
g-t-tt-taagtc-ag-ttt-a--ca----t------------ag-tt--ca-a--tg-c
actc--a-t-a-a-ggtt-aatttgattc-agctt-aaaa------at-aagacagc-ca
-aga-----tt-tt-tt-----------
>EnSpm-N4_DR|413123
-cactgt--aa-a-aa-a--a-tca-t-acgatcaattagt-cc-cta-cagca--t-at
-g--ttt-t--ca-g---------------------------------------------
---------------------------------g-a-t--a-a--gttacaca-ag-ca-
g-t-tt-taaccc-ag-tttac--c-----------a--t-a-ag-tt--ca-a--ta-a
actc--a-t-t-a-ggtt-aatttgattc-agctt-aa-aa-at--gt-aaggcaac-ca
-gga-----tt-tt-----tacagtg--
>EnSpm-N4_DR|413124
-----------------a----tta-t-atgatcaattaat-ca-tga-caaaa--t-at
--------------g--------ttaattg-taa-ctt-a-tt-a---------------
ca-atcatg-at-ct---aa-ct-taa-tt-t-t-a-g--a-a--gttatgca-ag-ct-
a-a-ta-taagtc-ag-tttaa--ta----taa--t------------------------
------------------------------------------------------------
----------------------------
>EnSpm-N4_DR|413125
-cactgt--ta-a-aa-a--a-tta-t-atgatcgattaat-cc-tga-catca--t-at
-g--ttt-t--ta-g--------gtcattg-caa-ctc-a-tt-a-aac--a---ta-gt
ta-atcatg-tc-ct---aa-tt-tca-tt-t-t-c-t--a-a--gttactca-ag-ct-
g-t-tt-caagtc-ag-tttaa--ca----taa--ta--t-a-ag-tt--ca-a--tg-g
attc--g-t-a-c-ggtt-tatttgattc-agctt-aa-aa-gt--tt-aaggcaac-ca
-gga----ttt-tt-tt---acagtg--
>EnSpm-N4_DR|413126
-caatgt-----a-aa-a--a-tta-t-ataatcaattagt-cc-tga-cagca--t-at
-g--ttt-t--ta-g--------gtcattg-taa-ctt-c-tt-a-aac--t---aa-gt
ta-atcatg-tt-ct---aa-ct-tag-tt-t-t-a-t--a-a--gttgtgca-ag-ct-
g-t-tt-ta-----tg-tttaa--ca----taa--aa--t-t-tg-tt--aa-a--tg-g
actc--a-t-g-g-ggct-aatttgattc-agctt-aa-aa-at--tt-agggcaac-ca
-gaat---ttc-tt-tt-----------
>EnSpm-N4_DR|413127
--actat---a-a--a-a--a-ata-t-atgataaataagt-ca-aga-cagca--t-at
-g--ttt-t--ta-g--------ttcattg-taa-ctt-a-tt-a-aac--t---aa-gt
ca-atcatg-tt-ct---aa-ct-taa-tt-t-t-c-t--a-a--gttataca-ag-ct-
g-t-tt-taagtc-ag-tttag--ca----aaa--ta--t-a-ag-tt--ca-a--ta-g
actc--a-t-a-a-ggtt-aatctgatgc-agctt-aa-aa-at--ta-agggcaac-ca
-gga-----tt-t---------------
>EnSpm-N4_DR|413128
gcactgt--aa-a-aa-c----aga-t-atgatcaattagt-ca-aga-cagca--t-at
-g---tt-t--ta-g--------ttcattg-taa-ctt-a-tt-a-atc--t---aa-gt
ta-atcaag-tt-ct---cg-ct-tat-tt-t-t-a-t--a-a--gttatgca-ag-ct-
g-t-tt-taagtc-ag-tttaa--ca----t-----------------------------
------------------------------------------------------------
----------------------------
>EnSpm-N4_DR|413129
-cactgt--aa-a--a-a--a-tgt-a-atgatcaataagt-cc-tga-cagca--t-ct
-a--ttt-t---t-g--------gtcattg-taa-cat-a-tt-a-aac--t---aa-gt
ta-atcatt-tt-ct---aa-ct-taa-tt-t-t-a-t--a-g--gttacgca-ag-ct-
g-t-tt-caagcc-ag-tttaa--ca----taa--ta--t-a-gg-tt--ca-a--ta-g
actc--a-t-a-a-ggtt-aatttgattc-agctt-aa-aa-tt--tt-aaggcaac-ca
-gga-----tt-tt-ttt--acagtg--
>EnSpm-N4_DR|413130
----------a-a-aa-a----tta-a-atgagcaattagt-ca-tga-cagca--t-at
-g--ttt-t--ta-a--------tttattg-taa-ctt-a-tt-a-aac--t---ac-gt
ta-atcatg-tt-ct---aa-at-taa-tt-------------------tgcc-ag-ct-
t-t-tt-aaagta-ag-cttaa--ca----taa--tt--t-c-ag-tt--ca-a--tg-a
actc--a-t-a-c-agtt-tatttgattc-agttt-aa-aa-at--tt-gaagcaac-ca
-gga-----tt-tt-ttt--t-------
>EnSpm-N4_DR|413131
---cact--gt-a-ac-a--a-tga-t-aagaataattagc-cc-tga-caaca--t-at
-g--ttt-t--tt-a--------gtcattg-taa-ttt-a-tt-a-tac--t---aa-gc
ta-atcatg-tt-ct---ag-ct-taa-tt-t-t-a-t--a-c--gttttgaa-ag-ct-
g-t-tt-taagtc-ag-tttaa--ca----taa--ta--g-a-ag-tt--ca-t--tg-g
atcc--a-t---------------------------------------------------
----------------------------
>EnSpm-N4_DR|413132
-cactgt--ac-a-aa-a--a-tta-t-tagatcaattagt-ca-tga-cagca--t-tt
-g--ttt-t--ta-g--------ttca----taa-ctt-a-tt-a-acc--t---aa-gt
ta-atcatg-tt-tt---aa-ct-taa-tt-t-t-a-a--g-a--gttatgca-ag-ct-
g-t-tt-taagtc-ag-tttac--ca----taa--ta--a-a-ag-tg--ca-a--tg-g
ac----------------------------------------------------------
----------------------------
>EnSpm-N4_DR|413133
-cactgt--aa-a-aa-a----tta-t-gtaaacaataagc-ca-tga-cagca--t-at
-g--ttt-t--ta-g--------ttcattg-taa-ctt-a-tt-a-aac--t---aa-gt
ta-atcatg-tt-ct---aa-ct-tca-ta-t-t-a-t--g-agtgcaattag-tt-at-
g-t-tg-taagtc-ag-tttaa--ca----tct--ta--t-a-ag-tt--ta-a--tg-g
act-----c-a-a-agga-tatttgatac-agcct-aa-ac-aa--tt-aaagcaac-ca
-gg-------a-tt-ttt--acagtg--
>EnSpm-N4_DR|413134
-cactgt--aa-a-aa-a----ata-t-ttg----atcagt-tt-tac-caaca--tcat
-g--ttt-t--ta-a--------gtctttg-taa-ctt-a-ct-a-aac--t----atgt
ta-ataatt--t-tt---aa-ct-taa-ct-t-t-a-t--a-a--gttacaca-ag-ct-
g-t-tt-taagtt-ag-tttaa--ca----tga--ta--t-a-ag-tt--ca-a--tg-g
actc--a-t-a-a-ggtt-aattttattc-agctt-aa-aa-tt--tt-tagacaat-ca
-gga------------------------
>EnSpm-N4_DR|413135
-cactgt---a-a-aa-a----tta-t-atgatcaattagt-ca-tga-caaca--t-ag
-g---tttt--ta-g--------ttccttg-taa-ag-------------------c---
-a---------t--t---aa--c-t---t-------------------------------
---------------g--ttaa--------tca--tt--t-a-a--ct--tg-c--tg-a
taat--aa--a-a-ggttg-atttgattc-agctt-aa-aa-at--tt-aaggcaac-ca
-gta----ttt-tt-ttt--gcagt---
>EnSpm-N4_DR|413136
-cactgt--a--a-aa----a-tga-t-atgatcaattagt-cc-tga-catca--t-gt
-g--ttt-t--ta-g--------gtcattc-tat-c-t-a-ct-a-aac--t---aa-ct
ta-atcatg-tt-ct---ga-ct-tta-tt-t-t-t-t--a-a--gatatgca-ag-ct-
g-t-tt-caagtc-ag-tttaa--ca----taa--ta--t-a-ag-tt--ca-a--ag-g
actc--a-t-a-a-ggtt-attttgattc-agctt-aa-aa-at--tt-aaggcaac-ca
-gaa----ttt-tt------acagtg--
>EnSpm-N4_DR|413137
-cactgt--aa-g-aa-a----tta-t-ataatcaattagt-ca-tga-tgac-----at
-g--ttt-t--ta-g--------ttcatgg-taa-ctt-g-tt-t-aac--t---aa-gt
ta-atcatg-tt-ct---aa-at-taa-tt-a-t-a-c--a-a--gttacaca-ag-ct-
g-t-tt-taa--------------ca----taa--ta--t-g-ag-tt--ca-a--tg-g
a-----------------------------------------------------------
----------------------------
>EnSpm-N4_DR|413138
-cactat--aa-a-ag-a----tta-t-atgatcaattagc-ca-tga-aaaca--t-tt
-g--ttt-t--ta-g--------tttattg-taa-ctt-a-ct-c-tac--c---aa-gt
ta-atcatg-tt-ct---ga-cc-taattt-t-a------a-a--attacaca-ag-ct-
g-t-ta-ttagcc-ag-tttag--ca----ca----------------------------
------------------------------------------------------------
----------------------------
>EnSpm-N4_DR|413139
-cacttt--aa-a-aatat---ata-t-atgattaattatt-ca-tga-ta-ca-----t
-g--ttt-t--ta-g-------------tg-t-----t-a-tt-a-aac--c---ga-gt
ta-atcatg-tt-ct---aa-ct-taa-tt-t-t-g-t--a-a--gtcacaca-ag-ct-
g-t-tt-taa---taa-tttaa--ca----taa-ata--t-a-ag-tt---aaa--cg-g
actt--a---aaa-ggtt-aatttgattc-agctt----a----------aggcaac-ca
-ata----ttt-tt-t----acagtg--
>EnSpm-N4_DR|413140
-cactgt--aa-t-aa-a----tta-t-atgatcaattagt-ca-tga-caaca--t-ag
-t--tta-a--ta-a--------gttataa-tta-act-a--t-a-aca--t---aa-gt
ta-atcatg-tt-ct---aa-ct-taa-tt-t-t-a-t--a-a--tttaagca-ac-ct-
g-t-tt-taagtc-ag-tttaa--ca----taa--ca--a-a-ag-tt--ca-a--at-g
actc--a-t-a-c-ggtt-aatttgattc-agctg-aa-aa-at--ca-aagacaac-ta
-gta----tat-tt-tt-----------
>EnSpm-N4_DR|413141
-cactgt--aa-a-aa-aa-acata-t-atgaccaattagtcc--tga-cagca--t-at
-g--ttt-t--ta-g--------gtcactg-taa-ctt-a-tt-a-aac--t----atga
ta-atcatg-tt-gt---ta-ct-taa-tt-t-t-a-t--a-a--gttccact-ag-ct-
g-t-tt-taagtt-ag-a----------------ata--t-a-ag-tc--ca-a--tg-c
actc--a-t-a-g-ggtt-aatctgattc-agctt-aa-a--at--ta-aaggcaac-ca
-gta----ttt--t-ttt--acagt---
>EnSpm-N4_DR|413142
-cactgt--aa-a-aa-a--a-tta-t-atgaataattatt-cc-tga-cagca--t-at
-g--att-t--ta-g--------tttattg-taa-ctt-a-tt-a-aac--t---aa-gt
tg-ataatg-tt-ct---aa-ct-taa-tt-t-t-a-t--a-a--gttatgca-gg-ct-
g-t-tt-caagtc-ag-tttaa--ca----taa--ta--g-a-ag-tt--ca-a--tg-g
actt--c----------------caagtt-tact--------------------------
----------------------------
>EnSpm-N4_DR|413143
-------------------------------------tagt-cc-tga-ccgca-----t
-g--ttt-t--ta-g--------gtcatcg-taa-ctt-a-tt-a-aac--t---aa-gt
ta-atcatg-tt-gt---aa-ct-taa-at-t-t-a-t--a-a--gttatgca-ag-ct-
g-t-tt-taagtc-ag-tttaa--ca----tga--cg--t-a-agttt--ca-a--tg-t
actt--a-t-a-g-agtt-aattttattc-agcct-aa-at-at--tt-agggcaac-ca
-gga--ttatg-tt-ttt--acagtg--
>EnSpm-N4_DR|413144
----tat-----a-ta-a--------------tcaattagt-cc-tga-ccgca-----t
-g--ttt-t--ta-g--------gtcatcg-taa-ctt-a-tt-a-aac--a---aa-gt
ta-gtcatg-tt-gt---aa-ct-taa-at-t-t-a-t--a-a--gttatgca-ag-ct-
g-t-tt-taagtc-ag-tttaa--ca----tga--cg--t-a-agttt--ca-a--tg-t
actt--a-t-a-g-agtt-cattttgttc-agcct-aa-at-at--tt-agggcaac-ca
-gga--ttatg-tt-ttt--acagtg--
>EnSpm-N4_DR|413145
-cactgt---a-a-aa-a--a-tta-t-atgatcaattagt-cc-tga-cagca--t-gt
-----tt-t--ta-g--------gtcattg-taa-ctt-a-tt-a-a----t---at-gt
ta-atcatg-tt-tt---aa-ct-taa-tt-t-c-a-t--a-a--gtcatgtg-ag-ca-
g-t-tt-taagtc-ag-tttaa--ca----taa--ta--c-a-ag-tt--ta-a--tt-g
actt--a-t-a-a-gatt-aatttgattt-agctt-aa-aa-aa--tt-acagcaac-ca
-cagg--gttt-tt-ttt--acagt---
>EnSpm-N4_DR|413146
-cactgt---aaa-aa-a----tga-t-gtaaacaatgact-ca-tga-cagca--t-a-
---tttt-t--ta-g--------tttgttg-taa-ctt-a-tt-a-aac--t---aa-gt
ta-atcatg-tt-at---ga-ct-taa-tt-t-t-a-t--a-a--gttatgca-ag-ca-
t-t-tt-aaagtc-ag-tttaa--ca----taa--ta--t-a-cg-tt--ca-a--tg-g
actc--a-t-a-a-ggtt-aatatgattc-agctt-aa-aa-------------------
----------------------------
>EnSpm-N4_DR|413147
-cactgt---aaa-aa-a----tga-t-gtaaacaatgact-ca-tga-cagca--t-a-
---tgtt-t--ta-g--------tttgttg-taa-ctt-a-tt-a-agc--t---aa-gt
ta-atcatg-tt-at---gt-ct-taa-tt-t-t-a-t--a-a--gttatgca-ag-ca-
t-t-tt--aagtc-ag-tttaa--ca----aaa--aa--t-a-cg-tt--ca-a--tg-g
actg--a-t-a-a-ggtt-aatttgattc-agctt-aa-aa-ga--tt-aaggcaac-ca
-gga-----tt-gt-ttt--acattg--
>EnSpm-N4_DR|413148
-cactgt--aaaa-aa-a----tga-t-gtaaacaatgact-ca-tga-cagca--t-a-
---tgtt-t--ta-g--------tttgttg-taa-ctt-a-tt-a-agc--t---aa-gt
ta-atcatg-tt-at---ga-ct-taa-ta-t-t-a-t--g-a--gttatgca-ag-ca-
t-t-tt--aagtc-ag-tttaa--ca----aaa--ta--t-a-cg-tt--ca-a--tg-g
actg--a-t-a-a-ggtt-aatttgattc-agctt-aa-aa-ga--tt-aaggcaac-ca
-gga-----tt-gt-ttt--acattg--
>EnSpm-N4_DR|413149
------------------------------------ttgat-cc-tga-ctgca--t-gt
----gtt-t--ta-a--------gtcattg-taa-ctt-a-tt-a-aac--t---aa-gt
ta-atcatc-tt-ct---aa-ct-taa-at-t-t-a-c--a-a--gttgcaca-ag-ct-
g-t-tt-taagtc-ag-tttaa--ca----taa--ta--a-a-ag-tt--ca-a--tg-g
attc--a-t-g-a-ggtt-aatttgattc-agctt-ac-aa-at--tt-aaggcaac-ca
-gga-----tt-tt-ctacagtg-----
>EnSpm-N4_DR|413150
------------------------------------------------------------
---------------------------------------------------t---aa-gt
ta-atcatg-tt-ct---ga-ct-tga-tt-t-t-a-t--a-a--gttacaca-ag-ct-
g-t-tt-taagtc-ag-tttag--ca----taa--ta--t-a-ag-tt--ga-a--tg-g
actc--a-t-a-a-ggtt-aacttgattc-agctt-aa-aa-aa--at-aagacaac-ca
-gga-----tg-tt-ttt--atagtg--
>EnSpm-N4_DR|413151
------------------------------------------------------------
-------------------------------------------------------aa-gt
ta-atcatg-tt-ct---aa-ct-taa-at-t-t-a-t--taa--gttacaca-ag-ct-
t-t--------------tttaa--ca----taa--ta--c-a-ag-tt--ca-a--tt-g
actc--a-g-a-a-gact-aatttgcttc-agctt-aa-aa-at--gt-aatccaac-ca
-gaa----ttt-tt-tt---acagtg--
>EnSpm-N4_DR|413152
-cactgt-caa-a-aa-a----t----aatgataagttaga-cc-tga-gagca--a-ac
-g--ttt-t--ta-g--------tttaatg-taa-cat-a-tt-a-aac--t---aa-gt
ta-atcatg-tt-ct---aa-ct-tt--ca-t-t-t-t--g-a--gttacgca-------
g-t-tt-taagtc-aa-tt--a--ca----taa--ta--c-a-ag-tt--ca-a--tg-g
actc--a-t-a-a-ggtt-tatttgattc-agctt-aa-at-----tt-aaggcaac-ca
-gga----ttt-tt-t------------
>EnSpm-N4_DR|414069
---ctgt---a-a-aa-a--a-ata-t-gtgatcagttagt-ca-tga-caaca--t-at
-g--ttt-t--ta-g--------ttaattg-taa-cta-a-tt-a-a-c--t---ga-gt
ta-a-------------------------------att----a--gttatgca-ag-ct-
g-t-tt-t----------------------------------------------------
------------------------------------------------------------
----------------------------
>EnSpm-N4_DR|414070
------------------------------------------cc-tga-cagca--t-at
-g---tt-t--ta-g--------gtcattg-taa-ctt-a-tc-a-aac--t---aa-gt
ta-atcatg-tt-ct---aa-ct-taa-tt-t-t-a-t--a-a--gttacaga-ag-ct-
g-t-tt-taagtc-ag-tctaa--ca----taa--t------------------------
------------------------------------------------------------
----------------------------
>EnSpm-N4_DR|414071
-cacttg--aa-a--a-c--a-tta-t-atgatcagttagt-cc-tga-cagca--t-at
-g--ctt-t--ta-g--------gtcattg-taa-ctt-a-tt-a-aac--t---aa-gt
ta-atcatg-tt-ct---aa-cc-taa-ta-t-t-t-t--a-a--gttaagga-ag-ct-
g-t-tt-taa--------------------------------------------------
------------------------------------------------------------
----------------------------
>EnSpm-N4_DR|494400
----------------------------atgatcaataaat-ca-tgg-caaca--g-at
-g--ctt-t--ta--t-------tttaatt-gaa-ctt-a-ttta-aa---tg---a-gt
ta-aaaatgc---tg---aa-tt-aaa-tt-t-ccacaa-aga-caatc---t-aa-ct-
g-t-tt-taagtc-ag-tttga--tg----taa--t--gt-t-aa-agt--a-a--ttt-
-ctt--g-t-a-a-gatt-agtttggttgaa-ca--aa-ca-ct--taagtcacagg---
----------------------------
>EnSpm-N4_DR|494401
-cactgt--aa-a-aa-a-----ta-t-ttgatcaattagt-ca-tg--caaca--t-tt
-g--ttt-t--ta-g--------tac-------a-ctt-a-tt-a-aac--t-aaaa-gt
ta-atcatg-tt-ct---aa-cc-taa-tt-t-t-a-t--a-a--gttatgcaca--ct-
a----t-taaatc-ag-tttaa--ca----cac--ta--t-a-cg-ttc--a-------g
actc--tc--a-a-ggtt-aatttgattc-atcct-aa-aa-at--tt-aaagctac-ca
-gta----ttt-tg-ttt--acagtg--
>EnSpm-N4_DR|494402
-cactgt--aa-a-aa-a------a-----gatcaattagc-ca-taa--agta--t-at
---tttt-t--ta-g--------tttattg-taa-ct---------a---------a-gt
ta-ttcata-tt-tt---aat-t-taa-tt---taa-t-------gttaccca-agc-t-
--t-tt-taggtc-ag-tttaa--ca----caa---a--t-a-ag-tt--ta-a--tg-g
act-----t-a-a-ggtt-aatttgattc-agctt-aa-aa-at--ct-aaggcaac-ca
-aga----ttt-tt-t----acagt---
>EnSpm-N4_DR|494403
-cacttt---a-a-aa-a----ttg-t-atgatcaa--aat-ca-ag--caaca----tt
-g---tt-tgtt--tc------------tgttaa-ctt-a-tt-a-aaa--t---aa-gc
ta-a-----------------------------------------------------c--
a-t-tt-tagaat-at-ttt---------ttgat-tgatt-g-ag-tt--ta-a--tc--
-agt--t-t-a-a-----------------------------------------------
----------------------------
>EnSpm-N4_DR|494404
------------------------------gatcaataagc-cc-tga-gagcg--t-at
-g--ttt-t--ta-g--------gtcattg-cca-ctt-t-tt-a-aac--t---aa-gc
ta-attatg-tg-ct---aa-ct-taa-tt-t-t-a-c--g-a--gttatgca-ag-ct-
g-t-tt-tagttc-aa-tttaa--ca----taa--ta--c-a-ag-tt--ca-a--tg-g
actc--------------------------------------------------------
----------------------------
>EnSpm-N4_DR|494405
-cactgtaaaa-a-aa-t----ata-t-ataatcaattaat-tg-tgg-cacca--t-at
-g--ttt-t--ta-g--------gtcattg-caa-c-------------------aa-ag
ta-atcatg-tt-ct---aa-ct-ttg-tt-g-t-a-t--a-a--gttactca-ag-ct-
g-t-tt-taagtt-ca-atata----------a--ta--t-a-ag-ct--ca-a--tt-a
tctc----t-a-a-agtt-agactcattc-a-----------------------------
----------------------------
>EnSpm-N4_DR|494406
-----------------------------------------------------------t
-g--ttt-t--tt-g--------atcattg-taa-ctt-a-tt-a-acc--t---aa-at
aa-atcatg-tt-tt---a---------------------a-c--atgtttta-ag-ct-
g-t-tt-taagtc-ag-ttgag--cg----taa--tt--t-a-ag-tt--ca-a--tg-g
actc--a-t-a-a-ggtt-aatttgattc-aactt-aa-aa-at--tc-aaggcaac-ca
-tgat-------tt-ttt--acagtg--
>EnSpm-N4_DR|494407
-----------------------ta-t-ttgatcaattagt-cc-tga-cagca--t-at
-g--ttt-t--ta-g--------gtcatt----a-ctt-a-tt-a-aac--t-a--a-gt
ta-ataatg-tt-ct---aa-ct-taa-tt-t-t-a-t--a-a--gttatgca-ag-ca-
g-t-tt-taagtc-ag-tttca--ca----tag--ta--g-a-ag-tt--ca-a--tg-g
actc--a---------------atgattc-aactt-aa-aa-aa--tt-aaagcaac-ta
-gga-----tt-tt-tt----cagtg--
>EnSpm-N4_DR|494408
-cactgt-----a-aaca------a-t-atgatcaattaat-cc-tga-cagca--t-at
-g--ttt-t--ta-a--------ctaat---taa-------tt-a-a--------aa-gt
ta-atcgtg-tt-tt---aa-ct-tga-tt---t-a----a-a--gttacaca-ag-ct-
g-t-tc-taagtc-ag-tttaa--ca----taa--ta--t-a-ag-ttg--a-a--ta-g
actc--a-t-a---agtt-------------g-------a---------a----------
------------t---------------
>EnSpm-N4_DR|494409
--actgt--aa-a-aa-a----tta-t-atgatcaattagt-ca-tga-cagca--t-at
-g--ttt-t--ag-g-------------ta-aaa-act-a-tt-a-ttc--t---aa-gt
ta-atcgtg-tt-ct---aa-cc-tag-tt-t-t-a-t--a-a--gttacgca-ag-gt-
g-t-tt-taagtc-gg-tataa--ca----taa--ta--t-a-ag-tt--ca-a--tt-g
actc--a-t-a-a-aatc-aatttgattc-aactt-aa-aa-at--tt-aaggcaac-ca
-gga--------tt-attt-acagtg--
>EnSpm-N4_DR|494410
-cactgt--aa-a-aa------tta-t-atgatcaaatagt-cc-tga-cagca--t-at
-g--ctt-t--ta-a--------ctcattg-taa-att-a---------------ta-gt
ta-atcatg-tt-tt---aa-ct-taa-tt-t-t-a-t--a-a--gttacaca-ag-ct-
g-t-tt-taagtc-ag-tttaa--ca----tat--ta--t-a-cg-tt--ca-a--tg-g
actc--a-t-a-a-ggtt-aatttggttc-agctt-at-aa-at--tt-aaggcaat-ca
-gga-----tt-tt-ttt--atagtg--
>EnSpm-N4_DR|494411
-cactgt---a-a-ca-a--a-cta-t-atgatcaactaat-ca-tga-tagca--t-ac
-a--tta-t--ta-g--------ttcattg-ta--------------ac--c---aa-gt
ta-atcatg-tt-ct---aa-ct-taa-tt-t-t-a-t--a-a--gttatgcg-ag-ct-
g-t-tt-taagtc-ag-cttaa--ca----taa--ta--t-a-aa-tt--ca-a--tg-g
aa-----------------------gttc-aattt-ga----------------------
----------------------------
>EnSpm-N4_DR|494412
-cactgt--aa-a--a-a--a-ata-t-atgatcaattagt-ca-tga-caaca--t-at
-g--ttt-t--ta-g--------gtcattg-taa-ctt-a-tt-a-aac--t---aa-gt
ta-atcatg-tt-ct---aa-ca-tac-tt-t-t-a-t--a-a--gctacaca-ag-ct-
g-t-tt-cgggta-ag-tttta--aa----taa--ta--t-a-ag-tc--ca-a--ta-g
actc--a-t-a-a-gttt-aatttgattt-agctt-aa-aa-at--tt-aaggcaac-ca
-gga----ttt-tt-t------------
>EnSpm-N4_DR|494413
---------------a-a--a-taa-t-atgatcgattaat-cc-tga-cagca--t-at
-g-tttt-t--ta-g--------gtcattg-taa-ctt-a-tt-a-aac--t---ag-gt
ta-atcatt-tt-ct---aa-ct-gag-tt-t-t-a-t--a-a--gttacaca-ag-ct-
g-t-ta-taagtc-ag-tttat--ta----taa--ta--a-a-ag-tt--ca-a--tg-g
actc--a-t-a-a-ggtt-aatttgattc-agctt-aa-ac-at--tt-aaggcaac-ca
-gggt-ttttt-tt-ttt--acagtg--
>EnSpm-N4_DR|494414
-cactgt--aa-a-aa------ata-c-atgatcaattagt-cc-tga-ccgca--t-at
-a--ttt-g--ta-g--------gtcattg-taa-ctt-a-tt-a-aac--t---aa-gt
ta-atcgtg-tt-tt---aa-ct-tga-tt-t-t-a-t--a-a--gttacaca-ag-ct-
g-t-tt-taagtc-aa-tttaa--ca----aaa--ta--t-a-ag-ct--ca-a--cg-g
actc--a-t-a-a-ggtt-aatttgattc-agctt-aa-aa-aa--tt-aaggcaac-ca
-tgc----atg-at-ttt--ttaattc-
>EnSpm-N4_DR|494415
--actgt--aa-a-aa-t--a-tta-t-attaacaattagt-cc-tgg-catca--a-at
-g--ttt-t--ta-g--------gtcattg-taa-ctt-a-tt-a-aac--a-a--a-gt
ta-ttcatc-tt-ct---aa-cc-taa-tt-t-t-a-t--a-a--gttaggca-ag-ct-
g-t-tt-ttaggc-ag-tttaa--ca----taa--ta--t-a-ag-tc--ca-a--ta-g
acta--a-a-a-a-tgtt-cagtttattc-agcgt-aa-aa-gt--tt-aaggcaac-ca
-gga-----tt-tt-tt---acagtg--
>EnSpm-N4_DR|494416
-cactgt--------a-a--a-aag-t-atgatcaattagt-cc-tga-aagca--t-at
-g--gtt-t--ta-g--------ttcattg-taa-cat-a-gt-a-atcaaa---aa-gt
tg-atcatg-tt-gt---aa-ct-taa-tt-t-t-g-t--a-a--gttatgca-gg-ct-
g-t-tt-taagta-ag-tttaa--ca----taa--ta--t-a-ag-tt--ca-a--tg-g
actc--a-t-a-a-ggtt-aatttgattt-ggttt-aa-aa-tc--tt-aaagaaat-ca
-ggat-------tt-tct--tta-----
>EnSpm-N4_DR|494417
-cactgt---a-a-aaaa----tta-t-atgaccaaatagt-a-gtga-tatca--t---
-g--ttt-t--t--g--------ctcgttg-taa-cat-a-tt-a-aac--t---aa-gt
ta-atcgtg-tt-ct---ac-ct-tca-ct------------a--gttacata-------
----------------------------------------------tt--ca-a--ta-g
actc--a-t-a-a-ggtt-aatttgattc-agttt-ta-----------aaggcaac-ca
-gga----ttt-ct-tt---actgtg--
>EnSpm-N4_DR|494418
-----------------------------------------------------a--t-at
-g--tct-t--ta-g--------ttcattg-taa-ctc-a-tt-a-aac--c---aa-gt
ta-atcatg-tt-ct---aa-ct-taa-tt-t-t-a-t--a-a--gttacgca-ag-ct-
g-c-tt-taagtc-ag-tttaa--ca----taa--ta--g-a-gg-tt--ca-a--tg-g
actc--a-t-a-a-ggtt-tctgtgactc-agctt-aa-aa-at--ct-aaggcaac-ta
-gga----ttt-tt-ttt--acagtg--
>EnSpm-N4_DR|494419
---------aa-a-aa-a----tta-t-accatcaattagt-cc-tga-cagca--c-at
-g-ttgt-t--ta-g--------ctcatac-aag-a---------------t---aa-tc
ta-atcatg-gt-ct---aa-ct-taa-tt-t-t-a-t--g-a--gtttcaca-ag-ct-
g-t-tt-taagtc-ag-tttaa--ca----taa--ta--g-a-ag-tt--ca-a--tg-g
actc------a-a-agtt-aatttgattt-agctt-ta-aa-gt--tt-aaggcaac-ca
-gga----ttt-tt-t------------
>EnSpm-N4_DR|494420
------------------------------------------------------------
-------------------------------------------------------aa-gt
ta-atcttc-tt-ct---aa-ct-taa-tt-t-t-a-t-aa-a--gttacgca-ag-ct-
g-a-tt-taagtc-ag-tttaa--ca----taa--ta--t-a-ag-tc--ca-a--tg-g
actt--a-t-a---acgt-tatttaattc-agcgt-aa-aa-at--tt-aaggaaac-ca
-gggt--gttt-tt-ttt--acagtg--
>EnSpm-N4_DR|494421
--actgt--aa-a-aa-a--a--ta-t-atgatcagtttgt-cc-tga-cagca--t-at
-tt--t--t--ta-g--------gtcattg-taa-ctt-a-ct-------------a-gt
ta-atcatc-tt-ct---aa-ct-taa-tt-g-t-a-t--a-a--gttatgca-ag-tt-
g-t-tt-taagtc-ag-tt-aa--ca----caa--ta--t-a-ag-tt--ca-a--tg-g
actc--a-t-a-a-gttt-aatttaattc-agctt-aa-aa-at--tc-aaggcaac-ca
-ggccattttt-tt-tgt--acagtg--
>EnSpm-N4_DR|494422
-cactgt--aa-a-aa-g----t-a-t-atgatcaattagt-ca-tga-cagca--t---
-g---tt-t--ta-t--------ttcattg-taa-ctt-a-tt-a-aac--t---aa-gt
tt-gtcatg-tt-ct---aa-ct-taa-at-g-----t--a-c--gttacgca-ag-ct-
a-t-tt-taggtc-ag-tttaa--ca----taa--tg--t-aa-g-tt--ta-a--tt-g
actc--a-g-a-a-ggtt-aatttgattc-agttt-aa-gg------------caac-ca
-gga----ctt-tt-ttt--ttagtg--
>EnSpm-N4_DR|494423
-cactgt--aa-a--a-c--a-tta-t-atgatctattagt-ca-tga-cagca--t-ag
-g--ttt-t--ta-g--------gtcatta-taa-ctt-t-tt-a-aac--t---ca-gt
ca-atcatg-tt-ct---aa-ct-taa-tt-t-c-a-g--a-a--gttacaca-ag-ct-
g-t-tt-tgagtc-ag-tttaa--ca----taa--ta--t-a-ag-tt--ca-a--tg-g
actc--a-t-a-c-gggt-aatttgattt-cgctt-aa-aa-at--tt-aaagaaac-ca
-gga-----tt-tg-ttt--acag----
>EnSpm-N4_DR|494424
-cactgt---a-a-aa-a----cta-t-atgaacatttagt-ca-tgacaaatg------
-----ct-t--ta-g--------ttcattg-taa-ctt-a-tt-a-aac--t---ca-gt
ta-atcatg-tt-ct---aa-ct-caa-at-t-t-a-t--a-t--gttatgca-at-ct-
g-t-tt-taagtc-ag-tttaa--ca----tga--ta--t-a-ag-tt--ca-g--tg-c
actc--a-t-a-a-ggtg-aatttgatgc-agcct-aa-at-at--tt-aaggcaac-ta
-gga-----tt-tt-ttt--acagtg--
>EnSpm-N4_DR|494425
--------------------------------------------------agca--t-at
-g--ttt-t--ta-g--------atcattg-tta-ctt-g-tt-a-aac--a---aa-gt
ta-atcatg-tt-ct---aa-ct-taa-tt-t-c-a-c--a-a--gttacgcg-ag-ct-
g-t-tt-t-agtg-ag-tttaa--ca----taa--ca--t-a-ag-tt--ca-a--tg-g
actc--a-t-a-a-ggtt-aatttgattc-atctt-aa-aa-at--tt-aaggcaag-ca
-ggg----ttt-tt-t-t--t-------
>EnSpm-N4_DR|494426
-cactgtaaaa-a-aa-a----aaa-g-atgatcaattact-tc-tga-cagca--t-at
-g---tt-t--ta-g--------gtcgttg-taa-ctt-a-tt-a-aac--t---ag-gt
tt-atcatg-tt-ct---aa-ct-taa-tt-t-t-c-t--a-a--gttatgag-ag-ct-
g-t-tt-aaagtt-ag-cttaa--ta----taa--ta--t-a-ag-tt--ta-a--tg-g
acac--a-t-at--ggtt-aatttgattc-agctt-aa-aa-tt--tt-aaggcaac-ca
-gga----ttt-tg-tt-----------
>EnSpm-N4_DR|494427
---ctgt--aa-a-ga-a----ata-t-gtgatcaaaaagt-ca-tgg-caatg--t-at
-g--att-t--ta---------tgttacta-taa-ctt-a-tttt-aa---c---ct-gt
ta-atcagg-tt-tt---aa-ct-ttt-aa-t-tt--t--a-------------------
------------------------------------------------------------
------------------------------------------------------------
----------------------------
>EnSpm-N4_DR|494428
-cactgt--aa-a-aa-a----tta-t-atgagcaattagt-cc-tga-cagca--t-at
-g---tt-t--ta-g--------gtcattg-taa-ctt-a-tt-a-aac--t---aa-gt
ta-atcatc-at-ct---aa-at-taa-tt-t-a-a-t--t-t--aattga---------
a-t-tt-taagtc-ag-tttaa--c------aa--ta--c-a-ag-tt--ca-c--ta-a
actc--a-t---t-tgtt-aatttaattc-agctt-aa-aa-tt--tc-aaggcaac-c-
-agg----att-tt-tt---acagt---
>EnSpm-N4_DR|494429
-cactgt--aa-a-ta-t----atc-c-atatatgattagt-cc-tga-cagc-----at
-g--ttt-t--ta-g--------gacattg-taa-ctt-a-tt-a-aac--t---aa-gt
tt-atcatg-tt-ct---aa-cc-taa-tt-t-t-a-t--a-a--gttacgca-ag-ct-
g-t-tt-taagtc-ag-cttca--ca----taa--ta--t-a-ag-tt--ca-atg---g
actc--g-t-t-a-a-------ttgattt-tgctt-----a-aa--tt-aaggaaac-cc
-gta----ttt-ttttct--actgtg--
>EnSpm-N4_DR|494430
-cactgt--aa-a-aa-a----tga-t-atgatcaattatt-ca-tga-caaca--t-at
-g--ttt-t--ta-g--------ttcactg-taa-att-a-tt-t-aac--t---aa-gt
ta-atcatg-tt-ct---aa-ct-taa-tt-a-t-a-a--a-a--gttacaca-ag-ct-
g-t-tt-taa---------------g----tta--ta--c-a-ag-tt--ca-a--tg-a
actc--a-t-a-a-ggtt-aatttgattc-agctt-aa-ac-at--gt-aagacaacact
-ttt----ttt-tt-t----acagtg--
>EnSpm-N4_DR|494431
-cattgt---a-a-aa-a----tat-a--tgattagttagt-cc-tga-caaca--t-at
-g--ttt-t--ta-g--------gtcatta-taa-ctt-t-tt-a-ccc-------a-gg
ta-atcttg-tt-ct---aa-ct-taa-tt-t-ta--a--a-a--gttacgca-ag-ct-
g-t-tt-taagtc-ag-tttaa--ca----cga--tt--t-a-ag-tt--ca-g--tt-g
actg--a-t-g-g-ggtt-attttgatcc-agctt-aa-aa-at--tt-aaggcaatc-a
ta------ttt-tt-t----acagtg--
>EnSpm-N4_DR|494432
------------------------------------------------------------
------------------------------------------------------------
-------------------------------t-t-a-t--a-a--gttatgca-ag-ca-
g-t-tt-taagcc-ag-tttaa--ca----taa--ta--t-a-ag-tt--ca-a--tg-g
cctc--a-t-a-a-gctt-aatttgattc-agcct-aa-aa-at--tt-aaggcaac-ca
-gga-----tt-tt-ttt--acagtg--
>EnSpm-N4_DR|494433
-cactat--aa-a-ca-a----tta-t-atgagaagttagt-ca-tga-ccgca--t-at
-g---tt-t--ta-a--------gtcattg-taa-ctt-a-tt-a-aac--t---aa-gt
ta-attatg-tt-ct---aa--a-tga-tg-t-t-c-t--a-g--gttatgc--------
---------agtc-ag-tttaa--ca----taa--ta--t-a-ag-tt--ca-a--tg-c
actt-at-t-a-g-g-tt-aatttgattc-aactt-aa-aa-at--tt-aaggcaac-ca
-gga----t-t-tt--tt--acagtg--
>EnSpm-N4_DR|494434
-cactgt--aa-a----a--a-tta-t-atgatcaattatt-ca-cga-caaca--t-at
-g--ttt-t--ta-g--------tttatta-tta-ctt-a-tt-g-aac--t---aa-gt
ta-atcatg-tt-ct---aa-ct-taa-tt-t-t-a-t--a-a--gttacaca-ag-ct-
g-t-tt-taagtc-ag-tttaa--ct----taa--ta--t-a-ag-tt--ca-a--tg-g
actc--a-t-a-c-agtt-aatttgattc-agc-t-aa-aa-at--tt-gaggaaag-ca
-gga-----tt-tt-ttt----------
>EnSpm-N4_DR|494435
-cactgt--aa-a--a-t--a-tta-t-atgatcaattagt-cc-tgc-cagca--t-at
-g--ttt-t--ta-g--------gtcattg-taa-ctc-a-tt-a-aac--t---aa-gt
ta-atcatg-tt-ct---aa-ct-taa-tt-g-t-a-t--a-a--gtcctgca-ag-ct-
g-t-tt-taagtc-ag-tttaa--ca----taa--ta--t-a-ag-tt--ta-a--ca-g
actt--a-t-a-a-ggtt-tattcgactc-aactt-ca-ca-at--tt-aaggccac-ca
-gga----ttt-tt-tt-----------
>EnSpm-N4_DR|494436
------------------------------------------------------------
------------a-g--------ttaattg-taa-c-----tt---a---------a-at
ta-atcaca-tt--------------------------------aatcataca-ag-ct-
g-t-tt-taggtc-ag-tttaa--ta----taa--ta--t-g-ag-tt-t-a-a--at-t
actc--a-t-a-a-ggct-aaattaa-ta-tcccc-ct-aa-at--tt-aaggcaa---a
-gca----ttt-tt-tt---acagtg--
>EnSpm-N4_DR|494437
-----------------a----ttc-t-ctgatca--tagt-ca-tga-caact--t-at
-g--ttt-t--ta-g--------ttcatta-taa-ctt-a-tt-a-aac--t---aa-gt
ta-tttatg-tt-ct---aa-ct-taa-tt-t-t-a-a--a-a--gttacaca-ag-tt-
g-t-tt-taaaat-aa-tataa--ta----ta----------------------------
--------------agtt-caatggactc-aaggt-ta-at-aa--tt-taggcaac-ca
-gga----ttt-atttttttacagtg--
>EnSpm-N4_DR|494438
------------------------------------------------------------
--------------------------attg-taa--tt-a-tt-a-aac--t---ta-gg
ta-atcatg-tt-ct---ga-------------------------gttatgca-ag-ca-
g-t-tt-taagtc-ag-gttaa--ct----a-----g--t-a-ag-tt--ca-a--tg-g
attt--a-t-a-a-ggtt-aatttgattc-agctt-aa-aa-at--at-aaggcaac-ca
-gga----ttt-tt--------------
>EnSpm-N4_DR|494439
------c--actg--t-a--a-ttt-c-atcatcgatttgt-cc-tga-cagca--t-aa
-g--ttt-t--ta-a--------gtcattg-tat-ctt-a-tt-a-aac--t---aa-gt
ta-atcatg-tt-tt---aa-ct-taa-tt-t-t-c-t--a-a--gttatgca-ag-ca-
g-c-tt-taagtc-ag-tttaa--ca----taa--ta--t-a-ag-tt--ta-a--tg-g
actc--a-t-a-a-ggtt-aatgtgattc-agctt-aa-aa-aa--tt-aaagcaac-ca
-ggt----ttt-tt-t-t--acagtg--
>EnSpm-N4_DR|494440
-cagtgt--aa-a-ct-a----tta-t-atgaccaattagt-tc-tgt-cagca--c-aa
-g---tt-a--ta-g--------gttattg-taa-ctt-a-tt-a-aac--t---aa-gt
ta-atcatg-tt-ct---aa-ctataa-gt-t-t-a-t--a-a--gttacgaa-ag-at-
g-t-tt-cacgtc-ag-tttga--ca----taa--ca--t-a-ag-tt--ca-a--tg-g
accc--a-t-a-t-ggtt-aatttgattc-agctt----aa-at---c-aagacgac-ca
-gga----tt------------------
>EnSpm-N4_DR|494441
--------------aa-a----tta-t-atgatcaataagt-ca-tga-gcaca--t-gt
-g---tt-t--tg-g--------tatact---------ta-tt-a-aaa--c---aa-gt
ta-accatg-ta-gt---tt-tt-agg-tt-a-t-a------------------------
-----------------------------------------a-ga-tt--ca-a--t---
------------------------------------------------------------
----tg--ctg-tt-tta--a-------
>EnSpm-N4_DR|494442
------------------------------------------------------------
------------------------------------------------------------
--------------------------a-tt-t-t-a-t--a-a--gttacgca-ag-ct-
g-t-tt-taggtc-ag-tttaa--ca----taa--ta--t-a-aa-tt--ta-a--tg-a
actc--a-t-a-a-gatt-aatttgattt-agatt-----a-at--tt-aagggcac-cg
-gga----ttt-tt-tgt--gtagt---
>EnSpm-N4_DR|494443
-cattgt--ta-a-ac-a-----ta-t-tttaacaattagt-ca-tga-cagca--t-at
-g--ttt-t--ta-g--------ttcattg-taa-ctt-a-tt-a-atc--t---aa-gt
ga-atcatg-tt-c----------tta-at-t-t-g-t--a-a--gttatgca-ag-ct-
g-t-tt-aaagtc-ag-tttaa--ca----taa--ta--t-a-ag-ta--ca-a--tg-g
actc--a-a-a-g-ggtt-aatttgattc-agctt-aa-ta-at--tt-aaagcaac-ca
-ggat---ttt-tt-gtt--acagtg--
>EnSpm-N4_DR|494444
------------------------------------------------------------
-----------------------------------------------------------t
ta-atcata-----a---aa-at-taa-tt-g-t-a-t--t-t--gttacaca-ag-ct-
g-c-tt-taaatc-ag-tttaa--ca----tac--ta--t-a-aa-tt--ca--------
acat--a-t-g-a-ggtt-aatttgattc-agctt-aa-aa-at--tt-aaggcaac-ca
-gga----tt-ttt-ttt--acagtg--
>EnSpm-N4_DR|494445
-cactgt--aa-a-aa-a--a-atc-t-atgatcagctagt-ct-tta-cagta--t-at
-g--ttt-t--c--g--------gtcattg-taa-ctt-a-ct-a-aac--t---a---t
ta-atcatg-tt-ct---aa-ct-tca-tt-t-t-t-t--a-a--gttt-----------
---------------------g--ca----taa--ca--c-a-ag-tt--ta-a--tg-g
actc--a-t-a-a-ggtt-aatttgattt-aactt-aa-tt-at--tt-aaggca-----
----------------------------
>EnSpm-N4_DR|494446
---------------a-a----tta-c-ttgatcaattagt-cc-tgg-cagca--t-at
-g---tt-t--tt-g--------gtcat--------------c-a-aac--t---aa-gt
ta-atcatg-tt-cc---aa-ct-taa-tt-t-t-a-t--a-a--gttatgca-at-ct-
g-t-tt-taagtc-ag-tttaa--aa----taa--ta--t-a-ag-tt--ca-a--tg-g
actc--a-t-a-a-ggtt-aattcaatac-agctt-aa-aa-at--tg-aaggcaac-aa
-gat----ttt-tt---t--atagtg--
>EnSpm-N4_DR|494447
---ctgt--a----aa-a--a-tta-t-atgaacaattagt-ca-tga-gagca--t-at
-g--ttt-t--ta-g--------ttcattg-taa-ctt-a-tt-a-aac--t---aa-gt
ta-at-atg-tt-ct---ta-cc-taa-tt-a-t-a-t--a-a--gttatgca-ag-ca-
g-t-tt-caagtc-ac-tttaa--c-----------a--t-a-ag-tt--ca-a--tg-g
actc--a-a-a-a-agtt-aatctgattc-agctt-aa-aa-aa--tt-aagacaat-ca
-gga----ttt-tt-tttatacagtg--
>EnSpm-N4_DR|494448
------t--aa-a-ac-a----tta-c-atgatcagttagt-cc-tga-cagc-----at
-t--ttt-t--ta-g--------gtcattg-taa-ctt-a-tt-a-aac--t---aa-gg
ta-atcatg-tt-ct---aa-ct-taa-tt-t-t-a-t--a-a--gttacgaa-ag-ca-
g-t-tt-taagtc-ag-ttcaa--ta----tag--ta--t-a-ag-tt--ca-a--tg-g
actt--a-t-a-a-gtta-attta----c-agctt-aa-aa-at--tt-aagacaac-ca
-ggat----tc-tt-ttt--acagtg--
>EnSpm-N4_DR|494449
-cactgt--aa-agaa-a----tta-t-atgactaattagt-ca-tga-caaca--t-at
-g---tt-t--ta-g--------ctcatt---------------g-aac--t---aa-gt
ta-ataatg-tt-at---aa-ct-ta-----t-t-a-t--a-a--gttatgca-ag-ct-
g-t-tt-taagtc-ag-tttaa--ca----tgg--gc--tca-ga-tt--ca-a--tg-g
actc--a-t-a-a-gatt-agtttgattc-agctt-aa-aa-at--tt-aaggcagg-ca
-gga----ttt-----------------
>EnSpm-N4_DR|494450
----------a-a--a-a--a-tta-t-atgatcaattact-tc-tga-caaca--t-at
-g--t-t-t--ta-g--------gtcattg-caa-ctt-a-tt-a-aac--t---aa-gt
ga-atcatg-tt-tt---aa-ct-taa-ta-t-t-a-t--a-a--gttacaca-ag-ct-
g-t-tt-taagtc-ag-tttaa--ca----taa--ta--t-a-ag-tt--ca-a--tg-g
actc--a-a-a-a-ggtt-aatttgattc-agctt-aa-aa-at--gt-aaggcaac-ca
-gga-----tt-tt-ttt--acggtg--
>EnSpm-N4_DR|494451
---------------a-a----tta-t-ttg-tcacttggt-ca-tga-caacg--t---
-----ct-t--ta-g--------ttcattg-taa-ctt-t-tt-a-aac--c---aa-gt
aa-atcatg-tt-ct---aa-ct-taa-tt-t-t-t-t--g-a--gttatgca-ag-ct-
g----t-ttagtc-ag-tttaa--tg----tag--ag--t-a-ag-tt--ct-a--at-g
actc--a-t-a-a-ggtt-aatttgattt-aactt-aa-aa-at--tt-aaggcaac-ca
-aaa----ttt-aa-ttc--acagtg--
>EnSpm-N4_DR|494452
------t--aa-g-aa-a----tat-t---taacaaaaagt-ca-tga-caaca--a-at
-g--ctt-t--ga---tg------ttactt-taa-ctt-g-at-t-taa--c---aa-gt
ta-ataagg-tt-tt---aa-ct-aac-tt-t-at--t--t-a--gttaaaca-a-----
------------------------------------------------------------
------------------------------------------------------------
----------------------------
>EnSpm-N4_DR|494453
-cattgt--aa-a-aa-a----aaa-t-atgatcaattagt-ca-tga-catca--t-aa
-g--ctt-t--ta-g--------ttaattg-taa-cat-a-tt-a-aac--t---aa-gt
ta-atcatg-tt-ct---aa-ct-taa-tt-t-t-a-t--a-a--gttacgca-ag-cc-
a-t-t---------aa-gtaag--tt----taa--ta--c-a-ag-tt--ca-aat---g
actt--a-a-a-a-ggtt-catttgattc-ggctt-at-aa-at--tt-aaggcgac-ca
-gta----ttt-gt--tt--acagtg--
>EnSpm-N4_DR|494454
--actgt--aa-a-aa------gta-t-atgatcagtaatt-ta-tca-tggca--t-tt
-a-acttct--taaa--------caagt---taaactttcttt-a-tac--a----a-g-
-a-tctatg--t-c----agtgt-------------------------------------
-at-gt--caatg-aaa-tt-a-------------------a-a--t------------g
actt--g-t-a-a-agca-aatttgattc-aac---------------------------
----------------------------
>EnSpm-N4_DR|494455
-caatgt--aa-a-ag-a----tta-t-atgataaattaat-ca-tga-caaca--t-at
-g--ttt-t--aa-g--------ttcattg-taa-cat-a-tt-a-acc--t---ga-gt
ta-attatg-tt-ct---aa-ct-taa-tt-t-g-a-t--a-a--gttgcgca-ag-ct-
g-t-tt-taagtc-ag-tttaa--ca----taa--ta--a-a-ag-tt--ca-gtatc-a
gtcc--a-t-a-a-gctt-aatttgattc-agctt-aa-aa-at--tg-aaggcaac-ca
-gga----tac-tt--ta--acagtg--
>EnSpm-N4_DR|494456
---ctgt--aa-a-ac-a----taa-t-ttgatcaattagt-tc-tga-cagca--t-at
-g---ct-t--ta-g--------gtcattg-taa-ctt-a-tt-a-aac--t---aa-gt
ta-atcatg-tt-ct---aa-ct-taat---g-t------a-a--gttatgca-ag-ct-
g-c-tt-taagtt-ag-ttta----a----ca-------t-a-ag-ct--ca-g--tg-g
actc--a-t-a-a-ggtt-aatttgattc-agctt-aa-aa-aa--tt-aaggcaac-ca
-ggaa--tttt-tt-ttt--acagtg--
>EnSpm-N4_DR|494457
-----------------------------------attagt-cc-tgc-cagga--t-at
-g--ttt-t--ta-g--------gtcattg-taa-att-a-ct-a-aac--t---aa-gt
ta-atcatg-tt-ct---ag-ct-taa-tt-t-t-a-a--a-a--gttaagca-aa-ct-
g-t-tt-t-------------a--ca----taa--ta--t-a-ag-tt--ca-a--tg-g
a-----g-t-a-a-ggtt-aatttgattc-agagt-at-aa-ct--tc-aacgcaat-cg
-g--------------------------
>EnSpm-N4_DR|494458
-cactgt--ta-a-aa-a--a--ttct-atgatagactagc-cc-tga-gcata--t-gt
-----tt-t--ta-g--------gtcattg-ta---ac-a-tt-a-aac--t---aa-gt
ta-attatg-tt-ct---aa-ct-tcg-gt-t-t-a-t--a-a--gttacaca-ag-cc-
g-t-tt-taattc-ag-tttaa--c------aa--ta--t-a-ag-at--ca-a--tg-g
acgc--a-t-a-a-ggtt-aatttgattc-agcct-aa-aa-at--tt-aaggcaac-ca
-cgat---ttg----ttt--acattg--
>EnSpm-N4_DR|494459
-cactgt--aa-a--a-a--a-aaa-t-atgatcaattagt-ca-tga-cagga--t-at
-g--ttt-t--ta-g--------gtcatta-taa-ctt-a-tt-a-atc--t---aa-gt
ta-atcatg-tt-ct---aa-ct-taa-tt-t-t-a-t--a-a--gttacaca-ag-ct-
g-t-tt-taagtc-gg-tttaa--ca----taa--ta--t-a-ag-tt--ca-a--tg-g
actc--a-t-a-a-gatt-aatttgattt-aattt-aa-aa-at--tt-aaggcaaa-ca
-gga----ttt-tt-t------------
>EnSpm-N4_DR|494460
---ctgt--aa-a-aa-a----tga-t-atgatcaattagt-ca-tga-gagca--t-at
-g---tt-t--ta-g--------ttcatta-caa-ctt-a-tt-a-aac--t---aa-gt
ta-atcatg-gt-ta----------------t-a-a-c--c-a--tgtaggga-ag-tt-
a-t-tt-taagtc-ag-tttaa--ca----taa--ta--g-a-ag-tt--ca-a--tg-g
attc--a-t-a-a-ggtt-agtttaattc-agctt-aa-ga-at--tt-aaggcaac-ca
-ggt----t-t-tt--tt--tt------
>EnSpm-N4_DR|494461
------t--aa-a-aa-t----tta-t-atgatcaattatt-ca-tga-cagca--t-at
ag--ttt-t--ta-a--------ttcatta---------------------t---aa-gt
ta-atcatg-tt-ct---aa-ct-taa-ta-t-a-a-t--a-a--gttataaa-ag-ct-
g-t-tt-taggtt-cg-ttaaa--ca----taa--t---------------a-a--tg-g
actc--a-t-a-a-ggtt-aatttgattt-agttt-ac-aa-at--tt-aaggcaac-ca
-gga----ttt-tt-ttt--acagcg--
>EnSpm-N4_DR|494462
-----ca---ctt-ca-a----aaa-t-atgatcaattagc-ca-tga-caaca--a-at
-c--tta-tgtt--t--------ataac--ttaaacat-a-tc-t-aat--t---ga-tt
----------------------t-ttattt-t-a---g--a-t------taca-ag-cc-
a-t-tt-taagtc-ag-tttagcttaaa--------------------------------
--tg--a-t-a-a-ggct-aatttgattc-aactt-aa-aa-at--tt-aaagcaat-cg
-g-ggt----t-tt-ttt--ta------
>EnSpm-N4_DR|494463
-----------------a----ttt-t-atgatcaataagt-ca-tga-caaca--t-at
-g--ttt-t--ag---tg-------aattg-taa-ctt-a-tt-t-aac--t---ta-gc
ta-atcatg-tt-cc---aa-ct-taa-tt-g-ta--t--g-a--gttacgca-ag-ct-
g-t-tt-caagtt-gg-tttaa--ta----taa--t--at-c-ta-tt--ca-aat---g
actc------a-a-ggtt-attcagattt-agctt-ga-aa-cagatg-aaggcaac-ca
-gttt---ttt-tt-tt-----------
>EnSpm-N4_DR|494464
--actgt--aa-a--a-a--a-ata-t-atgatcaattagt-ca-tga-cagca--t-at
-g--ttt-t--ta-g--------ttcattg-taa-ctt-a-tt-g-aac--t---aa-gt
ta-atcatg-tt-gt---aa-tt-gat-tg-t-t-t-t--a-g--gttgt-------tt-
g-a-gc-tgtttt-aa-gtcag--ct----taa--ca--t-a-ag-tt--ca-a--tg-t
actc--a-a-a-a-atgt-aatttgattc-agctt-aa-aa-at--tt-aaggcaac-ca
-gga----ttt-tt-t------------
>EnSpm-N4_DR|494465
------t--aa-a-aa-a----tta-t-atgattaattagt-cc-tga-ca---------
---cata-t--ta-g--------ttcattg-tta-cta-a-tt-a-aac--t---aa-gt
ta-ataatt-tt-ct---aa-ct-taa-tt-t-t-a-t--a-a--gttacgca-gg-ct-
g-t-tt-taagtc-ag-tttat--ta----taa--cg--t-a-ag-tt--ta-a--ct-g
actc--g-t-a-a-ggtt-aatttgattc-agctt-aa-aa-at--tt-aaggcaac-ca
-gta----ttt-tt--------------
>EnSpm-N4_DR|494466
-cacagt--aa-a--a-a--a-tta-t-atgattagttagt-cc-tga-gagca--t-at
-g--ttt-t--ta-g--------gtcattg-tta-ctc-a-tt-a-aac--t---aa-gt
ta-atcatg-tt-ct---aa-ct-taa-tt-t-t-a-t--a-a--gttataca-ag-cg-
g-t-tt-taagtc-ag-tttaa--ct----taa--ta--t-t-gg-ct--ca-a--tg-g
actc--a-t-a-a-ggtt-aatttgattc-agctt-aa-aa-at--tt-aaggcaat-ca
-gga----ttt-tt-ttt--acagtg--
>EnSpm-N4_DR|494467
-------------------------------------taat-ca-tga-caaca--t-gt
-g---tt-t--ta-g--------tttattg-taa-c-----tt-a-agc--t---aa-gt
ta-atcatg-tt-ct---aa-ct-taa-tt-t-t-t-t-aa-a--gttacgca-ag-ct-
g-t-tt-taagtc-ag-tttaa--c--------------a-a-ag-tt--ca-a--tg-a
gct-----c-a-a-agtt-aga---attc-agctt-aa-a---t--tt-aaggcaac-ca
-gga----ttt-tt-tttcacag-----
>EnSpm-N4_DR|494468
-cactgt--aa-a--c-a--a-tta-t-atgatcaattagt-ca-tga-caaca--t-at
-g--ttt-t--aa-g--------ttcattg-taa-ctt-a-tt-a-aac--t---aa-gt
ta-atcatg-tt-ct---aa-ct-taa-tt-t-t-t-t--a-a--gttatgca-ag-ct-
a-a-tt-taggtc-ag-tttaa--ca----taa--ta--t-a-ag-tt--ta-a--tg-g
actc--a-t-g-a-agtt-attttgaatc-agctt-aa-aa-tt--tt-aaggcaaa-ca
-gtt-----gt-tt-ttt--acagcg--
>EnSpm-N4_DR|494469
-cactgt--aa-a-aa-a----tga-t-atgatcaattagt-ca-tgg-cagca--t-at
-g---ct-t--ta-g--------ttcattg-taa-ctt-a-tt-t-aat--t--------
------atg-tt-ct---aa-ct-taa-tt-------t--a-a--gttgggca-ag-ct-
g-t-tt-ttagtc-ag-tttaa--ca----taa--tc--a-a-ag-tt--ca-a--tg-g
actc--a-t-a-a-ggtt-aattagattc-a---------------------gcaac-ca
-ggatt--ttt-tt-ttt--acagtg--
>EnSpm-N4_DR|494470
-------------------------------atcaattagt-cc-tga-cag----c-aa
-c--tct-t--ta-g--------gtcattg-tga-cct---------aa--t---aa-gg
ta-atcatg-tt-ct---ta-ct-taa-tt-g-t-a-t--a-a--gttacgca-ag-ct-
g-t-tt-taattc-ag-tttaa--ca----taa--ta--a-a-ag-tc--ca-a--tg-g
actc--a-t-a-g-ggtt-aatttgattc-agctt-aa-aa-ta--tt-aagaaaac-ca
-gga---tttt-tt-ttt--acagtg--
>EnSpm-N4_DR|494471
------------------------------------ttagt-ca-tga-tgaca--t-at
-g--ttt-a--ta-g--------ttctttg-taa-ctt-a-tt-a-aac--t---aa-gt
ta-atcatg-tt-tt---aa-ct-taa-tt-t-t-a-t--a-a--gttacata-ag-ct-
g-t-tt-taaatc-ag-tttaa--ca----caa--ta--t-a-ag-tt--ca-a--ta-a
actc--a-t-a-a-ggtt-aatt-----c-agatt-aa-at-at--tt-aaggcaac-c-
----------c-tt-ttt--acagtg--
>EnSpm-N4_DR|494472
--actgc--aa-a-aa-a----tta-t-atgatcaattagt-cc-tga-cagcg--t---
----atg-t--ta-a--------gtcattg-taa-ctt-a-tt-a-aac--t---aa-gc
ta-ttcatg-tg-ca---aa--c-tta-tt-t-t-a-t--a-a--attacaca-ag-ct-
g-t-tt-tagatc-ag-ataaa--ca----taa-----------g-tt--ca-a--ta-g
actc------a-a-ggtt--atttgattc-agctt-aa-ac-at--tt-aaggcaac-ca
-gga----ttt-tt--tt--acagt---
>EnSpm-N4_DR|494473
-------------------------------atcaattagt-cc-tga-cagca--t-at
-g--ttt-t--ta-g--------ttcattg-taa-ctt-a-tt-a-aac--a---aa-gt
ta-atcatg-at-ct---aa-ct-taa-ta-t-t-t-t--a-a--a------------a-
g-t-tt-taagtc-ag-tttaa--ca----tat--ca--t-a-ag-tt--ta-a--tg-a
actc--a-t-a-a-ggtt-aatttgattc----------aa-at--tt-aaggcaac-ca
-ggg------t-tt-ttt--acagtg--
>EnSpm-N4_DR|494474
-cactgt--aa-a-aa-a----tga-t-atggtca--------a-ttc-cagca--t-g-
----gtt-t--ta-g--------ttcattg-t-a-ctt-g-tt-a-aat--t---aa-gt
ta-atcatg-t--ta---ac-ct-taa-tt-g-t-a-t--a-a--gttgtgca-ag-ct-
g-t-tt-taagtc-ag-tttaa--ca----taa--ta--t-a-aa-tt--ca-a--t--t
actc--a-t-a-a-ggtt--atttgattc-agcttaaa-aa-aa--tt-aaggcaac-ca
-gga------------------------
>EnSpm-N4_DR|494475
-cactgt---a-a-aa-caaa-tta-t-atgatcaattagt-ca-tga-cagca--t-at
-g--ttt-t--ta-c--------tttattt-taa-ctt-a-tt-a-aac--t---aa-gt
ta-atcatg-tt-ct---aa-ct-taa-ta-t-t-a-t--g-a--gttacgca-ag-ca-
g-t-tt-taattc-ag-cgtga--ct----taa--tg--t-c-tg-ct--ca-a--tg-g
actc--a-t-a-g-ggtt-aatttgattc-agctt-aa-ga-at--tt-atggcaac-ca
-gga-----tt-at-ttt--acaatg--
>EnSpm-N4_DR|494476
-caatgt--aa-a-aa-a--c-tta-c-atgaacattcaat-ca-tga-cagca--t-at
-g--ttt-t--ta-a--------ttcattg-taa-ctt-a-tt-a-gac--t---aa-gt
ta-atcatg-tt-at---aa-ca-taa-tt-t-t-c-t--a-a--gttacaca-ag-ct-
g-t-tt-taagtc-ag-tttaa--ca----tga--ta--t-a-ag-tt--ca-a--tg-g
actc--a-a-a-c-ggtt-aattagattc-agctt-aa-aa-at--tt-aaggcaac-tt
-gga-----tt-tt-ttt----------
>EnSpm-N4_DR|494477
ttttttc--ac-t-gt-a--a-aaa-t-acgatcaattagt-tg-tga-c--tt--c-at
-g--ttt-t--ta-g--------gtcattg-taa-att-a-tt-a-cat--t---aa-gt
ta-atcatg-tt-ct---aa-ct-taa-at-t-t-a-t--g-a--gttaagcg-ag-ct-
g-t-tt-taagtc-ag-tttaa--ca----taa--ca-----------------------
------------------------------------------------------------
----------------------------
>EnSpm-N4_DR|494478
--------------------------------tctattagt-ca-caa-cagca--t-at
-g---tt-t--ca-g--------gtcattg-taa--------------t--t---aa-gt
ta-atcatg-tt-tt---aa-ct-taa-tt-c-t-a-t--a-a--gttactcg-ag-ct-
g-t-tt-taagt---g-tttaa--ca----taa--ta--t-a-ag-tt--ta-a--tg-g
actc--g-t-g-a-ggtt-aatttgattt-agctt-ga-aa-at--tg-aaggcaag-ca
-gga----ttt-t---tt--acagtg--
>EnSpm-N4_DR|495264
------------------------------------------------------------
------------------------------------------------------------
-------------ct---aa-ct-taa-tt-t-t-a-t--a-a--gtta---a-ag-ct-
g-t-tt-taagtc-ag-tttaa--cg----caa-gt---tca-a--tt--ta----tt--
-cac--a---g---ggtt-attttgattc-agctt-ga-aa-at--gt-aaggcgat-ca
tggatgattttgtttttttgttagtcat
>EnSpm-N4_DR|495265
-caatgt---a-a-aa-a----tta-t-aagaacaactagt-ca-tgaatactg--t-at
-g--ttt-t--ta-g--------ttcattg-taa-ctt-a-tt-a-aac--c---aa-gt
ta-atcatg-tt-ct---aa-ct-gaa-tt-t-g-a-t--a-a--ggtgtgca-ag-ca-
g-t-tt-taagtc-ag-tttaa--------------------------------------
------------------------------------------------------------
----------------------------
>EnSpm-N4_DR|495266
gcactgt--aa-a-a--a----tga-t-atgattaatta------tga-aagca---tac
ct---tt-t--ta-g--------ttcattg-taa-ctt-a-tt-a-aac--t---aa-gt
ta-ttcatc-tt-ct---at-ct-taa-tt-t-t-c-t--a-a--gctacgga-ag-ct-
g-t-tt-taagtg-ag-tttaa--ca----taa--ca--t-ac-a-tt--ca-a--tg-c
accc--------------------------------------------------------
----------------------------
>EnSpm-N4_DR|495267
----------------------------ataatcaagtaat-ca-tga--aaca--t--t
-g--atg-tttt--g--------ttagt---tagactt---tt-aga-c--t---ag-gt
t--ataatg-tt-cc---aa-ct-tct-tt-t-t---t--a-a--gtt----a-ta-ct-
a-a-tt--g---------------------------------------------------
------------------------------------------------------------
----------------------------
>EnSpm-N4_DR|572519
-cactgt---a-a-aa-at-----a-t-atga---a--aat-ta-tgt-cagca------
------t-t--taag--------ttcat---taa-ctt-a-tt---a-c--t----a-gt
ta-atcgtg-ct-ct---aa-ct-taa-tt-t-t-a-t--a-a--gttatgca-ag-ct-
g-t-tt-taggtc-ag-tttaa--ca----tgat-t---t---ag-tt--ca----tg-a
accc--a-t-a-a-tgtt-aatttgattc-agctt-aa-aa-----ttgaaggcacc-ca
tg------cttgtt-tt---acagt---
>EnSpm-N4_DR|572520
----------a-a-aa-a--a-ata-t-atgattaattagt-cg-tga-cagca--g-at
-g--ttt-t--ta-g--------ttcattc-taa-cta-a--------------------
-------tg-tt-ct---aa-ct-taa-tt-g-t-a-t--a-a--cttaagcc-ag-ct-
g-t-tt-taagtc-ag-ttgaa--ca----caa--ta--t-a-ag-tt--ca-a--ag-g
actc--g-t-a-a-ggtt-aatttgattc-agctt-aa-aa-at--tt-aaggcaac-ca
-gat----ttt-tt-ttt--acagtg--
>EnSpm-N4_DR|572521
------------a-aa-a-aa---t-g-atgatcagtaagc-ca-tga-cagca--t-at
-g--ttt-t--ta-g--------ctcatcg-taa-att-a-tt-a-aac--t---aa-gt
ta-atcatg-tt-ct---aa-ct-taa-tt-g-t-a-t--a-a--gttacgca-ag-ct-
g-t-tt-taaatc-ag-tttag--ca----taa--c-----a-ag-tt--ca-a--tg-g
actc--a-t-t-g-a---------------agatc-aa-aa-at--tt-gaagcc----a
-gg---------tt-ttt--atagtg--
>EnSpm-N4_DR|572522
-cactgt--aa-a-aa-a--a-tga-t-atgatcaattagt-cc-aga-cagt---t-ta
-t--gtt-t--ta-g--------gtcattg-tga-ctt-a-tt-t-aac--t---aa-gt
ta-atcatg-tt-ct---ga-ct-taa-tt-t-t-a-g--a-a--gctatgca-ag-ca-
g---tt-taattc-at-tttaa--ca----taa--ta--t-a-ag-tt--ca-a--tg-g
actc--a-t-a-a-ggtt-aatttgattt-agctt-aa-aa-tt--tt-aaggcaac-ca
-ggat--tttt-tt-ttt--acagtg--
>EnSpm-N4_DR|572523
--------------aa-t----taa-t-atgatcatttagt-ca-tga-caacg--t-g-
-----tt-t--ta-g--------ttcac-------gta-a-ta-a-tct--t---aa-gt
ta-atcata-ct-ct---aa-ct-tag-tt-t-t-a-t--a-a--gttgtgca-ag-ct-
g-t-tt-taagtc-aa-tttaa--ca----tga--ta--t-a-ag-tt--ca-a--tg-g
actc--a-g-a-a-ggtt-aatttgattc-aactt-aa-aa-a----t-aaggcaac-ca
-ggt-------tta-ttt--acagtg--
>EnSpm-N4_DR|572524
-cactgt--ag-a-aa-a----tga-t-atgatcaataagc-ca-tga-caaca--t-at
-g--ttt-t--ta---at------taattg-taa-ctt-a-tt-a-aac--t---ag-gt
ta-atcatg-tt-tt---aa-ca-tac-tt-t-ta--t--g-a--attaggca-ag-ct-
g-a-tt-taagtc-ag-tagaa--ta----tca--t--tt-a-ag-tt--ca-att---g
actc------a-a-caat-aac----------cct-aa-ca-att--t-aaggcaag-ca
-g--------------------------
>EnSpm-N4_DR|572525
-----------------------------------aattgt-cc-tga-cagca--t-at
-g---tt-t--ta-g--------gtcattg-taa-ctt-a-tt-a-aac--t---aa-at
ca-atcata---------------------------------------acaca-aa-ct-
t-t-tt-aat-tc-ag-tttga--ca------a--tg--t-a-ag-tt--ta-a--tg-g
actc--a-t-a-a-ggtt-aatttgattc-aactt-aa-ag-at--tg-aaggcaac-ca
----------------------------
>EnSpm-N4_DR|572526
---ctg---ta-g-aa-a--a-tta-t-atgatccattagt-cc-tga-cagca--t-at
-g--ttt-t--ca-g--------ttcattc-taa-ctt-a-tt-c-aac--a---aa-gt
ta-accatg-tt-gt---aa-ct-tca-tt-t-t-a-t--a-a--gataagca-ag-ct-
g-t-tt-ta------------a--ca----taa--tg--t-t-ag-tt--ca-a--tg-g
acgc--a-t-a-a-gatt-aacttgattc-aactt-aa-aa-tt--tt-aaggcaac-ca
-gga-----tt-tt-tt--tacagtg--
>EnSpm-N4_DR|572527
-----gt---a-aggaga--ggtta-t-ttgatcagctaatccattga-cagca--t-at
-g--ttt-t--ta-g--------ttcaatg-tta-ttt-g-tt-a-aac-------atgt
ta-atcatg-tt--t---aa-ct-taa-tt-t-t-a-t--a-a--gttacgca-ag-ct-
g-t-tt-tgagtc-agtttta---ca----taa--ta--t----g-tt--ca-a--tg-g
attt-----------------ttcaattc-a--------a------tt-----cagc---
------------tt--------------
>EnSpm-N4_DR|572528
------------------------------------------------------------
------------------------tcattg-taa-ctt-a-at-a----------aa-gt
ta-atcatg-at-ct---aa-ct-taa-tt-t-t-a-t--a-a--gtcacatg-at-t--
---------agtc-ag-gttaa--ca----taa--ta--t-a-ag-tt--ca-a--tg-a
actc--a-t-a-c-ggtt-catttgattc-agctt-aa-aa-at--tt-aaggcaac-ca
-gta----ttt-tt-ttt----------
>EnSpm-N4_DR|572529
----------------------------------------------------------at
-g--ttt-t--tc-c--------tgcattg-aaa-ctc-a-tc-a-aac--t---aa-gt
ta-atcttg-tt-ct---aa-ccataa-tt-t-t-a-t--a-a--gttatgca-ag-ct-
g-t-tt-tgagtc-ag-tttac--ca----taa--tg----a-ag-tt--ca-a--tg-g
actc--a-t-a-a-agtt-aatttcattc-agctt-aa-aa-at--gt-aaggcaac-ca
-gga-----tt-tt-ttt--accgtg--
>EnSpm-N4_DR|572530
-cactct--aa-a--a-c--a-aca-t-atgatctattagt-aa-tga-cagca-----t
-a--ttt-t--ta-a--------tacaatg-taa-ctt-a-tt-a-aac--t---aa-gt
ta-atcatg-tt-ct---aa-ct-taa-tt-t-t-a-t--a-a--gctacaca-ag-ct-
g-t-tt-taagta-ag-tttaa--ca----tga--ta--c-a-ag-tt--ca-a--tt-g
acat--a-t-a-a-ggtt-aatttgattc-agctt-aa-aa-at--tt-aaggcaac-ca
-gga-----tt-tt-tta--acagtg--
>EnSpm-N4_DR|572531
--------------------------c-attgtttttaaat-ta-taa-taact--a---
-------------------------------------g-a-tt-a-aac--t---ta-ct
ta-atcatactt-ct---aa-ct-------------------a--gttaaaca-cg-cc-
a---tt-taagtc-ag-ttcat--tt----taa--t--ta-a-gg-tt--ca-aat---t
actg--taa-------------aggattg-aactt-aa-aa-ttg--t-aaggcaat-ca
----------------------------
>EnSpm-N4_DR|572532
-cactgt--aa-a----a--a-taa-t-ttgatcatttagt-ca-tga-caaca--t-at
-g--ttt-a--ta-g--------ttaactg-taa-cat-a-tt-a-aac--t---aa-gt
aa-atcatg-tt-ct---aa-ct-tat-tt-t-t-t-t--a-a--gttatgca-ag-ct-
g-t-tt-taagtc-ag-tttaa--ca----taa--ta--t-a-ag-tt--ca-t--tt-g
actc--a-t-a-a-ggtt-aatttgattc-agctt-aa-aa-at--tt-aaggcaag-ca
-gga-----tt-tt-t------------
>EnSpm-N4_DR|572533
--actgt--aa-a-cc-a----gta-t-atgatcaattagt-ca-ta--caaca--t-aa
-g--ttt-t--ta-g--------ttaattg-t-----------------------ga-gt
ta-atcacg-tt-tc---aa-ct-taa-tt-t-t-a-t------------aagtt--ac-
a-t-ga-gccgtt-ag-tcagt--t-----tga--ta--t-a-ag-ttt--aaa-----g
actc--aa--g-a-ggtt-catttgattc-aacta-aa-aa-at--tt-aacacaac-aa
-gga----ttt-ct-ttt--tcagtg--
>EnSpm-N4_DR|572534
--cagtg--ta-a-aa-a----ata-t-atgatcaattagt-ca-tga-caaca--t-at
-g--ttt-t--ta-g--------ttaattg-taa-ctt-a-tt-a-aac--t---aa-gt
ta-atcatg-tt--t---aa-ct-aaa-tt-t-t-a-t--a-a--gatacgca-cgctt-
t-t-tt-taagtc-ag-tttaa--ta----caa--ta--t-a-tg-tt--ca-a--at-g
actc--a-t-a-a-ggtt-aatctcattc-atctt-aa-aa-at--tt-agggcaac-ca
-atga---ttt-tt--------------
>EnSpm-N4_DR|572535
---ctga--aa-a-aata----tca-t-atgatcaataagt-ca-tga-caaca--t-at
-g--ttt-t--ta--------------------------------------t---ga-ct
ta-atcggg-tt-tc--------------t-t-tt--t--a-a--gttaaacg-ag-ct-
g-c-ct-t-agtc-ag-ttaca--tg----ttg--c--ac-a-ag-tt--aa-aat---g
gccc------a-a-ggtt-catttaattt-aatta-aa-aa-at----------------
----------------------------
>EnSpm-N4_DR|572536
---------------------------------------gt-ct-tga-cagca--t-at
-g--ttt-t--ta-g--------gtcattg-tat-ctt-a-tt-a-tac--t---aa-gt
ta-atcatg-tt-ct---aa-ct-taa-tt-t-t-c-t--a-a--gttatgca-ag-ct-
g-t-tt-taagtc-ag-tttaa--ca----taa--ta--t--------------------
------------------------------------------------------------
----------------------------
>EnSpm-N4_DR|572537
----------------------------------aattagt-cc-tga-caacatat-at
-a--ttt-t--ta-g--------gtcattt-taa-ctt-a-at-a-aac--t---aa-gt
ta-ttcatg-tc-ct---aa-ct-tta-tt-t-taaa---a-a--attacaaa-ag-ct-
g-t-tt-taagtc-ag-tttaa--ca----aaa--ta--tg--ag-tt--ca-a--tg-g
agtc--a-t-a-a-ggtt-aatttgatga-agctt-at-ta-at--tt-acggcaac-c-
--ga----ttt-tt-tt-----------
>EnSpm-N4_DR|572538
-cactgt--a--a-aa-a--a-tta-t-atgacaaattagt-ca-tga-caaca--c-at
-g---tt-t--ta-g--------ttcattt-taa-ctt-a-tt-a-aac--c---aa-gt
t--attttg-tt-ct---aa-ct-taa-tt-t-t-a-t--a-a--gttatgca-ag-ct-
g-t-tt-taagtt-aa-tttaa--ca----taa--ca--t-a-ag-tt--ca-a--tg-g
ac----------------------------------------------------------
----------------------------
>EnSpm-N4_DR|572539
-cattgt--aa-a-aa-a--t-c---t-atgaacaattagt-ca-ta------------t
-g--ttt-t--ta-g--------ttcattg-taa-ctt-a-at-a-aac--t---aa-gg
ta-atcatg-tc-ct---aa-ct-taa-tt-t-t-a-t--a-a--gttatgca-ag-ca-
g-t-tt-aaagtc-aa-tttta--ca----taa--ac--t-a-ag-tt--ca-a--tg-g
actc--a-t-a-a-ggtt-attttgattc-agctt-ag-aa-at--gt-aaggcaac-ca
-gaa----tgt-tt-tt---acagtg--
>EnSpm-N4_DR|572540
tagaaaa--aa-a-aa-c----tga-t-atgatcaattagt-ca-tga-cagca--t-at
-g--ttt-t--ta-a--------ttcattc-taa-ctt-a-tt-a-aac--t---aa-gt
ta-atcaca-tt-ct---aa-ct-taattc-t-a-t-a--t-a--ttataata-tg-ct-
g-t-tt-taagtc-ag-tttaa--ca----tta--tg--g-t-ag-tt--ca-a--tg-g
actc--a-t-a-a-agtt-aatttgattc-agctc-aa-aa-at--tt-aagtgaac-ca
-ggat-----t-tt-gtt--t-------
>EnSpm-N4_DR|572541
-cactat-----a-aa-a--a-ata-t-atgaacaattagt-ca-taa-cagca--t-g-
-----tt-t--ta-g--------cacattg-taa-tct-a-tt---aac--t---aa-gt
ta-attatg-tt-cc---aa-ct-taa-tt-t-t-a-t--a-a--gttacaca-ag-tt-
g-t-tt-taagtc-ag-tttaa--ca----taa--ta--t-a-ac-tt--ca-a--ca-g
gttc--a-t-------------ttgattc-agctt-aa-aa-at--tt-aaggcagc-ca
----------------------------
>EnSpm-N4_DR|572542
---cttt--aa-a--a-a--a-tga-t-atgaccaattact-tc-tca-cagca--t-at
-g--ttt-t--ta-g--------gtctttg-taa-ctt-g-tt-a-aac--t---aa-gt
ta-atcatg-tt-ct---aa-ct-tac-tt-t-t-a-t--a-a--gttatgca-ag-ct-
g-t-tt-taagtc-ag-ttcaa--ca----taa--ta--t-a-ag-ct--ca-a--tg-g
actc--a-t-a-a-agta-aatctgattc-agcat-aa-aa-at--tt-aaggcaac-ca
-gga----ttt-tt-t-t--acagt---
>EnSpm-N4_DR|572543
-cactgt--aa-a-cc-a--a-tta-t-gtgaccaattagt-cc-tga-cagca--t-at
-g--ttt-t--ta-g--------gtcattg-taa-ttt-a-tt-a-aac--a---aa-gt
ta-atcaag-tt-ct---aa-ct-aaa-tt-t-t-g-t--a-a--gttacaga-ag-c--
-----------tc-ag-tttaa--ca----taa--ta--t-a-ag-tt--ca-a--tg-g
actc--a-t-a-a-ggtt-aatttaattc-atctt--a-aa-at--gt-gagacaac-ca
-gga----ttt-tt-acagtg-------
>EnSpm-N4_DR|572544
----------a-a-aa-a----tga-c-atgatcatttagt-ta-c--------------
gt--ttt-t--tt-g--------ttcattg-t-a-ctt-a-tt-a-aac--t---aa-gt
ta-accatt-tt-ct---aa-gc-t-a-tt-t-t-a-t--g-a--gttatgca-ag-c--
---------------g-tttaa--gt----cat--ta--t-a-ag-tt--ca-a--tg-t
actc--a-t-a-a-agtt-catttaattc-agctt-aa-aa-at--gt-aaggcaac-ca
-gga------tttc-ttt--acagtg--
>EnSpm-N4_DR|572545
-cactgt--a--a-aa-at-a-----t-ttgatcaattagt-aa-tga-c----------
--------------------------atag-taa-ctt-a-tt-a-aac--t---aa-gc
ta-atcatg-tt-ct---aa-ct-caa-tt-t-t-a-g--a-a--gttacaga-ag-ct-
g-t-tt-taagtc-tg-tttaa--ca----taa--tt--t-a-aa-tt--ca-a--tt-a
actc--a-c-a-a-ggtt-aatttaattc-agctt-aa-ta-at--tt-atggcaac-ca
-tga----ttt-tt-tt-----------
>EnSpm-N4_DR|572546
-cactgt-----g-aa-a-tataaa-a-aatatcaattagt-cc-tca-cagca--t-at
-g--ttt-t--ta-g--------gtcattg-taa-ctt-t-tt-a-a-c--t---aa-gt
ta-attatg-tt-ct---aa-ct-taa-tt-t-a-a-t--a-a--gtta--tt-ta-ag-
g-t-gt-taagtc-ag-cttaa--ca----taa--ta--t-a-ag-tt--ca-a--ta-g
actc--g-t-a-a-ggtt-agtttgattt-agctt-at-ta-at--tt-aagacaag-ca
-gg-----atg--t-ttt--acagtg--
>EnSpm-N4_DR|572547
------------------------------------ttaat-ca-tgt-tttac--c-at
-t---tt-c--ta-a--------gttacac-aaa-ct-----------------------
------------------------------------------------------ga-ct-
g-t-tt-aaagtc-ag-tttaa--ta----taa--ta--t-a-ag-tt--ca-a--tg-g
acgc--a-c-a-a-ggtt-aatttgattc-agctt--a-aaaat--ct-aaggctac-ca
-ggatgttttt-tt-ttt--acagt---
>EnSpm-N4_DR|572548
-cattgt--aaaa-aa-a--a-ttc-t-acaatcaactagt-ccaagg-cagca--t-at
-g--ttt-t--ta-g--------atcattt-taa-ctt-a-ct-a-aac--t---ta-ga
ta-accatg-tt-ct---aa-at-taa-tt-t-g-a-t--a-a--tttgcaca-ag-ct-
---------agtc-ag-tttaa--ca----aaa--tg--c-a-ag-tt--ta-a--tg-g
actc--a-t-a-a-ggtt-aatttgattc-agctt-aa-aa-at--tt-aaggcaac-ca
-gga----aat-tt-tt---acagtg--
>EnSpm-N4_DR|572549
------------------------------------ttagt-cc-tga-cagca--t-at
-g---tt-t--ta-g--------gtcattg-tat-ctt-a-tt-a-aac--t---aa-gt
ta-atcgtg-tt-ct---aa-cc-taa-tt-t-t-a-t--a-a--g-----ca-ag-ca-
g-t-tt-taaacc-ag-tttaa--ca----taa--ta--a-a-ag-tt--ca-a--ca-g
actc--a-t-a-a-ggtt------------------------------------------
----------------------------
>EnSpm-N4_DR|572550
------------------------------gaccaaaaagt-tt-tca-caaca--a-tt
-g--ttt-ttat--g--------ttaat--ttaa-ctt-a-tt-a-aaa--t---at-gt
ta-actata-tt--t--aaa-at-gatttt-t-t---a--a-a--atcatttg-ag-tt-
t-c-a---------aa-tcaagtttatt---aa--t---aaa-at-at-g-a-aat---g
gctt--g-t-a-c-agtt-aacttgattt-aacaa-ta-aa-at--tt-tagacaac---
----------------------------
>EnSpm-N4_DR|572551
------------------------------------------------------------
------------------------------------------------------------
---------------------------------------------gttatgca-ag-ct-
g-t-tt-taagtc-ag-cttaa--ca----taa--ta--g-a-ag-tt--ta-a--tt-a
actc--a-t-a-a-ggtt-aatttgattc-agctt-aa-aa-at--tt-agggcaac-ta
-tga-----tt-tt-ttt--acag----
>EnSpm-N4_DR|572552
-cattgt--ac-a-ca-a----aga-t-atgaacaattagt-ga-tga-tagca--t-at
----gtt-t--ta-g--------tacattg-taa-ctt-a-tt-a-aac--t---aa-gt
ta-atcatg-ct-ct---aa-tg-tat-tt-t-t-a-t--a-a--ggtatg-a-ag-ca-
g-t-tt-taagtc-ag-tttaa--ca----gaa--ta--t-a-ag-tt--ca-a--tg-g
actc--a-t-a-a-ggtt-aatcagattt-agctc-aa-aa-tt--tc-aaggcaac-ca
-aaa----t-------------------
>EnSpm-N4_DR|572553
---------------------------------ca-tt----t--taa--a--------t
-----tt-t--ta-------------------aa-----a-tt---a---------a-gt
ta----ataatt-ct---aa-ct-tag-tt-t-t-a-t--a-a--att-------g-c--
g---c---aaatc-ag-tttaa--ca----------a----a-tg-tt--ca-a--tg-g
actc--a----------t-aatttgattc-agctt-aa-ac-at--tt-aaggcaac-ca
-gga----ttt-tc-ttt--acagtg--
>EnSpm-N4_DR|572554
-cactgt---a-a-aa-a--g-tta-t-ttgatcaattggt-cc-tga-cggca--t-at
-g--ctt-t--ta-g--------gtcattg-taa-ctt-a-tt-a-agc--t---aa-gt
ta-atcatg-tt-cc---aa-ct-tca-tt-t-t-a-t--a-a--gttacgcg-ag-ct-
g-t---------c-ag-tttaa--ca----taa--ta--t-c-ag-tt--ca-a--tg-g
actc--a-t-a-a-ggtt-aatttgatta-atctt-----------tt-aaggcaac-ta
-ggat-------tt-ttt----------
>EnSpm-N4_DR|572555
------------------------------------------------------------
-------------------------cat--cgta-ata-c-ca-a-aaa--a---aa-tt
ct-atcatg-tt--tca--a-ct-taattc-t-t---t--a-a--attgtaca-ag-ct-
g-a-tt-tgaatc-------agttt------ca--t---tta-ag-ct-a-a-aat---t
actc--a-t-a-a-tgta-aatttgatta-aactt-aa-aa-at--tc-aaagcaat-c-
----------------------------
>EnSpm-N4_DR|572556
-cactgc--aa---aa-a--a-tta-t-aggatcaattagt-cc-taa-cagca--t-aa
-g--ttt-t--ta-g--------gtcatta-taa-ctt-a-tt-a-aac--t---aa-gt
ta-atca----t-ct---aa-ct-taa-tt-t-t-a-t--a-a--attacgca-ag-ct-
c-t-tt-taagtc-ag-ttt-a--aa----taa--ta--t-a-ag-tt--aa-a--tt-g
actc--t-t-a-a-ggtc-aatttgattc-agctt-aa-aa-a-----------------
----------------------------
>EnSpm-N4_DR|572557
-cactgt--aa-a-aa-a----tta-t-atgattca------------------------
-----tt-g--ta-g--------atcattg-taa-------------ac--a---aa-gt
ta-atcatg-tt-tc---ta-at-taa-tt-t-t-c-t--a-a--gttacaca-ag-ct-
g-t-tt-taagtt-ag-ttaaa--ca----tta--ta--t-a-ag-tt--ca-a--tg-g
actc--a-c-a-a-ggtt-agtttgagtc-agctt-aa-aa-at--tt-aaggcaac-ca
-gga----ttt-tt-t-t--atagtg--
>EnSpm-N4_DR|572558
---------------------------------------------taa-cc-------at
-g--ttt-caac--t--------tattt--ttaa-----g-gc-c-aaa--c---aa-gt
ta-ttttta-tt--tattat-gt-aaggtc------------------------------
---------------------------------------------------a-aat---a
acct--g-c-a-g-agtt-catttaaact-aactt-ta-aa-ac--tg-taggcaac-ca
----------------------------
>EnSpm-N4_DR|572559
-cactgt--aa-a-aa--------a-t-atgaccaaatagt-cc-tga-cagca--t-at
-g---tt-t--ta-g--------gtcatta-taa-cct-a-tt-a-aac--c---aa-gt
ta-atcatg-ct-ct---aa-ct-taa-gt-t-t-a-t--a-a--gttatgca-ag-ct-
g-a-tt-taagtc-ag-ttcaa--ta----taa--tc--a-a-tg-tt--ca-a--tg-g
actc--a-t-a-a-ggtt-aattttattc-agctt-aa-aa-tg--tt-taagcaac-ca
-gga------t-tt-ttt--acagtg--
>EnSpm-N4_DR|572560
--actgt--aa-a-aa-t----taa-t-atgatcaata-------------------caa
-c--gtt-t--ta---ta------taattc-taa-gtc-a-gt-a-aaa--t---aa-ac
aa-att--a-ta-tc---ta-ag-ttt-ca-t-tt--t--t--------taca-aa-a--
----tt-taattt-aa-tgtt---------taa--a--tt-a-ag-tt--ca-aat---g
actt--g-t-g-a-agtt-aatttgattc-aactt-aa-aa-atg--t-aaggcagc---
----------------------------
>EnSpm-N4_DR|572561
---ctgt----------------aa-a-aaaattatacgat-ta-tat-gaat-------
----gtt-t--ta-a--------ggtcatg-taa-cct-a-ta-a-aac--t---aa-at
ta-atcatg-tt-ct---aa-ct-taa-tt-g-t-a-t--a-a--gttacgca-ag-ct-
g-t-tt-taagtc-ag-tttaa--ca----taa--ta--t-a-ag-tg--ca-a--tg-g
actc--t-t-a-a-agtt-aatttgattc-agctt-aa-aa-at--tt-agggaaac-ca
-gga-----tt-tt-tt-----------
>EnSpm-N4_DR|572562
---------------------------------------------------aca--c-aa
-g--ttt-t--tg-t---------------------------------------------
------------------------------------------------------------
a-t-ct-ttagtc-ag-tttag--t-----tga--ta--t-a-ag-ttg--aga-----g
acta--ga--a-a-agtt-aacttcattc-aacaa-aa-aa-aa--tg-aaggcagc-ta
-gaa----ctc-tt-t------------
>EnSpm-N4_DR|572563
-cactgt--aa-a-aa-a--a--ta-t-atgatcagtttgt-ca-tga-cagca--t-at
-gt--t--t--ta-g--------ttcattg-taa-ctt-a-tt-a----------aa-gt
tg-atcatg-tt-ct---aa-ct-taa-tt-t-t-a-t-------gtcacaca-ag-ct-
g-t-tt-taagtc-ag-ttgaa--ca----taa--cc--t-a-ag-tt--ca-a--tt-g
acta--a-t-a-a-ggtc-aagttgattc-gtctt-aa-aa-at--gt-aaggtaac-aa
-gg-----att-tt-ttt--acaatg--
>EnSpm-N4_DR|572564
--actgt--aa-a-aa-a--a--aa-t-atgatcaattagt-cc-tga-cagca--t-at
-g--ttt-t--ta-g--------gtcattg-taa-ctt-a-tt-a-aac--a---aa-gt
ta-atcatg-tt-ct---aa-ct-tca-tt-t-t-a-t--a-a--gttaaact-ag-ct-
g-t-tt-ttggct-ac-ttt---------------------a-ag-tt--ca-a--tg-g
actc--a---a-g-gtta-ctttgattca-gc-tt-aa-aa-at--gt-aaggcaac-aa
-gga----ttt-tt-t------------
>EnSpm-N4_DR|572565
--actgt--aa-aata-at---tta-t-atgaacaataagt-aa-tga-caata--t-at
-g---ct-t--taaa-------------ta-taa-ctc-a-ttaa-aa---t---ag-gt
ta-atcgtg-tt-ct----g-----------c---a-a--c-a--gttgtgca-aa-ct-
g-t-ttataagtc-ag-tttaa--tg----caa--ctg---a-ag-at-a-a-agt---g
actc--a-t-tg--ggtt-aattagattc-aactta-a-g--------caag-cgac-ca
-ga------tt-tt-t----acagt---
>EnSpm-N4_DR|572566
--actat--a--a-aa-a--a-taa-t-atgatcagttagt-ca-tgt-caaca--t-cc
-agtgtt-t--ta-g--------atcattg-taa-ctt-a-tt-a-aat--a---ga-gt
ta-atcatg-tt-ct---aa-ct-taa-tt-t-t-a-t--a-a--gttacgga-ag-ct-
g-t-tt-taagcc-ag-tttaa--ca----taa--ta--t-a-ag-tt--cc-a--tg-g
actc--a-t-a-a-cgtt-aatttgattt-agctt-aa-aa-at--tt-aaaacaac-ct
-ggat-----t-tt-att--ttagtg--
>EnSpm-N4_DR|572567
-----gt--ta-a-aa-t----tta-t-atgatcaattagt-cc-tgg-cagca--c-g-
-----tt-t--ta-g--------gtaattg-taa-ctt--------aac--t---ta-gt
ta-atcatg-tt-ct---ag-ct-taa-tt-t-t-a-t--a-a--gttacgca-ag-ct-
a-t-tt-taagtc-ag-tttaa--ca----tag--tg--t-a-ag-tg--ca-a--cg-g
actc--a-t-g-a-ggtt-aatttgattc-agctt-aa-aa-at--t--aagacaac-ca
----------------------------
>EnSpm-N4_DR|572568
-cactgt--aa-a-aa-a-aa-tga-t-ataatcaatcagt-ca-tga-tagct--t-at
-g--ttt-t--ta-g--------ttaattg-tat-ctt-a-tt-a-aac--c---aa-gt
tt-atcatg-tt-ct---aa-ct-taa-tt-t-t-a-t--a-a--gttacgca-ag-ct-
gtt-ta-taagtc-ag-tttac--ca----taa--ta--t-a-ag-at--c---------
------------------------------------------------------------
----------------------------
>EnSpm-N4_DR|572569
-cactgt--aa-a--a-a--a-tta-t-atgatccattagt-ca-tga-cagca--t-at
-g--ttt-t--ta-g--------gttgttg-taa-ctt-a-tt-a-aac--t---aa-gt
ta-atcatg-tt-ct---aa-ct-aaa-t------t-t--a-a--gacacaca-ag-tt-
g-t-tt-taagac-ag-tttaa--ca----taa--ta--t-g-ag-tt--aa-t--tg-t
gctc--a-t-a-a-ggtt-aatttgatta-agctt-aa-aa-gt--tt-aaggcaac-ca
-gga----ttt-tt-ttt--acagtg--
>EnSpm-N4_DR|572570
-----------------------ta-t-atgaaaaattagt-ca-tga-cagca--t-at
-g---ttgt--ag-a--------gtcattg-taa-ctc-a-tt-a-aac--t---aa-gt
ta-atcatg-ta-ct---tg-ct-taa-tt-t-t-a-t--a-a--gttaaaca-ag-ct-
g-t-tt-taagtc-ac-tttaa--ca----taa--ta--g-a-ag-tt--ca-a--tg-g
actc--a-t-a-a-ggtt-aatttaaatc-agctt-a-----------------------
----------------------------
>EnSpm-N4_DR|572571
-cactgt--aa-a-aa-a--a-tta-t-atgataaattatt-ca-tga-cagca--t-at
-g--ctt-t--ta-g--------gtcattg-tga-ttt-a-tt-a-aac--t---ga-gt
ta-attatg-tt-ct---aa-cg-taa-tt-t-t-a-t----------------------
------------------------------------------------------------
------------------------------------------------------------
----------------------------
>EnSpm-N4_DR|572572
------------------------------------------------------------
------------------------------------------------------------
---------------------------------t-a-t--a-a--gttacaca-ag-ct-
g-t-tt-taagtc-ag-tttaa--ca----taa--aa--t-a-ag-tt--ca-a--ag-g
gttc--a-t-a-a-ggtt-aatttgactc-agcttaaa-aa-aa--tt-aaggcaac-cg
-tga----ttt-tt-ttt--a-------
>EnSpm-N4_DR|572573
-cactgt--aa-a-aa-a----tta-t-atgatcaattagt-cc-tga-cag----a-at
-t--ttt-t--ta-g--------gtcattg-taa-ctt-a-tt-a-agc--t---ag-at
ta-atcatg-tt-ct---aa-ct-taa-tt-t-g-a-t--a-a--gttacaca-ag-ct-
g-t-tt-taagtc-ag-tttaa--ct----taa--ta--t-a-ag-tt--ca-a--tg-g
actc--a-t-a-a-ggtt-aatttgat---agcgt-ga-ac-at--tt-caggcaac-ca
-ggt----ttt-tt-t------------
>EnSpm-N4_DR|572574
-cactgt--a--a-aa-c--gt-ta-t-atgaacaattatt-ta-tga-caaca--c-at
-g--tgt-t--ta-g--------tttatta-taa-cgt-g-tt-a-aac--t---aa-gt
ta-atcatg-tt-ct---ca-cc-tat-tt-t-t-a-t--a-a--gttatgtc-ag-ca-
g-t-tt-taagtc-ag-tttaa--ca----tag--ca--t-a-ag-tt--ca-t--tg-g
actc--t-c-a-a-ggtt-aatttgattc-agcttt----a-tt--tt-aaggcaac-ca
-gga----ttt-tt-tttttacagtg--
>EnSpm-N4_DR|572575
-cacttt---a-a-aa-a--a-ata-a-atgatcaattagc-ca-tga-cagca--t-at
-g--ttt-t--ta-g--------ttcgttg-gag-cat-a-tt-a-aac--t---aa-gt
ta-atcatg-tt-ct---aa-ct-taa-tc-t-t-a-t--a-g--gttgcaca-ca-ct-
g-t-tt-taggtc-ag-tttaa--ca----taa--ta--a-a-ag-tt--ta-a--tg-g
acac--g-t-a-a-ggtt-aatttgtttc-agctt-aa-a--at--tt-agggcaac-aa
-gga-----tt-tt-tat--acagtg--
>EnSpm-N4_DR|572576
-cactgt---a-a-aa-c--a-tta----tgatccattagt-cc-tga-cagcc--t-tt
----ttt----ta-g--------gtcattg-taa-ctt-a-tt-a-aac--t---aa-gt
ta-atcatg-tt-ct---aa-tc-taa-tt-t-t-a-t--a-a--gttacaca-gg-ct-
g-t-tt-taagtt-ag-tctaa--ca----taa--aa--g-a-ag-tt--ca-a--ta-g
actc--a-t-a-a-ggtt-aatttgattc-agctt-aa-aa-at--gt-aagacaac-ca
-gga----ttt-----------------
>EnSpm-N4_DR|572577
-cactgt--aa-a-aa-a----tga-t-atgttcaattggt-ca-tga-aagca------
------------------------------------------------------------
---------------------------------------------gtcaagca-cg-tc-
a-t-tg-taactt-tg-tttaa--aa----gaa--ga----a-gg-tt--ta-g--tt-g
actt--a-t-a-a-gctt-aatttgattc-agata-aa-aa-at--tt-aaggcaac-ct
-gaa----ttt-tt-t----ataacagt
>EnSpm-N4_DR|572578
-cactgt--aa-a-aa-a--a-tta-t-atgaacaatttct-ct-tga-cagca--g-at
-gt--ta-t--ga-a--------ttcattg-taa-ctt-a-tt-a-aac--t---aa-gt
ta-atcata-tt-ct---aa-ct-taa-ta-t-t-a-t--a-a--actacaca-ag-ct-
g-t-tt-taagtt-ag-tttaa--ct----taa--ta--t-a-ag-tt--ca-a--tg-g
actc--a-c-a-a-ggtt--atatgattc-atctt-aa-aa-at--gt-aaggcaac-ca
-g--------------------------
>EnSpm-N4_DR|572579
-cactgt--aa-a-aa-a--t-at--t-at---cagttagt-ca-tga-cagc-----at
-g---tt-t--ta-g--------ttcattg-taa-ctt-a-tt---aac--t---aa-gt
tc-atcgtg-tt-ct---aa-ct-taa-tt-t-t-a-t--a-a--gttacaca-ag-ct-
g-t-tt-taagtc-ag-tttag--ca----taa--ta--t-a-at-gt--ta-t--aa-t
aata--a-t-a-a-tgtt-aatttgattc-agctt-aa-aa-at--tt-aagccagc-ca
-gca-----tt-tt-tt---acagtg--
>EnSpm-N4_DR|572580
-cactgt--aa-a-aa-ac-a-tta-t-atgaacaattagt-ca-tga-caaca--t-at
-g--ttt-t--ta-g--------ttcattg-taa-ctt-a-at-a-aac--t---aa-gt
ta-agcatg-tt-ct---a--------------tc--t--a-a--gttatgca-ag-c-a
g-t-tt---------------------------------t-a-gg-tt--ca-a--tg-g
actc--a-t-a-a-gg-tt-atgccattc-agctt-aa-aa-at-----aaggaaac-ca
-ggat---ttt-tt-tttt-acagcg--
>EnSpm-N4_DR|572581
-cacttt--ta-a-ag-a----cta-t-atgatcagtaagt-ca-tga-cagc-----at
-g--ttt-t--ta-g--------ttcactg-taa-ctt-a-tt-a-aac--t---aa-gt
ta-atcatc-tt-gt---aa-ct-taa-tt-t-t-a-t--c-a--gttacgca-ag-ct-
g-t-tt-tatgtc-ag-tgtaa--ca----tat--ta--t-a-ag--t--taga--tg-g
actc--a-t-a-a-ggtt-catttgattt-agctt-ta-aa-at--tt-aaggcaac-ct
-gga----tttttt-tact-gtg-----
>EnSpm-N4_DR|572582
---------------------------------caattagg-ca-tga-ctaca--t-at
-g--ctt-t--ta-g--------ttaatta-taa-ctt-a-tt-a-aac--t---aa-gg
ta-atcatg-tt-at---aa-ct-taa-tt-t-t-a-t--g-a--gttacaca-ag-tt-
g-t-tt-taagag-ag-tttaa--ta----taa--ta--t-a-ag-tt------------
-ctc--a-t-a-a-ggtt-cattttattc-agttt-aa-aa-at--tt-aaggccac-ca
-ggg----tgt-tt-tt-----------
>EnSpm-N4_DR|572583
-cactgt--aa-a-aa-g--a-ta--t-atgatc-attagt-cc-aga-cagca--tcat
-g---tt-t--ta-g--------gtcattg-taa-ctt-a-tt-a-aac--t---aa-gt
ta-atcaca-tt-at---aa-ct-taa-tt-t-t-a-t--a-a--gttatgca-ag-at-
a-t-tt-taaatc-ag-tttaa--ca----caa--ta--t-a-ag-tt--ta-a--tg-a
actc--a-a-a-g---tt-aatttgattc-agctt-aa-aa-at--gt-aaggcaac-ca
-gga-----tt-tt-tt---acagtg--
>EnSpm-N4_DR|572584
-----------------------------tg--------------tg-------------
-----tt----ta-g--------ctaattg-taa-ctt-a-tt-a-aac-ac---aa-gt
ta-accat--tt-ct---aa-ct--aa--------a-t--a-a---ttgcgta-a--cta
a---tt--aagtc-ag--ttaa--ta----taa--tg--c-a-ag-ttg--a-aat---g
actc--a-t-ac--ggtt-ag-ttgattc-agctttaa-aa-a---ct-aaggcaac-ca
-g--------tatt-ttt----------
>EnSpm-N4_DR|572585
---ctgt---a-a-aa-ac-----a-t-atgaacagttagt-cc-cga-tagca--t-at
-g---tt-t--t-----------tttattg-caa-ct--a-tt-a-aac--t------gt
ta-atcatg-tt-ct---aa-ct-taa-tt-t-t-a-t--g-a--gctatgca-a--ct-
g-t-tt-taagtc-ag-tttaa--ca----taa--ta--t-a-ag-tt--ca-g--tg-g
actt--a-------agtt-aatttgattc-agctttaa-aa--t-----aaggcaac-ca
t-ga----ttt-tt-t----acagtg--
>EnSpm-N4_DR|572586
-cactgt--aa-a-aa-a----t-a-t-atgatcaattagt-cc-tga-cagca--t-at
-a---tt-t--ta-g--------gtcattg-taa-ctt-a-tt-a-aac--t---aa-at
tg-atcatg-tt--t---aa-ct-taa-at-t-t-g-t--a-g--tttataca-ag-ct-
g-t-tt-taagtc-ag-tttaa--ca----taa--ta--c-a-ag-tt--ca-a--tg-g
act----------------aatttgattc-agcttaaa-aa-at--gt-aaggcaac-ca
-gga----tgt-tt-t------------
>EnSpm-N4_DR|572587
actgtaa--aa-a-aa-a----ata-t-atgaacaattagt-ca-tga-cagca--t-at
-g--ttt-t--ta-g--------ttcatta-taa-cct-a-at-a-aactat---aa-gt
ta-atcatg-tt-ct---aa-ct-tga-tt-t-t-a-t--a-a--gttatgca-gg-ca-
g-t-tt-taagtc-ag-tttaa--c------aa--ta--t-a-ag-tt--ca-a--tg-g
act-------------tc-aatttgattc-cgctt-aa-aa-at--gt-aaggcaac-ca
-a-----------t-ttt--acagtg--
>EnSpm-N4_DR|572588
--actgt---a-a-aa-at---gta-t-atgaacaattagt-ca-tga-cagta-----t
-g---tt-t--ta-g--------ttcattg-taa-c------------------------
------ttg-tt-tc---aa-ct-gaa-tt-c-t-g-t--a-a--gttatgca-ag-ct-
g-t-tt-tacatc-ag-tttaa--ca----taa--ta--c-t-ag-tt--ca-a--ta-g
actc--a-t-a-a-gatt-aatttgatac-ag----------------------------
----------------------------
>EnSpm-N4_DR|572589
-----ta---a-a-aa-a----tga-t-atgatcaattagt-ca-tga-caaca--t-at
-g-ttttat--ta-g--------ttcattg-taa-ct-------------------a---
-a---------t--a---aa--t-g---ttgt---a-t--a-a---------a-a---t-
g-t-tt-taagtcagg--ttaa--------cat--ta--t-a-a--tt--ca-a--tg-a
actc--ac--a-a-ggttc-atttgattc-agctt-aa-aa-at--ta-aaggcaaa-ca
-gga----ttt-tt-ttt--acagtgta
>EnSpm-N4_DR|572590
-cactgt-----a-aa-attgatca-a-ttagtcaactagt-cc-tga-cagca--t-tt
-g--ttt-t--ta-g--------gtcattg-taa-ctt-a-at-a-aac--a---aa-gt
ta-atcatg-tt-ct---aa-ct-taa-ct-t-t-a-t--a-a--gtcacaca-ag-cc-
g-t-tt-taagtc-ag-ttcaa--ca----taa--ta--t-g-ag-tt--ca-t--tg-g
actt--a-t-g-a-ggtt-aatttgattc-agctt-aa-aa-aa--tt-aaggcatc-ca
-gg-----att--t-ttt--acagt---
>EnSpm-N4_DR|572591
-cactgt--aa-a-----------a-t-atgatcaatatgt-ca-tga-cagca--t-at
-a---tt-t--ta-g--------gtcattg-taa-ctt-a-tt-a-aac--t---aa-gg
ta-atcatg-tt-ct---aa-ct-aaa-tt-t-c-a-t--a-a--gttacaga-ag-ct-
g-t-tt-taagtc-ag-tttaa--c-------a--ta--t-a-aa-tt--ca-g--cg-g
actc--a-t-a-a-ggtt-aatctgattc-agctt-aa-a--aa--tt-gaggcaac-ca
-ggat-------tt--------------
>EnSpm-N4_DR|572592
-cactgt--aa-a-ca-a----tta-t-atgatctattagt-ca-tga-ccgca--t-at
-a---tt-t--ta-c--------ctcattg-taa-ctt-a-tt-a-aac--t---aa-gt
ta-atcctg-ct-ct---aa-ct-taa-tt-a-t-a-t--a-a--gttacac--------
--------aagtc-ag-tttaa--cc----tga--ta--t-a-ag-tt--ca-a--tg-g
actc-at-t-g-g-attt-attttgattc-agctt-ca-aa-tt--tt-aaggcaac-ca
-gga----c-t-tt--tt--acagtg--
>EnSpm-N4_DR|572593
-cactgt--aa-a--c-a--a-tta-t-gtaatcatttagt-ca-tga-cagca--t-at
-g--ttt-t--ta-g--------ttcattg-taa-ctt-g-tt-a-gac--t---ag-gt
ta-atcatg-ct-ca---aa-ct-tat-tt-t-t-a-t--a-a--gttatgca-ag-ct-
a-t-tt-taagtc-ag-tttaa--ca----taa--ta--t-a-ag-tt--ca-a--tg-g
actc--a-t-a-a-attt-aatttggttt-agctg-aa-aa-at--tt-aaggcaac-ca
-gga----ttt-tt-t------------
>EnSpm-N4_DR|572594
-cactgt--a--a-aa-ac---aaa-t-atgatcaattagt-cc-tga-cagca--t-at
-g---tt-t--ta-g--------gtcattg-taa-ctt-a-tt-t-aac--t---ga-at
ta-attata-ct-tt---aa-ct-caa-tt-t-t-a-t--a-a--gttacgca-ag-ct-
g-t-tt-taagtc-ag-tttaa--ca----taa--ta--t-a-ag-tt--ta-a--tg-t
attc--a-t-a-a-attt-taatggattc-agatt-aa-aa-at--tt-aaggcaac-ca
-gga------t-tg-ttt--acggtg--
>EnSpm-N4_DR|572595
-caatgt--aa-a--a-a--t--ta-t-ataatcaattagt-cc-tga-aagca--t-at
-g---tt-t--ta-t--------gtcattg-taa-ctt-a-tt-a-agc--t---ga-at
ga-atcatg-tt-ct---aa-ct-taa-tt-t-t-a-t--c-a--gttacgca-ag-ct-
g-t-tt-taagtc-ag-tttaa--ca----taa--ta--t-a-ag-tt--ca-a--tg-g
actc--a-t-a-a-ggtt-gatgtgtttc-agctt-ca-aa-at--tt-aaggcaa----
----------------------------
>EnSpm-N4_DR|572596
-cactgt--aa-a--a-a-----ta-t-ataatcaattagt-cc-tga-cagca--t-at
-g---tt-t--ta-g--------gtcattg-taa-ctt-a-tt-a-aac--t---ga-at
ta-atcatg-tt-ct---aa-ct-taa-tt-t-t-a-t--a-a--gttacgca-ag-ct-
g-t-tt-taagtc-ag-tttaa--ca----taa--ta--t-a-ag-tt--ca-a--tg-g
actc--a-t-a-a-ggtt-gatgtgtttc-agctt-ca-aa-at--tt-aaggcaa----
----------------------------
>EnSpm-N4_DR|572597
-cactgt--aa-a--a-a--a--ta-t-ataatcaattagt-cc-tga-cagca--t-at
-g---tt-t--ta-g--------gtcattg-taa-ctt-a-tt-a-aac--t---ga-at
ta-atcatg-tt-ct---aa-ct-taa-tt-t-t-a-t--a-a--gttacgca-ag-ct-
g-t-tt-taagtc-ag-tttaa--ca----taa--ta--t-a-ag-tt--ca-a--tg-g
attc--a-a-a-a-attt-tgtttgattc-agctt-----a-at--tt-aaggcaac-ca
-gga----ttg-tt-ta----cagcg--
>EnSpm-N4_DR|572598
---cact--gt-a-aa-a----t---t-atgatcaattagt-cc-tga-cagca--t-at
ag---tt-t--tg-g--------gtcattg-taa-ctt-a-ta-a-aat--t---aa-gt
ta-gaacag-at--t---aa-ct-ttg--t-t-taa-t--a-a--gttacgct-ag-ct-
g-t-tt-taagtc-ag-tttaa--ca----taa--ta--t-a-ag-tt--ca-a--tg-g
attc--a-t-a-a-ggtt-aatctgattc-cgcgt-aa-aa-at--tt-aaggtaat-ca
-gga-----tt-at-ttt--taca----
>EnSpm-N4_DR|572599
---------aa-a-aa-a----gta-t-atgaacaattagt-ca-tg-acagc-----at
-g--ttt-t--ta-g--------cttattg-t------------a-act--t---aa-gt
----tcatg-tt-ct---aa-ct-tta-tt-t-t-a-t--a-a--tttatgca-ag-c-a
g-t-tt-aaagtc-ag-tttaa--ca---------c-----a-ag-tt------------
-ctc--g-t-a-a-ggtt-aatttgattc-agctt-aa-aa-tt--tt-aaggcaac-ca
-gga----t---tt-ttt--acagtg--
>EnSpm-N4_DR|572600
------------------------------------------------------------
-------------------------------------------------------aa-gt
ta-ataata-tt-ct---aa-ct-taa-ct-t-t-a-t--a-a--gttacgca-gg-ct-
g-t-tt-taagtc-ag-gttaa--ga----tgt--ta--t-a-ag-tt--ca-a--tg-a
actc--a-t-a-a-ggtt-aatttgattt-agctt-aa-aa-gt--tt------------
----------------------------
>EnSpm-N4_DR|572601
---ctga--ac-a-aa-a----tta-t-atgaacaatttat-ca-tga-aagca--t-a-
tg--ttt-t--ta-a--------ttcattg-t-a-ctt-c-tc-a-aac--t---aa-gc
ta-atgatg-tt-ct---aa-------------------------------------ct-
g-t-ct-taagtc-ag-tttaa--ca----taa--ta--t-a-ag-tt--ca-a--tg-g
actc--a-t-a-a-ggtt-aatttgattt-agctt-aa-aa-at--gt-aaggcaac-ca
-gggg-atttt-tt-ttt--acggtg--
>EnSpm-N4_DR|572602
----------a-a--a-a--a-tta-t-atgatcaattagt-cc-tga-cagca--t-at
-g--t-t-t--tg-a--------gtcattg-taa-ctt-a-ct-a-aac--t---ga-gt
ta-atcatg-tt-ct---aa-ct-taa-tt-t-t-a-t--a-a--gttatgca-ag-ct-
g-t-tt-taagtc-ag-tttaa--ca----taa--ta--t-a-ag-tt--ca-a--ct-a
actt--a-t-a-a-tgtt-aatttgattc-agctt-aa-aa-at--tg-aaggcaac-ca
-ggat--tttt-tt-ttt--acagtg--
>EnSpm-N4_DR|572603
----tgt--aa-a-aa-a----tta-t-atgaacaa------------------------
-----tt-t--ta-g--------tccattg-taa-cttaa-ta-a-aaa--a---aa-gt
ta-attatg-tt-ct---aa-ct-caa-tt-t-t-att----ac-gttatgcg-aa-c-a
g-t-t---aagtc-ag-tttaa--ca----atc--t-----a-gg-tt--ga-a--tg-g
actt--g-t-a-a-ggtt-g--------------------------tt-aaggcaac-ca
-ggatt--ttt-tt-ttt--acagtg--
>EnSpm-N4_DR|572604
---cacc--ga-a-aa-a--a-tga-t-atgatcaattagt-ca-aga-cagca--a-at
-g--ttt-t--ta-g--------ttcattg-taa-gtc-a-at-a-aac--t---aa-gt
ta-atcatg-tt-tt---aa-cg-taa-tt-g-t-a-t--a-a--gttacaca-ag-ct-
g-t-tt-taagcc-ag-tttat--ca----tca--ta--t-a-aa-tt--ca-a--tg-g
actc--a-t-a-a-ggtt-gatttgattc-aat-------------tt-aaggcaac-ca
-gga----ctt-t---------------
>EnSpm-N4_DR|572605
------------------------------------------------------------
---------------------------------------a-tt-t-aat--c---aa-gt
ta-attgtg-tt-gt---aa-ct-tta-gt-t-t-t-t--a-g-----------------
g-t-tt-taagtc-ag-tttaa--ca----cta--ta--t-a-ag-tt--ca-a--tg-g
actc--g-t-g-a-ggtt-aatttgattg-agctt-aa-aa-at--at-aaggcaat-cg
gatt----ttt-tt-ttt--acagtg--
>EnSpm-N4_DR|572606
-cattgt--aa-a--a-a--c-tta-a-ctgattaattagt-cc-tga-cagca--t-at
-g--ttt-t--ta-g--------ttctttg-taa-ctt-a-tt-a-aac--t---at-gt
ta-atcacg-tt-ct---aa-cc-taa-tt-g-c-a-t--a-a--gttacgca-cg-ct-
g-t-tt-taagtc-ag-ttcaa--ca----taa--ta--t-a-ag-tt--ca-a--ta-g
actc--a-t-a-g-ggtt-aatttgattc-agctt-aa-aa-at--tt-taggcaac-ca
-gga----ttt-ct-ttt--acagtg--
>EnSpm-N4_DR|572607
-cactgt--a--a-aa-a--at-ta-t-ataatcaattagt-tc-tga-cagct--t-at
-g--ttt-t--tt-g--------gccattg-taa-ctt-a-at-a-aac--t---aa-gt
ta-atcatg-tt-ct---ga-cc-taa-tt-t-t-a-t--a-a--gttatgca-ag-ct-
g-t-tt-tatgtc-ag-tttac--ca----tat--ta--t-a-ag-tt--ca-g--tg-a
actc--t-t-a-a-ggtt-aatttgattc-agccataa-aa-at--tt-aaggccac-ca
-gga----ttt-----------------
>EnSpm-N4_DR|572608
---------aa-a-aa-a----ata-t-atgatcaatcagt-ca-tga-aag--------
------t-t--tt-t--------attgtaa-caa-cta-agtc-a-aac--t---aa-gt
ta-accatg-tt-ca---aa-ct-taa-tt-t-t-a-t--a-a--gttatgca-ag-ct-
g-t-tt-taagtc-ag-tttaa--ca----taa--ca--t-a-ag-tt--ca-g--tg-g
actc--a-t-a-g-ggtt-aatttgattc-atctt-aa-aa-at--tt-aaagcaaa-ca
---g----ggt-tt-ttt--acagtg--
>EnSpm-N4_DR|572609
------------------------------------------------------------
----ttt-t--ta-g--------gt----------ctt-t-gt-a-a-c--t---aa-gt
ta-agaatg-tt-ct---aa-ct-taa-tt-t-t-g-t--a-a--gttaggca-ca-ct-
g-t-tt-taagtc-aa-tttaa--ca----taa--ta--t-a-ag-tt--ca-a--tg-g
------------a-agtt-aatttgattc-aattt-aa-aa-at--tt-aaggcaac-aa
-gg-----atg--t-ttc--acagtg--
>EnSpm-N4_DR|572610
-cactgt--aa-a-aa------------attctcaattagt-cc-tga-caac-----at
-g--ttt-t--ca-g--------ctcattg-taa-ctt-a-tt-a-aac--t---aa-gc
ta-attatg-tt-ct---aa-ct-taa-tt-t-t-a-t--a-a--gttacaca-ag-ct-
g-t-tt-taagtc-ag-tttaa--ca----taa--ta--a-a-ag-tt--ta-a--tg-g
a-------t-g-aaagtt-aattttattt-atctg-aa-aattt--ct-aaggcaac-ct
-gg-------------------------
>EnSpm-N4_DR|573554
------------------------------------------------------------
------------------------------------------------------------
-----------------------------t-t-t-a-c--a-t--gatacaca-aa-ct-
g-t-tt-taagtt-ag-tttaa--ta----t------------ag-tt--ca-a--tg-a
actc--a-t-a-t-ggtt-aaattgattc-agctt-aa-aa-at--tg-aaggcagc-ca
-gga----tta-tt-t----ccagtg--
>EnSpm-N4_DR|573555
------------------------------------------------------------
------------------------------------------------------------
------atg-tt-ct---aa-ct-taa-tt-t-t-t-a--t-g--atgttgta-ag-tt-
g-t-tt-taagtc-ag-ttttc--ca----taa--ta--t-a-ag-tt--ca-a--ag-g
atcc--a-t-a-t-ggtt-aatttgattc-agctt-aa-aa-ac--tt-aaggcaac-ca
-gga----ttt-tt-ttt--acagcg--
>EnSpm-N4_DR|573556
-------------------------------atcaaatagt-ca-tga-cagca--t-at
-g--t------ta-t--------ttcattg-taa-att-a-tt-a-aac--t---aa-gt
tt-atcatg-tt-ct---aa-ct-aaa-tt-t-a-a-t--a-a--gttgcgca-a-----
a-c-tt-taagtc-agacttta--a-----------------------------------
------------------------------------------------------------
----------------------------
>EnSpm-N4_DR|573557
-cactgt---a-a-at-a-----------cgacaagttagt-cc-t--------------
-------tt--ta-g--------gtaattt-taa-ctt-a-tt-t-aac--t---aa-gt
ta-gtcatg-tt-ct---ga-gt-aaa-tt-t-t-a-t--a-a--gttacaca-ag-ct-
g-t-tt-gcagtc-ag-tttaa--ca----cat--ta--t--------------------
------------------------------------------------------------
----------------------------
>EnSpm-N4_DR|659365
------------------------a-t-atgaacaattaga-ca-aga-cagca--t-at
-g--cat-t--ga-g----ctct----ctg-taa-ctt-a-tt-a-aac--t---aa-at
ta-atcctg-tt-ct---aa-ct-taa-tt-t-g-a-t--a-a--gttatgca-ag-ca-
g-t-tt-taattc-ag-tttaa--ca----taa--ta--g-a-ag-tt--ca-ata---g
tctc--a-t-a-a-gaat-aatttgattc-agctt-aa-ac-at--tt-taggcgac-ca
-gga------------------------
>EnSpm-N4_DR|659366
-cactgt--aa-a-aa--------t-t-tacatcaattagt-ca-tg--caaca--t-at
-g--ttt-g--ta-g--------ttcattg-caa-ccc-a-tc-a-aac--t---aa-gc
tg-atcatg-tt-ct---aa-ct-taa-tt-t-t-a-t--a-a--tttatgcaaa--ct-
g-t-tt-taagtc-ag-tttaa--ca----tcc--ca--t--------------------
----------a-a-ggtt-aatttgaatc-ggtgt-ga-ag-at--tt-aaagaaac-ca
-gta----tca-t--ttt--acagtg--
>EnSpm-N4_DR|659367
-cactgt--ac-a--a-a--a-cta-t-atgatcaattagt-ca-tga-cagca--t-at
-g---tt-t--ta-g--------ttcattg-tta------------aac--t---aa-gt
ta-atcatg-tt-ct---aa-ct-taa-tt-t-t-a-t--a-a--gttatgca-ag-ct-
g-t-tt-taagtc-ag-ttt----ca----taa--ta--t-a-ag-tt--ta-a--tg-g
actc--a-a-a-g-ggtt-aatttgactc-agctt-aa-aa-at--tt-aaggcaac-ca
-gga-----tt-tt-ttt--acagtg--
>EnSpm-N4_DR|659368
-cactgt--aa-a--a-a------a-t-atgatcaattagt-ca-tga-cagca--t-gt
-g--ttt-t--ta-g--------ttcattg-taa-att-a-tt-a-aac--t---at-gt
ta-atcatg-tc-ct---aa-ct-taa-tt-t-t-a-t--a-a--gttacgca-ag-cc-
g-t-tt-taagtc-at-tttaa--ca----taa--ta--t-a-ag-tt--ca-a--tg-g
actt-------------------tgattc-agctt-aa-aa-at--gt-aaggcaac-ca
-gga----ttt-tt-ttt--acagtg--
>EnSpm-N4_DR|659369
-cagtgt---a-a-aa-ac---tt--taatg-acaa--agt-ca-aga-tagcaact-at
-----tt-gtat--g-------------tgttaa-cct-a-tttg-ag---t----atgt
ta-atcagg-tt-tt---aa-ct--acatt-t-----t----------------------
------------------------------------------------------------
--------t-g-a-agtt-aa-caa-----------------------------------
----------------------------
>EnSpm-N4_DR|659370
-cactgt--aa-a--a-a--a-tta-a-atga-cggaaagt-cc-tga-cagca--t-at
-g--ttt-t--ct-g--------gtcattg-tat-tgt-a-tt-a-aac--t---aa-gt
tt-atcatg-tt-gt---aa-ct-taa-tt-t-t-a-t--a-g--gttacaca-cg-ct-
g-t-tt-taagtc-ag-tttaa--ca----taa--ta--t-a-ag-tt--ca-a--tg-g
actc--a-a-a-a-ggtt-aatttgtatc-agcta-aa-ag-at--tt-aaggcaac-ca
-gaa----ttt-tt-ttt--acagtg--
>EnSpm-N4_DR|659371
---cttt--aa-a-a--a----tat-t-at-atcagttagt-ca-tga-cgaca--c-at
-g--ttt-t--ta-g--------ttta--------ctt-a-tt-a-aac--t---ca-gt
ta-atcatg-tt-ct---aa-ct-taa-tt-t-t-a-t--a-a--gttatgta-ag-ct-
a-a-tt-taagtc-ag-tttaa--ca----taa--ta--a-a-ag-tt--ca-a--tg-g
cctc--a-t-a-a-tgtt-aatttgatta-agttt-aa-aa-at--tt-aaggcaat-ca
-gaa----ttt-tt-tttt-actgtg--
>EnSpm-N4_DR|659372
------------------------------------------------------------
------------------------------------------------------------
----------------------t-taa-tt-t-t-a-g--a-a--gttatgca-ag-ct-
t-t-tt-taagtc-ag-tttaa--ta----taa--ta--a-a-ag-tt--ca-a--ag-g
act------------gtt-aatatgattc-agctt--a-aa-at--tt-aaggcaac-ca
-gtg----ctt-gt-ttt--acagtg--
>EnSpm-N4_DR|659373
-cactgt---aaa-a--a--a-tga-t-ataatcaactagt-ct-aga-cagca--t-at
-g--ttt-t--ta-g--------cttattg-taa-ctt-attt-a-aac--t---aa-gg
ta-atcatg-at-ct---aa-ct-taa-tt-t-t-a-t--a-a--gttacaca-ag-ct-
g---tt-taagtc-ag-tttaa--ca----taa--ta--t-a-ag-tt--ca-a--ta-g
----------------ct-aatttgattc-agctt--a-aa-at--tt-aaggcgac-ca
-gga----ttt-ta--tt--t-------
>EnSpm-N4_DR|659374
-----------------------ta-t-ataatca-----t-ca-tga-cagca--t--g
-t---tt-t--ta-g--------ttcatag-taa-ctt-a-tc--------t---ag-gt
ta-atcaag-at-ct---ta-ct-taa-tt-t-t-a-t--t-a--gttatgca-ag-ct-
g-t-tt-taggtc-tg-ttcaa--ca----taa--ta--t-a-ag-tt--ca-a--tg-g
actc--a-t-a-a-gatt-aatttgattc-agcct-aa-aaaaa--aa-caac-----ca
-gga----tt------------------
>EnSpm-N4_DR|659375
-cactgt--aa-a--a-t--a-tta-t-atgatcaattagt-cc-tga-cagct--t-at
-g--ttt-t--ta-g--------gttattg-taa-ctt-a-tt-a-aac--c---aa-gt
ta-atcatg-tt-ct---aa-ct-taa-t------t-t--a-a--gttatgca-ag-ct-
g-t-tt-taagtc-ag-tttaa--ca----aaa--ta--g-a-ag-tt--ca-a--tg-g
actc--a-t-t-a-ggtt-aatttgattc-agctt-aa-aa-at--tt-aaggcaac-ca
-gga-----tt-tt-ttt--t-------
>EnSpm-N4_DR|659376
-cactgt---a-a--a-t--a-tta-t-ttgatcaactagt-tc-tga-cagca--t-at
-g--ttt-t--ca-g--------gtcattg-taa-ctt-a-tt-a-aac--t---aa-gt
ta-attatg-tt-ct---aa-ct-taa-tt-g-t-a-t--a-a--gttataca-ag-ct-
g-t-tt-taagtc-ag-tttaa--ca----taa--ta--t-a-ag-tt--ca-a--ta-g
actc--a-t-a-a-ggtt-aatttgattc-aacat-aa--a-at--tt-aagaaaaa-ct
-aga----ttt-tt-ttt--acagtg--
>EnSpm-N4_DR|659377
------------------------------------------------------------
------------------------------------------------------------
----------------------------------------------------------a-
g-t-tt-taagta-ag-tttaa--ca----taa--ta--t-a-ag-tt--ca-a--ta-g
actc--a-t-cc--agat-aatttgtttc-agctt-aa-aa-a--aat--tggcaac-ca
-gga------t-tt-ttt--atatatat
>EnSpm-N4_DR|659378
-cactgt--aa-a-ca-a----tta-t-aagataagttagt-cc-tga-cagca--t-gt
-g---ct-t--ta-g--------gtcatta-tga-ctc-a-gt-a-aac--t------gt
ga-atcgtg-tt-gt---aa-ct-taa-tt------------------acgca-ag-ct-
g-t-tt-taagtc-at-attaa--ca----taa--ta--c-a-ag-tt--ca-a--tg-g
actc--a-t-a-a-ggtt-tatttgtttc-agctt-aa-aa-a---tt-aaggcaac-ca
-gga-----tt-tt-ttt--acagtg--
>EnSpm-N4_DR|659379
-cactgt--aa-acaa-at-----a-t-atgatca---------------a-----t-at
-g---tt-t--ta-g--------gtcattg-t---cttga----a-aa---t---aa-gt
tagaacatg-tt------aa-tt-tag-tt---taa-t--a-a--gttacaca-ag-ct-
g-t-tt-taggtc-ag-tttaa--ca---------t-----a-ag-tc--ca-a--tg-g
actc--a-t-a-a-ggtt-aattttattc-agctt-aa-aa-a---tt-aaggcaac--a
-gga----ttt-tt-t----acagtg--
>EnSpm-N4_DR|659380
------------------------------------------------------------
------------a-g--------cttatta-taa-att-a-tt-a-aac--t---aa-gt
ta-atcatg-tt---------ct-caa-tt-t-t-c-t--a-a--g-tatgca-ag-ct-
g-t-tt-taagtc-ag-tttaa--ca----taa--ta--t-a-ag-tt--ca-a--ta-g
actc--a-t-a-a-ggtt-aacttgattc-agttt-aa-aa-aa--tt-aaggcaaa-ca
-gga----ttt-tt-ttt--acagtg--
>EnSpm-N4_DR|659381
------------------------------------------------------------
------------------------------------------------------------
----------------------t-taa-tt-t-t-a-t--a-a-----acgca-ag-ct-
g-t-tt-taagtc-ag-tttaa--ca----t----aa--t-a-ag-tt--ca-a--tg-g
actc--a-t-t-a-gatt-aatttgattc-agatt-aa-aa-at--gt-agggaatc-ca
-gga----ttt-tt-ttt--acagtg--
>EnSpm-N4_DR|659382
-cactgt--aa-a-at-a--aattg-t-atgatcaattagt-ca-aga-caaca--t-tt
----ttt-t--tt-g--------ttaattg-taa-att-a--t-a-aac--t---aa-gt
ta-aactta-ta-ct---aa-gt-taaact-tataactt-atat-gtta--ca-ag-ca-
--tttt-taagtcca--tcta---ta----tag--tg--t-a------------------
------------------------------------------------------------
----------------------------
>EnSpm-N4_DR|659383
-cactgt--aa-a-aa------ata-t-atgatcaattagt-tc-tga-cagca-----t
-gt--tt-t--ta-g--------ttcattg-tac-ttt-a-tt-a-aaa--c---catat
ta-accatg-tt-tt---aa-ct-taa-tt-t-g-a-t--a-a--gttacgcg-ag-ct-
c-t-ta-taagtc-ag-tttaa--ca----taa--ta--t-a-ag-tt--ca-a--tg-g
actc--a-t-a-a-ggtt-aattttattc-agctt--a-aa-at--tt-aaggccac-ca
-gga----ttt-tt-ttt----------
>EnSpm-N4_DR|659384
-cactgt--aa-a-ag-a--a-tta-c-atgatcagttagt-ca-tga-cgaca--a-at
-g--gtt-t--ta-g--------ttcattg-taa-cat-a-at-a-aac--c---aa-gt
ta-atcatg-tt-tt---aa-ct-taa-tt-t-g-a-t--a-a--gttacaca-ag-ct-
g-t-tg-taagtc-ag-tttag--ca----taa--ta--t-a-ag-tt--ta-a--tg-g
actt--g-t-a----------gttgagtc-agctt-aa-aa-aa--ag---caaagc-ca
-gta----tt--tt-tcacagtg-----
>EnSpm-N4_DR|659385
-cactgt-----a-aa-a--a-ttg-t-ataatcaattagt-cc-tga-caaca--a-at
-g--ttt-t--ta-a--------attattg-taa-ctt-a-tt-a-aac--t---aa-gt
tt-gtcatg-tt-ct---aa-ct-taa-tt-t-t-a-t--g-a--gttatgca-ag-ct-
g-t-tt-taggtc-ag-tttga--ca----ta----------------------------
------a-t-a-g-aagt-tcaatgattc-agctt-aa-aa-at--gt-aaggcaac-ca
-g--------------------------
>EnSpm-N4_DR|659386
------------------------------------------------------------
-----------------------------------ctt-a-ct-a-aac--t---aa-gt
ta-atcatg-tt-ct---aa-cc-taa-tt-t-t-a-g--a-a--ggtacaca-ag-ct-
g-t-tt-taagtg-ag-tttaa--ca----tat--ta--t-a-aa-tt--ta-a--tg-g
accc--a-t-g-a-ggtt-aatttgattc-ggctt-aa-ag-at--tt--aggcaac-ca
-gga-----tt-tt-tct----------
>EnSpm-N4_DR|659387
--accgt--a--a-aa-a--a-----t-atgatcaattagt-ca-tga-cagcc--a-at
-g--att-t--ta-t--------tttatgg-taa-ctt-a-tt-a-aac--t---aa-gg
ta-atcatg-tt-ct---aa-ct-taa-tt-t-t-a-t--a-a--gttgtgca-gg-tt-
g-t-tt-tgagtc-ag-ttta----a----taa--ta--t-t-at-tt--ca-a--cg-g
actc--a-t-a-c-ggtt-aatttgattc-agctt-aa-aa-at--tt-aaggcaac-ca
-gga----ttt-tt-tt-----------
>EnSpm-N4_DR|659388
-cactgt--aa-a-aa-a----tta-t-gtacacaattagt-ca-tga-ta---------
-----------------------tttttta-aac-att-a-at-a-aca--t---aa-ca
ta-attatg-tt-ct---aa-ct-taa-tt-t-t-a-t--a-a--gttaagca-ag-tt-
g---tt-aaagtc-ag-tttaa--ca----taa--ta--t-a-ag-tt--ca-a--tg-g
atca--a-t-a-a-agttt-acttgattc-agctt--a-a---t--tt-aaggcaaa-ca
-gga----ttt-tt-tt---acag----
>EnSpm-N4_DR|659389
----------a-a-aa-a----cta-t-atgatcaattagt-cc-tga-cagca--t---
----gtt-t--ta-g--------gtcattg-taa-cct-a-tt-a-aac--t---aa-gt
ta-atcatg-tt-ct---aa-ct-taa-tt-t-t-a-t--a-a--gttacaca-ag-ct-
g-t-tt-taaatc-ag-tttaa--ca----tta--ta--t-a-ag-tt--ta-a--tt-g
aca------------gtt-aaattgattc-agatg-aaaaa-at--gt-aaggcaac-ta
-gga-----tt-tt-ttt----------
>EnSpm-N4_DR|659390
------------------------------------------------------------
------------------------------------------------------------
----------tt-ct---ga-ct-taa-tt-t-t-a-t--a-a--gttactca-ag-ct-
g-t-tt-taagtc-aa-tttac--ca----taa--ta--t-a-tg-tt--ca-a--tg-g
actc--a-t-a-a-gggt-aatttgatcc-ag-----------t--gt-aaggcaac-ca
-ggtt-------at-ttt--aaagtg--
>EnSpm-N4_DR|659391
-cactgt--aa-a-at-g----ata-a-atgaacaattagt-cg-tta-cagca--t-g-
-----tt-t--ta-t--------tttattg-taa-ctt-a-tt-a-aac--t---aa-gt
ta-atcatg-tt-ct---aa-ct-------------------------------------
---------------------a--ca----ttt--tg--t-a------------------
------------------------------------------------------------
----------------------------
>EnSpm-N4_DR|659392
------------------------------------------------------------
--------------------------------aa-gtt-a-tt-a-aac----------t
ta-agtttagta-at---aa-cg-tta-t-gt-tt--t--a-a-----------------
----tt-taagtt-ag-tttaa--tg----taa--t--tt-a-at-tta-aa-aac----
----------a-a-ggtt-aat--gattc-agctt-aa-aa-ctt--t-aaggcaac-ta
-ggaa---ttt-t---------------
>EnSpm-N4_DR|659393
-cattgt--aa-a-ac-aa----aa-c-aggatcaattaat-ca-tga-caatg--t-gt
------------------------taattg-taa-att----------------------
--------g-ta-tt---aa-ta-taaata-tattattg-a-----tta--ta-at-tt-
--tatt--------a--ttat---ta----tta---a--t-a-aagt---ta--------
------------------------------------------------------------
----------------------------
>EnSpm-N4_DR|659394
--actgt--aa-a-aa-a--atata-t-atatacaattagt-ca-tg-gcagca--t-at
-g--ttt-t--ta-a--------gttattg-taa-ctt-c-tt-a-aac--t---aa-gt
ta-atcatg-tt-ct---aa-ct-taa-tt-t-t-a-t--a-a--gttatgca-ag-c-t
g-t-tt-t-aatc-ag-tttaa--ca---------t-----a-ag-tt---a-act---g
actc--a-t-a-a-ggtt-aatttgattt-agcat-ac-aa-at--tt-aaggcaac-ca
-aga----t-------------------
>EnSpm-N4_DR|659395
-cactgt--aa-a-aa-a----ttc-t-atgataaattagc-ca-tga-cagca--t-at
-g---tt-t--ta-g--------ttcattg-taa-ctt-a-tt-c-aac--t------gt
ta-atcatg-tt-ct---aa-ct-taa-tt-t-t-a------a--gttattca-ag-cc-
g-t-tt-taagtc-ag-ttt-a--ca----aaa--ta--t-a-ag-tt--ca-a--tg-g
actc--a-t-a-a-agtt-aatttgattc-agctt-aa-aa-at--t-------------
----------------------------
>EnSpm-N4_DR|659396
-cactgt---a-acaa-a----tta-a-ag-atcaattaat----aga-cagca--t-at
-g---tt-t--ta-g--------gtcatta-taa-ctt-a-tt-a-atc--t---aa-gc
ta-atcatg-tt-tt---aa-c--gta----tat-att--a-a--gttacgca-ag-ct-
g-t-tt-taagtc-ag-tttaa--ca----taa--ta--t-a-ag-tt--ca-a--tg-g
a-------------------------------ctt-aa-aa-gt--tg-aaggtaac-ca
-gga----ttt-tt-ttt--acagtg--
>EnSpm-N4_DR|659397
-cactgt--aa-a-ac-a--a-tta-t-atgatcaattagt-cc-tga-cagca--t-at
-g--ttt-t--ta-g--------gtcattg-tag-ctt-a-at-a-aac--a---aa-gt
ta-atcatg-tt-tt---aa-ct-taa----a-a-a-t--a-a--gttacgta-ag-ct-
g-t-tt-taagtc-ag-tttta--ca----tag--ta--t-a-ag-tt--ca-a--tg-g
attt--a-t-c-a-ggtt-aatttgattc-cgctt-aa-aa-tg---t-aaggcaat-ca
-gga-----tt-tt-ttt--acagtg--
>EnSpm-N4_DR|659398
---------------aaa----tat-t-atgatcactatgt-ca-tga-caaca--t-gt
-t--ttt-g--tg---gt-------aatta-cta-aat-a-aa-a-g----t---aa-gt
ta-atcatg-tt-tt---cg-ac-t------t-tt--t--a-a--gttttata-ag-ct-
g-t-tt-ttag-------------------------------------------------
------------------------------------------------------------
----------------------------
>EnSpm-N4_DR|659399
---------ta-a-aa-t----att-t-atgattaattagt-cc-tga-aagca--a-at
-g---tt-t--ta-g--------ctcattg-taa-ctt-cctt-a-a----c---aa-at
ta-gtcatg-ct-ct---aa-ct-caa-tt-t-t-a-t--a-a--gtcacaca-ag-ct-
g-t-tt-taattc-ag-tttaa--ca----taa-----------g-tt--ca-a--ag-t
acta--a-t-a-a-agtt-aatttgattc-agctt-aa-aa-aa--tt-aaggcaac-ca
-gga----ttg-tt--tt--agagtg--
>EnSpm-N4_DR|659400
-cactgt--aa-a-aa-g----tca-t-atgatcaattagt-cc-tga-cagcatat-at
-g---tt-t--ta-g--------gtcattg-taa-ctt-a-tt-g-aac--ttaaaa-tt
tt-aacatg-tt-ct---aa-ct-tga-tt-t-t-a-c--a-a--gttacaca-ag-ct-
g-t-tt-taagtc-ag-tttaa--ca----taa--ta--t-a-ag-tt--ca-a--tg-g
gctc--a-t-a-a-catc-aatttgattc-agctt-aa-aa-at--tt-gaggcaac-ca
-gga----ttt-tt-tttt-acattg--
>EnSpm-N4_DR|659401
---------------------------------caatcagt-ac-tga-cagca--t-at
-g--ttt-t--ta-g--------gtaattg-taa-ctt-a-tt-g----------aa-gt
ta-attatg-tt-ct---aa-ct-taa-tg-t-t-a-c------------gca-ag-ct-
g-t-tt-taagtt-ag-cttaa--ca----taa--ta--t-a-ag-tt--ca-a--tg-g
actc--a-t-a-a-tgtt-attttgattc-agctt-aa-aa-at--tt-aaggtacc-cg
-gga----ttt-tt-taca---------
>EnSpm-N4_DR|659402
-cattgt--aa-a-aa-a----tta-t-atgatcaataagc-ca-tga-caaca--c-at
-g--ttt-t--ta-g--------ttaattg-taa-ttt-a-tt-a-aac--t---aa-gt
ta-atcatg-tc-ct---aa-ct-taa-tt-a-c-g-c--a-a--gttatttt-aa--t-
a-t-tt-taagtc-ag-tttaa--ta----aaa--ta--t-a-aa-tt--ca-aat---g
accc--a-t-g-a-ggtt-tatttgattc-aactt-aa-aa-tt--t--aaggcagc-ca
-g--------------------------
>EnSpm-N4_DR|659403
--ctgta--aa-a-aa-a----aca-t-atgatcaattagt-ca-tga-caact--t-at
-g--att-t--ta-g--------ttcattg-taa-ctt-a-gt-a-aag--t---aa-gt
ta-attacc-tt-ct---aa-tt-taa----------------------------g-ct-
g-t-tt-taagtc-ag-tttaa--ca----taa--ta--t-a-ag-tt--ca-t--tg-g
actc--a-t-a-a-ggttgaaaattattc-agctt-aa-aa-at--tt-tatttaac-ca
-ggat-----t-tt-ttt--acagtg--
>EnSpm-N4_DR|659404
--------------aa-a--a-tta-t-atgatcaattagt-ca-tga-cag------ag
-t--tta-t--ta-a--------gttacag-tga-act-aact-a-tat--g---aa-gt
ta-atcatg-tt-ct---aa-gt-taa-tt-t-t-a-t--a-a--gttacaca-ag-ct-
g-t-ta-taagtc-ag-tttaa--ca----taa--tt--g-a-ag-tt--ca-a--tg-g
actc--a-t-a-a-ggtt-aaattgattc-agctt-aa-aa-at--tg-aaggcaaa-ct
-gga-----tt-tt-ttt--acagtg--
>EnSpm-N4_DR|659405
-cactg-------taa-a----tta-t-atgatcaactagt-cc-tga-cagca--t-tt
-gttttttt--ta-a-----gatgccatta-taa-ctt-a-at-a-aac--t---tg-gt
ta-atcatg-ct-ct---aa-ct-taa-tt-g-t-t-t--a-a--gttatgca-ag-ct-
g-t-tt-taagtc-ag-tttaa--ca----tca--ta--t-a-ag-tt--ca-a--ct-g
acaca---t-a-a-agtt-aatttgattt-aactt-aa-aa-at--tt-aagtcaac-ca
-gga------t-tt-ttt--acaatg--
>EnSpm-N4_DR|659406
--------------------------------------------------------t-at
-g--ttt-t--ta-g--------ttaattg-taa-gtt-a-tt-a-aat--g---aa-gt
ta-atcatg-tt-ct---aa-cc-tca-tt-t-t-a-t--a-a--gttacgca-at-ct-
g-c-tt-taagtc-ac-tttaa--ta----tat--tg--t-a-ag-tt--ca-a--aa-g
actt--a-a-a-a-ggtt-tgtttgattc-agctc-aa-aa-at--tt-aaggcaac-ca
-gta----ttt-tt-ttc--acagt---
>EnSpm-N4_DR|659407
------------------------------------------------------------
-------------------------------------------------------aa-gc
ta-a--atg-tt-ct---aa-ct-aaa-tc-t-t-a-t--a-a--gttatgta-ag-ct-
g-t-tt-taagtc-ag-tgtaa--ca----taa--ta--t-a-tg-tt--aa-a--ca-a
actc--a-t-a-a-tgta-aatttgattc-agctt-----a-at--tg-aaggtaaa-ca
-tta----ttt-tt-tg---acagtg--
>EnSpm-N4_DR|659408
-cactgt---a-a-aa-t--a-ttt-t-atgataaattttt-ta-tga-cacca--t-at
-g---tt-t--ttag--------ttcattg-tta-ctt-a-tt-a-att--t---aa-gt
ta-ataatg-tt-ct---aa-cc-taa-tt-t-t-a-t--a-a--attacgca-ata-c-
g-t-tt-taagtc-ag-tttta--ca----taa--ta--t-a-ag-tt--aa-a--ta-g
actc--a-t-a-a-agtt-aatttgattt-aac---------------------------
----------------------------
>EnSpm-N4_DR|659409
-cactgt---t-a-aa-a----tta-c-atgaacaattaat-cc-tga-cagca--c-at
-a--ttt-t--ta-g--------gtcattg-tca-ctt-a-tt-a-aac--t---aa-gt
ta-atcatg-tt-ct---aa-ct-taa-tt-t-t-a-t-------gttactcg-ag-ct-
g-t-tt-taagtc-ag-tttac--ca----taa--ta--a-a-at-tt--ga-a--tg-g
actc--a-t-a-a-catt-aatctgattc-agcta-aa-ga-at--tt-aaggcaac-ct
-ggatt--ttt-tt-cta--acagtg--
>EnSpm-N4_DR|659410
-cactat--aa-a-aa-a----tta-t-atgaacaattagt-ca-aga-cagca--t-at
-g--ttt-t--ta-g--------ttcat----aa-ctt-t-tt-a-aac--t---aa-gt
ta-ataata----------------aagtt-t-t-a----a-a--gttgtgca-ag-ct-
g-t-at-taagtc-ag-tttaa--ca----caa--ta----------t---a-a-----g
attc--a--------------tttgattc-ag-ct-ga-aacat--tt-aaggcaac-ca
-tga----attgtt--tt--acagtg--
>EnSpm-N4_DR|659411
-----ta---a-a-aa-at---ata-t-atgatcaattagt-ca-tga-caaca--t--t
-g---tt-g--ta-g--------ttcattt-taa-ctt-a-tt-a-aac--t---aa-gt
ta-atcatg-at-ct---aa-ct-taa-tt-g-t-a-t--a-a--gttacaca-ag-ct-
g-t-tt-taagtc-ag-cttaa--gg----taa--aa--t-a-ag-tt--ca-a--cg-g
actc--a-t-a-a-ggtt-attt-gattc-agctt-aa-aa-aa--tt-aaggca-----
---------tt-tt-ttt--acagtg--
>EnSpm-N4_DR|659412
-cactgt--aa-a-aa-a--t-aaa-c-atgatcaatttgt-ca-taa-tagtg------
---tttt-t--ta-g--------ttcatta-taa-ctt-a-tt-c-aac--t---aa-gt
ta-ttcaag-tt-cc---aa-ct-taa-tt-g-t-a-t--a-a--gttgcaca-ag-tt-
g-t-tt-taagtc-ag-ttcaa--ca------a--aa--c-a-ag-tt--ta-a--tg-a
actc--a-t-a-a-ggtt-aatttcattt-agctt-aa-aa-at--tt-aagacgac-ca
-gga----tt---t-tt---acagt---
>EnSpm-N4_DR|659413
--actgt--at-a-aa-a----taa-t-atgatcaattagt-ca-tga-caaca--t-ct
-g--ttt-t--ta-g--------ttcattg-caa-cct-a-tt-a-aac--t---aa-ct
ta-atcatg-tt-ct---aa-ct-taa-ca-t-t-a-c----------------------
------------------------ca----taa--aa--t-a-ag-tt--ca-atg---g
g--t--t-c-a-a-ggtt-aatttgattc-agcattaa-aa-aa--tt-aagtcaac-ca
-gta----ttt-tttt------------
>EnSpm-N4_DR|659414
---------------------------------------------taa-cagca--t-at
-g--ttt-t--ta-t--------gtcattg-taa-ctt-a-tt-a-aac--t---aa-gt
aa-atcatt-tt-ct---aa-ct-taa-tt-t-t-a-t--g-a--gttacgaa-ag-ct-
g-t-tt-taagtc-ag-tttaa--ca----tta--ta--t-g-ag-tt--ca-a--tg-g
acac--a-taa-g-gttt-aatctgattc-aac---------------------------
----------------------------
>EnSpm-N4_DR|659415
-----------------------ta-t-atgaacaataagt-ca-tga-cgaca--t-at
-a---tt-t--ta-g--------ttcattg-taa-gtt-a--t-a-aac--t---aa-ga
ta-atcata-tt-ct---aa-ct-taa-tt-t-c-a-t--a-a--gttatgca-ag-ca-
g-t-tt-taagtc-ag-ttaaa--ct----taa--tt--g-a-ag-tt--aa-a--tg-g
actc--a-t-a-a-gggt-aatttaatac-agcat-aa-aa-at--tt-aaggtaac-ca
-gga----ttt-tt-ttt--acagtg--
>EnSpm-N4_DR|659416
------a--aa----a-t-----ta-t-atgatcaattatt-cc-tga-cagca--t-at
-g---tt-t--ta-g--------gtcattg-taa-tgt-a-at-a-aac--t---aa-gt
ta-atcatg-tt-ct---aa-cc-taa-tt-t-t-act--a-a--gttatgca-ag-ct-
g-t-tt-taagtc-ag-tttaa--ca----tga--ta--a-a-ag-tg--ca-a--tg-g
tctc--a-t-a-a-ggtt-aatttgattt-agctt-aa-aa-at--gt-aaagtcac-tt
-gtaa---ttt-tt-ttt--acagt---
>EnSpm-N4_DR|659417
--actgt--aa-a-gg-a----ata-t-aagatcaattagt-ca-tga-cagca--t-at
-g--tct-t--ta-g--------ttcatag-taa---c-attt-t-a----a---ct-gg
ta-atcatg-tt-ct---aa-at-taa-tt-a-t-a-t--a-a--ggtacgca-ag-ct-
g-t-tt-taagtc-ag-tttaa--cc----aaa--tt--t-a-ag-tt--ca-a--tg-g
actc--a-a-a-a-gttt-aacttgattc-agctt-aa-aa-at--tt-aaggcaat-ct
-gga----ttt-t---tt--acagtg--
>EnSpm-N4_DR|659418
-------------------------------------------c-tga-cagca--t-at
-g--ttt-t--ta-g--------gtcattg-caa-ctt-a-tt-a-aac--t---aa-gt
ta-aatgag-tt-ct---aa-ct-caa-tt-g-t-a-t--a-a--gttacaca-ag-ct-
g-t-tt-taagtc-ag-tttaa--ca----taa--ta--t-a-ag-tt--ca-a--tg-g
actc--a-t-a-a-ggtt-catttgattc-agctt-aaaaa-at--tt-aaacccac-ca
-gg------at-tt-ttt--gcagtg--
>EnSpm-N4_DR|659419
----------------------------------------------------------at
-g--ttt-t--ta-g--------gtcattg-taa-ctt-a-tt-a-aac--c---ga-gt
ta-ttcatg-tt-ct---aa-ct-taa-tt-t-t-a-t--------ctgt----aa-ct-
g-t-tt-taaatc-ag-tttaa--ca----taa--ta--t-a-ag-tt--aa-a--tg-g
actc--a-t-a-a-agtt-tatttgattc-agctt-aa-aa-at--tt-aaggcaac-ca
-gga----gtt-tt-ttt----------
>EnSpm-N4_DR|659420
-cagtgt--aa-a-aa-a----ata-t-atgatcagttagt-tc-tga-cagc-----at
-g---tg-a--tg-c--------ttcattg-taa-cag-a-at-a-agg--t---aa-gt
ta-a------------------t-caa-tt-t-t-a-t--a-a--gatacaca-ag-ct-
g-t-tt-taagtc-ag-tttaa--ca----taa--ta--t-a-ag-tt--ca-a--tg-a
tttt--t-a-a-a------------------------a-a---t--gt-taggcaac-ca
-gga----tgt-tt-t------------
>EnSpm-N4_DR|659421
-cactgt--aa-a-aa-a----ata-t-ataatcaattagt-cc-tga-ttgca--t-at
-g--ttt-t--ta-g--------gtcattg-taa-ctt-a-tt-a----------ag-gt
ta-atcatg-tt-ca---aa-ct-taa-tt-t-t-a-a--a-a--gttgcgct-ag-ct-
g-t-tt-taagtt-ag-tgtaa--ca----taa--ta--t-a-ag-tt--tg-a--tg-a
actc--a-t-aa--agat-aatttgtttc-agctt-aa-at-at--tt-agggcaac-ca
-gga----ttt-tt-tta--c-agtg--
>EnSpm-N4_DR|659422
-cactgt--a--a-aa-a--atata-t-atgatcaattagt-tc-tga-cagca--t-at
-g--tt---------------------ttg-caa-ctt-a-tt-a-gac--g---aa-gt
ta-atcatg-tt-ct---aa-cc-taa-tt-t-c-a-t--a-a--gtgacaca-ag-ct-
g-t-tt-taagtc-ag-tttaa--ca----taa--aa--t-g-ag-tt--ca-t--tg-g
attc--a-t-t-a-g---------------------------------------------
----------------------------
>EnSpm-N4_DR|659423
--actga---a-a-aa-a--a-tta-t-atgaacaattact-ca-tga-cagca-----t
-g--ttt-t--ta-g--------ctcattg-caa-ctt-a-tt-a-aac--t---aa-gt
tg-attgtg-tt-ct---aa-ct-taa-tt-t-t-a-c--a-a--gttacgca-ag-ct-
g-t-tt-taagtc-ag-tttaa--ca----taa--ta--t-a-ga-tt--ta-a--tg-g
actc--a-t-a-a-tgtt-aatttgattc-agctt-aa-aa-at--gt-aaggcaac-ca
-gga-----------ttt--acagtg--
>EnSpm-N4_DR|659424
-cactgc--aa-a-aa-a--a-ata-a-ataaaaaataaat-cc-tga-cagca--t-at
-g---tt-t--ta-g--------ttcactg-taa-cat-a-tt-a-aac--c---aa-g-
ta-atcatg-tt-ct---aa-ct-taa-tt-t-t-t-t--a-a--attacaca-ag-ct-
g-t-tt-taagtc-ag-tttaa--cg----taa--ca--t-a-ag-tt--ca-a--tg-g
actc------a-a-ggtt-aatttgattc-agctt-aa-aa-at--tt-agggcaac-ca
-gga-----tt-tt-ttt--acagtg--
>EnSpm-N4_DR|659425
-cactat--aa-a-at-a----ata-t-atgatcaatacat-ca-tga-catca--t-at
-t--ttt-a--ta--------------------a-tat-t-t----aaa--c---ta-ag
ta-accatg-tt-tc---ta-tt-ttg-at-t-ga--t--aaa--ataataca-ag-ct-
g-t-tt-aag--------tcag--tt----taa--t--tt-a-ag-tt--aa-aat---g
a-----a-a-a-g-ggtt-aatttgattc-aactt----aa-aat--t-aagacaac-ca
-g-ga---ttt-tt-ttc--a-------
>EnSpm-N4_DR|659426
-cactgt--aa-a-aa-t----gta-t-atgatcagttagt-------------------
-------------------------cactg-taa-cta-a-tt-a-aat--t---aa-gt
ta-atcatg-tt-ct---at-ct-taa-tt-t-t-a-t--a-a--gttacgca-ag-ct-
g-t-tt-taagtc-ag-ttcaa--ca----caa--ta--t-a-ag-tt--ca-a--tg-g
a-----------------------------------------------------------
----------------------------
>EnSpm-N4_DR|659427
-cactgt--aa-a--a-a--a-ata-t-atgatcaactagt-cc-tgt-aggca--t-at
-g--ttt-t--ta-g--------gtcattg-taa-ctt-a-tt-g-aac--t---aa-gg
ta-gtcatgttt-ct---aa-ct-taa-tt-t-t-c-t--a-a--gttgtgca-aa-ct-
g-t-tt-taagtc-ag-tttaa--ca----taa--ta--t-a-gg-tt--ca-a--t--g
actc--a-t-a-a-ggtt-aatttgattc-agctt-aa-aa-at--tt-aaggcaac-aa
-gga----ttt-tt-t------------
>EnSpm-N4_DR|659428
-cactg----t-a-aa-a--a-atc-t-atgaaaaattagt-ca-tga-cagca--a-at
-g--ttt-t--aa-g--------ttcattg-taa-ctt-a-tt-a-aac--t---aa-ac
ta-ttcatg-at-ct---aa-tt-taa-tt-t-g-a-t--a-a--gttacaca-ag-ct-
g-t-tt-taggtt-ag-tttaa--ca----taa--ta--t-a-ag-tt--ca-a--tg-g
actc--a-----a-ggtt-aatttgattc-agctt-aa-aa-at--tt-aaggcagc-ca
-gga------t-tt-ttt--tta-----
>EnSpm-N4_DR|659429
------------------------------------------------------------
---------------------------ttg-tag-ctc-a-at-a-aac--t---aa-gt
ta-atcatg-ttatc---aa-ct-taa-tt-t-t-a-t--a-a--gttatgga-ag-ct-
g-t-tt-taagtc-ag-tttaa--ca----taa--ta--t-a-ag-tt--ca-a--tg-a
actc--a-t-a-c-attt-aattagattt-agctt-ta-aa-at--tt-atggcaac-ca
-gaat-----g-tt-tt-----------
>EnSpm-N4_DR|659430
-----------------------------tgatcaattagt-cc-tga-caaca--t-at
-g--ctt-t--ta-g--------gtcattg-taa-ctt---------tt--c---at-gt
ta-atcatg-tt-ct---aa-ct-taa-tt-t-t-a-t--a-a--attacgca-ag-ct-
g-t-tt-taagta-ag-tttaa--ca----taa--ta--c-a-ag-tt--ca-a--t---
------------------------------------------------------------
----------------------------
>EnSpm-N4_DR|659431
--------------aa-a----tta-t-atgatcaataagt-ca-tga-caaca--agac
-c--cta-t--ta---aa------ttaatt-taa-tgt-t-ta-a-ata--a---aa-ac
ta-acttaa-ta-ta---ta-tt-ttt-tt-c-at--t--t--------taca-aa-c--
----ct-taagtc-ag-tttct--tg----tca--t--tt-a-ag-tt--aa-aat---g
tatc--a-t-a-a-gttt-aatttgattc-aactt-ta-aa-att--t------------
----------------------------
>EnSpm-N4_DR|659432
-cactgt--aa-a-aa-a----tta-t-ataatcaattagt-cc-tga-gcgca--t-at
-g--ttt-t--ta-g--------gtcattg-taa-ctt-t-tt-a-aaa-------a-gt
ta-atcgtg-tt-ct---aa-ct-taa-tt-t-g-a-t--a-a--gttacaca-------
--t-tt-taagtc-ag-ttaac--ct----taa--ca--t-a-ag-tt--ca-a--tg-g
actc--a-t-a-a-ggtt-atttttattc-agctt-aa-aa-at--tt-aagacaac-ca
-gga----ttt-tt-tttt-acagtg--
>EnSpm-N4_DR|659433
------------------------------------------------------------
--------------------------------aa-t-t-a-tc-a-att--g---aa-gt
ta-ttcatg-tt-ct---aa-ct-taa-tt-t-c-a-t--a-a--gttacgca-ag-ca-
g-t-tt-taagcc-ag-tttaa--ta----taa--ta--t-a-ag-tt--ca-a--tg-g
actc--a-t-a-a-ggtt-aatttgattt-agctt-aa-aa-at--ga-aaggcaac-ca
-gga----ttt-tt-t------------
>EnSpm-N4_DR|659434
-cacta---ta-t-ga-a--a-tta-t-atgatcaattagt-cc-tga-cagca--t-at
-a--att-t--ta-t--------ttcattt-tac-ttt-a-tt-a---------------
-a-actatg-tt-ct---aa-ct-taa-tt-t-t-a-t--a-a--gttaagca-ag----
-----------tc-ag-tttaa--ca----taa--tt--t-a-ag-tt--ca-a--tc-t
actc--c-t-a-a-ggtt-aatttgattt-agctt-aa-aa-at--tt-aaggcaac-ca
-gaa----ttt-tt-t------------
>EnSpm-N4_DR|659435
-cactgt--aa-a-aa-a--a-tta-t-atcatcaattagt-cc-tga-cagca--t-at
-t-----------------------------taa-ctt-a-tt-a-atc--t---aa-gt
ta-atcatg-tt-ct---aa-ct-taa-tc-t-t-a-t--a-a--gttatgca-ag-ct-
g-t-tt-tatgtt-ag-tttaa--ca----taa--ta--t-a-ag-tt--ca-a--tg-g
agtc--a-t-a-a-ggtt-aatttgattc-agctt-aa-ga-at--tt-aaggcaac-ca
-agat---ttt-tt-ttt--acagt---
>EnSpm-N4_DR|659436
------t--aa-g-aa-a----taa-t-atgaacagtttgc-ca-tga-gagca--t-at
-a--ttt-t--aa-g--------ttaattg-taa-c-----------------------t
ta-atcatg-tt-ct---aa-ct-taa-tt-t-t-a-a--a-a--gttacaca-ag-tt-
g-t-t--taagtc-ag-tttaa--ta----tat--ta--t-a-gg-tt--ca-a--at-g
act-----c-a-a-aaa--------------actt-aa-aa-at--gt-aaggcaac-ca
-gta----ttt-at-tta--acagtg--
>EnSpm-N4_DR|659437
------------------------------------------------------------
-------------------------------------------------------aa-ct
ta-atcatg-tt-ct---aa-ct-taa-tt-t-t-a-t--a-a--gttacgcc-aa-ct-
g-t-tt-taagtc-ag-tttaa--ca----taa--ta--a-a-gg-ttgaaa-a--ta-g
actt--a-t-a-a-ggtt-aatttgatta-agctt-aa-ac-at--tt-aaggcaac-ca
-gga----ttt-tt-ttt--acagtg--
>EnSpm-N4_DR|659438
--actgt--aaca-aa-a----tca-t-atgatcaattagt-gc-taa-caatg--t---
-----tt-t--ca-t--------gtaattg-taa-ctt-a-tt-a-aac--t---aa-gt
tt-atcatg-tt-ct---aa-ca-taa-ta-t-t-a-t--a-a--gttacgca-ag-ct-
g-t-tt-taggtc-ag-tttaa--ca----taa--ca--t-ac-g-tt--ct-a--tg-g
actc------a-t-ggtc-aatttaattt-ggttt-aa-aa-at--gt-aagtcagc-ca
----------------------------
>EnSpm-N4_DR|659439
-cactgt--aa-a-aa-a--a-aaa-t-atgatcaattggt-ca-tga-caaca--t-gt
-----tt-t--ta-t--------ctcattc-taa-ctt-a-tt-a-atc--c---aa-gc
ta-atcatg-tt-ct---aa-ct-taa-tt-g-t-a-c--a-a--attacgca-ag-ct-
g-t-tt-taagtc-ag-tttaa--ca----taa--aa--t-a-aa-tt--ca-a--tg-g
act-----c-a-g-ggtt-atattggttc-agctt-ga-----t--tt-aaggcaac-ca
-gga----ttt-tt-tttacagtg----
>EnSpm-N4_DR|659440
-----------------------------tgatcaattagt-cc-tga-cagca--t-at
-g---tt-t--ta-g--------gtca------------a-at-g-tgc--t---ac-gt
ta-atcatt-tc--a---aa-tt-taa-tt-t-tta-t--a-a--gtta-----------
g-t-tt-tacgtc-tg-tttaa--ca----taa--aa--t-a-ag-tt--ca-a--ta-g
actc--a-t-a-g-ggtt-catttcattc-agctt-aa-aa-ag--tt-aaggcaac-ta
-cat-----tt-tt-ttt--tacagtg-
>EnSpm-N4_DR|659441
--actgt--aa-acaa-a--a-aaa-c-atgataagttagt-cc-tga-cagca--t-gt
-g--ttt-t--ta-g--------ttcattg-taa-ctt-a-tt-a-aac--a---aa-gc
ta-atcatg-ct-ct---aa-ct-taa-tt-t-t-a-t--g-a--gttatgca-ag-ca-
g-t-tt--------aa-tgtaa--t-----------a--t-a-ag-tt--ca-a--tt-g
actc--a-t-t-a-ggtt-aatttgattc-agctt-aa-aa-at--gt-aaagcaac-ca
-gga----ttt-tt-----tacagtg--
>EnSpm-N4_DR|659442
-caccgt--aa-a-aa-g----aga-t----gttactcagt-ca-tga-caaca--a-at
-g--ttt-t--cg---t-------taagtg-taa-ctt-a-tt-a-aac--t---aa-gt
ta-ataatg-tt-ct---aa-ct-tta-tt-t-ta--g--a-a--gttacaca-ag-ct-
g-t-tt-taattc-ag-cttaa--tg----taa--t--ac-a-ag-tt--ca-aat---g
attt--a-t-a-c-ggtt-aatttgattc-agtta-aa-aa-att--t-aaagccgg-ca
-aaat---ttc-tt-ttt--acattg--
>EnSpm-N4_DR|659443
------------------------------------------------------------
-----------ta-g--------gtcattg-taa-ctt-a-tt-a-aac--t------gt
ta-atcatg-tt-cc---aa-ct-taa-tt-t-t-a-t--a-a--gttacaca-ag-ct-
t-t-tt-taagtc-ag-cttaa--c-----------a--t-a-ag-tt--ca-a--tg-g
actc--a-t-g-a-ggtt-aatttaattc-aactt-aa-aa-at--tt-aaggttac-ca
-ggat-------tt-ttt--acggtg--
>EnSpm-N4_DR|659444
-----------------------------------aaaaat-tg-tat-gatca--t-a-
----ttaat--ta-a--------gtcattg-caa-ctt-a-tt-a-aac--t---aa-gt
ta-atcacg-tt-ct---aa-ct-tca-tt-t-t-a-a--a-a--gttacaca-ag-ct-
g-t-tt-taagtc-ag-tttaa--ca----taa--ta--c-a-ag-tt--ca-a--tg-g
actc--a-t-g-c-ggtt-catttgattc-agctt-aa-aa-aa--tt-aaagcaac-ca
-gga----ttt-tt-t------------
>EnSpm-N4_DR|659445
--------------------------t-atgatcaattagt-ca-cga--a-------at
-g--ttt-t--ta----------ttcattg-taa-ctt-a-tt-a-aac--t---aa-gt
ta-atcatg-tt-ct---aagct-t---tt-tat-att-aa-a-cgttacaca-ag-cc-
g-t-tt-taagtc-ag-tttag--tg----taa--ca--t-a-a--ctg-ca-a--tg-g
actc--a-c-----ggtt-aatttgatt--agc-t-aa-a---t-ttt-aaggcaac-ca
-aga----ttt-tt-tt---atagtg--
>EnSpm-N4_DR|659446
-cacggt---a-a-aa-a-a---ta-t-atgatcaattagt-ca-tca-caaca--t-tt
-g--ttt-t--ta-g--------ttcattg-taa-cgt-a-tt-a-aac--t---aa-gt
ta-atcatc-tt-ct---aa-ct-taa-tt-g-t-a-t--a-a--gttgcttg-ag-ct-
g-c-tt-taagtc-gg-tttaa--ca----taa--ta--t-a-ag-tt--ca-g------
----------------------------------t-gg-ac-tc--at-aag--------
----------------------------
>EnSpm-N4_DR|659447
---------------------------------------------------tta--a-gt
-----tt-t--ta-g--------gtcatcg-taa-ct----------ta--t---aa-gt
ta-atcatg-tt-ct---aa-ct-taa-tt-t-t-a-t--a-a--gttacgca-ag-ct-
g-t-tt-taagtc-ag-tttaa--ca----caa--ta--t-a-ag-tt--ca-a--tg-g
actttaa-t-a-atgatt-aatttaattc-agctt-ac-aa-at--tt-aagcaaac-ca
-gga----ttt-tt-tgt--acactg--
>EnSpm-N4_DR|659448
--actgt--aa-a-aa-a----ttg-t-atgacaaattagt-ta-ct--taact--t-ac
-t--ttg-c--ta-------------------------------------------a-gt
tg-atcagg-tt-tc---aa-tt-aca-tt-t-t-a-ttaa-a--atttaacgta--at-
a-t-tt-ttagtc-ag-tttaa--t-----tga--ta--t-a-ag-tcg--aaa-----g
acta--ga--a-a-agtt-catttgattc-aact--------------------------
----------------------------
>EnSpm-N4_DR|659449
-------------------------------------------------tgttt--a-ag
-c--cta-tttt--t--------ttaag--tggagttc-c-tt-t-aac--t---ca-gt
----------------------t-taatga-a-a---t--a-c------ttca-aa-tg-
a-t-gt-aaagtt-aa-taaagtt------------------------------------
---------------gtt-aatttgattc-aactt-aa-aa-at--gt-aggacaac-tg
-c-aat----t-tt-ttt--aaagtaca
>EnSpm-N4_DR|659450
---------------a-a--a-tta-t-ataatcaattagt-cc-tgg-cagca--t-gt
-----tt-t--ta-g--------ttcattg-taa-ctt-a-tt-a-cac--t---aa-gt
ta-atcatg-tt-ct---aa-ct-taa-tt-t-t-a----a-a--gttatgca-ag-ct-
g-t-tt-taaatc-ag-tttaa--ca----taa--aa--c-a-ag-tt--cg-a--tg-g
actc--a-t-a-a-ggtt-aatttgattc-agctt-aa-aa-at--tg-aaggcaac-ca
-gga----ttt-tt-ttt--acaatg--
>EnSpm-N4_DR|659451
--actgt-------aa-a----tta-t-atg-ttactatct-aa-tga-cagca--a-a-
----------------------tgtaactt-caa-ctt-a-ttaa-ta---t---aa-gt
ta-atcagg-tt-cc---ag-ctcttg-ac-g-tt--t--t-a--gttttatg-aaa-t-
-----t-tta-------ttcaa--------ctt--a--aa-a-ga-tttacacatt---t
tttt--t-----------------------------------------------------
----------------------------
>EnSpm-N4_DR|659452
----tgt--ac-taaa-at-----a-t-atgaacacttagtact-tag-tgaaa--t-at
-g--ttt-t--ta-a--------ttcattg-taa-ctt-a-tt-a-agc--t---aa---
ta-atcatg-ttg-t---ag-ct-taattt-t-a-a-t--a-a--gctataca-ac-ca-
g-t-tt-taggtg-aa-tttaa--ca----tat-ata--t-a-ag-tt--ca-a--tt-g
acat--a-t-t-a-ggtt-aatttgattc-agcttaaa-aa--t--tt-agggcaac-ca
-aga----ttt-tt-ttt----------
>EnSpm-N4_DR|659453
-cacttt--aa-a-at-g----ttc-t-ttgatcaagtagt-cc-aga-cagca--t-at
-g---tt-t--ta-g--------gtcattg-taa-ctt-a-ct-a-aat--t---aa-gt
ta-atcatg-tt-gt---aa-ct-taa-tt-g-t-a-t--a-a--gttaaaca-ag-ca-
g-t-tt-taagtc-ag-gttaa--ca----taa--ta--t-a-ag-tt--ca-a--tg-g
actc--a-----a-agtt-aatttgattc-agctt-aa-aa-at--tt-aaggaaac-ca
-gaa----ttt-----------------
>EnSpm-N4_DR|659454
------------------------------------------------------------
------------------------------------tt-a-tt-a-gcg--c---aa-gt
ta-atcctg-tt--tct--a-ct-taa----a-a---c--a-g--cttttata-ac-tt-
t-a-tcataagtc-tg-tttaatgt------ta--t---tca-ag-tt-a-a-aat---g
cctg--g-t-t-t-gttt-attttgattc-aactt-aa-aa-at--gg-aaggcaa----
---aga--atc-tt-ttt--acagtg--
>EnSpm-N4_DR|659455
-cactat---a-t-aa-a--t-ata-a-atgatcaataagt-cc-tga-cagca--t-at
-g--att-t--aa-a--------gtcattg-taa-ctt-a-tt-a-aag--t---aa-gt
ta-a-------t-ct---ta-ct-taa-tt-t-t-a-t--a-a--gttacacc-ag-ct-
g-t-tt-taagtc-ag-ttaaa--ca----taa--ta--t-a-ag-tt--ta-a--tg-a
actc--a-t-a-g-gttt-aatttgattc-agctt-aa-aa-at--tt-aaggcaaa-ca
-gga----tgt-tt-ttt--acagtg--
>EnSpm-N4_DR|659456
--attgt--aa-a-aa-a----ata-t-atgaccaattagt-ca-tga-ca---------
----gcc-t--ta-g--------ttgattg-taa-ttt-a-tt-a-aac--a---aa-gt
ta-gttatg-tt-cg---ta-ct-taa-tt-t-g-a-t--a-a--gttttgcc-ag-ct-
g-t-tt-taagtc-ag-tttaa--ca----tat--tg--t-a-ag-tt--aa-a--ta-g
actc--a-t-a-a-ggtt-aatttgatac-agctt-aa-aa-at--tt--aggcaac-ca
-gga----ttt-tt-tt---acagtg--
>EnSpm-N4_DR|659457
--actgt---a-acaa-a----tga-t-atggtcacttcat-ca-tga-caact--t-at
-g---tt-t--tt-a--------tttattg-taa-ctt-a-at-a-aac--t---aa-gt
ta-ataatg-tt-ct---aa-ct-taagtt-----a-t--a-a--gttatgca-ag-tt-
g-t-tt-taa---cag-tttaa--ta----taa--tg--t-a-tg-tt--caaa--tg-a
a-----a-t-g-a-ggtt-aatttgattc-agctt-aaaaa-a---at-aaggtaac-ca
-gta--------tt-ttt----------
>EnSpm-N4_DR|659458
------t--aa-a-ag-a----tta-t-atgatcaataagt-cc-tga-cagca------
-------------------------cattg-tga-ctt-a-at-a-aac--t---aa-gt
ta-accatg-tt-ct---aa-----at-tt-t-t-a-a--a-a--tttccgca-gg-ct-
g-t-ttg-aagac-aa-tttaa--ca----taa--ta--a-a-gg-tt--tg-a--tg-g
actt--a-t-a-a-ggtt-gatttgattc-agctt-aa-aa-at--gt-aaggcaac-ca
-ggat-------tt-ttt--acagtg--
>EnSpm-N4_DR|659459
------t--aa-a-ag-a----tta-t-atgatcaataagt-cc-tga-cagca--c-at
-g--ttt-t--ta-g--------gtcattg-taa-ctt-g-at-a-aac--t---aa-gt
ta-atcatg-tt-ct---ga-tt-taa-tt-t-t-a-t--a-a--gtttaaca-gg-ct-
g-t-ttg-aagtc-aa-tttaa--ca----tat--ta--t-a-gg-tt--cg-a--tg-g
actc--a-t-a-a-tgtt-gatttgattc-acctt--a-aa-at--gt-aaggcaac-ca
----------------------------
>EnSpm-N4_DR|659460
---------------------------------------------tga-cgccc--t-at
-g---tt-t--ta-g--------ttcactg-taa-ctt-a-tt-a-aac--t---aa-gt
ta-atcatg-tt-ct---ta-ct-tta-tt-t-t-a-c--a-a--gttacaca-ag-ct-
g-t-tt-ttagtc-ag-aataa--ca----taa--ta--t-a-ag-tt--ca-a--tg-g
actc--a-t-a-a-ggtt-gatgtgattc-agctt-aa-aa-at--tt-aaggcaac-ca
-gga----ttt-tt-t------------
>EnSpm-N4_DR|659461
------------------------------------------------------------
-----------------------------------------tt-a-aat--t---ag-gt
ta-atcaca-tt--tcattg-tt-tagctt-t-t---t--a-a--gtaataca-aa-ca-
t-t-tt-ttaa---------aatgt------aa--t---tta-ag-tt-a-g-aat---g
actc--a-t-a-a-tggt-aatttgattt-aac---aa-aa-at--gt-aaggtaac-ca
---tgt--cat-tt-ttg--tta-----
>EnSpm-N4_DR|659462
-cactgt--aa-a-aa-a----tta-t-aagatcaattagt-ac-tgt-cagca--a-at
-g--ttt-t--ta-g--------gtcattg-tag-ctt-a-tt-a-aaa--t---aa-gt
ta-atcatg-tt-ct---aa-cg-taa-tt-t-t--------a--agtatgca-ag-ct-
g-t-ca-taagtc-ag-tttaa--ca----tta--ca--t-a-ag-tt--ta-a--tg-g
agtc--a-a-a-g-ggtt-aattttattc-agctt-aa-ac-at--tt-aaggcaac-ct
-gtt-----tt-tt-ttt--t-------
>EnSpm-N4_DR|659463
------------------------------------------------------------
------------------------------------------------------------
-a-agcatg-tt-ct---aa-ct-taa-tt-t-t-a-a--a-g--gttaagca-ag-ct-
a-t-tt-gaggtc-ag-tttaa--ca----aga--ta--t-a-ag-tt--ca-c--tg-g
actc--a-t-a-a-ggtt-cattttattc-agct----------------aggcaac-ca
-gga-----tt-tt-ttc--acagtg--
>EnSpm-N4_DR|659464
-cactgt--aa-a--t-a--a-tta-t-acgatgaattagt-cc-tga-cagca--t-at
-g---tt-t--ta-g--------ttctttg-tag-ctt-a-tt-a-aac--t---aa-gt
ta-atcatg-tt-ct---aa-ct-taa-tt-t-t-a-t--a-a--gttacaca-ag-ct-
g-t-tt-taagtc-ag-tttaa--c-------a--ta--t-a-ag-tt--ca-g--tg-g
actc--a-t-a-a-ggtt-aatttcattc-agctt-aa-aa-aa--tg-aaggcaac-ca
-gga----ttt-tt--------------
>EnSpm-N4_DR|660373
-cactgt--gaca-aa-g----t-a-t-atgatcaattagt-cc-tgt-cagca--t---
-g---tt-t--ta-g--------gtaattg-taa-ctt-a-tt-a-aac--t---aa-tt
ta-ataatg-tt-ct---aa-ct-taa-tt-gtt-a-t--a-a--gttacaaa-ag-ct-
g-c-tt-taa--------------------------------------------------
------------------------------------------------------------
----------------------------
>EnSpm-N4_DR|660374
-----------------------ta-t-atgatcaattaat-cc-tgt-cagca--t-at
-g--ttt-t--ta-g--------gtcatt---------------------------a-gt
ta-ac-------------------------------------------------------
---------------------a--ta----taa--ta--t-a-ag-tt--ca-a--tg-t
actc--a-t-a-a-gg-t-aatttgattc-agttt-aa-ta-at--tt-aaggcaac-ca
-gga-----tt-tg-tt--tacagtg--
>EnSpm-N4_DR|660375
--actca-taagataa------tt--t---gatcaattaat-t--taagcaaca--ttat
-g--ttt-t--ta-g-------------tg-tag-tct-a-tc-a-a-c-------a---
tat-----g-tt-tt---agg---taattt-t-t-act--a-----tta---a-a--c--
----t---aagtt-aa-tttaa--c-----taa--t---t------tt---a----tg-g
a-----a-t-gca-ggct--gtttaagtc-aattt--a-a---t--ct-a---------a
---------------t----ataa----
>EnSpm-N4_DR|743789
-cactat---a-a-aa-a----tta--aat-attaattagt-ca-cga-tagca-----t
-g--ttt-t--ta-g--------gtcattg-tca-cgt-a-tt---a--------aa-gt
ta-atcatg-tt-cc---aa-ct-taa-tt-t-t-a-t--aca---tt---------tt-
a-t-tt-taaatc-ag--ttaa--ca---------t-----a-ag-tt--ca-a--tg-g
actc--a-t-a---ggtttaatttaattt-ag-tt--a-a---t--tt-aaggcaac-ca
-ag-----ttt-tt-tttt---------
>EnSpm-N4_DR|743790
-cactgtc--a-a-ag--------agtgacaacca---agt-ca-tga-ca-------ac
-----tt----ta-gt------------tg-t-----t-a-tt-a-a-t--t----a---
ta-a-catg-tt------aaact-taa--t----------a-a---c-a---a-a--ct-
--t-tt-t---------ttt---------------t-----a-ag-tt---a--------
-------------------------------gctt--------t--tt-aag--------
----------------------------
>EnSpm-N4_DR|743791
---ccgt-----a-aa-a-----ca-t-atgatcaattagt-cc-tgg-ctgca--t-at
-g--ttt-t--ta-g--------gtcattg-taa-ctt-g-tt-a-aat--t---aa-gt
tc-atcatg-tt-ct---aa-ct-taa-tc-t-t-g-t--a-a--cttgcaca-cg-ct-
g-t-tt-taagtc-ag-tttaa--ca----taa--ta--t-g-ag-tt--ca-a--cg-g
actc--a-t-c-a-ggtt-aatttgattc-agctt-aa-aa-at--gc-aaggcagc-ca
-gg-----att-ct-ttt--acagtg--
>EnSpm-N4_DR|743792
-cattgt--aa-a-aa-a----tga-t-atgatcaattagt-cc-tga-cagta--t-aa
-g--cttt----a-a--------gtcattg-taa-att-a-at-a-aat--t---aa-gt
ta-att-gt-ct-tt---aa-cc-tag-tt-t-t-a-a--a-t--gttactca-ag-ct-
g-t-tt-taagtc-ag-tttaa--c------aa--ta--t-a-ag-tt--ca-a--tt-g
actc--a-t-g-a-ggtt-aatttgattt-agcct-aa-aa-tt--tt-aaggcaac-ca
-gga----ttt-tt-t------------
>EnSpm-N4_DR|743793
-cactgt--a--a-aa-a----tta-t-atgatcaattagt-cc-tga-cagca--t-a-
-----tt-t--ta-g--------gtcattg-taa-cct-a-tt-a-aat--t---aa-gt
ta-atcaga-tt-ca---ta-ct-taa-ct-t-t-a-t-aa-a--gttacaca-ag-ct-
g-t-ta-taagcc-ag-aataa--ca----taa--ta--t-a-ag-tt--ta-a--tg-g
actc-tt-t-a---aatt-aatttgattc-agctt-aa-aa-at--gt-aagccaac-ca
-ggat---ttt-tt-ttt--acagtg--
>EnSpm-N4_DR|743794
----tgt--gg-a-aa-a----ata-t-atgatca----------tgt-caaca--t-gt
-t--ttt-a--tt---ct-------aatca-taa-ctt-t-tt-a-ata--t---at-gt
ta-atcatg--t-tt---aa-ct-tat-tt-t-tt--a--a-aa-tttgtaca-ag-ct-
g-t-tt-taaatc-ag-tttaa--ta----taa--t--tt-a--g-gt--ta-tat---g
actc--a-t-a-a-ggtt-tgtttgattc-aactt-aa-aa-atg--t-taagcaac-ca
-tgta----tt-tt-tac--a-------
>EnSpm-N4_DR|743795
------------------------------------------------------------
----------------------------------------------aat--t---aa-gt
ta-atcatg-tt--tc-tac-gc-acgagt-t-t---t--a-c--aaggaat--------
--t-tt-caagac-ag-tttaatcg------aa--t---tta-ag-tt-a-a-aat---g
actt--t-g-a-a-tgtt-agtttgagtc-acctt-aa-aa-at--gt-aaggcatc-ca
-g-gaa--tt------------------
>EnSpm-N4_DR|743796
-cactgt---a-a-aa-aaaa-tta-t-ttgataaatgagt-cc-tga-atgca--t-at
-g--tt--t--ta-g--------ataattg-taa-ctc-a-ct-a-aac--t---aa-gt
ta-atcatg-tt-ct---aa-ct-taa-tt-t-t-a-t--a-a--gttacgca-ag-ct-
g-t-tt-taagtc-ag-tgtaa--ca----tag--tt--t-t-ac-tt--ca-a--tg-c
acac--a-t-a--cggtt-aatttg-----------------------------------
----------------------------
>EnSpm-N4_DR|743797
-cactgt--aa-a-ca-a----tta-t-attatcaataagt-cg-tgg-caaca--t-at
-g--ttt-t--ta--t-----tttttatta-taa-ctg-t-ttaa-ag---t---aa-at
ta-atcatg-tt-tc---aa-tt-aaa-tt-t-ta--t--g-a--gtcacgca-agc---
------------------------------------------------------------
------------------------------------------------------------
----------------------------
>EnSpm-N4_DR|743798
------t---a-acaa-a----tta-t-ataatcaataagt-ca-tga-cagca--c-at
-g---tttt--ta-g--------gtcattg-taa-ctt-a-tt-a-aat--t---ta-gt
ta-atcatg-tt-ct---ac-ct-taa-tt-t-t-a-a--a-a--gttacaca-ag-ct-
g-t-tt-t-agtc-ag-tttaa--c------aa--ta--t-a-ag-tt--ca-a--tg-g
actc--a-t-a-t-ggtt-tatttgattc-agctt-aa-a---t--gt-aaggcaac-ta
-a-----tctt-ttgttt--acagtg--
>EnSpm-N4_DR|743799
-cactgt--aa-a----a----ata-c-atgaacaatcggt-cc-tga-cagca--t-ct
-g--att-t--ta-a--------ttaattg-taa-ctt-a-tt-a-aaa--t---aa-gt
tc-atcaag-tt-tt---aa-tc-aag-tt-t-----a--a-a--tttacgca-ag-ct-
g-t-tt-taagtc-ag-tttaa--ca----taa--aa--t-a-cg-tt--ca-a--ta-g
actc--a-t-a-a-ggtt-aacttaattc-aactt-aa-aa-tt--tt-aaggcaac-ca
-gga----ttt-ct-tttt-acagtg--
>EnSpm-N4_DR|743800
-cactgt---a-a-aa-a------a---atgataaattagt-cc-tga-ca-ta--t-at
-g---tt-t--tagg-----------------aa-ct-----t-a-agc--t---aa-gc
ta-atcatg-tt-ct---aa-ct-taa-tt-t-t---t--a-----tt---------tt-
g-t-tt-taagtc-ag-tttaa--ta----taa--ta----a-ag-tt--ca-aat---g
actc--g-t-g-a-ggtt-aatttgattc-agctt-aa-a---t-ttt-aaggcaac-tg
-g------tgt-tt-ttt--acagtg--
>EnSpm-N4_DR|743801
-cattgt---a-a-aa-a--a-ata-t-acgatcaattagt-ca-tga-taaca--t-at
-g--ttt-t--ta-g--------ttcattc-taa-ctt-c-ta-a-aat--c---aa-gt
ta-gaacag-ga-tt---aa-ca-tag-tt-c-a-a-t--a-a--gttacaca-ag-ct-
g-t-tt-taagtc-ag-tttaa--ca----taa--tt--t-a-ag-tt--ca-a--tg-g
actc--a-t-a-a-ggtt-aatttgattc-agctt-aa-ca-at--tt-aaggtaat-ca
-gga----taa-tt-ttt--aaagtg--
>EnSpm-N4_DR|743802
------------------------------------------------------------
-----------------------------------------------------------t
ta-attatg-tt-aa---aa-ct-taa-tt-t-t-a-c--a-a--gtttcaca-ag-ct-
g-t-tt-taagcc-ag-tttaa--ca----taa--ta--t-a-ag-tt--ca-a--ta-g
aatc------a-a-agtt-a-----------------a-aa-at--gt-aaggcaac-ca
-gtt----ttt-tt-ttt----------
>EnSpm-N4_DR|743803
------t--aa-a-ca-g--a-tta-c-atgatcgattagt-ct-tga-tagc-----at
-g--ttt-t--ta-g--------gtcattg-taa-ctt-a-tt-a-aac--t---aa-gt
ta-atcatg-gt-ct---aa-ct-t-a-tt-t-t-a-t--a-a--gttatgca-ta-ct-
g-t-tt-taagcc-ag-tttaa--ca----taa--ta--t-a-ag-tt--ga-a--tg-g
actc--a-t-a-a-ggtt-aaattgattc-agttt-aa-ac-at--tt-gaggcaac-ca
-gga----ctt-tt-tg--tacagtg--
>EnSpm-N4_DR|743804
-cactgt--aa-a--a-a--a-tga-t-atgatcaattagt-cc-tga-cagca--t-at
-g---tt-t--ta-g--------gtcattg-tca-ctt-g-ct-a-aag--t---aa-gt
ta-atcatg-tt-ct---aa-ct-taa-tt-t-t-a-t--a-a--gttgcaca-ag-ct-
g-t-tt-taagtc-ag-tttag--cg----taa--tg--t-a-ag-tt--ca-a--tg-a
accc--a-t-a-a-agtt-aatttgattc-agctt-ta-aa-at--gt-aagacaac-ca
-gca----ttt-tt-tt-----------
>EnSpm-N4_DR|743805
-----gt-------------------t-atg-----------t----a-c-g-------c
-----tt-t--taag----------------tag---t---tt---ag---t------gt
ta-a----g--t------aag-t-cag-tt-------t----a--gt--------g----
g----t--aagtc-a-----aa---a----tga--t-----a-a--tt---a-a------
------a-t-a-a------aa-------c--g-t--aa-aa-at--ct-aaagcaactca
--------ctt-tt-t------------
>EnSpm-N4_DR|743806
-cactgt--aa-a-aa-a--aaaaaaa-aagatgaattact-ca-tga-caact--t-at
-g--ttt-t--ta-g--------ttcatca-taa-ctt-a-tt-a-aac--ttaaaa-ga
ta-atcatg-tt-gt---aa-ct-tga-tt-t-t-a-t--a-a--gttacgca-aa-ct-
g-t-tt-taagtt-ag-tttaa--cg----taa--ta--c-a-ag-tt--ta-a--ta-g
actc--a-t-a-a-ggtt-aatttgattc-tgctt-aa-aa-at--tt-aaggcaat-ca
-gga----ttt-tt-ttt--acag----
>EnSpm-N4_DR|743807
----------a-a-aa-t----g-a-t-ttgatcaattagt-ca-tga-caaca--c---
-----ta-t--ta-t--------ttcac--------------------t--t---aa-gt
ta-atcacg-tt-ct---aa-ct-taa-tt-t-t-a-t--a-a--gttacgca-gg-ct-
g-t-tt-taggtc-ag-tttaa--aa----t-----a--t-a-ag-tt--ta-a--tg-g
actc--a-t-a-a-tgtt-aatttgattt-ggttt-aa-aa-at--tt-aaggcaac-aa
-gga------t-tt-ttt--acagtg--
>EnSpm-N4_DR|743808
------------------------------------------------------------
------------------------------------------------------------
-------------------------------t-t-t-t--a-t--gagtcact-ag-ct-
g-t-tt-taggtc-ag-tttaa--ca----taa--ta--t-a-tg-tt--ca-a--ag-a
actc--a-t-a-a-ggtt-aattttattc-agctc-aa-aa-at--tt-aaggcaac-ca
-gaa----tt------------------
>EnSpm-N4_DR|743809
------t--a--a-aa-a----ata-c-atgatcaattagt-cc-tga-cagca------
-----tatt--ta-g--------gttattg-taa-ctt-a-tt-a-aac--t---aa-gt
ta-atcatg-tt-ct---aa-ct-taattt-t-t-a-t--t-t--gtaacaca-ag-tt-
g-t-tt-tatgtc-ca-tttaa--ca----taa--tt--t-a-ag-tt--ta-a--tg-g
actc--a-t-a-a-ggtt-aatctgattc-atctttaa-aa-aa--tt-aaggcaat-ca
-gga----ttt-ct-tta--acaatg--
>EnSpm-N4_DR|743810
-cactc---tt-a-aa-a--a-tta-t-atgatcaattagt-ca-tga-aagca-----t
-a--ttt-t--ta-g--------ttcattg-taa-ctt-a-tt-a-aac--t---aa-gt
ct-atcatg-tt-ct---aa-ct-taa-tt-t-t-g-c--a-a--gttatgca-ag----
g-t-tt-taagtc-ag-tttaa--ca----taa--ta--g-a-ag-tt--ga-a--ca-g
actc--a-a-a-a-ggtt-aatttgaatg-agtta-aa-aa-at--tt-gaggcaaa-ca
-aga----ttt-tt-a-----cagtg--
>EnSpm-N4_DR|743811
---ctg---ta-a-aa-a--a-tta-t-atga----ttagt-cc-tga-cagca--t-ag
-g--ttt-t--ta-g--------ttcattt-taa-ctt-a-tt-a-aac--t---aa-gt
ta-atcaag-tt-tt---aa-ct-tca-tt-t-t-a-c--a-a--gttacata-ag-ct-
g-t-tt-taagtc-ag-tacaa--ca----taa--ta--t-a-ag-tt--ca-a--tg-g
ttat--g-gta-t-ggtc-aatttgattc-agctt-aa-aa-at--gt-aaggcaac-ca
-gga-----at-tt-ttt--acag----
>EnSpm-N4_DR|743812
--actgt--aa-a-aa-a--a-tt--t-atgatcaattagt-ca-tgg-ctgca--t-at
-----tt-g--ta-a--------tttattg-taa-ctt-a-tt-a-aac--t---aa-gt
-aaa--------------------------------------------------------
-------tcaacc-aa-gatta--ca----taa--ta--t-a-ag-ct--ca-a--tg-g
actc--a-t-a-a---tt-aatttgattc-aactt-aa-aa-at--gt-aaggcaac-ca
-gga----ttc-tt--tt--acagtg--
>EnSpm-N4_DR|743813
-cactgt--aa-a-ac-a----gta-t-atgatcgattagt-ca-tga-cagca--t-at
-g--ttt-t--ta-g--------tttattg-taa-ttt-c-ct-a-aac--t---aa-gt
ta-atcatg-tc-ct---ga-ct-taa-tt-c-t-a-t--a-a--gttatgaa-ag-ct-
g-t-tt-taagtc-ag-tttaa--cc----ta-----------ag-tt--ta-a--tg-c
actc--a---a-t-ggtt-aattttattt-agctt-aa-aa-at--gt-aaggcaac-ca
-ggat---tt--tt-ttt----------
>EnSpm-N4_DR|743814
-cactgt--ta-a-aa-a--a-ata-t-atgaacaattagt-cc-tgc-cagca--t-at
-g--ttt-t--ta-g--------ttcattg-taa-ctt-a-tt-a-aac--t---ac-gt
ta-atcgtg-tt-ta---aa-tt-taa-tt-t-t-a-t--a-a--gttatgca-ag-ca-
g-t-tt-ttggtc-ag-tttaa--ca----taa--ta--t-a-ag-tt--ta-a--tg-g
a------------------aatttgactc-agctt-aa-aa-at--tt-aaggtaac-ca
-gga----att-tt-tt---acagtg--
>EnSpm-N4_DR|743815
----------a-a-aa-a----tta-a-atgatcaataagt-ca-tga-taatg--a-at
-g--ttt-t--ca--t-------gttaata-taa-ctt-a-ataa-aa---ca---c-at
ta-atcacaat--ct---aa-ct-taa-tt-t-ttagtc---a-tataa---a-ag-cc-
a-t-tt-taagcc-ag-tt-----------taa--t--tt-g-ag-gtc--a-a--tcc-
-ctt--a-t-a-a-ggtt-aatataatttaa-ct--ta-ga-aa--tttaagacaac---
----------------------------
>EnSpm-N4_DR|743816
-cattgt---a-a-aa-c--a-tta-t-acgagcaattagt-gc-tga-caaca--t-at
-g---tt-t--ta-g--------gtcatta-taa-ctt-a-tt-a-agc--t---aa-gt
ta-atcatg-tt-ct---aa-ct-taa-tt-t-c-a-t--a-a--gttatgca-ag-aa-
g-t-tg-taagtc-ag-tttaa--ca----taa--at--t-a-ag-tt--ca-g--tt-g
accc------------------------------t-aa-aa-at--ga-aaggcaac-ca
-ggat-------tt-attt---------
>EnSpm-N4_DR|743817
-cactgt--aa-a-aa-a----tta-t-atgatctat-agt-ca-tga-cagct---aat
-g--ttt-t--ta-a--------ttcattg-taa-ctt-a-tt-a-aac--t---aa-gt
ta-atcatg-tt--t---aa-ct-taa-ta-t-t-a-t--a-a--gttaagca-ag-ca-
g-t-tt-taaatc-ag-tgtca-------------------------------a--cg-g
actc--a-t-a-a-ggtt-aatttgatta-aaaaa-aa-gt-tt--tt-aaggcaac-ca
-aga----tttatt-tttt-acag----
>EnSpm-N4_DR|743818
-cactgt---a-a-aa-a----tta-t-atgatcg--tagt-cc-tga-caaca--t-at
-g--ttt-t--ta-g--------gtcattg-taa-ctt-a-tt-a-aac--t---at-gt
ta-accatg-tc-ct---aa-ct-taa-tt-t-c-a-t--a-a--gttatgca-ag-ct-
g-t-tt-aaagtc-ag-tttaa--ca----taa--tt--t-a-ag-tt--aa-t--aaag
gtac--a-t-a-a-ggtt-aatttgattc-agctt-aa-aa-at--tt-aaggcaag-aa
-gaat----tt-tt-ttt--acagtg--
>EnSpm-N4_DR|743819
-cactgt---a-a-ac-a-ta-tta-t-atgatcaattagt-tc-tgc-cagca--t-at
-g--tt--t--ta-g--------gtcattg-caa-cta-a-tt-a-aac--t---aa-at
ta-atcatg-tt-ct---aa-ct-taa-tt-c-t-a-t--a-a--gttgcaaa-aa-ct-
--t-tt-taagtc-ag-tttac--ca----taa--ta--t-a-ag-tt--ca-a--tg-a
actc------a--ttgtt-aagttgatt--------------------------------
----------------------------
>EnSpm-N4_DR|743820
-cactgt--aa-a-ac-a----tta-t-atgatcaattact-cc-tgc-cagca--t-at
-g--tttt----t-g--------ttcattg-taa-att-a-tt-a-act--g---tc-aa
tg-at---g-tt-ct---aa-cc-taa-tt-t-t-a-t--t-a--tg----ca-ag-ct-
g-t-gt-taaatc-ag-tttaa--ca--taata--ca--t-a-ag-tt--ca-a--tg-g
atta--a-a-a-a-atgt-gatttgatac-agctt-aa-aa-at--gt-aaggcaac-ca
-gga----ttt-tt--at--acagtg--
>EnSpm-N4_DR|743821
-cactat--aa-a-ac-a--t-a---t-atgatcaattaat-ca-tga-cagcc--t-tt
-g--ttt-t--ta-c--------ttcattg-taa-ctt-a-tt-a-aac-----------
----ttaat-tt-ac---ac-at-taa-tt-t----------------------------
----------gtc-ag-tttaa--ca----taa--ta--t-------------a--tg-g
actc--a-t-a-a-ggtt-aatttgattc-agctt-aa-aa-a---at-aaggcaac-ca
-gg------ca-tt-ttt--acagtg--
>EnSpm-N4_DR|743822
-cactgt--aa-a-aa-t--a-t-a-t-atgaataattagt-ct-tga-cagca--t-at
-g--ttt-t--ta-g--------gtcattt-taa-ctt-g-tt-a-cac--t---aa-gt
ta-atcatg-tt-ct---aa-cc-taa-tt-t-t-a-t--a-a--ctt------------
-----t-taagtc-ag-tttaa--t-----------a--t-a-ag-tt--ca-a--ta-g
actc--a-t-a-a-ggtt-aatttaattc-agctt-ca-aa-at--tt-aaggctac-ca
-gga----ttt-tt-ttt--acagtg--
>EnSpm-N4_DR|743823
--actgtaaaaaa-ta-a----tta-t-ataataaattact-ca-cgt-caaca--t-at
----ttt-t--ta---------------tg-taa---t----t-a------t---aa-gt
tt-atcatg-tt-tt---aa-ct-taa-tt-aat---t--a-a--gcaataca-ag-ta-
t-c-tt-aaagtc-ag-cttaa--t-----taa--tt--a-a-ag-tta--a-aat---g
act-----a-a-a-tgtt-aatttggctc-aattg--a-atcat--tt-aa---------
----------------------------
>EnSpm-N4_DR|743824
-cactgt---a-a-aa-a----tta-t-atgatcagttagt-cc-tga-cagca--t-at
-g--ttt-t--ta-g--------ttcattt-taa-ctt-a-tt-a-aac--t---aa-gt
ta-atcaca-tt-ct---aa-c--------------------------------------
----------------------------------------------tt--ca-a--ta-g
actca-----a-a-gatt-aatttgcttc-agctt-ta-ag-at--tt-aaggcaac-ca
-gga----ttt-tt-t----acagtg--
>EnSpm-N4_DR|743825
caatgta---a-a-aa-c----tta-t-atgatcaagaagt-ca-aga-cagca--t-ac
-a--att-t------t-------gttagta-taa-ctt-a-atta-aa---ttctaa-aa
ta-atcatgtt--ct---aa-tt-aca-tt-t-taagtt-------tac---a-cg-ct-
t-t-ga-taagac-cg-tatga--tg----taa--t--tt-a-ag-tta--a-a--tga-
-ctg--a-c-a-a-tgct-aatttgattaat-ct--aa-aa-at--atgaagacaac-cg
--------tatttc-tttt-acaatg--
>EnSpm-N4_DR|743826
-cactgt--aa-a--g-a--a-ttc-t-atgatcaactagt-cc-tga-cagga-----t
-g--ttt-t--ta-g--------gtcattg-taa-ctt-a-tt-a-aac--t---at-gt
ta-atcatg-tt-ct---aa-cg-taa-tt-t-c-a-t--a-a--gttacaca-ag-ct-
g-t-tt-taagtc-aa-tttat--ca----taa--ta--t-a-ag-tt--ca-a--tg-g
actc--a-t-a-a-gatt-aatttgattc-agctt-aa-tg------t-aaggcaac-ca
-gga----ttt-tt-t-t----------
>EnSpm-N4_DR|743827
-caccgt--aa-a--a-a--a-tta-a-ataatcaattagt-tg-tga-cagc-----at
-g--ttt-t--ta-g--------gtcattg-taa-ctt-a-tt-a-aac--t---aa-gt
ta-atcatg-tt-ct---aa-ct-taa-tt-t-t-a-t--a-a--gttacgca-ag-ct-
g-t-tt-taagtc-ag-tttaa--ca----tga--ta--t-a-ag-tt--ca-a--tg-g
actc--a-t-a-a-ggtt-aatttgattc-agctt-aa-aa-a-----------------
----------------------------
>EnSpm-N4_DR|743828
--actgt--ca-a----a--a-ata-t-ataatcaattagt-cc-tga-caaca--t-at
-g--ttt-t--ta-g--------gccatta-taa-ctt-a-tt-a-aac--t---aa-gt
ta-atcgtg-t---t---aa-ct-taa-tt-t-t-a-a--a-a--gttacgca-ag-cc-
g-t-tt-taagtc-ag-tttaa--ca----taa--ta--t-a-ag-tt------------
--ca--a-t-a-a-ggtt-aatttgattc-agcat-aa-aa-at--tt-aaggc-ac-ca
-gga----att-tt-ttt--acagtg--
>EnSpm-N4_DR|743829
-cactg---ta-a-aa-a----tta-t-atgaccaattagt-ct-tga-ccgca--t-at
-g--ttt-c--ta-g--------gtcattg-taa-ctt-a-tt-a-aac--t---aa-gt
ta-atcatg-tt-ct---aa-ct-taa-tt-t-t-a-a--a-a--gttaccaa-ac-t--
g-t-tt-taagtc-ag-tttaa--cg----c----------a-ag-tt--ca-a--tg-a
acta--a-t-a-g-attg-aatttgattc-agctt-aa-aa-at--tt-aaggctac-ca
-gttt---ttt-tt-ttt--tcagtg--
>EnSpm-N4_DR|743830
-cactgt--aa-a-aa-a----tga-t-atgatcaatta-t-tt-tca-aacag--c-at
-t--ttg-t--ta-g--------ctcattg-caa-cct-a-tt-a-aac--t---aa-gt
ta-atcatg-tt-at---aa-ct-taa-gt-t-t-a-t--a-a--attaagca-ag-ct-
g-t---------------------------------------------------------
------------------------------------------------------------
----------------------------
>EnSpm-N4_DR|743831
-cactgt--aa---aa-a--a-tta-t-acaatcaattatt-cc-tga-cagca--t-at
-g---tt-t--ta-g--------gtcattg-taa-ctt-a-t------------------
---atcatg-tt-ct---ta-ct-tta-tt-t-t-a-t--a-c--gtttcaca-ag-cc-
g-t-tt-taagtc-ag-tttaa--ca----taa--ta--t-c-ag-tt--ca-a--tg-t
accc--a-t-a-a-ggtt-aaattgattc-agcta-aa-aa-tt--tt-aaggcaac-aa
-aga----ttt-tt-t-t--acagtg--
>EnSpm-N4_DR|743832
------t--aa-a--a-a--a-taa-t-atgatcaattagt-cc-tga-aagca--t-at
-g--ttt-t--ta-g--------ttcattg-gaa-ctt-a-tt-a-aat--t---aa-gt
ta-atcatg-ct-ct---aa-ct-taa-tt-t-t-a-c--a-a--gttatgca-ag-aa-
g-t-tt-taggta-ag-tttaa--ca----taa--ta--t-a-ag-tt--ca-a--tg-g
att---------------------------------------------------------
----------------------------
>EnSpm-N4_DR|743833
-cactgt---a-a--a-a--a-ttg-t-atgatcaattagt-cc-tga-cagca--c-at
-g--ttt-t--ta-g--------ctcattg-taa-ctt-t-c--------------a-gt
ta-atcatg-tt-ct---ta-ct-tag-tt-t-t-a-t--a-a--gctatgca-ag-ct-
g-t-tt-taagtc-ag-tttaa--ca----taa--ta--t-a-ag-tt--ca-a--tg-g
actc--a-t-a-a-ggtt-aatttgattt-agctt-aa-at-tt--tt-aatgcaac-ca
-gga-----tt-tt--tt--acagtg--
>EnSpm-N4_DR|743834
----tgt--at-g-aa-a--t--ta-t-atgatcaattagt-cc-tga-cagca--t-at
-gttttt-t--ta-c--------ttcattg-tag-ctt-a-tt-a-aag--t---aa-gt
ta-atcatg-tt-ct---aa-ct-tta-tt-t-g-a-t--a-a--gttacaca-ag-ct-
g-a-tt-taagtc-aa-tttaa--ca----tag--tt--t-a-ag-tt--ca-a--ta-c
actc--a-c-a-a-ggtg-aatttgattc-acttt-aa-aa-aa--tt-agggcaat-ca
-ggt----ttt-tt-a-t--agagt---
>EnSpm-N4_DR|743835
-cactgt---a-a-aa-t----tta-t-atgatcaattagt-cc-tga-cagca--t---
-g--tttt----a-g--------gttattg-taa-aat-a-tt-a-aac--t---ta-tt
aa-a---------------------aa-gt-t-t-a-a--a-a--gttaa-aa-ag-ct-
g-t-tt-taagtc-ag-tttaa--c-------a--ta--a-t-ag-tt--ca-a--tg-g
actc--a-a-a-a-ggct-catttgattc-agctt-aa-aa-at--tt-aaggcaac-ca
-gga----ttt-tt-t------------
>EnSpm-N4_DR|743836
-cactgt--aa-a-aa-a----aaa--aaagatcaattagt-cc-aga-tagca----at
-t--ctt-t--ta-g--------ttcattg-caa-ctt-a-tt-a-aac--t---aa-gt
ta-atcatg-tt-ct---aa-tt-gaa-tt-t-c-a-t--a-a--gatacaca-at-ct-
g-t-tt-taaatc-ag-tttaa--c-----------t--c-a-ag-ta--ca-a--tg-g
actt--a-t-a-a-ggtt-aatttgattc-agttt-aa-aa-attatt-gaggcaac-ca
-gtc----ttt-tt-ttta-acagtg--
>EnSpm-N4_DR|743837
-cattgt--ga-a-aa-t----gtg-t-atgatcaattagt-cc-cga-cagca--g-gt
-----tt-t--ta-g--------gtcattg-taa-ctt-c-ac-a-act--t---ac-gt
ta-atcatg-tt-ct---aa-ct-tga-tt-t-t-a-t--a-a--gttacgca-ag-ct-
g-c-tg-tatgtc-ag-tttaa--ca----tta--aa--t-a-ag-tt--ca-a--ag-g
actc--a-t-a-a-ggtt-aaattaattt-aacct-aa-aa-at--tt-aaggcaac-ca
-gga----ttt-tt-ctt--acagt---
>EnSpm-N4_DR|743838
---------aa-a---tt----ata-a---aatcaataagt-ca-tga-ccaca--g-at
-g--ctt----------tt-atgttactta------------------------------
--------a-cg-tt---at-ta-aat----t-at--t--a-t--atttttta-ag-tt-
a-caat-gaactc-ag-tttaa--tg----t-----------------------------
----------a-a-tgtt-gaattgattc-a-----------------------------
----------------------------
>EnSpm-N4_DR|743839
-cactgt--aa-a-ac-a--t-ga--t-atgatcaattagt-cc-tga-cagca--c-at
-g--ttt-t--ta-a--------gtcatta-taa-ctt-a-tt-a-aac--t---aa-gt
cg-atcttg-tt-cc---aa-ct-tca-ct-t-t-a-a--a-a--gttatgca-ag-ct-
g-t-tt-ttaatc-ac-tttaa--ca----taa--ta--t-a-ag-tt--ca-a--tg-g
actt--a-t-g-a-ggtt-aatttgactc-agctt-aa-aa-aa--tt-taggcaag-ca
-agt-----tt-tt-ttt--acagtg--
>EnSpm-N4_DR|743840
-cactat---a-a-aa-a----tta-t-atgatcaattagt-cc-tga-cagcg--t---
-c--gtt-t--ta-a--------gtcattg-taa-ctt-a-tt-a-aacgaa---aa-gt
ta-acatgt-tg-ta---ac--t-taa-at-t-t-a-t--a-a--tttatgca-ag-ct-
g-c-ta-aaagtc-ag-tttaa--ca----taa-----------g-tt--ca-a--ta-a
gctc------a-a-ggtt-aatttgattc-agctt-aa-ga-at--gt-aaggcaac-ca
-gga----ttt-tt--tt--t-------
>EnSpm-N4_DR|743841
------------a-aa------tta-t-atgatcaa-atat-ca-taa-caaca--t-at
-g-------------------------t---tatacttaactt-a-agc--t----a-gt
ta-attatg--t-t----caact-taacttat----------------------------
-tt-tt--aagcc-agt-ttaa-------------------t-g--t------------t
gtaa--t-t-a-a-ggtt-aat--------------------------------------
----------------------------
>EnSpm-N4_DR|743842
-cactgt--aa-a--a-a------t-t-acgattaattagt-ca-tga-ca---------
-t--gtt-t--ta-g--------ttcattg-taa-ctt-g-tt-a-cac--c---aa-gt
ta-atcatg-tt-ct---aa-ct-taa-tt-t-t-g-t--a-a--gttacaca-ag-ct-
t-t-tt-tagggc-ag-tttaa--ca----taa--ta--t-a-ag-tt--ca-a--tg-g
actc--a-t-a-c-gagt-aatttgattt-agctt-gt-aa-aa--a-------------
----------------------------
>EnSpm-N4_DR|743843
------------------------------------------------------------
------------------------------------------------------------
------aca-tt-tt---aa-ct-taa-tt-t-t-a-t--a-----ttacaca-ag-ct-
a-t-tt-taagtc-at-tttaa--ga----taa--ca--t-a-ag-at--ca-a--tg-a
actc--a-t-a-a-ggat-tatttgatta-agcttaaa-aa-at--tt-aaggcaac-ca
-gga----ttt-tt-ttt--acagtg--
>EnSpm-N4_DR|743844
-cactgt--aa-t-aa-t--a-ta--t-ata--caattagt-ca-tga-cagct--t-at
-g--ttt-t--ta-a--------ttgattg-taa-ctt-a-tt-a-aac--t---ac-gt
ta-atcatg-tt-ct---aa-ct-taa-tt-t-t-a-t--a-t--gtaatgca-ag-ca-
g-t-tt-taagtc-ag-tttaa--ct-------------t-a-ag-tt--ca-a--tg-g
acgc--a-t-a-a-ggtt-aatttgattc-agctc-aa-aa-at--tt-aagacaac-ca
-gga-----tt--t-ttt--acagtg--
>EnSpm-N4_DR|743845
------------------------------------------------------------
-----------------------------------------tt-c-aac--a---aa-gt
ta-atcctg-tt-ct---aa-ct-caa-tt-t-t-a-t--g-a--gttacaca-ag-ct-
--t-ta-tattt-------taa--ca----aaa--ta--t-a-ag-tt--ca-a--tg-g
actc--a-t-a-a-ggtt-aatttaattc-agctt-aa-aa-at--gt-aaggcaac-ca
-gta-----tt-tt-tt---acagtg--
>EnSpm-N4_DR|743846
------------------------------------------------------------
------------------------------------------------------------
----------------------------tt-t-a-t-g--a-a--gttacatg-ag-ct-
g-t-tt-tacgtc-ag-tttga--ct----aaa--ta--t-a-ag-tt--ca-g--tg-g
actc------a-a-ggtt-agtttgattc-agctt-aa-aa-at--tt-aaggcaac-ca
-tgat---ttg----ttt--acagtg--
>EnSpm-N4_DR|743847
---------------a--------t-c-at------ttagt-ca-tga-caaca--t-at
-g--ctt-t--ta-g--------ttcattg-taa-ctt-a-ct-a-aac--g---aa-gt
ta-attatg-tt-ct---aa-ct-taa-tt-t-t--------a--gttacgca-aa-ct-
g-t-tt-taagtc-ag-tttaa--ca----taa--ta-ataa-ag-tt--ta-a--tg-g
actc--a-t-t-a-gatt-aaattgagtc-agctt-aa-aa-at--tt-gagaaccc-ca
gg------att-tt-ttt--acagtg--
>EnSpm-N4_DR|743848
-cactgt--aa-a-aa-aaaa-cta-t-atgatcacttagt-ca-gga-caaca--t-at
-g--ttt-t--ta-g--------ttctttg-taa-cat-a-tt-a-aac--t---aa-gt
ta-atcatg-tt-tc---aa-ct-taa-tt-t-t-a-t--a-a--gatgcgca-ag-ct-
g-t-tt-taagtc-ag-tttta--tg----taa--tg--t-t-ag-tt--ca-g--at-g
actc--a-t-a-a-ggtt-aatttgatcc-agctt-aa-aa-aa-atc-aaggcatt-ca
-gtat-------at-ttt--acagtg--
>EnSpm-N4_DR|743849
--actgt--t-----a-a--a-aag-t-gtgattaaatagt-cc-tga-cagca--t-at
-g---tt-t--ta-g--------gtcattg-taa-ctt-a-aa-a-aac--t---aa-gt
aa-attgtg-tt-ct---aa-ct-taa-tt-t-t-a-t--a-a--gttacaca-ag-ct-
g-t-tt-taagtc-ag-tttaa--ca----taa--ta--t-a-ag-tt--ca-a--tg-g
cgtc--a-t-a-a-ggtt-aatttgattt-agctt-aa-aa-aa--tt-----------a
-ggat----tt-tt-ttt----------
>EnSpm-N4_DR|743850
-----------------------ta-t-atgatcaattagt-ca-tga-catca--t-at
-g--ttt-t--ta-g--------ctcattg-t--------------aac--t---aa-gt
tg-accatg-tt-ct---aa-tt-taa-tt-t-t-a-t--a-a--gttacaca-ag-ct-
g-t-tt-taagtc-ag-ttaaa--ca----taa--aa--t-a-ag-tt--aa-a--tg-g
actc--a-t-a-a-ggtt-aatttg-----------------------------------
----------------------------
>EnSpm-N4_DR|743851
--------------------------a-ttatataattagt-ca-tga-cagca--a-aa
-g--ttt-t--ta-g--------ttcactg-taa-act-a-tt-a-aac--t---aa-gt
tg-atcatg-tt-ca---aa-c--tga-tt-t-t-a-t--a-a--gttgtgca-ag-ca-
g-t-gt-aaagtc-ag-tgtaa--aa----taa--ta--t-a-ag-tc--ca-a--tg-g
actc--a-t-a-a-cgtt-------aatc-agctt--a-aa-at--tt-taggcatc-ca
-gga------t-tt-ttt--acagt---
>EnSpm-N4_DR|743852
--actgt--aa-a--a-a--a-ata-t-atgatcgattggt-ca-tga-cagca--t-at
-g--ttt-t--ta-g--------ttcactg-tta-ctt-a-tt-a-aac--t---ag-gt
ta-atcatg-ct-ct---aa-ct-taa-tt-t-t-a-t--a-a--gacatgca-ag-ct-
g-t-tt-taagtc-ag-tttaa--ca----taa--ta--t-c-ag-tt--ca-a--ta-g
actc--a-t-a-a-ggtt-aacttgattc-agctt-aa-aa-at--gt-agggcaac-ca
-gga-----tt-tt--tt--tt------
>EnSpm-N4_DR|743853
----------a-a-aa-a----taa-t-aagaccaataagt-ca-tga-caata--t-ag
-g--ata-t--ta--g-------gttactt-taa-ctt-a-ttaa-aa------------
ta-atcatgcttc--------------------------------------------aa-
c-t-tt-taa-------cttaa--tg----t-----------------------------
----------------tt-tatttaagttta-at--gt-a-------------------a
--------tatatg-tt-----------
>EnSpm-N4_DR|743854
-cactga--aa-a-aa-a----tta-t--tgatcaatcact-ca-tga-cagca--t-g-
-a--ttt-t--ta-g--------ttattgt-aac-ttt-t-tt-t-aactat---aa-ag
tt-atcatg-ttg-a---aa--cttaa-tt-t-t-a-t--a-a--attacaca-ag-ct-
a-t-tt-taggtc-at-ttttg--aa----tta--tg--t-a-agat---ca-a--tt-g
actc--a-t-a-a-gg-ttaatttgattc-agctt-aa-aa-at--tt-tatgcaac-aa
-gga----ttt-at-ttt----------
>EnSpm-N4_DR|743855
-cactgt--aa-a-ga-a----tca-t-atgatcaatcagt-ca-tgt-cagaa--t-g-
----ctt-t--ta-g--------ttcattg-taa-ttt-g-tt-a-att--t---aa-gt
ta-atcatg-tt-at---aa-cc-taa-tt-a-t-a-t--a-a--gttatgca-ag-ct-
g-t-tt-taagtc-ag-ttaaa--cg----taa--ta--t-a-ag-tt--ca-a--tg-g
actc--a-t-a-a-ggtt-aa-ttaattc-agctt-aa-aa-at--gt-aaggcaaa-ca
-ggat-------tt-ttt--acagtg--
>EnSpm-N4_DR|743856
-cactat--aa-a-ag-a----tga-a-atgcttaattagt-ca-tga-tagca--t-at
-g--tat-t--ta-g--------ttcattt-taa-ctt-a-tt-a-aac--t---aa-gt
ta-atcatt-tt-ct---aa-gt-taa-------------------ttttata-a-----
g-t-tt-taagtc-ag-taata--ta----t-------------g-tt--ca-g--tg-g
actc--a-t-a-a-ggtt-aatttgattc-agctt-ta-aa-at--tt-aggtaacc-ag
-gatt-----t-tt-ttt--acagtg--
>EnSpm-N4_DR|743857
-----------------------ta-t-ataaacaataagt-ca-tgg-cagca--t-ag
-gctctt-t--ta-c--------ttcattg-taa-ctt-a-at-a-aac--t---aa-gt
ta-atcaca-tt-ct---aa-ct-tga-tt-t-g-a-a--a-t--gttatgca-ag-ta-
g-t-tt-taagtg-ag-tttac--ca----taa--ta--t-a-ag-tt--ca-a--tg-g
actc--a-t-a-a-ggtt-aatttctttt-agctt-aa-aa-aa--gt-aaggcaac-ta
-tga----ttt-tt-tt-----------
>EnSpm-N4_DR|743858
-cactga--aa-a--a-a--a-tta-t-atgatcaatgagt-ct-tga-cagca--t-at
-g--ttt-t--ta-g--------atcactg-taa-ctt-a-tt-a-agc--t---aa-gt
ta-atcatg-tt-ct---aa-ct-taa-tt-t-t-a-t--a-a--gttacaca-ag-ct-
g-t-tt-taagtc-ag-tttaa--ca----taa--ta--c-a-ag-tt--ca-a--tt-g
actc--a-t-a-g-ggtt-tatttgattt-agctt-aa-aa-a-----------------
----------------------------
>EnSpm-N4_DR|743859
--actgt--aa-a-aa-a----tta-t-atgaacaaatagt-ca-tga-cagca--t-at
-g--ttt-t--ta-g--------ttcattg-taa-ctt-a-tt-g-aac--g---aa-gt
ta-atcaca-gt-ct---ta-tt-tat-tt-t-t-a-a--a-g--tttatgca-ag-ct-
g-t-tt-taagtc-ag-ttt----------------------------------------
------------------------------------------------------------
----------------------------
>EnSpm-N4_DR|743860
-cactat--aa-a-aa-a-----ca-t-atgatcaattagt-ca-cga-caaca--t-at
-c--ttt-t--ta-g--------ttaattg-taa-ctt-a-tt-a-aac--a---aa-gt
tg-gtcgtg-tt-ct---aa-tt-ta--tt-g-t------a-t--gttatgca-ag-ct-
g-t-tt-taagac-at-tttaa--ta----taa--ta--t-t-ag---------------
------------------------------------------------------------
----------------------------
>EnSpm-N4_DR|743861
----tgt---a-a-aa-aa---cta-t-acgatcaattagt-ca-tga-caaca--t-at
-t---tt-t--ta-g--------ttcattg-taa-cat-a-ta-a-ac---t---aa-gt
ta-atcatg-tt-ct---aa-ct-gaa-tt-t-t-a-----------taagca-ag-ct-
g-t-tt--------ag-gttaa--ca----taa--ta--t-a-ag-tt--ct-a--ac-g
actc--a-t-a-a-ggtt-aatttgatta-agcct-aa-a-cat--tt-tagg-----ca
-gga-----tt-at-ttt--acagtg--
>EnSpm-N4_DR|743862
-------------------------------------------c-tga-aagcg--t-at
-g--ttt-t--ta-a--------gtcattg-taa-ctt-t-tt-a-aac--a---aa-ct
ta-atcatg-tt-tt---aa-ct-taa-tt-t-t-g-t--g-a--gttatgca-ag-ct-
g-t-tt-taagtc-ag-ttt-a--ca----taa--aa--t-a-ag-tt--ca-a--ta-g
actc--a-t-a-a-ggtt-aacttgattc-agctt-aa-ac-at--tt-aaggcaac-ca
-gga----ttt--t-tgtt-gcagtg--
>EnSpm-N4_DR|743863
--------------aa-a----tta-t-atgatcagttagt-ca-caa-caaca--t-gt
-a--att-tgta--a--------ccaag--ttaagtgt-t-tc-a-aac--t---ta-tt
gc-attaca-ct--taataa-ct-taaaaa-a-a---t--a-c--g---ctta-aa-tg-
a-c-tt-ttaatt-tg-attaatt------------------------------------
--------t-g-a-ggtt-aatttgattc-aactt-aa-aa-aa--ag-aagacaac-ca
-t-aga----t-tt-ttt--acagtg--
>EnSpm-N4_DR|743864
-cactgc--aa-a-aa-a----tta-t-atgatcaattagt-tc-tga-cagca--a-at
-g--ttt-t--ta-g--------gtcattg-taa-cttta-tt-gtttg--t---aa-gt
ta-atcatg-tt-tt---aa-ct-taa-tt-t-g-a-t--a-a--gtttcgca-ag-ct-
g-t-tt-taagtc-ag-tttaa-------------ca--t-a-ag-tt--ca-a--tg-g
actc--a-t-a-a-ggcc-agtttgattt-aactt-aa-aa-at--tt-agggccac-ca
-ggtt----tg-tt-ttt--acagtg--
>EnSpm-N4_DR|743865
-cactgt--aa-aaat-at-----a-t-atgatcaataagt-ca-tgg-cagca--t-at
-g---tt-t--ta-g--------ttcattg------------------------------
-------------------------------------t--a-a--gttacaca-aa-ct-
g-t-tt-taagtc-gg-tttaa--ca----ta----a--t-a-tg-tt--ta-a--tt-g
actc--a-a-a-a-tgtt-tatttgattc-agctttaa-aa--t--gg-aaggcaac-ta
-gga----tgt-tt-tttta--------
>EnSpm-N4_DR|743866
-cactgt--ga-a-aa-t----tga-t-atgatcagttagt-ca-tga-caacc--t-at
-----tt-t--tt-g--------ttcattg-taa-ctt-a-tt-a-aac--t------c-
-----gatg-tt-ct---aa-ct-taa-ct-t-t-g-t--a-a--gttattca-ag-ct-
g-t-ta-tatgtt-ag-tttaa--ca----taa--tt--t-a-ag-tt--ca-a--ta-a
actc--a-t-a-g-ggtt-aattagattc-agcct-aa-ac-a------aaggcaac-ca
-ggatt--ttt-tt-ttt--acagtg--
>EnSpm-N4_DR|743867
-cattgt--a--a-aa-a--t-ata-t-atgatcaattagt-ca-tga-cagct--t-at
-g--ttt-t--ta-t--------ttcattg-taatatt-a-tt-a-aac--c---ag-gt
ta-atcatg-tt-ct---aa-ct-taa-tt-g-t---t--a-t--gctatgca-ca-ct-
t-t-tt-taagac-ag-tttaa--ca----tga--ta--t-a-ag-tt--ca-a--ta-g
agtc--a-t-a-a-ggtt-aatttgattc-cactt-aa-ag-at--tt-aaggcaac-ca
-gg-----cat-tt-tt---acagcg--
>EnSpm-N4_DR|743868
-cactct--aa-a-aa-a----tga-t-aggatcaattagt-cc-tga-cagca--t-gt
-gtacat-t--ta-g--------ttcattg-taa-cct-a-tt-a-aac--t---aa-gt
ta-atcaag-tt-ct---aa-ct-taa-tt-t-t-c-t--a-a--gttaagca-ag-ct-
g-t-tt-taagtc-ag-tttaa--ca----taa--ta--t-a-ag-ct--ca-a--tg-g
actc--a-t-a-a-gatt-aatttgattc-agctt-aaaa------at-acgacaaa-ag
-gga-----tt-tt-ttt--atagtg--
>EnSpm-N4_DR|743869
---------aa-a-aa-a----tta-t-agga-caaaaagt-ca-tga-ctata--a-at
-g--ttt-t--ta---------tgttactt-taa-ctt-a-tttt-aa---t---aa-gt
ta-atcagg-tt-tc---aa-ctattc-aa-c-tg--t--a-a--gttatgca-a-----
------------------------------------------------------------
------------------------------------------------------------
----------------------------
>EnSpm-N4_DR|743870
-cactgt--a--a-ag-a--t-tta-t-ataaataattagt-ca-tga-cagca--t-at
-g--ttt-t--ta-a--------ttcactg-taa-ctt-a-tt-a-agc--t---aa-gt
ta-atcatg-tt-ct---ga-ct-taa-tt-t-t-a-t--a-a--gttatgca-ag-ca-
g-c-tt-taagtg-ag-ttgaa--ca----taa--ta--t-a-ag-tt--ca-g--tg-g
actc--a-t-g-a-ggtt-aatttgatcc-agctt-aa-aa-at--tt-aaggcaac-ca
-ggat---ttt-tt-ttt--atagt---
>EnSpm-N4_DR|743871
-cactgt--ta-a-aa-atttctta-t-aaaattagtcagt-ca-tga-caaga--t-g-
----ttc-t--ca-g--------ctaattg-taa-ctt-a--t-----c--t---aa-gt
ta-atcatg-tt-ct---aa-ct-taattt-tatagtta-a----------ca-ag-ct-
--------------g--ctta---ta----taa--ta--t-g-agtt---ca-a--ag-g
agtc--a-t-a-a-g---------------------------------------------
----------------------------
>EnSpm-N4_DR|743872
---tgta---a-a-aa-t----aga-t-atgaccaactagt-ca-tga-aagca--c-aa
-g--ttt-t--ta-g--------ttcattg-taa-ctt-a-tt-a-aact-----aa-gt
ta-atcatg-tt-ct---aa-ct-tta-ta-t-g-t-t--a--------tgca-ag-ct-
g-t-tt-taaggc-ag-tttaa--c-----------a--t-a-ag-tt--ca-g--tg-a
actc--a-t-a-a-gatt-attttgattc-agctt-aa-aa-at--tt-aaggcaac-ca
-gta----ttt-tt--------------
>EnSpm-N4_DR|743873
------------------------------------------------------------
----ttt-t--ta-g--------ttcattg-taa-ctt-a-tt-a-aac--t---aa-gt
ta-atcatg-tt----------------------------a-a--gttatgca-ag-at-
g-t-tt-taagtc-aa-tttaa--ca----taa--ta-------g-tt--ca-a--tg-g
actc--a-a-a-g-t-tttaa-ctaaatc-aaatt----ag-tt--tt-aaggcaac-c-
-gggac--ctt-tt-ttt--acagtg--
>EnSpm-N4_DR|743874
-cactgt-taa-a-aa-a----atg-t-atgatcaattagt---------------c-ct
-a--ttt-t--ta-g--------gtcatcg-taa-ct----tt-a-aac--t---aa-at
ca-atcatg-ct-ct---aa-ct-taa-tt-t-t-a-t--a-a--gttaggca-ag-ct-
g-t-tt-taagtc-aa-ttcaa--ca----taa--------a-ag-tt--ca-a--tg-g
accc--a-t-a-a-gaat-aatttgattc-agctt-aa-a--at--tt-gaggcaaa-ca
-gga----ttt-ct-t------------
>EnSpm-N4_DR|743875
-cactgt--a--a-aa-a----tta-c-atgatcagttagt-ca-tga-cagca--t---
----gtt-t--ta-g--------ctcattg-taa-ctt-a-tt-a-aac--t---aa-gt
ta-atcatg-tt-ca---aa-ct-taa-tt-t-t-att----a--gttaggca-ag-at-
t-t-ttttaagtc-ag-tt-aa--ca----taa--ta--t-a-ag-tt--ca-a--tg-g
actc--a-t-a-a-gggt-aaatttataa-agctt-aa-aa-at--tg-aaggcaac-ca
-gga----ttt-tt-ttt----------
>EnSpm-N4_DR|743876
-cactgt--aa-a-ca-c--aaatg-t-atgatcagttagt-ca-tgg-ctgca--t-at
-g--ttt----ta-g--------tgcattg-taa-ctt-a-ct-a-aac--t---aa-gt
ta-atcatg-tt-ct---aa-ct-taa-tt-t-t-a-t--a-a--gttatgca-ag-ct-
g-t-tt-taagtc-ag-tttga--ca----taa--ta--t-a-ag-tt--ca-a--tg-g
attt--g-t-a-t-ggtt-atgttgattc---------------------aggcaac-ca
-gga----tct-tt-tta--acagtg--
>EnSpm-N4_DR|743877
---ctgt---a-a-aa-a----tat-a--tgagtaaatatt-at-tga-ctgct--t-tt
-g---tt-t--ta-g--------gtcatta-taa-ctt-a-tt-a-aac--t----a-gt
ta-atcatg-tt-ct---aa-ct-taattt-t-tt--t--a-a--gttacgca-ag-ct-
g-t-tt-tcagtc-ag-tttaa--ca----tga--ta--t-g-ag-tt--ca-a--tt-g
act---------c-ggtt-attttgattc-agctt-aa-aa-ac--tt-aaggaaacc-a
gg------atg-tt--------------
>EnSpm-N4_DR|743878
-------------------------------atcaattagt-cc-tga-cagca--g-at
-g--ttt-t--ta-g--------gtcattg-taa-ctt-a-tt-a-aac--c---aa-gt
aa-tccatg-tt-ct---aa-ct-taattt-t-t-t-t--a-a--gatacgca-ag-ct-
g-t-tt-taagtc-ag-tttaa--ca----taa--ta--t-a-tg-tt--ca-a--tg-a
actc--a-t-a-a-agtt-aatttgattc-agctttaa-aa-at--at-g---caac-ca
-ggat-------tt-tttt-gcagtg--
>EnSpm-N4_DR|743879
-----------------------------------atcagt-cc-taa-cag----c-at
-g-tt-t-t--ta-t--------gtcattg-tca-g-----------------------t
ta-gtcatg-tt-ct---aa-ct-taa-tt-t-t-c-a--a-a--gttacggc-ag-ct-
g-t-tt-taagtc-ag-tttaa--ca----taa--ta--t-a-ag-tt--ca-g--tg-g
actttac-a-a-c-agtt-aatttgattc-agctt-aa-aa-at--gt-aaggcaac-ca
-gga------t-tt-ttt--acggtg--
>EnSpm-N4_DR|743880
-----------------------------------atcagt-cc-taa-cag----c-at
-g-tt-t-t--ta-t--------gtcattg-tca-g-----------------------t
ta-gtcatg-tt-ct---aa-ct-taa-tt-t-t-c-a--a-a--gttacgca-ag-ct-
g-t-tt-taagtc-ag-tttaa--ca----taa--ta--t-a-ag-tt--ca-g--tg-g
actttac-a-a-c-agtt-aatttgattc-agctt-aa-aa-at--gt-aaagcaac-ca
-gga------t-tt-ttt--acggtg--
>EnSpm-N4_DR|743881
------------------------------------------------------------
--------------------------------aa-ctt-a-gt-a-aac--t---aa-gt
ta-atcatg-ct-ct---aa-ct-taa-tt-t-t-a-t--a-a--cttatata-ag-ct-
g-t-tt-taagtc-ag-tttaa--ca----taa--ta--t-a-ag-tt--ca-a--cg-g
acttaca-t-a-a-ggtt-aatttgagtc-aactt-aa-ca-at--tt-aaggcaac-c-
----------------------------
>EnSpm-N4_DR|743882
---ctgt--a--a-aa-a--a-tta-t-atgaacaattagt-ca-tga-cagca--t-gg
-g--ttt-t--ta-a--------ttcattg-tac-ctt-c-tt-t-aac--t---aa-gt
ta-atcatg-tt-ct---aa-ct-taa-tt-t-t-a-t--a-a--gttacacc-aa-ct-
g-t-tt-taagtc-ag-tttaa--ca----tca--tt--t-a-ag-tt--ca-a--tg-g
actc--t-t-c-atggtt-aatttgattc-agctt-aa-aa-at--tt-aaggcaag-ca
-gga-----tt-tg-ttt--acagtg--
>EnSpm-N4_DR|743883
------------------------------------------------------------
--------------------------atca-------a-g-tt-a-act--g---aa-gt
-------------------------------t-tg--t--a-a--gccacaca-ag-ct-
g-t-tt-taagtc-ag-ttaaa--tg----aaa--t--tt-a-ag-tt--aa-agt---g
actc--a-t-a-a-ggtc-aatttgattt-aacgt-aa-aa-at----------------
----------------------------
>EnSpm-N4_DR|743884
----------------------------------agttaat-cg-tg-------------
------------------------------------------------------------
----------ct-ct---tg-ct-tca-tt-t-t-a-t--a-a--gtgatgca-ca-ca-
g-t-tt-taattc-ag-tttaa--ca----taa--ta--t-a-ag-tt--ca-gt-----
---------------gtt-tatttgagtc-atctt-aa-ca-at--tg-aaagcaag-ca
-ggg----ttg-tt-tt---acagtg--
>EnSpm-N4_DR|744798
--actgt-aaa-a-aa-a----ata-t-atgatcaataagt-ca-tga-caaca--t-at
-g--ttt-t--ta-g--------ttattca-tgt-t-----------aa--t---ca-gt
ta-atcatg-tt-ca---ac-ct-ttt-tt------------------------------
g-t-tt-taagtc-ag-cttaa--ta----taa--ta--t-a-ag-tt--aa--------
------------------------------------------------------------
----------------------------
>EnSpm-N4_DR|744799
------------------------a-t-atga----------------------------
-t---tt-t--ta-g--------tttattg-taa-ctt-g-tt-a-agc--a---aa-gt
ta-ttcatg-tt-ac---aa-ct-taa-tt-t-t-a-t--a-g--gtcaggca-ag-ct-
g-t-tt-taagtc-ag-tttaa--ca----taa--ta--t-aa-g-tt--ca-a--ta-g
a-----------------------------------------------------------
----------------------------
>EnSpm-N4_DR|824449
-cactgt--aa-a-aa-a----tta-t-atgattaattatt-ca-tg------------t
-g--ttt-t--ta-g--------atcattg-taa-ctt-a-tt-a-aac--t---aa-gt
ta-atcatg-tt-ct---aa-ct-tga-tt-t-g-a-c--t-t--gttatgcg-ac-tg-
t-c-ac-----------attaa--cg----taa--ct--c-atag-tt--ca--------
---------------------tttgattc-agcat-aa-aa-at--tc-aaggcaac-ca
-gtt----ttt-tttcat--agt-----
>EnSpm-N4_DR|824450
-----------------a--t--ga-t-atggccaattagt-tc-cga-cagta--t-at
-a-tttt-t--ta-t--------gttattg-taa-ctt-ag----------t---aa-gt
ta-atcatg-tt-ct---aa-cc-taa-tt-t-t-a-t--a-a--gttacacg-ag-ct-
a-a-tt-taggtc-ag-tttaa--ca----taa--ta--t-a-ag-tt--ct-a--at-c
actc--a-t-a-a-ggtt-aatttgattt-aactt-aa-aa-gt--tt-gaggcagc-ca
-g--------------------------
>EnSpm-N4_DR|824451
-cactgt--aa-a----a--a-tta-t-atgatcaattagt-cc-tga-cagca--t-at
-g--ttt-t--ta-g--------gtcattg-tag-ctt-a-at-a-aat--t---aa-gt
ta-atcatg-tt-at---aa-ct-tta-tc-g-t-a-t--a-a--gttacgca-ag-ct-
g-t-tt-taagtc-ag-tttaa--ca----tag--ca--t-a-ag-tt--cg-a--at-g
actc--a-t-a-a-ggtt-aatttgatgt-agctt-aa-aa-aa-att-aaggcaac-ca
-gaa-----tt-tt-tt-----------
>EnSpm-N4_DR|824452
-cactgt--ta-a-aa-t----t-----atgaccaattagt-cc-tg--cagca--t-at
-g--tttt------g--------ttcattg-tac-ctt-a-tt-a-aat--t---aa-gt
-----------t-ct---aa-ct-taa-tt-t-t-a---------------tt-ag-ct-
g-t-tt--aagtc-ag-tttaa--catatataa--ta--t-a-ag-gt--cc-a--tg-g
actc--a-t-a-a-gatt-aatttgattt-agctt-aa-aa-at--tt-aggacaac-cg
-gga----ttt-tt-t------------
>EnSpm-N4_DR|824453
----------------------------------------------ga-taaca--t-tt
-g--ttt-t--ta-g--------ttacttg-caa-ctt-a-tt-a-aac--t---aa-gt
ca-atcttg-tt-ct---aa-ct-caa-tt-t-t-t-t--a-a--gttaagtg-ag-ct-
a-t-tt-tacgtc-ag-tttaa--ta----taa--ta--t-t-ag-tt--ca-a--at-g
gctc--a-c-a-t-ggtt-aatttgattg-agctt-aa-aa-at--gt-aaatcaat-cg
-gta-----gt-tt-t----acagtg--
>EnSpm-N4_DR|824454
-cactgt--aa-a-aa-a-aa---a-t-aggatcaaatagt-ca-tga-tagca--t-at
-g--ttt-t--ta-g--------ttcattg-tta-ctt-a-tttt-aac--t---aa-ct
ta-atcatc-tt-ct---aa-tt-taa-tt-t-t-a-t--a-a--gttacgca-ag-ct-
g-t-tg-taagtc-ag-cttaa--ca----taa--ta--t-a-ag-ct--ca-a--tg-g
actc--a-t-a-a-ggat-aatttgattc-agctc-aa-aa-at--at-aaggcaac-ca
-gc---------at-ttt----------
>EnSpm-N4_DR|824455
-cactgt--aa------a--a-aaa-t-atgatcaataagt-ca-tga-cagca--t-ag
-g--ttt-t--ta-g--------tt----------ctt-c-tt-t-aat--t---aa-gt
ta-atcatg-tt-ct---aa-ct-tga-tt-t-t-a-t--a-a--gttacaca-ag-ct-
g-t--------------tttaa--ca----taa--ta--t-a-ag-tt--ca-a--tt-g
actc--a-t-a-a-ggtt-aattcgattc-agctt-aa-aa-at--tt-aaggcaac-ca
-gga-----tt-tt-ttt--t-------
>EnSpm-N4_DR|824456
-cactgt--aa-a----a----tta-t-atgatcagttagt-ga-tga-caaca--t-at
-g--ttt-t--ca-g--------ttcattg-taa-ctt-g-tt-a-aac--t---aa-gt
ta-atcatg-tt-ct---aa-ca-taa-tt-g-t-a-t--a-a--attagcca-ag-ct-
g-t-tt-taagtc-ag----------------------------------------tg-a
attc--a-t-a-g-gatt-aatttgattc-agctt--a-aa-tt--tg-aaagcaac-ca
-gga----t-t-tt--tt--acagtg--
>EnSpm-N4_DR|824457
------------------------------------------------------------
------t-t--ta-g--------ttcattg-taa-ctt-a-tt-a-aac--t---aa-gt
ta-atcatg-at--t---aa-ct-taa-tt-t-g-a-t--a-a--gttatgca-ag-ct-
g-t-tt-taagtc-ag-ttaaa--gc----tta--aa--t-t-a----------------
-------------------aatttaa----------------------------------
----------------------------
>EnSpm-N4_DR|824458
-----------------a----tta-t-aggatcaattagt-ca-tga-ctaca--t-at
-g--ttt-g--ta-g--------ttaattg-taa-ctt-a-tc-a-aac--t---aa-gt
ta-atcatg-tt-ct---aa-ct-taa-tt-t-t-a-t--a-a--gttaagaa-ag-ct-
g-t-tt-taagtt-ag-tttaa--ta----taa--ta--c-a-ag-tc--ca-aat---g
actc--a-t-a-a-ggtt-aatttgattc-agctt-aa-aa-ac--tt------------
----------------------------
>EnSpm-N4_DR|824459
---cact-gta-a-aa-t----ata-t-ataatcaattagt-ca-tga-cagca--t-at
-t--ttt-g--ta-g--------ttaatta-taa-ctt-g-tt-a-aac--t---aa-gt
ta-attatg-tt-tt---aa-ct-tat-tt-t-t-a-t--a-a--attaagta-ag-ct-
g-c-tc-taagtt-ag-tttaatatt----aaa--ta--c-a-ag-tt--ta-aat---g
actc--a-t-g-c-gttt-aatttgattc-aactt-aa-aa-ac--tt-aaggaaac-aa
-gta----ttt-tt------acagtg--
>EnSpm-N4_DR|824460
-cactgc--aa-a--c-a--a-tta-t-atgatcaatacgt-cc-taa-cagca--c-at
-g---tt-t--ta-g--------gtcattg-caa-ctt-a-tt-a-aac--t---aa-tt
ta-atcatg-c--tt---aa-ct-taa-tt-t-t-a-t--a-a--gttacgca-ag-ct-
g-t-tt-taagtc-ag-tttaa--ca----taa--ta--t-a-ag-tt--ca-g--tg-g
actc--a-t-a-a-ggtt-aatttgattc-aactt-aa-aa-at--tt-aaggcaac-ca
-gga------t-tt-ttt--acagtg--
>EnSpm-N4_DR|824461
--attgt--aa-g-a--a--a-tta-t-atgatcaattagt-cc-tga-caaca--t---
-g--ttt-t--ta-g--------gtcattg-taa-ctt-a-tt-a-aac--t---aa-gt
ta-atcatg-ct-ct---aa-ct-tta-tt-t-t-t-t--a-a--gttatgca-ag-ct-
g-t-tt-taagtc-ag-tttaa--ta----taa--gt--t-t-a---------a--tg-g
actc--a-t-a-a--att-aatttgattc-aactt-aa-aa-a--att-aaggcaac-ct
-ggat---ttt-tt-ttt--acagtg--
>EnSpm-N4_DR|824462
-cactgt--aa-a-aa-a--t-tgg-t-atgcatgtt--at-gc-ata-tagca--t-at
-gt--tt-t--tt-g--------gtcattg-taa-ctt--------------------gt
ta-atcatg-ct-ca---aa-at-taa-tt-t-t-c-t--a-a--gttatgaa-ag-ct-
a-t-tt-taagtc-ag-tttaa--ca----taa--ta--t-a-ag-tt--ca-a--tg-g
actc--a-t-a-a-gatt-aatttgattc-aactt-aa-aa-at--tt-aagacaac-ct
-ggat-------tt-ttt--acagtg--
>EnSpm-N4_DR|824463
-cactgt--aa-a-aa-a--t-tg--t-atgatcgattagt-cc-tgc-caga---a-aa
-t--gtt-t--ta-g--------gtcattg-taa-ctt-a-tt-a-aac--t---aa-gt
ta-ataatg-ta-cc---aa-ct-taa-tt-t-t-c-c--a-a--gttatgca-ag-ct-
g-c-tt-taagtc-ag-tttaa--ca----taa--ta--t-a-ag-tt--ca-a--ta-g
actc--a-t-a-a-aggt-aatttgattc-agctt-aa-at-at--tt-aaggcaag-ca
-gga----ttt-tt-ttt--acagt---
>EnSpm-N4_DR|824464
-----------------------ta-t-atgatcaattagt-tc-tga-cagca--c-at
-g---tt-t--ta-g--------ttcattg-taa-gtt-a-tt-a-aac--t---aa-cc
ta-atcatg-ta-ct---aa-ct-taa-tt-t-t-c-t--a-a--gttacgca-ag-ct-
g-t-tt-tatgtc-ag-tttaa--ca----taa--ta--t-a-ag-tt--ca-a--tg-g
acac--a-a-a-a-ggtt-taattaattc-agctt-aa-aa-at--tt-aagacaac-ca
-gga-----ct-tt-ttt--acagtg--
>EnSpm-N4_DR|824465
------t--aa-a-aa-a----ata-t-atgatcaaaatgt-tt-taa-c---------t
-c--att-t--ta---------aaactttt-taa-ctc-a-tttt-aa---t---ca-gc
ta-atcagg-tt-cc---aa-cttaat-tt-t-gt--t--c-a--gttataca-aca-t-
-----t-taa-------cttaa--------tat--t--tt-a-gt-c-------------
--------------agtgt-gactgatgt-aagtt-ga-ta-tg--ac-taaaaagt-ta
-a------ttgaat-tc-----------
>EnSpm-N4_DR|824466
---------------a-a--a-tta-t-atggtcaattatt-ca-tga-caaca--t-at
-g--ttt-t--ta-g--------tttattg-tag-ttt-a-tt-a-aac--t---aa-gg
tg-atcatg-tt-ca---aa-ct-tag-tt-t-t-a-t--a-a--gttacaca-ag-ct-
---------------g-tttaa--ca----taa--tg--t-a-ag-tt--ta-a--tg-g
actc--a-t-a-a-------atttgattc-agctt-aa-aa-at--tc-aaggcaac-ta
-ggat-------tt-ttt--gcagtg--
>EnSpm-N4_DR|824467
------------------------------------------------------------
-----tt-t--ta-g----ttat----ttc-taa-ctt-a-tt-a-aac--t---ac-gt
ta-atactg-tt-cc---aa-ct-taa-tt-g-t-a-t--g-a--gttacgca-ag-ct-
c-tatg-caagtc-ag-tttaa--tat---taa--ta--t-g-ag-gt--ct-at-----
--------------------ttttgattc-agctt-aa-aa-aa--tg-aaggtaac-ca
-gat----tta-tt-tt---acagt---
>EnSpm-N4_DR|824468
-cactgt---a-a-aa-a--t-att-t-atgatcaattagt-cc-tga-cagta--c-at
-g--ttt-t--ta-g--------tttattg-taa-ctt-a-ct-a-a-c--t---aa-gt
ta-atcatg-ct-ct---aa-tt-taa-tt-g-t-att----a--gttgcgca-ag-ct-
g-t-tt-taagtc-gg-ttt----------caa--t---t------tt--ca-------g
gttc--a-------ggtt-aatttggttc-agctt-aa-aa--t-ttt-taggcaac-ca
-ggat---ttt-tt-ttt--acagtg--
>EnSpm-N4_DR|824469
--actgt--aa-ataa-a----tta-t-atgatcaattaat-ca-tgg-ca-ca--t--t
---tttt-t--ta--t-------ttcaatg-caa-ct-aa-tt-a-aact-t----g-gt
-aaatcatg-tt-ct---aa-ct-taa-tt-t-tc--t--a-a--gctacgca-ag-ct-
g-t-tt-taaatc-ag--ttaa---a----tta--ta--t-a-ag-tt---a-a--tg-g
actc--a-t-a-a-ggcc-aa-ttgattc-a-ctttaaaaaaa-----aaaggtaac-ca
-g-a----ttt-tt-t----acagtg--
>EnSpm-N4_DR|824470
------------------------------------------------------------
----------------------attaatca-------t-a-ac----------------t
ta-ttaatg-tg-ta---aa-ct-ta-----c-tt--t--a-a--attataaa-ag-cc-
a-t-tt-taagtc-ag-ctgaa--gg----taa--t--tt-a-ag-tt--aa-agt---g
actc--a-t-t-a-cg-t-aaactgattt-aacgt-ta-a--------------------
----------------------------
>EnSpm-N4_DR|824471
-cactg---ta-a-aa-a--a-ata-t-atgatcaattagt-ca-tga-tagca--t-at
-g--ttt-t--ta-g--------gt------------------------------ag-gt
ta-atcatg-tt-ct---ga-ct-taa-tt-t-t-a-t--a-a--gtaacaaa-ag-at-
g-t-tt-taagtt-ag-tttaa--ca----taa--ta--t-a-ag-tt--ca-a--ta-t
actc--a-t-a-a-ggtg-aatttgattc-agctt-aa-aa-ag--tt-aaggcaat-ca
-gga----tgt-tt-tt-----------
>EnSpm-N4_DR|824472
-cactgt--aa-a-aa-a------------aattgtttatt-ca-tgg-cagca--t-at
-g--ttt-t--ta-g--------ttcatta-tga-cgt-a-tt-a-aac--t---aa-at
ta-atcatg-tt-ct---ag-ct-tga-tt-t-t-a-c--a-a--gttatgta-ag-ct-
g-t-tt-taagtc-ag-tttaa--ca----tat--tattt-a-ag-tt--ca-a--tg-g
actc--a-a---t-ggtt-aatttgattc-aactt-aa-aa-at--tg-aaggcaac-ca
-gga-----tt-tt-att--acagtg--
>EnSpm-N4_DR|824473
-------------------------------gtca-ca---ac----agca-ca--t-gt
-t---ta-t--ta----------gttaa--ataa-att-g-tt-a-acc--t------gt
ttcaccct--tt--c---aa-ct-aaa-tt-t--------a-t--gt-c---a-ag-ct-
g-t-tt-taagtc-ag-ttcaa---g----taa-----tt-a-tg-tt--ta-aat---g
actt--g-t-a-a-ggttc-atttgatt--a------a-a-------------c------
----------------------------
>EnSpm-N4_DR|824474
-cactgt--aa-a--a-a--a-cca-t-atgatcaattagt-ca-tga-cagca--t-aa
-g--ttt-t--ta-c--------ttcattt-tac-ttt-a-tt-a-aac--t---aa-gt
ta-atcatg-tt-ca---aa-cg-taa-tt-t-t-a-t--a-a--attatata-ag-ct-
g-t-tt-taagtc-ag-tttaa--ca----taa--tg--t-g-ag-gt--ca-a--tg-g
actc--a-t-a-a-gatg-catttcattc-agctt-ta-aa-aa--tc-aaggcaag-ca
-ggat-------tt-ttc--acagtg--
>EnSpm-N4_DR|824475
-cactgt---a-a-aa-c--a-tta-t-atgatcaattagt-ca-tga-cagca--t-at
-g---tt-t--ta-g--------ttcattg-taa-ctt-a-tt-a-aac--t---aa-gt
ta-atcatg-tt-cc---aa-ct-taa-tt-t-t-a-t--g-a--attacgca-ag-tc-
a-g-tt-tagcat-ag-tatga----------------------g-tt--ca-a--tg-g
actc--a-t-t-c-gttt-tattttatt--------------------------------
----------------------------
>EnSpm-N4_DR|824476
------t--aa-a-aa-a----ttc-t-gtgatcaattagt-tc-tgt-cagca--g-at
-g--ttg-t--ta-g--------ttcattg-taa-ctt-a-tt-a-aac--t---aa-gt
tt-atcagg-tt-tt---aa-ct-taa-tt-t-t-a-t--a-t--gt-------------
-----------tt-ag-tttag--ca----caa--ta--t-a-ag-tt--ca-a--tg-a
actt--a-t-t-a-ggtt-aatttgattc-cgctt-aa-aa-at---t-gacacaac-ca
-gga----ttt--t-ttt--actgtg--
>EnSpm-N4_DR|824477
-cattgt--aa-a-aa-a----aaa-c-atgatcaattagt-cc-tga-cagca--t-at
gt---tg-t--ta-g--------tttactg-taa-ctt-g-tt-a-aaa--t---aa-gt
ta-atca---------------------------------------------------t-
g-t-tt-taattc-ag-tttaa--ca----taa--ta--t-a-ag-tt---a-a--gg-g
actc--a-t-a-a-ggtt-catttgattc-agctt-aa-aacat--tt-aaggaaac-ca
-gga-----ct-tt-tta--acagtg--
>EnSpm-N4_DR|824478
-cactgt-aaa-a-aa----------t-atgatcaattagc-cc-cga-cagca--t-at
-g---tt-t--tagg---------tcattg-taa-ctt-a-tt-t-tat--t---aa-gt
ta-attatg-tt-at---aa-ct-taa-tt-t-t-a-a--a-a--gttaggca-a-----
----------cct-ag-tt-----------taa--ta--t-a-ag-tt--ca-a--ca-a
gctc--a-c-a-a-ggtt-aatttgagtc-agctt-aa-aa-a--attgaatgcaac-ca
-gga----tgc-tt--tt--acagtg--
>EnSpm-N4_DR|824479
------------------------------------------------------------
-----------------------------------------tt-a-a-a--c---aa-gt
ta-atcatg-tt-ct---ga-ct-taa-tg-t-t-g-t--a-a--gttataca-ag-ct-
g-t-tt-aaagct-aa-tttaa--ca----taa--ta--c-g-tg-tt--ca-a--tg-g
attc--a-t-a-a-agtt-aatttgattc-agctt-aa-aa-at--tt-aattcaac-ca
-gg-----att-ttgttt--acagtg--
>EnSpm-N4_DR|824480
------------------------------gaccaa--agt--a-tga-c----------
-a---gc-a--tatg--------ata-ttg--aa-ctt-a-ttca-aa---t---aa-gc
ta-actatg-t-------------------------------------------------
----------tac-ag-attat--tt----taa-gta----t-a--t----a-aactg--
-ttt----t-----aatc-agtttaatct-a------------------------at--a
----------t-gtgtt--aaat-----
>EnSpm-N4_DR|824481
------------------------------------------------------------
------------------------------------------------c--t---aa-gt
ta-atcatg-tt-ct---ta-ct-taa-tt-t-t-a-a--a-a--gttacaca-ag-ct-
g-t-tt-taggtc-ag-tttaa---a----tta--ta--t-a-ag-tt--ta-a--tg-g
actc--a-t-a-g-ggtt-aaattgattc-agctt-aa-aa-at--tt-aaggcaac-ca
-ggattttttt-tt-ttt--acagtg--
>EnSpm-N4_DR|824482
------------------------------------------------------------
------------------------------------------------------------
-------------------at-t-tta-ca---aga-t-------attataca-aga-t-
--a-tt-taa---------------a----tca---g--t-a-ag-tt--ca-a--tg-g
actc--a-t-a-a-ggtt-agtttgattc-agctt-aa-ag-at--tt-aaggcaaa-aa
-gga----tat-tt-t----acag----
>EnSpm-N4_DR|824483
-cactgt---a---aa-a--a-tta-t-ataatcaattagt-cc-tga-cagca--t-at
-g--att-t--ta-c--------tccattg-gta-ctt-t-tt-a-aac--t---aa-gt
ta-atcatg-tt-cc---aa-ct-taa-ct-t-t-a-t--a-a--gtcacgca-ag-ct-
g-t-tt-aaagtc-ag-tttaa--aa----taa--ta--t-a-ag-tt--ca-a--tg-g
attc--a-t-a-a-agtt-aatttgattc-agctt-aa-aa-at--ta-agg-tgac-ta
-gga----ttt-ta-ttt--acagtg--
>EnSpm-N4_DR|824484
-cactgt--aa-a--a-a--a-taa-t-atgatcaattagc-cc-caa-ccgca--a-at
-g--ttt-t--ta-g--------gtcatta-taa-ctt-a-tt-a-aac--t---aa-gt
ta-atcttg-tt-ct---aa-ct-taa-tt-t-t-a-t--a-a--g--------------
-----------tc-ag-tttag--ca----taa--------a-aa-at--ta-a--tg-g
actc--a-t-a-a-gata-aattggattc-agctt-aa-aa-at--tt-aagacaac-ca
-ggat---ttt-tt-tt-----------
>EnSpm-N4_DR|824485
-cactg---tt-a-aa-a--a-tga-t-ataaacaattagt-ca-tga-aactg--t-at
-g--ctt-t--tt-g--------ttcattg-taa-ctt-a-tt-a----------aa-at
ta-atcatg-tt-tt---aa-ct-taa-tt-t-t-a-t--a-a--gttatgca-at-ca-
g-t-tt-taagta-ag-tttaa--cg----taa--ta--t-a-ag-tt--ca-a--tt-g
actc--a-t-a-a-ggtt-aatttgattc-agctt-aa-aa-at--at-aaggcaac-cc
-gtt----ttt-tt-ttt----------
>EnSpm-N4_DR|824486
-cactgt--aa-a-a--a--a-tta-t-a----agatcagt-ca-tga-cagca--t-ag
-g--ttt-t--ta-g--------ttcattg-taa-ctt-a-tt-a-aac--t---aa-gt
ta-atcatg-tt-ct---aa-ct-taa-tt-t-t-a-t--a-a--ggtttgca-ag-ct-
g-t-tt-taagtc-ag-ttcaa--ca----taa--ta--t-t-ag-tt--aa-a--tg-a
attc--a-t-a-a-tgtt-aatttgattc-agctt-aa-at-a--tta-aaggcaac-ca
-ggg--------tt-ttt--acagtg--
>EnSpm-N4_DR|824487
----------------------------atgatcaattaat-cc-taa-ctgcat-a-tg
-g--cat-t--ta-g--------gtcattg-taa-ccc-a-tt-a-aac--t---ac-aa
ta-atcatg-tt-ct---aa-ct-taa-tt-t-t-a-t--a-a--ggtataca-ag-gt-
g-t-tt-aacttc-agttttga--ct----taa--ta--t-a-aa-ct--ca-a--gg-g
attc--a-t-a-a-gattcat-ttaagtc-agctt-aa-aa-at--tg-aaagcaac-ca
-gga------t-tt-ttt--acagtg--
>EnSpm-N4_DR|824488
-cactgt--aa-a--a-a--t--tc-t-atgatcaattagt-ta-aga-caaca--c-at
-g--att-t--ta-g--------ttcattg-taa-ctt-a-tt-a-aac--a---aa-gt
aa-atcatg-tg-ct---aa-ct-taa-tt-t-t-a-t--a-a--gttacaca-ag-ct-
g-t-tt-tgagtc-ag-tttaa--ca----taa--ta--t-a-ag-tc--ta-a--ag-g
actc--a-t-a-a-ggtt-aatttgatta-agctt-aa-aa-at--tt-aaagcaac-ca
-gga----ttt-tt-ttt--tcagcg--
>EnSpm-N4_DR|824489
-cactgt--aa-a-ac-c----tta-t-atga-taaaaagt-ct-caa-caaca--a-at
-g--ttt-t--tt---------tatgttac-t---ttt-a-cttt-aa---t---aa-gt
ta-atcagg-tt-tc---at-ca-aaa-tt-t-at--c--t-a--gctatgta-aga-t-
-----t-taa-------attaa--------tat--c--ta-a-ag-tc------------
--------------agttt-gactaacat-aagtt-------------------------
----------------------------
>EnSpm-N4_DR|824490
-cactgtaaaa-a-aa-a----ata-t-atgatcaattagt-cc-tga-taaca--t-at
-g--ttt-t--tagg--------gtcattg-taa-gtt-a-tt-a-tac--t---ta-gt
ta-atcatg-tt-tt---aa-ct-t-a-tt-t-t-t-t--a-a--gttaagca-ag-ca-
g-t-tt-taagtc-ag-gttaa--ca----taa--ta--t-a-aa-tt--ta-gtg---g
actg--a-t-a-a-ggtt-gatttgattc-agc---ag-ga-at--tt-aaggcaac-ca
----------------------------
>EnSpm-N4_DR|824491
-cacttt--aa-a-ca-a------t-t-a--attaatttgt-cc-tga-ccgca--t-at
-g--ttt-t--ta-g--------gtcattg-taa-ctt-a-tt-a-aaa--c---aa-gt
ca-atcatg-tt-ct---aa-ct-taa-tt-t-t-a-t--a-a--gttacaca-ag-ct-
g-g-tt-taagtc-aa-tttaa--ca----ttc--tt--t-a-ag-tt--ca-g--tg-g
actc--a-t-a-a-ggtt-aatataattc-agctt-ga-at-at--tt-aaggcaac-cc
-aga----ctt-tt-tt---acaatg--
>EnSpm-N4_DR|824492
-cactgt-----a-aa-a--a-aaa-t-cctatcaattagt-ct-tga-cggca--t-gt
-g--ttt-t--ta-g--------ttcattg-taa-ctt-a-tt-t-aac--t---aa-gt
ta-atcatg-tt-ct---aa-tt-taa-tt-t-t-a-t--a-a--gttatgca-ag-ct-
g-t-tt-taagca-ag-tttaa--ca----tag--ca--t-g-ag-tt--ca-a--tg-g
actc--a-t-a--tagta-cgtttaatt-------------------------------a
-gaa----tta-gt-tt-----------
>EnSpm-N4_DR|824493
---ctct--at-a-aa-a----ttc-t-ataatcaattagt-ca-tga-cagca--t-at
-g--ttt-t--ta-g--------ttcat--------------------------------
--------------------------------------------------gct-ag-ct-
g-t-tt-taagtc-ag-cttag--ca----taa--ta--t-g-ag-tt--ca-a--tg-g
actc--a-t-a-a-gttt-aattagattt-agctt-aa-aa-tt--tt-aaggcaaa-ca
-gga----t-t-tt--tt----------
>EnSpm-N4_DR|824494
------------a-aa-a--a-att-t-atgatcaattagt-ca-tga-cagca--t-at
-g--ttt-t--ta-g--------ttcattg-taa-ctt-a-tt-a-aac--t---aa-gt
ta-atcttg-tt-tt---aa-cc-taa-ct-t-t-a-t--a-a--gttatgca-ag-ct-
g-t-tt-taagtt-ag-ctcaa--ca----taa--ta--t-a-ag-tt--ta-a--t---
------------------------------------------------------------
----------------------------
>EnSpm-N4_DR|824495
--------------------a-t-t-a-atcatcaattagt-cc-tga-cagca--t-at
-a--att-t--ta-g--------gtcactg-taa-ctt-a-tt-a-aac--t---aa-ga
ta-atcatg-tt-ct---aa-ac-caa-tt-t-t-a-t--a-a--gttatata-ag-ct-
g-t-tt-taagtc-ag-tttaa--ca----taa--ta--t-a-a--tt--ca-a--tg-g
actc--a-t-a-a-ggtt-aatttgattt-agtat-aa-aa-tt--tt-aagaca-----
----------------------------
>EnSpm-N4_DR|824496
--cattg--ta-a-aa-a----ata-t-atgatcaattagt-ca-tga-caaca--t-at
-g--ttt-t--ta-g--------ttcattg-taa-c---a-tt-a-aacata---ca-gt
ta-atcatg-tt-ct---aa-ct-taa-tt-t-t-a-t--a-a--gttatgca-ag-at-
g-t-tt-taagtc-ag-ttgaa--ca----taa--ta--t-a-tg-tt--ca-a--tg-a
actc--a-t-a-a-ggtt-aatttaattc-agctt-aa-aa-------------------
----------------------------
>EnSpm-N4_DR|824497
-cactgt--aa-a-aa-a----aga-t-gtgctcaataagt-ca-tga-cagca--t-gt
-----tt-t--ta-g--------gtcattg-taa-ctt-a-ct-a-aac--t---aa-gt
ta-atcagg-tt-tt---aa-ct-tca-tt-t-t-a-t--a-a--gttacgca-ag-ct-
g-t-tt-taagtc-ag-ttcaa--ca----taa--ta--t-t-ag-tt--ca-a--tg-a
actc-ta-t-a-a-ggtt-aattcgattc-agctt-ta-aa-aa--tt-aaggcaac-ca
-gga----ttt-gt-tt-----------
>EnSpm-N4_DR|824498
-cacta---aa-a--a-a--a-tga-t-atgatcaattagt-ca-aga-cagca--t-at
-g--ttt-t--ta-g--------tttattg-taa-ctt-a-tt-aagat--t---ag-gt
ta-atcatg-tt-gt---aa-ct-tat-tt-t-t-a-t--a-a--gttatgca-ag-ct-
g-a-tt-taagta-ag-tttaa--ca----taa--ta--t-a-ag-tt--ct-a--tg-c
actc--a-t-a-a-ggtt-aatttgattc-tgctt-aa-aa-at--tt-aaggcaac-ca
-gga-----tt-tt-ttt--acagtg--
>EnSpm-N4_DR|824499
---------aa-a-aa-a----tta-t-atgatcatttagt-cc-tga-cagca--t-at
-c---tt-t--ta-g--------atcattg-taa-ctg-a-ct-a-att--t------ac
----tcata-tt-ct---aa-ta-aag-tt-t-t-a-t--a-a--gttatgca-ag-ct-
g-t-tt-taagta-ag-tttaa--cc----taa--ta--t-a-ag-tt--ca-a--tg-g
actc--a-t-a-a-agtt---------------------at-g---tt-aaggcaac-ta
-ggat---ttt-tt-ttt--acagtg--
>EnSpm-N4_DR|824500
-cactgc--aa-a-aa-a--a-aaa-a-atgatcaattagt-ca-tga-cagaa--t-at
-g--ttt-t--ta-g--------ttcatag-taa-ctt-a-tt-t-aac--t---aa-gt
ta-accatg-tt-ct---aa-ct-tag-tt-t-t-a-t-aa-a--gttatgca-ag-ct-
g-t-tt-taagtc-aa-tttaa-------------ca--t-g-ag-tt--ca-a--tg-g
actc--a-t-g--cgggt-aatttgattc-agc---aa-gacaa--cc---------a-a
-gaa----ttt-tt-tt-----------
>EnSpm-N4_DR|824501
------------------------------------------------------------
------------------------------------------------------------
------------------------------------------a--gttacgca-ag-ct-
g-t-tt-taggtc-ag-tttaa--ta----taa--ta--a-a-ag-tt--ca-a--at-g
actc--a-t-a-g-ggtt-catttgattc-agctt-aa-aa-at--tt-agggcaac-ca
-gta----ttt-tt-ttt--gcagtg--
>EnSpm-N4_DR|824502
-cactat--aa-a-ac-a----tta-t-gtgatcaatta------------------gat
tg---tt-t--ta-g--------ttcattg-taa-ctt-a-tt-a-aac--t---aa-gt
ta-atcatg-tt-ct---aa-ct-taa-tt-t-t-a-c--a-a--gttatgca-ag-ct-
g-t-tt-taagtt-ac-tttat--ca----taa--ta--t-acag-tt--ca-a--tt-g
actt--t-t-a-a-ggtt-aattttattc-agctt-aa-aa-aa--at-aagtcaac-ca
-gga----tt------------------
>EnSpm-N4_DR|824503
-cactat--aa-a--a-c--a-t---t-atgattaattagt-ca-tga-taaca--t-at
-g--ttt-t--ta-g--------ttctttg-taa-ctt-a-tt-a-aac--t---aa-gt
ta-atcctg---------------------------------------------------
------------------------------------------------------------
actc--a-t-a-c-ggtt-aatttgattc-agctt-aa-aa-at--tt-aaggcaac-ca
-ggt----ttt-ta-ttt--acagtg--
>EnSpm-N4_DR|824504
-cactgt--aa---aa-a--a-tta-t-gtgatcaattagt-cc-tga-cagca--t---
----ttt-t--ta-a--------gtcattg-gta-ctt-a-tt-t-aac--t---aa-gt
ta-atcaag-tt-ct---aa-ct-taa-tt-t-t-a-t--a-a--gtttcgca-at-gt-
g-t-tt-tatttc-ag-ttc-------------------------------a-a--ca-g
accc--a-t-t-a-ggat-aatttgattc-agctt-aa-aa-at--tg-aa---ggc-aa
-gca----ttc-tt-ttt--acagtg--
>EnSpm-N4_DR|824505
------------------------------------------------------------
-----------ta-a--------attatta-cag-tat----------------------
----tcatt-at-at---aa-ct-caa--t-t-t-aa---a-a--atcacaca-ag-t-g
g-t-tt-taagtc-ag-tttaa--ca----tag--ta--t-a-ag-tt--ca-a--ta-g
actc--a-t-a-a-ggtt-aatttgattc-agctg-aa-aa-a--tta-aaggcaac-ca
-gg-------a-tt-ttt--tcagtg--
>EnSpm-N4_DR|824506
---------aa-a-aa-a----cta-t-atgattaatatgt-cc-taa-cagca------
-g--ttt-t--ta-a--------gtcatta-taa-ctt-a-tt-a-aac--t---aa-gt
ta-ttcatg-tt-ct---aa-ct-tat-tt-t---aa---a-a--gttac--a-ag-ct-
t-t-tt-taaat--at-taaaa--ca----gaa--aa--tc--ag-tt--ca-a--tg-g
acct--a-t-a-a-gatt-aatttgattc-agcat-aa-aa-at--t-------------
----------------------------
>EnSpm-N4_DR|824507
-cactgt--a--a-aa-a----tgg-t-atgatcaattagt-aa-tga-cagca--t-at
-a--tt--t--ta-g--------tttattg-taa-ctt-a-tt-a-aac--t---aa-gt
ta-atcatg-tt-ct---aa-ct-taa-at-t-t-t-t--a-a--gttataca-ag-ct-
g-t-tt-aaagtc-ag-tttaa------tataa--aa--t-a-ag-tt--ca-a--tt-g
actc--a-t-g-a-ggtt-gaattgatgc-agcttaaaaaa-aa--at-aaggcaac-ca
-gga--------tt-ttt-tacaatg--
>EnSpm-N4_DR|824508
--------------------------------------agt-ca-tga-ca-------ac
-a--ttt-taca--a--------taatt--ataa-ttt-a-tt-a-gac--t---aa-gt
tt-gtcgtg-tt--tcttat-tt----ttt-t-t---t--t-t--tttcatt--------
t-t-tt-tagtta-tg-tttaaaatagttcact--t---tta-ag-ca-a-a-aat---g
actc--t-t-a-a-ggtt-aatttcattg--aaca-aa-ac-at--tg-aattcaac-ca
-g-tat--ttt-ct-tac--attg----
>EnSpm-N4_DR|824509
------------------------------------------cc-tga-cagca--t-at
-g--ttt-t--ca-g--------gtcattg-taa-ctt-t-tt-a-cac--t---aa-at
ta-atcatg-tt-cc---ta-ct-taa-tt---t-a-g--a-a--gttatgca-ag-ct-
g-t-tt-taagtc-ag-tttaa--ca----taa--at--t-a-aa-tt--aa-a--tg-g
actc--a-t-a-a-ggtt-aatttgattc-tgctt-aa-aa-at--tt-aaggcaac-ca
-cgat-----t-tt-ttt--acagtg--
>EnSpm-N4_DR|824510
-cactgt--aa-a--a-a--a-tga-t-atgatcaattagt-ct-tga-cagca--t-aa
-g--tgt-a--ta-g--------gtcattg-taa-ctt-c-tt-a-aac--t---aa-gt
ta-atcatg-tt-gt---aa-ct-taa-tt-t-t-c-t--a-a--gttatgca-ag-ct-
g-t-tt-taagtc-ag-tttaa--ca----taa--ta--t-t-aa-tt--ca-a--tg-g
actc--a-t-a-a-ggtt-aatttgattc-agctt-aa-aa-at--tg-aaggcaac-ca
-gga-----tt-tt-ttt--acagtg--
>EnSpm-N4_DR|824511
------------------------------------ttagt-ca-tga-cagca--t-at
-g--ttt-t--ta-g--------ttcattg-taa-cct-a-tt-a-aac--t---aa-gt
ta-atcatg-tt-ct---aa-ct-taa-tt-t-t-a-t--a-a--atgacaca-ag-gt-
g-c-tt-taagtc-ag-tttaa--ca----taa--ta--t-a-ag-tt--ca-a--tg-g
agtt--a-t-a-a-cttt-aattt---gc-agctt-aa-aa-gt--tt-aaggcaac-ca
-gga-----tt-tt-gtt--acagtg--
>EnSpm-N4_DR|824512
-cacttt--aa-a-aa-a----tca-t-atgatcagttagt-ca-tga-caaca--t-at
-g---tt-t--ta-g--------ttcatta-caa-ctt-t-tt-a-aac--c---aa-gt
ta-tttgtg-tt-ct---aa-ct-taa-tt-t-t-a-t--g-a--gttatgca-ag-ct-
g-t-tt-ttagtc-aa-tttaa--cg----taa--tg--t-a-ag-tt--ca-a--tt-g
actt--a-a-a-g-ggtt-catttgattc-agctt--a-aa-at--tt-aaggcaac-ca
-gga----ttt-tt-ttt--acagcg--
>EnSpm-N4_DR|824513
-cactg---ta-a-aa-a--a-tta-t-atgatcaattagt-ca-tga-aagca--t-tt
-g--ctt-t--ta-g--------ttcatta-caa-ctt-a-tt-a-agc--t---aa-gt
ta-agcatg-tt-ct---aa-ct-taa-tt-t-t-a-t--g-a--gttacgca-ca----
c-t-tt-taagtc-ag-tttaa--ca----taa--ta--t-a-ag-tt--ca-t--tg-g
acac--a-a-a-g-ggtt-aatttgattt-agctt-aa-aa-at--ta-aaggtaac-ca
-gat----ttt-tt-t-----cagtg--
>EnSpm-N4_DR|824514
------------------------------------------------------------
--------------------------------------------------------a-gt
ta-attata--------taa-tt-gacatt-t-t---a--t-g--ataatatg-ag-ct-
c-t-tt-taagtc-ag-ttaaatgtaat---ag--t---taa-aa-tc-a-a-aaa---g
tgaa--t-c-a-a-tgaa-aattcaatgt-------ga-aa-at--tt-aaggcaac-cg
-c-att--tt------------------
>EnSpm-N4_DR|824515
------------------------------------ttaat-ca-t------ta--t--c
-a--att-taac--a--------at--t---taa--gt---at-ata-a--g---ag-gt
g--atagtc-ct-tt---aa-tg-caa-tg-c-a---a--t-t--taa----a-ag-tt-
g-t-tt--aag--------taa--c-----tgat-c---c-a-a--tc-aca-t--tg--
------a---a---agc--aattgctttt-a-c---ag----------------------
----------------------------
>EnSpm-N4_DR|824516
------------------------------------------------------------
---------------------------tta-taa-ctt-a-tt-a-aac--t---ag-gt
tt-gtcatg-tt-cc---aa-ct-taa-tt-g-aa--t--g-a--gttaacaa-ag-tt-
c-t-tt-taagtc-ag-tttaa--ca----taa--t--at-a-aa-tt--ca-aat---g
actc--a-t-a-a-aggt-tatttgattc-agctt-ga-aa-atg--t-acagcaac-ca
-ttat---ttt-tt-tt---actgtg--
>EnSpm-N4_DR|824517
------t--aa-a--a-a--c-ata-t-atgatcaattagt-ca-tga-cagca--t-at
-g---tt-t--ta-g--------ttcattg-taa-ctt-a-tt-a-aac--t---aa-gt
ta-attaag-tt-ct---ag-ct-taa-tt-t-t-a-t--a-a--gttaagca-ag-ct-
a-t-tt-taaata-ag-tttaa--ca----taa--ta--t-c-ag-tt--ca-a--tg-g
actg--g-t-a-a-gatt-aatttgattc-aactt-aa-aa-aa--tt-aaggcaac-ca
-gga----ttt-tt-t-g--acagtg--
>EnSpm-N4_DR|824518
-cactgt--aa-a----a--a-tga-t-aggatcaattaat-cc-tga-cagct--t-tt
-g--ttt-t--ta-g--------gtcattg-taa-ctt-a-tt-a-aac--t---aa-gt
ta-atcatc-tt-ct---aa-ct-taa-tt-t-t-a-t--a-a--gttacacacag-ct-
g-t-tt-taagtc-ag-ttcaa--ca----taa--tg--t-a-ag-tt--ga-a--tg-g
actc--a-t-a-a-ggtt-aatttgattc-aactt-aa-ca-tt--tt-aaggcaac-ca
-gga----ttt-ct-t------------
>EnSpm-N4_DR|824519
-----------------a----tga-t-gtg-tcaataagt-ca-tga-cagca--t-at
-g--ttt-t-------------tgtaactt-caa-ctt-a-ttta-aa---t---ga-gc
tc-attgtg-tt-tc---aa-c-ttca-gc-t-tt--t--a-a--gttccaca-aga-t-
-----t-tca-------gtc-----------------------gg-tttata--------
------------------------------------------------------------
----------------------------
>EnSpm-N4_DR|824520
-cactgt---a-t-aa-a----tta-t-atgatcagtaagt-ca-tgg-caaca--t-at
-g--ttt-t--ta-g--------t---aat-taa-ctt-a-tt-a-aac--t---aa-at
tg-atcatg-tt-cc---ag-ct-taa-tt-t-t-t-t--g-g-tgttaagca-aa-ct-
g-t-tt-taagcc-ag-ttaaa--ta----tag--ta--t-a-tg-tt--ca-a------
------------------------------------------------------------
----------------------------
>EnSpm-N4_DR|824521
-cactgt--aa-a-aa-a----tta-t-atgatcaattagt-cc-tga-cagag--t-at
-g--ttt-t--ta-a--------gtcattg-tac-ctt-a-tt-a-atg--t---aa-gc
ta-ttcatg-ct-tt---aa--a-tta-aa-t-t-t-a--a-a--gttatgta-ag-ct-
g-t-tt-taagtc-ag-tttaa--ca----taa--ta--t-a-gg-tt--ca-a--ta-a
actctaa-t-a-g-ggtt-aatttgattc-agctt-aa-aa-gt--ct-aagggaac-ca
-gga----t-t-tt--tt--atagtg--
>EnSpm-N4_DR|824522
-cactgt--aa-a-aa-g-----ga-t-atgatcaattagt-ca-tga-caaca--t-at
-g--ttg-t--ta-g--------ttcattc-taa-ctt-a-ct-a-aac--t---aa-gt
ta-atcatg-tt-ct---aa-ct-ta---------------------tacgcg-ag-ct-
g-c-tt-taagtc-ag-tttaa--ca----tga--ta--t-a-ag-t-------------
------------------------------------------------------------
----------------------------
>EnSpm-N4_DR|824523
----------a-a-aa-a----tat-t-gtgatcaattagt-ca-tga-caaca--t-ag
-g--ttt-t--tt---tttttagctaattg-caa-ctt-a-tt-t-atc--c---aa-gt
ta-gtcatg-tt-cc---aa-ct-tca-tt-t-aa--a--g-gt-gttaggaa-aa-ct-
g-t-tt-taagt------ttaa--ta----taa--t--aa----g-tt--ca-aat---g
actc--a-t-a-a-ggtt-aatctgattc-agttt-aa-aa-atg--t-aagacaac-ca
-g--------------------------
>EnSpm-N4_DR|824524
-cactgt--ag-a-aa-a----tta-t-atgatcaataagt-ca-tga-caata------
-----------ca-g--------ttaattg-taa-ctt-a-tt-a-aac--a---aa-gt
ca-gttatg-tt-cc---aa-ct-tat-tt-g-t-a-t--g-a--ggtacaca-ag-ct-
g-t-tt-taagtc-at-tttaa--ta----taa--ta--t-a-ag-tt--ca-aat---g
actc--a-t-a-t-agtt-aatttgattc-agctt-aa-ac-tt--tt-aaaactac---
----------------------------
>EnSpm-N4_DR|824525
-cactgt---a-a-aa-a--a-tta-t-acaatcaattagt-cc-tga-cagca--t-at
-g--ttt-t--ta-g--------gtcattg-taa-ctt-a-tt-a-aag--t---aa-gt
tt-gtcatg-tt-ct---aa-ct-taa-tt-t-t-a-t--g-a--gttatgca-ag-ct-
g-t-tt-taagtc-ag-tttaa--ga----tat------t-a-tg-tt--ca-g--tg-g
actc--a-t-t-a-gggt-aatctaattc-agctt--a-aa-at--tt-aaggcatc-ca
-gga-----tt-tt-ttt--acagtg--
>EnSpm-N4_DR|824526
-cactgt---a----a-a--a-aaa-t-atgatccattagt-ca-tga-cagca--c-ac
-g--ttt-t--ta-g--------gagattg-taa-cct-a-tt-a-a---------a-gt
ta-atcatg-ct-ct---ga-ct-taa-tt-t-t-a-t--g-a--gctatgca-ag-ct-
g-t-tt-taagtc-ag-tttaa--ca----tat--ta--t-a-ag-tt--ca-a--tg-g
actc--a-t-a-a-ggtt-aatttgattc-agctt-aa-aa-tt--tt-aaggcaac-ca
-aca----t----t-ttt--acagtg--
>EnSpm-N4_DR|824527
-cactgt--aa-a-aa------ata-t-atgatcaataagt-ca-tg-acaact--t-at
-g--ttt-t--ta-g--------ttaattt-taa-ctt-a-tt-a-aat--t---ca-at
ta-attatg-tt-cc---ta-ct-tag-tt-t-t-g-t--g-a--gttgagca-ag----
-----------tc-ag-tttaa--ca---------t-----a-a----------------
---------------gtt-caagtgatta-aactt-aa-aa-at--tt-aacacaat-ta
-gta----tt--tg-ttt--aaagtg--
>EnSpm-N4_DR|824528
-----------------------------tga----------c----a--a-ca--t-a-
-----ttat--ta-g--------ttcgttg-taa-ctt-a--t-a-aac--t---aa-gt
ta-atcatg-tt-tt----a--t-taa-tt-t-taa----a-a--accatgca-ag-ct-
g-t-tt-taagtc-ag-tttaa--ca----tag--ta-tt---ag-tt--ca-a--ta-g
actc--a-t-a---ggtt--atttgattc-aactt-aa-aa-at--tt-aag-caac--a
cg------ttt-tt-tttt---------
>EnSpm-N4_DR|824529
-cactga--aa-a-aa-a----tta-caatagtc-atgact-ca-tga-cagct--t-a-
-c--ttt-t--ta-g--------gtcatgg-taa-ctt-a-tt-a-aac--t---aa-gc
ta-ttcatg-tta-t---aa--tttaa-tt-t-t-a-t--a-a--gttacaca-ag-ct-
g-t-at-taagtc-at-gttag--ca----taa--ta--t-a-actt---ca-a--tg-a
actc--a-t-c-c-gg-ttaatttaattc-agctt-----a-at--tt-caggcaac-ca
-gga----ttt-tt-ttt--acagtg--
>EnSpm-N4_DR|824530
--------------------------t-atgatcaataagt-ct-tga-caaat--a-at
[truncated: 42,400 more chars]
