# Supplementary material for: Zebrafish transposable elements show extensive diversification in age, genomic distribution, and developmental expression
Source: Genome Res. 2022 Jul;32(7):1408–23. doi: 10.1101/gr.275655.121 (PMC9341512; doi:10.1101/gr.275655.121)
Supplement: Supplemental Material [file supp_gr.275655.121_Supplementary_data_2.tar.gz › supp-data-2/KenoDr3.mafft.fa]

>KenoDr3|963152
------------------------------------------------------------
------------------------------------------------------------
------------------------------------------------------------
------------------------------------------------------------
------------------------------------------------------------
------------------------------------------------------------
------------------------------------------------------------
------------------------------------------------------------
------------------------------------------------------------
------------------------------------------------------------
------------------------------------------------------------
------------------------------------------------------------
------------------------------------------------------------
------------------------------------------------------------
------------------------------------------------------------
------------------------------------------------------------
------------------------------------------------------------
------------------------------------------------------------
------------------------------------------------------------
------------------------------------------------------------
------------------------------------------------------------
------------------------------------------------------------
------------------------------------------------------------
------------------------------------------------------------
------------------------------------------------------------
------------------------------------------------------------
------------------------------------------------------------
------------------------------------------------------------
------------------------------------------------------------
------------------------------------------------------------
------------------------------------------------------------
------------------------------------------------------------
------------------------------------------------------------
------------------------------------------------------------
------------------------------------------------------------
------------------------------------------------------------
------------------------------------------------------------
------------------------------------------------------------
------------------------------------------------------------
------------------------------------------------------------
------------------------------------------------------------
------------------------------------------------------------
------------------------------------------------------------
------------------------------------------------------------
------------------------------------------------------------
------------------------------------------------------------
------------------------------------------------------------
------------------------------------------------------------
------------------------------------------------------------
------------------------------------------------------------
------------------------------------------------------------
------------------------------------------------------------
------------------------------------------------------------
------------------------------------------------------------
------------------------------------------------------------
------------------------------------------------------------
------------------------------------------------------------
------------------------------------------------------------
------------------------------------------------------------
------------------------------------------------------------
------------------------------------------------------------
------------------------------------------------------------
------------------------------------------------------------
------------------------------------------------------------
------------------------------------------------------------
------------------------------------------------------------
------------------------------------------------------------
------------------------------------------------------------
------------------------------------------------------------
------------------------------------------------------------
------------------------------------------------------------
------------------------------------------------------------
------------------------------------------------------------
------------------------------------------------------------
------------------------------------------------------------
------------------------------------------------------------
------------------------------------------------------------
------------------------------------------------------------
------------------------------------------------------------
------------------------------------------------------------
------------------------------------------------------------
------------------------------------------------------------
------------------------------------------------------------
------------------------------------------------------------
------------------------------------------------------------
------------------------------------------------------------
------------------------------------------------------------
------------------------------------------------------------
------------------------------------------------------------
------------------------------------------------------------
------------------------------------------------------------
--------------------------tcaaaagctgtcaaaatccacagcggcgtccgtc
aagggtgtccttcatctccgctcctgtatgtggcttgcatagagccactggcacagatct
tgagaagggaca-----aatggatttcgggttttaaagtaccgggaacgggtgggttaga
tgtaacatgtcttttatatatggatgacgtcacacttttaacttcagacctgtcaacggc
ccgaagagccatggatttgaccgactggttcggtcgggcctcgggcgcaaaactgaacag
aaacaagtccgaggcccagctcttcgggccgtgggacaacatccaaccagaggggcttga
catggtttttagaagggatgatcattttaaatttttaggggtgaaatttgataaagaggg
aggaggtcgggaaaactggaatgatattttagggaaagttagacagcgtttgggtttttg
ggttttaagacagttgaccatatagggtaaaattttaatttataaagcggtgattttacc
cttaatgcttcttgtctgttctgtttttagcccaccaaggcacttcctgctggagttgga
gagggcggtgttttacttcatatgaaggtccaaatgagaaagaatgagaagggaggtcgt
-------aaagaaaaaaacagagaatggcggaaaaggcctcccggacccctacctgtttt
tagccagccgcttcaccgccctccattttagatacgttacgaccccatccagagaaaaca
aaacagcagcaatggcgagattctggatggggtcatacctatggtctttaaaggttttaa
ctccagacttgaaaactccagttgcttttaacctcactagagaatatgattttataaaga
aattttttaaggaagtatgttttagagactaacgatgtcaccattttaactaaccacaag
gctctcatttctcttgtgcaggatcgagagacggtgagtcgggtcccgggcctca-catt
atgtgaggcccaacaagtgtggaggaacgcggcacacccagctctccagaacggacacaa
ggacctgttgtggatggtggcacatgagatcctcccggtcagggcggttatgcactccag
aggcatggccagaaaccccgtctgcccacggcctgggtgtgcaggcccagagaccgtgcg
gcacctgctctgggagtgcggcgctgtgcgggacctgtgggccaggaccggccccctgta
tcatcagtacctgccggc--ggggagggcccagatggactaccacattgccatccatggg
gtgggccagggcgtgaaagacatgacgaaacaggattttacatcgctctggctcaccctg
accgccattaaggatgccatctgggtcacaagaaacctgctggtggggaagcaggtcacg
gtaccccttcaagggacaaagagaatgataacaaccacgctacaggggtaccggaccttg
acaaaaggccaagggggccggggtcatacggaggaggtcccggccgccaccgtacctggc
cgcccgtagatgcaccctcagcactctggctacgggaacagcgggccagcaggtcagagg
agggggatctccgctatgcccctgaaacacaggggctgtgaccgtcctggagagttggtg
tgaatggacttttttggtatgactcaccctcgatcctggacaaagaaatgattttatttc
tttggat-tgcgtctactcttttacatcgtttttactggaccggtttt-atcgcttttat
caacgctgcgcctggactctctctcttttgacataacacacgcacacacaaaagactttt
-gcacaacatacacttttattttcttccaaaaagcaagattttttaagggaaaaatttat
gtatattgtctgtgttttattgtctttt-aaagtgtgccaaaatgttttatcgtgcgttt
tt-tttgctttagttc-tattaagtccagtgcttaattaaaatggtgactagccaacaag
-ttttaggccagt--------tttattgtttatgttttta-ttttttatg------cttt
atttttattgaacagccttg-attttactccattgtatgtttttgtttt-----------
taaaaacatgtcttttatacaaacatt-----------------attgtattttaagttc
gcacaaaacacctacccttttaatttatcctctattttactcctatttatttactctgta
agtttttaagggaaataagtgaactataaaagagcaagatgtgtttttgagatgaaaatt
ttatgtaaaaagctgtcaataaatttttttcgaaagaaaaaaccccgtctgcccacggcc
tgggtgtggatgcccagagaccgtgcggcacctgctctgggagtgcggcgctgcgcggga
cctgtgggccaggaccggccccctgtatcatcagtacctgccggcggggagggcccagat
ggactaccaccttatcatccatggggtgggccagggcgtgaaagacatgacacaacagga
ctttacatcgctctggctcaccctgaccgccatcaaggatgccatctgggtcacaagaaa
cctgctggtggggaagcaggtcacggtacccctgcaagggacaaagggactgataacaac
cacgctacaggggtaccggaccttgacaagaggccaagggggccggggtcacacggagga
ggtcccggccgccaccgtacctggccgcccgtagatgcaccctcaccactctggctacgg
gaacagcgggccagcaggccagaggagggggatctccgctatgcccttgaaacacagggg
ctgtgaccgtcctggagagttggtgtgaatggactcttttggtatgactcaccctcgatc
ctggacaaagaaatgattttatttctttggattgcgtctactcttttacatcgtttttac
tggaccgattttattgcttttatcaacgcagcgcctggactctctctttttttgacataa
cacacgcacacacaaaagacttttgcaaaacatacacttttatttcttccaaaaaaacca
cgtttttaaaggaaaatgttatgcttattgtctgtgttttattgtcttttaaagtgtgct
aaaatgttttaacatgtgttttctgttttagcccctttaagtccagtgtttagttaaaat
ggtgattagccaacaagttttaggccagttttattgtctatgtttttagtttttagcctt
tattttattgaacagccttgtttttactccattgtatgttgtttgttttttaaaaaacac
gtcttttattcaaacaccattgatttgtacgttcacaaaatagcattttttaaatttata
ctgtattttattgcatttatttatttatt-----ctgtaagttttatattcaaaagaaaa
tatgtgaaa---cgacaaaagattaagatgtg------------tttttgggatggagat
tttatgtaaaatt------------gttaaacgctgtcaataaatttttttcgaaaaaaa
aaaa--
>KenoDr3|963153
attatatttgatcttgtcacgcaactgg-gactgcgatcgccttctggaggttcacc--c
tggtgggcgctttttgtagtgcttac-cacgacctgtgagaggtacatcggctgcgttt-
---atacaaagtcttttaaggtaaggtctct-tttaatatttatt--ctgctggttttaa
gtttattg-------gtg-tttttagagagctgt----------cggtacctccaccatg
tcggccgctcatgccggcatgcggaggcaccacagcgtgcgttttaatttcaa---agtt
gtaaatggaaagctactggagttgttcagattgga-------------------------
------------------------------------------------------------
------------------------------------------------------------
------------------------------------------------------------
---------------------------------------------------------ggc
agattttgcactgttcgtggacagt-----------------------------------
------------------------------------------------------------
------------------------------------------------------------
------------------------------------------------------------
------------------------------------------------------------
---------------gacaataatcatcttttcagagattgtcctaaaagttttgccaac
agactgaaaggtaacaaaatggctgccccgcaaaacgtggtggccgacaaacaaagggag
gagg-----------------------------------------------aggcccggc
caagaaggaggaggcggggcggccaagggggcggagtca----------------caatc
ggttgaggtgaggaga--------------------------------------------
ggggaagctgtcgaatcaaaagtgag------------tttagagaggaaggaggaggaa
ga------------cacagcttcctctctcctcatcgtctcggagatagtgga-------
-----ggcttcagagcggagtgaa------------------atcaatgtttcactccct
agtgctcaggtgctaaa-gagacctgcgggatctcctctgtttgctacagaaaagaaaa-
---tgagagtctcacacgattcggatag-ttcacctgtaactatttcaagtcgtgtgtgg
cctctcgaatccccaaatgaggtgtcttttttgcacgttaag------------------
--------------------------------------------ctaatatcatcattgc
caaaagagacac--gagaatatctctgtggatttggaggcgatagacacacaccctaaca
atccagggataattcctagaaaggaggggagtgtgctacaagaaaagacatgattttaat
gtcggttttaagacttttctgtag-----------gttttaaaatggtcttttaagaagc
tcatgtct--ttaaaatatagtgctcatggatatcaccttctccactataaatgtgagaa
gtgtgaagtccctagtaagagcacagagcatattttcccttttaaaa----------cag
acatttttttattacaagaatgtgctttacccttttt----aaaaaattataaaaaagtg
ggaggatttatggacccc-ggaccctccatatggagtggctcaaattttaataaaaatga
cggggtggccattttaatcaataatccaaacatttgggtgaaggggagcacggtggtgag
agatgggcgggctattttagctaatttgactgttttagatagggattttaatgtgctaaa
tttttatggttttacggacaaaaacaaaagatttgagcttttagaagacatacagcccca
catgctaggtagggtgcccttcattttagcaggtgattttaactgtgttttaactcaaaa
agac---agaagaaggacagatgattttaaagtagataagacatcggttttattgcaggg
tttagttagagattttaaattagtggactgttttaaagctatgcatcagagagagga---
------------------------------------------------------------
------------------------------------------------------------
------------------------------------------------------------
------------------------------------------------------------
------------------------------------------------------------
------------------------------------------------------------
------------------------------------------------------------
------------------------------------------------------------
------------------------------------------------------------
------------------------------------------------------------
------------------------------------------------------------
------------------------------------------------------------
------------------------------------------------------------
------------------------------------------------------------
------------------------------------------------------------
------------------------------------------------------------
------------------------------------------------------------
------------------------------------------------------------
------------------------------------------------------------
------------------------------------------------------------
------------------------------------------------------------
------------------------------------------------------------
------------------------------------------------------------
------------------------------------------------------------
------------------------------------------------------------
------------------------------------------------------------
------------------------------------------------------------
------------------------------------------------------------
------------------------------------------------------------
------------------------------------------------------------
------------------------------------------------------------
------------------------------------------------------------
------------------------------------------------------------
------------------------------------------------------------
------------------------------------------------------------
------------------------------------------------------------
------------------------------------------------------------
------------------------------------------------------------
------------------------------------------------------------
------------------------------------------------------------
------------------------------------------------------------
------------------------------------------------------------
------------------------------------------------------------
------------------------------------------------------------
------------------------------------------------------------
------------------------------------------------------------
------------------------------------------------------------
------------------------------------------------------------
------------------------------------------------------------
------------------------------------------------------------
------------------------------------------------------------
------------------------------------------------------------
------------------------------------------------------------
------------------------------------------------------------
------------------------------------------------------------
------------------------------------------------------------
------------------------------------------------------------
------------------------------------------------------------
------------------------------------------------------------
------------------------------------------------------------
------------------------------------------------------------
------------------------------------------------------------
------------------------------------------------------------
------------------------------------------------------------
------------------------------------------------------------
------------------------------------------------------------
------------------------------------------------------------
------------------------------------------------------------
------------------------------------------------------------
------------------------------------------------------------
------------------------------------------------------------
------------------------------------------------------------
------------------------------------------------------------
------------------------------------------------------------
------------------------------------------------------------
------------------------------------------------------------
------------------------------------------------------------
------------------------------------------------------------
------------------------------------------------------------
------------------------------------------------------------
------------------------------------------------------------
------------------------------------------------------------
------------------------------------------------------------
------------------------------------------------------------
------------------------------------------------------------
------------------------------------------------------------
------------------------------------------------------------
------------------------------------------------------------
------------------------------------------------------------
------------------------------------------------------------
------------------------------------------------------------
------------------------------------------------------------
------------------------------------------------------------
------------------------------------------------------------
------------------------------------------------------------
------------------------------------------------------------
------------------------------------------------------------
------------------------------------------------------------
------------------------------------------------------------
------------------------------------------------------------
------------------------------------------------------------
------------------------------------------------------------
------------------------------------------------------------
------------------------------------------------------------
------------------------------------------------------------
------------------------------------------------------------
------------------------------------------------------------
------------------------------------------------------------
------------------------------------------------------------
------------------------------------------------------------
------------------------------------------------------------
------
>KenoDr3|963154
attatatttgatcttgtcacgcggctgg-gactgcgatcgcctcttggaggttcacc--c
tggtgggcgctttttgtagtgctgac-cacgacctgtgagaggtacatcggctgcgttc-
---aatcgaagtcttttaaggtaaggtctct-tttaatatttatt--ctgctggttttaa
atttattg-------gtg-tttttagagagctgt----------cggtgcctccaccatg
tcggctgctcgtgccggcatgcggaggcaccacagcgtgcgttttaatttcaa---aact
gtcaatggaaagctcctggagttgtccagattggacttctccaggaagcttatccaaaaa
gctttaaattttaaaccagaaggcctgaactgtattgtggctctgcccctgaacaaggga
tttgacgtgagttttaaggctgcttccctgttaactgttttttggcaaaagttggagtcg
gttaaagaccagctctccgtgttcaccgtggaaaaactttcggacaacaaacttaaaact
gtgattgtccgaatgttcaatgaaacggtgacgggggaagacatttgtgtctggctgggc
agattttgcactgttcgtggacag------------------------------------
------------------------------------------------------------
------------------------------------------------------------
------------------------------------------------------------
------------------------------------------------------------
------------------------------------------------------------
------------------------------------------------------------
------------------------------------------------------------
------------------------------------------------------------
------------------------------------------------------------
------------------------------------------------------------
------------------------------------------------------------
------------------------------------------------------------
------------------------------------------------------------
------------------------------------------------------------
------------------------------------------------------------
------------------------------------------------------------
------------------------------------------------------------
------------------------------------------------------------
------------------------------------------------------------
------------------------------------------------------------
------------------------------------------------------------
------------------------------------------------------------
------------------------------------------------------------
------------------------------------------------------------
------------------------------------------------------------
------------------------------------------------------------
------------------------------------------------------------
------------------------------------------------------------
------------------------------------------------------------
------------------------------------------------------------
------------------------------------------------------------
------------------------------------------------------------
------------------------------------------------------------
------------------------------------------------------------
------------------------------------------------------------
------------------------------------------------------------
------------------------------------------------------------
------------------------------------------------------------
------------------------------------------------------------
------------------------------------------------------------
------------------------------------------------------------
------------------------------------------------------------
------------------------------------------------------------
------------------------------------------------------------
------------------------------------------------------------
------------------------------------------------------------
------------------------------------------------------------
------------------------------------------------------------
------------------------------------------------------------
------------------------------------------------------------
------------------------------------------------------------
------------------------------------------------------------
------------------------------------------------------------
------------------------------------------------------------
------------------------------------------------------------
------------------------------------------------------------
------------------------------------------------------------
------------------------------------------------------------
------------------------------------------------------------
------------------------------------------------------------
------------------------------------------------------------
------------------------------------------------------------
------------------------------------------------------------
------------------------------------------------------------
------------------------------------------------------------
------------------------------------------------------------
------------------------------------------------------------
------------------------------------------------------------
------------------------------------------------------------
------------------------------------------------------------
------------------------------------------------------------
------------------------------------------------------------
------------------------------------------------------------
------------------------------------------------------------
------------------------------------------------------------
------------------------------------------------------------
------------------------------------------------------------
------------------------------------------------------------
------------------------------------------------------------
------------------------------------------------------------
------------------------------------------------------------
------------------------------------------------------------
------------------------------------------------------------
------------------------------------------------------------
------------------------------------------------------------
------------------------------------------------------------
------------------------------------------------------------
------------------------------------------------------------
------------------------------------------------------------
------------------------------------------------------------
------------------------------------------------------------
------------------------------------------------------------
------------------------------------------------------------
------------------------------------------------------------
------------------------------------------------------------
------------------------------------------------------------
------------------------------------------------------------
------------------------------------------------------------
------------------------------------------------------------
------------------------------------------------------------
------------------------------------------------------------
------------------------------------------------------------
------------------------------------------------------------
------------------------------------------------------------
------------------------------------------------------------
------------------------------------------------------------
------------------------------------------------------------
------------------------------------------------------------
------------------------------------------------------------
------------------------------------------------------------
------------------------------------------------------------
------------------------------------------------------------
------------------------------------------------------------
------------------------------------------------------------
------------------------------------------------------------
------------------------------------------------------------
------------------------------------------------------------
------------------------------------------------------------
------------------------------------------------------------
------------------------------------------------------------
------------------------------------------------------------
------------------------------------------------------------
------------------------------------------------------------
------------------------------------------------------------
------------------------------------------------------------
------------------------------------------------------------
------------------------------------------------------------
------------------------------------------------------------
------------------------------------------------------------
------------------------------------------------------------
------------------------------------------------------------
------------------------------------------------------------
------------------------------------------------------------
------------------------------------------------------------
------------------------------------------------------------
------------------------------------------------------------
------------------------------------------------------------
------------------------------------------------------------
------------------------------------------------------------
------------------------------------------------------------
------
>KenoDr3|963155
attatatttgatctggtcacgcggctgg-gactgcgatcgcctctgggaggttcacc--c
tggtgagcgcttt-tgtagtgcttac-caagacctgcgagaggtacatcggctgcgttc-
---ttacaaagtcttttaaggtaaggtctct-tttaatatttatt--ctgctggttttaa
atttattg-------gtg-tttttagagagctgt----------aggtgcctccaccatg
tcggctgctcgtgccggcatgcggaggcaccacagcgtgcgttttaacttcaa---atgt
gttaatggaaagctcctggagatgtccagattggatttctccaggaagcttatccagaaa
gccttagatttcaaaccagaagaattgaactgtattgtgactctgcccctgaacaaagga
tttgatttgagttttaaggctgcttctctgctcaatgctttttggcaaagatttgaatcg
gttaaagcccagttttccatgtttactgtggaaaagctttcggacaacactcttaaaaca
gtgattgtccgaatgtttaatgaaacagtaactggtgacgatatctgcgtatggctgggt
agatattgcactgttcgtggccagccagtcaaggttttagatgaggacggcatctggaac
tgctcttggcgtgttcccattaaacagtgggaagacgccgagggcttccagggcctgaga
catctgccttctatgattgtgcttggggagaacaggggctacatccattatcaggggatg
cccaaactgtgcaggaagtgtgggaaaaatgggcatctcgctgaagcatgccaagagcta
gtttgtgggaagtgcagagaaattgggcacagctttgagcagtgtaccaatggcaggcgg
tgcaatctgtgtggagacactaaccatcttttcagagattgtcctaagagttttgccaac
agagtgaaaagcaacaaaatggccgccccgcaaaacgtggtggccgaggaacaaagggag
gaggcggtccctgaagttttggcgggaaacgaaagtttgccgtcggcttcggggaccggc
caagaaggaggaggcggggcggccaagggggcggagtca----------------caatc
ggttgaggtgaggaga--------------------------------------------
ggggaagctgtcgaatcagaagcgag------------tttagagaggaaagaggaggaa
ga------------cacagcttcctctctcctcaccgtctcggagatagtgga-------
-----ggcttcagaggggagtgaa------------------atcaatgtttcactccca
agtgctcaggtgcagaa-aagacccgcgggatctcctctgtttgatacagagaagaaag-
---tgagagtatcacacgattcggatag-ttctcccgtaactatttcgaatcgtgtgtgg
cctctcgtatccccaaatgaggtgtcctttttgcacgttaag------------------
--------------------------------------------ctaatatcatcatcgc
caaaagagacacaagagaatatctctgtggacttggaggcgatagacacacaccccaaca
aaacagggataattcctggcgaggaggggagtgtgatacaagaaaagacatgattttagt
a-aaattttaacagttttaaattgacgtctttgtagttttaatgttgttatttattaagc
tcatgtct--ttttaaccatgtgctcatggatatcaccttttcaaccattaatgtgagaa
gtgtgaaatccattgtaagagcacagagcatattatccctcttaaaaacttttagatccg
acgtccttttaatacaagaatgtgcactacccttttt----aacaaaataca-ccaaatg
ggagagactgtggacccaaggaccctccatatggagtggctccaattttaataaaaatga
tggggtagcggttttaataaacaacccacacatcttggtgaaggggagcacagtgataag
agacggtcgggcaattttagtcaacctgagttttttagatagggatattaacgttcttaa
tgtgtacggttttaatgataaaaacgacagatatgagctttttgaagatttgcagcccca
catgctggggagggttccttttatcttagcaggggattttaactgtgttttaacccataa
agac---aggagaagaagggaggattttaaattagataaaacatcggttttaatgcaggc
actggtcagggattttaaattagtggactgttttagaaccacgcatcagagagaggaggg
cttcacctggtttagtggtgatggcaccagagcctctcgcattgactatgtgttttcacg
caactgcccaccaaccgatgcaagattaaccccccttttcttttcagaccaccacatgct
gtcgtgcactctttcactgcccccgggtgcgacggtaggcggagggctgtggaagctgaa
ctgctctctg-ttagaagacaaagaaatagcgggagaatacagagagcagttcagccaat
ggcagaccctccaggacttttacgaaacacgagtacattggtgggagatggttaagactc
ggacgacacagttttttaaaaaagtagggagggac-aaaaaaaacaaagaaaaaagatgc
atgaaggggctgc-----------------------------------------------
------------------------------------------------------------
------------------------------------------------------------
------------------------------------------------------------
------------------------------------------------------------
------------------------------------------------------------
------------------------------------------------------------
------------------------------------------------------------
------------------------------------------------------------
------------------------------------------------------------
------------------------------------------------------------
------------------------------------------------------------
------------------------------------------------------------
------------------------------------------------------------
------------------------------------------------------------
------------------------------------------------------------
------------------------------------------------------------
------------------------------------------------------------
------------------------------------------------------------
------------------------------------------------------------
------------------------------------------------------------
------------------------------------------------------------
------------------------------------------------------------
------------------------------------------------------------
------------------------------------------------------------
------------------------------------------------------------
------------------------------------------------------------
------------------------------------------------------------
------------------------------------------------------------
--aaaaaagactacaaagatattttaaccttttaaacgagggatttgattttaatgagga
aattaaagcagtgaaaaaagaaatgttaattttaacaacaaaccaagctaaaggcgccat
tttaagaagtagagaaaaagaaattgaggaaggggaaaaatgtacacgttacttttttaa
gaaaataatctcaaaagggg----------gggcaataacagtttt--aaaaaatcaagg
ggaa--gaaataaaaaccacagagggtatcttaa--aagaagtagagtccttttattcaa
agttatatgacgaaaaaaacaattgacaatgatattttaatggaagttttagaattttta
gaagaaaaagttgataagaattgtgctgttttatctcaagattttacggttttagaaat-
ttttaaagctcttaaagattttaaacgggggaagtcccctggatcggacgggcttccctc
tgagttttacaccacattttgggatattttagcacaagatttattaactg--tttttaac
gaacttcaaaattttaacaaacttccagatagttttagaatagggacagttttacttctt
tttaaaaaaggtgacaaaaccgacctcaggaattggcgtccgattacacttttaaactgt
gattgtaaactttttagcaaaattttagcaacacgtatgtcgatggttttagaagacgta
atccacccggatcaagcttgcgctgtgcccgggaggaagatcacagacagcctgctattg
atcagagatgccatctgttatgcgagagacagaaatattcgactagtagtcctaaatcta
gatttcgaaaaagcatttgacagaatctcgcaccagttcctttttaaggttctggaaaaa
atgggttttccagggaaatttatagcctgggtgggactact--atacaaggacttaaata
gtaaaatcatcgttaacgggcatttatcaaaagctgtcaatatccacagcggcgtccgtc
aagggtgtccattatctcctctcctgtatgtggcttgcatagagccactggcacagatct
tgagaagggaca-----aatggatttcgggttttaaagtaccgggaacgggtgggttgga
agcaacatgtcttttatatatggatgaagtcacacttttaacttcagacctgtcaacggc
cc----------------------------------------------------------
------------------------------------------------------------
--------------------------------------------aatttgataaagaggg
aggaggtcgggaaaactggaatgacattttagggaaagttagacagcgtttgggcttttg
ggttttaagacagttgaccatagagggtaaaattttaatttataaagcggtgattttacc
cttaatgcttcttgtttgttctgtttttagcccaccaaggcacttcctgctggagttgga
gagggcggtgttttacttcatatgggggtccaaatgggaaagattgagaagggaagtcgt
-------aaagaaaaaaacagagaatggcggaaaaggcctcccggacccctacctgtttt
tagccagccgcttcaccgccctccattttagatacgttacgaccccatccagagaaaaca
aaacagcagcaatggcgagattctggatggggtcatacctacggtctttaaaggttttaa
ctccagacttgaaaacgccagttgcttttaacctccctagagagtatgattttataaaga
aa-tttttaaggaagtatgttttagagactaacgatgtcaccattttaactaaccacaag
gctctcatttctcttgtgcaggatcgagagacggtgagtcgggtcccgggcctca-catt
atgtgaggcccaacaagtgtggaggaacgcggcccacccagctctccagaacggacacaa
ggacctgttgtggatggtggcacacgagatcctcccggtcagggcggttatgcactccag
aggcatggccagaaaccccgtctgcccacggcctgggtgtgcaggctcagagaccgtgcg
gcacctgctctgggagtgcggcgctgcgcgggacctgtgggccaggaccagccccctgta
tcatcagtacctgccggc--ggggagggcccagatggactaccacctcgccatccatggg
gtgggccagggcgtgaatgacatggcgaaaaaggattttatatcgctctggctcaccctg
accgccattaaggatgccatctgggtctcaagaaacctgctggtggggaagcaggtcacg
gtaccccttcaagggacaaagagaatgataacaaccacgctacaggggtaccggacctcg
acaagaggcaaagggggccggggtcacacggaggaggtcccggccgccaccgtacctggc
cgcccgtagatgcaccctcaccactctggctacgggaacagcgggccagcaggccagagg
agggggatctccgctatgcccctgaaacacaggggctgtgaccgtcctggagagttggtg
tgaatggacttttttggtatgactcaccctcgatcctggacaaggaaatgattttatttc
tttcgatctgcgtttacccttttacatcgtttttactggaccggtttt-accgcttttac
caacgctgcgcctggactctctcgcttttgacataacacacgcacacacaaaagactttt
tgcacaacatacacttttatttcttcc-aaaaaacaagttttaa-aaggaaaaagtttat
gttcattgtctgtgttttattgtctttt-aaagtgtactaaaatgttttaaagtgtgttt
---tctgtcttagctc-tattaagtccggtgcttagttaaaatggtgactagccaacaag
-ttttaggccagt--------tttattgcgtatgttttat-ctttttagcgtttatgttt
atttttattgaacagcctgg-attttaccccattgtatgcttttgattt----------t
aaaaaacatgtcttttacaaaaacact-----------------attgaattttaagttc
ac-------------ccttttaatttatcctgtattttatttcctttttt----------
------------------------------------------------------------
------------------------------------------------------------
------------------------------------------------------------
------------------------------------------------------------
------------------------------------------------------------
------------------------------------------------------------
------------------------------------------------------------
------------------------------------------------------------
------------------------------------------------------------
------------------------------------------------------------
------------------------------------------------------------
------------------------------------------------------------
------------------------------------------------------------
------------------------------------------------------------
------------------------------------------------------------
------------------------------------------------------------
------------------------------------------------------------
------------------------------------------------------------
------------------------------------------------------------
-------------------cttatttact-----ctgtaagttttatttgttaaggaaaa
taggtgaac----tacaacagatgaaaaggtgt-------tttttctttgggatgaaaat
gttacgtgaaaat------------gttaaacgctgtcaataaacttttttcgaaagaaa
aaaa--
>KenoDr3|963156
attatatttgatctggtcacgcggctgg-gactgcgatcgcctctgggaggttcacc--c
tggtgagcgcttt-tgtagtgcttac-caagacctgcgagaggtacatcggctgcgttc-
---ttacaaagtcttttaaggtaaggtctct-tttaatatttatt--ctgctggttttaa
atttattg-------gtg-tttttagagagctgt----------aggtgcctccaccatg
tcggctgctcgtgccggcatgcggaggcaccacagcgtgcgttttaacttcaa---atgt
gttaatggaaagctcctggagatgtccagattggacttctccaggaagcttatccagaaa
gccttagatttcaaaccagaagaattgaactgtattgtgactctgcccctgaacaaagga
tttgatttgagttttaaggctgcttctctgctcaatgctttttggcaaagatttgaatcg
gttaaagcccagttttccatgtttactgtggaaaagctttcggacaacactcttaaaaca
gtgattgtccgaatgtttaatgaaacagtaactggtgacgatatctgcgtgtggctgggt
agatattgcactgttcgtggccagccagtcaaggttttagatgaggacggcatctggaac
tgctcttggcgtgttcccattaaacagtgggaagacgccgagggcttccagggcctgaga
catctgccttctatgattgtgcttggggagaacaggggctacatccattatcaggggatg
cccaaactgtgcaggaagtgtggaaaaaatgggcatctcgctgaagcatgccaagagcta
gtttgtgggaagtgcagagaaattgggcacagctttgagcagtgtaccaatggcaggcgg
tgcaatctgtgtggagacactaaccatcttttcagagattgtcctaagagttttgccaac
agagtgaaaagcaacaaaatggccgccccgcaaaacgtggtggccgaggaacaaagggag
gaggcggtccctgaagttttggcgggaaacgaaagtttgccgtcggcttcggggaccggc
caagaaggaggaggcggggcggccaagggggcggagtca----------------caatc
ggttgaggtgaggaga--------------------------------------------
ggggaagctgtcgaatcagaagcgag------------tttagagaggaaagaggaggaa
ga------------cacagcttcctctctcctcaccgtctcggagatagtgga-------
-----ggcttcagaggggagtgaa------------------atcaatgtttcactccca
agtgctcaggtgcagaa-aagacccgcgggatctcctctgtttgatacagagaagaaag-
---tgagagtatcacacgattcggatag-ttctcccgtaactatttcgaatcgtgtgtgg
cctctcgtatccccaaatgaggtgtcctttttgcacgttaag------------------
--------------------------------------------ctaatatcatcatcgc
caaaagagacacaagagaatatctctgtggacttggaggcgattgacacacaccccaaca
aaacagggataattcctggcgaggaggggagtgtgatacaagaaaagacatgattttagt
a-aaattttaacagttttaaattgacgtctttgtagttttaatgttgttatttattaagc
tcatgtct--ttttaaccatgtgctcatggatatcaccttttcaaccattaatgtgagaa
gtgtgaaatccattgtaagagcacagagcatattatccctcttaaaaacttttagatccg
acgtccttttaatacaagaatgtgcactacccttttt----aacaaaataca-ccaaatg
ggagagactgtggacccaaggaccctccatatggagtggctccaattttaataaaaatga
tggggtagcggttttaataaacaacccacacatcttggtgaaggggagcacagtgataag
agacggtcgggcaattttagtcaacctgagttttttagatagggatattaacgttcttaa
tgtgtacggttttaatgataaaaacgacagatatgagctttttgaagattttcagcccca
catgctggggagggttccttttatcttagcaggggattttaactgtgttttaacccataa
agac---aggagaagaagggaggattttaaattagataaaacatcggttttaatgcaggc
actggtcagggattttaaattagtggactgttttagaaccacgcatcagagagaggaggg
attcacctggtttagtggtgatggcaccagagcctctcgcattgactatgtgttttcacg
caactgcccaccaaccgatgcaagattaaccccccttttcttttcagaccaccacatgct
gtcgtgcactctttcactgcccccgggtgcgacggtaggcggagggctgtggaagctgaa
ctgctctctg-ttagaagacaaagaaatagcgggagaatacagagagcagttcagccaat
ggcagaccctccaggacttttacgaaacacgagcacattggtgggagatggttaagactc
ggacgacacagttttttaaaaaagtagggagggac-aaaaaaaacaaagaaaaaagatgc
atgaaggggctgcaaaaaagactacaaagatattttaaccttttaaacgagggatttgat
tttaatgaggaaattaaagcagtgaaaaaagaaatgttaattttaacaacaaaccaagct
aaaggcgccattttaagaagtagagaaaaagaaattgaggaaggggaaaaatgtacatgt
tacttttttaagaaaataatctcaaaagggggggcaataacagttttaaaaaatcaaggg
gaagaaataaaaaccacagagggtatcttaaaagaagtagagtccttttattcaaagtta
tatgacgaaaaaacaattgacaatgatattttaatggaagttttagaatttttagaagaa
aaagttgataagaattgtgctgttttatctcaagattttacggttttagaaatttttaaa
gctcttaaagattttaaacgggggaagtcccctggatcggacgggcttccctctgagttt
tacaccacattttgggatattttagcacaagatttattaactgtttttaacgaacttcaa
aattttaacaaacttccagatagttttagaatagggacagttttacttctttttaaaaaa
ggtgacaaaaccgacctcaggaattggcgtccgattacacttttaaactgtgattgtaaa
ctttttagcaaaattttagcaacacgtatgtcgatggttttagaagacgtaatccacccg
gatcaagcttgcgctgtgcccgggaggaagatcacagacagcctgctattgatcagagat
gccatctgttatgcgagagacagaaatattcgactagtagtcctaaatctagatttcgaa
aaagcatttgacagaatctcgcaccagttcctttttaaggttctgaaaaaaatgggtttt
ccagggaaatttatagcctgggtgggactactatacaaggacttaaatagtaaaatcatc
gttaacgggcatttatcaaaagctgtcaatatccacagcggcgtccgtcaagggtgtcca
ttatctcctctcctgtatgtggcttgcatagagccactggcacagatcttgagaagggac
aaatggatttcgggttttaaagtaccgggaacgggtgggttggaagcaacatgtctttta
tatatggatgacgtcacacttttaacttcagacctgtcaacggcccgaagagccatggat
ttgaccgactggttcggtcgggcctcgggtgcaaaactgaacagaaacaagtccgaggcc
cagctcttcgggccgtgggacaacatccaaccagaggggcttgacatggtttttagaagg
gatgatcattttaaagttttaggcgtaaaatttgataaagagggaggaggtcgggaaaac
tggaatgacattttagggaaagttagacagcgtttgggcttttgggttttaagacagttg
accatagagggtaaaattttaatttataaagcggtgattttacccttaatgcttcttgtt
tgttctgtttttagcccaccaaggcacttcctgctggagttggagagggcggtgttttac
ttcatatgggggtccaaatgggaaagattgagaagggaagtcgtaaagaaaaaaacagag
aatggcggaaaaggcctcccggacccctacctgtttttagccagccgcttcaccgccctc
cattttagatacgttacgaccccatccagagaaaacaaaacagcagcaatggcgaggact
gcagaagagactgcaaagatattttaatcttttaaacagtggttgggattttacagaaga
aattaaagaagttaaaaaagaaatgtcagatttgtcaaaaaataaaagtataggggtgat
tttaagaagtaaagaaaaagaaatagaagagggggaaaagtgcacaagatattttttcaa
aaaaatcataacaaagggag----------ggtcaataactacttt-gaaagattcaaga
gggagggaaattaaagacacaaaagggattttaa--ccgaggtcgaacaattttatagta
acctatatagtc-caaaagttttagatggcgacattttaaaggaggttttaactttttta
gataaaaaagttaaaacgcccgaagtgcttttatcccaggattttacacttttagaact-
gaacaaagttttaaaagggtttaaaaaggggaagtcccccggtatggacgggcttcccct
tgagttttatataaagttttgggatattttagcacacgaattgttgaccg--tttttaaa
gaatttgaaacactggacaaactcccagaaagctttagagtagggacagttagtttaatt
cataaaaaaggggacaaatttgacttaaaaaactggagaccaatcatgcttttaaatttc
gattgtaaactttttagcaaaattttagcatcgcgtatgtcgaccgttttagaagacgtg
attcacccggatcaagcttgcgctgtgcccggaaggaagatcacggacagattggtactg
atcagagacaccatctgttacgcgagagacagagatattcggcttatagtcctaaattta
gactttgaaaaagcttttgaccgcatctcgcaccatttcctcttaaaggttttggaaaaa
atggggtttccagggaggtttatagcctgggtgggcttatt--atatgattcattgatca
gtaagatcctagtaaatgggcatttatccaaagctgttaatatactcagcggagtccgtc
aggggtgtcctttatctccccttttgtatgtggcttgtattgagccactggcacagatct
tgagaagggaca-----aatgggtcaaaggttttaacctaccagggactgggggactgac
agctacctgtgttttatatatggacgacgtcacccttttaacgactgaccttttaacggc
ccgaagagcaatggatctgaccgactggttcggtcgggcctcaggggcaaaactaaatag
gaacaagtctgaagcccagctcttcgggccgtggggcgacattaatacaggggaactgga
catagcttttaaacgcgacgatcattttaaaattttaggagtaaattttgacagagaggg
gggaggtcggggaaattggaaagagatattagggaaagtcaggcaaagactggggttttg
gggcttgagagggttgacacttgagggcaaaatcttgatttttaaagctgtgattttacc
cttaatgtcacttgtttgttctgtttttagcccaccgagacggttcttactggagttgga
gagggcggtcttttacttcctgtgggggtccaaatgggaacgtatcaagagagaagttgt
-------aaagaaaagaccggaaaacggtggaaaaggcctcccggacccccacctgttct
tagcgagccgtttcaccgccctccattttaaatatgctacgaccccatccagagagaaca
aaactgcagccatggcaaggttctggatggggtcgtatctacgcacgttaaaagttttaa
cccctgacttgacaactccagtttcttttaacctcccaaaagaatatgattttataaaga
aa-tttttaaagaagtatgttttagagaccaacgatgtcaccattttgactaaccacaag
gctctcatttctcttgttcaggatcgagagacggtgagtcgggtgccgggcctca-catt
atgtgaggcccaacaagtgtggagaaacgtggcccacccagctctccagaacggacacaa
ggacctgttgtggatggtggcacatgagatcctcccggtcagggcggttatgcactccag
aggcatggccaagaaccccacctgcccacggcctgggtgtggatgcccagagaccgtgcg
gcacctgctctgggagtgcggcgctgcgcgggacctgtgggccaggaccggccccctgta
tcatcagtacctgccggc--ggggagggcccagatggactaccaccttttcatccatggg
gtgggccagggcgtaaaagacatgacaaaacaggattttacagcgctctggctcaccctg
accgccatcaaggatgccatctgggtctcaagaaacctgctggtggggaagcaggtcacg
gtaccccttcaagggacaaagagaatgatagcaaccacgctacaggggtaccgtacctta
acaagaggccaagggggccggggtcaaacggaggaggtcccggccgccaccgtacctggc
cgcccgtagatgcaccctcaccactctggctacgggaacagcgggccagcaggccagagg
agggggatctccgctatgcccctgaaacacatggactgtgaccggcctggagagttggtg
tgaatggattttattgttaagactcaccctcgatccgggacaaagaaatgattttatttc
tttgtat-tgcgtctacgcttttacattgtttttactggaccggttttattcgcttttat
caacgctgcgcctggactctctcgcttttaacataacacacgcacacac-aaagactctt
gacacaacatacacttttatttcttcc-aagaaccaagtttttttaaagggaaattttat
gtttattgtctgtgttttattgtctttt-aaagtgtgcaaaaatgttttatcgtgtgttt
tgttttgctttagttc-cattaagtccagtgcttagttaaaatggtgactagccaacaag
-ttttaggccagttttattgttttattgtttatggtttta-ttttttatc------cttt
atttttattgaacagccttgttttttaccccattgtatgtttttgtttt----------t
aaaaaacgtgtcctttttacaaacatt-----------------attgtattttaagttc
gcacaaaacacctacccttttaatttatcctctgttttacccctat--------------
------------------------------------------------------------
------------------------------------------------------------
------------------------------------------------------------
------------------------------------------------------------
------------------------------------------------------------
------------------------------------------------------------
------------------------------------------------------------
------------------------------------------------------------
------------------------------------------------------------
------------------------------------------------------------
------------------------------------------------------------
------------------------------------------------------------
------------------------------------------------------------
------------------------------------------------------------
------------------------------------------------------------
------------------------------------------------------------
------------------------------------------------------------
------------------------------------------------------------
------------------------------------------------------------
--------------------tcatttact-----ctggaag------attttaagggaaa
tatgtgaacaaaaaaaaaaagataaagatatg-----------ttttttgagatgaaaat
gttatgaaaaa--------------------cgctgtcaataaatttttttttcgaaaga
aaa---
>KenoDr3|963157
attatacttgggcttacctcgcgggcagtgacagcgatcgcctcttggaggtttcctggc
tcacaattactcc-tgtgttgtgagctcccaacccttgagaggtaaaggatttgcatt--
-------------ttttaaggtaagg-cgtt-ttaattatttattggctatttattgtgg
ttttagtgttttagcgtg-ttttta---agctgt----------aggtgcctccaccatg
tcggctgctcgtgctggcatgcggaggcaccacagcgtgcgtttcaacttcaa---agag
gttgatggtaagctcctggggatgtcccgcctggacttctccaggaagctgatccagaaa
gccttaaattttaaaccaaccgatttgaactgcttaatgactctgcccctgaacaaaggg
tttgacctgagttttagatctgcttccctgctacaagatttttggcagaagtttgaaagt
cagaagacccagttctccattttttctgtggaaaagctttctgacaattcacttaaaaca
gtggttgtcaggatgtttaatgaaacagtgagtggagaggatatagcaacatggctgggt
agattttgcacggttcgaagccaaccggtcaaggtgttggacgaggacggcatttggaat
tgcgcttggagagttcccattaaacaatgggaagatccaagcggattccagggccttcgt
caaataccttcaatgattgtgttgggagaaaaccgaggctacattcactaccagggaatg
ccaaagctctgcaggaaatgtggcaggatggggcatttggctgaatcttgccaagtaatt
gtgtgtgggaagtgtaaagcaattgggcacacttttgaggagtgtaccagtggcaggcgg
tgcaatctctgcggtgaaacatcccatctctacagagattgcccaaaaagctttgcaaac
aagttaaaaagtcagaaaatggccgccccaccaaccatgctgcattcagaacaaagagaa
ggggcggagcctgaggttttggcgggagctgacatctcccagccagcctcgggctcta--
-aaccaatggaaggtggggcagcaataggggcagagtcagttttatcagttttaccggtc
gaacaggaggataaaatccaaaaaaataatgataatgataacaataatgataaagataac
gataaggacaccaaaatggaaagtaaaaatggaaaggaaaaggaaaaggagggggagaca
ga------------ctctgtatcatcgatggctaccgtctccgaggttagcgt-------
-----ctcccccagtgggagtgaa------------------caagagtgttcacttcct
tgtgctcaagtgcagaa-aagaactgcgagatctcctctgtttgaaacagaggagaaaaa
-gctgagggttgcacagtgcacagatag-ttcctcaggggaagatctggagcatgtgtgg
cccttagaatctcctaatgaagtctcttttctgcatgttaag------------------
--------------------------------------------ctaagaacatcatcac
caaaagagccacaagagggctcctctgtggcttctgaggtggtgagcacttgtcaccctg
accccagtctctatggggataaggcaaagcaagtgctacaagacgaaacataattt----
-----tttaatgtgcttttaattg-----------gttttaatgtcctccttttaaaagc
tcatgtttaattttaccatactgctcatggccctcacaatcacgactattaatgtgagaa
gtgtgagggccattgtacgagcacagagcattttatcctttttaaaaagttttaactcag
atgtgtttttattacaagagtgctctttgcctttttt----aactaattata-ggaagtg
ggaggagatttggaccccaggtttgtcaatttggagtgggtccaattttatcaaaaatga
cggtgttgctattttaatcaaaaacccaaatatcttggtgaagggcagcacagtggtgag
ggatgggcgggcacttttagcacatttggcttttttagaacaggattttaatgttcttaa
tgtgtatggttttaacaacaaacatgaacggcatgagcttttagaggacctgcagcccca
catgctaggtaaggctcccctagtgttcgcaggagattttaactgtgttttaactagcaa
agatcgaaaaggaaaaacggatgattttagagtagacaaaacgtcggttttattacaggg
tatagcaaaagattttaaattggttgattgttttaaaaccctgcatcaaagagaggaggg
cttcacttggtttagtagtgattgcaccagagcctctcgaatagactacatttttgctag
agatatcataccatctgatgctagattgacccctgttttcttttcagatcaccacatgct
ttcctgcacattttcactcccccctggtgtgtctgtaggtggagggctgtggaagctaaa
ctgctccctg-ttagaggatgaggagacagtgagcaaatacagggagcagtttagccaat
ggcagaccctccaagacttttatgattcacgtgcacagtggtgggaaatgataaaacaac
ggacagcacatttttttaaaacagtagggaaacag-aaaagtatgaaggaaaagcgatgc
atgatggggctgc-----------------------------------------------
------------------------------------------------------------
------------------------------------------------------------
------------------------------------------------------------
------------------------------------------------------------
------------------------------------------------------------
------------------------------------------------------------
------------------------------------------------------------
------------------------------------------------------------
------------------------------------------------------------
------------------------------------------------------------
------------------------------------------------------------
------------------------------------------------------------
------------------------------------------------------------
------------------------------------------------------------
------------------------------------------------------------
------------------------------------------------------------
------------------------------------------------------------
------------------------------------------------------------
------------------------------------------------------------
------------------------------------------------------------
------------------------------------------------------------
------------------------------------------------------------
------------------------------------------------------------
------------------------------------------------------------
------------------------------------------------------------
------------------------------------------------------------
------------------------------------------------------------
------------------------------------------------------------
--agaagagactgcaaagatattttaatcttttaaacagtggttgggattttacagaaga
aattaaagaagttaaaaaagaaatgtcagatttgtcaaaaaataaaagtattggggtgat
tttaagaagtaaagaaaaagaaatagaagagggggaaaagtgcacaagatattttttcaa
aaaaatcataacaaagggag----------ggtcaataactacttt-gaaagattcaaga
gggagggaaattaaagacacaaaagggattttaa--ccgaggtcgaacaattttatagta
acctatatagtc-caaaagttttagatggcgacattttaaaggaggttttaactttttta
gataaaaaagttaaaacgcccgaagtgcttttatcccaggattttacacttttagaact-
aaacaaagttttaaaagggtttaaaaaggggaagtcccccggtatggacgggcttcccct
tgagttttatataaagttttgggatattttagcacacgaattgttgaccg--tttttaaa
gaatttgaaacactggacaaactcccagaaagctttagagtaggcacagttagtttaatt
cataaaaaaggggacaaatttgacttaaaaaactggagaccaatcacgcttttaaatttc
gattgtaaactttttagcaaaattttagcatcgcgtatgtcgaccgttttagaagacgtg
attcacccggatcaagcttgcgctgtgcccggaaggaagatcacggacagcttggtactg
atcagagacaccatctgttacgcgagagacagagatattcggcttatagtcctaaattta
gactttgaaaaagcttttgaccgcatctcgcaccatttcctcttaaaggttttggaaata
atggggtttccagggaggtttatagcctgggtgggcttatt--atatgattcattgatca
gtaagatcctagtaaatgggcatttatccaaagctgttaatatactcagcggagtccgtc
aggggtgtcctttatctccccttttgtatgtggcttgtattgagccactggcacagatct
tgagaagggaca-----aatgggtcaaaggttttaacctaccagggactgggggactgac
agctacctgtgttttatatatggacgacgtcacccttttaacgactgaccttttaacggc
ccgaagagcaatggatctgaccgactggttcggtcgggcctcaggggcaaaactaaatag
gaacaagtctgaagcccagctcttcgggccgtggggcgacattaatacaggggaactgga
catagcttttaaacgcgacgatcattttaaaattttaggagtaaattttgacagagaggg
gggaggtcggggaaattggaaagagatattagggaaagtcaggcaaagactggggttttg
gggcttgagagggttgacacttgagggcaaaatcttgatttttaaagctgtgattttacc
cttaatgtcacttgtttgttctgtttttagcccaccgagacggttcttactggagttgga
gagggcggtcttttacttcctgtgggggtccaaatgggaacgtatcaagagagaagttgt
-------aaagaaaagaccggaaaacggtggaaaaggcctcccggacccccacctgttct
tagcgagccgtttcaccgccctccattttaaatatgctacgaccccatccagagagaaca
aaactgcagccatggcaaggttctggatggggtcgtatctacgcacgttaaaagttttaa
cccctgacttgacaactccagtttcttttaacctcccaaaagaatatgattttataaaga
aa-tttttaaagaagtatgttttagagaccaacgatgtcaccattttgactaaccacaag
gctctcatttctcttgttcaggatcgagagacggtgagtcgggtgccgggcctca-catt
atgtgaggcccaacaagtgtggagaaacgtggcccacccagctctccagaacggacacaa
ggacctgttgtggatggtggcacatgagatcctcccggtcagggcggttatgcactccag
aggcatggccaagaaccccacctgcccacggcctgggtgtggatgcccagagaccgtgcg
gcacctgctctgggagtgcggcgctgcgcgggacctgtgggccaggaccggccccctgta
tcatcagtacctgccggc--ggggagggcccagatggactaccaccttttcatccatggg
gtgggccagggcgtaaaagacatgacaaaacaggattttacagcgctctggctcaccctg
accgccatcaaggatgccatctgggtctcaagaaacctgctggtggggaagcaggtcacg
gtaccccttcaagggacaaagagaatgatagcaaccacgctacaggggtaccgtacctta
acaagaggccaagggggccggggtcaaacggaggaggtcccggccgccaccgtacctggc
cgcccgtagatgcaccctcaccactctggctacgggaacagcgggccagcaggccagagg
agggggatctccgctatgcccctgaaacacatggactgtgaccggcctggagagttggtg
tgaatggattttattgttaagactcaccctcgatccgggacaaagaaatgattttatttc
tttgtat-tgcgtctacgcttttacattgtttttactggaccggttttattcgcttttat
caacgctgcgcctggactctctcgcttttaacataacacacgcacacac-aaagactctt
gacacaacatacacttttatttcttcc-aagaaccaagtttttttaaagggaaattttat
gtttattgtctgtgttttattgtctttt-aaagtgtgcaaaaatgttttatcgtgtgttt
tgttttgctttagttc-cattaagtccagtgcttagttaaaatggtgactagccaacaag
-ttttaggccagttttattgttttattgtttatggtttta-ttttttatc------cttt
atttttattgaacagccttgttttttaccccattgtatgtttttgtttt----------t
aa-aaacatgtccgttttacaaacatt-----------------attgtattttaagttc
gcacaaaacacctacccttttaatttatcctctgttttacccctat--------------
------------------------------------------------------------
------------------------------------------------------------
------------------------------------------------------------
------------------------------------------------------------
------------------------------------------------------------
------------------------------------------------------------
------------------------------------------------------------
------------------------------------------------------------
------------------------------------------------------------
------------------------------------------------------------
------------------------------------------------------------
------------------------------------------------------------
------------------------------------------------------------
------------------------------------------------------------
------------------------------------------------------------
------------------------------------------------------------
------------------------------------------------------------
------------------------------------------------------------
------------------------------------------------------------
--------------------tcatttact-----ctggaag------attttaagggaaa
tatgtgaac---aaaaaaaagataaagatatg-----------ttttttgagatgaaaat
gttatgaaaaa--------------------cgctgtcaataaatttttttttcgaaaaa
------
>KenoDr3|963158
attatacttgggcttacctcgcgggcagtgacagcgatcgcctcttggaggtttcctggc
tcacaattactcc-tgtgttgtgagctcccaacccttgagaggtaaaggatttgcatt--
-------------ttttaaggtaagg-cgtt-ttaattatttattggctatttattgtgg
ttttagtgttttagcgtg-ttttta---agctgt----------aggtgcctccaccatg
tcggctgctcgtgccggcatgcggaggcaccacagcgtgcgttttaactttaa---aact
gttaatggaaagctcctggagttgtcccgcttggacttctccaggaagctaatccaaaaa
gccttaaattttaaacccgacgaattgaactgtatagtgactctgccccttaacaaggga
tttgatgttagctttaaagctgcctcccacctaaacgttttttggcaaagatttgactct
gtaaaagaccagttctccatgtttactgtggaaaaactttcagacaacacacttaaaact
gtgattgtcagaatgtttaatgaaacagtgactggtgaagacatttgtgtatggctggga
agattttgcactgttcgtggacagccagttaaggtgctagatgaggatggcatctggaat
tgctcctggcggattcccatcaaacaatgggaggatgccgggggattccagggcctgaga
catctgtcctccatgattgtgctgggagagaacagaggctacattcattaccaaggcatg
cccaaactttgtagaaagtgcaacaagtttgggcatttagcagaagcgtgccaagaaaca
gtatgcgggaagtgtaaagaaattggacatagttttgaacaatgtaccaatggcaggcgg
tgcaatctctgcggtgaaacatcccatctctacagagattgcccaaaaagctttgcaaac
aagttaaaaagtcagaaaatggccgccccaccaaccatgctgcattcataacaaagagaa
ggggcggagcctgaggttttggcgggagctgacatctcccagccagcctcgggctcta--
-aaccaatggaaggtggggcagcaacaggggcagagtcagttttatcagtttcaccggtc
gaacaggaggataaaatccaaaaaaataatgataatgataaccataatgataaagataac
gataaggacaccaaaatggaaaggaaaaatgg------aaaggaaaaggagggggagaca
ga------------ctctgtatcatcgatggctaccgtctccgaggttagcgt-------
-----ctcttgtagt----gtcta------------------caagagtgttcactccct
tgtgctcaagtgcagaa-aagaactgtgagatctcctctgtttgaaacagaggagaaaaa
-gctgagggttgcacattgcacagatag-ttcctcaggggaagatctggagcatgtgtgg
tccttagaatctcctaatgaagtctcttttctacatgttaag------------------
--------------------------------------------ctaagaacatcatcac
caaaagagccacaagagggctcctctgtggcttctgaggtggtgagcacttgtcaccctg
accccagtctctatggggataaggcaaagcaagtgctacaagacaaaacgtaattt----
-----tttaatgtgcttttaattg-----------gttttaatgtcctccttttaaaagc
tcatgtttaactttaccatactgctcatggccctcacaatcacgactattaatgtgagaa
gtgtgagggccattgtacgagcacagagcattttatcctttttaaaaagttttaactcag
atgtgtttttattacaagagtgctctttgcctttttt----aactaattata-ggaagtg
ggaggagatttggaccccaggtttgtcaatttggagtgggtccaattttatcaaaaatga
cggtgttgctattttaatcaaaaacccaaatatcttggtgaagggcagcacagtggtgag
ggatgggcgggcacttttagcacatttggcttttttagaacaggattttaatgttcttaa
tgtgtatggttttaacaacaaacatgaacggcatgagcttttagaggacctgcagcccca
catgctaggtaaggctcccctagtgttcgcaggagattttaactgtgttttaaccagcaa
agatcgaaaaggaaaaacggatgattttagagtagacaaaacgtcggttttattacaggg
tatagcaaaagattttaaattggttgattgttttaaaaccctgcatcaaagagaggaggg
cttcacttggtttagtagtgattgcaccagagcctctcgaatagactacatttttgcttg
agatatcataccatctgatgctagattaacccctgttttcttttcagatcaccacatgct
ttcctgcacattttcactcccccctggtgtgtctgtaggtggagggctgtggaagctaaa
ctgctccctg-ttagaggatgaggagacagtgagcaaatacagggagcagtttagccaat
ggcagaccctccaagacttttatgattcacgtgcacagtggtgggaaatgataaaacaac
ggacagcacagttttttaaaacagtagggaaacag-aaaagtaggaaagaaaagcgatgc
atgatggggctgc-----------------------------------------------
------------------------------------------------------------
------------------------------------------------------------
------------------------------------------------------------
------------------------------------------------------------
------------------------------------------------------------
------------------------------------------------------------
------------------------------------------------------------
------------------------------------------------------------
------------------------------------------------------------
------------------------------------------------------------
------------------------------------------------------------
------------------------------------------------------------
------------------------------------------------------------
------------------------------------------------------------
------------------------------------------------------------
------------------------------------------------------------
------------------------------------------------------------
------------------------------------------------------------
------------------------------------------------------------
------------------------------------------------------------
------------------------------------------------------------
------------------------------------------------------------
------------------------------------------------------------
------------------------------------------------------------
------------------------------------------------------------
------------------------------------------------------------
------------------------------------------------------------
------------------------------------------------------------
--agaagagactgcaaagatattttaatcttttaaacagtggttgggattttacagaaga
aattaaagaagttaaaaaagaaatgtcagatttgtcaaaaaataaaagtattggggtgat
tttaagaagtaaagaaaaagaaatagaagagggggaaaagtgcacaagatattttttcaa
aaaaatcataacaaagggag----------ggtcaataactacttt-gaaagattcaaga
gggagggaaattaaagacacaaaagggattttaa--ccgaggtcgaacaattttatagta
acttatatagtc-caaaagttttagatggcgacattttaaaggaggttttaactttttta
gataaaaaagttaaaacgcccgaggtgcttttatcccaggattttacacttttagaact-
gaacaaagttttaaaagggtttaaaaaggggaagtcccccggtatggacgggcttcccct
tgagttttatataaagttttgggatattttagcacacgaattgttgaccg--tttttaaa
gaatttgaaacacaggacaaactcccagaaagctttagagtagggacagttagtttaatt
cataaaaaaggggacaaatttgacttaaaaaactggagaccaatcacgcttttaaatttc
gattgtaaactttttagcaaaattttagcatcgcgtatgtcgaccgttttagaagacgtg
atccacccggatcaagcttgtgctgtgcccggaaggaagatcacggacagcttggtactg
atcagagacaccatctgttacgcgagagacagagatattcggcttatagtcctaaattta
gactttgaaaaagcttttgaccgcatctcgcaccatttcctcttaaaggttctggaaaaa
atggggtttccagggaggtttatagcctgggtgggcttatt--atatgattcattgatca
gtaagatcctagtaaatgggcatttatccaaagctgttaatatactcagcggagtccgtc
aggggtgtcctttatctccccttttgtatgtggcttgtattgagccactggcacagatct
tgagaagggaca-----aatgggtcaaaggttttaacctaccagggactgggggactgac
agctacctgtgttttatatatggacgacgtcacccttttaacgactgaccttttaacggc
ccgaagagcaatggatctgaccgactggttcggtcaggcctcaggggcaaaactaaatag
gaacaagtctgaagcccagctcttcgggccgtggggcgacattaatacaggggaactgga
catagcttttaaacgcgacgatcattttaaaattttaggagtaaattttgacagagaggg
gggaggtcggggaaattggaaagagatattagggaaagtcaggcaaagactggggttttg
gggcttgagagggttgacacttgagggcaaaatcttgatttttaaagctgtgattttacc
cttaatgtcacttgtttgttctgtttttagcccaccgagacggttcttactggagttgga
gagggcggtcttttacttcctgtgggggtccaaatgggaacgtatcaagagagaagttgt
-------aaagaaaagaccggaaaacggtggaaaaggcctcccggacccccacctgttct
tagcgagccgtttcaccgccctccattttaaatatgctacgactccatccagagagaaca
aaactgcagccatggcaaggttctggatggggtcgtatctacgcacgttaaaagttttaa
cccctgacttgacaactccagtttcttttaacctcccaaaagaatatgattttataaaga
aa-tttttaaagaagtatgttttagagaccaacgatgtcaccattttgactaaccacaag
gctctcatttctcttgttcaggatcgagagacggtgagtcgggtgccgggcctca-catt
atgtgaggcccaacaagtgtggagaaacgtggcccacccagctctccagaacggacacaa
ggacctgttgtggatggtggcacatgagatcctcccggtcagggcggttatgcactccag
aggcatggccaagaaccccacctgcccacggcctgggtgtggatgcccagagaccgtgcg
gcacctgctctgggagtgcggcgctgcgcgggacctgtgggccaggaccggccccctgta
tcatcagtacctgccggc--ggggagggcccagatggactaccactttttcatccatggg
gtgggccagggcgtgaaagacatgacaaaacaggattttacagcgctctggctcaccctg
accgccatcaaggatgccatctgggtctcaagaaacctgctcgtggggaagcaggtcacg
gtaccccttcaagggacaaagagaatgatagcaaccacgctacaggggtaccgtacctta
acaagaggccaagggggccggggtcaaacgggggaggtcccggccgccaccgtacctggc
cgcccgtagatgcaccctcaccactctggctacgggaacagcgggccagcaggccagagg
agggggatctccgctatgcccctgaaacgcagggactgtgaccggcctggagagttggtg
tgaatggattttattgttaggactcaccctcgatccgggacaaagaaatgattttatttc
tttgtat-tgcgtctacgcttttacattgtttttactggaccggttttattcgcttttat
caacgctgcgcctggactctctcgcttttaacataacacacgcacacac-aaagactttt
tgcacaacatacacttttatttcttcc-aagaaccaagtttttttaaagggaaagtttat
gtttattgtctgtgttttattgtctttt-aaagtgtgcaaaaatgttttatagtgtgttt
tgttttgctttagttc-cattaagtccagtgcttagttaaaatggtgactagccaacaag
-ttttaggccagttttattggtttattgtttatgg---ta-ttttttatc------cttt
atttttattgaatagccttgttatttaccccattgtatgtttttgtttt----------t
aa-aaacatgtcctttttacaaacatt-----------------attgtattttaagttc
gcacaaaacacctacccttttaatttatcctctgttttactcctat--------------
------------------------------------------------------------
------------------------------------------------------------
------------------------------------------------------------
------------------------------------------------------------
------------------------------------------------------------
------------------------------------------------------------
------------------------------------------------------------
------------------------------------------------------------
------------------------------------------------------------
------------------------------------------------------------
------------------------------------------------------------
------------------------------------------------------------
------------------------------------------------------------
------------------------------------------------------------
------------------------------------------------------------
------------------------------------------------------------
------------------------------------------------------------
------------------------------------------------------------
------------------------------------------------------------
--------------------tcatttact-----ctggaag------attttaagggaaa
tatgtgaac----aaaaaaagataaagatatg-----------ttttttgagatgaaaat
gttatggaaaa--------------------cgctgtcaataaatttttttcgaaagaaa
a-----
>KenoDr3|963159
attatatttgatctggtcacgcggttgg-gactgcgatcgcctcttggaggttcacc--c
tggtgagcgcttt-tgtagtgcttac-caagacctgcgagaggtacatcggctgcgttt-
----tacaaagtcttttaaggtaaggtctcttttaaatatttatt--ctgctggttttaa
atttattg-------gtg-tttttagggagctgtaggtgcctccaggtgcctccaccatg
tcggctgctcgtgccggcatgcggaggcaccacagcgtgcgttttaatttcaa---aaca
gttaatgggaagctcctggagttgtccagattggacttctccaggaagcttatccaaaaa
tctttaaatttcaagccagaagaactgaactgtattgtgactctgcccctgaacaaagga
tttgatgtgagttttaaggctgcttctctgctaaatgctttttggcaaagatttgattcg
gttaaagcccagttttccatgtttactgtggaaaagctttcggacaacactcttaaaaca
gtgattgtccgaatgttcaatgaaacggtgacgggggaagacatttgtgtctggctgggc
agattttgcacggttcgtggacagccagttaaggtgcttgatgaggatggcatttggaat
tgctcctggcggatccccattaaacaatgggaagatg-----------------------
------------------------------------------------------------
------------------------------------------------------------
------------------------------------------------------------
------------------------------------------------------------
------------------------------------------------------------
------------------------------------------------------------
------------------------------------------------------------
------------------------------------------------------------
------------------------------------------------------------
------------------------------------------------------------
------------------------------------------------------------
------------------------------------------------------------
------------------------------------------------------------
------------------------------------------------------------
------------------------------------------------------------
------------------------------------------------------------
------------------------------------------------------------
------------------------------------------------------------
------------------------------------------------------------
------------------------------------------------------------
------------------------------------------------------------
------------------------------------------------------------
------------------------------------------------------------
------------------------------------------------------------
------------------------------------------------------------
------------------------------------------------------------
------------------------------------------------------------
------------------------------------------------------------
------------------------------------------------------------
------------------------------------------------------------
------------------------------------------------------------
------------------------------------------------------------
------------------------------------------------------------
------------------------------------------------------------
------------------------------------------------------------
------------------------------------------------------------
------------------------------------------------------------
------------------------------------------------------------
------------------------------------------------------------
------------------------------------------------------------
------------------------------------------------------------
------------------------------------------------------------
------------------------------------------------------------
------------------------------------------------------------
------------------------------------------------------------
------------------------------------------------------------
------------------------------------------------------------
------------------------------------------------------------
------------------------------------------------------------
------------------------------------------------------------
------------------------------------------------------------
------------------------------------------------------------
------------------------------------------------------------
------------------------------------------------------------
------------------------------------------------------------
------------------------------------------------------------
------------------------------------------------------------
------------------------------------------------------------
------------------------------------------------------------
------------------------------------------------------------
------------------------------------------------------------
------------------------------------------------------------
------------------------------------------------------------
------------------------------------------------------------
------------------------------------------------------------
------------------------------------------------------------
------------------------------------------------------------
------------------------------------------------------------
------------------------------------------------------------
------------------------------------------------------------
------------------------------------------------------------
------------------------------------------------------------
------------------------------------------------------------
------------------------------------------------------------
------------------------------------------------------------
------------------------------------------------------------
------------------------------------------------------------
------------------------------------------------------------
------------------------------------------------------------
------------------------------------------------------------
------------------------------------------------------------
------------------------------------------------------------
------------------------------------------------------------
------------------------------------------------------------
------------------------------------------------------------
------------------------------------------------------------
------------------------------------------------------------
------------------------------------------------------------
------------------------------------------------------------
------------------------------------------------------------
------------------------------------------------------------
------------------------------------------------------------
------------------------------------------------------------
------------------------------------------------------------
------------------------------------------------------------
------------------------------------------------------------
------------------------------------------------------------
------------------------------------------------------------
------------------------------------------------------------
------------------------------------------------------------
------------------------------------------------------------
------------------------------------------------------------
------------------------------------------------------------
------------------------------------------------------------
------------------------------------------------------------
------------------------------------------------------------
------------------------------------------------------------
------------------------------------------------------------
------------------------------------------------------------
------------------------------------------------------------
------------------------------------------------------------
------------------------------------------------------------
------------------------------------------------------------
------------------------------------------------------------
------------------------------------------------------------
------------------------------------------------------------
------------------------------------------------------------
------------------------------------------------------------
------------------------------------------------------------
------------------------------------------------------------
------------------------------------------------------------
------------------------------------------------------------
------------------------------------------------------------
------------------------------------------------------------
------------------------------------------------------------
------------------------------------------------------------
------------------------------------------------------------
------------------------------------------------------------
------------------------------------------------------------
------------------------------------------------------------
------------------------------------------------------------
------------------------------------------------------------
------------------------------------------------------------
------------------------------------------------------------
------------------------------------------------------------
------------------------------------------------------------
------------------------------------------------------------
------------------------------------------------------------
------------------------------------------------------------
------
>KenoDr3|963160
--------------------------------------------ccgggggctt------
-------------------------c-caaggcc--tgagacatctgccctctatgatt-
---gtgctgggt------------------------------------------------
-------------------------gagaacagg----------ggctacattcac----
---------taccagggcatgcccaaactctgcagaaagtgcaacaagtttgg---gcat
ttagctgaagcatgccaagaaatgatttg-------------------------------
------------------------------------------------------------
------------------------------------------------------------
------------------------------------------------------------
------------------------------------------------------------
------------------------------------------------------------
------------------------------------------------------------
------------------------------------------------------------
------------------------------------------------------------
-----tgggaagtgcaaagaaattgggcacagctttgagcagtgtaccaatggcaggcgg
tgcaatctctgcggagacaataatcatctttttagagattgtcccaaaagttttgccaac
agactgaaaggtaacaaaatggccgccccgcaaaacgtggtggccgacaaacaaagggag
gaggcggtccctgaagttttggcgggaaacgagagtttccagccagcttcagggcccggc
caagaaggaggaggcggggcggccaagggggcggagtca----------------caatc
ggttgaggtgaggaga--------------------------------------------
ggggaagctgtcgaatcagaagtgag------------tgtagagaggaaagaggaggaa
ga------------cacagcttcctctctcctcaccgtctcagagatagtgga-------
-----ggcttcagatgggagtgaa------------------attaatgtttcactccct
agtgctcaggtgcaaaa-gagaactgcgggatctcctctgtttgatacagagaagaaat-
---tgagagtctcacacgattcggatag-tttacccgtaactatttcgagtcgtgtgtgg
cctctcgtgtccccaaatgaggtgtcctttttgcacgttaag------------------
--------------------------------------------ctaatatcatcatcgc
caaaagagacacaagagaatatctc--tggatttggaggcgatagacacacaccctaaca
atccagggataattcctggaaaggaggggagtgtgccacaaaaaaagacatgattttaat
gtcggttttaagacttttctgtag-----------gttttaaaattgtcttttaagaagc
tcatgtct--ttaaaatatagtgctcatggatatcaccttctccactataaatgtgagaa
gtgtgaagtccctagtaagagcacagagcatattttcccttttaaaaacttttaaaacag
atgtctttttattacaagaatgtgcgttacccttttt----taaaaattata-aaaagtg
ggaggatttatggacccccggaccctccatatggagtggctcaaattttaataaaaatga
cggggtggccattttaatcaataatccaaacatcttggtgaagggaagcacggtg-----
------------------------------------------------------------
------------------------------------------------------------
------------------------------------------------------------
------------------------------------------------------------
------------------------------------------------------------
------------------------------------------------------------
------------------------------------------------------------
------------------------------------------------------------
------------------------------------------------------------
------------------------------------------------------------
------------------------------------------------------------
------------------------------------------------------------
------------------------------------------------------------
------------------------------------------------------------
------------------------------------------------------------
------------------------------------------------------------
------------------------------------------------------------
------------------------------------------------------------
------------------------------------------------------------
------------------------------------------------------------
------------------------------------------------------------
------------------------------------------------------------
------------------------------------------------------------
------------------------------------------------------------
------------------------------------------------------------
------------------------------------------------------------
------------------------------------------------------------
------------------------------------------------------------
------------------------------------------------------------
------------------------------------------------------------
------------------------------------------------------------
------------------------------------------------------------
------------------------------------------------------------
------------------------------------------------------------
------------------------------------------------------------
------------------------------------------------------------
------------------------------------------------------------
------------------------------------------------------------
------------------------------------------------------------
------------------------------------------------------------
------------------------------------------------------------
------------------------------------------------------------
------------------------------------------------------------
------------------------------------------------------------
------------------------------------------------------------
------------------------------------------------------------
------------------------------------------------------------
------------------------------------------------------------
------------------------------------------------------------
------------------------------------------------------------
------------------------------------------------------------
------------------------------------------------------------
------------------------------------------------------------
------------------------------------------------------------
------------------------------------------------------------
------------------------------------------------------------
------------------------------------------------------------
------------------------------------------------------------
------------------------------------------------------------
------------------------------------------------------------
------------------------------------------------------------
------------------------------------------------------------
------------------------------------------------------------
------------------------------------------------------------
------------------------------------------------------------
------------------------------------------------------------
------------------------------------------------------------
------------------------------------------------------------
------------------------------------------------------------
------------------------------------------------------------
------------------------------------------------------------
------------------------------------------------------------
------------------------------------------------------------
------------------------------------------------------------
------------------------------------------------------------
------------------------------------------------------------
------------------------------------------------------------
------------------------------------------------------------
------------------------------------------------------------
------------------------------------------------------------
------------------------------------------------------------
------------------------------------------------------------
------------------------------------------------------------
------------------------------------------------------------
------------------------------------------------------------
------------------------------------------------------------
------------------------------------------------------------
------------------------------------------------------------
------------------------------------------------------------
------------------------------------------------------------
------------------------------------------------------------
------------------------------------------------------------
------------------------------------------------------------
------------------------------------------------------------
------------------------------------------------------------
------------------------------------------------------------
------------------------------------------------------------
------------------------------------------------------------
------------------------------------------------------------
------------------------------------------------------------
------------------------------------------------------------
------------------------------------------------------------
------------------------------------------------------------
------------------------------------------------------------
------------------------------------------------------------
------------------------------------------------------------
------------------------------------------------------------
------------------------------------------------------------
------------------------------------------------------------
------------------------------------------------------------
------------------------------------------------------------
------------------------------------------------------------
------------------------------------------------------------
------------------------------------------------------------
------------------------------------------------------------
------------------------------------------------------------
------
>KenoDr3|963161
------------------------------------------------------------
------------------------------------------------------------
------------------------------------------------------------
------------------------------------------------------------
------------------------------------------------------------
------------------------------------------------------------
------------------------------------------------------------
------------------------------------------------------------
------------------------------------------------------------
------------------------------------------------------------
------------------------------------------------------------
------------------------------------------------------------
------------------------------------------------------------
------------------------------------------------------------
------------------------------------------------------------
------------------------------------------------------------
------------------------------------------------------------
------------------------------------------------------------
------------------------------------------------------------
------------------------------------------------------------
------------------------------------------------------------
------------------------------------------------------------
------------------------------------------------------------
------------------------------------------------------------
------------------------------------------------------------
------------------------------------------------------------
------------------------------------------------------------
------------------------------------------------------------
------------------------------------------------------------
------------------------------------------------------------
------------------------------------------------------------
------------------------------------------------------------
------------------------------------------------------------
------------------------------------------------------------
------------------------------------------------------------
------------------------------------------------------------
------------------------------------------------------------
------------------------------------------------------------
------------------------------------------------------------
------------------------------------------------------------
------------------------------------------------------------
------------------------------------------------------------
------------------------------------------------------------
------------------------------------------------------------
------------------------------------------------------------
------------------------------------------------------------
------------------------------------------------------------
------------------------------------------------------------
------------------------------------------------------------
------------------------------------------------------------
------------------------------------------------------------
------------------------------------------------------------
------------------------------------------------------------
------------------------------------------------------------
------------------------------------------------------------
------------------------------------------------------------
------------------------------------------------------------
------------------------------------------------------------
------------------------------------------------------------
------------------------------------------------------------
------------------------------------------------------------
------------------------------------------------------------
------------------------------------------------------------
------------------------------------------------------------
------------------------------------------------------------
------------------------------------------------------------
------------------------------------------------------------
------------------------------------------------------------
------------------------------------------------------------
------------------------------------------------------------
------------------------------------------------------------
------------------------------------------------------------
------------------------------------------------------------
------------------------------------------------------------
------------------------------------------------------------
------------------------------------------------------------
------------------------------------------------------------
------------------------------------------------------------
------------------------------------------------------------
------------------------------------------------------------
------------------------------------------------------------
------------------------------------------------------------
------------------------------------------------------------
------------------------------------------------------------
------------------------------------------------------------
------------------------------------------------------------
------------------------------------------------------------
------------------------------------------------------------
------------------------------------------------------------
------------------------------------------------------------
------------------------------------------------------------
------------------------------------------------------------
------------------------------------------------------------
------------------------------------------------------------
----acctgtgttttatatatggacgacgtcacccttttaacgactgaccttttaacggc
ccgaagagcaatggacctgaccgactggttcggtcgggcctcaggggcaaaactaaatag
gaacaagtctgaagcccagctcttcgggccgtggggcgacattaatacaggggaactgga
tatagcttttaaacgcgacgatcattttaaaattttaggagtaaattttgacagagaggg
tggaggtcggggaaattggaaagagatatt------------------------tttttg
gggcttgagagggttgacacttgagggcaaaatcttaatttttaaagctgtgattttacc
cttaatgtcacttgtttgttctgtttttagcccaccgagacgtttcatactggagttgga
gagggcggtcttttacttcctgtgggggtccaaatgggaacgcatcaagagagaagttgt
-------aaagaaaagaccggaaaacggtggaaaaggcctcccggacccccacctgttct
tagcgagccgtttcaccgccctccattttaaatatgctacgaccccatccagagagaaca
aaactgcagccatggcaaggttctggatggggtcgtatctacgcacgttaaaagttttaa
cccctgacttgacaactccagtttcttttaacctccccacagaatatgattttataaaga
aa-tttttaaagaagcatgttttagagaccaacgatgtcaccattttgactaaccacaag
gctctcatttctcttgttcaggatcgagagactgtgagtcgggtgccgggcctca-catt
atgtgaggcccaacaagtgtggagaaacgtggcccacccagctctccagaacggacacaa
ggacctgttgtggatggtggcacatgagatcctcccggtcagggcggttatgcactccag
aggcatagccaagaaccccacctgcccacggcctgggtgtggatgcccagagaccgtgcg
gcacctgctctgggagtgcggcgctgcgcgggacctgtgggccaggaccggccccgagta
tcatcagtacctgccggtggggggggggcccagatggactaccaccttgtcatccatggg
gtgggccagggcgtgaaagacatgacaaaacaggattttacagcgctctggctcaccctg
accgccattaaggatgccatctgggtcacaagaaacctgctggtggggaagcaggtcacg
gtaccccttcaagggacaaagagaatgatagcaaccacgctacaggggtaccgtacctta
acaagaggccaagggggccggggtcaaacggaggaggtcccggccgccaccatacctggc
cgcccgtagatgcaccctcaccactctggctacgggaacagcgggccagcaggccagagg
agggggatctccgctatgcccctgaaacacagggactgtgaccggcctggagagttggtg
tgaatggattttattgttaggactcaccctcgatctgggacaaagaaatgattttatttc
tttgtat-tgcgtctacgcttttacatcgttttaactggaccggttttattcgcttttat
caacgttgcgcctggactctctcgcttttgacataacacacgcacacacaaaagactttt
tgcacaacatacacttttatttcttcc-aaaaatcaagagcttt--aaggaaaaattaat
gtttattgtctgtgttttattgtctttt-aaagtgtgccaaaatgttttatcgtgtgttt
tg-tttgctttagttcttattaagtctagtgcttagttaaaatggtgactagccaacaag
-ttttagaccagtcttattgttttattgtttatggttttatttttttatc------cttt
agttttattgaacagccttg-tttttaccccattgtatgtttttgtttt-----------
---aaacatgtcttttctacaaacatt-----------------attgtattttaagttc
gcacaaaacacctacccttttaatttatcctctattttactcctat--------------
------------------------------------------------------------
------------------------------------------------------------
------------------------------------------------------------
------------------------------------------------------------
------------------------------------------------------------
------------------------------------------------------------
------------------------------------------------------------
------------------------------------------------------------
------------------------------------------------------------
------------------------------------------------------------
------------------------------------------------------------
------------------------------------------------------------
------------------------------------------------------------
------------------------------------------------------------
------------------------------------------------------------
------------------------------------------------------------
------------------------------------------------------------
------------------------------------------------------------
------------------------------------------------------------
--------------------tcatttact-----ctgtaag------attttaagggaaa
tatgtgaac----aaaaaaagataaagatatg------------tttttgagatggaaat
tttatgaaaaa--------------------cgctgtcaataatttttttttcgaaagaa
aaaaa-
>KenoDr3|963162
attatacttgggcttgcctcgcgggcagtgacagcgatcgcctcttggaggtttcctggc
tcacaattactcc-tgtgttgtgagctcccaacccttgagaggtaaaggatttgcatt--
-------------atttaaggtaagg-cgtt-ttaattatttattggctatttattgtgg
ttttagtgttttagcgtg-ttttta---agctgt----------aggtgcctccaccatg
tcggctgctcgtgccggcatgcggaggcaccacagcgtgcgttttaacttcaa---agag
gttgatggtaagctcctggggatgtcccgcctggacttctccaggaagctgatccagaaa
gccttaaattttaaaccatccgatttgaattgcctaatgactctgcccctgaacaaaggg
tttgacctgagttttagatctgcttccctgctacaagatttttggcagaagtttgaaagt
cagaagacccagttctccattttttctgtggaaaagctttctgacaattcacttaaaaca
gtggttgtcaggatgtttaatgaaacagtgagtggagaggatatagcaacatggctgggt
agattttgcacggttcgaagccaacctgtcaaggtgttggacgaggacggcatttggaat
tgcgcttggagagttcccattaaacaatgggaagatccaagcggattccagggccttcgt
caaataccttcaatgattgtgttgggagaaaaccgaggctacattcactaccagggaatg
ccaaagctctgcaggaaatgtggcgggatggggcatttggctgaatcttgccaagtaatt
gtgtgtgggaagtgtaaagcaattgggcacacttttgaggagtgtaccagtggcaggcgg
tgcaatctctgcggtgaaacatcccatctctacagagattgcccaaaaagttttgcaaac
aagttaaaaagtcagaaaatggccgccccaccaaccatgctgcattcagaacaaagagaa
ggggcggagcctgaggttttggcgggagctgacatctcccagccagcctcgggctcta--
-aaccaatggaaggtggggcagcaacaggggcagagtcagttttatctgttttaccggtc
gaacaggaggataaaatccaaaaa---------aatgataacgataatgataaagataac
gataaagataccaaaatggaaagtaaaaatggaaaggaaaaggaaaaggagggggagaca
ga------------ctctgtatcatcgatggctaccgtctccgaggttagcgt-------
-----ctcccccagtgggagtgaa------------------caagagtgttcactccct
tgtgttcatgtgcagaa-aagaactgcgagatttcctctgtttgaaacaaaggagaaaaa
-gctgagggttgcacagcgcacagatag-ttcctcaggggaagatctggagcatgtgtgg
cccttagaatctcctaatgaagttacttttctacattttaag------------------
--------------------------------------------ctgagaacatcatcac
caaaagagccacaagagggctcctctgtggcttctgaggtggtgagcacttgtcaccctg
accccagactctatggggataaggcaaagcaagtgctacaagacaaaacataattt----
-----tttaatgtgcttttaattg-----------gttttaatgtcctccttttaaaagc
tcatgtttaattttaccatactgctcatggccctcacaatcacgactattaatgtgagaa
gtgtgagggccattgtacgagcacagagcattttatcctttttaaaaagttttaactcag
atgtgtttttattacaggagtgctctttgcctttttt----aactaattata-ggaagtg
ggaggagatttggaccccaggtttgtcaatttggagtgggtccaattttatcaaaaatga
cggtgttgctattttaatccaaaacccaaatatcttggtgaagggcagcacagtggtgag
ggatgggcgggcacttttagcacatttggcttttttaaaacaggattttaatgttcttaa
tatgtatggttttaacaacaaacatgaacggcatgagcttttagaggacctgcagcccca
catgctaggtaaggctcccctagtgttcgcaggagattttaactgtgttttaactagcaa
agatcgaaaaggaaaaacggatgattttagagtagacaaaacgtcggttttattacaggg
tatagcaaaagattttaaattggttgattgttttaaaaccctgcatcaaagagaggaggg
cttcacttggtttagtagtgattgcaccagggcctctcgaatagactacatttttgctag
agatatcataccatctgatgctagattaacccctgttttctttttagatcaccacatgct
ttcctgcaccttttcactcccacctggtgtgtctgtaggtggagggctgtggaagctaaa
ctgctccctgtttagaggatgaggagacagtgagcaaatacagggagcagtttagccaat
ggcagaccctccaagacttttatgattcacgtgcacagtggtgggaaatgataaaacaac
ggacagcacatttttttaaaacagtagggaaacag-aaaagtaggaaagaaaagagatgc
atgatggggctgc-----------------------------------------------
------------------------------------------------------------
------------------------------------------------------------
------------------------------------------------------------
------------------------------------------------------------
------------------------------------------------------------
------------------------------------------------------------
------------------------------------------------------------
------------------------------------------------------------
------------------------------------------------------------
------------------------------------------------------------
------------------------------------------------------------
------------------------------------------------------------
------------------------------------------------------------
------------------------------------------------------------
------------------------------------------------------------
------------------------------------------------------------
------------------------------------------------------------
------------------------------------------------------------
------------------------------------------------------------
------------------------------------------------------------
------------------------------------------------------------
------------------------------------------------------------
------------------------------------------------------------
------------------------------------------------------------
------------------------------------------------------------
------------------------------------------------------------
------------------------------------------------------------
------------------------------------------------------------
--agaagagactgcaaagatattttaatcttttaaacagtggttgggattttacagaaga
aattaaagaagttaaaaaagaaatgtcggatttgtcaaaaaataaaagtattggggtgat
tttaagaagtaaagaaaaataaatagaagagggggaaaagtgcacaagatattttttcaa
aaaaatcataacaaagggag----------ggtcaataactacttt-gaaagattcagga
gggagggaaattaaagaaacaaaagggattttaa--ccgaggtcgaacaattttatagta
acctatatagtc-caaaagttttagatggcgacattttaaaggaggttttaactttttta
gataaaaaagttaaaacgcccgaggtgcttttatcccaggattttacacttttagaact-
gaacaaagttttaaaagggtttaaaaaggggaagtcccccggtatggacgggcttcccct
tgagttttatataaagttttgggatattttagcacacgaattgttgaccg--tttttaaa
gaatttgaaacactggacaaactcccagaaagctttagtgtagggacagttagtttaatt
cataaaaaaggggacaaatttgacttaaaaaactggagaccaatcacgcttttaaatttc
gattgtaaactttttagtaaaattttagcatcacgtatgtcgaccgttttagaagacgtg
atccacccggatcaagcttgtgctgtgcccggaaggaagatcacggacagcttggtactg
atcagagacaccatctgttacgcgagagacagagatattcggcttatagtcctaaattta
gactttgaaaaagcttttgaccgcatctcgcaccagttcctcctaaaggttctggaaaaa
atggggtttccagggaggtttatagcctgggtgggcttatt--atatgattcattgatca
gtaagatcctagtaaatgggcatttatccaaagctgttaatatactcagcggggtccgtc
aggggtgtcctttatctccccttttgtatgtggcttgtattgagccactggcacagatct
tgagaagggaca-----aatgggtcaaaggttttaacctaccagggactgggggactgac
agctacctgtgttttatatatggacga-----------------ctgaccttttaacggc
ccgaagagcaatggatctgaccgactggttcggtcgggcctcaggggcaaaactaaatag
gaacaagtctgaagcccagctcttcgggccgtggggcgacattaatacaggggaactgga
catagcttttaaacgcgacgatcattttaaaattttaggagtaaattttgacagagaggg
gggaggtcggggaaattggaaagagatattagggaaagtcaggcaaagactggggttttg
gggcttgagagggttgacactt-agggtaaaatcttaatttttaaagctgtgattttacc
cttaatgtcacttg-----------------------------ttgttactggagttgga
gagggcggtcttttacttcctgtgggggtccaaatgggaacgtatcaagagagaagttgt
-------aaagaaaagactggaaaacggtggaaaaggcctcccggacccccacctgttct
tagcgagccgtttcaccgccctccattttaaatatgctacgaccccatccagagagaaca
aaactgcagccatggcaaggttctggatggggtcgtatctacgcacgttaagagttttaa
cccctgacttgacaactccagtttcttttaacctcccaaaagaatatgattttataaaga
aa-tttttaaagaagtatgttttagagaccaacgatgtcaccattttgactaaccacaag
gctctcatttctcttgttcaggatcgagagacggtgagtcgggtgccgggcctca-catt
atgtgaggcccaacaagtgtggagaaacgtggcccacccagctctccagaacggacacaa
ggacctgttgtggatggtggcacatgagatcctcccggtcagggcggttatgcactccag
aggcatggccaagaaccccacctgcccacggcctgggtgtggatgcccagagaccgtgcg
gcacctgctctgggagtgcggcgctgcgcgggacctgtgggccaggactggccccctgta
tcatcagtacctgccggc--ggggagggcccagatggactaccaccttgtcatccatggg
gtgggccagggcgtgaaagacatgacaaaacaggattttacagcgctctggctcaccctg
accgccattaaggatgccatctgggtcacaagaaacctgctggtggggaagcaggtcacg
gcaccccttcaagggacaaagagaatgatagcaaccacgctacaggggtaccgtacctta
acaagaggcaaagggggccagggtcaaacggaggaggtcccggccgccaccgtacctggc
cgcccgtagatgcaccctcaccactctggctacgggaacagcgggccagcaggccagagg
agggggatctccgctatgcccctgaaacacttggactgtgaccggcctggagagttggtg
tgaatggattttattgttaggactcaccctcgatcctggacaaagaaatgattttatttc
tttggat-tgcgtctactcttttacatcgtttttactggaccggtttt-atcgcttttat
caacgctgcgcctggactct----cttttgacataacacacgcacacac-aaagactttt
tgcacaacatacacttttatttcttac-aaaaaacaagttttaa-aaaggaaaagtt--t
gttcattgcctgtgttttattgtctttt-aaagtgtgccaaaatgttttatcgtgtgttt
tg-tttgctttagttc-tattaagtccagggcttagttaaaatggtgactagccagcaag
tttttaggccagttttattgtcttattgtttatggtttta-ttttttatc------cttt
atttttattgaacagccttg-tttttaccccattgtatgtttttgtttt-----------
aa-aaacatgtcttttttacaaacatt-----------------attgtattttaagttc
gcacaaaacacctacccttttaatttatcctctattttattcttat--------------
------------------------------------------------------------
------------------------------------------------------------
------------------------------------------------------------
------------------------------------------------------------
------------------------------------------------------------
------------------------------------------------------------
------------------------------------------------------------
------------------------------------------------------------
------------------------------------------------------------
------------------------------------------------------------
------------------------------------------------------------
------------------------------------------------------------
------------------------------------------------------------
------------------------------------------------------------
------------------------------------------------------------
------------------------------------------------------------
------------------------------------------------------------
------------------------------------------------------------
------------------------------------------------------------
--------------------tcatttatt-----ctgtaag------attttaagggaaa
tatgtgaac----taaaaaagataaagatatg------------tttttgagatggaaat
tttatgaaaaa--------------------cgctgtcaataaattttttttcgaaagaa
aaaaa-
>KenoDr3|963163
attatatttgatcttgtcacgcggctgg-gactgcgatcgcctcttggaggttcacc--c
tggtgggcactttttgtagtgcttac-caagacctgcgagaggtacatcggctgcgttt-
----tacaaagtcttttaaggtaaggtctct-tttaatatttatt--ctgctggttttaa
atttattg-------gtgttttttagagagctgt----------aggtgcctccaccatg
tcggctgctcgtgccggcatgcggaggcaccacagcgtgcgttttaatttcaa---atgt
gtaaatggaaagctcctggagatgtccagattggacttctccaggaagcatatccaaaaa
gctttagatttcaagccagaagaactgaactgtattgtgactctgcccctgaacaaagga
tttgacgtgagttttaaggctgcttctctgctcaatgctttttggcaaagatttgaatcg
gttaaagcccagttttccatgtttactgtggaaaagctttctgacaacactcttaaaaca
gtgattgtccgaatgttcaatgaaacagtaactggtgacgatatgtgcgtgtggctgggt
agatattgcactgttcgtggccagccagtcaaggttttagatgaggacggcatctggaac
tgctcttggcgtgttcccattaaacagtgggaagacgccgagggcttccagggcctgaga
catctgccttctatgattgtgcttggggagaacaggggctacatccattatcaggggatg
cccaaactgtgcaggaagtgtgggtaaaatgggcatctcgctgaagcatgccaagagcta
gtttgtgggaagtgtagagaaattgggcacagctttgagcagtgtaccaatggcagacgg
tgcaatctgtgtggagacactaaccatcttttcagagattgtcctaagagttttgccaac
agagtgaaaagcaacaaaatgaccgccccgcaaaacgtggtggccgaggaacaaagggag
gaggcggtccctgaagttttggcgggaaacgaaagtttgccgtcggcttcggggaccggc
caagaaagaggaggcggggcggccaagggggcggagtca----------------caatc
ggttgaggtgaggaga--------------------------------------------
ggggaagctgtcgaatcagaagtgag------------tttagaga--------------
--------------cacagcttcctctctcctcaccgtctcggagatagtgga-------
-----ggcttcagaggggagtgaa------------------atcaatgtttcactccca
agtgctcaggggcagaa-aagaccagtgggatctcctctgtttgatacagagaagaaag-
---tgagagtatgacccgattcggtttg-ttctctcgtaactatttcgaatcgtgtgtgg
cctctcgtatccccaaatgagatgtctttcttgcacataaag------------------
--------------------------------------------ctaatatcatcatcgc
caaaagaaacacaagagaatatctctgtggatttagaggcgatagacacacaccccaaca
aatcaaggataattcctggcgaggaggggagtgtgttacaagaaaagacatgattttagt
a-agattttaacagttttaaactgacatctttgtagttttaacattgttatttatttaa-
----------------------gctcatggatatcaccttttcaaccattaatgtgagaa
gcgtgaaatccattgtaagagcacagagcatattatcccttttaaaaacttttaaatccg
acgtccttttaatacaagaatgtgcactacccttttt----aacaaaataca-ccaaatg
ggaaaaactgtggacccaaggaccctccatatggaggggctccaattttaataaaaatga
cggggtagctgttttaataaacaacccacacatcttggtgaaggggagcacagtgataag
agacggacgggcaattttagtcaacctgagctttttagatagggattttaatgttcttaa
tgtgtacggttgtaatgataaaatcgagagatatgagctttttgaagatttgcagcccca
catgctggggagggttccttttatcttagcaggggattttaactgtgttttaacccataa
agac---aggagaagaagggaggattttaaattagataaaacattggttttaatgcaggc
actagtcagggattttaaattagtggactgttttagaaccacgcatcagagagaggaggg
cttcacctggtttagtggtgatggtaccagagcctctcgcattgactatgtgttttcacg
caactgcccaccaaccgatgcaagattaaccccc-ttttcttttcagaccacctcatgct
gtcgtgcaccctttcactgccccctggtgtgacggtaggcggagggctgtgaaagctgaa
ctgctctctg-ttagaagagaaagaaatagcgggagaatacagagagcagttcagccaat
ggcagaccctccaggacttttacgaaacatgagcacaatggtgggagatggttaagactc
ggactacacagttttttaaaaaagtagggagggacaaaaaaaaacaaagaaaaaagatgc
atgaaggggctgc-----------------------------------------------
------------------------------------------------------------
------------------------------------------------------------
------------------------------------------------------------
------------------------------------------------------------
------------------------------------------------------------
------------------------------------------------------------
------------------------------------------------------------
------------------------------------------------------------
------------------------------------------------------------
------------------------------------------------------------
------------------------------------------------------------
------------------------------------------------------------
------------------------------------------------------------
------------------------------------------------------------
------------------------------------------------------------
------------------------------------------------------------
------------------------------------------------------------
------------------------------------------------------------
------------------------------------------------------------
------------------------------------------------------------
------------------------------------------------------------
------------------------------------------------------------
------------------------------------------------------------
------------------------------------------------------------
------------------------------------------------------------
------------------------------------------------------------
------------------------------------------------------------
------------------------------------------------------------
--aaaaaagactacaaagatattttaaccttttaaacgagggatttgattttaacgaaga
aattaaagaagtgaaaaaagaaatgtcaattttaacaacaaaccaagttaaaggcgccat
tttaagaagtagagaaaaagaaattgaggaaggggaaaaatgtacacgttac---tttaa
gaaaataatctcaaaagggg----------gggcaataacagtttt-aaaaaaatcaaga
gaag--gaaataaaaaccacagagggtattataa--acgaagtagagtccttttattcta
acttatacaatg-agaaaacgattgacaataatattttaatggaagttttagagttttta
gacaaaagagttgatgaaaattgcgctattttatctcaagattttactgttttagaaat-
ttttaaagctcttaaagattttaaacgagggaagtcgcctgaatcagacgggcttccctc
agagttttacacaaatttttgggacattctagcgcaagatttgttaactg--tttttaac
gaacttcaaaattttaacaaacttccagatagttttagattagggacagttttacttctt
tttaaaaaaggtgacagaaccgacctcaagaattggcgaccaataacacttttaaacgtc
gactgtaaactttttagtaaaattttagcaacacgcatgtcgatggttttagaagacata
atccacccggatcaagcttgcgctgtgcccgggagaaagatcacagacagcctgctattg
atcagagatgccatctgttacgcgagagacagaaatactcggctagtagtcctaaattta
gattttgaaaaagcattctaccgaatctcgcaccagttcctcttcaaggtcctggaaaaa
atggggtttcctgggaaattcatagcctgggtgggactact--atacaaagacctgagta
ataaaatcatcataaatgggtatttatcaaaagctgtcaaaatccacagcggcgtccgtc
aagggtgtcctttatctccgctcctgtatgtggcttgcatagagccactggcacagatct
tgagaagggaca-----aatggatttcgggttttaaagtaccgggaacgggtgggttaga
tgtaacatgtcttttatatatggatgacgtcacacttttaacttcagacctgtcaacggc
ccgaagagccatggatttgaccgactggttcggtcgggcctcgggcgcaaaactgaacag
aaacaagtccgaggcccagctcttcaggccgtgggacaacatccaaccagaggagcttga
catggtttttagaagggatgatcattttaaagttttaggggtgaaatttgataaagaggg
aggaggtcgggaaaactggaatgatattttagggaaagttagacagcgtttgggcttttg
ggttttaagacagttgaccatagagggtaaaattttaatttataaagcggtgattttacc
cttaatgcttcttgtctgttctgtttttagcccaccaaggcacttcctgctggagttgga
gagggcggtgttttacttcatatgggggtccaaatgggaaagattgagaagggaggtagt
-------aaagaaaaaaacagagaatggcggaaaaggcctcccggacccctacctgtttt
tagccagccgcttcaccgccttccattttagatacgttacgaccccatccagagaaaaca
aaacagcagcaatggcgagattctggatggggtcatacctacggtctttaaaggttttaa
ctccagacttgaaaactccagttgcttttaacctccctagagaatatgattttataaag-
---actttaaggaattatgttttggagactaacgatgtcaccattttaactaaccacaag
gctctcatttctcttgtgcaggatcgagagacggtgagtcgggtcccgggcctca-catt
atgtgaggcccaacaagtgtggaggaacgcggcccacccagctctccagaacggacacaa
ggacctgttgtggatggtggcacatgagatcctcccggtcagggcggttatgcactccag
aggtatggccagaaaccccgtctgcccacggcctgggtgtgcaggcccagagaccgtgcg
gcacctgctctgggagtgcggcgctgcgcgggacctgtgggccaggaccggccccctgta
tcatcagtacctgcaggc--ggggagggcccagatggactaccacctcgccatccatggg
gtgggccagggcgtgaaagacatggcgaaacaggattctatatcgctctggctcaccctg
accgccattaaggatgccatctgggtctcaagaaacctgctggtggggaagcaggtcacg
gtaccccttcaagggacaaagagaatgataacaaccacgctacaggggtaccggacctcg
acaagaggccaagggggccggggtcacacggaggaggtcctggccgccaccgtacctggc
cgcccgtagatgcaccctcaccactctggctacgggaacagcgggccagcaggccagagg
agggggatctccgctatgcccctaaaacacaggagctgtgaccgtcctggagagttggtg
tgaatggacttttttggtatgactcaccctcgatcctggacaaagaaatgattttatttc
tttcgatttgcgtctactcttttacattgtttttactggaccggtttt-atcgcttttat
caacgctgcgccttgactgtctcgcttttgacataactaacgcacacacaaaagactttt
tgcacaacatacacttttatttcttcc-aaaaaacaagttttaa--aaggaaaagtttat
gttcattgtctgtgttttattgtctttt-aaagtgtactaaaatgttttaacgtgtgttt
---tctgtcttagctc-cattaagtccagtgcttagttaaaatggtgactagccaacaag
-ttttaggccagt--------tttattgcgtatgttttat-ctttttagcgtttatgttt
atttttattgaacagcctgg-attttaccctattgtatgtttttgattta------aaaa
aaaaaacatgtcttttataaaaacact-------------------tgaattttaagttc
ac-------------ccttttaatttatcctgtattttatttcatttt------------
------------------------------------------------------------
------------------------------------------------------------
------------------------------------------------------------
------------------------------------------------------------
------------------------------------------------------------
------------------------------------------------------------
------------------------------------------------------------
------------------------------------------------------------
------------------------------------------------------------
------------------------------------------------------------
------------------------------------------------------------
------------------------------------------------------------
------------------------------------------------------------
------------------------------------------------------------
------------------------------------------------------------
------------------------------------------------------------
------------------------------------------------------------
------------------------------------------------------------
------------------------------------------------------------
-------------------tttacttact-----ctgtaagttttattttttaagggaaa
tatgtgaag----tacaacagatgaagatgtgtttttttttttttttttgggatggaaat
tttacgtgaaaat------------gttaaacgctgtcaataaaatttttttcgaaaaaa
aaaa--
>KenoDr3|963164
------------------------------------------------------------
------------------------------------------------------------
------------------------------------------------------------
------------------------------------------------------------
------------------------------------------------------------
------------------------------------------------------------
------------------------------------------------------------
------------------------------------------------------------
------------------------------------------------------------
------------------------------------------------------------
------------------------------------------------------------
------------------------------------------------------------
------------------------------------------------------------
------------------------------------------------------------
------------------------------------------------------------
------------------------------------------------------------
------------------------------------------------------------
------------------------------------------------------------
------------------------------------------------------------
------------------------------------------------------------
------------------------------------------------------------
------------------------------------------------------------
------------------------------------------------------------
------------------------------------------------------------
------------------------------------------------------------
------------------------------------------------------------
------------------------------------------------------------
------------------------------------------------------------
------------------------------------------------------------
------------------------------------------------------------
------------------------------------------------------------
------------------------------------------------------------
------------------------------------------------------------
------------------------------------------------------------
------------------------------------------------------------
------------------------------------------------------------
------------------------------------------------------------
------------------------------------------------------------
------------------------------------------------------------
------------------------------------------------------------
------------------------------------------------------------
------------------------------------------------------------
------------------------------------------------------------
------------------------------------------------------------
------------------------------------------------------------
------------------------------------------------------------
------------------------------------------------------------
------------------------------------------------------------
------------------------------------------------------------
------------------------------------------------------------
------------------------------------------------------------
------------------------------------------------------------
------------------------------------------------------------
------------------------------------------------------------
------------------------------------------------------------
------------------------------------------------------------
------------------------------------------------------------
------------------------------------------------------------
------------------------------------------------------------
------------------------------------------------------------
------------------------------------------------------------
------------------------------------------------------------
------------------------------------------------------------
------------------------------------------------------------
------------------------------------------------------------
------------------------------------------------------------
------------------------------------------------------------
------------------------------------------------------------
------------------------------------------------------------
------------------------------------------------------------
------------------------------------------------------------
------------------------------------------------------------
------------------------------------------------------------
------------------------------------------------------------
------------------------------------------------------------
------------------------------------------------------------
------------------------------------------------------------
------------------------------------------------------------
------------------------------------------------------------
------------------------------------------------------------
------------------------------------------------------------
------------------------------------------------------------
------------------------------------------------------------
------------------------------------------------------------
------------------------------------------------------------
------------------------------------------------------------
------------------------------------------------------------
------------------------------------------------------------
------------------------------------------------------------
------------------------------------------------------------
------------------------------------------------------------
------------------------------------------------------------
------------------------------------------------------------
------------------------------------------------------------
------------------------------------------------------------
------------------------------------------------------------
------------------------------------------------------------
------------------------------------------------------------
------------------------------------------------------------
------------gttgacacttgagggcaaaatcttaatttttaaagctgtgattttacc
cttaatgtcacttgtttgttctgtttttagcccaccgagacgtttcttactggagttgg-
--------------gcttcctgt-----------------------------gaagtcgt
-------aaaaaaaagacaggaaaacggcgggaaaggcctcccggacccctacctgttct
tagcgagccgattcaccgccctccattttaaatatgctacgaccccatccagagagaaca
aaactgcagccatggcaaggttctggatggggtcgtatctacgcacgttaaaagttttaa
cccctgatttgacaactccagtttcttttaacctccccaaagaatatgatattataaaga
aa-tttttaaagaagtatgttttagagactaacgatgtcaccattttgactaaccaccag
gctctcatttctcttgtgcaggatcgagagacggtgagtcgggtcccgggcctcattatt
at----------tcaagtttggagaaacgtggcccacccagctctccagaaccgacacaa
ggacctgttgtggatggtggcacatgagatcctcccggtcagggcggttatgcactccag
aggcatggccaggaacctcatctgcccacggcctgggtgtgcatgcccagagaccgtgca
gcacctgctctgggagtgcggcgctgcgcgttacctgtgggccaggaccggtcctgtgta
tcatcagtacctgccggc--ggggagggcccagatggactaccaccttgccatccatggg
gtgggccagggcgtgaaagacatgacgaaacaggattttacatcgctctggctcaccctg
accgccattaaggatgccatctggg-----------------------------------
------------------------------------------------------------
------------------------------------------------------------
------------------------------------------------------------
------------------------------------------------------------
-----------------------------tcgatcctgaacaaagaaattattttatttc
ttttgatttgcgtctactcgtatacatcgtttttactggaactgtttt-aatgc-tttat
caacactacttctggact------tttttgacataacacacgcacacacaaaagactttt
tgcaaaacatacac--ttatttcttccaaaaaaccaagttttta--aaggaaaattttat
gtttattgtctgtgttttattgtctttt-aaagtatgctaaaatgttttaacgtgtgttt
---tctgttttagctc-cattaagttcggtgtttagttaaaatgttgactagccaacaag
-ttttaggccagt--------tttattgtttatgttttta-ttttttagc------cttt
atttttattgaacagccttg-attttactccattgtatgttttggattt-----------
taaaaacatgtcttttatacaaacact-----------------gatgtattttaagttc
acacaaagcacttacccttttaatttattctgtattttacttcatttat-----------
------------------------------------------------------------
------------------------------------------------------------
------------------------------------------------------------
------------------------------------------------------------
------------------------------------------------------------
------------------------------------------------------------
------------------------------------------------------------
------------------------------------------------------------
------------------------------------------------------------
------------------------------------------------------------
------------------------------------------------------------
------------------------------------------------------------
------------------------------------------------------------
------------------------------------------------------------
------------------------------------------------------------
------------------------------------------------------------
------------------------------------------------------------
------------------------------------------------------------
------------------------------------------------------------
--------------------ttatttact-----ccgtaagttttatatttaagggaaaa
tgtgtaca-----aaaaaaaaaaaaaaatctg-----------ttctttaaa--------
-------------------------------cgatgtcaataaaaatttttcgaaagaaa
aaaa--
>KenoDr3|963165
-ttatatttgatcttgtcacacggccg--gacggcgatcgcctcctggaggttatct--t
tggatagcacttt-tgtagtgctggc-cacaaccccgaggaggtacatcgacggcactct
cttgtgaagttttttttaaggtaaggtttttattactaatttatt--ctgctggttttaa
ttgtatagtct--------gttttagcgggctgt----------tggtgcctctatcatg
tcggctgctcgtgctggcatgaggaggcaccacagcgtgcgttttaattttaaaacacag
gaagatgggaatctaatgaaaatgtcccgtttggact--ttaaggaaactcatccaacag
gctctgggctttacggtaaatgacattaactgcttgctgactttgccccaaaaccgtggt
tttgat----gtttcaaaacagctttcctgttaagtactttctggaatcggtatgaacaa
gttaaagccaatttctc---gctctttgtggaaaaactgactgataattcactcaaagta
gtgattgtccggatgttcaataaaacagtgagtggagaggatatatctatttggttggct
agatattgctctgtgaggggacagccggtcaaggttgtagatgaagatggcatttggaac
tgcacttggagagtgcccattcaacaatgggcagatccaagtggtttccgaggcctgaaa
catctgcctacaatgattgtgctgggtgaaaacagaggatacatacactatcagggaatg
ccgaaactgtgccgaaaatgtaacctttttgagcacttagctgaagcatgtcaggaagtt
ttctgtgggaagtgtagagaaattgggcacagttttgaagaatgcctaaatggcagaagg
tgcaacctctgtggagattcaaaccacctctacagagattgcccaaagtcgtttgccaac
aagctaaaggctaacaaaatggcctcagggtcaaaaatgg--------------------
----------------------------------------------cctcagggtctggc
caagaggaagagagcagggcgtccataggggcggagtcag---------------cagca
gtgaaggacaaggaaa--------------------------------------------
----------------------------------aggatatgaaggcaagggatgagcca
caatatgactcctcaacggcctcctctctagtcacagtatcggcagcagaggatagagag
gaggtggagtcagaggggagtgaaaactcaaagggaaaggagatgcaggtatcaccccct
ttagcaccaatgccaaa-aaggcctgcgggatctccaatgtgtttaacagaggagaaaaa
aaattagggtatccaaccggctaaatag-ttccaatgcggaagatttagaccgagtgtgg
cccccagattccccaaatgaagtgtcctttttgcaaatacagctaagatcatcgtcgctg
aacgagccacaagagttagtctctgtggcaggggaagcgacggactaatatcatcgtcgc
caaaagaaacacaagagaatatctctgtggatttagaggcgatagaaacacgccccaaca
aatcaggtataattcctggcaaggaggggagtgtgttacaagaaaagacatgattttagt
a---aaattaacagttttaaactgacgtctttgtagttttaacgttgttatttaataagc
tcatgttc-ttttaaaccatgtgctcatggatatcaccttttcaaccattaatgtgagaa
gcgtggaatccattgtaagagcacagagcatattatcccttttaaaaacttttaaatccg
acgtctttttactccaagaatgtgcattacccttttt--aaaaaaaaataca-ccaaatg
ggaaaaactgtggacccaaggaccctccatatggagtggctccaattttaataaaaacga
cggggtagctgttataataaacaacccacacatcttggtgaaggggagcacagtgataag
agacggacgggcaattttagtcaacctgagctttttagacagggatatcaatgttcttaa
tgtgtacggttttaatgataaaaacgagagatatgagctttttgaagatttgcagcccca
catgctggggagggttccttttatcttagcaggggattttaactgtgttttaacccataa
agac---aggagaagaagggaggattttaaattagataaaatatcggttttaatgcaggc
actagtcagggattttaaattagtggactgttttagaaccacgcatcagagagagaaggg
cttcacctggtttagtggtgatggtaccagagcctctcgcattgactatgtgttttcatg
caactgcccaccaaccgatgcaagattaaccccccttttcttttcagaccaccttatgct
gtcgtgcaccctttcactgccccctggtgtgacggtaggcagagggctgtggaagctgaa
ctgctctctg-ttagaagagaaagaaatagcgagagagtacagagagcagttcagccaat
ggcagaccctccaggacttttacgaaacacgagcacaatggtgggagatggttaagacac
ggactacacagttttttaaaaaagtagggaaggac-aaaaaaaacaaagaaaaaagatgc
atgaaggggctgc-----------------------------------------------
------------------------------------------------------------
------------------------------------------------------------
------------------------------------------------------------
------------------------------------------------------------
------------------------------------------------------------
------------------------------------------------------------
------------------------------------------------------------
------------------------------------------------------------
------------------------------------------------------------
------------------------------------------------------------
------------------------------------------------------------
------------------------------------------------------------
------------------------------------------------------------
------------------------------------------------------------
------------------------------------------------------------
------------------------------------------------------------
------------------------------------------------------------
------------------------------------------------------------
------------------------------------------------------------
------------------------------------------------------------
------------------------------------------------------------
------------------------------------------------------------
------------------------------------------------------------
------------------------------------------------------------
------------------------------------------------------------
------------------------------------------------------------
------------------------------------------------------------
------------------------------------------------------------
--aaaaaagactacaaagatattttaaccttttaaacgagagatttgattttaacgagga
aatcaaaaaagtaaaaaaagaaattttaattttaacaacaaaacaagctaaaggcaacat
tttaagaaataaagaaaaagaaa--gaggaagggggaaaatgtacacgcaac---tttaa
gaaaataatttcaaaagggg----------gggcaataacaatttttaaaaaaatcaagg
ggaa--gaaataaaaaccacagagggtatcataa--aagaagtagagtcctcttattcaa
agttatacaacg-agaaaacaattgacaatgagattttaatggaagttttagaattttta
gaagaaagagttgataagaattgtgctgttttatcttacgattttacggttttagaaat-
ttttaaagctcttaaagattttaaacgtgggaagtcccctggatcagacgggcttccctc
tga-ttttacaccacattgtgggatattttagcacaagatttattaactg--tttttaac
gaacttcaaaatt--aacaaacttccagatagttttagaatagggacagttt---tactt
tttaaaaaaggtgacagaaccgaccttaggaattggcgtccgattacacttttaaactgt
gattgtaaactttttagtaaaattttagcaacgcgtatgtcgatggttttagaagacgta
atccacccggatcaagcttgcgctgtgcccgggagaaagatcacagacagcctgctattg
atcagagatgccatctgttatgcgagagacagaaatattcgactagtagtcctaaatcta
gattttgaaaaagcatttgaccgaatctcacaccagttcctttttaaggttctggaaaaa
atgggttttccagggaaatttatagcctgggtgggactact--atacaaggacttaaata
gtaaaattatcgttaatgggcatttatcaaaagctgtcaatatccacagcggcgtccgtc
aagggtgtcctttatctccgctcctgtatgtggcttgcatagagccactggcacagatct
tgagaagggaca-----aatggatttcgggttttaaagtaccgggaacgggtgggttaga
tgtaacatgtcttttatatatggatgatgtcacacttttaacttcagacctgtcaatggc
ccgaagaaccatggatttgaccgactgggtcggtcgggcctctggcgcaaatttaaacag
aaataagtctgaggcccagctcttggggccgtgggacaacatccaaacagaggggcttga
catggtttttagaagggatgatcattttaaagttttaggtgtgaaatttgataaagaggg
aggaggtcgggaaaactgtaatgatattttagggaaagttagacagcatttggacttttg
ggttttaagacagttgaccatagagggtaaaattttaatttataaagcagtgattttacc
cttaa-------------------------------------------------------
------------------------------------------------------------
------------------------------------------------------------
------------------------------------------------------------
------------------------------------------------------------
------------------------------------------------------------
------------------------------------------------------------
------------------------------------------------------------
------------------------------------------------------------
------------------------------------------------------------
------------------------------------------------------------
------------------------------------------------------------
------------------------------------------------------------
------------------------------------------------------------
------------------------------------------------------------
------------------------------------------------------------
------------------------------------------------------------
------------------------------------------------------------
------------------------------------------------------------
------------------------------------------------------------
------------------------------------------------------------
------------------------------------------------------------
------------------------------------------------------------
------------------------------------------------------------
------------------------------------------------------------
------------------------------------------------------------
------------------------------------------------------------
------------------------------------------------------------
------------------------------------------------------------
------------------------------------------------------------
------------------------------------------------------------
------------------------------------------------------------
------------------------------------------------------------
------------------------------------------------------------
------------------------------------------------------------
------------------------------------------------------------
------------------------------------------------------------
------------------------------------------------------------
------------------------------------------------------------
------------------------------------------------------------
------------------------------------------------------------
------------------------------------------------------------
------------------------------------------------------------
------------------------------------------------------------
------------------------------------------------------------
------------------------------------------------------------
------------------------------------------------------------
------------------------------------------------------------
------------------------------------------------------------
------------------------------------------------------------
------------------------------------------------------------
------
>KenoDr3|963166
attatatttgatcttgtcgagcggctgg-gactacgatcacctcttggaggttcacc--c
tggtgggcgctttttgtagtgcttac-tacgatctgtgagaggtacatcggctgcgttt-
---attcgaagtcttttaaggtaaggtctct-tttaatatttatt--ctcctagttttaa
atttattg-------gtg-tttttagagagctgt----------cagtgact---ctatg
tcagctgctcgtgccggcatgcggaggcaccacagcgtgcattttaatttcaa---actt
gttaatggaaagctcctggagttgtccagattggacttctccaggaagcttatccaaaag
acactaaattttaaaccagacgagttaaactgcattgtgactctgcccctgaacaagggt
tttgacgtgagctttaagtctgcttctctgcttaatgctttttggcaaagatttgactcg
tttaaagcccagttttccatgtttactgtagaaaagctttcggacaacactcttaaaata
gtaattgtccgaatgttcaatgaaacagtaactggtgacgatatctgcgtgtggctgggt
agatattgcactgttcgtggccagccagtcaagattttagatgaggacggcatctggaac
tgctcttggcatgttcccattaaacagtgggaagacgccgagggcttccagggcctgaga
catctgccttctatgattgtgcttgcggagaacaggggctacatccattatcaggggatg
cccaaactgtgcaggaagtgtgggaaaaatgggcatctcgctgaagcatgccaagagcca
gtttgtgggaagtgtagagaaattgggcacagctttgagcagtgtaccaatggcagacgg
tgcaatctgtgtggagacactaatcatcttttcagagattgtcctaagagttttgccaac
agagtgaaaagcaacaaaatggccgccccgcaaaacgtggtggccactgaacaaagggag
gaggcggtccccgaagttttggcgggaaacgaaagtttgccgtcggcttcggggccccac
caagaaggaggaggcgtggcggccaagggggcggagtca----------------caatc
ggttgaggt-----ga--------------------------------------------
ggggaagctgtcgaatcagaagtgag------------tttagagaggaaggaggaggaa
ga------------cacagcttcctctctcctcaccgtctcggagatagtgga-------
-----ggcttcagaggggagtgaa------------------atcaatgtttcactccca
agtgctcaggtgcagaagaagacccgcgggatctcctctgtttgatacagagaagaaag-
---tgagagtctcacacgattaggatag-tgctcctgtaactatttcgagtcgtgtgtgg
cctctcgaatccccaaatgaggtgtctttcctgcacattaag------------------
--------------------------------------------ctaatatcatcatcgc
caaaagagacacaagagaatatctc-----------------------------------
------------------------------------------------------------
------------------------------------------------------------
------------------------------------------------------------
------------------------------------------------------------
------------------------------------------------------------
------------------------------------------------------------
------------------------------------------------------------
------------------------------------------------------------
------------------------------------------------------------
------------------------------------------------------------
------------------------------------------------------------
------------------------------------------------------------
------------------------------------------------------------
------------------------------------------------------------
------------------------------------------------------------
------------------------------------------------------------
------------------------------------------------------------
------------------------------------------------------------
------------------------------------------------------------
------------------------------------------------------------
------------------------------------------------------------
------------------------------------------------------------
------------------------------------------------------------
------------------------------------------------------------
------------------------------------------------------------
------------------------------------------------------------
------------------------------------------------------------
------------------------------------------------------------
------------------------------------------------------------
------------------------------------------------------------
------------------------------------------------------------
------------------------------------------------------------
------------------------------------------------------------
------------------------------------------------------------
------------------------------------------------------------
------------------------------------------------------------
------------------------------------------------------------
------------------------------------------------------------
------------------------------------------------------------
------------------------------------------------------------
------------------------------------------------------------
------------------------------------------------------------
------------------------------------------------------------
------------------------------------------------------------
------------------------------------------------------------
------------------------------------------------------------
------------------------------------------------------------
------------------------------------------------------------
------------------------------------------------------------
------------------------------------------------------------
------------------------------------------------------------
------------------------------------------------------------
------------------------------------------------------------
------------------------------------------------------------
------------------------------------------------------------
------------------------------------------------------------
------------------------------------------------------------
------------------------------------------------------------
------------------------------------------------------------
------------------------------------------------------------
------------------------------------------------------------
------------------------------------------------------------
------------------------------------------------------------
------------------------------------------------------------
------------------------------------------------------------
------------------------------------------------------------
------------------------------------------------------------
------------------------------------------------------------
------------------------------------------------------------
------------------------------------------------------------
------------------------------------------------------------
------------------------------------------------------------
-----taattcttgtttgttctgttttcagccaaccaaggcacttcctgctggagttgga
gagggcggtgttttacttcatatgggggtccaaatgggaaagattgagaagggaggtcgt
-------aaagaaaaaaac--agaatggcggaaaaggcctcccggacccctacctgtttt
tagccagccgcttcaccaccctccattttagatacactacgaccccatccagagaaaaca
aaacagcagcaatggcaagattctggatggggtcatacctacggtttttaaaggttttaa
cttcagatttgaaaactccagttgcttttaacctccccaaagaatatgattttgtaaaga
aa-tttttaaagaagtatgttttagagactagcgatgtcaccattttaactaaccacaag
gctctcatttctcttgtgcaggatc-agagacggtgagtcgggtcccgggcctca-catt
atgcgaggcccaacaagtttggagaaacgtggcccacccagctctccagaacggacacaa
ggacctgttgtggatggtggcacatgagatcctcccggtcagggcggttatgcactccag
aggcatggccaggaaccccatctgcccacggcctgggtgtgcatgcccagagactgtgcg
gcacctgatctgggagtgcggcgctgcgcgggacctgtgggccaggaccggtcccctgta
tcatcagtacctgccggc--ggggagggcccagatggactaccactttgccatccatggg
gtgggccagggcgtaaaagacatgatgaaacaggattttacatcgctctggctcaccctg
accgccattaaggatgccatctgggtcacaagaaacctgctggtggggaagcaggtcacg
gtacacctccaagggacaaaaacaatggtaacaaccacgctacaggggtaccggaccttg
acaagaggaaaagggagccggggtcacacggaggacgtcccggccgccaccgtacctggt
cgcccgtagatgcaccctcaccactctggctacgagaacagcgggccagcaggccagagg
agggggatctcagctatgcccctgaaacacaggggctgtgaccgtcctggagagttggtg
tgaatggacttttttggtatgactcaccctcgatcctggacaaagaaacaattttatttc
ttttgatttgcgtctacttgtttacatcgtttttactggaactgtttt-aatgc-tttat
caacgctacttctggact------ttgttgacataacacacgcacacacaaaagactttt
tgcacaacatacacttttatttcttccaaaaaaacaagttttta--aaggaaaaatttat
gtttattgtctgtgttttattgtcttttaaaagtgtgctaaaatgttttaacgtgtgttt
---tctgttctagctc-ttttaagtccggtgtttagttaaaatggtgactagccaacaag
-ttttaggccagt--------tttattgtttatgttttta-ttttttagc----------
-cttttattgaacagccttg-attttactccattgtatgtttttgattt-----------
taaaaacatgtcttttttacaaacact-----------------attgaattttaagttc
acacaaagcactt-gccctttaatttattctgt-ctttattctgttttac----------
------------------------------------------------------------
------------------------------------------------------------
------------------------------------------------------------
------------------------------------------------------------
------------------------------------------------------------
------------------------------------------------------------
------------------------------------------------------------
------------------------------------------------------------
------------------------------------------------------------
------------------------------------------------------------
------------------------------------------------------------
------------------------------------------------------------
------------------------------------------------------------
------------------------------------------------------------
------------------------------------------------------------
------------------------------------------------------------
------------------------------------------------------------
------------------------------------------------------------
------------------------------------------------------------
-------------------ttaatttattatttactctaagttttatatttaagggaaaa
tatgtgaac----tacaaaagattaagatgtg------------tttttgggatggaaat
tctacgtgaaa---------------------gctgtccataaaattttttctaaagaaa
aaaa--
>KenoDr3|963167
-ttatactcgggcttgccacgcggctga-gactgcgatcgcctcttggaggttcacc--c
tggtgggcgctttctgtagtgctcac-cacgaccagtgagaggtacaacggctttgttc-
---attcaaagtcttttaaggtaaggtctct---taatatttatt--ctgctgattttaa
atttattg-------gtg-tttttagagagctgt----------cagtgcctccaccatg
tcggctgctcgtgccggcatgcggaggcaccacagcgtgcgttttaatttcaa---acat
gtcactggaaagcttctggagatgtccagattggacttctccaggaagcttatccaaaaa
gctctaaattttaaaccagaagacctgaactgcattgtgactctgcccctgaataaggga
tttgatgcgagttttaaggctgcttccctgttaactgttttttggcaaaatttggagtcg
gttgaagaccagttctccatgttcaccgtggaaaaaccttcggacaatacacttaaaact
gtgattgtccgaatgttcaatgaaacggagacagggcaagacatttgtgtctggctgggc
agattttgcactgttcgtggacagccagttaaggtgcttgatgaggatggcatttggaa-
-----ttggcggatccccatcaaacaatgggaag--------------------------
------------------------------------------------------------
------------------------------------------------------------
------------------------------------------------------------
------------------------------------------------------------
------------------------------caaaacatggtggccgacgaacaaagggag
gaggcggtccctgaagttttggcgggaaacgaaagttttccgtctgcttcggggcccgac
caagaaggaggatgcggggcggccaagggggcggagtca----------------caatc
ggttgaggtgaggaga--------------------------------------------
ggggaagctgtcgaatcagaagcgag------------tttagagaggaaagaggaggaa
ga------------cacagtttcctttctcctcaccatctcggagatagtgga-------
-----ggcttcagaggggagtgaa------------------atcaatgtttcactccca
agtgctcaggtgcagaa-aagacccgcgggatctcctctgtttgatacagagaagaaag-
---tgagagtatcac--gattcgtatagtttttcctgtaactatttcaagtcgtgtgtgg
cctctcgaatccccaaatgagttgtctttcttgcacgtaaaggta---------------
-------------------------------------------attaatatcatcgtcgc
caaaagaaacacaagagaatatctctgtggatttagaggcgatagaaacacgccccaaca
aatcagggataattcctggcaaggaggggagtgtgttacaagaaaagacatgagtttagt
a---aaattaacagttttaaactgacgtctttgtagttttaacgttgttatttaataagc
tcatgttc-ttttaaaccatgtgctcatggatatcaccttttcaaccattaatgtgagaa
gcgtggaatccattgtaagagcacagagcatattatcccttttaaaaacttttaaatccg
acgtctttttactccaagaatgtgcattacccttttttaaaaaaaaaataca-ccaaatg
ggaaaaactgtggacccaaggaccctccatatggagtggctccaattttaataaaaacga
cggggtagctgttataataaacaacccacacatcttggtgaaggggagcacagtgataag
agacggacaggcaattttagtcaacctgagctttttagatagggataataatgttcttaa
tgtgtacggttttaatgataaaaacgagagatatgagctttttgaagatttgcagcccca
catgctggggagggttccttttatcttagcaggggattttaactgtgttttaacccataa
agac---aggagaagaagggaggattttaaattacataaaatattggttttaatgcaggc
actagtcagggattttaaattagtggactgttttagaaccacgcatcagagagagaaggg
cttcacctggtttagtggtgatggtaccagagcctctcgcattgac----tgtttacacg
caactgcccaccaaccgatgcaagattaaccccccttttcttttcagaccaccttatgct
gtcgtgcaccctttcactgcctcctagtgtgacggtaggcggagggctgtggaagctgaa
ctgctctctg-ttagaagataaagaaatagcagaagaatacagggagcagttcagccaat
ggcagaccctccaggacttctacgaaacacgagcacgatggtgggagatggttaagatac
ggactacacag--tttaaaaaaagcagggagggac-aagaaaaactaagaaaaaagatgc
atgaaggggctgca----------------------------------------------
------------------------------------------------------------
------------------------------------------------------------
------------------------------------------------------------
------------------------------------------------------------
------------------------------------------------------------
------------------------------------------------------------
------------------------------------------------------------
------------------------------------------------------------
------------------------------------------------------------
------------------------------------------------------------
------------------------------------------------------------
------------------------------------------------------------
------------------------------------------------------------
------------------------------------------------------------
------------------------------------------------------------
------------------------------------------------------------
------------------------------------------------------------
------------------------------------------------------------
------------------------------------------------------------
------------------------------------------------------------
------------------------------------------------------------
------------------------------------------------------------
------------------------------------------------------------
------------------------------------------------------------
------------------------------------------------------------
------------------------------------------------------------
------------------------------------------------------------
------------------------------------------------------------
--aaaaaagactacaaagata-tttaaccttttaaacgaggggtttgattttaacgagga
aattaaagaagtgaaaaaagatatgttaattttaacaacaaaccaagctaaaggcgccat
tttaagaagcagagaaaaagaaattgaggaaggggaaaaatgtacacgctac---tttaa
gaaaataatctctaaaggggggggggggttgggcaatgacagttttaaaaaaaatcaaga
ggaa--gaaataaaaaccacagagggtatttttatttcaggagggagtccttttattcta
acttataaaatg-agaaaacaattgacaacgatattttaatgtaagtttgag--ttttta
gacaaaagagttgatgaaaattgtgctgttttatctcaagattttaatgttttagaaatt
ttttaaagctcttaaagattttaaacgagagaagtcgcctggatcagacgggcttccctc
agagttttacacaaatttttggcatattctagcgcaagatttgtttactg--tttttaat
taactcaaaaattgtaacaaacttccagatagttttagattagggacagttt---tactt
tttaaaaaaggtgacagaaccgacctcaagaattggcgaccaataacacttttaaacgtt
gactgtaaac--tttagtaaaattttagcaacacgcatgttgatggttttagaagacata
atccacacggatcaagcttgcgctgtgcccgggagaaagatcacagacagtctgatactg
atcagagaggccatctgttacgcgagagacagaaatactcggctagtagtcctaaattta
gattttgaaaaagcattcgaccgaatctcgcaccaattcctcttcaaggtcctggaaaaa
atggggtttcctaggaaatttatagcctgggtgggactact--atacaaagacctgagta
gtaaaatcatcatgaatgggtatttatcaaaagcagtcaaaatccacagcggcgtcagtc
aagtgtgtcccttttctccgctcctgtatgtggcttgcatagagccaccggcacaattat
tgagaagggacg-----aatggattgcgggttttaaagtacgggggacgggtgggttaga
ggcaagatgtcttttatatatggatgatgtaacattgttaactacagacttgtcaac---
----------------------------------------------------------ag
aaacaagtccaaggcccagctcttcgggccgtgggacaacatccaaacagaggggtttga
catggtttttagaggggacaatcattttaaagttttaggtgtcaaatttgataaagaggg
aggaggtcgggaaaattttaaagatataatagggaaagtcaggcagaggttgggtttttg
ggggctacgacaattgacactagaggggaaaattttaatttttaaagctgtgatcttacc
tctaatgttacttgtgtgttctgtttttagcccaccaaggggatttttactggagttgga
gagggcggtcttttgcttcctgtgggggtccaaatgggaacgaatcaggagggaggtagt
-------caaaaaaagaccggaaaatggcggaaaaggccttccagacccccacctgtttt
tagccagctgcttcaccaccctccattttagatacgctacgaccccatccagagaaaaca
aaacagcagcaatggcgagattctggatggggtcatacctacgttttttaaaggttttaa
ctccagatttgaaaactccagttgcttttaacctccctaaagaatatgattttataaaga
aa-tttttaaagaagtatgttttagagactaacgatgtcaccattttaactaaccacatg
gctctcatttctcttgtgcaggatcgagagacggtgagtcgggtcccgggcctca-catc
atgtgaggtcagacaagtttggaggaacgtgacccacccggctctccggaacggacacaa
ggatctgtcgtggatggtggcacatgagatcctcccggtcatggcggttatgcactccag
aggcatggccaaaaactccgtctgcccatggcctgggtgcttatgccccgagaccatgcg
acatctgctttgggagtgcggcgctgcacgggacctgtgggccacgaccggccccctgta
caaccagtacctgtcggc---gggggggcccagatggactaccaccttgtcatccatggg
gtgggccagggcatgaaagacatgacaaaacaggattttacgtcgctctggctcaccctg
accgccattaaggatgccatctgggtcacaagaaacctgctggtggggaagcaggtcacg
gtacccctccaccggatgaaggaaatggtgataaatacacttcaggggtaccggacctag
acaagaggactgaggggccggggtcacacgggggaggtcccggccgccaccgtacctggc
cgcccgtagatgcaccctcaccactctggctacgggaa--------cagcaggccagagg
tgggggagctccgctatgcccctaaaacgcggggactgtgaccgtcctggagagctggtg
tgaatggactttattgctatgactcaccctcgatcctggacaaagaaatgattttatttt
ttgaagc-----------------------ttttatcggactggttttaatcgctgttat
caac--------------------------------------------------------
------------------------------------------------------------
------------------------------------------------------------
------------------------------------------------------------
------------------------------------------------------------
------------------------------------------------------------
------------------------------------------------------------
------------------------------------------------------------
------------------------------------------------------------
------------------------------------------------------------
------------------------------------------------------------
------------------------------------------------------------
------------------------------------------------------------
------------------------------------------------------------
------------------------------------------------------------
------------------------------------------------------------
------------------------------------------------------------
------------------------------------------------------------
------------------------------------------------------------
------------------------------------------------------------
------------------------------------------------------------
------------------------------------------------------------
------------------------------------------------------------
------------------------------------------------------------
------------------------------------------------------------
------------------------------------------------------------
------------------------------------------------------------
------------------------------------------------------------
------------------------------------------------------------
------------------------------------------------------------
------
>KenoDr3|963168
atc---------------------------------------------------------
------------------------------------------------------------
-----------------------------------------------ggactggttttaa
------------------------------------------------------------
----tcgctgttatcaacatccggagacaata----------------------------
------------------------------------------------------------
------------------------------------------------------------
------------------------------------------------------------
------------------------------------------------------------
------------------------------------------------------------
------------------------------------------------------------
------------------------------------------------------------
------------------------------------------------------------
------------------------------------------------------------
------------------------------------------------------------
------atctgcggagacaataatcatcttttcagagattgtcctaaaagttttggaaac
agactgaaaggtaacaaaatggccgcccaacaaaacgtggtggccgacaaacaaagggag
gaggcggtccctgaagttttggtgggaaacgaaagtttccagccagcttcagggcccggc
caaggg------------------------------------------------------
------------------------------------------------------------
------------------------------------------------------------
------------------------------------------------------------
------------------------------------------------------------
------------------------------------------------------------
------------------------------------------------------------
------------------------------------------------------------
------------------------------------------------------------
------------------------------------------------------------
------------------------------------------------------------
------------------------------------------------------------
------------------------------------------------------------
------------------------------------------------------------
------------------------------------------------------------
------------------------------------------------------------
------------------------------------------------------------
------------------------------------------------------------
------------------------------------------------------------
------------------------------------------------------------
------------------------------------------------------------
------------------------------------------------------------
------------------------------------------------------------
------------------------------------------------------------
------------------------------------------------------------
------------------------------------------------------------
------------------------------------------------------------
------------------------------------------------------------
------------------------------------------------------------
------------------------------------------------------------
------------------------------------------------------------
------------------------------------------------------------
------------------------------------------------------------
------------------------------------------------------------
------------------------------------------------------------
------------------------------------------------------------
------------------------------------------------------------
------------------------------------------------------------
------------------------------------------------------------
------------------------------------------------------------
------------------------------------------------------------
------------------------------------------------------------
------------------------------------------------------------
------------------------------------------------------------
------------------------------------------------------------
------------------------------------------------------------
------------------------------------------------------------
------------------------------------------------------------
------------------------------------------------------------
------------------------------------------------------------
------------------------------------------------------------
------------------------------------------------------------
------------------------------------------------------------
------------------------------------------------------------
------------------------------------------------------------
------------------------------------------------------------
----------------------------------------------------------c-
------------------------------------------------------------
------------------------------------------------------------
------------------------------------------------------------
------------------------------------------------------------
------------------------------------------------------------
------------------------------------------------------------
------------------------------------------------------------
------------------------------------------------------------
------------------------------------------------------------
------------------------------------------------------------
------------------------------------------------------------
-----------------cgaaattttagcgactcgcatgtcaatggttttagaagacgta
atccacccggatcaagcttgtgctgtgcccgagagaaagatcacgaacagcctggtattg
attagagatgccatctgttatgcgagagacagaaatattcggctattagtcctaaattta
gattttgaaaaagcatttaaccttatctcgcaccagttcctttttaaggttctggagaaa
atggggtttcctgggaaatttatagcctgggtgggactact--atacaaagacacgagta
gtaaaa--atcataaatgggtatttatcaaaagctgtcaaaatccacagcattatcagtc
aagggtgtcctttatctccgctcctgtacgtggcttgcatagagccacttgcacagatct
tgagaagggaca-----aatggatttcgggttttaaagtgccggggacgggtgtgttaga
ggtaagatgtcttttatatatggatgaagcaacactgttaacgacagacttgtcaatggc
ccgaagagccatggatttgaccgactggttcggtcgggcctcaggcgcaaagctaaacag
aaacaagtccgaggcccagctcttcgggcattgggacaccatccaaactgaggggtttga
catggtttttagaggggacgaccattttaaagttttaggagtcaaatttgaaaaagaggg
aggagattgggaaaatt--aaagacataatagggaaagttaggcagaggttgggtttttg
ggggctaagacaattgacactagaggggaaaa------tttttaaagctgtgattttacc
tctaatgttacttgtgtgttctatttttagcccaccaaggggatttttaatggagttgga
gagggtggtcttttacttcctgtgggggtccaaatgagaatgaatcaggagggacgtcgt
caaaaaaaaaaaaaagaccagaaaatggcagaaaaggcctcccagacccccacctgtctt
aagcaagttgtttcaccgcccgtcattttaaatac-------------------------
------------------------------------------------------------
------------------------------------------------------------
------------------------------------------------------------
------------------------------------------------------------
------------------------------------------------------------
------------------------------------------------------------
------------------------------------------------------------
------------------------------------------------------------
------------------------------------------------------------
------------------------------------------------------------
------------------------------------------------------------
------------------------------------------------------------
------------------------------------------------------------
------------------------------------------------------------
------------------------------------------------------------
------------------------------------------------------------
------------------------------------------------------------
------------------------------------------------------------
------------------------------------------------------------
------------------------------------------------------------
------------------------------------------------------------
------------------------------------------------------------
------------------------------------------------------------
------------------------------------------------------------
------------------------------------------------------------
------------------------------------------------------------
------------------------------------------------------------
------------------------------------------------------------
------------------------------------------------------------
------------------------------------------------------------
------------------------------------------------------------
------------------------------------------------------------
------------------------------------------------------------
------------------------------------------------------------
------------------------------------------------------------
------------------------------------------------------------
------------------------------------------------------------
------------------------------------------------------------
------------------------------------------------------------
------------------------------------------------------------
------------------------------------------------------------
------------------------------------------------------------
------------------------------------------------------------
------------------------------------------------------------
------------------------------------------------------------
------------------------------------------------------------
------------------------------------------------------------
------
>KenoDr3|963169
------------------------------------------------------------
------------------------------------------------------------
------------------------------------------------------------
------------------------------------------------------------
------------------------------------------------------------
------------------------------------------------------------
------------------------------------------------------------
------------------------------------------------------------
------------------------------------------------------------
------------------------------------------------------------
------------------------------------------------------------
------------------------------------------------------------
------------------------------------------------------------
------------------------------------------------------------
------------------------------------------------------------
------------------------------------------------------------
------------------------------------------------------------
------------------------------------------------------------
------------------------------------------------------------
------------------------------------------------------------
------------------------------------------------------------
------------------------------------------------------------
------------------------------------------------------------
------------------------------------------------------------
------------------------------------------------------------
------------------------------------------------------------
------------------------------------------------------------
------------------------------------------------------------
------------------------------------------------------------
------------------------------------------------------------
ttatgttt----------------------------------------------------
------------------------------------------------------------
------------------------------------------------------------
------------------------------------------------------------
------------------------------------------------------------
------------------------------------------------------------
------------------------------------------------------------
------------------------------------------------------------
------------------------------------------------------------
------------------------------------------------------------
------------------------------------------------------------
------------------------------------------------------------
------------------------------------------------------------
------------------------------------------------------------
------------------------------------------------------------
------------------------------------------------------------
------------------------------------------------------------
------------------------------------------------------------
------------------------------------------------------------
------------------------------------------------------------
------------------------------------------------------------
------------------------------------------------------------
------------------------------------------------------------
------------------------------------------------------------
------------------------------------------------------------
------------------------------------------------------------
------------------------------------------------------------
------------------------------------------------------------
------------------------------------------------------------
------------------------------------------------------------
------------------------------------------------------------
------------------------------------------------------------
------------------------------------------------------------
------------------------------------------------------------
------------------------------------------------------------
------------------------------------------------------------
------------------------------------------------------------
------------------------------------------------------------
------------------------------------------------------------
------------------------------------------------------------
------------------------------------------------------------
------------------------------------------------------------
------------------------------------------------------------
------------------------------------------------------------
------------------------------------------------------------
------------------------------------------------------------
------------------------------------------------------------
------------------------------------------------------------
------------------------------------------------------------
------------------------------------------------------------
------------------------------------------------------------
------------------------------------------------------------
------------------------------------------------------------
------------------------------------------------------------
------------------------------------------------------------
------------------------------------------------------------
------------------------------------------------------------
------------------------------------------------------------
------------------------------------------------------------
------------------------------------------------------------
------------------------------------------------------------
------------------------------------------------------------
------------------------------------------------------------
------------------------------------------------------------
------------------------------------------------------------
------------------------------------------------------------
------------------------------------------------------------
------------------------------------------------------------
------------------------------------------------------------
------------------------------------------------------------
------------------------------------------------------------
------------------------------------------------------------
------------------------------------------------------------
------------------------------------------------------------
------------------------------------------------------------
------------------------------------------------------------
------------------------------------------------------------
------------------------------------------------------------
------------------------------------------------------------
------------------------------------------------------------
------------------------------------------------------------
------------------------------------------------------------
------------------------------------------------------------
------------------------------------------------------------
------------------------------------------------------------
------------------------------------------------------------
------------------------------------------------------------
------------------------------------------------------------
------------------------------------------------------------
------------------------------------------------------------
------------------------------------------------------------
------------------------------------------------------------
------------------------------------------------------------
------------------------------------------------------------
------------------------------------------------------------
------------------------------------------------------------
--------tgaacagccttg-attttacttcattgtatgttttttggtt----------t
taaaaacatgccttttatacaaacactatgacaaaagaagaagcattgtattttaagctc
acacaaagcacttacccttttaattcatcctctattttccttattt--------------
------------------------------------------------------------
------------------------------------------------------------
------------------------------------------------------------
------------------------------------------------------------
------------------------------------------------------------
------------------------------------------------------------
------------------------------------------------------------
------------------------------------------------------------
------------------------------------------------------------
------------------------------------------------------------
------------------------------------------------------------
------------------------------------------------------------
------------------------------------------------------------
------------------------------------------------------------
------------------------------------------------------------
------------------------------------------------------------
------------------------------------------------------------
------------------------------------------------------------
------------------------------------------------------------
------------------atttatttact-----ccttaagtttcatatttagggaaaaa
tatgtgaac----tgtaaaagtttaagatgtg---------ttttttttatgatgaaaat
ttaacgaaaaa-------------------aagctgtaaataaaattttttttcgaaaga
aaaaaa
>KenoDr3|963170
------------------------------------------------------------
------------------------------------------------------------
------------------------------------------------------------
------------------------------------------------------------
------------------------------------------------------------
------------------------------------------------------------
------------------------------------------------------------
------------------------------------------------------------
------------------------------------------------------------
------------------------------------------------------------
------------------------------------------------------------
------------------------------------------------------------
------------------------------------------------------------
------------------------------------------------------------
------------------------------------------------------------
------------------------------------------------------------
------------------------------------------------------------
------------------------------------------------------------
------------------------------------------------------------
----aagctgaggtaa--------------------------------------------
------------------------------------------------------------
------------------------------------------------------------
------------------------------------------------------------
------------------------------------------------------------
------------------------------------------------------------
------------------------------------------------------------
------------------------------------------------------------
------------------------------------------------------------
------------------------------------------------------------
------------------------------------------------------------
------------------------------------------------------------
------------------------------------------------------------
------------------------------------------------------------
------------------------------------------------------------
------------------------------------------------------------
------------------------------------------------------------
------------------------------------------------------------
------------------------------------------------------------
------------------------------------------------------------
------------------------------------------------------------
------------------------------------------------------------
------------------------------------------------------------
----------------------------------------------ctgtaaaagctgaa
ctgctctctg-ttagaggataaagaaataacaggagaatacagaaagcagttcagccaat
ggcag-------------------------------------------------------
------------------------------------------------------------
------------------------------------------------------------
------------------------------------------------------------
------------------------------------------------------------
------------------------------------------------------------
------------------------------------------------------------
------------------------------------------------------------
------------------------------------------------------------
------------------------------------------------------------
------------------------------------------------------------
------------------------------------------------------------
------------------------------------------------------------
------------------------------------------------------------
------------------------------------------------------------
------------------------------------------------------------
------------------------------------------------------------
------------------------------------------------------------
------------------------------------------------------------
------------------------------------------------------------
------------------------------------------------------------
------------------------------------------------------------
------------------------------------------------------------
------------------------------------------------------------
------------------------------------------------------------
------------------------------------------------------------
------------------------------------------------------------
------------------------------------------------------------
------------------------------------------------------------
------------------------------------------------------------
------------------------------------------------------------
------------------------------------------------------------
------------------------------------------------------------
------------------------------------------------------------
------------------------------------------------------------
----------taaaaaccacaaagggtataatga--gagaagtagggaccttttattcaa
acctatatgaag-aaaaaataattgacaatgatattttaagggaagttttagaattttta
gac--aagagttgataagaattgtgctgttttatctcaagattttaccgttttagaaa--
--ttaaggctctttaagattttaaacgagggatatcccctggatcaaaggggctttcctc
agagttttaca-----ttttgggatattttagcacaagaattattaactgtttttttaat
ggacttcaaaattttattaaactttcagaaagtcttagagtagggacagttt---tactt
tttaaaaatggcgacaaaacagacctcaataattgccgtctaataatacttttaaactgt
gactgtaaactttttagtaaaaatttagcaaaacggatgtcaatggtt-tagaagacgta
atccacccagatcaagcttgcgctgtggccaggagaaagatcacagacagcccgatactg
atgagagacgccatctgttatgcaagaaacagaaatacttggctagtagtctaaaatgta
cattttgaaaaagcattcgactgaatctcgcactagtttcttttctaggttctgaaaaaa
gagggttttccagggaaatttatagtcttggtgggactactagacacaaagatctgagta
gttaaatcattgtaaataggtatttatcaaaagctgtcaatatccacagcgtcgtccgtt
aagggtgtcctttatctccgctcctgtatgtggtttgcatagagccactggcacagatct
tgagaagggaaaataagaagggacttcaggttttaaagtgctgcggacaggaggaaaaag
caacatgtcttttttatacatggatgacattacatgtttaactacagacttgtcaatggc
ccaaagagccatggatttgaccaactggttcagtcg----------gcatggacagcttg
gtgctgatcggagacac-------------------------------------------
catctgttatgtgagagatttttggctcatagtcctaaatttagactctgaaaaag----
------------------------catttgacggcttgttatctgattcattgatcagta
agtccttagtaaatgggcaat-----------------tttccaaagctgaaaatatact
c-----------------------------------------------agcggtgtccgt
cagggatgtcctttatctc-----------------------------------------
------------------------------------------------------------
----------------------cccttttgtatgt-------------------------
-----------------------------ggcttgtatcta-------------------
------------------------------------------------------------
---------------------------------------accactggcactgatc-----
------------------------------------------------------------
------------------------------------------------------------
------------------------------------------------------------
------------------------------------------------------------
------------------------------------------------------------
-------------------ttgagaagggataaatggatta-------------------
------------------------------------------------------------
------------------------------------------------------------
------------------------------------------------------------
------------------------------------------------------------
------------------------------------------------------------
-------------------------------aaggttttaacattcctgggaaaggggga
tagacag-----------------------------------------------------
------------------------------------------------------------
------------------------------------------------------------
----caacatgtatttt-------------------------------------atacat
ggacgatgtcactcatttatcagctaat--------------------------------
------------------------------------------------------------
-ctttaaacagcc-----------------------------------------------
--------cgaagagcaatggatttgaccgactggtacggtcgggcctcaggccataaac
taaaaagaggccat----------------------------ggggtgacattgacagag
ggagacaagacttggttttttagacgagatgataattt----------------------
------------------------------------------------------------
------------------------------------------------------------
------------------------------------------------------------
------------------------------------------------------------
------------------------------------------------------------
------------------------------------------------------------
------------------------------------------------------------
------------------------------------------------------------
------------------------------------------------------------
------------------------------------------------------------
------------------------------------------------------------
------------------------------------------------------------
------------------------------------------------------------
------------------------------------------------------------
------------------------------------------------------------
------------------------------------------------------------
------------------------------------------------------------
--------------------------------------------------taaaa-----
------------------------------------------------------------
----------------------------------tttaaggcgttaaattcgacagagag
gatggagatc--agggaaattagaaggatatg--------------------atagggaa
aataggcaaaggttgaggttttggggtctgagactactaaca---------ttagatagt
aaa---
>KenoDr3|963171
------------------------------------------------------------
------------------------------------------------------------
------------------------------------------------------------
------------------------------------------------------------
------------------------------------------------------------
------------------------------------------------------------
------------------------------------------------------------
------------------------------------------------------------
------------------------------------------------------------
------------------------------------------------------------
------------------------------------------------------------
------------------------------------------------------------
------------------------------------------------------------
------------------------------------------------------------
------------------------------------------------------------
------------------------------------------------------------
------------------------------------------------------------
------------------------------------------------------------
------------------------------------------------------------
------------------------------------------------------------
------------------------------------------------------------
------------------------------------------------------------
------------------------------------------------------------
------------------------------------------------------------
------------------------------------------------------------
------------------------------------------------------------
------------------------------------------------------------
------------------------------------------------------------
------------------------------------------------------------
------------------------------------------------------------
------------------------------------------------------------
------------------------------------------------------------
------------------------------------------------------------
------------------------------------------------------------
------------------------------------------------------------
------------------------------------------------------------
------------------------------------------------------------
------------------------------------------------------------
------------------------------------------------------------
------------------------------------------------------------
------------------------------------------------------------
------------------------------------------------------------
------------------------------------------------------------
------------------------------------------------------------
------------------------------------------------------------
------------------------------------------------------------
------------------------------------------------------------
------------------------------------------------------------
------------------------------------------------------------
------------------------------------------------------------
------------------------------------------------------------
------------------------------------------------------------
------------------------------------------------------------
------------------------------------------------------------
------------------------------------------------------------
------------------------------------------------------------
------------------------------------------------------------
------------------------------------------------------------
------------------------------------------------------------
------------------------------------------------------------
------------------------------------------------------------
------------------------------------------------------------
------------------------------------------------------------
------------------------------------------------------------
------------------------------------------------------------
------------------------------------------------------------
------------------------------------------------------------
------------------------------------------------------------
------------------------------------------------------------
------------------------------------------------------------
------------------------------------------------------------
------------------------------------------------------------
------------------------------------------------------------
------------------------------------------------------------
------------------------------------------------------------
------------------------------------------------------------
------------------------------------------------------------
------------------------------------------------------------
------------------------------------------------------------
------------------------------------------------------------
------------------------------------------------------------
------------------------------------------------------------
------------------------------------------------------------
------------------------------------------------------------
------------------------------------------------------------
------------------------------------------------------------
------------------------------------------------------------
------------------------------------------------------------
------------------------------------------------------------
------------------------------------------------------------
------------------------------------------------------------
------------------------------------------------------------
------------------------------------------------------------
------------------------------------------------------------
------------------------------------------------------------
------------------------------------------------------------
------------------------------------------------------------
------------------------------------------------------------
------------------------------------------------------------
------------------------------------------------------------
------------------------------------------------------------
------------------------------------------------------------
------------------------------------------------------------
------------------------------------------------------------
------------------------------------------------------------
------------------------------------------------------------
------------------------------------------------------------
------------------------------------------------------------
------------------------------------------------------------
------------------------------------------------------------
------------------------------------------------------------
------------------------------------------------------------
------------------------------------------------------------
------------------------------------------------------------
------------------------------------------------------------
-------------------------taacaacaaccacgctacaggggtaccggacctca
acaacaggaccggggggccgaggtcacacgggggaggtcccggccgccaccatacctggc
cgcccgtagatgcaccctcaccactctggctacgggaacagcgggccagcaggccagagg
agggggatctccgctatgccccagaaacacagggactgtgaccgtcctggagagctagtg
tgaatggactttattgttttgactcacccttgatcctgcacaaagaaatgattttgtttt
tttgatt----------gcgtctacatcgcttttactggaccgctttt-atcgcttttat
caactctacgtctggact------cttttgacataacacacgcaaacacaaaggactttt
-gcacaacatacacttttatttcttcc-aaaattcgagatttta--aagaaataattact
gtttattgtctgcgttttattgtctttt-aaagtgtgctaaaatgttttaacgtgtgttt
tt-tcttttttagccc-cattaagtccagtgtttagttaaaatggtgactagccaatgag
tttttaggccatt--------tttattgtttatggttttatttttttatcc---------
-tttttatagaacagccttg-attttactccattgtatgtttttgatttt----------
--aaaacttgtttttcattcaaacactatgacaaaagaagaagcattgtaatttatgttc
acacaaagcacttacccttttaatttatcctctattttat--------------------
------------------------------------------------------------
------------------------------------------------------------
------------------------------------------------------------
------------------------------------------------------------
------------------------------------------------------------
------------------------------------------------------------
------------------------------------------------------------
------------------------------------------------------------
------------------------------------------------------------
------------------------------------------------------------
------------------------------------------------------------
------------------------------------------------------------
------------------------------------------------------------
------------------------------------------------------------
------------------------------------------------------------
------------------------------------------------------------
------------------------------------------------------------
------------------------------------------------------------
------------------------------------------------------------
----------------gtatttatttact-----ctttaagttttatatttaagggaaaa
aatatgtgaa--ctgtaaaagattaagatgtg------------tttttatgatgaaaat
tgtacgtaaaa---------------------gctgtcaataaaactttttttgaaagaa
aaa---
>KenoDr3|1675711
------------------------------------------------------------
------------------------------------------------------------
------------------------------------------------------------
------------------------------------------------------------
------------------------------------------------------------
------------------------------------------------------------
------------------------------------------------------------
------------------------------------------------------------
------------------------------------------------------------
------------------------------------------------------------
------------------------------------------------------------
------------------------------------------------------------
------------------------------------------------------------
------------------------------------------------------------
------------------------------------------------------------
------------------------------------------------------------
------------------------------------------------------------
------------------------------------------------------------
------------------------------------------------------------
---------------a--------------------------------------------
------------------------------------------------------------
------------------------------------------------------------
------------------------------------------------------------
------------------------------------------------------------
------------------------------------------------------------
------------------------------------------------------------
------------------------------------------------------------
------------------------------------------------------------
------------------------------------------------------------
------------------------------------------------------------
------------------------------------------------------------
------------------------------------------------------------
-----------------------------------------aaaaaatcat---------
------------------------------------------------------------
------------------------------------------------------------
------------------------------------------------------------
------------------------------------------------------------
------------------------------------------------------------
------------------------------------------------------------
------------------------------------------------------------
------------------------------------------------------------
------------------------------------------------------------
------------------------------------------------------------
------------------------------------aacacagggag-------------
------------------------------------------------------------
------------------------------------------------------------
------------------------------------------------------------
------------------------------------------------------------
------------------------------------------------------------
------------------------------------------------------------
------------------------------------------------------------
------------------------------------------------------------
------------------------------------------------------------
------------------------------------------------------------
------------------------------------------------------------
------------------------------------------------------------
------------------------------------------------------------
------------------------------------------------------------
------------------------------------------------------------
------------------------------------------------------------
------------------------------------------------------------
------------------------------------------------------------
------------------------------------------------------------
------------------------------------------------------------
------------------------------------------------------------
------------------------------------------------------------
------------------------------------------------------------
------------------------------------------------------------
------------------------------------------------------------
------------------------------------------------------------
------------------------------------------------------------
------------------------------------------------------------
------------------------------------------------------------
------------------------------------------------------------
------------------------------------------------------------
------------------------------------------------------------
------------------------------------------------------------
------------------------------------------------------------
------------------------------ggtcaatcactatgct-aaaagattcaagt
gggagggaaatcaaagatacaaagggccttttaa--ctgaaactgaaagtttttatagta
atttatatagtt-taaaggttttagatgacaacattttagaggagattttaactttttta
gaaaaagaagttaaaa--------------------------------------------
------------------------------------------------------------
------------------------------------------------------------
------------------------------------------------------------
------------------------------------------------------------
------------------------------------------------------------
------------------------------------------------------------
------------------------------------------------------------
------------------------------------------------------------
------------------------------------------------------------
------------------------------------------------------------
--------------------ctcctg----------------------------------
------------------------------------------------------------
----atgcgtttttttt-------------------------------------------
------------------------------------------------------------
------------------------------------------------------------
------------------------------------------------------------
------------------------------------------------------------
--------------------------------------ttttttatcccaagattttact
c-----------------------------------------------------------
------------------------------------------------------------
------------------------------------------------------------
------------------------------------------------------------
------------------------------------------------------------
------------------------------------------------------------
------------------------------------------------------------
------------------------------------------------------------
------------------------------------------------------------
------------------------------------------------------------
------------------------------------------------------------
------------------------------------------------------------
------------------------------------------------------------
------------------------------------------------------------
------------------------------------------------------------
------------------------------------------------------------
------------------------------------------------------------
------------------------------------------------------------
------------------------------------------------------------
------------------------------------------------------------
------------------------------------------------------------
------------------------------------------------------------
------------------------------------------------------------
------------------------------------------------------------
------------------------------------------------------------
-ttttagaa---------------------------------------------------
------------------------------------------------------------
------------------------------------------------------------
------------------------------------------------------------
------------------------------------------------------------
------------------------------------------------------------
------------------------------------------------------------
------------------------------------------------------------
------------------------------------------------------------
------------------------------------------------------------
------------------------------------------------------------
------------------------------------------------------------
------------------------------------------------------------
------------------------------------------------------------
------------------------------------------------------------
------------------------------------------------------------
------------------------------------------------------------
------------------------------------------------------------
------------------------------------------------------------
------------------------------------------------------------
------------------------------------------------------------
------------------------------------------------------------
------------------------------------------------------------
------------------------------------------------------------
------------------------------------------------------------
------------------------------------------------------------
------
