# Supplementary material for: Zebrafish transposable elements show extensive diversification in age, genomic distribution, and developmental expression
Source: Genome Res. 2022 Jul;32(7):1408–23. doi: 10.1101/gr.275655.121 (PMC9341512; doi:10.1101/gr.275655.121)
Supplement: Supplemental Material [file supp_gr.275655.121_Supplementary_data_2.tar.gz › supp-data-2/KenoDr2.mafft.fa]

>KenoDr2|963139
attatatttgatctggtcacgc-ggctgggacggcgatcgcctcttggaggttcacc--c
tggtgcctgcttttgtagcggccac--cacaacctttgggaggtacaccggctgagcgtt
ttcgtgaagtct----------------------------ttttaaggtaaggttttaag
tatttattgatt--tggctg-ttttattggtgtgg-ttttatagagagctgttggtgcct
ccaccatgtcggctgctcgtgccggcatgcggaggcaccacagcgtgcgttttaatttta
aaactgttaatggaaagctcctggagttgtcccgcttggacttctccaggaagctaatcc
aaaaagccttgaaatttaaacccgacgaactgaactgtatagtgactctgccccttaaca
agggatttgatgttagctttaaagctgcctcccacttaaacgttttttggcaaagatttg
actctgtaaaagaccagttctccatgtttactgtgg--aaaaactttcagacaacacact
taaaactgtgattgtcagaatgtttaatgaaacagtgactggtgaagaca-ttgtgtatg
gctgggaagattttgcactgttcgtggacagccagttaaggtgctagatgaggatggcat
ctggaattgctcctggcggattcccatcaaacaatgggaggatgccgga-ggattccagg
gcctgagacatctgccctccatgattgtgctgggagagaacagaggctacattcattacc
aaggcatgcccaaactttgtagaaagtgcaacaagtttgggcatttagcagaagcgtgcc
aagaaacagtatgcgggaagtgtaaagaaattggacatagttttgaacaatgtaccaatg
gcaggcggtgcaatctctgtggtgattcaaaccatctctatagagattgcc-caaaaagc
tttgcaaacaaactgaaaagtcaaaaaatggccgccccaccgaccacgctggttttagaa
caaagag-aaggggcggggcctgaggttttggcgggagccgacatctcccagccagcctc
agagcccaaccaatgccgagaaggtggggcggccccaggggcggagtcacagt-------
------------------------------cggtagaggtgggga----gaga-ggaggt
aaacgaaccaataggaatggaaaagggagaggaaacgacctcc------tctctcctcac
cgtctctgaggtgagtgttgcatc------------aagtgatgcctcactcccaaatgc
tcaggtgcagaaaagacctgcagactctcctctgtgtgatgcagagaagaaacaaagagt
ggtcagtggctcagatggttcagaaatggacagtctgagccatgaatggcca-ctcatgt
ctccaaatgaggtctcctttttgcacataaaactaactacatcgtcgcctaaagatccac
aagagcttgtctctgtgggctctgaggcgataggcacttcctctaattcctcccctgatt
gccatgggggaaaagacgaggaaatgctacaggaccacacgtgagttttaaaagatttta
ttgtcttttaatctgcgtgattggtgagttttacctcttttaattgtcgttttt-ataac
ggttcatgtcttttatccatatactgctcatggccctcacaatctcaaccataaatgtta
gaagtgtgaggtccaccacaagagcacagagcatcctatcctttttaaaaacttttaagt
cagacatgtttttattgcaagagtgttctctgcccttttt---aaaaaact-----atag
aagaggggaagaactttggaccc---ctggaccctccatttggagtggnnnnnnnnnnnn
nnnnnnnnnnnnnnnnnnnnnnnnnnnnnnnnnnnnnnnnnnnnnnnnnnnnnnnnnnnn
nnnnnnnnnnnnnnnnnnnnnnnnnnnnttttttaaaactcttaaagtctgacgtgtttt
tattacaagaatgtgccttaccttttatctctaattacagaaagtgggaagacgtgtgga
ccccaggtccctccctatggagcggatcgaaccaaaacaaaaatgatggggtcgcaattt
taat-aaacaatcccaacattctggtgaagggtaccactgtggtgagagatgggcgggcc
tttttagtaacactgacttttttaggaagagattttaatgttttaaatatatacggacac
actgataaaaacgagagatatgaacttttagaagacttgcagc-----------------
------------------------------------------------------------
-----------------cccacatgcttggtaaacctcccctagtggtggcaggggattt
taattgtattctaacacagaaagacaggaaaaaggcaga------ttttaaattggacaa
aacatcaactcttttaaacaatttagttaaagattttaaattagttgactgttttagaca
agtgcatccaagagaggaaggcttcacttggttcagtagtgacagcaccagtgcctctcg
aatagactatatttttacaagagatttcccgcccgtggatgctacattgacccccacc-t
ttttttctgatcacacaatactatcct-gcactctttcacttccccctggtgtgacgata
ggcggagggctgtggaagctgaactgctccctgttggaagaggaggaagtggttaaagga
tatagggagcagttcagccaatggcagaccctccaggacttttatgatacacgagcacag
tggtgggaaatggttaaagggaggacaaaa-acatattttaaaaaaataggaaaacagag
aaaaaacaaa-aggaaaaaacgcatgttggggctgcaaaaacgtttacaaagatatttta
accttttaaacatgggctttgattttaacaacgaaattaaagaagttaaaaaagagatgt
gggttttagca-gaggaaaatagcaggggagtgatttttagagcaaaagagaaaaaaatt
gaagaaaattgaaaagtggtacaagatattt-----------------------------
---------tttttaaaaaaataatcac--------------------------------
------------------------------------------------------------
------------------------------------------------------------
------------------------------------------------------------
------------------------------------------------------------
------------------------------------------------------------
------------------------------------------------------------
------------------------------------------------------------
------------------------------------------------------------
------------------------------------------------------------
------------------------------------------------------------
------------------------------------------------------------
------------------------------------------------------------
------------------------------------------------------------
------------------------------------------------------------
------------------------------------------------------------
------------------------------------------------------------
------------------------------------------------------------
------------------------------------------------------------
------------------------------------------------------------
------------------------------------------------------------
------------------------------------------------------------
------------------------------------------------------------
------------------------------------------------------------
------------------------------------------------------------
------------------------------------------------------------
------------------------------------------------------------
------------------------------------------------------------
------------------------------------------------------------
------------------------------------------------------------
------------------------------------------------------------
------------------------------------------------------------
------------------------------------------------------------
------------------------------------------------------------
------------------------------------------------------------
------------------------------------------------------------
------------------------------------------------------------
------------------------------------------------------------
------------------------------------------------------------
------------------------------------------------------------
------------------------------------------------------------
------------------------------------------------------------
------------------------------------------------------------
------------------------------------------------------------
------------------------------------------------------------
------------------------------------------------------------
------------------------------------------------------------
------------------------------------------------------------
------------------------------------------------------------
------------------------------------------------------------
------------------------------------------------------------
------------------------------------------------------------
------------------------------------------------------------
-------------------------------------
>KenoDr2|963140
attatatttgatctggtcacgc-ggctgggacggcgatcgcctcttggaggttcacc--c
tggtgcctgcttttgtagcggccac--cacaacctttgggaggtacaccggctgagcgtt
ttcgtgaagtc-----------------------------ttttaaggtaaggttttaag
tatttattgatt--tggctg-ttttattggtgtgg-ttttatagagagctgttggtgcct
ccaccatgtcggctgctcgtgccggcatgcggaggcaccacagcgtgcgttttaatttta
aaactgttaatggaaagctcctggagttgtcccgcttagacttctccaggaagctaatcc
aaaaagccttgaaatttaaacccgacgaactgaactgtatagtgactctgccccttaaca
agggatttgatgttagctttaaagctgcctcccacttaaacgttttttggcaaagatttg
actctgtaaaagaccagttctccatgtttactgtgg--aaaaactttcagacaacacact
taaaactgtgattgtcagaatgtttaatgaaacagtgactggtgaagacatttgtgtatg
gctgggaagattttgcactgttcgtggacagccagttaaggtgctagatgaggatggcat
ctggaattgctcctggcggattcccatcaaacaatgggaggatgccgga-ggattccagg
gcctgagacatctgccctccatgattgtgctgggagagaacagaggctacattcattacc
aaggcatgcccaaactttgtagaaagtgcaacaagtttgggcatttagcagaagcgtgcc
aagaaacagtatgcgggaagtgtaaagaaattggtcatagttttgaacaatgtaccaatg
gcaggcggtgcaatctctgtggtgattcaaaccatctctatagagattgcc-caaaaagc
tttgcaaacaaactgaaaagtcaaaaaatggccgccccaccgaccacgctggttttagaa
caaagag-aaggggcggggcctgaggttttggcgggagccgagatctcccagccagcctc
ggaacccaaccaatgccgagaaggtggggcggccccgggggcggagtcacagt-------
------------------------------cggtagaggtgggga----gaga-ggaggt
aaacgaaccaataggaatggaaaagg-agaggaaacgacctcc------tctctcctcac
cgtctctgaggtgagtgttgcatc------------aagtgatgcttcactacccaatgc
tcaggtgcagaaaagatctgcagactctcctctgtatgatgcagagaagaaacaaagagt
ggtcggtggctcagatggttcagaaatggacagtctgagccacgaatggccg-ctcaagt
ctccaaatgaggtctcatttttgcacattaagcttacatcatcatcgcctaaagaaccac
aagagctcgtctctgtgggctctgaggcgataggcacttcctccaattcttcccctgatt
gccatgggggaaaagatgaggaaatgctacaggaccacacgtgagttttaaaagatttta
tcgtcttttaatctgcgtgattggagagttttacctcttttaatagtcgtcttt-ataac
ggttcatgtcttttacccatatactgctcatggccctcacaatctcaaccataaatgtta
gaagtgtgaggtccaccacaagagcacagagcatcctatcctttttaaaaacttttaagt
cagacatgtttttattgcaagagtgttctctgcccttttt---aaaaaact-----atag
aagatgggaagaactttggaccc---ctggaccctccatttggagt--------------
------------------------------------------------------------
------------------------------------------------------------
------------------------------------------------------------
-----------------------ggatccaattttaataaaaatgatggggtcgctattt
taat-taataatcccaatatcttggtggagggcagcacggttttaagagacggacgggca
cttttagctaatctgacttttttagataagggttttaaggttattaacgtatatggtttt
aatgataaaaatgaaaggcatgagcttttagtggacttgcaac-----------------
------------------------------------------------------------
-----------------cccacatattaggtagggcacccctaattttagcaggagattt
taattgcattttaacaaacaaggacagaagaaagacagag---ggttttaaattggataa
aacatccgttttattgcagggtatggttagggattttaaattagtcgactgttttaaaac
aatgcatcaaagagaggagggcttcacctggttcagtggtgatggtaccagagcctctcg
aatcgactatatttttacacgagactgcccgccaactgatgctaaactaacccccctc-t
tttttactgaccacacaatgctatctt-gcaccctttcactccccacaggtgtgacggta
gggggagggctgtggaagctgaactgctctctgctaaaagacgaggaggtagttagagat
tacagagagcagttcagccaatggcagaccctccaggacttttacgattcacgagcacaa
tggtgggaaaaggtgaaagactggacgaga-ggtttttttagacatatagggaagaaaaa
taaagataaa-gaaaaaagacatatgatggggttgcaaaaaagattacaacgctatttta
atcttttaaacgaaggtcttgattttaatgatgaaataaaagaggtaaaaaatgaaatgt
cagttttaagt-gaaattcaaagtaaaggttttattttaagaagtaaagaaaaacatatt
gaggaagg--ggaaaagtgcacaagatatt------------------------------
---------tttttaaaaaaataatcactcggggacaaacaataaacagtttaaaattaa
atgggagggaagtgcacacaactaaagaaatt-ttaaatggcgtcgaaaatttttatgaa
gaattgtataaagaaaaacaaacagatgaatatattcaattagaagtcttaaatttttta
gaaaaaaaa-gtaagtagggaaaaca-gttttttagctcaagattttacaattctagaag
tttttaaagctcttaaaagttttaaaaatgggaagtccccaggaatggatggacttcccc
tagaattttatgtcaccttttgggacattttaggaaaagagcttttaactgtttttaaag
aatttgagacttctaaccgactgccagatagttttagaacagggatagtttcacttttac
ataaaaaagatgacaagactgacttaaaaaattggagaccaatcacgc------------
----------ttttaaattttgactgtaagctttttacaaaaattttagcgacgcgcatg
tcaatggttttagaagacgtaatccacccggatcaagcttgtgctgtgcccgggagaaag
atcacggacagcctggtattgattagagatgccatctgttacgcgagagacagagaaaat
cggctaatagtcctaaatttagattttgaaaaagcattcgaccgaatctcgcaccagttc
ctttttaaggtgctggagaaaatgggctttccagggaggttcatagagtgggtgggactg
ctatat-aaagatctgattagcaaaattatggtaaatgggcatctaaccaaagctgtcaa
tattcacagcggcgtccgtcaagggtgtcctttatccccgctcttgtatgtggcttgcat
tgagccactggcacagatcttgagaagggacaaatggattaatggttttaacgtgcccgg
cacaggggggttgacggccacctgtgtcctatacatggacgatatcacacttttaatgac
caacctcgcatcggcccgaagagctatggacttgacagaatggtatggtcg---------
------------------------------------------------------------
-----------------ggcctcgggcgccagactaaatcgaaataagt-------ccga
ggcccagctcttcgggccgtgggggaaggtagacacaggtggtctagacttggtttttaa
aaagagtgatcttaaaattttagggataaaatttgatgaagagggtggagga-ggaggga
actggactgacttgttagggaaagctaagagtagactaggtttttgggggttaagacgac
taactttagagggaaaagttttaatttttaaagctgttgttttacccttgcttttactga
catgctctgtttttagtcctcctagattcttccttttaaatctggagagggcggtctttt
actttctgtgggggtccaaatgggacagagtgaagagggaggtctttaagaaaaggaaag
aaaatggtggaaaaggcctccctgacctccacctgtttttaggaagccgtttgaccgccc
tgcacttcagatatgcggtgaccccatccagagaaaacaagacggtagcaatggtgcgat
tctggatggggtcttacctccgccatctaaaaatcatacccacagatctgaagtgcccag
tggcttttaacctgccaaaagaatatggttttatcaagaaatttttaaagaaacattttt
tagagcaggaagatgccactgttttaactaatcataaatctttgatctctcttgtgcagg
atcgagagcaagtgagtcgggttccgggcctcacactcggtgaggcccaacaggcctgga
agaacgcggcccacccagctctccagaacagacataaggacctagcgtggatggtggcac
acgagatcctcccggtcagggcggtaatgcactccagaggcatggccaagacctccatct
gcccacggcccggatgctcaagcccggagaccgtgcggcatctgctctgggagtgcggcg
ctgcgcgggacctgtgggcagcaaccggccccctataccaacggaatctgccagcgggag
gggcccagatgagttaccacctagccatccatggggtgggccggggtgcgacggacatgg
agaaagaggactttaccgcactctggctcaccctaaacgccatcaaggatgccatctggg
tcaccaggaacctgctggtagcaaagggcgtcacggtgcccctccacagggcaaagcaca
tcgcatcatctacgctagaggggtaccgggcgccaactttaggacgagggggccggggtc
acacgaggagggtcccggccgccaccgtacctggccgcccgtagatgcaccctcaccaat
ctggctacgggaacagcgggccagcgggccggaggagggggatctccgctatgccccgga
aacatagagactgtggttgttttggagagctggagtgaatggactttcttgttaagactc
actctcgatcctgcacaagagcgag--tttttagtttctgaactagcttttattggtttg
cttttatttcttttag-------ctttggccttttagtgcttttagtggac------att
ttatttcatcattcgctctcgttttaacaaggaattttcaccacaaacatacatggactt
ttaacacaaacactgactcctaaacctacactcacgaacttttacacaaacatggacttt
gaaacagaaatcacaaaacaaaaaaaacataacacaaagacatcaacaacaaccgaattt
ttcaactctgtttttatgtatatttttacacaagcattaactgattttatttctcttgat
ttgtaaattcatttattttattt------atttattaatgcatcattatatacatgtttt
tgttggtttttaagagtgaaattgtagttctttagtattatgctgttttatcttgacttt
taagaaatgctttgtga-ttactgtgtggttttatgattgttttagtgagaagtgataag
tgttaactaatgtaaagaaagttcttaaaatttgtgtgattttt-ataaacgacgaaatt
gtgtcaataaatttttttcgaaagaaaaaaaa-----
>KenoDr2|963141
attatatttgatctggtcacgc-ggctgggacggcgatcgcctcttggaggttcacc--c
tggtgcctgcttttgtagcggccac--cacaacctttgggaggtacaccggctgagcgtt
ttcgtgaagtct----------------------------ttttaaggtaaggttttaag
tatttattgatt--tggctg-ttttattggtgtgg-ttttatagagagctgttggtgcct
ccaccatgtcggctgctcgtgccggcatgcggaggcaccacagcgtgcgttttaacttta
aaactgttaatggaaagctcctggagttgtcccgcttggacttctccaggaagctaatcc
aaaaagccttgaaatttaaacccgacgaactgaactgtatagtgactctgccccttaaca
agggatttgatgttagctttaaagctgcctcccacttaaacgttttttggcaaagatttg
actctgtaaaagaccagttctccatgtttactgtgg--aaaaactttcagacaacacact
taaaactgtgattgtcagaatgtttaatgaaacagtgactggtgaagacatttgtgtatg
gctgggaagattttgcactgttcgtggacagccagttaaggtgctagatgaggatggcat
ctggaattgctcctggcggattcccatcaaacaatgggaggatgccggg-ggattccagg
gcctgagacatctgccctccatgattgtgctgggagagaacagaggctacattcattacc
aaggcatgcccaaactttgtagaaagtgcaacaagtttgggcatttagcagaagcatgcc
aagaaacagtatgcgggaagtgtaaagaaattggacatagttttgaacaatgtaccaatg
gcaggcggtgcaatctctgtggtgattcaaaccatctctatagagattgcc-caaaaagc
tttgcaaacaaactgaaaagtcaaaaaatggccgccccaccgaccacgctggttttagaa
caaagag-aaggggcggggcccgaggttttggcgagagccgacatctcccagccagcctc
ggaacccaaccaatgccgagaaggtggggcggccccgggggcggagtcacagt-------
------------------------------cggtaaaggtgggga----gaga-ggaggt
aaacgaaccaataggaatggaaaagggagaggaaacgacctcc------tctctcctcac
cgtctctgaggtgagtgttgcatc------------aagtgatgcttcactacccaatgc
tcaagtgcagaaaagacctgcagactctcctctgtatgatgcagagaagaaacaaagagt
ggtcggtggctcagatggttcagaaatggacagtctgagccacgaatggccg-cttaagt
ctccaaatgaggtctcatttttgcacattaagcttacatcatcatcgcctaaagaaccac
aagagctcgtctct---------gaggcgataggcacttcctctaattcttcccctgatt
gccatgggggaaaagatgaggaaatgctacaggaccacacgtgagttttaaaagatttta
tcgtcttttaatctgcgtgattggtgagttttacctcttttaattgtcgccttt-ataac
ggttca------------------------tggccctcacaatctcaactataaatgtta
gaagtgtgaggtccaacacaagagcacagagtatcctatcctttttaaaaacttttaagt
cagacatgtttttactgcaagagtgttctctgcccttttt---aaaaaact-----atag
aaaatgggaagaactctggaccc---ctggaccctccatttggagt--------------
------------------------------------------------------------
------------------------------------------------------------
------------------------------------------------------------
-----------------------ggatccaattttaataaaaacgatggggtcgctattt
taat-taataaccccaatatcttggtggagggcagcacggttttaagagacggacgggca
cttttagctaatctgacttttttagataagggttttaaggttattaacgtatatggtttt
aatgataaaaatgaaagacacgagcttttagtggacttgcaac-----------------
------------------------------------------------------------
-----------------cccacatattaggtagggcacccctaattttagcaggagattt
taattgcattttaacaaacaaggacagaagaaaaacagag---ggttttaaattggataa
aacatcctttttattgcagggtatggttagggattttaaattagtcgactgttttaaaac
aatgcatcaaagagaggagggcttcacctggttcagtggtgatggtaccagagcctctcg
aatcgactacatttttacacgagactgcccgccaactgatgctaaactaacccccctc-t
tttttactgaccacacaatgctatctt-gcactctttcactccccacaggtgtgacggta
gggggagggctgtggaagctgaactgctctctgctaaaagacgaggaggtagttagagat
tacagagagcagttcagccaatggcagaccctccaggacttttacgattcacgagcacaa
tggtgggaaaaggtgaaagactggacgaga-ggtttttttagacatatagggaagaaaag
taaagataaaggaaaaaagacatatgatggggttgcaaaaaagattacaacgctatttta
atcttttaaacgaaggtcttgattttaatgatgaaataaaagaggtaaaaaatgaaatgt
cagttttaagt-gaaattcaaagtaaaggttttattttaagaagtaaagaaaaacatatt
gaggaagg--ggaaaagtgcacaagatatt------------------------------
---------ttttttaaaaaataatcactcggggacaaacaataaacagtttaaaattaa
atgggagggaagtgcacacaactaaagaaatt-ttaaatggcgtcgaaaatttttatgaa
gaattgtataaagaaaaacaaacagatgaatatattcaattagaagtcttaaatttttta
gaaaaaaaa-gtaagtagggaaaaca-gttttttagctcaagattttacaattctagaag
tttttaaagctcttaaaagttttaaaaatgggaagtccccaggaatggatggacttcccc
tagaattttatgtcaccttttgggacattttaggacaagagcttttaactgtttttaaag
aatttgagacttctaaccgactgccagatagttttagaacagggatagtttcacttttac
ataaaaaagatgacaagactgacttaaaaaattggagaccaatcacgc------------
----------ttttaaattttgactgcaagctttttacaaaaattttagcgacgcgcatg
tcaatggttttagaagacgtaatccacccggatcaagcttgtgctgtgcccgggagaaag
atcacggacagcctggtattgattagagatgccatctgttacgcgagagacagagataat
cggctaatagtcctaaatttagattttgaaaaagcattcgaccgaatctcgcaccagttc
ctttttaaggtcctggagaaaatgggctttccagggaggttcatagagtgggtgggactg
ctatat-aaagatctgattagcaaaattatggttaatgggcatctaaccaaagctgtcaa
tattcacagcggcgtccgtcaagggtgtcctttatccccgctcttgtatgtggcttgtat
tgagccactggcacagatcttgagaagggacaaatggattaatggttttaacgtgcctgg
cacaggggggttgacggccacctgtgtcctatacatggatgacataacacttttaatgac
caacctcgcatcggcccgaagagctatggatttgacagaatggtatggtcg---------
------------------------------------------------------------
-----------------ggcctcgggcgccagactaaatcgaaataagt-------ccga
ggcccagctcttcgggccgtgggggaaggtggacacaggtggtctagacttggtttttaa
aaagagtgatcttaaaattttagggattaaatttgacgaagagggtggagga-gggggga
actggactgacttgttagggaaagctaagagtagattaggtttttggggtttaagacaac
tgactttagagggaaaagttttaatttttaaagctgttgttttacccttgcttttactga
catgttctgtttttagtcctcctagattcttccttttaaatctggagagggcggtctttt
actttctgtgggggtccaaatgggacagagtgaagagggaggtctttaagaaaaggaagg
aaaatggtggaaaaggcctccctgacctccacctgtttttagcaagtcgtttgaccgccc
tgcacttcagatatgcggtgaccccatccagagaaaacaagacggcagcaatggtgcgat
tctggatggggtcttacctccgccatttaaaaatcatacccgcagatctgaagtgcccag
tggcttttaacctgccaaaagaatatggttttatcaagaaatttttaaagaaacattttt
tagagcaggaagatgccactgttttaactaaccataaatctttgatctctcttgtgcagg
atcgagagcaagtgagtcgggttccgggcctcacactcggtgaggcccaacaggcctgga
agaacgcggcccacccagctctccagaacagacataaggacctagcgtggatggtggcac
acgagatcctcccggtcagggcggtaatgcactccagaggcatggccaagacctccatct
gcccacggcccggatgctcaagcccggagaccgtgtggcatctgctctgggagtgcggcg
ctgcgcgggacctgtgggcagccaccggccccctataccaccggaatctgctagcgggag
gggcccagatgagttaccacctagccatccatggggtgggccggggtgcgacggacatgg
agaaagaggactttaccgcactctggctcaccctaaacgccatcaaggatgccatctggg
tcaccaggaacctgctggtagcaaagggcgtcacggtgcccctccacagggcaaagcaca
tggtatcatctacgctagaggggtaccgggcgccaactttaggacgagggggccggggtc
acacgaggagggtcccggccgccaccgtacctggccgcccgtagatgcaccctcaccaat
ctggctacgggaacagcgggccagcgggccggaggagggggatctccgctatgccccgga
aacatagagactgtggttgttttggagagctggagtgaatggactttcttgttaagactc
actctcgatcctgcacaagagcgag--tttttagtttctgaactggcttttattggtttg
cttttatttcttttag-------ctttggccttttagtgcttttagtcgac------att
ttatttcatcattcgctctcgttttaacaaggaattttcaccacaaacatacatggactt
ttaacacaaacactgactcctaaacgtacactcacaaacttttacacaaacatggacttt
gaagcagaaatcacaaaaca-aaaaaacataacacaaagacagcaacaacaacaaaattt
c---actctgcttttatgtatatatttaggtacacatgaactgattttatttctcttaat
ttgtaaattcattcattttatttta----ttttattaatgcatctatatatacatgtttt
tgttggttttcaagagtgagattgtagtcctttagtattatgctgttttattttgacttt
taagaagtgcattgtgatttattgtgtggttttatgattgttttagtgagaagtgaaaag
tgtcaactaatgtaaagaaagctcttaaaatatgtgtgatttttgataaacgatgaaatt
gtgtcaataaatttttttcgaaagaaaaaaaaaaaaa
>KenoDr2|963142
attatatttgatctggtcacgc-ggctgggacggcgatcgcctcttggaggttcacc--c
tggtgcctgcttttgtagcggccac--cacaacctttgggaggtacaccggctgagcgtt
ttcgtgaagtct----------------------------ttttaaggtaaggttttaag
tatttattgatt--tggctg-ttttattggtgtgg-ttttatagagagctgttggtgcct
ccaccatgtcggctgctcgtgccggcatgcggaggcaccacagcgtgcgttttaatttta
aaactgttaatggaaagctcctggagttgtcccgcttggacttctccaggaagctaatcc
aaaaagccttgaaatttaaacccgacgaactgaactgtatagtgactctgccccttaaca
agggatttgatgttagctttaaagctgcctcccacttaaacgttttttggcaaagatttg
actctgtaaaagaccagttctccatgtttactgtgg--aaaaactttcagacaacacact
taaaactgtgattgtcagaatgtttaatgaaacagtgactggtgaagacatttgtgtatg
gctgggaagattttgcactgttcgtggacagccagttaaggtgctagatgaggatggcat
ctggaattgctcctggcggattcccatcaaacaatgggaggatgccgga-ggattccagg
gcctgagacatctgccctccatgattgtgctgggagagaacagaggctacattcattacc
aaggcatgcccaaactttgtagaaagtgcaacaagtttgggcatttagcagaagcgtgcc
aagaaacagtatgcgggaagtgtaaagaaattggacatagttttgaacaatgtaccaatg
gcaggcggtgcaatctctgtggtgattcaaaccatctctatagagattgcc-caaaaagc
tttgcaaacaaactgaaaagtcaaaaaatggccgccccaccgaccacgctggttttagaa
caaagag-aaggggcggggcctgaggttttggcgggagccgacatctcccagccagcctc
agagcccaaccaatgccgagaaggtggggcggccccaggggcggagtcacagt-------
------------------------------cggtagaggtgggga----gaga-ggaggt
aaacgaaccaataggaatggaaaagggagaggaaacgacctcc------tctctcctcac
cgtctctgaggtgagtgttgcatc------------aagtgatgcctcactcccaaatgc
tcaggtgcagaaaagacctgcagactctcctctgtgtgatgcagagaagaaacaaagagt
ggtcagtggctcagatggttcagaaatggacagtctgagccatgaatggcca-ctcatgt
ctccaaatgaggtctcctttttgcacataaaactaactacatcgtcgcctaaagatccac
aagagcttgtctctgtgggctctgaggcgataggcacttcctctaattcctcccctgatt
gccatgggggaaaagacgaggaaatgctacaggaccacacgtgagttttaaaagatttta
ttgtcttttaatctgcgtgattggtgagttttacctcttttaattgtcgttttt-ataac
ggttcatgtcttttatccatatactgctcatggccctcacaatctcaaccataaatgtta
gaagtgtgaggtccaccacaagagcacagagcatcctatcctttttaaaaacttttaagt
cagacatgtttttattgcaagagtgttctctgcccttttt---aaaaaact-----atag
aagaggggaagaactttggaccc---ctggaccctccatttggagt--------------
------------------------------------------------------------
------------------------------------------------------------
------------------------------------------------------------
-----------------------ggatccaattttaataaaaatgatggggtcgctattt
taat-taataatcccaatatcttggtggagggcagcacggttttaagagacggacgggca
cttttagctaatctgacttttttagataagggttttaaggttattaacgtatatggtttt
aatgataaaaatgaaagacatgagcttttagtggacttgcaac-----------------
------------------------------------------------------------
-----------------cccacatattaggtagggcaccccttattttagcaggagattt
taattgtattttaacaaacaaagacagaaaaaaaacagag---ggttttaaattggataa
aacatcctttttattgcagggtatggttagggattttaaattagtcgactgttttaaaac
aatgcatcaaagagaggagggcttcacctggttcagtggtgatggtaccagagcctctcg
aatcgactatatttttacacgagactgcccgccaactgatgctaaactaacccccctc-t
tttttactgaccacacaatgctatctt-gcactctttcactccccacaagtgtgacggta
gggggagggctgtggaagctgaactgctctctgctaaaagacgaggaggtagttagagat
tacagagagcagttcagccaatggcagaccctccaggacttttacgattcacgagcacaa
tggtgggaaaaggtgaaagactggacgaga-ggtttttttagacatatagggaagaaaaa
taaaaataaa-gaaaaaagacatatgatggggttgcaaaaaagattacaacgctatttta
atcttttaaacgaaggtcttgattttaatgatgaaataaaagaggtaaaaaatgaaatgt
cagttttaagt-gaaattcaaagtaaaggttttattttaagaagtaaagaaaaacatatt
gaggaagg--ggaaaagtgcacaagata-t------------------------------
---------ttttttaaaaaataatcactcggggacaaacaataaacagtttaaaattaa
atgggagggaagtgcacacaactaaagaaatt-ttaaatggcgtcgaaaatttttatgaa
gaattgtataaagaaaaacaaacagatgaatatattcaattagaagtcttaaatttttta
gaaaaaaaa-gtaagtagggaaaaca-gttttttagctcaagattttacaattctagaag
tttttaaagctcttaaaagttttaaaaatgggaagtccccaggaatggatggacttcccc
tagaattttatgtcaccttttgggacattttaggacaagagcttttaactgtttttaaag
aatttgagacttctaaccgactgccagatagttttagaacagggatagtttcacttttac
ataaaaaagatgacaagactgacttaaaaaattggagaccaatcacgc------------
----------ttttaaattttgactgtaagctttttacaaaaattttagcgacgcgcatg
tcaatggttttagaagacgtaatccacccggatcaagcttgtgctgtgcccgggagaaag
atcacggacagcctggtattgattagagatgccatctgttacgcgagagacagagataat
cggctaatagttctaaatttagattttgaaaaagcattcgaccgaatctcgcaccagttc
ctttttaaggtcctggagaaaatgggctttccagggaggttcatagagtgggtgggactg
ctatat-aaagatctgattagcaaaattatggttaatgggcatctaaccaaagctgtcaa
tattcacagcggcgtccgtcaagggtgtcctttatccccgctcttgtatgtggcttgtat
tgagccactggcacagatcttgagaagggacaaatggattaatggttttaacgtgcctgg
cacaggggggttgacggccacctgtgtcctatacatggatgacataacacttttaatgac
caacctcgcatcggcccgaagagctatggatttgacagaatggtatggtcg---------
------------------------------------------------------------
-----------------ggcctcgggcgccagactaaatcgaaataagt-------ccga
ggcccagctcttcgggccgtgggggaaggtggacacaggtggtctagacttggtttttaa
aaagagtgatcttaaaattttagggattaaatttgacgaagagggtggagga-gggggga
actggactgacttgttagggaaagctaagagtagattaagtttttggggtttaagacaac
tgactttagaaggaaaagttttaatttttaaagctgttgttttacccttgcttttactga
catgttctgtttttagtcctcctagattcttccttttaaatctggagagggcggtctttt
actttctgtgggggtccaaatgggacagagtgaagagggaggtctttaagaaaaggaaag
aaaatggtggaaaaggcctccctgacctccacctgtttttaggaagccgtttgaccgccc
tgcacttcagatatgcggtgaccccatccagagaaaacaagacggtagcaatggtgcgat
tctggatggggtcttacctccgccatctaaaaatcatacccgcagatctgaagtgcccag
tggcttttaacctgccaaaagaatatggttttatcaagaaatttttaaagaaacattttt
tagagcaggaagatgccactgttttaactaaccataaatctttgatctctcttgtgcagg
atcgagagcaagtgagtcgggttccgggcctcacactcggtgaggcccaacaggcctgga
agaacgcggcccacccagctctccagaacagacataaggacctagcgtggatggcggcac
acgagatcctcccggtcagggcggtaatgcactccagaggcatggccaagacctccatct
gcccacggcccggatgctcaagcccggagaccgtgcggcatctgctctgggagtgcgccg
ctgcgcgggacctgtgggcagcaaccggccccctataccaacggaatctgccagcgggag
gggcccagatgagttaccacctagccatccatggggtgggccggggtgcgacggacatgg
agaaagaggactttaccgcactctggctcaccctaaacgccatcaaggatgccatctggg
tcaccaggaacctgctggtagcaaagggcgtcacggtgcccctccacagggcaaagcaca
tggtatcatctacgctagaggggtaccgggcgccaactttagggcgagggggccggggtc
acacgaggagggtcccggccgccaccgtacctggccgcccgtagatgcaccctcaccaat
ctggctacgggaacagcgggccagcgggccggaggagggggatctccgctatgccccgga
aacatagagactgtggttgttttggagagctggagtgaatggactttcttgttaagactc
actctcgatcctgcacaagagcgag--tttttagtttctgaactggcttttattggtttg
cttttatttcttttag-------ctttggccttttagtgcttttagtggac------att
ttatttcatcattcgctcgcgttttaacaaggaattttcaccacaaacatacatggactt
ttaacacaaacactgactcctaaacctacactcacgaacttttacacaaacatggacttt
gaaacagaaatcacaaaaca-caaaaacataacacaaagacagcaacaacaacaaaaatt
tc--actctgcttttatgtatatatttaggtacacatgaactgattttatttctcttaat
ttgtaaattcattcattttatttta----ttttattaatacatctatatatacatgtttt
tgttggttttcaagagtgaaattgtagtcctttaatattatgctgttttattttgacttt
taagaagtgcattgtgatttattgtgtggttttatgattgttttagtgagaagtgaaaag
tgtcaactaatgtaaagaaagttcttaaaatatgtgtgatttttgataaacgatgaaatt
gtgtcaataaatttttttcaaaagaaaaaaaa-----
>KenoDr2|963143
attatatttgatctggtcacgc-ggctgggactgcgatcgcctcttagaggttcacc--c
tggtgcctgcttttgtagcggccac--cacaacctttgggaggtacaccggctgagcgtt
ttcgtgaagtc-----------------------------ttttaaggtaaggttttaag
tatttattgatt--tggctgtttttattggtgtgg-gtttatagagagctgttggtgcct
ccaccatgttggctgctcgtgccggcatgcggaggcaccacagcgtgcgttttaatttta
aaactgttaatggaaagctcctggagttgtcccgcttggacttctccaggaagctaatcc
aaaaagccttaaattttaaacccgacgaactgaactgtatagtgactctgcccattaaca
agggatttgatgttagctttaaagctgcctcccacttaaacgttttttggcaaagatttg
actctgtaaaagaccagttctccatgtttactgtgg--aaaaactttcagacaacacact
taaaactgtgattgtcagaatgtttaatgaaacagtgactggtgaagacatttgtgtatg
gctgggaagattttgcactgttcgtggacagccagttaaggtgctagatgaggatggcat
ctggaattgctcctggcggattcccatcaaacaatgggaggatgccggg-ggattccagg
gcctgagacatctgccctccatgattgtgctgggagagaacagaggctacattcattacc
aaggcatgcccaaactttgtagaaagtgcaacaagtttgggcatttagcagaagcgtgcc
aagaaacagtatgcgggaagtgtaaagaaattggacatagttttgaacaatgtaccaatg
gcaggcggtgcaatctctgtggtgattcaaaccatctctatagagattgcc-caaaaagc
tttgcaaacaaactgaaaagtaaaaaaatggccgccccaccgaccacgctggttttagaa
caaagagaaaggggcgtggcctgaggttttggcgggagccgacatctcccagccagcctc
agagcccaaccaatgccgagaaggtggggcggccccgggggcggagtcacagt-------
------------------------------cggtagaggtgggga----gaga-ggaggt
aaacgaaccaataggaatggaaaagggagaggaaacgacctcc------tctctcctcac
catctctgaggtgagtgttgcatc------------aagtgatgcctcactcccaaatgc
tcaggtgcagaaaagacctgcagactctcctctgtgtgatgcagagaaaaaacaaagagt
ggtcggtggctcagatggttcagaaatggacagtctgagccacgaatggcca-ctcaatt
ctccaaatgaggtctcctttttgcacataaagctaacaacatcgttgcctaaagatccac
aagagcttgtctctgtgggctctgaggcgataggcacttcctctaattcctcacctgatt
accatgggggaaaagacgagtgattgctacaggaccacacgtgagttttaaaagatttta
ttgtcttttaatctgcgtgattggtgagttttacctctttttattgtcgtcttt-ataac
ggttcatgtcttttatccatatactgcttatggccctcacaatctcaaccataaatgtta
gaagtgtgaggtccaacacaagagcacagagtatcctatcctttttaaaaacttttaagt
cagacatgtttttattgcaagagtgttctctgcccttttt--aaaaaaact-----atag
aagatgggaagaactttggaccc---ctggaccctccatttggagt--------------
------------------------------------------------------------
------------------------------------------------------------
------------------------------------------------------------
-----------------------ggatccaattttaataaaaatgatggggtcgctattt
taat-taataaccccaatatcttggtggagggcagcacggttttaagagacggacgggca
cttttagctaatctgacttttttagataagggttttaaggttattaacgtatatggtttt
aatgataaaaatgaaagacatgagcttttagtggacttgcaac-----------------
------------------------------------------------------------
-----------------cccacatattaggtagggcaccccttattttagcaggagattt
taattgtattttaacaaataaggacagaagaaaaacagag---ggttttaaattggataa
aacatcctttttattgcagggtatggttagggattttaaattagtcgactgttttaaaac
aatgcatcaaagagaggagggcttcacctggttcagtggtgatggtaccagagcctctcg
aatcgactatatttttacacgagactgcccgccaactgatgctaaactaacccccctc-t
tttttactgaccacacaatgctatctt-gcactctttcactccccacaggtgtgacggta
gggggagggctgtggaagctgaactgctctctgctaaaagacgaggaggtagttagagat
tacagagagcagttcagccaatggcagaccctccaggacttttacgattcacgagcacaa
tggtgggaaaaggtgaaagactggacgaga-ggtttttttagacatatagggaagaaaaa
taaaaataaa-gaaaaaagacatatgatggggttgcaaaaaagataacaacgctatttta
atcttttaaacgaaggtcttgattttaatgatgaaataaaagaggtaaaaaatgaaatgt
cagttttaagt-gaaattcaaagtaaaggttttatcttaagaagtaaagaaaaacatatt
gaggaagg--ggaaaagtgcacaagatatt------------------------------
---------tttaaaaaaaaaaaatcactaggggacaaacaataaacagtttaaaattaa
atgggagggaagtgcacacaactaaagaaatt-ttaaatggcgtcgaaaacttttatgac
gaattgtataaagaaaaacaaacagatgaatatattcaattagaagtcttaaattttttt
gaaaaaaaa-gtaagtagggaaaaca-gttttttagctcaagattttacaattctagaag
tttttaaagctcttaaaagttttaaaaatgggaagtccccaggaatggatggacttcccc
tagaattttatgtcaccttttaggacattttaggacaagagcttttaactgtttttaaag
aatttgagacttctaaccgactgccagatagttttagaacagggatagtttcacttttac
ataaaaaagatgacaagactgacttaaaaaattggagaccaatcacgc------------
----------ttttaaattttgactgcaagctttttacaaaaattttagcgacgcgcatg
tcaatggttttagaagacgtaatccacccggatcaag-ttgtgctgtgcccgggagaaag
atcacggacagcctggtattaattagagatgccatctgttacgcgagagacagagataat
cggctaatagtcctaaatttagattttgaaaaagcattcgaccgaatctcgcaccagttc
ctttttaaggtcctggagaaaataggctttccagggaggttcatagagtgggtgggactg
ctatataaaagatctgattagcaaaattatggttaatgggcatctaaccaaagctgtcaa
cattcacagcggcgtccgtcaagggtgtcctttatccccgctcttgtatgtggcttgcat
tgagccactggcacagatcttgagaagggacaaatggattaatggttttaacgtgcctgg
cacaggggggttgacggccacctgtgtcctatacatggacgatatcacacttttaatgac
caacctcccatcggcccgaagagctatggacttgacagaatggtatggtcg---------
------------------------------------------------------------
-----------------ggcctcgggcgccagactaaatcgaaataagt-------ccga
ggcccagctcttcgggccgtgggggaaggtggacacaggtggtctagacttggtttttaa
aaagagtgatcttaaaattttagggattaaatttgacgaagagggtggaggaggggggga
actggactgacttgttagggaaagctaagagtagactaggtttttgggggttaagacaac
tgactttagagggaaaagttttaatttttaaagctgttgttttacccttgcttttactga
catgttctgtttttagtcctcctagattcttccttttaaatctggagagggcggtctttt
actttctgtgggggtccaaatgggacagagtgaagagggaggtctttaagaaaaggaagg
aaaatggtggaaaaggcctccctgacctccacctgtttttagcaagtcgtttgaccgccc
tgcacttcagatatgcggtgaccccatccagagaaaacaagacggcagcaatggtgcgat
tctggatggggtcttacctccaccatttaaaaatcatacccgcagatctgaagtgcccag
tggcttttaacctgccaaaagaatatggttttatcaagaaatttttaaagaaacattttt
tggagcaggaagatgccactgttttaactaatcataaatctttgatctctcttgtgcagg
atcgagagcaagtgagtcgggttccgggcctcacactcggtgaggcccaacaggcctgga
agaacgcggcccacccagctctccagaacagacataaggacctagcgtggatggtggcac
acgagatcctcccggtcagtgcggtaatgcactccagaggcatggccaagacctccatct
gcccacggcccggatgctcaagcccggagaccgtgcggcacctgctctgggagtgcggcg
tt-cgcgggacctgtgggcagcaaccggccccctataccaatggaatctgccagcgggag
gggcccagatgagttaccacctagccatccatggggtgggccggggtgcgacggacatgg
agaaagaggactttaccgcactctggctcaccctaaacgccatcaaggatgccatctggg
tcaccaggaacctgctggtagcaaagggcgtcacggtgcccctccacagggcaaagcaca
tcgtatcatctacgctagaggggtaccgggcgccaactttaggacgagggggccggggtc
acacgaggagggtcccggccgccactgtacctggccgcccatagatgcaccctcaccaat
ctggctacgggaacagcggg--------ccggaggaggaggatctccgctatgcccctga
aacatagagactgtggttgttttggagagctggagtgaatggactttcttgttaagactc
actctcgatcctgcacaagagcgag--tttttagtttctgaactggcttttattggttta
cttttatttcttttag-------ctttggccttttagtgcttttagtggac------att
ttatttcatcattcgctctcgttttaacaaggaattttcaccacaaacatacatggactt
ttaacacaaacactgactcctaaacctacactcacgaacttttacacaaacatggacttt
gaaacagaaatcacaaaaca-aaaaaacataacacaaagacagcaacaacaaccgaattt
c---actctgcttttatgtatatatttaggtacacatgaactgattttatttctcttaat
ttgtaaattcattcattttattttattttatttattaatgcatcaatatatacatgtttt
tgttggtttttaagagtgaaattgtagtcctttagtattatgctgttttattttgacttt
taagaagtgcattgtgatttattgtgtggttttatgattgttttagtgagaagtgaaaag
tgttaactaatgtaaagaaagttcttaaaatatgtgtgattttt-ataaacaatgaaatt
gtgtcaataaatttttttcgaaagaaaaaaaaaa---
>KenoDr2|963144
------------------------------------------------------------
------------------------------------------------------------
--------------------------------------------------agatttt---
------------------------------------tcttacga----------------
------------------------------------------------------------
------------------------------------------------------------
------------------------------------------------------------
------------------------------------------------------------
------------------------------------------------------------
------------------------------------------------------------
------------------------------------------------------------
------------------------------------------------------------
------------------------------------------------------------
------------------------------------------------------------
------------------------------------------------------------
------------------------------------------------------------
------------------------------------------------------------
--------aagaagcggggtccgt------------------------------------
------------------------------------------------------------
------------------------------------------------------------
------------------------------------------------------------
------------------------------------------------------------
------------------------------------------------------------
------------------------------------------------------------
------------------------------------------------------------
------------------------------------------------------------
------------------------------------------------------------
------------------------------------------------------------
------------------------------------------------------------
------------------------------------------------------------
-----------------caggggtgtcctttatctccccttt------------------
------------------------------------------------------------
------------------------------------------------------------
------------------------------------------------------------
------------------------------------------------------------
------------------------------------------------------------
------------------------------------------------------------
-----------------------------------------------tgtatgtggcttg
-------------------------tattgagccactggcac------------------
------------------------------------------------------------
------------------------------------------------------agatct
t-------------------------gagaagggacaaatg-------------------
------------------------ggtcaaaggttttaacct------------------
----------------------------------------------accagggact----
------------------------------------------------------------
------------------------------------------------------------
-----gggggactgacagctacactgt---------------------------------
------------------------------------------------------------
------------------------------------------------------------
------------------------------------------------------------
------------------------------------------------------------
------------------------------------------------------------
------------------------------------------------------------
------------------------------------------------------------
------------------------------------------------------------
------------------------------------------------------------
------------------------------------------------------------
------------------------------------------------------------
------------------------------------------------------------
------------------------------------------------------------
------------------------------------------------------------
------------------------------------------------------------
------------------------------------------------------------
------------------------------------------------------------
------------------------------------------------------------
------------------------------------------------------------
------------------------------------------------------------
------------------------------------------------------------
------------------------------------------------------------
------------------------------------------------------------
------------------------------------------------------------
------------------------------------------------------------
------------------------------------------------------------
------------------------------------------------------------
------------------------------------------------------------
------------------------------------------------------------
------------------------------------------------------------
------------------------------------------------------------
------------------------------------------------------------
------------------------------------------------------------
------------------------------------------------------------
------------------------------------------------------------
------------------------------------------------------------
------------------------------------------------------------
------------------------------------------------------------
------------------------------------------------------------
------------------------------------------------------------
------------------------------------------------------------
------------------------------------------------------------
------------------------------------------------------------
------------------------------------------------------------
------------------------------------------------------------
------------------------------------------------------------
------------------------------------------------------------
------------------------------------------------------------
------------------------------------------------------------
------------------------------------------------------------
------------------------------------------------------------
------------------------------------------------------------
------------------------------------------------------------
------------------------------------------------------------
------------------------------------------------------------
------------------------------------------------------------
------------------------------------------------------------
------------------------------------------------------------
------------------------------------------------------------
-------------------------------------
>KenoDr2|963145
attatatttgatctggtcacgc-ggctgggactgcgatcgcctcttggaggttcacc--c
tggtgcctgcttttgtagcggccac--cacaacctttgggaggtacaccggctgagcgtt
ttcgtgaagtc-----------------------------ttttaaggtaaggttttaag
tatttattgatt--tggctg-ttttattggtgtggtttttatagagagctgttggtgcct
ccaccatgtcggctgctcgtgccggcatgcggaggcaccacagcgtgcattttaatttta
aaactgttaatggaaagctcctggagttgtcccgcttggacttctccaggaagctaatcc
aaaaagccttaaattttaaacccgacgaactgaactgtatagtgactctgccccttaaca
agggatttgatgttagctttaaagctgcctcccacttaaacgttttttggcaaagattgg
actctgtaaaagaccagttctccatgtttactgtag--aaaaactttcagacaacacact
taaaactgtgattgtcagaatgtttaatgaaacagtgactggtgaagacatttgtgtatg
gctgggaagattttgcactgttcgtggacagccagttaaggtgctagatgaggatggcat
ctggaattgctcctggcggattcccatcaaacaatgggaggatgccggg-ggattccagg
gcctgagacatctgccctccatgattgtgctgggagagaacagaggctacattcattacc
aaggcatgcccaaactttgtagaaagtgcaacaagtttgggcatttagcagaagcgtgcc
aagaaacagtatgcgggaagtgtaaagaaattggacatagttttgaacaatgtaccaatg
gcaggcggtgcaatctctgtggtgattcaaaccatctctatagagattgcc-caaaaagc
tttgcaaacaaactgaaaagtcaaaaaatggccgccccaccgaccacgctggttttagaa
caaagag-aaggggcggggcctgaggttttggcgggagccgacatctcccagccagcctc
agagcccaaccaatgccgagaaggtggggcggccccgggggcggagtcacagt-------
------------------------------cggtagaggtgggga----gagagggaggt
aaacggaccaatagcaatggaaaagggagaggaaacgacttcc------tctctcctcac
catctctgaggtgagtgttgcatc------------aagtgatggctcactcccaaatgc
tcaggtgcagaaaagacctgcagactctcctctgtgtgatgcagagaagaaacaaagagt
ggacggtggctcagatggttcagaaatggacagtctgagccacgatcggccaccttaagt
ctccaaatgaggtctcttttttgcacataaaactaacaacatcgtcgcataaagatccac
aagagcttgtctctgtgggctctgaggcgataggcacttcctctaattcctcccctgatt
gccatgggggaaaagacgaggaaatgctacaggaccacacgtgagttttaaaagatttta
ttgtcttttaatctgcgtgattggtgagttttacctcttttaattgtcgtcttt-ataac
ggttcatgtcttttatccatatactgctcatggccctcacaatctcaaccataaatgtta
gaagtgtgaggtccaacacaagagcacagagtatcctatcttttttaaaaacttttaagt
cagacatgtttttattgcaagagtgttctctgcccttttt---aaaaaact-----atag
aagatgggaagaactttggaccc---ctggaccctccatttggagt--------------
------------------------------------------------------------
------------------------------------------------------------
------------------------------------------------------------
-----------------------ggatccaatttaaataaaaatgatggggtcgctattt
taat-taataaccccaatatcttggtggagggcagcacggttttaagagacggatgggca
cttttagctaatctgacttttttagataaggtttttaaggttattaacgtatatggtttt
aatgataaagatgaaagacatgagcttttagtggacttgcaac-----------------
------------------------------------------------------------
-----------------cccacatattaggtagggcaccccttattttagcaggagattt
taattatattataacaaacaaggacagaagaaaaacagag---ggttttaaattggataa
aacatcctttttattgcagggtatggttagggattttgaattagtcgactgttttaaaac
aatgcatcaaagagaagagggcttcacctggttcagtggtgatggtaccagagcctctcg
aatcgactatatttttacacgagactgcccgccaactgatgctaaactaacccccctc-t
tttttactgaccacacaatgctatctt-gcattctttcactccccacaggtgtgacggta
gggggagggctgtggaagctgaactgctctctgctaatagacgaggaggtagttagagat
tacagagagcagttcagccaatggcagaccctccaggacttttacgattcacgagcacaa
tggtgggaaaaggtgaaagactggacgaga-ggtttttttagacatatagggaagaaaaa
taaaaataaa-gaaaaaagacatatgatggggttgcaaaaaagattacaacgctatttta
atcttttaaacgaaggtcttgattttaatgatgaaataaaagaggtaaaaaatgaaatgt
cagttttaagt-gaaattcaaagtaaaggttttattttaagaagtaaagaaaaacatatt
gaggaagg--ggaaaagtgcacaagata-t------------------------------
---------tttttttaaaaataatcactcggggacaaacaataaacagtttaaaattaa
atgggagggaagtgcacacaactaaagaaatt-ttaaatggcgtcgaaaatttttatgaa
gaattgtataaagaaaaacaaacagatgaagatattcaattagaagtcttaaatttttta
gaaaaaaaa-gtaagtagggaaaaca-gttttttagctcaagattttacagttctagaag
tttttaaagctcttaaaagttttaaaaatgggaagtccccaggaatggatggacttcccc
tagaattttatgtcaccttttgggacattttaggacaagagcttttaactgtttttaaag
aatttgagacttctaaccgactgccagatagttttagaacagggatagtttcacttttac
ataaaaaagatgacaagactgacttaaaaaattggagaccaatcacgc------------
----------ttttaaattttgactgtaagctttttacaaaaattttagcgacgcgcatg
tcaatggttttagaagacgtaatccacccggatcaagcttgtgttgtgcccgggagaaag
atcacggacagcctggtattgattagagatgccatctgttacgcgagagacagagataat
cggctaatagtcctaaatttagattttgaaaaagcattcgaccgaatctcgcaccagttc
ctttttaaggtcctggagaaaatgggctttccagggaggttcatagagtgggtgggactg
ctatat-aaagatctgattagcaaaattatggttaatgggcatctaaccaaagctgtcaa
tattcacagcggcgtccgtcaagggtgtcctttatccccgctcttgtatgtggcttgcat
tgagccactggcacagatcttgagaagggacaaatggattaatggttttaacgtgcctgg
cacaggggggttgacggccacctgtgtcctatacatggatgacattacacttttaatgac
caacctcgcatcggcccgaagagctatggacttgacagaatggtatggtcg---------
------------------------------------------------------------
-----------------ggcctcgggcgccagactaaatcgaaataagt-------ccga
ggcccagctcttcgggccgtgggggaaggtggacacaggtggtctagacttggtttttaa
aaagggaa----------------------------------------------------
------------------------------------------------------------
-------aagggaaaaagttttaatttttaaagctgttgttttacccttgcttttactga
catgttctgtttttagtcctcctagattcttcattttaaatctggagagggcggtctttt
actttctgtgggggtccaaatgggacagagtgaagagggaggtctttaagaaaaggaagg
aaaatggtggaaaaggcctccctgacctccacctgtttttagcaagtcgtttgaccgccc
tgcacttcagatatgcggtgaccccatccagagaaaacaagacggtagcaatggtgcgat
tctggatggggtcttacctccgccatttaaaaatcatacccgcagatctgaagtgcccag
tggcttttaacctgccaaaagaatatggttttatcaagaaatttttaaagaaacattttt
tagagcaggaagatgccactgttttaactaaccataaatctttgatctcccttgtgcagg
atcgagagcaagtgagtcgggttccgggcctcacactcggtgaggcccaacaggcctgga
agaacgcggcccacccagctctccagaacagacataaggacctagcgtggatggtggcac
acgagatcctcccggtcagggcggtaatgcactccagaggcatggccaagacctcgatct
gcccacggcccggatgctcaagcccggagaccgtgcggcatctgctctgggagtgcggcg
ctgcgcgggacctgtgggcagcaaccggccccctataccagcggaatctgccagcgggag
gggcccagatgagttaccatctagccatccatggggtgggccggggtgcgacggacatgg
agaaagaggactttaccgcactctggctcaccctaaacgccatcaaggatgccatctggg
tcaccaggaacctgctggtagcaaagggcgtcacggtgcccctccacagggcaaagcaca
tcgtatcatccacgatagaggggtaccaggcgccaactttaggacgagggggccgaggtc
acacgaggagggtcccggccgccaccgtacctagccgcccatagatgcaccctcaccaat
ctggctacgggaacagcgggccagcgggccggaggagggggatctccgctatgccccgga
aac--agagactgtggttgttttggagagctggagtgaatggactttcttgttaagactc
actctcgatcctgcacaagagcgagattttttagtttctgaactggattttattggtttg
cttttatttcttttagctttggactttggccttttagtgcttttagtggac------att
ttatttcatcattcgctctcgttttaacaagaaattttcaccacaaacatacatggactt
ttaacacaaacactgactcctaaacctacactcacgaacttttacacaaacatggacttt
gaaacagaaatcacaaaaca-aaaaaacataacacaaagacagcaacaacaaccgaattt
c---actctgcttttatgtatatatttaggtacgcatgaattgattttatttctcttaat
ttgtaaattcattcattttattttattttatttattaacgcatcaatacatacatgtttt
tgttggtttttaagagtgaaattgcagtcctttagtattatgctgttttattttgacttt
taagaagtgcattgtgatttattgtgtggttttatgattgttttagtgagaagtgaaaag
tgtcaaataatgtaaagaaagttcttaaaa--tgtgtgattttt-----atgatgaaatt
gtgtc---aaatttttttcgaaagaaaaaaaaa----
>KenoDr2|963146
attatatttgatcttgtcacgc-ggctgggactgcgatcgcctcttggaggttcatc--c
tggtgcctgcttttgtagcggtcac--cacaacctttggtaggtacatcggctgagcagt
ttcgtgaggtcttttaaataaggtaatatataatataaggttttaagataaggttttaag
tatttattgatt--tgactgtttttattgttgtcg-ttttttagaga-------------
-----------gctgctcgtgccggcatgcggaggcaccacagcgtgcgttttaatttta
aaacagtaaatggaaagctcctggagttgtcccgcttgg---------------------
------------------------------------------------------------
------------------------------------------------------------
------------------------------------------------------------
------------------------------------------------------------
------------------------------------------------------------
------------------------------------------------------------
------------------------------------------------------------
------------------------------------------------------------
------------------------------------------------------------
------------------------------------------------------------
------------------------------------------------------------
------------------------------------------------------------
------------------------------------------------------------
------------------------------------------------------------
------------------------------------------------------------
------------------------------------------------------------
------------------------------------------------------------
------------------------------------------------------------
------------------------------------------------------------
------------------------------------------------------------
------------------------------------------------------------
------------------------------------------------------------
------------------------------------------------------------
------------------------------------------------------------
------------------------------------------------------------
------------------------------------------------------------
------------------------------------------------------------
------------------------------------------------------------
------------------------------------------------------------
------------------------------------------------------------
------------------------------------------------------------
------------------------------------------------------------
------------------------------------------------------------
------------------------------------------------------------
------------------------------------------------------------
------------------------------------------------------------
------------------------------------------------------------
------------------------------------------------------------
------------------------------------------------------------
------------------------------------------------------------
------------------------------------------------------------
------------------------------------------------------------
------------------------------------------------------------
------------------------------------------------------------
------------------------------------------------------------
------------------------------------------------------------
------------------------------------------------------------
------------------------------------------------------------
------------------------------------------------------------
------------------------------------------------------------
------------------------------------------------------------
------------------------------------------------------------
------------------------------------------------------------
------------------------------------------------------------
------------------------------------------------------------
------------------------------------------------------------
------------------------------------------------------------
------------------------------------------------------------
------------------------------------------------------------
------------------------------------------------------------
------------------------------------------------------------
------------------------------------------------------------
------------------------------------------------------------
------------------------------------------------------------
------------------------------------------------------------
------------------------------------------------------------
------------------------------------------------------------
------------------------------------------------------------
------------------------------------------------------------
------------------------------------------------------------
------------------------------------------------------------
------------------------------------------------------------
------------------------------------------------------------
------------------------------------------------------------
------------------------------------------------------------
------------------------------------------------------------
------------------------------------------------------------
------------------------------------------------------------
------------------------------------------------------------
------------------------------------------------------------
------------------------------------------------------------
------------------------------------------------------------
------------------------------------------------------------
------------------------------------------------------------
------------------------------------------------------------
------------------------------------------------------------
------------------------------------------------------------
------------------------------------------------------------
------------------------------------------------------------
------------------------------------------------------------
------------------------------------------------------------
------------------------------------------------------------
------------------------------------------------------------
------------------------------------------------------------
------------------------------------------------------------
------------------------------------------------------------
------------------------------------------------------------
------------------------------------------------------------
------------------------------------------------------------
------------------------------------------------------------
-------------------------------------
>KenoDr2|963147
------------------------------------------------------------
------------------------------------------------------------
------------------------------------------------------------
------------------------------------------------------------
------------------------------------------------------------
------------------------------------------------------------
------------------------------------------------------------
------------------------------------------------------------
------------------------------------------------------------
------------------------------------------------------------
------------------------------------------------------------
------------------------------------------------------------
------------------------------------------------------------
------------------------------------------------------------
------------------------------------------------------------
------------------------------------------------------------
------------------------------------------------------------
------------------------------------------------------------
------------------------------------------------------------
------------------------------------------------------------
------------------------------------------------------------
------------------------------------------------------------
------------------------------------------------------------
------------------------------------------------------------
------------------------------------------------------------
------------------------------------------------------------
------------------------------------------------------------
------------------------------------------------------------
------------------------------------------------------------
------------------------------------------------------------
------------------------------------------------------------
------------------------------------------------------------
------------------------------------------------------------
------------------------------------------------------------
------------------------------------------------------------
------------------------------------------------------------
------------------------------------------------------------
------------------------------------------------------------
------------------------------------------------------------
------------------------------------------------------------
------------------------------------------------------------
------------------------------------------------------------
------------------------------------------------------------
----------------------------------------------------------cg
gatcgactatatttttacacgagactgcccgccaaccgatgctagactaacccccctctt
tttttactgaccacacaatgctgtctt-gcaccctttcactccccacaggtgtgacggta
gggggagggctgtggaagctgaactgctctctgttaaaatacgaggaggtagttagagac
tacagagagcagttcaaccaatggcagaccctccaggacttttacgattcacgagcacaa
tggtgggaaaagatgaaagactggatgaga-cagttttttagacttatagggaaggaaaa
g----------aaaaaaaaagacatgatggggttgcaaaaaagattacaacgttatttta
atcttttaaacgaaggtcttgattttcatgatgaaat--aagaggtaaaaaatgaaatgt
cagttttaagt-gaaattcaaagtaaaggttttattttaagatctaaagaaaaaaatatt
gaggaagg--ggaaaagtgcacaagatatttaaaaaaaaaaataaaaataaaaaataaat
aaaattaaaaaaaaaaaaaaaaaatcacacggggacaaacaataaacagtttaaaattaa
atgggagggaagtgcacacaactaaagaaatt-ttaaatggcgtcgaaaatttttatgaa
gatttgtataaagaaaaacaaacagatgaagatattcaattagaagttttaaatttttta
gaaaaaaa----aagtagtgaaaacattttttttagctcaagattttacaattctagaag
tttttaaagctcttaaaagtt---aaaatgggaagtccccaggaatggatggacttgccc
tagaattttgtgtcaccttttgggacattttaggacaagagcttttaactgtttttaaag
aatttgagacttctaaccgactgccagatagttttagaacagggatagtttcacttttac
ataaaaaagatgacaagactgacttaaaaaattggagaccaatcacgc------------
----------ttttaaattttgact--aagctttttacgaaaattttagcaactcgcatg
tcaatggttttagaggacgtaatccacccggatcaagcttgtgctgtgcccgggagaaag
atcacggacagcctggtattgattagagatgccatctgttatgcgagagacagagataat
cggctaatagtcctatatttagattttaaaaaagcattcgaccgaatctcgcaccagttc
ctttttaaggttctggagaaaatgggctttccagggaggttcatagagtgggtgagactg
ctatataaaaggcctgattagcaaaattatggttaatgggcatctaaccaaagctgtcaa
tattcacagcggcgtccgtcaagggtgtcctttatccccgctcttgtatgtggcttgcat
tgagccactggcacagatcttgagaagggacaaatggatcaatggttttaacgtgcctgg
cacaggggggttgacggccacctgtgtcctatacatggatgacatcacacttttaataag
caacctctcatcggcccgaagagctatggacttgacagaataggaaggtcgattgtaatg
gtatggtaaaattttaagatcactctttttaaaaaccaagtctagaccacctgtggccac
cttcccccacggcccgaagagctgggcctcggacttatttcgatttagtctggtgcccga
ggcccagctcttcgggccgtgggggaaggtggacacaggcggtctagacttggtttttaa
aaagagtgatcttaaaattttagggattaaatttgatgaagagggtggagga-gggggga
actggactgacttgttagggaaagctaagagtagactaggtttttgggggttaagacaac
agactttagagggaaaagttttaatttttaaagctgttgttttacccttgcttttactga
catgttctgtttttagtcttcctagattcttccttttaaatctggagagggcggtctttt
actttctgtgggggtccaaatgggacagagtgaagagggaggtctttaagaaaaggaagg
aaaatggtggaaaaggcctccccgacctccacctgtttttagcaagtcgtttgaccaccc
tgcacttcagatatgcggtgacccc-----------------------------------
-----atggggtcttacctccgccatttaaagatcatacccgcagatctgaagtgccaag
tagcttttaacctgccaaaagaatatgcttttatcaagaaatttttaaagaaacattttt
tagagcaggaagatgccactgttttaactaatcacaaatctttggtctctcttgtgcatg
atcgagagcaagtgagtcgggttccgggcctcacactcggtgaggcccaacaggcttgga
ggaatgcggcccacccagctctccagaacagacataaggacctagcgtggatggtggcac
acgagatcctcccggtcagggcggtaatgcactccagaggcatggccaagacctccatct
gcccacggcccggatgctcaagcccggagaccatgcggcatctgctctgggagtgcggcg
ctgcgcgggacctgtgggcagcaaccagccccctataccagcggaatctgccagcgggag
gggcccagatgagttaccacctagccatccatggggtgggccggggtgcgacggacatgg
agaaagaggattttaccgcactctggctcaccctaaacgccatcaaggatgccatctggg
tcaccaggaacctgctagtagcaaagggcgtcacggtgcccctccacagggcaaagcaca
ttgtatcatccacgctagaggggtaccgggcgccaactttaggacgaggtggccggggtc
atacaaggagggtcccggccgccaccgtacctggccgcccgcagatgcaccctcaccaat
ctggctacgggaacagcgggccagcagaccagaggcgggggagctttgctatgcccctaa
aacgcggggactgtgaccgtcctggagagctggtgtgaatggacattattgctatgactc
accctcgatcctggacaaagaaatg--attttatttt-----------------------
-----------------------ttttgaacttttaataccctttaaggacatattgatt
tcatttcagcatgcgctattggttttgcaaa---------------------atggactt
tttata----------------------------------tcaatacacacatggacctt
gaaac-------------------------aacacaaacacacggactctaaac------
------------------------------------------------------------
------------------------------------------------------------
------------------------------------------------------------
------------------------------------------------------------
------------------------------------------------------------
-------------------------------------
>KenoDr2|963148
-ttatacttgatcgtgccacgcgggcagtgacagcgatcgcctcatgggggtttactggc
tcacaatcgactttgtattgtgggct-accgaaccttgagaggtacacgacttgcaca--
----------------------------------------ttttaaggtaaggcttttag
tatttattggctatttactgttgttttagtg-----tgttttaa---gctgtaggtgcct
ccaccatgtcggctgctcatgtcggcgtgcggaggcaccacagcgtgcgttttaatttca
aagaggtggatggtaagctcctggggatgtcctgtctggacttctccaggaagctgatcc
agaaaaccctaaattttaagccaaccgacctgaactgtttaatgactctacccctgaaca
aacggtttgatcttagtttttgatctgcttccctgctccaagatttttggcaaaagtttg
aaagtcataagacccagttctctattttttctgtgg--aaaaacttt--gacaactcact
taaaacagtggtggtcaggatgtttaatgaaacattga---gtgaagatatagcaacatg
gctgagtagattttgcacggttcgaagccaactggtcaaggtgttggacaaagatggcat
ttggaattgcgctttgatca-tcccattgtttgatgggaactctccaagcagattccagg
gccttcgtcagataccctcaatgattgtgttgggagaaaaccgaggctacattcactacc
agggtatgacaaagctctttagaaagtgtggaggaatggggtatttagctgaatcttgcc
aagtaattgtgtgtgggaagtgtaaagcaattgggcacacttttgacgagtgtaccagtg
ggaggcggtgcaacctctgcggtgaaacaacccatctctac--ggattgccaaaaaaaga
tttgctaacaagttaaaaagtcagaaaatggccgccccaccatccatgctgcattcagag
caaagag-aagggacggagcctaaggttttggcgcgagctgacatctcccagccagcctc
gggctctaa-----accaaccaggtggggcagcaacaggggcatagtcagttttacctgt
tgaacaggaggataaaattacaaaagataatggtaatggtaaggacactgaaatggaaag
tgaaaatggaaaggataaggaaaaggagggggagacagactctgtatcatcgatggctac
cgtctccgaggttagtgtctcccccagtaggagtgaaaacgagtgttcacttccttgtgc
tcaagtgcataaaagaactgcgagatctcctctgtttgaaacagaggagaaaaaaactga
gg---gttgcacagatagttcctcaggggaagatctggagtgtgtgcggcac-ttagaat
ctcccaatgaagtctcttttctacatttcaagctgagatcatcatcaccaaaagagccac
aagagtctgcctctgtggctccggaggtgttcagcacttaac---accctgaccccagtc
tccatggggataaggtaaagcgagtgctacaagagaaaac--------------------
----cttacaatgggtggttttaattgatttgaatccttttgaagaatttgctt-ttaaa
tgctcatgtatcttttaattacactgcttatggcccttacaatcttgtccctcaatgtga
gaagtgtgaggtcccatttaga---gcacactattttatcctatctaaaaactgctaaat
ccgatatcttttta---caggaatgcggcttgccctttta---aaacaattgaaaaatga
aaaatgaaaaaaattgtggaccc---cggagcactcattttggagt--------------
------------------------------------------------------------
------------------------------------------------------------
------------------------------------------------------------
-----------------------gggtcaaatcaaaataaaaatgatgtggtggccattt
tagt--aacaacaataacatcacggtgaaggacagcagggtgataagggatggacgtgca
tttttaataaaattgacgtttttagacaaagattttattgttttaattgtgtatggttta
acagaaaaaaatgacagacatgagcttttagaagaattacagccccacctgctaggcaca
gacccactcattttagcatggtatggttttacagaaaaaaaaaaatgacagacatgagct
tttagaagaattacagccccacctgctaggcacaaacccactcattttagcaggggattt
taattgcgttttaacctcaaatgacagaaaagggactggtgatgattttagagtggacaa
aacgtcagttttattgaaaaatgtaattaatgattttaaatt----gactgttttaaacg
gtagcatccgactgaggcaggctacacctgggtaagtggtgatggcaccaaagcctctca
tatagattttatgttcccacgggactgtccaacgacggatgctacattaacacctcta-c
acttcatagaccacgtcatgctcactt-gcacttttgcaccgaacaccaacgtgacaatg
gggaggggaatttggaaactgaactgctctctgctacaagacgaaaatatagtgaaggag
tacagagagcagttcagtcaatggcaaactctaaaagtttgttttaattcacaagcactt
tggtgggaaatggttaagggtagaactaga------------------------------
--------------------------------------------------agttatttta
aac---------------------------------------------------------
------------------------------------------------------------
----------aaaaaggtaaacaaaatatac-----------------------------
-------------------------------------aacaataaacaa-ttaaaattaa
aagggagggaagtgcacataactaaagaaa------------------------------
------------------------------------------------------------
------------------------------------------------------------
------------------------------------------------------------
------------------------------------------------------------
------------------------------------------------------------
------------------------------------------------------------
----------ttttaaat------------------------------------------
------------------------------------------------------------
------------------------------------------------------------
------------------------------------------------------------
------------------------------------------------------------
------------------------------------------------------------
------------------------------------------------------------
------------------------------------------------------------
------------------------------------------------------------
------------------------------------------------------------
------------------------------------------------------------
------------------------------------------------------------
------------------------------------------------------------
------------------------------------------------------------
------------------------------------------------------------
------------------------------------------------------------
------------------------------------------------------------
------------------------------------------------------------
------------------------------------------------------------
------------------------------------------------------------
------------------------------------------------------------
------------------------------------------------------------
------------------------------------------------------------
------------------------------------------------------------
------------------------------------------------------------
------------------------------------------------------------
------------------------------------------------------------
------------------------------------------------------------
------------------------------------------------------------
------------------------------------------------------------
------------------------------------------------------------
------------------------------------------------------------
------------------------------------------------------------
-----------------ggaacagcgggccggaggagggggatctacgctatgccccaga
aacataaagactgtggctgttttggagagctggattgaatggactatcttgttatgactc
actctcgatcctgcacaagagccag--tttttagtttcagaactggtttttattggtttg
cttctatttcttttagccttggactttggccttttagtgcttttagtggac------att
ttatttcatcatttgctctcgttttaataaggaattttcatcacaaacacacatggactt
ttaacacaaacactgacccataaacctactctaatgaacttttacacaaacatggacttt
gcaacagaaatcacaaaac----aaaacataacacaaagacagcaacaacaaccaaattt
t---actctgcatttatgtatatatttacgcacgcatgtactaattttatttttcttaat
ttttaaattaatttattat--------ttatttattcatgcatcaatatatacatgtttt
--gttgtttttacgagtgaaattgcggttctttagtatcatgctgttttattttggcttt
taagaaatgtattgtga-ttattgtgtggttttataattgtttcagtaagaagtgaaaag
tgttaaataatgtaaag-aagttcttaaaatatgtgtgatgttt-ataaatgatggaatc
gttgtcaataaattttttcgaaagaaaaaa-------
>KenoDr2|963149
-ttacaattgctcttgtcacgc-ggctgagacagtgatcatctcttggtggttt-tt--t
tggtggttgcttttgtagccgtcaccacacaaactttaggaggtacatcggctgagcagt
ttcgtaaggtc-----------------------------tttaaaggtacggttttaaa
tatttattgatt--tggctgtttttattgtg-----ttttttaaagagctgtcggtgctt
acaccatgtcggctgctcgtgccggcatgcggaggcatgacagcgtgcgttttaccttta
aaactgtgaatagaaaggtcctggagttgtcccgcttggacttctccaggaagctaatcc
aaaaaactctaaattttagaccagatgaattgaattgtatagtgactctgccccttaaca
agggttttgatgttagctttaaagctgcctccctcttgagtgttttttggcaaaggttag
attctgtgaaagaccagttctccatgtttactgtggaaaaaaactttctgataacacact
taaaactgtgattgacagaatgtttaatgaaaccgtgactggggaagacatttgtgtatg
gctgggaagattttgcactgttcgtggacagccagttaaggtgctagatgaggatggctt
ctgggattgc--------------------------------------------------
------------------------------------------------------------
------------------------------------------------------------
------------------------------------------------------------
------------------------------------------------------------
------------------------------------------------------------
------------------------------------------------------------
------------------------------------------------------------
------------------------------------------------------------
------------------------------------------------------------
------------------------------------------------------------
------------------------------------------------------------
------------------------------------------------------------
------------------------------------------------------------
------------------------------------------------------------
------------------------------------------------------------
---------------------tggtgagttttacctcttttaattgtctcttttaataac
agctcatgtcttttacccatatactgctcttggccctcacaatctcaaccat-aatgtta
gaagtgtgaggtccaacacaagagcacagagcatcctatcctttttaaaaacttttaagt
cagacatgtttttattgcaagagtgttctctgcccttttttaaaaaaaact-----atag
gagatgggaagagctt-----------tggaccctccatttagagt--------------
------------------------------------------------------------
------------------------------------------------------------
------------------------------------------------------------
-----------------------ggatccaattttaataaaaatgatggggtcgctattt
taat-caataaccccaacatcttggtggagggcaacacggttttaagagacagacgggca
cttttagctaatctgacttttttagataaggtttttaaggttattaacgtatatggtttt
aataataagaatgaaagaca--agcttttagttgacttgcaac-----------------
------------------------------------------------------------
-----------------cccacatattaggtaggacacccctgattttaacaggagattt
tatttgtattttaacaaacaaagatagaagaagaaaggag---agttttaaattggatga
aacatcctttttattgcagggtatgattagagattttaaattagacgactgttttaaaac
aatgcatcaaagagaggagggcttcacttggttctgtggtgatggtaccggagcctctcg
aatcgactatattaatacacgagactgcccgccaatcgatgctagact------------
------------------------------------------------------------
------------------------------------------------------------
------------------------------------------------------------
------------------------------------------------------------
----------------aagacatatgatggggttgcaaaaaagattacaacgttatttta
atttttttaacaaaggtcttgattttaacgacaaaataaaagaaaaaat-----------
------------gaaattcaaagtaaaggttttattttaagaagtaaagaaaaaaatgtt
gaggaagg--ggaaaagtgcacaaaatatatatatatatttatttatttattttttattt
tatttt---atttttttaaatagattacacggggacgaacaataaacagtttaaaaataa
acggtagggaagtgcacacaactaaagaaattgtaaaatggcatcgaaaatgtttatgaa
taattgtacaaagaa----aaacagatgaccatatttaattagaagttttacatttttta
gaaaaaaaaagttaacagtaaaaact-tttttttagcccaagattttacaattctagaca
tttttaaagctcttaaaagttttaaaaatgggaagtccccagtaatggatggacttcccc
tagaattt--tgtcaccttttgggacattttaggacatgagcttttaactgtttttaaag
aattggaaacttctaatagactgtcagatagttttagaacagggatagtttcacttttac
ataaaa---acaacaagactgacctaaaaaattgcagaccaatcacatctttttaaaatt
tttgactaagttttaaattttgaca--aagttttttacaaaaatttttgcgacatgcatg
tcaatggttttagaggtcgtacttcacccggatcaagcttgcgctgtgcccgggagaaag
atcacggacagcctggtattgtgtagagatgccatctgttatgcaagag-----------
------------------------------------------------------------
------------------------------------------------------------
------------------------------------------------------------
------------------------------------------------------------
------------------------------------------------------------
------------------------------------------------------------
------------------------------------------------------------
------------------------------------------------------------
------------------------------------------------------------
------------------------------------------------------------
------------------------------------------------------------
------------------------------------------------------------
------------------------------------------------------------
------------------------------------------------------------
------------------------------------------------------------
------------------------------------------------------------
------------------------------------------------------------
------------------------------------------------------------
------------------------------------------------------------
------------------------------------------------------------
------------------------------------------------------------
------------------------------------------------------------
------------------------------------------------------------
------------------------------------------------------------
------------------------------------------------------------
------------------------------------------------------------
------------------------------------------------------------
------------------------------------------------------------
------------------------------------------------------------
------------------------------------------------------------
------------------------------------------------------------
------------------------------------------------------------
------------------------------------------------------------
------------------------------------------------------------
------------------------------------------------------------
------------------------------------------------------------
------------------------------------------------------------
------------------------------------------------------------
------------------------------------------------------------
------------------------------------------------------------
------------------------------------------------------------
------------------------------------------------------------
-------------------------------------
>KenoDr2|963150
------------------------------------------------------------
------------------------------------------------------------
------------------------------------------------------------
------------------------------------------------------------
------------------------------------------------------------
------------------------------------------------------------
------------------------------------------------------------
------------------------------------------------------------
------------------------------------------------------------
------------------------------------------------------------
------------------------------------------------------------
------------------------------------------------------------
------------------------------------------------------------
------------------------------------------------------------
------------------------------------------------------------
------------------------------------------------------------
------------------------------------------------------------
------------------------------------------------------------
------------------------------------------------------------
------------------------------------------------------------
------------------------------------------------------------
------------------------------------------------------------
------------------------------------------------------------
------------------------------------------------------------
------------------------------------------------------------
------------------------------------------------------------
------------------------------------------------------------
------------------------------------------------------------
------------------------------------------------------------
------------------------------------------------------------
------------------------------------------------------------
------------------------------------------------------------
------------------------------------------------------------
------------------------------------------------------------
------------------------------------------------------------
------------------------------------------------------------
------------------------------------------------------------
------------------------------------------------------------
------------------------------------------------------------
------------------------------------------------------------
------------------------------------------------------------
------------------------------------------------------------
------------------------------------------------------------
------------------------------------------------------------
-----------------------------------------------taacccctctc-t
tttttactgaccacacaatgctgtcttggcaccctttcactccccacatgtgtgacggta
gggggagggctgtggaagctgaactgctctctgctaaaagacgaggaggtagttagagat
tacagagagcagttcagccaatggcagaccctccaggacttttacaattcacaagcacaa
tggtggaaaaaggtaaaagactggacgagacggtttttttagacatatagggaagaaaaa
gaaaaataag-gaaaaaagacatatgatggggttgcaaaaaagattacaacgttatttta
atcttttaaacaaaggtcttgattttaatgatgaaataaaagaggtaaaaaatgaaatgt
cagttttaagtaaaaattcaaagtaaaggttttattttaagaagtaaagaaaaaaatatt
gaggaagg--ggaaaagtgcacaagatattaaaaa-------------------------
---------aaaaaaaaaaaaaaatcacacggggacaaacaataaacagtttaa------
------------------------------------------------------------
------------------------------------------------------------
------------------------------------------------------------
------------------------------------------------------------
------------------------------------------------------------
------------------------------------------------------------
------------------------------------------------------------
------------------------------------------------------------
------------------------------------------------------------
------------------------------------------------------------
------------------------------------------------------------
------------------------------------------------------------
------------------------------------------------------------
------------------------------------------------------------
------------------------------------------------------------
------------------------------------------------------------
------------------------------------------------------------
------------------------------------------------------------
------------------------------------------------------------
------------------------------------------------------------
------------------------------------------------------------
------------------------------------------------------------
------------------------------------------------------------
------------------------------------------------------------
------------------------------------------------------------
------------------------------------------------------------
------------------------------------------------------------
------------------------------------------------------------
------------------------------------------------------------
------------------------------------------------------------
------------------------------------------------------------
------------------------------------------------------------
------------------------------------------------------------
------------------------------------------------------------
------------------------------------------------------------
------------------------------------------------------------
------------------------------------------------------------
------------------------------------------------------------
------------------------------------------------------------
------------------------------------------------------------
------------------------------------------------------------
------------------------------------------------------------
------------------------------------------------------------
------------------------------------------------------------
------------------------------------------------------------
------------------------------------------------------------
------------------------------------------------------------
------------------------------------------------------------
------------------------------------------------------------
------------------------------------------------------------
------------------------------------------------------------
------------------------------------------------------------
-------------------------------------
>KenoDr2|963151
-ttacacttgggcttgccacgc-ggctgagactgcgatcgcctcttgaaggttt-tt--t
tggtggttccttttgtagcggtcatcaaacaacctttgggaggtacatcggctgagcggt
ttcatgaggtc-----------------------------ttttaaggtaaggttttaaa
aatttattgatt--tggctatta-------------ttttat------------------
------------------------------------------------------------
------------------------------------------------------------
--------------------------------------------------ccttttaaca
aaaactcagatgt-----------------------------------------------
------------------------------------------------------------
------------------------------------------------------------
------------------------------------------------------------
------------------------------------------------------------
------------------------------------------------------------
------------------------------------------------------------
------------------------------------------------------------
------------------------------------------------------------
------------------------------------------------------------
------------------------------------------------------------
------------------------------------------------------------
------------------------------------------------------------
------------------------------------------------------------
------------------------------------------------------------
------------------------------------------------------------
------------------------------------------------------------
------------------------------------------------------------
------------------------------------------------------------
------------------------------------------------------------
------------------------------------------------------------
------------------------------------------------------------
------------------------------------------------------------
-----gtttttttattacaagagtgctctttgcatttttt---aaccagtt-----atag
gaaatgggagaagatttggacaccagcaggtctgtccatttggagt--------------
------------------------------------------------------------
------------------------------------------------------------
------------------------------------------------------------
-----------------------cggtccgattttaaaaaatatgatggtgttgttattt
taataaaaaaatccaaatatcttggtgaagggcagcacagttgtgagggacaggcgggca
cttttagcacatttgtcttttttagaacagaattttaatgttcttgatgtgtgtggtttt
aacaataaacatgaacgacatgag-ttttaaagaacctgca-------------------
------------------------------------------------------------
------------------------------------------------------------
------------------------------------------------------------
------------------------------------------------------------
------------------------------------------------------------
------------------------------------------------------------
------------------------------------------------------------
------------------------------------------------------------
------------------------------------------------------------
------------------------------------------------------------
------------------------------------------------------------
------------------------------------------------------------
------------------------------------------------------------
------------------------------------------------------------
------------------------------------------------------------
------------------------------------------------------------
------------------------------------------------------------
------------------------------------------------------------
------------------------------------------------------------
------------------------------------------------------------
---------------------------------------------------------tac
acaaaaaaggtgacaaatctgatttaaaaaactggagacccatcaaac------------
----------ttttacattttgattgtaaac--tttagtaaaattttagtatcacgtatg
tcaactgttttaaaagacgtaatgcacccgaatcaagcatgtggtgtgccc---------
------------------------------------------------------------
------------------------------------------------------------
------------------------------------------------------------
------------------------------------------------------------
------------------------------------------------------------
------------------------------------------------------------
------------------------------------------------------------
------------------------------------------------------------
------------------------------------------------------------
------------------------------------------------------------
------------------------------------------------------------
------------------------------------------------------------
------------------------------------------------------------
------------------------------------------------------------
------------------------------------------------------------
------------------------------------------------------------
------------------------------------------------------------
------------------------------------------------------------
------------------------------------------------------------
------------------------------------------------------------
------------------------------------------------------------
------------------------------------------------------------
------------------------------------------------------------
------------------------------------------------------------
------------------------------------------------------------
------------------------------------------------------------
------------------------------------------------------------
------------------------------------------------------------
------------------------------------------------------------
------------------------------------------------------------
------------------------------------------------------------
------------------------------------------------------------
------------------------------------------------------------
------------------------------------------------------------
------------------------------------------------------------
------------------------------------------------------------
------------------------------------------------------------
------------------------------------------------------------
------------------------------------------------------------
------------------------------------------------------------
------------------------------------------------------------
------------------------------------------------------------
------------------------------------------------------------
-------------------------------------
>KenoDr2|1675709
------------------------------------------------------------
------------------------------------------------------------
-----------------------------------------------------ttttaag
tcctaatagtt-------------------------------------------------
------------------------------------------------------------
------------------------------------------------------------
------------------------------------------------------------
------------------------------------------------------------
------------------------------------------------------------
------------------------------------------------------------
------------------------------------------------------------
------------------------------------------------------------
------------------------------------------------------------
------------------------------------------------------------
------------------------------------------------------------
------------------------------------------------------------
------------------------------------------------------------
------------------------------------------------------------
------------------------------------------------------------
------------------------------------------------------------
------------------------------------------------------------
------------------------------------------------------------
------------------------------------------------------------
------------------------------------------------------------
------------------------------------------------------------
------------------------------------------------------------
------------------------------------------------------------
------------------------------------------------------------
------------------------------------------------------------
------------------------------------------------------------
---------------------------------ctttccttc------------------
-----------------------------------caatctggaga--------------
------------------------------------------------------------
------------------------------------------------------------
------------------------------------------------------------
-----------------------gggcaaggttttaaaaag-------------------
------------------------------------------------------------
------------------------------------------------------------
------------------------------------------------------------
------------------------------------------------------------
------------------------------------------------------------
------------------------------------------------------------
------------------------------------------------------------
------------------------------------------------------------
------------------------------------------------------------
------------------------------------------------------------
------------------------------------------------------------
------------------------------------------------------------
------------------------------------------------------------
------------------------------------------------------------
------------------------------------------------------------
------------------------------------------------------------
------------------------------------------------------------
------------------------------------------------------------
------------------------------------------------------------
------------------------------------------------------------
------------------------------------------------------------
-----------------------------gggaagtcccccggtatggatgggcttcccc
ttgagttttatgtaactttttgggatattttagtacacgagttgttgtcgctttttaaag
gatttgacaccttgaataaattaccggaaagttttagaacagggacagtctcattaatgc
acaaaaaaggtgacaaatcgaacctaagaaattggaggacgattacgc------------
----------ttttaaacttcgactgcaaactttttagtaaaattttagccacccgtatg
tcgacagttttagaggacgtgatccacccggatcaagcatgtgcgatgcccgggaggaag
atcacggacagcctggtactaatcagaga-------------------------------
------------------------------------------------------------
------------------------------------------------------------
------------------------------------------------------------
------------------------------------------------------------
------------------------------------------------------------
------------------------------------------------------------
------------------------------------------------------------
------------------------------------------------------------
------------------------------------------------------------
------------------------------------------------------------
------------------------------------------------------------
------------------------------------------------------------
------------------------------------------------------------
------------------------------------------------------------
--------------------------------------------------aaaaagaaag
aa----------------------------------------------------------
------------------------------------------------------------
------------------------------------------------------------
------------------------------------------------------------
-----caagaaaa-----------------------------------------------
------------------------------------------------------------
------------------------------------------------------------
----------------------------------caaatgcatgg---------------
------------------------------------------------------------
------------------------------------------------------------
------------------------------------------------------------
-------------------------------------------------------ctggg
ttacaaaaaacg------------------------------------------------
------------------------------------------------------------
------------------------------------------------------------
------------------------------------------------------------
--------------------cctggaacgct-----------------------------
---------------------------attttaatctt----------------------
------------------------------------------------------------
------------------------------------------------------------
------------------------------------------------------------
------------------------------------------------------------
------------------------------------------------------------
------------------------------------------------------------
------------------------------------------------------------
------------------------------------------------------------
---------------------------------------------ttaaacaatgg----
-------------------------------------
>KenoDr2|1675710
------------------------------------------------------------
------------------------------------------------------------
------------------------------------------------------------
------------------------------------------------------------
------------------------------------------------------------
------------------------------------------------------------
------------------------------------------------------------
------------------------------------------------------------
------------------------------------------------------------
------------------------------------------------------------
------------------------------------------------------------
------------------------------------------------------------
------------------------------------------------------------
------------------------------------------------------------
------------------------------------------------------------
------------------------------------------------------------
------------------------------------------------------------
------------------------------------------------------------
------------------------------------------------------------
------------------------------------------------------------
------------------------------------------------------------
------------------------------------------------------------
------------------------------------------------------------
------------------------------------------------------------
------------------------------------------------------------
------------------------------------------------------------
------------------------------------------------------------
------------------------------------------------------------
------------------------------------------------------------
------------------------------------------------------------
------------------------------------------------------------
------------------------------------------------------------
------------------------------------------------------------
------------------------------------------------------------
------------------------------------------------------------
------------------------------------------------------------
------------------------------------------------------------
------------------------------------------------------------
------------------------------------------------------------
------------------------------------------------------------
------------------------------------------------------------
------------------------------------------------------------
------------------------------------------------------------
------------------------------------------------------------
------------------------------------------------------------
---------------------------------------------------gtgacaatg
gggaggggaattaggaaattgaactgctctctggtacacgatgaaaatatagtgaaggag
tacagagagcagttcagtaaatggcaaactct----------------------------
------------------------------------------------------------
------------------------------------------------------------
------------------------------------------------------------
------------------------------------------------------------
------------------------------------------------------------
------------------------------------------------------------
------------------------------------------------------------
------------------------------------------------------------
------------------------------------------------------------
------------------------------------------------------------
------------------------------------------------------------
------------------------------------------------------------
------------------------------------------------------------
------------------------------------------------------------
------------------------------------------------------------
------------------------------------------------------------
------------------------------------------------------------
------------------------------------------------------------
------------------------------------------------------------
------------------------------------------------------------
------------------------------------------------------------
------------------------------------------------------------
------------------------------------------------------------
------------------------------------------------------------
------------------------------------------------------------
------------------------------------------------------------
------------------------------------------------------------
------------------------------------------------------------
------------------------------------------------------------
------------------------------------------------------------
------------------------------------------------------------
------------------------------------------------------------
------------------------------------------------------------
------------------------------------------------------------
------------------------------------------------------------
------------------------------------------------------------
------------------------------------------------------------
------------------------------------------------------------
------------------------------------------------------------
------------------------------------------------------------
------------------------------------------------------------
------------------------------------------------------------
------------------------------------------------------------
------------------------------------------------------------
------------------------------------------------------------
------------------------------------------------------------
------------------------------------------------------------
------------------------------------------------------------
------------------------------------------------------------
------------------------------------------------------------
------------------------------------------------------------
------------------------------------------------------------
------------------------------------------------------------
------------------------------------------------------------
------------------------------------------------------------
------------------------------------------------------------
------------------------------------------------------------
------------------------------------------------------------
-------------------------------------
