# Supplementary material for: Zebrafish transposable elements show extensive diversification in age, genomic distribution, and developmental expression
Source: Genome Res. 2022 Jul;32(7):1408–23. doi: 10.1101/gr.275655.121 (PMC9341512; doi:10.1101/gr.275655.121)
Supplement: Supplemental Material [file supp_gr.275655.121_Supplementary_data_2.tar.gz › supp-data-2/Tx1-39_DR.mafft.fa]

>Tx1-39_DR|75582
---tg-------------------------------------------------------
------------------------------------------------------------
------------------------------------------------------------
------------------------------------------------------------
------------------------------------------------------------
------------------------------------------------------------
------------------------------------------------------------
------------------------------------------------------------
------------------------------------------------------------
------------------------------------------------------------
------------------------------------------------------------
-------------------ctgatagaa--------------------------------
------------------------------------------------------------
------------------------------------------------------------
------------------------------------------------------------
------------------------------------------------------------
------------------------------------------------------------
------------------------------------------------------------
------------------------------------------------------------
------------------------------------------------------------
------------------------------------------------------------
------------------------------------------------------------
----------------------------------------aattggtatacagact----
------------------------------------------------------------
-------------------------------------------------gcttgttagga
ttttg-------------------------------------------------------
------------------------------------------------------------
------------------------------------------------------------
------------------------------------------------------------
------------------------------------------------------------
------------------------------------------------------------
------------------------------------------------------------
------------------------------------------------------------
------------------------------------------------------------
------------------------------------------------------------
------------------------------------------------------------
------aataataaga--------------------------------------------
------------------------------------------------------------
------------------------------------------------------------
------------------------------------------------------------
------------------------------------------------------------
------------------------------------------------------------
------------------------------------------------------------
------------------------------------------------------------
------------------------------------------------------------
------------------------------------------------------------
------------------------------------------------------------
------------------------------------------------------------
------------------------------------------------------------
------------------------------------------------------------
------------------------------------------------------------
------------------------------------------------------------
------------------------------------------------------------
------------------------------------------------------------
------------------------------------------------------------
------------------------------------------------------------
------------------------------------------------------------
------------------------------------------------------------
------------------------------------------------------------
------------------------------------------------------------
--------------------------------------------------------aact
aaataagcaaac------------------------------------------------
------------------------------------------------------------
------------------------------------------------------------
------------------------------------------------------------
------------------------------------------------------------
------------------------------------------------------------
------------------------------------------------------------
------------------------------------------------------------
------------------------------------------------------------
------------------------------------------------------------
------------------------------------------------------------
------------------------------------------------------------
------------------------------------------------------------
------------------------------------------------------------
------------------------------------------------------------
------------------------------------------------------------
------------------------------------------------------------
------------------------------------------------------------
------------------------------------------------------------
------------------------------------------------------------
------------------------------------------------------------
------------------------------------------------------------
---------------------------tccttggagagcccac--------------gta
gctttagcatca------------------------------tgttggacc------a--
gaatggagag--------------------------------------------------
------------cactatacaaatctccattgctg-------------------------
------------------------------aagaaagctgctgatttacagaggagggtt
cttcattca------------------------------------------gctgttgct
gtcagtgcttttatttctttgttgaa----------------------------------
--------------------ctctgattgtaatcatgtttgttctttttgtac-------
------------------------------------------------------------
-------------------------------------------------ccttcatgaga
ctgtctttc-attttttcggtattgtt---------------------------------
----------gtcgttttttgtcattgctttcatg--------------------gctag
agagtttttttt-------------atttattttat-gtagttttttctaaaca----gt
tgtt--------------------------------------------------------
----------------cattttaggatatagata----ttcacaaa--------------
------------------------------------------------------------
---------------------------------aaattaggaaacaatgtcaatt-----
------------------------------------------------------------
----------------------------------gttcagttttactttgggaaga----
------------------------------------------------------------
-------------------------gcaaagatggata----------------------
------------------------------------------------------------
------------------------------------------------------------
------------------------------------------------------------
------------------------------------------tgtatgtgaatagatgaa
acaagat-----------------------------------------------------
------------------------------------------------------------
------------------------------------------------------------
------------------------------------------------------------
-agaa-------------------------------------------------------
------------------------------------------------------------
------------------------------------------------------------
------------------------------------------------------------
------------------------------------------------------------
------------------------------------------------------------
------------------------------------------------------------
------------------------------------------------------------
------------------------------------------------------------
------------------------------------------------------------
------------------------------------------------------------
-----------------------
>Tx1-39_DR|75583
------------------------------------------------------------
------------------------------------------------------------
------------------------------------------------------------
------------------------------------------------------------
------------------------------------------------------------
------------------------------------------------------------
------------------------------------------------------------
------------------------------------------------------------
------------------------------------------------------------
------------------------------------------------------------
------------------------------------------------------------
------------------------------------------------------------
------------------------------------------------------------
------------------------------------------------------------
------------------------------------------------------------
------------------------------------------------------------
------------------------------------------------------------
------------------------------------------------------------
------------------------------------------------------------
------------------------------------------------------------
------------------------------------------------------------
------------------------------------------------------------
------------------------------------------------------------
------------------------------------------------------------
-----------------------------------------------gtgatgtgattga
tttt--------------------------------------------------------
------------------------------------------------------------
------------------------------------------------------------
------------------------------------------------------------
------------------------------------------------------------
----------------------------------tgatttgatatg--------------
------------------------------------------------------------
------------------------------------------------------------
------------------------------------------------------------
------------------------------------------------------------
------------------------------------------------------------
--atttgatgtaatg---------------------------------------------
------------------------------------------------------------
------------------------------------------------------------
------------------------------------------------------------
------------------------------------------------------------
------------------------------------------------------------
------------------------------------------------------------
------------------------------------------------------------
------------------------------------------------------------
------------------------------------------------------------
------------------------------------------------------------
------------------------------------------------------------
------------------------------------------------------------
------------------------------------------------------------
------------------------------------------------------------
------------------------------------------------------------
------------------------------------------------------------
------------------------------------------------------------
------------------------------------------------------------
------------------------------------------------------------
------------------------------------------------------------
------------------------------------------------------------
------------------------------------------------------------
------------------------------------------------------------
--------------------------------------------------------aagt
tttgtaaaattcaaattctctctct-----------------------------------
------------------------------------------------------------
------------------------------------------------------------
------------------------------------------------------------
------------------------------------------------------------
------------------------------------------------------------
------------------------------------------------------------
------------------------------------------------------------
------------------------------------------------------------
------------------------------------------------------------
------------------------------------------------------------
------------------------------------------------------------
------------------------------------------------------------
------------------------------------------------------------
------------------------------------------------------------
------------------------------------------------------------
---------------------------------------------ttctctctctcttt-
------------------------------------------------------------
------------------------------------------------------------
------------------------------------------------------------
------------------------------------------------------------
------------------------------------------ctctctc---tctatttt
aaacccagaaattggtccttaatgcccttttttgaa---------atgagaaagaaacca
tttttcatgctaggcatttttcatgtgttaggctgggtcccttttttacatattgttacg
tattataaagt-atttttcagcaagttgttgt----------------------------
----gagacttttcccttggaaatgtttatccttg-------------------------
------------------------------------gttttatgta-----aaaaaaaca
---------------------------------------------------tatttcttt
gtcaattgtttaatttt-gtaatac-----------------------------------
---------------------------cacaggctaaaatggc-tgtttataggagcaga
agaaa-gaa--------aattgaacacaacgtagagcg----------------------
-------------------------------------------------------taatg
tagcggtt--ttatttcaagtatggta------------------caggcaagggt----
------tttgactgattttaattactaaaagca----------------------aatgg
atgattaggaca------------------------------cttttgaaaaca-tttgg
tgtt--------------------------------------------------------
------------------ttgtgctgtatgt-----------------------------
------------------------------------------------------------
-------------------------------------atgagaagaatg-----------
------------------------------------------------------------
------------------------------------ttgcttttactttta---------
------------------------------------------------------------
-------------------------tttgaaatgcata----------------------
-------------------------------tggtcttatacaacttgaaatgaattatt
------------------------------------------------------------
------------------------------------------------------tatagt
tgta-------------------------------------ttgcattgggttcagtgca
------------------------------------------------------------
------------------------------------------------------------
------------------------------------------------------------
------------------------------------------------------------
------------------------------------------------------------
------------------------------------------------------------
------------------------------------------------------------
------------------------------------------------------------
------------------------------------------------------------
------------------------------------------------------------
------------------------------------------------------------
------------------------------------------------------------
------------------------------------------------------------
------------------------------------------------------------
------------------------------------------------------------
-----------------------
>Tx1-39_DR|223816
------------------------------------------------------------
------------------------------------------------------------
------------------------------------------------------------
------------------------------------------------------------
------------------------------------------------------------
------------------------------------------------------------
------------------------------------------------------------
------------------------------------------------------------
------------------------------------------------------------
------------------------------------------------------------
------------------------------------------------------------
------------------------------------------------------------
------------------------------------------------------------
------------------------------------------------------------
------------------------------------------------------------
------------------------------------------------------------
------------------------------------------------------------
------------------------------------------------------------
------------------------------------------------------------
------------------------------------------------------------
------------------------------------------------------------
------------------------------------------------------------
------------------------------------------------------------
------------------------------------------------------------
------------------------------------------------------------
------------------------------------------------------------
------------------------------------------------------------
------------------------------------------------------------
------------------------------------------------------------
------------------------------------------------------------
------------------------------------------------------------
------------------------------------------------------------
------------------------------------------------------------
------------------------------------------------------------
------------------------------------------------------------
------------------------------------------------------------
------------------------------------------------------------
------------------------------------------------------------
------------------------------------------------------------
------------------------------------------------------------
------------------------------------------------------------
------------------------------------------------------------
------------------------------------------------------------
------------------------------------------------------------
------------------------------------------------------------
------------------------------------------------------------
------------------------------------------------------------
------------------------------------------------------------
------------------------------------------------------------
------------------------------------------------------------
------------------------------------------------------------
------------------------------------------------------------
------------------------------------------------------------
------------------------------------------------------------
------------------------------------------------------------
------------------------------------------------------------
------------------------------------------------------------
------------------------------------------------------------
------------------------------------------------------------
------------------------------------------------------------
------------------------------------------------------------
------------------------------------------------------------
------------------------------------------------------------
------------------------------------------------------------
------------------------------------------------------------
------------------------------------------------------------
------------------------------------------------------------
------------------------------------------------------------
------------------------------------------------------------
------------------------------------------------------------
------------------------------------------------------------
------------------------------------------------------------
------------------------------------------------------------
------------------------------------------------------------
------------------------------------------------------------
------------------------------------------------------------
------------------------------------------------------------
------------------------------------------------------------
------------------------------------------------------------
------------------------------------------------------------
------------------------------------------------------------
------------------------------------------------------------
------------------------------------------------------------
------------------------------------------------------------
------------------------------------------------------------
------------------------------------------------------------
------------------------------------------------------------
---------------------------------------------------caagcaaga
---------------------------------------------------gtctgtc--
------------------------------------------------------------
------------------------------------------------------------
------------------------------------------------------------
------------------------------------------------------------
----------tctcttcaagcaag------------------------------------
--------------agtttagttactatataca----------------------aatgg
atgatttggaaa------------------------------ctttcgaaaata-tttgg
tgct--------------------------------------------------------
------ataataatg-ctttgtgttgcgtag-----------------------------
------------------------------------------------------------
-------------------------------------atgaaagcaatg-----------
------------------------------------------------------------
------------------------------------ttgtttttacactta---------
------------------------------------------------------------
-------------------------tttgaaatgtatag---------------------
----------------------------tttttctttgatttaaattgaatggactaatt
------------------------------------------------------------
------------------------------------------------------tatagt
aata-------------------------------------ttgtgtctgttttaatgta
ataaagt-----------------------------------------------------
------------------------------------------------------------
----------------------------ttttgtaaaacaa-------------------
------------------------------------------------------------
---aa-------------------------------------------------------
------------------------------------------------------------
------------------------------------------------------------
------------------------------------------------------------
------------------------------------------------------------
------------------------------------------------------------
------------------------------------------------------------
------------------------------------------------------------
--------tctctttctctctctc-------------------tctctcactctc-----
------------------------------------------------------tctctc
tct---------------------------------------------------------
-----------------------
>Tx1-39_DR|299791
------------------------------------------------------------
------------------------------------------------------------
------------------------------------------------------------
------------------------------------------------------------
------------------------------------------------------------
------------------------------------------------------------
------------------------------------------------------------
------------------------------------------------------------
------------------------------------------------------------
------------------------------------------------------------
------------------------------------------------------------
------------------------------------------------------------
------------------------------------------------------------
------------------------------------------------------------
------------------------------------------------------------
------------------------------------------------------------
------------------------------------------------------------
------------------------------------------------------------
------------------------------------------------------------
------------------------------------------------------------
------------------------------------------------------------
------------------------------------------------------------
------------------------------------------------------------
------------------------------------------------------------
------------------------------------------------------------
------------------------------------------------------------
------------------------------------------------------------
------------------------------------------------------------
------------------------------------------------------------
------------------------------------------------------------
------------------------------------------------------------
------------------------------------------------------------
------------------------------------------------------------
------------------------------------------------------------
------------------------------------------------------------
------------------------------------------------------------
------------------------------------------------------------
------------------------------------------------------------
------------------------------------------------------------
------------------------------------------------------------
------------------------------------------------------------
------------------------------------------------------------
------------------------------------------------------------
------------------------------------------------------------
------------------------------------------------------------
------------------------------------------------------------
------------------------------------------------------------
------------------------------------------------------------
------------------------------------------------------------
------------------------------------------------------------
------------------------------------------------------------
------------------------------------------------------------
------------------------------------------------------------
------------------------------------------------------------
------------------------------------------------------------
------------------------------------------------------------
------------------------------------------------------------
------------------------------------------------------------
------------------------------------------------------------
------------------------------------------------------------
------------------------------------------------------------
------------------------------------------------------------
------------------------------------------------------------
------------------------------------------------------------
------------------------------------------------------------
------------------------------------------------------------
------------------------------------------------------------
------------------------------------------------------------
------------------------------------------------------------
------------------------------------------------------------
------------------------------------------------------------
------------------------------------------------------------
------------------------------------------------------------
------------------------------------------------------------
------------------------------------------------------------
------------------------------------------------------------
------------------------------------------------------------
------------------------------------------------------------
------------------------------------------------------------
------------------------------------------------------------
------------------------------------------------------------
------------------------------------------------------------
------------------------------------------------------------
------------------------------------------------------------
------------------------------------------------------------
------------------------------------------------------------
------------------------------tcttg-------------------------
------------------------------------attttaagtatgtaatgaaaaaaa
a-----------------------------------------------------------
---aattgttgaatttt-gcaatag-----------------------------------
---------------------------gacaggctaaattggt-tttttatatgagcaga
aaaaa-gaa--------aattgaacacaatgtagagcacaat-----tttgtgtgt----
-----------------------------------------------tttttacacaatg
aagtgtttg-ttttttctagtatggta------------------cattcaagggt----
------tttgactgattttaattacaatgagaa----------------------catgg
aggattcggccg------------------------------cttttgaaaatg-tttgg
tgct--------------------------------------------------------
------gtaacaggg---------------------------------------------
------------------------------------------------------------
------------------------------------------------------------
------------------------------------------------------------
------------------------------------------------------------
------------------------------------------------------------
------------------------ctttgaaatacaca----------------------
-------------------------------tggttttatattacttgaaatgaattatt
------------------------------------------------------------
------------------------------------------------------tatagt
tgta-------------------------------------ttgcgttggttttaatgta
ata---------------------------------------------------------
------------------------------------------------------------
---------------------------cttttgtaaaattc-------------------
------------------------------------------------------------
------------------------------------------------------------
------------------------------------------------------------
------------------------------------------------------------
------------------------------------------------------------
------------------------------------------------------------
------------------------------------------------------------
------------------------------------------------------------
------------------------------------------------------------
------------------------------------------------------------
------------------------------------------------------------
------------------------------------------------------------
-----------------------
>Tx1-39_DR|381815
------------------------------------------------------------
------------------------------------------------------------
------------------------------------------------------------
------------------------------------------------------------
------------------------------------------------------------
------------------------------------------------------------
------------------------------------------------------------
------------------------------------------------------------
------------------------------------------------------------
------------------------------------------------------------
------------------------------------------------------------
------------------------------------------------------------
------------------------------------------------------------
------------------------------------------------------------
------------------------------------------------------------
------------------------------------------------------------
------------------------------------------------------------
------------------------------------------------------------
------------------------------------------------------------
------------------------------------------------------------
------------------------------------------------------------
------------------------------------------------------------
------------------------------------------------------------
------------------------------------------------------------
------------------------------------------------------------
------------------------------------------------------------
------------------------------------------------------------
------------------------------------------------------------
------------------------------------------------------------
------------------------------------------------------------
------------------------------------------------------------
------------------------------------------------------------
------------------------------------------------------------
------------------------------------------------------------
------------------------------------------------------------
------------------------------------------------------------
------------------------------------------------------------
------------------------------------------------------------
------------------------------------------------------------
------------------------------------------------------------
------------------------------------------------------------
------------------------------------------------------------
------------------------------------------------------------
------------------------------------------------------------
------------------------------------------------------------
------------------------------------------------------------
------------------------------------------------------------
------------------------------------------------------------
------------------------------------------------------------
------------------------------------------------------------
------------------------------------------------------------
------------------------------------------------------------
------------------------------------------------------------
------------------------------------------------------------
------------------------------------------------------------
------------------------------------------------------------
------------------------------------------------------------
------------------------------------------------------------
------------------------------------------------------------
------------------------------------------------------------
------------------------------------------------------------
------------------------------------------------------------
------------------------------------------------------------
------------------------------------------------------------
------------------------------------------------------------
------------------------------------------------------------
------------------------------------------------------------
------------------------------------------------------------
------------------------------------------------------------
------------------------------------------------------------
------------------------------------------------------------
------------------------------------------------------------
------------------------------------------------------------
------------------------------------------------------------
------------------------------------------------------------
------------------------------------------------------------
------------------------------------------------------------
------------------------------------------------------------
------------------------------------------------------------
------------------------------------------------------------
------------------------------------------------------------
------------------------------------------------------------
------------------------------------------------------------
------------------------------------------------------------
------------------------------------------------------------
------------------------------------------------------------
------------------------------------------------------------
------------------------------------------------------------
-----------------------------------------------------------t
gtcaattgttcaatttcaattttga-----------------------------------
---------------------------gaagagcaaacatggc-tgtgtatatgcgtaga
cgaga-caa--------gttataaagttcctcagatgt----------------------
-------------------------------------------------------taatg
cagcttgtattttttttataaataaat----------------gttaggttaaaac----
-----------tagatttgaattattaca--------------------------gttta
gtgatcttgaaa------------------------------gattttccaata-aaagg
tgct--------------------------------------------------------
-----ataaaatgtg-ctttgttctgttgta-----------------------------
------------------------------------------------------------
---------------------------------gaaaataataaaaattttc--------
------------------------------------------------------------
----------------------------------agctatttgttgtttta---------
------------------------------------------------------------
----------------ggatgggattattttatggatat---------------------
---------------------------tttgtactttaatata-----------------
------------------------------------------------------------
------------------------------------------------------------
--------------------------------------------tattagcataattgta
agaaagt-----------------------------------------------------
------------------------------------------------------------
----------------------------atttgtaaaatct-------------------
------------------------------------------------------------
-caaa-------------------------------------------------------
------------------------------------------------------------
------------------------------------------------------------
------------------------------------------------------------
------------------------------------------------------------
------------------------------------------------------------
------------------------------------------------------------
------------------------------------------------------------
------------tctctctctttc-------------------tctccc-----------
------------------------------------------------------------
------------------------------------------------------------
-----------------------
>Tx1-39_DR|381816
------------------------------------------------------------
------------------------------------------------------------
------------------------------------------------------------
------------------------------------------------------------
------------------------------------------------------------
------------------------------------------------------------
------------------------------------------------------------
------------------------------------------------------------
------------------------------------------------------------
------------------------------------------------------------
------------------------------------------------------------
------------------------------------------------------------
------------------------------------------------------------
------------------------------------------------------------
------------------------------------------------------------
------------------------------------------------------------
------------------------------------------------------------
------------------------------------------------------------
------------------------------------------------------------
------------------------------------------------------------
------------------------------------------------------------
------------------------------------------------------------
------------------------------------------------------------
------------------------------------------------------------
------------------------------------------------------------
------------------------------------------------------------
------------------------------------------------------------
------------------------------------------------------------
------------------------------------------------------------
------------------------------------------------------------
------------------------------------------------------------
------------------------------------------------------------
------------------------------------------------------------
------------------------------------------------------------
------------------------------------------------------------
------------------------------------------------------------
------------------------------------------------------------
------------------------------------------------------------
------------------------------------------------------------
------------------------------------------------------------
------------------------------------------------------------
------------------------------------------------------------
------------------------------------------------------------
------------------------------------------------------------
------------------------------------------------------------
------------------------------------------------------------
------------------------------------------------------------
------------------------------------------------------------
------------------------------------------------------------
------------------------------------------------------------
------------------------------------------------------------
------------------------------------------------------------
------------------------------------------------------------
------------------------------------------------------------
------------------------------------------------------------
------------------------------------------------------------
------------------------------------------------------------
------------------------------------------------------------
------------------------------------------------------------
------------------------------------------------------------
------------------------------------------------------------
------------------------------------------------------------
------------------------------------------------------------
------------------------------------------------------------
------------------------------------------------------------
------------------------------------------------------------
------------------------------------------------------------
------------------------------------------------------------
------------------------------------------------------------
------------------------------------------------------------
------------------------------------------------------------
------------------------------------------------------------
------------------------------------------------------------
------------------------------------------------------------
------------------------------------------------------------
------------------------------------------------------------
------------------------------------------------------------
------------------------------------------------------------
------------------------------------------------------------
------------------------------------------------------------
------------------------------------------------------------
------------------------------------------------------------
------------------------------------------------------------
------------------------------------------------------------
------------------------------------------------------------
------------------------------------------------------------
------------------------------------------------------------
------------------------------------------------------------
------------------------------------------------------------
------------------------------------------------------------
------------------------------------------------------------
------------------------------------------------------------
------------------------------------------------------------
-----------------------------------------------------agt----
------cttaactgattttagttactatataca----------------------aatgg
atgatttggaaa------------------------------ctttcgaaaata-tttgg
tgct--------------------------------------------------------
------ataataatg-ctttgtgttgcatag-----------------------------
------------------------------------------------------------
-------------------------------------atgaaaacaatg-----------
------------------------------------------------------------
------------------------------------ttgtttttacactta---------
------------------------------------------------------------
-------------------------tttgaaatgcatag---------------------
----------------------------tttttcattgatgtaaattgaattgactaatt
------------------------------------------------------------
------------------------------------------------------tatagt
aata-------------------------------------ttgtgtttgttttaatgta
ataaagt-----------------------------------------------------
------------------------------------------------------------
----------------------------ttttgtaaaaatc-------------------
------------------------------------------------------------
---aa--aaa--------------------------------------------------
------------------------------------------------------------
------------------------------------------------------------
------------------------------------------------------------
------------------------------------------------------------
------------------------------------------------------------
------------------------------------------------------------
------------------------------------------------------------
----------tctctctctctctc-------------------tctctctctctc-----
------------------------------------------------------tctctc
tc----------------------------------------------------------
-----------------------
>Tx1-39_DR|381817
------------------------------------------------------------
------------------------------------------------------------
------------------------------------------------------------
------------------------------------------------------------
------------------------------------------------------------
------------------------------------------------------------
------------------------------------------------------------
------------------------------------------------------------
------------------------------------------------------------
------------------------------------------------------------
------------------------------------------------------------
------------------------------------------------------------
------------------------------------------------------------
------------------------------------------------------------
------------------------------------------------------------
------------------------------------------------------------
------------------------------------------------------------
------------------------------------------------------------
------------------------------------------------------------
------------------------------------------------------------
------------------------------------------------------------
------------------------------------------------------------
------------------------------------------------------------
------------------------------------------------------------
------------------------------------------------------------
------------------------------------------------------------
------------------------------------------------------------
------------------------------------------------------------
------------------------------------------------------------
------------------------------------------------------------
------------------------------------------------------------
------------------------------------------------------------
------------------------------------------------------------
------------------------------------------------------------
------------------------------------------------------------
------------------------------------------------------------
------------------------------------------------------------
------------------------------------------------------------
------------------------------------------------------------
------------------------------------------------------------
------------------------------------------------------------
------------------------------------------------------------
------------------------------------------------------------
------------------------------------------------------------
------------------------------------------------------------
------------------------------------------------------------
------------------------------------------------------------
------------------------------------------------------------
------------------------------------------------------------
------------------------------------------------------------
------------------------------------------------------------
------------------------------------------------------------
------------------------------------------------------------
------------------------------------------------------------
------------------------------------------------------------
------------------------------------------------------------
------------------------------------------------------------
------------------------------------------------------------
------------------------------------------------------------
------------------------------------------------------------
------------------------------------------------------------
------------------------------------------------------------
------------------------------------------------------------
------------------------------------------------------------
------------------------------------------------------------
------------------------------------------------------------
------------------------------------------------------------
------------------------------------------------------------
------------------------------------------------------------
------------------------------------------------------------
------------------------------------------------------------
------------------------------------------------------------
------------------------------------------------------------
------------------------------------------------------------
------------------------------------------------------------
------------------------------------------------------------
------------------------------------------------------------
------------------------------------------------------------
------------------------------------------------------------
------------------------------------------------------------
------------------------------------------------------------
------------------------------------------------------------
------------------------------------------------------------
------------------------------------------------------------
------------------------------------------------------------
------------------------------------------------------------
------------------------------------------------------------
------------------------------------------------------------
------------------------------------------------------------
------------------------------------------------------------
------------------------------------------------------------
------------------attgaacacaatgtagaagg----------------------
-------------------------------------------------------taatg
tagtagttg-ttttttcaagtatggta------------------caggccagggt----
------ttaa--------taatcactataagca----------------------catgg
at-atttggaca------------------------------cttttgaaaata-tttgg
tgct--------------------------------------------------------
------------------ttgtgctgtatga-----------------------------
------------------------------------------------------------
-------------------------------------atgaaacaaatg-----------
------------------------------------------------------------
------------------------------------ttgtttttactttca---------
------------------------------------------------------------
-------------------------tttgaaatgcatg----------------------
-------------------------------tggtcttatttaacttgaaattaattatt
------------------------------------------------------------
------------------------------------------------------taca--
------------------------------------------------------------
------------------------------------------------------------
------------------------------------------------------------
------------------------------------------------------------
------------------------------------------------------------
------------------------------------------------------------
------------------------------------------------------------
------------------------------------------------------------
------------------------------------------------------------
------------------------------------------------------------
------------------------------------------------------------
------------------------------------------------------------
------------------------------------------------------------
------------------------------------------------------------
------------------------------------------------------------
------------------------------------------------------------
-----------------------
>Tx1-39_DR|541246
tctctctcacttccggtgtgagtgtttgggcacgagaagatgggtgtgtgggagtgtgcg
tggtgagtgaaagcgatctgcttctatctctttac-tttttttcttgctgcttgtttcta
actgcttaatttgtttgacaccctgttgttgacttgttgagccgtgtgctgctactcatt
gcgagggcagtatgacggctccacggtcacaagggctaaacaatctaacgcggcgtcatg
gggtgaaggtggcgtccgcagtgacagtagaggattgttgtttggcgatag-------gt
gaagtcgtggggcatgagcacatcatatctgcttcgcgaatgaacagtgtcatagttgtt
ttcctcagtacggtggagaaagctaatgaattggtggaatctggcattgtggtggataat
ctttttacacctgtacttccgctatccttaccatctaggaaagttttgttatcaaatgtc
ccgccgtttgttactgatgatactttagtgagaataatgtctcgctacggtaaagtgttg
tcacctataaagatgataccgattggttgtaagtccccgctattgaaacatgttgtttcc
ttcagacgctttctttttatgattttaaaggaagatgaagaactggatgtgtctttacac
cttaaagttgaggattgtgattatgtaatttatgtcacaacggagaaaatgaggtgtttc
aactgcggggaaacagggcatttaattcgtttatgcccaaaagtaaatgagaaaagatcc
gaaaatgataacgttagtgctggtgcgtcaactgaggctggcacatcaagtgatgtgacg
tcggtaactaaagttacgacaatcaatgagaaagatgaagtgcggcaatctgaaaatgag
ttcgctcaagaggaaaatttaaaaactgtggtgggaaagagctcttctgatactcctctc
tcaaatcctgatacacagtgcagtgaaaaacacaaagacaacgtcaaatctgatgttgca
ctgtctaatgtgcgatggagtgactctgaattagaaacggaacaaagtcactttaaagtt
ccttcaaaaaggaaaaaggctaacatttttcaatctagtaaagt----caaaaaaactga
agtagacgatggttgtagtgatgatggaatggagagtggcagtgagtcttctagttcaag
catatgcttgtctcagaatgactgctccactcgtagttatgaggttgatgaaattaaact
ctttcttagggttacaaaaaacaaaagaggggtggaagtttctgattattttcctgacac
gaaacagtttgttgagaaaactaaactatatacatcagaaggtttgttcacagacaaaga
gagatttcgcttaaagaagtttgtgacaaaattgctgactgaggacgtaaatgaaggaaa
tgatattgcttaagactatgagtttgaaagagagtgtgtgcacttttttgttgtgtttgt
tcttctcttttcctttaattattggtgagctaaatattgcgacaatcaatgttaatggtt
taagagaagctaataagagggctaaagtttttgaagtgataaaacaaaaaaaagttgatg
ttgccatgttgcaggaaacacatagcgacttaagaaatattgctgagtgggcagtagaat
gggatggggtctcagttttaagccacaacacatcccttagtggaggagttgcaattcttt
ttaataaaaattgtactcctcattcatatcaagtggaagaatttgttaatgggagactct
taaaagttagagccatctttgataaagttatttttaatttcatttgtgtgtatgtcccta
cttcagctctagaaaggatggtgtttttaaatacactttgttctgttatacaaaattgtt
gtgtagaagaatatctttttctgggtggagattttaattgcacaatgtctaaattagaca
ggaatcatgcagaaccccatttgccttctc-aaaatcgcttaattcaacttgttaaggca
catgagctgtgtgatgtctggaggcaattgaatgggacacaaaaacagtacacctggact
catgttagggataatgttatctccttagctaggctggacaggt-----------------
------------------------------------------------------------
------------------------------------------------------------
------------------------------------------------------------
------------------------------------------------------------
------------------------------------------------------------
------------------------------------------------------------
------------------------------------------------------------
------------------------------------------------------------
------------------------------------------------------------
------------------------------------------------------------
------------------------------------------------------------
------------------------------------------------------------
------------------------------------------------------------
------------------------------------------------------------
------------------------------------------------------------
------------------------------------------------------------
------------------------------------------------------------
------------------------------------------------------------
------------------------------------------------------------
------------------------------------------------------------
------------------------------------------------------------
------------------------------------------------------------
------------------------------------------------------------
------------------------------------------------------------
------------------------------------------------------------
------------------------------------------------------------
------------------------------------------------------------
------------------------------------------------------------
------------------------------------------------------------
--------------------------------------------------tttggttgca
tcctcattatggcacaaatttacttgtgttgatcctcccatttaccttttaactaaaata
caatctgttttagtggattttttctgggacaaactacactggattccacaaagtgtgttg
ttcttgcctaaagagtagagtgggcaagggttaattcatttgcaaagtaggttgacaacg
tttaggttgcaacatatccaaagacttttaaatggttctgttgaatataagtggtgtgct
gttgcttttataattttacacaagcttgggaatcttggtttagataaaactctttttctt
ttagaccctaaaaaattggacacttctgttttaccgatcttctacaagaacatttttaaa
gtgtggagtctttttgtctttaaacgaacaatggatatactgtcacttcattggcttctg
gaagaacctttaattcttggagcacgctttaacatatcttcagaagggacataccctagt
cttaacaaggcacttatagacaataatgtcatcaagctgctacatttacttgaattgact
gatcgtgattttaagcactctgaagaagttgttaagcgtttgggtttcaggtctgctcgc
ctaattgaacaggcaattctgagatggagaactgtccttaaaccgggagaatggttgttg
ttgtccag-tctttgggatggaaaaagcatcccgaatccaacagactctttcccactttt
atatatttcggtcaatacagagaatttttctggtgtccttttggaatctgttgattcaat
gtgtgttaattttttatcttgtactggaaaagttttgtataagttctgtgtaataaactt
aaataagaaaatgttagacaaaaggagtgacactccatggcgtgatttttttaaacttga
gaatgaagtaaaacctcaatggagagcactgtacaaaccaccattaatgaaaaaagttgg
tgatttgcaatggagagtccttcatggggctatagctgtaaactctttcatttcaatttt
aaatcctgaaattagtccgctatgtcctttttgca----------atgaaagagaaacca
tttttcatgtc---tttgtgaaatgtgttagattgggtccattgtttaagt---------
tattgcaaag---tttttttgctagatgttgt----------------------------
----gagactttctcgattgaaacattcatcttcg-------------------------
------------------------------------gttttaaatatgtaaggagtaaga
---------------------------------------------------gattttctt
gtcaattactgaatttt-atactag-----------------------------------
---------------------------gacaagcaaaaatggc-tgtgtatgtgagcaga
aggag-gaa--------aattgaaaataacacacaaca----------------------
-------------------------------------------------------taatg
tagtaattg-ttttttcaagcatgata------------------caagcaagagt----
------cttaactgattttagttactatataca----------------------aatgg
atgatttggaaa------------------------------ctttcgaaaata-tttgg
tgct--------------------------------------------------------
------ataataatg-ctttgtgttgcgtag-----------------------------
------------------------------------------------------------
-------------------------------------atgcaaacaatg-----------
------------------------------------------------------------
------------------------------------ttgtttttacactta---------
------------------------------------------------------------
-------------------------tttgaaatgcatag---------------------
----------------------------tttttcattgatgtaaattgaattgactaatt
------------------------------------------------------------
------------------------------------------------------tatagt
aata-------------------------------------ttgtgtttgttttaatgta
ataaagt-----------------------------------------------------
------------------------------------------------------------
----------------------------ttttgtaaaaatc-------------------
------------------------------------------------------------
---aa-------------------------------------------------------
------------------------------------------------------------
------------------------------------------------------------
------------------------------------------------------------
------------------------------------------------------------
------------------------------------------------------------
------------------------------------------------------------
------------------------------------------------------------
-------atctctctctctctctc-------------------tc---------------
------------------------------------------------------------
------------------------------------------------------------
-----------------------
>Tx1-39_DR|541247
------------------------------------------------------------
------------------------------------------------------------
------------------------------------------------------------
------------------------------------------------------------
------------------------------------------------------------
------------------------------------------------------------
------------------------------------------------------------
------------------------------------------------------------
------------------------------------------------------------
------------------------------------------------------------
------------------------------------------------------------
------------------------------------------------------------
------------------------------------------------------------
------------------------------------------------------------
------------------------------------------------------------
------------------------------------------------------------
------------------------------------------------------------
------------------------------------------------------------
------------------------------------------------------------
------------------------------------------------------------
------------------------------------------------------------
------------------------------------------------------------
------------------------------------------------------------
------------------------------------------------------------
------------------------------------------------------------
------------------------------------------------------------
------------------------------------------------------------
------------------------------------------------------------
------------------------------------------------------------
------------------------------------------------------------
------------------------------------------------------------
------------------------------------------------------------
------------------------------------------------------------
------------------------------------------------------------
------------------------------------------------------------
------------------------------------------------------------
------------------------------------------------------------
------------------------------------------------------------
------------------------------------------------------------
------------------------------------------------------------
------------------------------------------------------------
------------------------------------------------------------
------------------------------------------------------------
------------------------------------------------------------
------------------------------------------------------------
------------------------------------------------------------
------------------------------------------------------------
------------------------------------------------------------
------------------------------------------------------------
------------------------------------------------------------
------------------------------------------------------------
------------------------------------------------------------
------------------------------------------------------------
------------------------------------------------------------
------------------------------------------------------------
------------------------------------------------------------
------------------------------------------------------------
------------------------------------------------------------
------------------------------------------------------------
------------------------------------------------------------
------------------------------------------------------------
------------------------------------------------------------
------------------------------------------------------------
------------------------------------------------------------
------------------------------------------------------------
------------------------------------------------------------
------------------------------------------------------------
------------------------------------------------------------
------------------------------------------------------------
------------------------------------------------------------
------------------------------------------------------------
------------------------------------------------------------
------------------------------------------------------------
------------------------------------------------------------
------------------------------------------------------------
------------------------------------------------------------
------------------------------------------------------------
------------------------------------------------------------
------------------------------------------------------------
------------------------------------------------------------
------------------------------------------------------------
------------------------------------------------------------
------------------------------------------------------------
------------------------------------------------------------
------------------------------------------------------------
---------------tttttatcaaatgtggt----------------------------
----gaaactttctctacagaagtgtttatttttg-------------------------
------------------------------------gttttaaatatgcaa---------
---------------------------------------------------gattttatt
gtcaaatgttacatgtt-gtcatag-----------------------------------
---------------------------gaaaagctaaactagc-gacctatatgagtagt
aggaa-aaa--------aattattagaattatagaata----------------------
-------------------------------------------------------aaatg
tggttgagc-tttttcatagcatgcta------------------caagcaagaat----
------cttaagatattttaatttttata-------------------------------
------------------------------------------------------------
------------------------------------------------------------
------------------------------------------------------------
------------------------------------------------------------
------------------------------------------------------------
------------------------------------------------------------
------------------------------------------------------------
------------------------------------------------------------
------------------------------------------------------------
------------------------------------------------------------
------------------------------------------------------------
------------------------------------------------------------
------------------------------------------------------------
------------------------------------------------------------
------------------------------------------------------------
------------------------------------------------------------
------------------------------------------------------------
------------------------------------------------------------
------------------------------------------------------------
------------------------------------------------------------
------------------------------------------------------------
------------------------------------------------------------
------------------------------------------------------------
------------------------------------------------------------
------------------------------------------------------------
------------------------------------------------------------
------------------------------------------------------------
------------------------------------------------------------
-----------------------
>Tx1-39_DR|541248
------------------------------------------------------------
------------------------------------------------------------
------------------------------------------------------------
------------------------------------------------------------
------------------------------------------------------------
------------------------------------------------------------
------------------------------------------------------------
------------------------------------------------------------
------------------------------------------------------------
------------------------------------------------------------
------------------------------------------------------------
------------------------------------------------------------
------------------------------------------------------------
------------------------------------------------------------
------------------------------------------------------------
------------------------------------------------------------
------------------------------------------------------------
------------------------------------------------------------
------------------------------------------------------------
------------------------------------------------------------
------------------------------------------------------------
------------------------------------------------------------
------------------------------------------------------------
------------------------------------------------------------
------------------------------------------------------------
------------------------------------------------------------
------------------------------------------------------------
------------------------------------------------------------
------------------------------------------------------------
------------------------------------------------------------
------------------------------------------------------------
------------------------------------------------------------
------------------------------------------------------------
------------------------------------------------------------
------------------------------------------------------------
------------------------------------------------------------
------------------------------------------------------------
------------------------------------------------------------
------------------------------------------------------------
------------------------------------------------------------
------------------------------------------------------------
------------------------------------------------------------
------------------------------------------------------------
------------------------------------------------------------
------------------------------------------------------------
------------------------------------------------------------
------------------------------------------------------------
------------------------------------------------------------
------------------------------------------------------------
------------------------------------------------------------
------------------------------------------------------------
------------------------------------------------------------
------------------------------------------------------------
------------------------------------------------------------
------------------------------------------------------------
------------------------------------------------------------
------------------------------------------------------------
------------------------------------------------------------
------------------------------------------------------------
------------------------------------------------------------
------------------------------------------------------------
------------------------------------------------------------
------------------------------------------------------------
------------------------------------------------------------
------------------------------------------------------------
------------------------------------------------------------
------------------------------------------------------------
------------------------------------------------------------
------------------------------------------------------------
------------------------------------------------------------
------------------------------------------------------------
------------------------------------------------------------
------------------------------------------------------------
------------------------------------------------------------
------------------------------------------------------------
------------------------------------------------------------
------------------------------------------------------------
------------------------------------------------------------
------------------------------------------------------------
------------------------------------------------------------
------------------------------------------------------------
------------------------------------------------------------
------------------------------------------------------------
------------------------------------------------------------
------------------------------------------------------------
------------------------------------------------------------
------------------------------------------------------------
------------------------------------------------------------
------------------------------------------------------------
------------------------------------------------------------
------------------------------------------------------------
------------------------------------------------------------
------------------------------------------------------------
------------------------------------------------------------
------------------------------------------------------------
------------------------------------------------------------
------------------------------------------------------------
------------------------------------------------------------
------------------------------------------------------------
------------------------------------------------------------
------------------------------------------------------------
------------------------------------ttgtttttattttca---------
------------------------------------------------------------
-------------------------tttgaaatgcata----------------------
-------------------------------tggtcttatacaacttgaaattaattttt
------------------------------------------------------------
------------------------------------------------------tatagt
tgta-------------------------------------ttgggttggttttaatatg
ttgaagt-----------------------------------------------------
------------------------------------------------------------
-----------------------------cttgtaaaatt--------------------
------------------------------------------------------------
---aa-------------------------------------------------------
------------------------------------------------------------
------------------------------------------------------------
------------------------------------------------------------
------------------------------------------------------------
------------------------------------------------------------
------------------------------------------------------------
------------------------------------------------------------
--------attccctctctctccc-------------------tctc-------------
------------------------------------------------------------
------------------------------------------------------------
-----------------------
>Tx1-39_DR|627189
------------------------------------------------------------
------------------------------------------------------------
------------------------------------------------------------
------------------------------------------------------------
------------------------------------------------------------
------------------------------------------------------------
------------------------------------------------------------
------------------------------------------------------------
------------------------------------------------------------
------------------------------------------------------------
------------------------------------------------------------
------------------------------------------------------------
------------------------------------------------------------
------------------------------------------------------------
------------------------------------------------------------
------------------------------------------------------------
------------------------------------------------------------
------------------------------------------------------------
------------------------------------------------------------
------------------------------------------------------------
------------------------------------------------------------
------------------------------------------------------------
------------------------------------------------------------
------------------------------------------------------------
------------------------------------------------------------
------------------------------------------------------------
------------------------------------------------------------
------------------------------------------------------------
------------------------------------------------------------
------------------------------------------------------------
------------------------------------------------------------
------------------------------------------------------------
------------------------------------------------------------
------------------------------------------------------------
------------------------------------------------------------
------------------------------------------------------------
------------------------------------------------------------
------------------------------------------------------------
------------------------------------------------------------
------------------------------------------------------------
------------------------------------------------------------
------------------------------------------------------------
------------------------------------------------------------
------------------------------------------------------------
------------------------------------------------------------
------------------------------------------------------------
------------------------------------------------------------
------------------------------------------------------------
------------------------------------------------------------
------------------------------------------------------------
------------------------------------------------------------
------------------------------------------------------------
------------------------------------------------------------
------------------------------------------------------------
------------------------------------------------------------
------------------------------------------------------------
------------------------------------------------------------
------------------------------------------------------------
------------------------------------------------------------
------------------------------------------------------------
------------------------------------------------------------
------------------------------------------------------------
------------------------------------------------------------
------------------------------------------------------------
------------------------------------------------------------
------------------------------------------------------------
------------------------------------------------------------
------------------------------------------------------------
------------------------------------------------------------
------------------------------------------------------------
------------------------------------------------------------
------------------------------------------------------------
------------------------------------------------------------
------------------------------------------------------------
------------------------------------------------------------
------------------------------------------------------------
------------------------------------------------------------
------------------------------------------------------------
------------------------------------------------------------
------------------------------------------------------------
------------------------------------------------------------
------------------------------------------------------------
------------------------------------------------------------
------------------------------------------------------------
------------------------------------------------------------
------------------------------------------------------------
------------------------------------------------------------
------------------------------------------------------------
------------------------------------------------------------
------------------------------------------------------------
---------------------------------------tggc---cgtttatgagtaga
aaaat-gaa--------aactgaacataactaataaca----------------------
------------------------------------------------------------
-------------------gaatggta------------------caggcaaggat----
-------cttactgatgttcatatttataagca----------------------catgg
aggatcttgaca------------------------------cctctgaa-aca-tttgg
t-----------------------------------------------------------
-------taacagta-ctttgtgttgtgtgt-----------------------------
------------------------------------------------------------
-------------------------------------cagaagctgatg-----------
------------------------------------------------------------
------------------------------------tggtttttac--------------
------------------------------------------------------------
------------------------------------------------------------
------------------------------------------------------------
------------------------------------------------------------
------------------------------------------------------------
------------------------------------------------------------
------------------------------------------------------------
------------------------------------------------------------
------------------------------------------------------------
------------------------------------------------------------
------------------------------------------------------------
------------------------------------------------------------
------------------------------------------------------------
------------------------------------------------------------
------------------------------------------------------------
------------------------------------------------------------
------------------------------------------------------------
------------------------------------------------------------
------------------------------------------------------------
------------------------------------------------------------
------------------------------------------------------------
-----------------------
>Tx1-39_DR|627190
tctctctcacttccggtgtgagtgtttgggcacgagaggacgggtgtgtgggagtgtgca
tggtgagtgaaagcgatctgcttctatcttctca--cttttgtcttgctgcttgtttcta
actgcttaatttgtttgacaccctgttgttgacttgttgagccgtgtgctgctacttatt
gcgagggcagtatgacggctccacggtcacaagggctaaacaatctaacgcggcgtcatg
gggtgaaggtggcgtccgcagtgacagtagaggattgttgtttggcgataggtgaagtgt
gaagtcgtggggcatgagcacatcatatctgcttcgcgaatgaacagtgtcatagttgtt
ttcctcagtacggtggagaaagctaatgaattggtggaatctggcattgtggtggataat
ctttttacacctgtacttccgctatccttaccatctaggaaagttttgttatcaaatgtc
ccgccgtttgttactgatgatactttagtgagaataatgtctcgctacggtaaagtggtg
tcacctataaagatgataccgattggttgtaagtccccgctattgaaacatgttgtttcc
ttcagacgctttctttttatgattttaaaggaagatgaagaactggatgtgtctttacac
cttaaagttgaggattgtgattatgtaatttatgtcacaacggagaaaatgaggtgtttc
aactgcggggaaacagggcatttaattcgtttatgcccaaaagtaaatgagaaaagatcc
gaaaatgataacggtagtgctggtgcgtcaactgaggctggcacatcaagtgatgtgacg
tcggtaactaaagttacgacaatcaatgagaaagatgaagtgcggcaatctgaaaatgag
tctgctcaagtggaaaatttaaaaactgtggtgggaaagagctcttctgatactcctctc
tcaaatcctgatacacagtgcagtgaaaaacacaaagacaacgtcaaatctgatgtttca
ctgtctaatgtgcgatggagtgactctgaattagaaacggagcaaagtcactttaaagtt
ccttcaaagaggaaaaaggctaacatttttcaatctagtaaagc----caaaaaaactga
agtagacgatggttgtagtgatgatggaatggagagtggcagtgagtcttctagttcaag
catatgcttgtctcagaatgactgctccactcgtagttatgaggttgatgaaattaaact
ctttcttagggttacaaaaaacaaaagaggggtggaagtttctgattattttcctgacac
gaaacagtttgttgagaaaactaaactatatacatcagaaggtttgttcacagacaaaga
gagatttcgcttaaagaagtttgtgacaaaattgctggctgaggacgtgaatgaaggaaa
tgatattgcttaag----------------------------------------------
------------------------------------------------------------
------------------------------------------------------------
------------------------------------------------------------
------------------------------------------------------------
------------------------------------------------------------
------------------------------------------------------------
------------------------------------------------------------
------------------------------------------------------------
------------------------------------------------------------
------------------------------------------------------------
------------------------------------------------------------
------------------------------------------------------------
------------------------------------------------------------
------------------------------------------------------------
------------------------------------------------------------
------------------------------------------------------------
------------------------------------------------------------
------------------------------------------------------------
------------------------------------------------------------
------------------------------------------------------------
------------------------------------------------------------
------------------------------------------------------------
------------------------------------------------------------
------------------------------------------------------------
------------------------------------------------------------
------------------------------------------------------------
------------------------------------------------------------
------------------------------------------------------------
------------------------------------------------------------
------------------------------------------------------------
------------------------------------------------------------
------------------------------------------------------------
------------------------------------------------------------
------------------------------------------------------------
------------------------------------------------------------
------------------------------------------------------------
------------------------------------------------------------
------------------------------------------------------------
------------------------------------------------------------
------------------------------------------------------------
------------------------------------------------------------
------------------------------------------------------------
------------------------------------------------------------
------------------------------------------------------------
------------------------------------------------------------
------------------------------------------------------------
------------------------------------------------------------
------------------------------------------------------------
------------------------------------------------------------
------------------------------------------------------------
------------------------------------------------------------
------------------------------------------------------------
------------------------------------------------------------
------------------------------------------------------------
------------------------------------------------------------
------------------------------------------------------------
------------------------------------------------------------
------------------------------------------------------------
------------------------------------------------------------
------------------------------------------------------------
------------------------------------------------------------
------------------------------------------------------------
------------------------------------------------------------
------------------------------------------------------------
------------------------------------------------------------
------------------------------------------------------------
------------------------------------------------------------
------------------------------------------------------------
------------------------------------------------------------
------------------------------------------------------------
------------------------------------------------------------
------------------------------------------------------------
------------------------------------------------------------
------------------------------------------------------------
------------------------------------------------------------
------------------------------------------------------------
------------------------------------------------------------
------------------------------------------------------------
------------------------------------------------------------
------------------------------------------------------------
------------------------------------------------------------
------------------------------------------------------------
------------------------------------------------------------
------------------------------------------------------------
------------------------------------------------------------
------------------------------------------------------------
------------------------------------------------------------
------------------------------------------------------------
------------------------------------------------------------
------------------------------------------------------------
------------------------------------------------------------
------------------------------------------------------------
------------------------------------------------------------
------------------------------------------------------------
------------------------------------------------------------
------------------------------------------------------------
------------------------------------------------------------
------------------------------------------------------------
-----------------------
>Tx1-39_DR|712409
------------------------------------------------------------
------------------------------------------------------------
------------------------------------------------------------
------------------------------------------------------------
------------------------------------------------------------
------------------------------------------------------------
------------------------------------------------------------
------------------------------------------------------------
------------------------------------------------------------
------------------------------------------------------------
------------------------------------------------------------
------------------------------------------------------------
------------------------------------------------------------
------------------------------------------------------------
------------------------------------------------------------
------------------------------------------------------------
------------------------------------------------------------
------------------------------------------------------------
------------------------------------------------------------
------------------------------------------------------------
------------------------------------------------------------
------------------------------------------------------------
------------------------------------------------------------
------------------------------------------------------------
------------------------------------------------------------
------------------------------------------------------------
------------------------------------------------------------
------------------------------------------------------------
------------------------------------------------------------
------------------------------------------------------------
------------------------------------------------------------
------------------------------------------------------------
------------------------------------------------------------
------------------------------------------------------------
------------------------------------------------------------
------------------------------------------------------------
------------------------------------------------------------
------------------------------------------------------------
------------------------------------------------------------
------------------------------------------------------------
------------------------------------------------------------
------------------------------------------------------------
------------------------------------------------------------
------------------------------------------------------------
------------------------------------------------------------
------------------------------------------------------------
------------------------------------------------------------
------------------------------------------------------------
------------------------------------------------------------
------------------------------------------------------------
------------------------------------------------------------
------------------------------------------------------------
------------------------------------------------------------
------------------------------------------------------------
------------------------------------------------------------
------------------------------------------------------------
------------------------------------------------------------
------------------------------------------------------------
------------------------------------------------------------
------------------------------------------------------------
------------------------------------------------------------
------------------------------------------------------------
------------------------------------------------------------
------------------------------------------------------------
------------------------------------------------------------
------------------------------------------------------------
------------------------------------------------------------
------------------------------------------------------------
------------------------------------------------------------
------------------------------------------------------------
------------------------------------------------------------
------------------------------------------------------------
------------------------------------------------------------
------------------------------------------------------------
------------------------------------------------------------
------------------------------------------------------------
------------------------------------------------------------
------------------------------------------------------------
------------------------------------------------------------
------------------------------------------------------------
------------------------------------------------------------
------------------------------------------------------------
------------------------------------------------------------
------------------------------------------------------------
------------------------------------------------------------
------------------------------------------------------------
------------------------------------------------------------
------------------------------------------------------------
------------------------------------------------------------
------------------------------------------------------------
----------------------------------aaaaatggc-tgtgtatgtgagcaga
aggag-gaa--------aattgaaaataacacacaaca----------------------
-------------------------------------------------------taatg
tagtaattg-ttttttcaagcatgata------------------caagcaagagt----
------cttaactgattttagttactatataca----------------------aatgg
atgatttggaaa------------------------------ctttcgaaaata-tttgg
tgct--------------------------------------------------------
------ataataatg-ctttgtgttgcgtag-----------------------------
------------------------------------------------------------
-------------------------------------atgaaaacaatg-----------
------------------------------------------------------------
------------------------------------ttgtttttacactta---------
------------------------------------------------------------
-------------------------tttgaaatgcatag---------------------
----------------------------tttttcattgatgtaaattgagttgactaatt
------------------------------------------------------------
------------------------------------------------------tatagt
aata-------------------------------------ttgtgtttgttttaatgta
ataaagt-----------------------------------------------------
------------------------------------------------------------
----------------------------ttttgtaaaaatc-------------------
------------------------------------------------------------
---aa--aaaa-------------------------------------------------
------------------------------------------------------------
------------------------------------------------------------
------------------------------------------------------------
------------------------------------------------------------
tctctctc----------------------------------------------------
---------------------------tctctc---------------------------
------------------------------------------------------------
------tctctctctctctctctc-------------------tctctctctctc-----
------------------------------------------------------tctctc
tcgctct--------------------------------cttgttctct-----------
----------------------c
>Tx1-39_DR|712410
------------------------------------------------------------
------------------------------------------------------------
------------------------------------------------------------
------------------------------------------------------------
------------------------------------------------------------
------------------------------------------------------------
------------------------------------------------------------
------------------------------------------------------------
------------------------------------------------------------
------------------------------------------------------------
------------------------------------------------------------
------------------------------------------------------------
------------------------------------------------------------
------------------------------------------------------------
------------------------------------------------------------
------------------------------------------------------------
------------------------------------------------------------
------------------------------------------------------------
------------------------------------------------------------
------------------------------------------------------------
------------------------------------------------------------
------------------------------------------------------------
------------------------------------------------------------
------------------------------------------------------------
------------------------------------------------------------
------------------------------------------------------------
------------------------------------------------------------
------------------------------------------------------------
------------------------------------------------------------
------------------------------------------------------------
------------------------------------------------------------
------------------------------------------------------------
------------------------------------------------------------
------------------------------------------------------------
------------------------------------------------------------
------------------------------------------------------------
------------------------------------------------------------
------------------------------------------------------------
------------------------------------------------------------
------------------------------------------------------------
------------------------------------------------------------
------------------------------------------------------------
------------------------------------------------------------
------------------------------------------------------------
------------------------------------------------------------
------------------------------------------------------------
------------------------------------------------------------
------------------------------------------------------------
------------------------------------------------------------
------------------------------------------------------------
------------------------------------------------------------
------------------------------------------------------------
------------------------------------------------------------
------------------------------------------------------------
------------------------------------------------------------
------------------------------------------------------------
------------------------------------------------------------
------------------------------------------------------------
------------------------------------------------------------
------------------------------------------------------------
------------------------------------------------------------
------------------------------------------------------------
------------------------------------------------------------
------------------------------------------------------------
------------------------------------------------------------
------------------------------------------------------------
------------------------------------------------------------
------------------------------------------------------------
------------------------------------------------------------
------------------------------------------------------------
------------------------------------------------------------
------------------------------------------------------------
------------------------------------------------------------
------------------------------------------------------------
------------------------------------------------------------
------------------------------------------------------------
------------------------------------------------------------
------------------------------------------------------------
------------------------------------------------------------
------------------------------------------------------------
------------------------------------------------------------
------------------------------------------------------------
------------------------------------------------------------
------------------------------------------------------------
------------------------------------------------------------
------------------------------------------------------------
------------------------------------------------------------
------------------------------------------------------------
------------------------------------------------------------
------------------------------------------------------------
---------------------------------------------------------aga
agaag-gaa--------aaatgaacaaaatgtagagca----------------------
-------------------------------------------------------taatg
tagtgggtg-tattttcaagattggta------------------cagacgggggt----
------tttgactgattttaattaatatgagca----------------------catgg
atgatttggaga------------------------------c--ttgaaaaca-tttgg
tgtt--------------------------------------------------------
------gtaacagtg-ctttgtgctatatgg-----------------------------
------------------------------------------------------------
-------------------------------------atgagaagaatg-----------
------------------------------------------------------------
------------------------------------ttgtttttactttta---------
------------------------------------------------------------
-------------------------tttcaaatgcata----------------------
-------------------------------ttgtcttacaaaacttgaaaataattatt
------------------------------------------------------------
------------------------------------------------------tatagt
------------------------------------------------------------
------------------------------------------------------------
------------------------------------------------------------
------------------------------------------------------------
------------------------------------------------------------
------------------------------------------------------------
------------------------------------------------------------
------------------------------------------------------------
------------------------------------------------------------
------------------------------------------------------------
------------------------------------------------------------
------------------------------------------------------------
------------------------------------------------------------
------------------------------------------------------------
------------------------------------------------------------
------------------------------------------------------------
-----------------------
>Tx1-39_DR|712411
------------------------------------------------------------
------------------------------------------------------------
------------------------------------------------------------
------------------------------------------------------------
------------------------------------------------------------
------------------------------------------------------------
------------------------------------------------------------
------------------------------------------------------------
------------------------------------------------------------
------------------------------------------------------------
------------------------------------------------------------
------------------------------------------------------------
------------------------------------------------------------
------------------------------------------------------------
------------------------------------------------------------
------------------------------------------------------------
------------------------------------------------------------
------------------------------------------------------------
------------------------------------------------------------
------------------------------------------------------------
------------------------------------------------------------
------------------------------------------------------------
------------------------------------------------------------
------------------------------------------------------------
------------------------------------------------------------
------------------------------------------------------------
------------------------------------------------------------
------------------------------------------------------------
------------------------------------------------------------
------------------------------------------------------------
------------------------------------------------------------
------------------------------------------------------------
------------------------------------------------------------
------------------------------------------------------------
------------------------------------------------------------
------------------------------------------------------------
------------------------------------------------------------
------------------------------------------------------------
------------------------------------------------------------
------------------------------------------------------------
------------------------------------------------------------
------------------------------------------------------------
------------------------------------------------------------
------------------------------------------------------------
------------------------------------------------------------
------------------------------------------------------------
------------------------------------------------------------
------------------------------------------------------------
------------------------------------------------------------
------------------------------------------------------------
------------------------------------------------------------
------------------------------------------------------------
------------------------------------------------------------
------------------------------------------------------------
------------------------------------------------------------
------------------------------------------------------------
------------------------------------------------------------
------------------------------------------------------------
------------------------------------------------------------
------------------------------------------------------------
------------------------------------------------------------
------------------------------------------------------------
------------------------------------------------------------
------------------------------------------------------------
------------------------------------------------------------
------------------------------------------------------------
------------------------------------------------------------
------------------------------------------------------------
------------------------------------------------------------
------------------------------------------------------------
------------------------------------------------------------
------------------------------------------------------------
------------------------------------------------------------
------------------------------------------------------------
------------------------------------------------------------
------------------------------------------------------------
------------------------------------------------------------
------------------------------------------------------------
------------------------------------------------------------
------------------------------------------------------------
------------------------------------------------------------
------------------------------------------------------------
------------------------------------------------------------
------------------------------------------------------------
------------------------------------------------------------
------------------------------------------------------------
------------------------------------------------------------
------------------------------------------------------------
------------------------------------------------------------
------------------------------------------------------------
------------------------------------------------------------
------------------------------------------------------------
------------------------------------------------------------
----agttg-ttttttaatgattgtta-------------------aagcaagagt----
------gttcattgacttaacattttatacatc----------------------aatgg
gtgatttattaa------------------------------tccttcaacata-tttgg
tgtc--------------------------------------------------------
------gtaagaaag-ctctgtgttttgttt-----------------------------
------------------------------------------------------------
-------------------------------------ttaagagaga-------------
------------------------------------------------------------
-----------------------------------actgtttttttt-------------
------------------------------------------------------------
------------------------------------------------------------
------------------------------------------------------------
------------------------------------------------------------
------------------------------------------------------------
------------------------------------------------------------
------------------------------------------------------------
------------------------------------------------------------
------------------------------------------------------------
------------------------------------------------------------
------------------------------------------------------------
------------------------------------------------------------
------------------------------------------------------------
------------------------------------------------------------
------------------------------------------------------------
------------------------------------------------------------
------------------------------------------------------------
------------------------------------------------------------
------------------------------------------------------------
------------------------------------------------------------
------------------------------------------------------------
-----------------------
>Tx1-39_DR|871736
------------------------------------------------------------
------------------------------------------------------------
------------------------------------------------------------
------------------------------------------------------------
------------------------------------------------------------
------------------------------------------------------------
------------------------------------------------------------
------------------------------------------------------------
------------------------------------------------------------
------------------------------------------------------------
------------------------------------------------------------
------------------------------------------------------------
------------------------------------------------------------
------------------------------------------------------------
------------------------------------------------------------
------------------------------------------------------------
------------------------------------------------------------
------------------------------------------------------------
------------------------------------------------------------
------------------------------------------------------------
------------------------------------------------------------
------------------------------------------------------------
------------------------------------------------------------
------------------------------------------------------------
------------------------------------------------------------
------------------------------------------------------------
------------------------------------------------------------
------------------------------------------------------------
------------------------------------------------------------
------------------------------------------------------------
------------------------------------------------------------
------------------------------------------------------------
------------------------------------------------------------
------------------------------------------------------------
------------------------------------------------------------
------------------------------------------------------------
------------------------------------------------------------
------------------------------------------------------------
------------------------------------------------------------
------------------------------------------------------------
------------------------------------------------------------
------------------------------------------------------------
------------------------------------------------------------
------------------------------------------------------------
------------------------------------------------------------
------------------------------------------------------------
------------------------------------------------------------
------------------------------------------------------------
------------------------------------------------------------
------------------------------------------------------------
------------------------------------------------------------
------------------------------------------------------------
------------------------------------------------------------
------------------------------------------------------------
------------------------------------------------------------
------------------------------------------------------------
------------------------------------------------------------
------------------------------------------------------------
------------------------------------------------------------
------------------------------------------------------------
------------------------------------------------------------
------------------------------------------------------------
------------------------------------------------------------
------------------------------------------------------------
------------------------------------------------------------
------------------------------------------------------------
------------------------------------------------------------
------------------------------------------------------------
------------------------------------------------------------
------------------------------------------------------------
------------------------------------------------------------
------------------------------------------------------------
------------------------------------------------------------
------------------------------------------------------------
------------------------------------------------------------
------------------------------------------------------------
------------------------------------------------------------
------------------------------------------------------------
------------------------------------------------------------
------------------------------------------------------------
------------------------------------------------------------
------------------------------------------------------------
------------------------------------------------------------
------------------------------------------------------aaacca
tttttcatgtc---tttgtgaaatgtgttaaattgggtcc-------aagt---------
tattgcaaag---tttttttgctagatgttgt----------------------------
----gagactttctcggttgaaacattcatcttcg-------------------------
------------------------------------gttttaaatatgtaaggagtaaga
---------------------------------------------------tatgttctt
gtcaattactgaacttt-atacta------------------------------------
---------------------------gacaagcaaaaatggc-tgtgtatgtgagcaga
aggag-gaa--------aattgaaaataacacacaaca----------------------
-------------------------------------------------------taatg
tagtaattg-ttttttcaagcatgata------------------caagcaagagt----
------cttaactgattttagttactatataca----------------------aatgg
atgatttggaaa------------------------------ctttcgaaaata-tttgg
tgct--------------------------------------------------------
------ataataatg-ctttgtgttgc---------------------------------
------------------------------------------------------------
---------------------------------------gaaagcaatg-----------
------------------------------------------------------------
------------------------------------ttgtttttacactta---------
------------------------------------------------------------
-------------------------attgaaatgtatag---------------------
----------------------------tttttcattgatgtaaattgaattgactaatt
------------------------------------------------------------
------------------------------------------------------tatagt
aata-------------------------------------ttgtgtttgttttaatgta
ataaagt-----------------------------------------------------
------------------------------------------------------------
----------------------------ttttgtaaaaatc-------------------
------------------------------------------------------------
---aa-------------------------------------------------------
------------------------------------------------------------
------------------------------------------------------------
------------------------------------------------------------
------------------------------------------------------------
------------------------------------------------------------
------------------------------------------------------------
------------------------------------------------------------
-------atctctctctctctctc-------------------tctctctctctct----
------------------------------------------------------------
------------------------------------------------------------
-----------------------
>Tx1-39_DR|871737
------------------------------------------------------------
------------------------------------------------------------
------------------------------------------------------------
------------------------------------------------------------
------------------------------------------------------------
------------------------------------------------------------
------------------------------------------------------------
------------------------------------------------------------
------------------------------------------------------------
------------------------------------------------------------
------------------------------------------------------------
------------------------------------------------------------
------------------------------------------------------------
------------------------------------------------------------
------------------------------------------------------------
------------------------------------------------------------
------------------------------------------------------------
------------------------------------------------------------
------------------------------------------------------------
------------------------------------------------------------
------------------------------------------------------------
------------------------------------------------------------
------------------------------------------------------------
------------------------------------------------------------
------------------------------------------------------------
------------------------------------------------------------
------------------------------------------------------------
------------------------------------------------------------
------------------------------------------------------------
------------------------------------------------------------
------------------------------------------------------------
------------------------------------------------------------
------------------------------------------------------------
------------------------------------------------------------
------------------------------------------------------------
------------------------------------------------------------
------------------------------------------------------------
------------------------------------------------------------
------------------------------------------------------------
------------------------------------------------------------
------------------------------------------------------------
------------------------------------------------------------
------------------------------------------------------------
------------------------------------------------------------
------------------------------------------------------------
------------------------------------------------------------
------------------------------------------------------------
------------------------------------------------------------
------------------------------------------------------------
------------------------------------------------------------
------------------------------------------------------------
------------------------------------------------------------
------------------------------------------------------------
------------------------------------------------------------
------------------------------------------------------------
------------------------------------------------------------
------------------------------------------------------------
------------------------------------------------------------
------------------------------------------------------------
------------------------------------------------------------
------------------------------------------------------------
------------------------------------------------------------
------------------------------------------------------------
------------------------------------------------------------
------------------------------------------------------------
------------------------------------------------------------
------------------------------------------------------------
------------------------------------------------------------
------------------------------------------------------------
------------------------------------------------------------
------------------------------------------------------------
------------------------------------------------------------
------------------------------------------------------------
------------------------------------------------------------
------------------------------------------------------------
------------------------------------------------------------
------------------------------------------------------------
------------------------------------------------------------
------------------------------------------------------------
------------------------------------------------------------
-----------------------------------------------------aat----
------------------------------------------------------------
------------------------------------------------------------
------------------------------------------------------------
------------------------------------------------------------
------------------------------------------------------------
------------------------------------------------------------
------------------------------------------------------------
------------------------------------------------------------
------------------------------------------------------------
--------------------------------------------gctgcaaactaggtga
gggaatggagtg----acatctcagggtttttaggtcacaac------------------
----acatcacagtcacaggcttttagctctctca-------------cacagtgtcatg
ccgtgaagatggcatccaagcacagta----------------agtgaacaggactg---
------ctgtcacgctcctagagacaatgtggg---------------------aagtga
ttaattctgtcg-----------------------------atagtcaaaaatg-atcat
tgct---------------gtt--------------------------------------
----------------gtttttattattttttttttttcaaatacagttt----------
------------------------------------------------------------
------------------------------ttaaagcaaaagagttggtttaggat----
------------------------------------------------------------
----------------------------------tgccattgatggtttat---------
------------------------------------------------------------
------------------------------------------------------------
------------------------------------------------------------
------------------------------------------------------------
------------------------------------------------------------
-----------------------------------------ttacaccagttcttccttg
atcaatg-----------------------------------------------------
------------------------------------------------------------
-------------------------ccatctaagaaaaagt-------------------
------------------------------------------------------------
------------------------------------------------------------
------------------------------------------------------------
------------------------------------------------------------
------------------------------------------------------------
------------------------------------------------------------
------------------------------------------------------------
------------------------------------------------------------
------------------------------------------------------------
------tattgtctactgttcctc----------------cattcattagcgatg-----
------------------------------------------------------------
------------------------------------------------------------
-----------------------
>Tx1-39_DR|871738
------------------------------------------------------------
------------------------------------------------------------
------------------------------------------------------------
------------------------------------------------------------
------------------------------------------------------------
------------------------------------------------------------
------------------------------------------------------------
------------------------------------------------------------
------------------------------------------------------------
------------------------------------------------------------
------------------------------------------------------------
------------------------------------------------------------
------------------------------------------------------------
------------------------------------------------------------
------------------------------------------------------------
------------------------------------------------------------
------------------------------------------------------------
------------------------------------------------------------
------------------------------------------------------------
------------------------------------------------------------
------------------------------------------------------------
------------------------------------------------------------
--------------------------------------------------------g---
------------------------------------------------------------
---------------------------------------------ttttgttatcaaatg
tccc--------------------------------------------------------
------------------------------------------------------------
------------------------------------------------------------
------------------------------------------------------------
------------------------------------------------------------
------------------------------------------------------------
------------------------------------------------------------
------------------------------------------------------------
------------------------------------------------------------
------------------------------------------------------------
------------------------------------------------------------
------------------------------------------------------------
------------------------------------------------------------
------------------------------------------------------------
------------------------------------------------------------
------------------------------------------------------------
------------------------------------------------------------
------------------------------------------------------------
------------------------------------------------------------
------------------------------------------------------------
------------------------------------------------------------
------------------------------------------------------------
------------------------------------------------------------
------------------------------------------------------------
------------------------------------------------------------
------------------------------------------------------------
------------------------------------------------------------
------------------------------------------------------------
------------------------------------------------------------
------------------------------------------------------------
------------------------------------------------------------
------------------------------------------------------------
------------------------------------------------------------
------------------------------------------------------------
------------------------------------------------------------
------------------------------------------------------------
------------g-----------------------------------------------
------------------------------------------------------------
------------------------------------------------------------
------------------------------------------------------------
------------------------------------------------------------
------------------------------------------------------------
------------------------------------------------------------
------------------------------------------------------------
------------------------------------------------------------
------------------------------------------------------------
------------------------------------------------------------
------------------------------------------------------------
------------------------------------------------------------
------------------------------------------------------------
------------------------------------------------------------
------------------------------------------------------------
------------------------------------------------------------
------------------------------------------------------------
------------------------------------------------------------
-------------------------------------------------------c----
------------------------------------------------------------
------------------------------------------------------------
------------------------tgtttgttactgattatac-----------------
----------------------------------------------------------tc
tagtgaaaata-atgtcttgctacggtagtgtcacctat----aaagatgatactgattg
gttgtatgtccttgctattgaaacatgtttctttcagacgctttc---------------
------------------------------------tttttatgattttaaaggaagatg
aagaactgg---------------------------------------------------
atgtgtctttacaccttaaagttga-----------------------------------
---------------------------gaggattatgattacgtaatttgttactacgga
aaaaatgaagtgttttaactgcagggacatttaatacacg--------------------
------------------------------------------------catgcccaaagg
taaatgaaaaaagatctgagaatggtaacggtagtgctggtgcatcagctaaggctggca
catcaagcgatatgatgtcggtaactaaaattacgacagtttatgagaaagatgaagtgc
ggtgttccaagaatgagaat---gagtttgctcaa--ggggacaatttaaaacc-tgcgg
tgaaaaaaagctctt---------------------------------------------
------ctgacactcctctcttaaattctga-------tacacagtgccg-------t--
------------------------------------------------------------
------------------------------gacaaacaaaaagacaacgtcaaatc----
------------------------------------------------------------
---------------------------------tggtgttttacagtctgatgtgcgc--
------------------------------------------------------------
----------------tgaaattattttaaaatggaaacg--------------------
--------------cagcaaag--------------------------------------
------------------------------------------------------------
------------------------------------------------------------
-----------------------------------------tcattttaaagttcctgcg
aaaaaga-----------------------------------------------------
------------------------------------------------------------
--------aaaaggctgacatttttcaatctggtaaagcca-------------------
-----------------------------------------------------aaaaaaa
ctgaag------------------------------------------------------
------------------------------------------------------------
------------------------------------------------------------
------------------------------------------------------------
-----------------------------------------tggacgatggttgtagtga
------------------------------------------------------------
------------------------------------------------------------
---------------------------tgatgggatggaaagt------------ggcag
tgag---------------------------------------tctt-------------
------------------------------------------------------------
------------------------------------------------------------
-----------------------
>Tx1-39_DR|871739
------------------------------------------------------------
------------------------------------------------------------
------------------------------------------------------------
------------------------------------------------------------
------------------------------------------------------------
------------------------------------------------------------
------------------------------------------------------------
------------------------------------------------------------
------------------------------------------------------------
------------------------------------------------------------
------------------------------------------------------------
------------------------------------------------------------
------------------------------------------------------------
------------------------------------------------------------
------------------------------------------------------------
------------------------------------------------------------
------------------------------------------------------------
------------------------------------------------------------
------------------------------------------------------------
------------------------------------------------------------
------------------------------------------------------------
------------------------------------------------------------
------------------------------------------------------------
------------------------------------------------------------
------------------------------------------------------------
------------------------------------------------------------
------------------------------------------------------------
------------------------------------------------------------
------------------------------------------------------------
------------------------------------------------------------
------------------------------------------------------------
------------------------------------------------------------
------------------------------------------------------------
------------------------------------------------------------
------------------------------------------------------------
------------------------------------------------------------
------------------------------------------------------------
------------------------------------------------------------
------------------------------------------------------------
------------------------------------------------------------
------------------------------------------------------------
------------------------------------------------------------
------------------------------------------------------------
------------------------------------------------------------
------------------------------------------------------------
------------------------------------------------------------
------------------------------------------------------------
------------------------------------------------------------
------------------------------------------------------------
------------------------------------------------------------
------------------------------------------------------------
------------------------------------------------------------
------------------------------------------------------------
------------------------------------------------------------
------------------------------------------------------------
------------------------------------------------------------
------------------------------------------------------------
------------------------------------------------------------
------------------------------------------------------------
------------------------------------------------------------
------------------------------------------------------------
------------------------------------------------------------
------------------------------------------------------------
------------------------------------------------------------
------------------------------------------------------------
------------------------------------------------------------
------------------------------------------------------------
------------------------------------------------------------
------------------------------------------------------------
------------------------------------------------------------
------------------------------------------------------------
------------------------------------------------------------
------------------------------------------------------------
------------------------------------------------------------
------------------------------------------------------------
------------------------------------------------------------
------------------------------------------------------------
------------------------------------------------------------
------------------------------------------------------------
------------------------------------------------------------
------------------------------------------------------------
------------------------------------------------------------
------------------------------------------------------------
------------------------------------------------------------
------------------------------------------------------------
-------------------------------t----------------------------
----gaggcttttactacaaaactattaattctag-------------------------
------------------------------------gttcaaagtataccaaaaaaaagg
---------------------------------------------------aa--tgttt
gtcaattgcttaatttt-atgcttg-----------------------------------
---------------------------aacaagcaaaaattgc-aatttatataagttga
aaaaa-tag--------aattaagcaaaagccttgcca----------------------
-------------------------------------------------------aagtg
tttcagaagttgtttttttatgttggt-----------------caaatcaagagt----
------gtggattgattttaagttttataaatt----------------------tgtgg
aagacttaacaa------------------------------cttttgaaatta-cttgg
caca--------------------------------------------------------
------ataatggag-ttttgtgctctgtagccaccattatctaaaagggctggggattt
aaagtggagaatcccttataatatcatagctgtaaaatctttcatttctgtaattcaccc
ag---aagtgagttttggatgccctttctgttttaaaaaggagataatatttcagg----
------cctttaaacttgatgtgtattttttatgtaaattaggctgcaaatctttttta-
-----------------------agatgttggaaagttttttttatatatattaaggt-t
tttagagatgcttttaaggtgttttggggtgaatttaaaacaacaaagatttattttagt
tctttagaaatttttggaagagaatttggaaaagcacaaattaagcaattttgtatacag
ttaactcaaaacgtcaccaaagagatcagtttggttatgaatgctttggagtccaatatt
ttaaaacttcaggagttttaagctgaatcaactggtgtttaaagttattatgatttgtta
gtcaacaagaagacgcagttggct-gatttgctggattttaaaacacagggagctctggt
caga-------------------------------------tcatgtttttttttagaat
ataaactaaatggatgctccatccagattttttttttaacttggaaaagaagaatttcca
gagcagaaccatttatgctttgtactgtgactcaagaaggtgattgacaaaaccagctga
aattcataggaaagcag-ttttttttttttttgtcaaaatttgtacaaaaataaactcgg
agcaggttatgaggtttaaagattgactttttcgtttgtttgcctcaggtgttgaagaag
gctaacaaagaaatctcacatgaagagctgcataaagccctccaagcaatagagtctgga
aagggtccagtgatcaatggtctgccaattgactggtataagaccttttgggctgaacta
aaagaagaactactggaggttttgaatgaaagtctgactgcctttgagctactgtagagc
agttttaacccttctgcctaaaaaagataacccgatggacatcaagtgctggagacctgt
gtctctgctctgcagaactgctctccaaagtgttggcaaatcggttgggaggggtgatga
gttctgtcatctatcttgaccagacctactgtgtgcctggtagatcgatttcgtataatg
ttttacttgtgcatgacaggtttgaggtctctccaaggttctaaatttag----------
-----------------------cttttggttggatagagcat-aattatctttggacag
ttct-aggatattttgttttttaa-------------------tttttaaatttttgttt
attaattatatcaaaactctttatgttgagagtattttaaaaaagtaatggtggtttgtg
t---gtttgtaaagtctgtagaggtattagacaagggtatttattgtctg----------
--------------------gca
>Tx1-39_DR|963386
------------------------------------------------------------
------------------------------------------------------------
------------------------------------------------------------
------------------------------------------------------------
------------------------------------------------------------
------------------------------------------------------------
------------------------------------------------------------
------------------------------------------------------------
------------------------------------------------------------
------------------------------------------------------------
------------------------------------------------------------
------------------------------------------------------------
------------------------------------------------------------
------------------------------------------------------------
------------------------------------------------------------
------------------------------------------------------------
------------------------------------------------------------
------------------------------------------------------------
------------------------------------------------------------
------------------------------------------------------------
------------------------------------------------------------
------------------------------------------------------------
------------------------------------------------------------
------------------------------------------------------------
------------------------------------------------------------
------------------------------------------------------------
------------------------------------------------------------
------------------------------------------------------------
------------------------------------------------------------
------------------------------------------------------------
------------------------------------------------------------
------------------------------------------------------------
------------------------------------------------------------
------------------------------------------------------------
------------------------------------------------------------
------------------------------------------------------------
------------------------------------------------------------
------------------------------------------------------------
------------------------------------------------------------
------------------------------------------------------------
------------------------------------------------------------
------------------------------------------------------------
------------------------------------------------------------
------------------------------------------------------------
------------------------------------------------------------
------------------------------------------------------------
------------------------------------------------------------
------------------------------------------------------------
------------------------------------------------------------
------------------------------------------------------------
------------------------------------------------------------
------------------------------------------------------------
------------------------------------------------------------
------------------------------------------------------------
------------------------------------------------------------
------------------------------------------------------------
------------------------------------------------------------
------------------------------------------------------------
------------------------------------------------------------
------------------------------------------------------------
------------------------------------------------------------
------------------------------------------------------------
------------------------------------------------------------
------------------------------------------------------------
------------------------------------------------------------
------------------------------------------------------------
------------------------------------------------------------
------------------------------------------------------------
------------------------------------------------------------
------------------------------------------------------------
------------------------------------------------------------
------------------------------------------------------------
------------------------------------------------------------
------------------------------------------------------------
------------------------------------------------------------
------------------------------------------------------------
------------------------------------------------------------
------------------------------------------------------------
------------------------------------------------------------
------------------------------------------------------------
------------------------------------------------------------
------------------------------------------------------------
------------------------------------------------------------
------------------------------------------------------------
------------------------------------------------------------
-aatggagag--------------------------------------------------
------------cactatgcaaacctccatcgctg-------------------------
------------------------------aagaaagttgctgatttatagtgaagggtt
cttcattca------------------------------------------gctgtggct
gtcaatgcttatgtttctgtgttgaa----------------------------------
--------------------ctctgatgttagtcatgattgtgctttttgtac-------
------------------------------------------------------------
-------------------------------------------------cctttgtga--
--gtctttcattgttttatggattgtt---------------------------------
----------gtcatcttttgtcattgttttcatg--------------------agtta
aaaatttaaatg-------------gtgtagtt--------ttttttctaaaca----gt
tgtt--------------------------------------------------------
----------------cattttggtttatagata----tgcacaga--------------
------------------------------------------------------------
---------------------------------aaaacagagaacaatgtcaata-----
------------------------------------------------------------
----------------------------------gctcaattttattttggggaga----
------------------------------------------------------------
-------------------------gcaaagatggctg----------------------
------------------------------------------------------------
------------------------------------------------------------
------------------------------------------------------------
------------------------------------------tgtatatcgatagacgaa
tga---------------------------------------------------------
------------------------------------------------------------
------------------------------------------------------------
------------------------------------------------------------
------------------------------------------------------------
------------------------------------------------------------
------------------------------------------------------------
------------------------------------------------------------
------------------------------------------------------------
------------------------------------------------------------
------------------------------------------------------------
------------------------------------------------------------
------------------------------------------------------------
------------------------------------------------------------
------------------------------------------------------------
-----------------------
>Tx1-39_DR|963387
------------------------------------------------------------
------------------------------------------------------------
------------------------------------------------------------
------------------------------------------------------------
------------------------------------------------------------
------------------------------------------------------------
------------------------------------------------------------
------------------------------------------------------------
------------------------------------------------------------
------------------------------------------------------------
------------------------------------------------------------
------------------------------------------------------------
------------------------------------------------------------
------------------------------------------------------------
------------------------------------------------------------
------------------------------------------------------------
------------------------------------------------------------
------------------------------------------------------------
------------------------------------------------------------
------------------------------------------------------------
------------------------------------------------------------
------------------------------------------------------------
------------------------------------------------------------
------------------------------------------------------------
------------------------------------------------------------
------------------------------------------------------------
------------------------------------------------------------
------------------------------------------------------------
------------------------------------------------------------
------------------------------------------------------------
------------------------------------------------------------
------------------------------------------------------------
------------------------------------------------------------
------------------------------------------------------------
------------------------------------------------------------
------------------------------------------------------------
------------------------------------------------------------
------------------------------------------------------------
------------------------------------------------------------
------------------------------------------------------------
------------------------------------------------------------
------------------------------------------------------------
------------------------------------------------------------
------------------------------------------------------------
------------------------------------------------------------
------------------------------------------------------------
------------------------------------------------------------
------------------------------------------------------------
------------------------------------------------------------
------------------------------------------------------------
------------------------------------------------------------
------------------------------------------------------------
------------------------------------------------------------
------------------------------------------------------------
------------------------------------------------------------
------------------------------------------------------------
------------------------------------------------------------
------------------------------------------------------------
------------------------------------------------------------
------------------------------------------------------------
------------------------------------------------------------
------------------------------------------------------------
------------------------------------------------------------
------------------------------------------------------------
------------------------------------------------------------
------------------------------------------------------------
------------------------------------------------------------
------------------------------------------------------------
------------------------------------------------------------
------------------------------------------------------------
------------------------------------------------------------
------------------------------------------------------------
------------------------------------------------------------
------------------------------------------------------------
------------------------------------------------------------
------------------------------------------------------------
------------------------------------------------------------
------------------------------------------------------------
------------------------------------------------------------
------------------------------------------------------------
------------------------------------------------------------
------------------------------------------------------------
------------------------------------------------------------
------------------------------------------------------------
------------------------------------------------------------
------------------------------------------------------------
------------------------------------------------------------
------------------------------------------------------------
------------------------------------------------------------
------------------------------------------------------------
----------------------------------aaaaatggc-tgtttatatgagcaga
aaaaa-gga-------cagttgaacacaatggaaagca----------------------
-------------------------------------------------------taatg
tagtagctg-tattttcaggaatggta------------------cagggaaatgt----
------tttgac------------------------------------------------
------------------------------------------------------------
------------------------------------------------------------
------------------------------------------------------------
------------------------------------------------------------
------------------------------------------------------------
------------------------------------------------------------
------------------------------------------------------------
------------------------------------------------------------
------------------------------------------------------------
------------------------------------------------------------
------------------------------------------------------------
------------------------------------------------------------
------------------------------------------------------------
------------------------------------------------------------
------------------------------------------------------------
------------------------------------------------------------
------------------------------------------------------------
------------------------------------------------------------
------------------------------------------------------------
------------------------------------------------------------
------------------------------------------------------------
------------------------------------------------------------
------------------------------------------------------------
------------------------------------------------------------
------------------------------------------------------------
------------------------------------------------------------
------------------------------------------------------------
------------------------------------------------------------
-----------------------
>Tx1-39_DR|963388
------------------------------------------------------------
------------------------------------------------------------
------------------------------------------------------------
------------------------------------------------------------
------------------------------------------------------------
------------------------------------------------------------
------------------------------------------------------------
------------------------------------------------------------
------------------------------------------------------------
------------------------------------------------------------
------------------------------------------------------------
------------------------------------------------------------
------------------------------------------------------------
------------------------------------------------------------
------------------------------------------------------------
------------------------------------------------------------
------------------------------------------------------------
------------------------------------------------------------
------------------------------------------------------------
------------------------------------------------------------
------------------------------------------------------------
------------------------------------------------------------
------------------------------------------------------------
------------------------------------------------------------
------------------------------------------------------------
------------------------------------------------------------
------------------------------------------------------------
------------------------------------------------------------
------------------------------------------------------------
------------------------------------------------------------
------------------------------------------------------------
------------------------------------------------------------
------------------------------------------------------------
------------------------------------------------------------
------------------------------------------------------------
------------------------------------------------------------
------------------------------------------------------------
------------------------------------------------------------
------------------------------------------------------------
------------------------------------------------------------
------------------------------------------------------------
------------------------------------------------------------
------------------------------------------------------------
------------------------------------------------------------
------------------------------------------------------------
------------------------------------------------------------
------------------------------------------------------------
------------------------------------------------------------
------------------------------------------------------------
------------------------------------------------------------
------------------------------------------------------------
------------------------------------------------------------
------------------------------------------------------------
------------------------------------------------------------
------------------------------------------------------------
------------------------------------------------------------
------------------------------------------------------------
------------------------------------------------------------
------------------------------------------------------------
------------------------------------------------------------
------------------------------------------------------------
------------------------------------------------------------
------------------------------------------------------------
------------------------------------------------------------
------------------------------------------------------------
------------------------------------------------------------
------------------------------------------------------------
------------------------------------------------------------
------------------------------------------------------------
------------------------------------------------------------
------------------------------------------------------------
------------------------------------------------------------
------------------------------------------------------------
------------------------------------------------------------
------------------------------------------------------------
------------------------------------------------------------
------------------------------------------------------------
------------------------------------------------------------
------------------------------------------------------------
------------------------------------------------------------
------------------------------------------------------------
------------------------------------------------------------
------------------------------------------------------------
------------------------------------------------------------
------------------------------------------------------------
------------------------------------------------------------
------------------------------------------------------------
------------------------------------------------------------
------------------------------------------------------------
------------------------------------------------------------
----------------------------acaggctaaaatggc-tgtttatatgagcaga
aaaac-gac-------aaattggacacaatgtaaagca----------------------
-------------------------------------------------------tggtg
tggttg----tatcttcaagaatggtt------------------taggcaagggt----
------tttgactgatttggattactttgagca----------------------catgg
aggatttagaca------------------------------c--ttgaaatta-tgtga
tgct--------------------------------------------------------
------gtaacagag-atttgtgttgtatgg-----------------------------
------------------------------------------------------------
-------------------------------------atgagacttatg-----------
------------------------------------------------------------
---------------------------------------tttttactttca---------
------------------------------------------------------------
--------------------------ttgaattgtaca----------------------
------------------------------------------------------------
------------------------------------------------------------
------------------------------------------------------------
------------------------------------------------------------
------------------------------------------------------------
------------------------------------------------------------
------------------------------------------------------------
------------------------------------------------------------
------------------------------------------------------------
------------------------------------------------------------
------------------------------------------------------------
------------------------------------------------------------
------------------------------------------------------------
------------------------------------------------------------
------------------------------------------------------------
------------------------------------------------------------
------------------------------------------------------------
------------------------------------------------------------
------------------------------------------------------------
-----------------------
>Tx1-39_DR|963389
------------------------------------------------------------
------------------------------------------------------------
------------------------------------------------------------
------------------------------------------------------------
------------------------------------------------------------
------------------------------------------------------------
------------------------------------------------------------
------------------------------------------------------------
------------------------------------------------------------
------------------------------------------------------------
------------------------------------------------------------
------------------------------------------------------------
------------------------------------------------------------
------------------------------------------------------------
------------------------------------------------------------
------------------------------------------------------------
------------------------------------------------------------
------------------------------------------------------------
------------------------------------------------------------
------------------------------------------------------------
------------------------------------------------------------
------------------------------------------------------------
------------------------------------------------------------
------------------------------------------------------------
-------------------------------------gtatatagtaatattgtgtctgt
ttt---------------------------------------------------------
------------------------------------------------------------
------------------------------------------------------------
------------------------------------------------------------
------------------------------------------------------------
------------------------------------------------------------
------------------------------------------------------------
------------------------------------------------------------
------------------------------------------------------------
------------------------------------------------------------
------------------------------------------------------------
------aatgtaata---------------------------------------------
------------------------------------------------------------
------------------------------------------------------------
------------------------------------------------------------
------------------------------------------------------------
------------------------------------------------------------
------------------------------------------------------------
------------------------------------------------------------
------------------------------------------------------------
------------------------------------------------------------
------------------------------------------------------------
------------------------------------------------------------
------------------------------------------------------------
------------------------------------------------------------
------------------------------------------------------------
------------------------------------------------------------
------------------------------------------------------------
------------------------------------------------------------
------------------------------------------------------------
------------------------------------------------------------
------------------------------------------------------------
------------------------------------------------------------
------------------------------------------------------------
------------------------------------------------------------
--------------------------------------------------------aagt
ttttgtaaaatcaatctctctttct-----------------------------------
------------------------------------------------------------
------------------------------------------------------------
------------------------------------------------------------
------------------------------------------------------------
------------------------------------------------------------
------------------------------------------------------------
------------------------------------------------------------
------------------------------------------------------------
------------------------------------------------------------
------------------------------------------------------------
------------------------------------------------------------
------------------------------------------------------------
------------------------------------------------------------
------------------------------------------------------------
------------------------------------------------------------
---------------------------------------------ctctctctctctct-
------------------------------------------------------------
------------------------------------------------------------
------------------------------------------------------------
------------------------------------------------------------
----------------------------------------aactctttcatatcaatttt
aaatgctgaaattagtccactatgtcctttttgca----------atgaaagagaaacaa
tttttcatgtc---tttgtgaaatgtgttagattgggtccaatgtttaagt---------
tactgcaaat---tttttttgctaggtgttgt----------------------------
----gagactttctcggttgaaacattcatgttcg-------------------------
------------------------------------gttttaaatatgtaaggagtaaga
---------------------------------------------------gattttctt
gtcaattattgaacttt-atactag-----------------------------------
---------------------------gacaagcaaaaatggc-tgtgtttgtgagcaga
aggag-gaa--------aattgaaaata--acagaaca----------------------
-------------------------------------------------------taatg
tagtaattg-tattttcaagcatggta------------------caagcaagagt----
------cttaactgattttagttactatataca----------------------aatgg
atgaattggaaa------------------------------cttttgaaaata-tttgg
tgct--------------------------------------------------------
------ataataatg-ctttgtgttgcgtcg-----------------------------
------------------------------------------------------------
-------------------------------------atgaaaacaatg-----------
------------------------------------------------------------
------------------------------------ttgcttttacacata---------
------------------------------------------------------------
-------------------------tttgaaatgtatag---------------------
----------------------------tttttctttgatgaaacttgaattaactacta
------------------------------------------------------------
------------------------------------------------------tatag-
------------------------------------------------------------
------------------------------------------------------------
------------------------------------------------------------
------------------------------------------------------------
------------------------------------------------------------
------------------------------------------------------------
------------------------------------------------------------
------------------------------------------------------------
------------------------------------------------------------
------------------------------------------------------------
------------------------------------------------------------
------------------------------------------------------------
------------------------------------------------------------
------------------------------------------------------------
------------------------------------------------------------
------------------------------------------------------------
-----------------------
>Tx1-39_DR|1052150
------------------------------------------------------------
------------------------------------------------------------
------------------------------------------------------------
------------------------------------------------------------
------------------------------------------------------------
------------------------------------------------------------
------------------------------------------------------------
------------------------------------------------------------
------------------------------------------------------------
------------------------------------------------------------
------------------------------------------------------------
------------------------------------------------------------
------------------------------------------------------------
------------------------------------------------------------
------------------------------------------------------------
------------------------------------------------------------
------------------------------------------------------------
------------------------------------------------------------
------------------------------------------------------------
------------------------------------------------------------
------------------------------------------------------------
------------------------------------------------------------
------------------------------------------------------------
------------------------------------------------------------
------------------------------------------------------------
------------------------------------------------------------
------------------------------------------------------------
------------------------------------------------------------
------------------------------------------------------------
------------------------------------------------------------
------------------------------------------------------------
------------------------------------------------------------
------------------------------------------------------------
------------------------------------------------------------
------------------------------------------------------------
------------------------------------------------------------
------------------------------------------------------------
------------------------------------------------------------
------------------------------------------------------------
------------------------------------------------------------
------------------------------------------------------------
------------------------------------------------------------
------------------------------------------------------------
------------------------------------------------------------
------------------------------------------------------------
------------------------------------------------------------
------------------------------------------------------------
------------------------------------------------------------
------------------------------------------------------------
------------------------------------------------------------
------------------------------------------------------------
------------------------------------------------------------
------------------------------------------------------------
------------------------------------------------------------
------------------------------------------------------------
------------------------------------------------------------
------------------------------------------------------------
------------------------------------------------------------
------------------------------------------------------------
------------------------------------------------------------
------------------------------------------------------------
------------------------------------------------------------
------------------------------------------------------------
------------------------------------------------------------
------------------------------------------------------------
------------------------------------------------------------
------------------------------------------------------------
------------------------------------------------------------
------------------------------------------------------------
------------------------------------------------------------
------------------------------------------------------------
------------------------------------------------------------
------------------------------------------------------------
------------------------------------------------------------
------------------------------------------------------------
------------------------------------------------------------
------------------------------------------------------------
------------------------------------------------------------
------------------------------------------------------------
------------------------------------------------------------
------------------------------------------------------------
------------------------------------------------------------
------------------------------------------------------------
------------------------------------------------------------
------------------------------------------------------------
------------------------------------------------------------
------------------------------------------------------------
------------------------------------------------------------
------------------------------------------------------------
------tctttcatttaaattttgaa----------------------------------
--------------------cccagagattggtcccgaattatctttttgcaataagagg
ggaac-------------------------------------------------------
------------------------------------------------------------
catttgtcatgctttttgcgaaaagtg-----------------ttaagttgaaactttg
tg----ctgcagtatttttgcttattttttatt---------------------------
------------------------tatttacttta------ttatttgaaaatg-tttat
tctt---------g----------------------------------------------
----------------gttttgagtatgtaa-----------------------------
------------------------------------------------------------
----------------------------------aaaaaaagacctacatgtcagt----
------------------------------------------------------------
------------------------------------------------------------
------------------------------------------------------------
------------------------------------------------------------
------------------------------------------------------------
------------------------------------------------------------
------------------------------------------------------------
------------------------------------------------------------
------------------------------------------------------------
------------------------------------------------------------
------------------------------------------------------------
------------------------------------------------------------
------------------------------------------------------------
------------------------------------------------------------
------------------------------------------------------------
------------------------------------------------------------
------------------------------------------------------------
------------------------------------------------------------
------------------------------------------------------------
------------------------------------------------------------
------------------------------------------------------------
------------------------------------------------------------
------------------------------------------------------------
-----------------------
>Tx1-39_DR|1188030
tctctctcacttccggtgtgagtgtttgggcacgagaggacgggtgtgtgggagtgtgcg
tggtgagtgaaagcgatctgcttctatctctttacttttttttcttgctgcttgtttcta
actgcttaatttgtttgacaccctgttgttgacttgttgagccgtgtgctgctactcatt
gcgagggcagtatgacggctccatggtcacaagggctaaacaatctaacacggcgtcatg
gggtgaaggtggcgtccgcagtgacagtagaggattattgtttggcgatag-------gt
gaagtcgtggggcatgagcacatcatatctgcttcgcgaatgaacagtgtcatagttgtt
ttcctcagtacggtggagaaagctaatgaattggtggaatctggcattgtggtggataat
ctttttacacctgtacttctgctatccttaccatctaggaaagttttgttatcaaatgtc
ccgctgtttgttactgatgatactttagtgagaataatgtctcgctacggtaaagtggtg
tcacctataaagatgataccgattggttgtaagtccccgctattgaaacatgttgtttcc
ttcagacgctttctttttatgattttaaaggaagatgaagaactggatgtgtctttacac
cttaaagttgagaattgtgattatgtaatttatgtcacaacggagaaaatgaggtgtttc
aactgcggggaaacacggcatttaattcgtttatgcccaaaagtaaatgagaaaagatcc
gaaaatgataacggtagtgctggtgcgtcaactgaggctggcacatcaagtgatgtgacg
tcggtaactaaagttacgacaatcaatgagaaagatgaagtgcggcaatctgaaaatgag
tccgctcaagaggaaaatttaaaaactgtggtgggaaagagctcttctgatactcctctc
tcaaatcctgatacacagtgcagtgaaaaacacaaagacaacgtcaaatctgatgttgca
ctgtctaatgtgcgatggagtgactctgaatttgaaacggagcaaagtcactttaaagtt
ccttcaaaaaggaaaaaggctaacatatttcaatctagtaaagc----caaaaaaactga
agtagacgatggttgtagtgatgatggaatggagagtggcagtgagtcttctagttcaag
catatgcttgtctcagaatgactgctccactcgtagttatgaggttgatgaaattatact
ctttcttagggttacaaaaaacaaaagaggggtggaagtttctgattattttcctgacac
gaaacagtttgttgagaaaactaaactatatacatcagaaggtttgttcacagacaaaga
gagatttcgcttaaagaagtttgtgacaaaattgctggctgaggacgtaaaggaaggaaa
tgatattgcttaagactatgagtttgaaagagagtgtgtgcacttttttgttgtgtttgt
tcttctcttttcctttaattattggtgagctaaacattgcgacaatcaatgttaatggtt
taagagaagctaataagagggctaaagtttttgaagtgataaaacaaaaaaaagttgatg
ttgccatgttgcaggaaacacatagcgactttagaaatgctgctgagtgggcagtagaat
gggatggggtctcagttttaagccataacacatcccttattggaggagttgcaattcttt
ttaataaaaattgtactcctcattcatatcaagtggaagaatttgttaatgggagactct
taaaagttagagccatctttgataaagttatttttaatttcatttgtgtgtatgtcccta
cttcagctctagaaaggatggtgtttttaaatacactttgttctgttatacaaaattgtt
gtgtagaagaatatatttttctgggtggagattttaattgcacaatgtctaaattagaca
ggaatcatgcagaaccccattagccttcttaaaaatcgcttaattcaacttgttaaggca
catgagctgtgtgatgtctggaggcaattgaatgggacacaaaaacagtacacttggact
tatgttagggataatgttatctccttagcgaggctggacaggttttatgcgtttaaacat
caatgcaatgtaataagaaagtgttcgatcatcccgttgagttttactgatcacagtatg
gtacaatgtaatgttttttttaaattcaattaaaaccaagagtgcatattggcaattaaa
tgtaaacttgttaaatgacaaattttttagagatgcttttaaaatgttttggagtgagtt
taggacaaaaaaaagttcttttagttctgtaaaacaatggtgggactttggtaaagcaca
gattaaacagttttgtatacaatttactcaaaacgttactaaagaaactggtttagctat
gaatgccttggaggctgaaattttaaaaattcaggaattagctgaacaatctggcaatca
aggagtttttgatctgttagtcaacaaaaaaaaacacagttagctgatttgctgaatttt
aaaacacagggagctctggtcagatcaagattttagagtataaatcaaatggatgctcct
tccagg-tttttttttaacctagaaaagaagaatggacagagcaggaccatccatgcttt
atactctgaatcagggagattgttgacagagccaaattaaatttgcaggagagcaactag
tttttatcaagaattatataaaaatgagctcagagtaaactatggaactgaacatgattt
cttcagcggtttaccacaggtctcagaggaggctaataaggaaatctcaggtgcactgag
tgaagcagagttgtggaaagccctccaagaaattgagtcaggaaaggctccagggattga
tggtttaccagttgactggtataaaaccttttggtctgatctaagagaagatctaatgga
ggtgctgaatgagagtctggctgagggccgactaccactgagctgccgtagagcggtttt
aactcttttgccgaaaaaaggtgacctggcagatatcaagtgttggagacccgtatcttt
actctgtagcgactataagctgctctccaaagtcttggcaaatcggctgacagggataat
gagctctgtcatccatcctgaccagacctactgtgtgccagacagatcaatttttgacaa
tgtttcacttgttcgtgatttgtttgaagtctccaagacattaaatatagattgtggctt
aatttctctggatcaagagaaagcttttgatcgggtagaacatcattatctttggacagt
tttaagtgtttttggcttttctcagaaatttattgattatgttaaagttctttatagtga
cgttgagagtattttaaaaattaatggtggtttgggtgccccttttaaaatttgtagagg
tattagacaagggtgttcattatc------------ttctttagcaattgaacccttttt
aaataaaataagaactaaattgcatggcatagtcttaccaaattgtaaaaataacctcac
attgtcagcttatgctgatgatgtgattgttatggctggaaaccaaactgacattcaagt
attaataaagttactttcaatttttaaagaactgtcttctgcaaaggtaaattggaggaa
aagtgaggcaatattgctgggaaactggagggggggggaaatcggttataccagaaggtt
tagaatggaaaaaatctggtctcaaatatttaggtgtttttttaggtgatgaactaacag
tacaaaaaa--ttgggaaggggtatttgaaggaattaaaggtaggcttgagaaatggaaa
tatttatcaccaaaaatgtcattcagaggccgcatcctaataatcaacaatttggttgca
tcctcattatggcacaaatttacttgtgttgatcctcccatttaccttttaactaaaata
caatctgttttagtggattttttctgggacaaactacactggattccacaaagtgtgttg
ttcttgcctaaagaggagagtgggcaagggttcattcatttgcaaagtaggttgacaacg
tttaggttgcaacatatccaaagacttttaaatggttctgttgaatataagtggtgtgct
gttgcttttataattttacacaagcttggaaatcttggtttagataaaactctttttcta
ttagaccctaaaaaattggacacttctgttttaccgatcttctacaagaacatttttaaa
gtgtggagtctttttgtttttaaacgaacaatggatatactgtcacttcattggcttctg
gaagaacctttaattcttggagcacgccttgacatatcttcagaagggacataccctggt
cttaacaaggcacttatagacaataatgtcatcaagctgctacatttacttgaattgact
gatcgtgattttaagcactctgaagaagttgttaagcgtttgggtttcaggtctgctcgc
ctaattgaacaggcaattctgagatggagaactgtccttaaaccggcagaatggttgttg
ttgtccag-tctttgggatggaaaaagcatcccgaatccaacagactctttcccactttt
atttatttcggtcaatacagagaatttttctggtgtccttttggaatctgttgaatcaat
gtgtgttaattttttatcttgtactggaaaagttttgtataagttctgtgtgataaactt
aaataagaaaatgttagacaaaaggagtgacactccatggcgtgatttttttaaacttga
gaatgaagtaaaacctcaatggagagcactgtacaaaccaccattaatgaaaaaagttgg
tgatttgcaatggagagtccttcatggggctatagctgtaaactctttcatttcaatttt
aaatcctgaaattagtccgctatgtcctttttgca----------atgaaagagaaacca
tttttcatgtc---tttgtgaaatgtgttagattgggtccattgtttaagt---------
tattgcaaag---tttttttgctagatgttgt----------------------------
----gagactttctcgattgaaacattcatcttcg-------------------------
------------------------------------gctttaaatatgtaaggagtaaga
---------------------------------------------------gattttctt
gtcaattactgaatttt-atactag-----------------------------------
---------------------------gacaagcaaaaatggc-tgtgtacgtgagcaga
aggag-gaa--------aattgaaaataacactcaaca----------------------
-------------------------------------------------------taatg
tagtaattgtttttttcaagcatgata------------------caagcaagagt----
------cttaactgattttagttactatataca----------------------aatgg
atgatttggaaa------------------------------ctttcgaaaata-tttgg
tgct--------------------------------------------------------
------ataataatg-ctttgtgttgcgtag-----------------------------
------------------------------------------------------------
-------------------------------------atgaaaacaatg-----------
------------------------------------------------------------
------------------------------------ttgtttttacactta---------
------------------------------------------------------------
-------------------------tttgaaatgcatag---------------------
----------------------------tttttcattgatgtaaattgaattgactaatt
------------------------------------------------------------
------------------------------------------------------tatagt
aaaa-------------------------------------ttgtgtttgttttaatgta
ataaagt-----------------------------------------------------
------------------------------------------------------------
----------------------------ttttgtaaaaatctctctcc------------
-------------------------------------------------tcttcaggggc
tttat-------------------------------------------------------
------------------------------------------------------------
------------------------------------------------------------
------------------------------------------------------------
------------------------------------------------------------
------------------------------------------------------------
------------------------------------------------------------
------------------------------------------------------------
-------ctgtctctctctctctc-------------------tct--------------
------------------------------------------------------------
------------------------------------------------------------
-----------------------
>Tx1-39_DR|1188031
tctctctcacttccggtgtgaatgtttgggcacgagaggacgggtgtgtgggagtgtgcg
tggtgagtgaaagcgatctgcttctatc---------ttttttcttgctgcttgtttcta
actgcttaatttgtttgacaccctgttgttgacttgttgagccgcgtgctgctactcatt
gcgagggcaatatggcggctccacggtcacaggggctaaacaatctaacgcggcgttatg
gggtgaaggtggcgtctgcggtgactgtagaggattgttgtttggcgatag-------gt
gaagtcgtggggcatgagcacatcatatctgcttcgcgaatgaacagtgtcatagttgtt
ttcctcagtacggtcgagaaagctaatgaattggtggaatctggcattgtggtggataat
ctttttacacctgtacttccgctatccttaccatctaggaaaggtttgttatcaaatgtc
ccgccgtttgttactgatgatactttagtgagaataatgtctcgctacggtaaagtggtg
tcacctataaagatgataccgattggttgtaagtccccgctattgaaacatgttgttttt
--------ctttctttttatgattttaaaggaagatgaagaactggatgtgtctttacac
cttaaagttgaggattgtgattatgtaatttatgttacaacggagaaaatgaggtgtttc
aactgtggggaaacacggcatttaattcgcttatgcccaaaggtgaatgagaaaagatct
gaaaatgataacggtagtgctggtgcgtcaactgaggctggcacatcaagtgatgtgaca
tcggtaactaaagttacgacaatcaatgagaaagatcaagtgcggcattctgagaatgag
tctgctcaagtggaaaatttaaaaactgtggtgggaaaaagctcttctgata--------
-caaatcctgatacacagtgcagtgaaaaacaaaaagacaatgtcaaatctcatgttgca
ctgtctaatgtgcgatggagtgattctgaaatagaaacggagcaaagtcattttaaagtt
ccttcaaaaaggaaaaaggctaacatttttcaatctagtaaagcaaaaaaaaaaaactga
agtggacgatggttgtagtaatgatggaatg--gagtggcagtgagtcttctagctcaag
catttgcttgtctca----gactgctccactcgtagttatgaggttgatgaaattaaact
ctttcttagggttacaaaaaacaaaagaggggtggaagtttctgattattttcctgacac
gaaacagtttgttgagaaaactaaactatatacgtcagaaggtttgttcacagacaaaga
gagatttcgcttaaagaagtttgtgacaaaattgctggctgaggatgtaaatgaaggaat
tgatattgcttaagactatgaatttgaaaagga--gtgtacacttttttgttgtgtttgt
tcttctcttttcctttaattattgctgagctaaatattgcgacaatcaatgttaatggtt
taagagaagctaataagagtgctaaagtttttgaagtgataaaacaaaaaaaagttaatg
ttgccatgttgcaggaaacacatagcgactttagaaatactgctaagtgggcagtagaat
gggatggggtctcagttttaagccacaacacatcccttagtgaaggagttgcaattcttt
ttaataaaaattgttctcctcattcatatcaagtgaaagaatttgttaatgggagactct
taaaagt----accacctttgataaagttatttttaatttcatttgtgtgtatgtcccta
cttcagctctagcaaggatgatgtttttaaatacactttgttctgtaatacaaaaatgtt
gtgtagaagaatatctttttctgggtggagattttaattgcacaatgtctaaatcagaca
ggaatcatgcagaaccccatttgccatctc-aaaatcgcttaattcaacttgttaaggca
catgagctgtgtgatgtctggaggcaattgaatgggacacaaaaacagtacacctggact
catgttagggatcatgttatctccttagctaggctggacaggttttatgtgtttaaacat
caatgcaatgtaataagaaagtgttcgatcatcccgttgagttttactgatcacagtatg
gtacaatgtaatgt-ttttttaaattcaattaaaaccaagagtgcatattggcaattaaa
tgtaaacttgttgaatgacaagttttttagagatgcttttaaaatgttttggagtgagtt
taagacaataaaaagttattttagttctgtaaaacaatggtgggactttggtaaagcaca
gattaaacagttttgtatacaatttactcaaaacgttactaaagaaactggcttagctat
gaatgccttggaggctgaaatttaaaaaattcaggaattagctgaacaatctggtgatca
aggagtttttgatctgttagtcaac--aaaaaaacgcagttagctgatttgctggatt--
------------------------------------------------------------
------------------------------------------------------------
------------------------------------------------------------
---------------------aaactatgttaaagtaaactatgtaactgaacatgattt
cttcagcagtttaccacaggtctcagaggaggctaataaggaaatctcaggtgtagtgag
tgaagcagagatgtggaaagccctccaagaaatggagtcaggaaaggctccagggattga
tggtttaccaattgactggtataaaaccttttgttctgatctaagagaagatctaatgga
ggtgctgaatgagagtctggctgaggg-cgactaccactgagctgcagtcgagcgg----
------tttgccgaaaaaaagtgacctggcggatatcaagtgttggagacccgtatcttt
actctgtagcgactataagttgctctccaaagtcttggcaaatcggctgacagggataat
gagctctgtcatctatcctgaccagacttactgtgtgccagacagatcaacttttgataa
tgtttcacttgttcgtgatttgtttgaagtctccaagacattaaatatagattgtggttt
aatttctctggatcaagagaaagcttttgatcgggtagaacaccattatctttggacagt
tttaagtgtttttggcttttctcagaaatttattgattatgttaaagttctttatagtga
cgttgagagtattttaaaaattaatggtggtttgggtaccccttttaaaatttgtagagg
ttttagacaagggtgttcattatctggtatgctttattctttagaaattgaacccctttt
aaataaaataagaactaaattgcatggcatagttttactaaattgtaaaaataacctcac
attgtcagcttatgctgatgatgtgattgttacggctggaaatcaaactgacattcaagt
attaataaagttactttcaatttttaaagaactgtcttctgcaaaggtaaattggaggaa
aagtaaggcaatattgctgggaaactggaagggggg---aaccagttttaccaaaaggtt
tagaatggaaaaaatcaggtctcaaatatttaggtgtttttttaggtgatgaattaacag
aacaaaaaaa-ttgggaaggggtatttgaaggaattaaaggtagacttgagaaatggaaa
tgtttatcaccaaaaatgtcattccgaggctgcatcttaataatcaacaatttggttgca
tcctcattatggcacaaatttacttgtgttgatcctcccatttaccttttaactaaaata
caatctgtttttgtggattttttctgggacaaactacactggattccacaaagtgtttta
ttcttgcctaaagaggagggtgggcaagagttaattcatttgcaaagtaggttgacaatg
tttaggttgcaacatatccaaagacttttaaatggttctgttgaatataagtggtgtgct
gttgcttttataattttacacaagcttaaaaatcttggtttggataaaactctttttctt
ttagactctaaaaagttggacatttctgttttaccgatcttctacaagaacatttttaaa
gtgtggagtctttttggctttaaacaa---------------------------------
------------------------------------------------------------
-------------------------------------------atttacttgaattgact
gatcgtgattttaagccctctgaagaagttgttaggcgtttgggtttcagatctgctcgc
ctaattgaacaagcaattctgagatggagaactgtcctgaaaccgacagaatggtcgttg
ttgtccgattttttgggatggaaaaagcatcccaaatccaatagactctttcccactttt
atatatttcggttaatacagagaatttttctggtgtccttttggaatctgtagattcagt
atgtgtaaattttttatcttgtactggaaaagttttgtataagttttgtgtgatcaactt
aaataagaaaaggttagacaaaaggagtgacactccatggcgtgatttttttaaacttga
taatgaagtaaaacctcaatggagagcactgtacaaaccaccattaatgaaaaaagttgg
tgatttgcaatggagagtccttcatggggctattgctgtaaactctttcatttaaatttt
aaatcctgaaattagtccgctatgtcctttttgca----------atgaaagagaaacca
tttttcatgtc---tttgtgaaatgtgttagattggatccattgtttaaac---------
tattgcaaag---tttttttgctagatgttgt----------------------------
----gagactttctcagttgaaacattcatcttcg-------------------------
------------------------------------gttttaaatatgtaagaagtaaga
---------------------------------------------------gattttctt
gtcaattattgaacttt-atactag-----------------------------------
---------------------------gacaagcaaaaatggc-tgtgtatgtgagcaga
aggag-gaa--------aattgaaaataacacacaaca----------------------
-------------------------------------------------------taatg
tagtaattg-ttttttcaagcatgata------------------caagcaagagt----
------cttaactgattttagttactatataca----------------------aatga
atgatttggaaa------------------------------ctttcgaaaata-tttgg
tgct--------------------------------------------------------
------ataataatg-ctttgtgttgcgtag-----------------------------
------------------------------------------------------------
-------------------------------------atgaaagctatg-----------
------------------------------------------------------------
------------------------------------ttgtttttacactta---------
------------------------------------------------------------
-------------------------tttaaaatgtatag---------------------
----------------------------tttttctttgatgtaaattgaatggactaatt
------------------------------------------------------------
------------------------------------------------------tatagt
aata-------------------------------------ttgtgtctgttttattgta
ataaagt-----------------------------------------------------
------------------------------------------------------------
----------------------------ttttgtaaaaatctctct--------------
---------------------------------------------------ct-------
------------------------------------------------------------
------------------------------------------------------------
------------------------------------------------------------
------------------------------------------------------------
------------------------------------------------------------
------------------------------------------------------------
------------------------------------------------------------
------------------------------------------------------------
-------ctctctctgtctctctc-------------------tctttctctc-------
------------------------------------------------------------
------------------------------------------------------------
-----------------------
>Tx1-39_DR|1327568
------------------------------------------------------------
------------------------------------------------------------
------------------------------------------------------------
------------------------------------------------------------
------------------------------------------------------------
------------------------------------------------------------
------------------------------------------------------------
------------------------------------------------------------
------------------------------------------------------------
------------------------------------------------------------
------------------------------------------------------------
------------------------------------------------------------
------------------------------------------------------------
------------------------------------------------------------
------------------------------------------------------------
------------------------------------------------------------
------------------------------------------------------------
------------------------------------------------------------
------------------------------------------------------------
------------------------------------------------------------
------------------------------------------------------------
------------------------------------------------------------
------------------------------------------------------------
------------------------------------------------------------
------------------------------------------------------------
------------------------------------------------------------
------------------------------------------------------------
------------------------------------------------------------
------------------------------------------------------------
------------------------------------------------------------
------------------------------------------------------------
------------------------------------------------------------
------------------------------------------------------------
------------------------------------------------------------
------------------------------------------------------------
------------------------------------------------------------
------------------------------------------------------------
------------------------------------------------------------
------------------------------------------------------------
------------------------------------------------------------
------------------------------------------------------------
------------------------------------------------------------
------------------------------------------------------------
------------------------------------------------------------
------------------------------------------------------------
------------------------------------------------------------
------------------------------------------------------------
------------------------------------------------------------
------------------------------------------------------------
------------------------------------------------------------
------------------------------------------------------------
------------------------------------------------------------
------------------------------------------------------------
------------------------------------------------------------
------------------------------------------------------------
------------------------------------------------------------
------------------------------------------------------------
------------------------------------------------------------
------------------------------------------------------------
------------------------------------------------------------
------------------------------------------------------------
------------------------------------------------------------
------------------------------------------------------------
------------------------------------------------------------
------------------------------------------------------------
------------------------------------------------------------
------------------------------------------------------------
------------------------------------------------------------
------------------------------------------------------------
------------------------------------------------------------
------------------------------------------------------------
------------------------------------------------------------
------------------------------------------------------------
------------------------------------------------------------
------------------------------------------------------------
------------------------------------------------------------
------------------------------------------------------------
------------------------------------------------------------
------------------------------------------------------------
------------------------------------------------------------
------------------------------------------------------------
------------------------------------------------------------
------------------------------------------------------------
------------------------------------------------------------
------------------------------------------------------------
------------------------------------------------------------
------------------------------------------------------------
------------------------------------------------------------
------------------------------------------------------------
------------------------------------------------------------
-----------------------------------aaaattgt-tgttcatatgagcaga
a-aaa-aaa--------tgtagaacacaacatagagc-----------------------
--------------------------------------------------------aata
tagtggttg-tattt----gtatggta------------------gaggcaagggt----
------tttgatgtatcttaattactatgagca----------------------catgg
atgatttggaca------------------------------cttttggatata-tttag
ggct--------------------------------------------------------
------gtagctgtgcttttgtgttgtatgg-----------------------------
------------------------------------------------------------
-------------------------------------atgaaactaattttactacta--
-----a------------------------------------------------------
-----------------------taagactaatagactgttttaatgctga---------
------------------------------------------------------------
-------------------------tttgaaatctaaa----------------------
-------------------------------tggtcttatacagcttgaaaataattatt
------------------------------------------------------------
------------------------------------------------------tgtagt
tgta-------------------------------------ttttgttggttttaatgta
ataaagt-----------------------------------------------------
------------------------------------------------------------
-----------------------------cttgtaaaattc-------------------
------------------------------------------------------------
---aa-------------------------------------------------------
------------------------------------------------------------
------------------------------------------------------------
------------------------------------------------------------
------------------------------------------------------------
------------------------------------------------------------
------------------------------------------------------------
------------------------------------------------------------
--------atgctctctctctctc-------------------tctctctttct------
------------------------------------------------------tttctc
tctctc----------------------------------------tct-----------
-----------------------
>Tx1-39_DR|1327569
------------------------------------------------------------
------------------------------------------------------------
------------------------------------------------------------
------------------------------------------------------------
------------------------------------------------------------
------------------------------------------------------------
------------------------------------------------------------
------------------------------------------------------------
------------------------------------------------------------
------------------------------------------------------------
------------------------------------------------------------
------------------------------------------------------------
------------------------------------------------------------
------------------------------------------------------------
------------------------------------------------------------
------------------------------------------------------------
------------------------------------------------------------
------------------------------------------------------------
------------------------------------------------------------
------------------------------------------------------------
------------------------------------------------------------
------------------------------------------------------------
------------------------------------------------------------
------------------------------------------------------------
------------------------------------------------------------
------------------------------------------------------------
------------------------------------------------------------
------------------------------------------------------------
------------------------------------------------------------
------------------------------------------------------------
------------------------------------------------------------
------------------------------------------------------------
------------------------------------------------------------
------------------------------------------------------------
------------------------------------------------------------
------------------------------------------------------------
------------------------------------------------------------
------------------------------------------------------------
------------------------------------------------------------
------------------------------------------------------------
------------------------------------------------------------
------------------------------------------------------------
------------------------------------------------------------
------------------------------------------------------------
------------------------------------------------------------
------------------------------------------------------------
------------------------------------------------------------
------------------------------------------------------------
------------------------------------------------------------
------------------------------------------------------------
------------------------------------------------------------
------------------------------------------------------------
------------------------------------------------------------
------------------------------------------------------------
------------------------------------------------------------
------------------------------------------------------------
------------------------------------------------------------
------------------------------------------------------------
------------------------------------------------------------
------------------------------------------------------------
------------------------------------------------------------
------------------------------------------------------------
------------------------------------------------------------
------------------------------------------------------------
------------------------------------------------------------
------------------------------------------------------------
------------------------------------------------------------
------------------------------------------------------------
------------------------------------------------------------
------------------------------------------------------------
------------------------------------------------------------
------------------------------------------------------------
------------------------------------------------------------
------------------------------------------------------------
------------------------------------------------------------
------------------------------------------------------------
------------------------------------------------------------
------------------------------------------------------------
------------------------------------------------------------
------------------------------------------------------------
------------------------------------------------------------
------------------------------------------------------------
------------------------------------------------------------
------------------------------------------------------------
------------------------------------------------------------
--------------------------tgtggt----------------------------
----gaaatcttttctacagaagtgtttattcttg-------------------------
------------------------------------gttttaaatgttggaaaa------
-----------------------------------------------taacgatttcatt
gttcagtgttacactgt-gcaacag-----------------------------------
---------------------------gaaaatctaaactagc-agcttatatgagcata
aaaaa-gaa--------aatgtacaataatttagaaca----------------------
-------------------------------------------------------aaatg
agattaatg-tatttttttaacttata------------------caagtagtagt----
------tttgatcaactttaggtattatactac---------------------------
------------------------------------------------------------
------------------------------------------------------------
------ataatag-----------------------------------------------
------------------------------------------------------------
------------------------------------------------------------
------------------------------------------------------------
------------------------------------------------------------
------------------------------------------------------------
------------------------------------------------------------
------------------------------------------------------------
------------------------------------------------------------
------------------------------------------------------------
------------------------------------------------------------
------------------------------------------------------------
------------------------------------------------------------
------------------------------------------------------------
------------------------------------------------------------
------------------------------------------------------------
------------------------------------------------------------
------------------------------------------------------------
------------------------------------------------------------
------------------------------------------------------------
------------------------------------------------------------
------------------------------------------------------------
------------------------------------------------------------
------------------------------------------------------------
------------------------------------------------------------
------------------------------------------------------------
----------------------a
>Tx1-39_DR|1476821
------------------------------------------------------------
------------------------------------------------------------
------------------------------------------------------------
------------------------------------------------------------
------------------------------------------------------------
------------------------------------------------------------
------------------------------------------------------------
------------------------------------------------------------
------------------------------------------------------------
------------------------------------------------------------
------------------------------------------------------------
------------------------------------------------------------
------------------------------------------------------------
------------------------------------------------------------
------------------------------------------------------------
------------------------------------------------------------
------------------------------------------------------------
------------------------------------------------------------
------------------------------------------------------------
------------------------------------------------------------
------------------------------------------------------------
------------------------------------------------------------
------------------------------------------------------------
------------------------------------------------------------
------------------------------------------------------------
------------------------------------------------------------
------------------------------------------------------------
------------------------------------------------------------
------------------------------------------------------------
------------------------------------------------------------
------------------------------------------------------------
------------------------------------------------------------
------------------------------------------------------------
------------------------------------------------------------
------------------------------------------------------------
------------------------------------------------------------
------------------------------------------------------------
------------------------------------------------------------
------------------------------------------------------------
------------------------------------------------------------
------------------------------------------------------------
------------------------------------------------------------
------------------------------------------------------------
------------------------------------------------------------
------------------------------------------------------------
------------------------------------------------------------
------------------------------------------------------------
------------------------------------------------------------
------------------------------------------------------------
------------------------------------------------------------
------------------------------------------------------------
------------------------------------------------------------
------------------------------------------------------------
------------------------------------------------------------
------------------------------------------------------------
------------------------------------------------------------
------------------------------------------------------------
------------------------------------------------------------
------------------------------------------------------------
------------------------------------------------------------
------------------------------------------------------------
------------------------------------------------------------
------------------------------------------------------------
------------------------------------------------------------
------------------------------------------------------------
------------------------------------------------------------
------------------------------------------------------------
------------------------------------------------------------
------------------------------------------------------------
------------------------------------------------------------
------------------------------------------------------------
------------------------------------------------------------
------------------------------------------------------------
------------------------------------------------------------
------------------------------------------------------------
------------------------------------------------------------
------------------------------------------------------------
------------------------------------------------------------
------------------------------------------------------------
------------------------------------------------------------
------------------------------------------------------------
-------------------------------------------ttaataaaaaaagttgg
agatttgcaatggagagtccttcatggggctattgctgtaaactctttcatttcaatttt
aaatcctgaaattagtccgctatgtcctttttgca----------atgaaagagaaaccc
tttttcatgtc---tttgtgaaatgtgttagattgggtccattgtttaagt---------
tattgcaaaa---aatttttgctagatgttgt----------------------------
----gagactttctcggttgaaacactcatcttcg-------------------------
------------------------------------gttttaaatatgtaaggagtaaga
---------------------------------------------------gattttctt
gtcaattattgaacttt-atactag-----------------------------------
---------------------------gacaagcaaaaatggc-tgtgtatgtgagcaga
aggag-gaa--------aattgaaaatagcacacaaca----------------------
-------------------------------------------------------taatg
tagtaactg-ttttttcaagcatgata------------------caagcaagagt----
------cttaactgattttagttactatataca----------------------aatgg
atgatttggaaa------------------------------ctttcgaaaata-tttgg
tgct--------------------------------------------------------
------ataataatg-ctttgtgttgcgtag-----------------------------
------------------------------------------------------------
-------------------------------------atgaaaacaatg-----------
------------------------------------------------------------
------------------------------------ttgtttttacactta---------
------------------------------------------------------------
-------------------------tttgaaatgttaag---------------------
----------------------------tttttctttgatgtaaatttaattgactaatt
------------------------------------------------------------
------------------------------------------------------tatagt
aata-------------------------------------ttgtgtctgttttaatgta
ataaagt-----------------------------------------------------
------------------------------------------------------------
----------------------------ttttgtaaaaatc-------------------
------------------------------------------------------------
---aa-------------------------------------------------------
------------------------------------------------------------
------------------------------------------------------------
------------------------------------------------------------
------------------------------------------------------------
------------------------------------------------------------
------------------------------------------------------------
------------------------------------------------------------
-------aaatctctgtctctctc-------------------tct--------------
------------------------------------------------------------
------------------------------------------------------------
-----------------------
>Tx1-39_DR|1476822
------------------------------------------------------------
------------------------------------------------------------
------------------------------------------------------------
------------------------------------------------------------
------------------------------------------------------------
------------------------------------------------------------
------------------------------------------------------------
------------------------------------------------------------
------------------------------------------------------------
------------------------------------------------------------
------------------------------------------------------------
------------------------------------------------------------
------------------------------------------------------------
------------------------------------------------------------
------------------------------------------------------------
------------------------------------------------------------
------------------------------------------------------------
------------------------------------------------------------
------------------------------------------------------------
------------------------------------------------------------
------------------------------------------------------------
------------------------------------------------------------
------------------------------------------------------------
------------------------------------------------------------
------------------------------------------------------------
------------------------------------------------------------
------------------------------------------------------------
------------------------------------------------------------
------------------------------------------------------------
------------------------------------------------------------
------------------------------------------------------------
------------------------------------------------------------
------------------------------------------------------------
------------------------------------------------------------
------------------------------------------------------------
------------------------------------------------------------
------------------------------------------------------------
------------------------------------------------------------
------------------------------------------------------------
------------------------------------------------------------
------------------------------------------------------------
------------------------------------------------------------
------------------------------------------------------------
------------------------------------------------------------
------------------------------------------------------------
------------------------------------------------------------
------------------------------------------------------------
------------------------------------------------------------
------------------------------------------------------------
------------------------------------------------------------
------------------------------------------------------------
------------------------------------------------------------
------------------------------------------------------------
------------------------------------------------------------
------------------------------------------------------------
------------------------------------------------------------
------------------------------------------------------------
------------------------------------------------------------
------------------------------------------------------------
------------------------------------------------------------
------------------------------------------------------------
------------------------------------------------------------
------------------------------------------------------------
------------------------------------------------------------
------------------------------------------------------------
------------------------------------------------------------
------------------------------------------------------------
------------------------------------------------------------
------------------------------------------------------------
------------------------------------------------------------
------------------------------------------------------------
------------------------------------------------------------
------------------------------------------------------------
------------------------------------------------------------
------------------------------------------------------------
------------------------------------------------------------
------------------------------------------------------------
------------------------------------------------------------
------------------------------------------------------------
------------------------------------------------------------
------------------------------------------------------------
------------------------------------------------------------
------------------------------------------------------------
------------------------------------------------------------
------------------------------------------------------------
-------------tttttgtactaattgtggt----------------------------
----aaaaacttctttatagaagtgttattttttg-------------------------
------------------------------------gtttcaaatatgttagtaagaaaa
---------------------------------------------------gatgctatg
gtcgactgtagaatttt-gtaaaaa-----------------------------------
---------------------------gtaaagcgaaattaac-tgtctatgagatcaga
aagga-gga--------aactgaaaagaatttagagca----------------------
-------------------------------------------------------aaatg
ggatttcag-----ttcatatatgggat-------gtatttgtatcatgttacaat----
------cttaattaaatatatttattatatgta----------------------tatgg
atcatggtggca------------------------------cctttgcaaata-tttgg
tggt--------------------------------------------------------
------tcaatagtg-ctttgtgttgtgta------------------------------
------------------------------------------------------------
------------------------------------------------------------
------------------------------------------------------------
------------------------------------------------------------
------------------------------------------------------------
------------------------------------------------------------
------------------------------------------------------------
------------------------------------------------------------
------------------------------------------------------------
------------------------------------------------------------
------------------------------------------------------------
------------------------------------------------------------
------------------------------------------------------------
------------------------------------------------------------
------------------------------------------------------------
------------------------------------------------------------
------------------------------------------------------------
------------------------------------------------------------
------------------------------------------------------------
------------------------------------------------------------
------------------------------------------------------------
------------------------------------------------------------
------------------------------------------------------------
------------------------------------------------------------
------------------------------------------------------------
-----------------------
>Tx1-39_DR|1563260
------------------------------------------------------------
------------------------------------------------------------
------------------------------------------------------------
------------------------------------------------------------
------------------------------------------------------------
------------------------------------------------------------
------------------------------------------------------------
------------------------------------------------------------
------------------------------------------------------------
------------------------------------------------------------
------------------------------------------------------------
------------------------------------------------------------
------------------------------------------------------------
------------------------------------------------------------
------------------------------------------------------------
------------------------------------------------------------
------------------------------------------------------------
------------------------------------------------------------
------------------------------------------------------------
------------------------------------------------------------
------------------------------------------------------------
------------------------------------------------------------
------------------------------------------------------------
------------------------------------------------------------
------------------------------------------------------------
------------------------------------------------------------
------------------------------------------------------------
------------------------------------------------------------
------------------------------------------------------------
------------------------------------------------------------
------------------------------------------------------------
------------------------------------------------------------
------------------------------------------------------------
------------------------------------------------------------
------------------------------------------------------------
------------------------------------------------------------
------------------------------------------------------------
------------------------------------------------------------
------------------------------------------------------------
------------------------------------------------------------
------------------------------------------------------------
------------------------------------------------------------
------------------------------------------------------------
------------------------------------------------------------
------------------------------------------------------------
------------------------------------------------------------
------------------------------------------------------------
------------------------------------------------------------
------------------------------------------------------------
------------------------------------------------------------
------------------------------------------------------------
------------------------------------------------------------
------------------------------------------------------------
------------------------------------------------------------
------------------------------------------------------------
------------------------------------------------------------
------------------------------------------------------------
------------------------------------------------------------
------------------------------------------------------------
------------------------------------------------------------
------------------------------------------------------------
------------------------------------------------------------
------------------------------------------------------------
------------------------------------------------------------
------------------------------------------------------------
------------------------------------------------------------
------------------------------------------------------------
------------------------------------------------------------
------------------------------------------------------------
------------------------------------------------------------
------------------------------------------------------------
------------------------------------------------------------
------------------------------------------------------------
------------------------------------------------------------
------------------------------------------------------------
------------------------------------------------------------
------------------------------------------------------------
------------------------------------------------------------
------------------------------------------------------------
------------------------------------------------------------
------------------------------------------------------------
------------------------------------------------------------
------------------------------------------------------------
------------------------------------------------------------
------------------------------------------------------------
------------------------------------------------------------
------------------------------------------------------------
------------------------------------------------------------
----------------------------------------------------------tt
gtg---------------------------------------------------------
------------------------------------------------------------
------------------------------------------------------------
------------------------------------------------------------
----------ctctgttaaagatggag---------------------------------
-------------------------------------------------------aacta
atatttataaaa-----------------------------ctgcttgagtaaaatgtgc
tttt-gat----------------------------------------------------
----------------aattgtggtgttttt-----------------------------
------------------------------------------------------------
------------------------------------------------------------
------------------------------------------------------------
------------------------------------------------------------
------------------------------------------------------------
-------------------------aatgaaatacacaa---------------------
------------------------------------------------------------
------------------------------------------------------------
------------------------------------------------------------
------------------------------------------------------------
------------------------------------------------------------
------------------------------------------------------------
-------------------------cgagttttaaaaatca-------------------
------------------------------------------------------------
------------------------------------------------------------
------------------------------------------------------------
------------------------------------------------------------
------------------------------------------------------------
------------------------------------------------------------
------------------------------------------------------------
------------------------------------------------------------
------------------------------------------------------------
------aatctctctctctctctc-------------------tctctctc---------
------------------------------------------------------------
------------------------------------------------------------
-----------------------
>Tx1-39_DR|1563261
------------------------------------------------------------
------------------------------------------------------------
------------------------------------------------------------
------------------------------------------------------------
------------------------------------------------------------
------------------------------------------------------------
------------------------------------------------------------
------------------------------------------------------------
------------------------------------------------------------
------------------------------------------------------------
------------------------------------------------------------
------------------------------------------------------------
------------------------------------------------------------
------------------------------------------------------------
------------------------------------------------------------
------------------------------------------------------------
------------------------------------------------------------
------------------------------------------------------------
------------------------------------------------------------
------------------------------------------------------------
------------------------------------------------------------
------------------------------------------------------------
------------------------------------------------------------
------------------------------------------------------------
------------------------------------------------------------
------------------------------------------------------------
------------------------------------------------------------
------------------------------------------------------------
------------------------------------------------------------
------------------------------------------------------------
------------------------------------------------------------
------------------------------------------------------------
------------------------------------------------------------
------------------------------------------------------------
------------------------------------------------------------
------------------------------------------------------------
------------------------------------------------------------
------------------------------------------------------------
------------------------------------------------------------
------------------------------------------------------------
------------------------------------------------------------
------------------------------------------------------------
------------------------------------------------------------
------------------------------------------------------------
------------------------------------------------------------
------------------------------------------------------------
------------------------------------------------------------
------------------------------------------------------------
------------------------------------------------------------
------------------------------------------------------------
------------------------------------------------------------
------------------------------------------------------------
------------------------------------------------------------
------------------------------------------------------------
------------------------------------------------------------
------------------------------------------------------------
------------------------------------------------------------
------------------------------------------------------------
------------------------------------------------------------
------------------------------------------------------------
------------------------------------------------------------
------------------------------------------------------------
------------------------------------------------------------
------------------------------------------------------------
------------------------------------------------------------
------------------------------------------------------------
------------------------------------------------------------
------------------------------------------------------------
------------------------------------------------------------
------------------------------------------------------------
------------------------------------------------------------
------------------------------------------------------------
------------------------------------------------------------
------------------------------------------------------------
------------------------------------------------------------
------------------------------------------------------------
------------------------------------------------------------
------------------------------------------------------------
------------------------------------------------------------
------------------------------------------------------------
------------------------------------------------------------
------------------------------------------------------------
------------------------------------------------------------
------------------------------------------------------------
------------------------------------------------------------
------------------------------------------------------------
------------------------------------------------------------
------------------------------------------------------------
------------------------------------------------------------
------------------------------------------------------------
------------------------------------------------------------
----------------------aacacactgtagaaca----------------------
-------------------------------------------------------taatg
tagtggtta-ctttttcaagtatggta------------------caggtacgggt----
------tttg---gatttttatgactatgagca----------------------catgg
atgatttgga-----------------------------------------aca-cttgg
tgct--------------------------------------------------------
------gtaacagtg-ctttgtgctgtttgt-----------------------------
------------------------------------------------------------
-------------------------------------atgagactaatg-----------
------------------------------------------------------------
------------------------------------ttgtttctactttag---------
------------------------------------------------------------
-------------------------cttgaaatgcaca----------------------
-------------------------------tggtcttataaacctggaaatgaattatt
------------------------------------------------------------
------------------------------------------------------tatagg
tgta-------------------------------------ttgtattggctttaatgta
ata---------------------------------------------------------
------------------------------------------------------------
------------------------------------------------------------
------------------------------------------------------------
---aa-------------------------------------------------------
------------------------------------------------------------
------------------------------------------------------------
------------------------------------------------------------
------------------------------------------------------------
------------------------------------------------------------
------------------------------------------------------------
------------------------------------------------------------
--------gttctctctctctctt-------------------tct--------------
------------------------------------------------------------
------------------------------------------------------------
-----------------------
>Tx1-39_DR|1563262
------------------------------------------------------------
------------------------------------------------------------
------------------------------------------------------------
------------------------------------------------------------
------------------------------------------------------------
------------------------------------------------------------
------------------------------------------------------------
------------------------------------------------------------
------------------------------------------------------------
------------------------------------------------------------
------------------------------------------------------------
------------------------------------------------------------
------------------------------------------------------------
------------------------------------------------------------
------------------------------------------------------------
------------------------------------------------------------
------------------------------------------------------------
------------------------------------------------------------
------------------------------------------------------------
------------------------------------------------------------
------------------------------------------------------------
------------------------------------------------------------
------------------------------------------------------------
------------------------------------------------------------
------------------------------------------------------------
------------------------------------------------------------
------------------------------------------------------------
------------------------------------------------------------
------------------------------------------------------------
------------------------------------------------------------
------------------------------------------------------------
------------------------------------------------------------
------------------------------------------------------------
------------------------------------------------------------
------------------------------------------------------------
------------------------------------------------------------
------------------------------------------------------------
------------------------------------------------------------
------------------------------------------------------------
------------------------------------------------------------
------------------------------------------------------------
------------------------------------------------------------
------------------------------------------------------------
------------------------------------------------------------
------------------------------------------------------------
------------------------------------------------------------
------------------------------------------------------------
------------------------------------------------------------
------------------------------------------------------------
------------------------------------------------------------
------------------------------------------------------------
------------------------------------------------------------
------------------------------------------------------------
------------------------------------------------------------
------------------------------------------------------------
------------------------------------------------------------
------------------------------------------------------------
------------------------------------------------------------
------------------------------------------------------------
------------------------------------------------------------
------------------------------------------------------------
------------------------------------------------------------
------------------------------------------------------------
------------------------------------------------------------
------------------------------------------------------------
------------------------------------------------------------
------------------------------------------------------------
------------------------------------------------------------
------------------------------------------------------------
------------------------------------------------------------
------------------------------------------------------------
------------------------------------------------------------
------------------------------------------------------------
------------------------------------------------------------
------------------------------------------------------------
------------------------------------------------------------
------------------------------------------------------------
------------------------------------------------------------
------------------------------------------------------------
------------------------------------------------------------
------------------------------------------------------------
------------------------------------------------------------
------------------------------------------------------------
------------------------------------------------------------
------------------------------------------------------------
------------------------------------------------------------
------------------------------------------------------------
------------------------------------------------------------
------------------------------------------------------------
------------------------------------------------------------
------------------------------------------------------------
------------------------------------------------------------
------------------------------------------------------------
---------------------atggta------------------tgtgcaagatt----
------cttaattgattttaattattataaata---------------------gtgtgg
atgatcttgaaaata----------------------------------------tttga
tgtt--------------------------------------------------------
------gcaatagtg-ccttgtgctgtttat-----------------------------
------------------------------------------------------------
-------------------------------------tagaaaagtgtgtttcttt----
------------------------------------------------------------
------------------------------------------------------------
------------------------------------------------------------
------------------------------------------------------------
------------------------------------------------------------
------------------------------------------------------------
------------------------------------------------------------
------------------------------------------------------------
------------------------------------------------------------
------------------------------------------------------------
------------------------------------------------------------
------------------------------------------------------------
------------------------------------------------------------
------------------------------------------------------------
------------------------------------------------------------
------------------------------------------------------------
------------------------------------------------------------
------------------------------------------------------------
------------------------------------------------------------
------------------------------------------------------------
------------------------------------------------------------
------------------------------------------------------------
------------------------------------------------------------
----------------------t
>Tx1-39_DR|1563263
------------------------------------------------------------
------------------------------------------------------------
------------------------------------------------------------
------------------------------------------------------------
------------------------------------------------------------
------------------------------------------------------------
------------------------------------------------------------
------------------------------------------------------------
------------------------------------------------------------
------------------------------------------------------------
------------------------------------------------------------
------------------------------------------------------------
------------------------------------------------------------
------------------------------------------------------------
------------------------------------------------------------
------------------------------------------------------------
------------------------------------------------------------
------------------------------------------------------------
------------------------------------------------------------
------------------------------------------------------------
------------------------------------------------------------
------------------------------------------------------------
------------------------------------------------------------
------------------------------------------------------------
------------------------------------------------------------
------------------------------------------------------------
------------------------------------------------------------
------------------------------------------------------------
------------------------------------------------------------
------------------------------------------------------------
------------------------------------------------------------
------------------------------------------------------------
------------------------------------------------------------
------------------------------------------------------------
------------------------------------------------------------
------------------------------------------------------------
------------------------------------------------------------
------------------------------------------------------------
------------------------------------------------------------
------------------------------------------------------------
------------------------------------------------------------
------------------------------------------------------------
------------------------------------------------------------
------------------------------------------------------------
------------------------------------------------------------
------------------------------------------------------------
------------------------------------------------------------
------------------------------------------------------------
------------------------------------------------------------
------------------------------------------------------------
------------------------------------------------------------
------------------------------------------------------------
------------------------------------------------------------
------------------------------------------------------------
------------------------------------------------------------
------------------------------------------------------------
------------------------------------------------------------
------------------------------------------------------------
------------------------------------------------------------
------------------------------------------------------------
------------------------------------------------------------
------------------------------------------------------------
------------------------------------------------------------
------------------------------------------------------------
------------------------------------------------------------
------------------------------------------------------------
------------------------------------------------------------
------------------------------------------------------------
------------------------------------------------------------
------------------------------------------------------------
------------------------------------------------------------
------------------------------------------------------------
------------------------------------------------------------
------------------------------------------------------------
------------------------------------------------------------
------------------------------------------------------------
------------------------------------------------------------
------------------------------------------------------------
------------------------------------------------------------
------------------------------------------------------------
------------------------------------------------------------
------------------------------------------------------------
------------------------------------------------------------
------------------------------------------------------------
------------------------------------------------------------
------------------------------------------------------------
------------------------------------------------------------
------------------------------------------------------------
-----------------------------------------------------------t
gtcaactaatcaattta-atatcag-----------------------------------
---------------------------gacaagcaaaaatagc-tttacatttaagcaaa
atgc-------------agtggagacattttcatggca----------------------
------------------------------------------------------ttaatg
caattaact-ctttcatttctatttta--------------aatccagaaataagtg---
------------------------------------------------------------
-------------------------------------------------------ctaaa
tgc---------------------------------------------------------
----------------ctcttttttatttgaa----------------------------
------------------------------------------------------------
-------------------------------------aggaagtcaatatt---------
------------------------------------------------------------
----------------------------------taatgcctttattcaat-----gc--
------------------------------------------------------------
------------------------------------------------------------
---------------------------------------tatagattaaaacatcttatt
tg----------------------------------------------------------
------------------------------------------------------------
------------------------------------------------------------
------------------------------------------------------------
------------------------------------------------------------
-------------------------ttttttagtagaatt--------------------
------------------------------------------------------------
------------------------------------------------------------
------------------------------------------------------------
------------------------------------------------------------
------------------------------------------------------------
------------------------------------------------------------
------------------------------------------------------------
------------------------------------------------------------
------------------------------------------------------------
------------------------------------------------------------
------------------------------------------------------------
------------------------------------------------------------
-----------------------
>Tx1-39_DR|1563264
------------------------------------------------------------
------------------------------------------------------------
------------------------------------------------------------
------------------------------------------------------------
------------------------------------------------------------
------------------------------------------------------------
------------------------------------------------------------
------------------------------------------------------------
------------------------------------------------------------
------------------------------------------------------------
------------------------------------------------------------
------------------------------------------------------------
------------------------------------------------------------
------------------------------------------------------------
------------------------------------------------------------
------------------------------------------------------------
------------------------------------------------------------
------------------------------------------------------------
------------------------------------------------------------
------------------------------------------------------------
------------------------------------------------------------
------------------------------------------------------------
------------------------------------------------------------
------------------------------------------------------------
------------------------------------------------------------
------------------------------------------------------------
------------------------------------------------------------
------------------------------------------------------------
------------------------------------------------------------
------------------------------------------------------------
------------------------------------------------------------
------------------------------------------------------------
------------------------------------------------------------
------------------------------------------------------------
------------------------------------------------------------
------------------------------------------------------------
------------------------------------------------------------
------------------------------------------------------------
------------------------------------------------------------
------------------------------------------------------------
------------------------------------------------------------
------------------------------------------------------------
------------------------------------------------------------
------------------------------------------------------------
------------------------------------------------------------
------------------------------------------------------------
------------------------------------------------------------
------------------------------------------------------------
------------------------------------------------------------
------------------------------------------------------------
------------------------------------------------------------
------------------------------------------------------------
------------------------------------------------------------
------------------------------------------------------------
------------------------------------------------------------
------------------------------------------------------------
------------------------------------------------------------
------------------------------------------------------------
------------------------------------------------------------
------------------------------------------------------------
------------------------------------------------------------
------------------------------------------------------------
------------------------------------------------------------
------------------------------------------------------------
------------------------------------------------------------
------------------------------------------------------------
------------------------------------------------------------
------------------------------------------------------------
------------------------------------------------------------
------------------------------------------------------------
------------------------------------------------------------
------------------------------------------------------------
------------------------------------------------------------
------------------------------------------------------------
------------------------------------------------------------
------------------------------------------------------------
------------------------------------------------------------
------------------------------------------------------------
------------------------------------------------------------
------------------------------------------------------------
------------------------------------------------------------
------------------------------------------------------------
------------------------------------------------------------
------------------------------------------------------------
------------------------------------------------------------
------------------------------------------------------------
------------------------------------------------------------
-------------------------------------------atgtgtagaaaaaaata
---------------------------------------------------aattttctt
gttaactgttacatttt-gtaacag-----------------------------------
---------------------------gacaagctaaaatggc-tgtttatatgagcaga
agaag-gaa--------aattgaacacaacgtagagca----------------------
-------------------------------------------------------taatg
tagttgttg-tattttcaagtatggta------------------caggcaagggt----
-------ttgactgattttaattactatgagca----------------------tatgg
atgatttggtca------------------------------cttttaaaaaca-tttgg
tgct--------------------------------------------------------
------ataacaggg--------ctgtatgg-----------------------------
------------------------------------------------------------
-------------------------------------atcagaagaatg-----------
------------------------------------------------------------
------------------------------------ttgtttttactttta---------
------------------------------------------------------------
-------------------------tttgaaatgaata----------------------
-------------------------------tggtct--tacaacttgaaataaattgtt
------------------------------------------------------------
------------------------------------------------------tatagt
tgta-------------------------------------ttttgtttattttaatgta
ataaagt-----------------------------------------------------
------------------------------------------------------------
-----------------------------tttgtacagtaa-------------------
------------------------------------------------------------
---aact-----------------------------------------------------
------------------------------------------------------------
------------------------------------------------------------
------------------------------------------------------------
------------------------------------------------------------
-ctctctc----------------------------------------------------
---------------------------tctctc---------------------------
------------------------------------------------------------
------tctctctctctctctctc-------------------tctctctctctct----
-----------------------------------------------------ctctctc
tctctc----------------------------------------tct-----------
----------------------c
>Tx1-39_DR|1563265
------------------------------------------------------------
------------------------------------------------------------
------------------------------------------------------------
------------------------------------------------------------
------------------------------------------------------------
------------------------------------------------------------
------------------------------------------------------------
------------------------------------------------------------
------------------------------------------------------------
------------------------------------------------------------
------------------------------------------------------------
------------------------------------------------------------
------------------------------------------------------------
------------------------------------------------------------
------------------------------------------------------------
------------------------------------------------------------
------------------------------------------------------------
------------------------------------------------------------
------------------------------------------------------------
------------------------------------------------------------
------------------------------------------------------------
------------------------------------------------------------
------------------------------------------------------------
------------------------------------------------------------
------------------------------------------------------------
------------------------------------------------------------
------------------------------------------------------------
------------------------------------------------------------
------------------------------------------------------------
------------------------------------------------------------
------------------------------------------------------------
------------------------------------------------------------
------------------------------------------------------------
------------------------------------------------------------
------------------------------------------------------------
------------------------------------------------------------
------------------------------------------------------------
------------------------------------------------------------
------------------------------------------------------------
------------------------------------------------------------
------------------------------------------------------------
------------------------------------------------------------
------------------------------------------------------------
------------------------------------------------------------
------------------------------------------------------------
------------------------------------------------------------
------------------------------------------------------------
------------------------------------------------------------
------------------------------------------------------------
------------------------------------------------------------
------------------------------------------------------------
------------------------------------------------------------
------------------------------------------------------------
------------------------------------------------------------
------------------------------------------------------------
------------------------------------------------------------
------------------------------------------------------------
------------------------------------------------------------
------------------------------------------------------------
------------------------------------------------------------
------------------------------------------------------------
------------------------------------------------------------
------------------------------------------------------------
------------------------------------------------------------
------------------------------------------------------------
------------------------------------------------------------
------------------------------------------------------------
------------------------------------------------------------
------------------------------------------------------------
------------------------------------------------------------
------------------------------------------------------------
------------------------------------------------------------
------------------------------------------------------------
------------------------------------------------------------
------------------------------------------------------------
------------------------------------------------------------
------------------------------------------------------------
------------------------------------------------------------
------------------------------------------------------------
------------------------------------------------------------
------------------------------------------------------------
------------------------------------------------------------
------------------------------------------------------------
------------------------------------------------------------
------------------------------------------------------------
------------------------------------------------------------
------------------------------------------------------------
------------------------------------gttttaaatatttaatgaatagat
--------------------------------------------catttgtatttttttt
atttgttgt---------------------------------------------------
---------------------------gccaagcaaaactgtatttttttcataagcagg
atgat---------atgggtggaacaaaatgtagaaaa----------------------
-------------------------------------------------------gaatg
tagttgcat-catttttaagcgctg--------------------caagcaagaat----
------attggttgattttaattactataaacg----------------------aatgt
atgatt------------------------------------------------------
------------------------------------------------------------
------------------------------------------------------------
------------------------------------------------------------
------------------------------------------------------------
------------------------------------------------------------
------------------------------------------------------------
------------------------------------------------------------
------------------------------------------------------------
------------------------------------------------------------
------------------------------------------------------------
------------------------------------------------------------
------------------------------------------------------------
------------------------------------------------------------
------------------------------------------------------------
------------------------------------------------------------
------------------------------------------------------------
------------------------------------------------------------
------------------------------------------------------------
------------------------------------------------------------
------------------------------------------------------------
------------------------------------------------------------
------------------------------------------------------------
------------------------------------------------------------
------------------------------------------------------------
------------------------------------------------------------
------------------------------------------------------------
------------------------------------------------------------
-----------------------
>Tx1-39_DR|1563266
tctctctcacttccggtgtgagtgtttgggcacgagaggacgggtgtgtgggagtgtgcg
tggtgagtgaaagcgatctgcttctatctctttac-tttttttcttgctgcttgtttcta
actgcttaatttgtttgacaccctgttgttgacttgttgagccgtgtgctgctactcatt
gcgagggcagtatgacggctccacggtcacaagggctaaacaatctaacgcggcgtcatg
gggtgaaggtggcgtccgcagtgacagtagaggattgttgtttggcgatag-------gt
gaagtcgtggggcatgagcacatcatatctgcttcgcgaatgaacagtgtcatagttgtt
ttcctcagtacggtggagaaagctaatgaattggtggaatctggcattgtggtggataat
ctttttacacctgtacttccgctattcttaccatctaggaaagttttgttatcaaatgtc
ccgccgtttgttactgatgatactttagtgagaataatgtctcgctacggtaaagtggtg
tcacctataaagatgataccgattggttgtaagtccccgctattgaaacatgttgtttcc
ttcagacgctttctttttatgattttaaaggaagatgaagaactggatgtgtctttacac
cttaaagttgaggattgtgattatgtaatttatgtcacaacggagaaaatgaggtgtttc
aactgcgggaaaaaagggcatttaattcgtttatgcccaaaagtaaatgagaaaagatcc
gaaaatgataacggtagtgctggtgcgtcaactgaggctggcacatcaagtgatgtgacg
tcggtaactaaagttacgacaatcaatgagaaagatgaagtgcggcaatctgaaaatgag
tccgctcaagaggaaaatttaaaaactgtggtgggaaagagctcttctgatactcctctc
tcaaatcctgatacacagtgcagtgaaaaacacaaagacaacgtcaaatctgatgttgca
ctgtctaatgtgcgatggagtgactctgaattagaaacggagcaaagtcactttaaagtt
ccttcaaaaaggaaaaaggctaacatttttcaatctagtaaagc----caaaaaaactga
agtagacgatggttgtagtgatgatggaatggagagtggcagtgagtcttctagttcaag
catatgcttgtctcagaatgactgctccactcgtagttatgaggttgatgaaattaaact
ctttcttagggttacaaaaaacaaaagaggggtggaagtttctgattattttcctgacac
gaaacagtttgttgagaaaactaaactatata----------------------------
------------------------------------------------------------
------------------------------------------------------------
------------------------------------------------------------
------------------------------------------------------------
------------------------------------------------------------
------------------------------------------------------------
------------------------------------------------------------
------------------------------------------------------------
------------------------------------------------------------
------------------------------------------------------------
------------------------------------------------------------
------------------------------------------------------------
------------------------------------------------------------
------------------------------------------------------------
------------------------------------------------------------
------------------------------------------------------------
------------------------------------------------------------
------------------------------------------------------------
------------------------------------------------------------
------------------------------------------------------------
------------------------------------------------------------
------------------------------------------------------------
------------------------------------------------------------
------------------------------------------------------------
------------------------------------------------------------
------------------------------------------------------------
------------------------------------------------------------
------------------------------------------------------------
------------------------------------------------------------
------------------------------------------------------------
------------------------------------------------------------
------------------------------------------------------------
------------------------------------------------------------
------------------------------------------------------------
------------------------------------------------------------
------------------------------------------------------------
------------------------------------------------------------
------------------------------------------------------------
------------------------------------------------------------
------------------------------------------------------------
------------------------------------------------------------
------------------------------------------------------------
------------------------------------------------------------
------------------------------------------------------------
------------------------------------------------------------
------------------------------------------------------------
------------------------------------------------------------
------------------------------------------------------------
------------------------------------------------------------
------------------------------------------------------------
------------------------------------------------------------
------------------------------------------------------------
------------------------------------------------------------
------------------------------------------------------------
------------------------------------------------------------
------------------------------------------------------------
------------------------------------------------------------
------------------------------------------------------------
------------------------------------------------------------
------------------------------------------------------------
------------------------------------------------------------
------------------------------------------------------------
------------------------------------------------------------
------------------------------------------------------------
------------------------------------------------------------
------------------------------------------------------------
------------------------------------------------------------
------------------------------------------------------------
------------------------------------------------------------
------------------------------------------------------------
------------------------------------------------------------
------------------------------------------------------------
------------------------------------------------------------
------------------------------------------------------------
------------------------------------------------------------
------------------------------------------------------------
------------------------------------------------------------
------------------------------------------------------------
------------------------------------------------------------
------------------------------------------------------------
------------------------------------------------------------
------------------------------------------------------------
------------------------------------------------------------
------------------------------------------------------------
------------------------------------------------------------
------------------------------------------------------------
------------------------------------------------------------
------------------------------------------------------------
------------------------------------------------------------
------------------------------------------------------------
------------------------------------------------------------
------------------------------------------------------------
------------------------------------------------------------
------------------------------------------------------------
------------------------------------------------------------
------------------------------------------------------------
------------------------------------------------------------
------------------------------------------------------------
------------------------------------------------------------
------------------------------------------------------------
-----------------------
>Tx1-39_DR|1563267
------------------------------------------------------------
------------------------------------------------------------
------------------------------------------------------------
------------------------------------------------------------
------------------------------------------------------------
------------------------------------------------------------
------------------------------------------------------------
------------------------------------------------------------
------------------------------------------------------------
------------------------------------------------------------
------------------------------------------------------------
------------------------------------------------------------
------------------------------------------------------------
------------------------------------------------------------
------------------------------------------------------------
------------------------------------------------------------
------------------------------------------------------------
------------------------------------------------------------
------------------------------------------------------------
------------------------------------------------------------
------------------------------------------------------------
------------------------------------------------------------
----------------------------tatacatcagaaggtttgttcacagacaaaga
gagatttcgcttaaagaagtttgtgacaaaattgctggctgaggacgtaaatgaaggaaa
tgatattgcttaagactatgagtttgaaagagagtgtgtgcacttttttgttgtgtttgt
tcttctcttttcctttaattattggtgagctaaatattgcgacaatcaatgttaatggtt
taagagaagctaataagagggctaaagtttttgaagtgataaaacaaaaaaaagttgatg
ttgccatgttgcaggaaacacatagcgactttagaaatgctgctaagtgggcagtagaat
gggatggggtctcagttttaagccacaacacatcccttagtggaggagttgcaattcttt
ttaataaaaattgtactcctcattcatatcaagtggaagaatttgttaatgggagactct
taaaagttagagccatctttgataaagttagttttaatttcatttgtgtgtatgtcccta
cttcagctctagaaaggatggtgtttttaaatacactttgttctgttatacaaaattgtt
gtgtagaagagtatctttttctgggtggagattttaattgcacaatgtctaaattagaca
ggaatcatgcagaaccccatttgccttctc-aaaatcgcttaattcaacttgttaaggca
catgagctgtgtgatgtctggaggcaattgaatgggacacaaaaacagtacacctggact
catgttagggataatgttatctccttagctaggctggacaggttttatgcgtttaaacat
caatgcaatgtaataagaaagtgttcgatcatcccgttgagttttactgatcacagtatg
gtacaatgtaatgt-tttttttaattcaattaaaaccaagagtgcatattggcaattaaa
tgtaaacttgttaaatgacaatttttttagagatgcttttaaaatgttttggagtgagtt
taggacaataaaaagttcttttagttctgtaaaacaatggtgggactttggtaaagcaca
gattaaacagttttgtatacaatttactcaaaacgttactaaagaaactggtttagctat
gaatgccttggaggctgaaattttaaaaattcaggaattagctgaacaatctggcgatca
aggagtttttgatctgttagtcaac--aaaaaaacacagttagctgatttgctggatttt
aaaacacagggagctctggtcagatcaagatttcagagtataaatcaaatggatgctcct
tccaggttttttttttaacctagaaaagaagaatggacagagcaggaccatccatgcttt
atattctgaatcagggagattgttgacagagccaaatgaaatttgcaggagagcaactag
tttttatcaagaattatataaaaatgagctcagagtaaactatggaactgaacatgattt
cttcagcggtttaccacaggtctcagaggaggctaataaggaaatctcaggtgcactgag
tgaagcagagttgtggaaagccctccaagaaatggagtcaggaaaggctccagggattga
tggtttaccagttgactggtataaaaccttttggtctgatctaagagaagatctaatgga
ggtgctgaatgagagtctggctgagggccgactaccactgagctgccgaagagcggtttt
aactcttttgccgaaaaaaggtcacctggcagatatcaagtgttggagacccgtatcttt
actctgtagcgactataagctgctctccaaagtcttggcaaatcggctgacagggataat
gagctctgtcatccatcctgaccagacctactgtgtgccagacagatcaatttttgacaa
tgtttcacttgttcgtgatttgtttgaagtctccaagacattaaatatagattgtggctt
aatttctctggatcaagagaaagcttttgatcgggtagaacatcattatctttggacagt
tttaagtgtttttggcttttctcagaaatttattgattatgttaaagttctttatagtga
cgttgagagtattttaaaaattaatggtggcttgggtgccccttttaaaatttgcagagg
tattagacaagggtgttcattatctggtatgctttattctttagcaattgaacccttttt
aaataaaataagaactaaattgcatggcatagtcttaccaaattgtaaaaataacctcac
attgtcagcttatgctgatgatgtgattgttatggctggaaaccaaactgacattcaagt
attaataaagttactttcaatttttaaagaactgtcttctgcaaaggtaaattggaggaa
aagcgaggcaatattgctgggaaactggagggggggg-aaaccgtttttaccagaaggtt
tagaatggaaaaaatgtggtctcaaatatttaggtgtttttttaggtgatgaactaacag
tacaaaaaaa-ttgggaaggggtatttgaaggaattaaaggtaggcttgagaaatggaaa
tatttatcaccaaaaatgtcatttagaggccgcatcctaataatcaacaatttggttgca
tcctcgttatggcacaaatttacttgtgttgatcctcccatttaccttttaactaaaata
caatctgttttagtggattttttctgggacaaactacactggattccacaaagtgtgttg
ttcttgcctaaagaggagagtgggcaagggttaattcatttgcaaagtaggttgacaacg
tttaggttgcaacatatccaaagacttttaaatggttctgttgaatataagtggtgtgct
gttgcttttataattttacacaagcttggaaatcttggtttagataaaactctttttctt
ttagaccctaaaaaattggacacttctgttttaccgatcttctacaagaacatttttaaa
gtgtggagtctttttgtctttaaacgaacaatggatatactgtcacttcattggcttctg
gaagaacctttaattcttggagcacgctttgacatatcttcagaagggacataccctggt
cttaacaaggcacttatagacaataatgtcatcaagctgctacatttacttgaattgact
gatcgtgattttaagcactctgaggaagttgttaagcgtttgggtttcaggtctgctcgc
ctaattgaacaggcaattctgagatggagaactgtccttaaaccggcagaatggttgttg
ttgtccag-tctttgggatggaaaaagcatcccgaatccaacagactctttcccactttt
gtatatttcggtcaatacagagaatttttctggtgtccttttggaatctgttgagtcaat
gtgtgttaattttttatcttgtactggaaaagttttgtataagttctgtgtgataaactt
aaataagaaaatgttagacaaaaggagtgacactccatggcttgatttttttaaacttga
gaatgaagtaaaacctcaatggagagcactgtacaaaccaccattaatgaaaaaagttgg
tgatttgcaatggagagtccttcatggggctatagctgtaaactctttcatttcaatttt
aaatcctgaaattagtccgctatgtcctttttgca----------atgaaagagaaacca
tttttcatgtc---tttgtgaaatgtgttagattgggtccattgtttaagt---------
tattgcaaag---tttttttgctagatgtttt----------------------------
----gagactttctcgattgaaacattcatcttcg-------------------------
------------------------------------gttttaaatatgtaaggagtaaga
---------------------------------------------------gattttctt
gttaattactgaatttt-atactag-----------------------------------
---------------------------gacaagcaaaaatggc-tgtgtatgtgagcaga
aggag-gaa--------aattgaaaataacacacaaca----------------------
-------------------------------------------------------taatg
tagtaattg-ttttttcaagcatgata------------------caagcaagagt----
------cttaactgattttagttactatataca----------------------aatgg
atgatttggaaa------------------------------ctttcgaaaata-tttgg
tgct--------------------------------------------------------
------ataataatg-ctttgtgttgcgtag-----------------------------
------------------------------------------------------------
-------------------------------------atgaaaacaatg-----------
------------------------------------------------------------
------------------------------------ttgtttttacactta---------
------------------------------------------------------------
-------------------------tttgaaatgcatag---------------------
----------------------------tttttcattgatgtaaattgaattgactaatt
------------------------------------------------------------
------------------------------------------------------tatagt
aata-------------------------------------ttgtgtttgttttaatgta
ataaagt-----------------------------------------------------
------------------------------------------------------------
------------------------------------------------------------
------------------------------------------------------------
------------------------------------------------------------
------------------------------------------------------------
------------------------------------------------------------
------------------------------------------------------------
------------------------------------------------------------
------------------------------------------------------------
------------------------------------------------------------
------------------------------------------------------------
------------------------------------------------------------
------------------------------------------------------------
------------------------------------------------------------
-----------------------
>Tx1-39_DR|1675950
------------------------------------------------------------
------------------------------------------------------------
------------------------------------------------------------
------------------------------------------------------------
------------------------------------------------------------
------------------------------------------------------------
------------------------------------------------------------
------------------------------------------------------------
------------------------------------------------------------
------------------------------------------------------------
------------------------------------------------------------
------------------------------------------------------------
------------------------------------------------------------
------------------------------------------------------------
------------------------------------------------------------
------------------------------------------------------------
------------------------------------------------------------
------------------------------------------------------------
------------------------------------------------------------
------------------------------------------------------------
------------------------------------------------------------
------------------------------------------------------------
------------------------------------------------------------
------------------------------------------------------------
------------------------------------------------------------
------------------------------------------------------------
------------------------------------------------------------
------------------------------------------------------------
------------------------------------------------------------
------------------------------------------------------------
------------------------------------------------------------
------------------------------------------------------------
------------------------------------------------------------
------------------------------------------------------------
------------------------------------------------------------
------------------------------------------------------------
------------------------------------------------------------
------------------------------------------------------------
------------------------------------------------------------
------------------------------------------------------------
------------------------------------------------------------
------------------------------------------------------------
------------------------------------------------------------
------------------------------------------------------------
------------------------------------------------------------
------------------------------------------------------------
------------------------------------------------------------
------------------------------------------------------------
------------------------------------------------------------
------------------------------------------------------------
------------------------------------------------------------
------------------------------------------------------------
------------------------------------------------------------
------------------------------------------------------------
------------------------------------------------------------
------------------------------------------------------------
------------------------------------------------------------
------------------------------------------------------------
------------------------------------------------------------
------------------------------------------------------------
------------------------------------------------------------
------------------------------------------------------------
------------------------------------------------------------
------------------------------------------------------------
------------------------------------------------------------
------------------------------------------------------------
------------------------------------------------------------
------------------------------------------------------------
------------------------------------------------------------
------------------------------------------------------------
------------------------------------------------------------
------------------------------------------------------------
------------------------------------------------------------
------------------------------------------------------------
------------------------------------------------------------
------------------------------------------------------------
------------------------------------------------------------
------------------------------------------------------------
------------------------------------------------------------
------------------------------------------------------------
------------------------------------------------------------
------------------------------------------------------------
------------------------------------------------------------
------------------------------------------------------------
------------------------------------------------------------
------------------------------------------------------------
------------------------------------------------------------
------------------------------------------------------------
------------------------------------------------------------
------------------------------------------------------------
------------------------------------------------------------
------------------------------------------------------------
------------------------------------------------------------
------------tttttaggtaggcta------------------caagaaagaat----
------cttggttgatttaaattattataagtagg-----------------ctgtatag
atgatcttgaca-------------gcttatttggtattttggtgtttcaaata-tttgg
tgtt--------------------------------------------------------
----tcaaaatagtg-cattgtgctgtataa-----------------------------
------------------------------------------------------------
-------------------------------------ctgaaaac---------------
------------------------------------------------------------
------------------------------------------------------------
------------------------------------------------------------
------------------------------------------------------------
------------------------------------------------------------
------------------------------------------------------------
------------------------------------------------------------
------------------------------------------------------------
------------------------------------------------------------
------------------------------------------------------------
------------------------------------------------------------
------------------------------------------------------------
------------------------------------------------------------
------------------------------------------------------------
------------------------------------------------------------
------------------------------------------------------------
------------------------------------------------------------
------------------------------------------------------------
------------------------------------------------------------
------------------------------------------------------------
------------------------------------------------------------
------------------------------------------------------------
------------------------------------------------------------
-----------------------
>Tx1-39_DR|1675951
------------------------------------------------------------
------------------------------------------------------------
------------------------------------------------------------
------------------------------------------------------------
------------------------------------------------------------
------------------------------------------------------------
------------------------------------------------------------
------------------------------------------------------------
------------------------------------------------------------
------------------------------------------------------------
------------------------------------------------------------
------------------------------------------------------------
------------------------------------------------------------
------------------------------------------------------------
------------------------------------------------------------
------------------------------------------------------------
------------------------------------------------------------
------------------------------------------------------------
------------------------------------------------------------
------------------------------------------------------------
------------------------------------------------------------
------------------------------------------------------------
------------------------------------------------------------
------------------------------------------------------------
------------------------------------------------------------
------------------------------------------------------------
------------------------------------------------------------
------------------------------------------------------------
------------------------------------------------------------
------------------------------------------------------------
------------------------------------------------------------
------------------------------------------------------------
------------------------------------------------------------
------------------------------------------------------------
------------------------------------------------------------
------------------------------------------------------------
------------------------------------------------------------
------------------------------------------------------------
------------------------------------------------------------
------------------------------------------------------------
------------------------------------------------------------
------------------------------------------------------------
------------------------------------------------------------
------------------------------------------------------------
------------------------------------------------------------
------------------------------------------------------------
------------------------------------------------------------
------------------------------------------------------------
------------------------------------------------------------
------------------------------------------------------------
------------------------------------------------------------
------------------------------------------------------------
------------------------------------------------------------
------------------------------------------------------------
------------------------------------------------------------
------------------------------------------------------------
------------------------------------------------------------
------------------------------------------------------------
------------------------------------------------------------
------------------------------------------------------------
------------------------------------------------------------
------------------------------------------------------------
------------------------------------------------------------
------------------------------------------------------------
------------------------------------------------------------
------------------------------------------------------------
------------------------------------------------------------
------------------------------------------------------------
------------------------------------------------------------
------------------------------------------------------------
------------------------------------------------------------
------------------------------------------------------------
------------------------------------------------------------
------------------------------------------------------------
------------------------------------------------------------
------------------------------------------------------------
------------------------------------------------------------
------------------------------------------------------------
------------------------------------------------------------
------------------------------------------------------------
------------------------------------------------------------
------------------------------------------------------------
------------------------------------------------------------
-------------------------cctttttgca----------ttgagagagaaagca
---ttcatgct---tttgtgaagtttgctaggcagtgtcccttgtttctac---------
tgttggaaaa---tgtttgtgcaagttgttgtt---------------------------
--gagacttttttttcttggaaatgttaattcttg-------------------------
------------------------------------gttttaagtatgtacaa---taaa
---------------------------------------------------gatttcctg
gtcaattgttgaatttt-gttatag-----------------------------------
---------------------------gacagggtaaaatggc-tctttatacaagcaga
aaaatagaa--------aattgaacacaatgtagagca----------------------
-------------------------------------------------------taata
ttg-------cattttcaaatacggta------------------caggcagaggg----
------tttga-------------------gtg----------------------catgg
atgatttggaca------------------------------c--ttgaaaatattttag
tgct--------------------------------------------------------
------gtaactg---ctttgtgttctatgg-----------------------------
------------------------------------------------------------
-------------------------------------ataagacttatg-----------
------------------------------------------------------------
------------------------------------ttgtttttac--------------
------------------------------------------------------------
----------------------------aaaatgcaca----------------------
-------------------------------tagtcttatacaacttgaaatgaat--tt
------------------------------------------------------------
------------------------------------------------------tactgt
tgta-------------------------------------ttgtgttgattttaatgta
ataatgt-----------------------------------------------------
------------------------------------------------------------
-----------------------------cttgtaaaattctaa----------------
------------------------------------------------------------
---aa-------------------------------------------------------
------------------------------------------------------------
------------------------------------------------------------
------------------------------------------------------------
------------------------------------------------------------
------------------------------------------------------------
------------------------------------------------------------
------------------------------------------------------------
--------ttgcactctctgcatc-------------------tctct------------
------------------------------------------------------------
------------------------------------------------------------
-----------------------
>Tx1-39_DR|1675952
------------------------------------------------------------
------------------------------------------------------------
------------------------------------------------------------
------------------------------------------------------------
------------------------------------------------------------
------------------------------------------------------------
------------------------------------------------------------
------------------------------------------------------------
------------------------------------------------------------
------------------------------------------------------------
------------------------------------------------------------
------------------------------------------------------------
------------------------------------------------------------
------------------------------------------------------------
------------------------------------------------------------
------------------------------------------------------------
------------------------------------------------------------
------------------------------------------------------------
------------------------------------------------------------
------------------------------------------------------------
------------------------------------------------------------
------------------------------------------------------------
------------------------------------------------------------
------------------------------------------------------------
------------------------------------------------------------
------------------------------------------------------------
------------------------------------------------------------
------------------------------------------------------------
------------------------------------------------------------
------------------------------------------------------------
------------------------------------------------------------
------------------------------------------------------------
------------------------------------------------------------
------------------------------------------------------------
------------------------------------------------------------
------------------------------------------------------------
------------------------------------------------------------
------------------------------------------------------------
------------------------------------------------------------
------------------------------------------------------------
------------------------------------------------------------
------------------------------------------------------------
------------------------------------------------------------
------------------------------------------------------------
------------------------------------------------------------
------------------------------------------------------------
------------------------------------------------------------
------------------------------------------------------------
------------------------------------------------------------
------------------------------------------------------------
------------------------------------------------------------
------------------------------------------------------------
------------------------------------------------------------
------------------------------------------------------------
------------------------------------------------------------
------------------------------------------------------------
------------------------------------------------------------
------------------------------------------------------------
------------------------------------------------------------
------------------------------------------------------------
------------------------------------------------------------
------------------------------------------------------------
------------------------------------------------------------
------------------------------------------------------------
------------------------------------------------------------
------------------------------------------------------------
------------------------------------------------------------
------------------------------------------------------------
------------------------------------------------------------
------------------------------------------------------------
------------------------------------------------------------
------------------------------------------------------------
------------------------------------------------------------
------------------------------------------------------------
------------------------------------------------------------
------------------------------------------------------------
------------------------------------------------------------
------------------------------------------------------------
------------------------------------------------------------
------------------------------------------------------------
------------------------------------------------------------
------------------------------------------------------------
------------------------------------------------------------
------------------------------------------------------------
------------------------------------------------------------
------------------------------------------------------------
------------------------------------------------------------
------------------------------------------------------------
------------------------------------------------------------
------------------------------------------------------------
------------------------------------------------------------
------------------------------------------------------------
------------------------------------------------------------
-------------------------ta---------------------------------
------------------------------------------------------------
-------------------------------------------------------tttgg
tgct--------------------------------------------------------
------gcaatagtg-cattgtgctgtctag-----------------------------
------------------------------------------------------------
-------------------------------------ttgagaattaagt----------
------------------------------------------------------------
----------------------------------gttcggtgttattttgacca------
------------------------------------------------------------
--------------------aaaatattgtgattgttaa---------------------
-------------------------tatttttattttgttgtaaattgaaaataatgaat
------------------------------------------------------------
------------------------------------------------------------
-------------------------------------------------attttaatgca
tttatgt-----------------------------------------------------
------------------------------------------------------------
-----------------------------tttgttaaaatt-------------------
------------------------------------------------------------
---aa-------------------------------------------------------
------------------------------------------------------------
------------------------------------------------------------
------------------------------------------------------------
------------------------------------------------------------
------------------------------------------------------------
------------------------------------------------------------
------------------------------------------------------------
-------atttttttctctctttc-------------------tc---------------
------------------------------------------------------------
------------------------------------------------------------
-----------------------
>Tx1-39_DR|1883033
------------------------------------------------------------
------------------------------------------------------------
------------------------------------------------------------
------------------------------------------------------------
------------------------------------------------------------
------------------------------------------------------------
------------------------------------------------------------
------------------------------------------------------------
------------------------------------------------------------
------------------------------------------------------------
------------------------------------------------------------
------------------------------------------------------------
------------------------------------------------------------
------------------------------------------------------------
------------------------------------------------------------
------------------------------------------------------------
------------------------------------------------------------
------------------------------------------------------------
------------------------------------------------------------
------------------------------------------------------------
------------------------------------------------------------
------------------------------------------------------------
------------------------------------------------------------
------------------------------------------------------------
------------------------------------------------------------
------------------------------------------------------------
------------------------------------------------------------
------------------------------------------------------------
------------------------------------------------------------
------------------------------------------------------------
------------------------------------------------------------
------------------------------------------------------------
------------------------------------------------------------
------------------------------------------------------------
------------------------------------------------------------
------------------------------------------------------------
------------------------------------------------------------
------------------------------------------------------------
------------------------------------------------------------
------------------------------------------------------------
------------------------------------------------------------
------------------------------------------------------------
------------------------------------------------------------
------------------------------------------------------------
------------------------------------------------------------
------------------------------------------------------------
------------------------------------------------------------
------------------------------------------------------------
------------------------------------------------------------
------------------------------------------------------------
------------------------------------------------------------
------------------------------------------------------------
------------------------------------------------------------
------------------------------------------------------------
------------------------------------------------------------
------------------------------------------------------------
------------------------------------------------------------
------------------------------------------------------------
------------------------------------------------------------
------------------------------------------------------------
------------------------------------------------------------
------------------------------------------------------------
------------------------------------------------------------
------------------------------------------------------------
------------------------------------------------------------
------------------------------------------------------------
------------------------------------------------------------
------------------------------------------------------------
------------------------------------------------------------
------------------------------------------------------------
------------------------------------------------------------
------------------------------------------------------------
------------------------------------------------------------
------------------------------------------------------------
------------------------------------------------------------
------------------------------------------------------------
------------------------------------------------------------
------------------------------------------------------------
------------------------------------------------------------
------------------------------------------------------------
------------------------------------------------------------
------------------------------------------------------------
------------------------------------------------------------
------------------------------------------------------------
------------------------------------------------------------
------------------------------------------------------------
------------------------------------------------------------
------------------------------------------------------------
------------------------------------------------------------
------------------------------------------------------------
------------------------------------------------------------
------------------------------------------------------------
------------------------------------------------------------
------------------------------------------------------------
------------------------------------------------------------
------------------------------------------------------------
------------------------------------------------------------
-----------------------------ag-----------------------------
------------------------------------------------------------
-------------------------------------atgagactaatg-----------
------------------------------------------------------------
------------------------------------t--tgtttattttca---------
------------------------------------------------------------
-------------------------tttgaaatgcaca----------------------
-------------------------------tggtcatatacaacttgaactgaattatg
------------------------------------------------------------
------------------------------------------------------tatagt
tgta-------------------------------------ttgtgttggttttagt---
gtaaagt-----------------------------------------------------
------------------------------------------------------------
-----------------------------cttgtaaaatta-------------------
------------------------------------------------------------
---aa-------------------------------------------------------
------------------------------------------------------------
------------------------------------------------------------
------------------------------------------------------------
------------------------------------------------------------
------------------------------------------------------------
------------------------------------------------------------
------------------------------------------------------------
-------atta-cctctctct---------------------------------------
------------------------------------------------------------
------------------------------------------------------------
-----------------------
>Tx1-39_DR|1883034
------------------------------------------------------------
------------------------------------------------------------
------------------------------------------------------------
------------------------------------------------------------
------------------------------------------------------------
------------------------------------------------------------
------------------------------------------------------------
------------------------------------------------------------
------------------------------------------------------------
------------------------------------------------------------
------------------------------------------------------------
------------------------------------------------------------
------------------------------------------------------------
------------------------------------------------------------
------------------------------------------------------------
------------------------------------------------------------
------------------------------------------------------------
------------------------------------------------------------
------------------------------------------------------------
------------------------------------------------------------
------------------------------------------------------------
------------------------------------------------------------
------------------------------------------------------------
------------------------------------------------------------
------------------------------------------------------------
------------------------------------------------------------
------------------------------------------------------------
------------------------------------------------------------
------------------------------------------------------------
------------------------------------------------------------
------------------------------------------------------------
------------------------------------------------------------
------------------------------------------------------------
------------------------------------------------------------
------------------------------------------------------------
------------------------------------------------------------
------------------------------------------------------------
------------------------------------------------------------
------------------------------------------------------------
------------------------------------------------------------
------------------------------------------------------------
------------------------------------------------------------
------------------------------------------------------------
------------------------------------------------------------
------------------------------------------------------------
------------------------------------------------------------
------------------------------------------------------------
------------------------------------------------------------
------------------------------------------------------------
------------------------------------------------------------
------------------------------------------------------------
------------------------------------------------------------
------------------------------------------------------------
------------------------------------------------------------
------------------------------------------------------------
------------------------------------------------------------
------------------------------------------------------------
------------------------------------------------------------
------------------------------------------------------------
------------------------------------------------------------
------------------------------------------------------------
------------------------------------------------------------
------------------------------------------------------------
------------------------------------------------------------
------------------------------------------------------------
------------------------------------------------------------
------------------------------------------------------------
------------------------------------------------------------
------------------------------------------------------------
------------------------------------------------------------
------------------------------------------------------------
------------------------------------------------------------
------------------------------------------------------------
------------------------------------------------------------
------------------------------------------------------------
------------------------------------------------------------
------------------------------------------------------------
------------------------------------------------------------
------------------------------------------------------------
------------------------------------------------------------
------------------------------------------------------------
------------------------------------------------------------
------------------------------------------------------------
-------------------ctctgtctctattg-------------acaaaacaaaaaca
tttttcgtgtc---tttgtgaaatgtgttaggttgggtccattgtttaggt---------
tattacaaaa---cttttttgctaggtgttgt----------------------------
----gagactttctctgttgaaatgttcatcctcg-------------------------
------------------------------------gttttaaatatgtaaggagtaaga
---------------------------------------------------gattttctt
gtcaatcatctaacttt-atactag-----------------------------------
---------------------------gataagcgaaaatggc-tgtctatatgagcaga
aggag-aaa--------aattgaaaataacatagaaca----------------------
-------------------------------------------------------taatg
tagtagttg-tattttcaagtatggta------------------caagcaacagt----
------cttaactgattttaattactctgtaca----------------------aatgg
atgatttggaca------------------------------cttttgaaaata-tttgg
tgct--------------------------------------------------------
------aaaacagtg-ctttgtgttgtgtag-----------------------------
------------------------------------------------------------
-------------------------------------atgacaacagtg-----------
------------------------------------------------------------
------------------------------------ttgtttttacactta---------
------------------------------------------------------------
-------------------------tttgaaatgtacgg---------------------
-----------------------------ttttctttgatacaacttgaagttatgtatt
------------------------------------------------------------
-----------------------------------------------------------t
aata-------------------------------------ttgtgtcggttttaatgta
ataaagt-----------------------------------------------------
------------------------------------------------------------
----------------------------ttttgtgaaatca-------------------
------------------------------------------------------------
---ag-------------------------------------------------------
------------------------------------------------------------
------------------------------------------------------------
------------------------------------------------------------
------------------------------------------------------------
------------------------------------------------------------
------------------------------------------------------------
------------------------------------------------------------
------------tttctctctctc-------------------tttctctctctt-----
------------------------------------------------------tctctc
------------------------------------------------------------
-----------------------
>Tx1-39_DR|1883035
tttct-------------------------------------------------------
------------------------------------------------------------
------------------------------------------------------------
------------------------------------------------------------
------------------------------------------------------------
------------------------------------------------------------
------------------------------------------------------------
------------------------------------------------------------
------------------------------------------------------------
------------------------------------------------------------
------------------------------------------------------------
--------------------ttatacaacttgaatt------------------------
------------------------------------------------------------
------------------------------------------------------------
------------------------------------------------------------
------------------------------------------------------------
------------------------------------------------------------
------------------------------------------------------------
------------------------------------------------------------
------------------------------------------------------------
------------------------------------------------------------
------------------------------------------------------------
----------------------------------------ggtttatttatag-------
------------------------------------------------------------
---------------------------------------------ttgtattatgttgga
ttc---------------------------------------------------------
------------------------------------------------------------
------------------------------------------------------------
------------------------------------------------------------
------------------------------------------------------------
------------------------------------------------------------
------------------------------------------------------------
------------------------------------------------------------
------------------------------------------------------------
------------------------------------------------------------
------------------------------------------------------------
------aacgtaata---------------------------------------------
------------------------------------------------------------
------------------------------------------------------------
------------------------------------------------------------
------------------------------------------------------------
------------------------------------------------------------
------------------------------------------------------------
------------------------------------------------------------
------------------------------------------------------------
------------------------------------------------------------
------------------------------------------------------------
------------------------------------------------------------
------------------------------------------------------------
------------------------------------------------------------
------------------------------------------------------------
------------------------------------------------------------
------------------------------------------------------------
------------------------------------------------------------
------------------------------------------------------------
------------------------------------------------------------
------------------------------------------------------------
------------------------------------------------------------
------------------------------------------------------------
------------------------------------------------------------
--------------------------------------------------------aagt
ttttgtaaaaatcaaatctctctc------------------------------------
------------------------------------------------------------
------------------------------------------------------------
------------------------------------------------------------
------------------------------------------------------------
------------------------------------------------------------
------------------------------------------------------------
------------------------------------------------------------
------------------------------------------------------------
------------------------------------------------------------
------------------------------------------------------------
------------------------------------------------------------
------------------------------------------------------------
------------------------------------------------------------
------------------------------------------------------------
------------------------------------------------------------
------------------------------------------------------------
------------------------------------------------------------
------------------------------------------------------------
------------------------------------------------------------
------------------------------------------------------------
------------------------------------------------------------
-------gaaattagtccggtatgtcctttttgta----------acgaaagagaaaata
-tttttatgtc---cttgtgagatgtgtaaggtaaggtccattgtttgtgt---------
cattggaaaac-attttc------ggtgtagt----------------------------
---gagacttttttctgttgaaatgtttgtccttg-------------------------
------------------------------------atttttaatatataaagagtaata
---------------------------------------------------tatttcctt
gtcaaata--acatttt-gtaatag-----------------------------------
---------------------------gacaagcaaaaatagc-tgtgtatatgagcgtc
agaag-gaa--------cattaaaaaatatgtagaaca----------------------
-------------------------------------------------------tagtg
cagt--------------agcatggta------------------caagcaaggat----
------tttaactcattttaagtactatgtact----------------------aatg-
------------------------------------------------------------
------------------------------------------------------------
------------------------------------------------------------
------------------------------------------------------------
------------------------------------------------------------
-------------------------------------------ctcccg-----------
------------------------------------gcgtaatttttttta---------
------------------------------------------------------------
-------------------------cttga------------------------------
------------------------------------------------------------
------------------------------------------------------------
------------------------------------------------------------
-----------------------------------------------------tggtgaa
gtaaaac-----------------------------------------------------
------------------------------------------------------------
----------------------------ctcagtggagagc-------------------
------------------------------------------------------------
---a--------------------------------------------------------
------------------------------------------------------------
------------------------------------------------------------
------------------------------------------------------------
------------------------------------------------------------
------------------------------------------------------------
------------------------------------------------------------
------------------------------------------------------------
------------------------------------------------------------
------------------------------------------------------------
------------------------------------------------------------
-----------------------
>Tx1-39_DR|1883036
------------------------------------------------------------
------------------------------------------------------------
------------------------------------------------------------
------------------------------------------------------------
------------------------------------------------------------
------------------------------------------------------------
------------------------------------------------------------
------------------------------------------------------------
------------------------------------------------------------
------------------------------------------------------------
------------------------------------------------------------
-------------------acctcagaa--------------------------------
------------------------------------------------------------
------------------------------------------------------------
------------------------------------------------------------
------------------------------------------------------------
------------------------------------------------------------
------------------------------------------------------------
------------------------------------------------------------
------------------------------------------------------------
------------------------------------------------------------
------------------------------------------------------------
----------------------------------------ggttagtatacagaca----
------------------------------------------------------------
----------------------------------------------------aagaaagg
ttttg-------------------------------------------------------
------------------------------------------------------------
------------------------------------------------------------
------------------------------------------------------------
------------------------------------------------------------
------------------------------------------------------------
------------------------------------------------------------
------------------------------------------------------------
------------------------------------------------------------
------------------------------------------------------------
------------------------------------------------------------
------attgaaaa----------------------------------------------
------------------------------------------------------------
------------------------------------------------------------
------------------------------------------------------------
------------------------------------------------------------
------------------------------------------------------------
------------------------------------------------------------
------------------------------------------------------------
------------------------------------------------------------
------------------------------------------------------------
------------------------------------------------------------
------------------------------------------------------------
------------------------------------------------------------
------------------------------------------------------------
------------------------------------------------------------
------------------------------------------------------------
------------------------------------------------------------
------------------------------------------------------------
------------------------------------------------------------
------------------------------------------------------------
------------------------------------------------------------
------------------------------------------------------------
------------------------------------------------------------
------------------------------------------------------------
--------------------------------------------------------aagt
ttgtgacaaaac------------------------------------------------
------------------------------------------------------------
------------------------------------------------------------
------------------------------------------------------------
------------------------------------------------------------
------------------------------------------------------------
------------------------------------------------------------
------------------------------------------------------------
------------------------------------------------------------
------------------------------------------------------------
------------------------------------------------------------
------------------------------------------------------------
------------------------------------------------------------
------------------------------------------------------------
------------------------------------------------------------
------------------------------------------------------------
------------------------------------------------------------
------------------------------------------------------------
------------------------------------------------------------
------------------------------------------------------------
------------------------------------------------------------
------------------------------------------------------------
---------------------------atttggcagaggacacaaatgaaggaatgagaa
tgcttaatgcta-----------------------------------------------t
gagtatgaaagtgtgtgt------------------------------------------
---gcacatatttgttatgtatattttttctttttttattatttgtgaggtaaatattgc
aacagttaatgttaaggggttataataaaatacaagattttaggtgataaaacaaaagca
agttgatgt----------------------------ttttatgttgcaggaaacttata
gtgaatcaataaatgctgctgattgggcagtagaatgtgatggggtcataacacatcact
tgtggaggagttgctattctcttcaataaaaagtgtactccacacacttatctggtagac
ataat--------cattaatggaagagttttaaaaaagccacttttgtttgtgtgtatgt
accaaatttttatttgtgtgtatatccctacttcattgagaaaaggatggcatttttaaa
tattctttgttctgttcaaaaatgttg------------------tatggaaaata----
------cttgtttgtgagtggtgatttttaatttg------------------c-agtga
aaaactttgacagaaatcacgcagaacccctttta------ccttttcgaaattgtttaa
ttcttgataacttgtttaaattttgataacttaaggcacaactcatgtgccttaaaaact
tgttaagggacatgagctatgtggtgtttggaggcagttgaatggag-----------ta
caaaagcagtacacctgttggactcatgtttgtgata-gtgttatctctctggctaagct
ggatcaggtcaatgtttttaaacatcaatgtaaaattgtaaaaaaagtgttactttggga
tttactgatcaaagcatggtaca----------gtgtagtgtgttttaagctttattaaa
ccaaagagtgtatattggcagctaaatataaactaaatgtttttaatgtttttaagttgt
tttgtcggtgttgt-----------------------aaacaacaaagaattattttagt
tctctgaaa----caatagtgggactttggaaagtacaagtcaagcagttttgtatacat
tatactcaaaatgtcactaaagagacttatttagtcatgaatgcctaggacgccaatatt
tgaaaacttcaagagtt---agctgaatcaagtggtgttcaaagttattatgatctttta
gtcaacgagaaaacactgttggctaaatttgctggattttaaaacacaaggagctctggt
cagatcacagttttaaaatataaaccagatggatgctccttccacgcttgttataataaa
ttagaaaa----------------------------------------gaaaaatggcca
gagcaaaactatgcatgcttaacactcagattcaggaagattgttgaccgacccagctga
aaatcataagacagctg------taattttttataaaatttgga----------------
-gcaggatatgaggttgaaag--tgactttttcaacagtttgcctcaggttttagaggag
gcaaat------------------------------------------------------
------------------------------------------------------------
------------------------------------------------------------
------------------------------------------------------------
-----------------------------------------tggttggcagaggtgatga
gttctgtcatcaatcctgaccatacatactgtttgcaccgcagattgatattcaacaata
ttttacttgtgagtgacatgtttaaggtctgt--aaggttcttaatttagattgtggttt
aagctcagtggatcaggagaaatattttgatcagttggaacatcaatattttttggacag
ttctgaaatcttttgctttttcccagaagtttattgattaagttctttatagtggt----
------------------------gttgagagta-tttataaaattaatagtcgtttgtg
tcccccttttaaagtttttagaggtgttaggcacagatgttcaatgtctacagaaggaat
gtctgcttctattctttgggaa-
>Tx1-39_DR|1883037
------------------------------------------------------------
------------------------------------------------------------
------------------------------------------------------------
------------------------------------------------------------
------------------------------------------------------------
------------------------------------------------------------
------------------------------------------------------------
------------------------------------------------------------
------------------------------------------------------------
------------------------------------------------------------
------------------------------------------------------------
------------------------------------------------------------
------------------------------------------------------------
------------------------------------------------------------
------------------------------------------------------------
------------------------------------------------------------
------------------------------------------------------------
------------------------------------------------------------
------------------------------------------------------------
------------------------------------------------------------
------------------------------------------------------------
------------------------------------------------------------
------------------------------------------------------------
------------------------------------------------------------
------------------------------------------------------------
------------------------------------------------------------
------------------------------------------------------------
------------------------------------------------------------
------------------------------------------------------------
------------------------------------------------------------
------------------------------------------------------------
------------------------------------------------------------
------------------------------------------------------------
------------------------------------------------------------
------------------------------------------------------------
------------------------------------------------------------
------------------------------------------------------------
------------------------------------------------------------
------------------------------------------------------------
------------------------------------------------------------
------------------------------------------------------------
------------------------------------------------------------
------------------------------------------------------------
------------------------------------------------------------
------------------------------------------------------------
------------------------------------------------------------
------------------------------------------------------------
------------------------------------------------------------
------------------------------------------------------------
------------------------------------------------------------
------------------------------------------------------------
------------------------------------------------------------
------------------------------------------------------------
------------------------------------------------------------
------------------------------------------------------------
------------------------------------------------------------
------------------------------------------------------------
------------------------------------------------------------
------------------------------------------------------------
------------------------------------------------------------
------------------------------------------------------------
------------------------------------------------------------
------------------------------------------------------------
------------------------------------------------------------
------------------------------------------------------------
------------------------------------------------------------
------------------------------------------------------------
------------------------------------------------------------
------------------------------------------------------------
------------------------------------------------------------
------------------------------------------------------------
------------------------------------------------------------
------------------------------------------------------------
------------------------------------------------------------
------------------------------------------------------------
------------------------------------------------------------
------------------------------------------------------------
------------------------------------------------------------
------------------------------------------------------------
------------------------------------------------------------
------------------------------------------------------------
------------------------------------------------------------
------------------------------------------------------------
----------------------------tcttg---------------------------
------------------------------------------------------------
tacaacaaaa--atgttttttgtaagtattgttattcatttaaaaaaaaaaaaaaaaaaa
aggtaaatgataatctatggcatgatttttttttccagc------t--------------
---------------------------aaatatggatttataaaaactgagtgaaggaca
ctttatacagtagaccaccatagattcaaaaagcaggtgatttacactgttgattttttt
gttaattgttgtattgt-gttttag-----------------------------------
---------------------------gccaagcatagctgga-tttttaaataagtaga
atggaaaaa--------agtgaaacaaaatgtgaaaca----------------------
-------------------------------------------------------gaatg
tagttgcat-cagttttaaacatgata------------------caagcacgaata---
-----aagagagtaattttaattacttcaaaca----------------------aagtg
atgaccttgtgt------------------------------cctttgaagaaatttt--
------------------------------------------------------------
---------acaagg-ttttgtgtttttctg-----------------------------
------------------------------------------------------------
-------------------------------------aagatgat---------------
------------------------------------------------------------
------------------------------------ttgcttttgcacatt---------
------------------------------------------------------------
-------------------------tttgtga----------------------------
-----------------------------gttagtccggtcttctttaaaatttagtatt
c-----------------------------------------------------------
---------------------------------------------------agatataat
tgtg-------------------------------------tggtg--aaatatactgcc
ataaagg-----------------------------------------------------
------------------------------------------------------------
-----------------------------gttgtaagaatt-------------------
------------------------------------------------------------
-ctaa-------------------------------------------------------
------------------------------------------------------------
------------------------------------------------------------
------------------------------------------------------------
------------------------------------------------------------
------------------------------------------------------------
------------------------------------------------------------
------------------------------------------------------------
---t--------tctctgtctctc-------------------tctc-------------
------------------------------------------------------------
------------------------------------------------------------
-----------------------
>Tx1-39_DR|1974744
------------------------------------------------------------
------------------------------------------------------------
------------------------------------------------------------
------------------------------------------------------------
------------------------------------------------------------
------------------------------------------------------------
------------------------------------------------------------
------------------------------------------------------------
------------------------------------------------------------
------------------------------------------------------------
------------------------------------------------------------
------------------------------------------------------------
------------------------------------------------------------
------------------------------------------------------------
------------------------------------------------------------
------------------------------------------------------------
------------------------------------------------------------
------------------------------------------------------------
------------------------------------------------------------
------------------------------------------------------------
------------------------------------------------------------
------------------------------------------------------------
------------------------------------------------------------
------------------------------------------------------------
------------------------------------------------------------
------------------------------------------------------------
------------------------------------------------------------
------------------------------------------------------------
------------------------------------------------------------
------------------------------------------------------------
------------------------------------------------------------
------------------------------------------------------------
------------------------------------------------------------
------------------------------------------------------------
------------------------------------------------------------
------------------------------------------------------------
------------------------------------------------------------
------------------------------------------------------------
------------------------------------------------------------
------------------------------------------------------------
------------------------------------------------------------
------------------------------------------------------------
------------------------------------------------------------
------------------------------------------------------------
------------------------------------------------------------
------------------------------------------------------------
------------------------------------------------------------
------------------------------------------------------------
------------------------------------------------------------
------------------------------------------------------------
------------------------------------------------------------
------------------------------------------------------------
------------------------------------------------------------
------------------------------------------------------------
------------------------------------------------------------
------------------------------------------------------------
------------------------------------------------------------
------------------------------------------------------------
------------------------------------------------------------
------------------------------------------------------------
------------------------------------------------------------
------------------------------------------------------------
------------------------------------------------------------
------------------------------------------------------------
------------------------------------------------------------
------------------------------------------------------------
------------------------------------------------------------
------------------------------------------------------------
------------------------------------------------------------
------------------------------------------------------------
------------------------------------------------------------
------------------------------------------------------------
------------------------------------------------------------
------------------------------------------------------------
------------------------------------------------------------
------------------------------------------------------------
------------------------------------------------------------
------------------------------------------------------------
------------------------------------------------------------
------------------------------------------------------------
------------------------------------------------------------
------------------------------------------------------------
------------------------------------------------------------
------------------------------------------------------------
------------------------------------------------------------
------------------------------------------------------------
----------------------------tctctag-------------------------
------------------------------------ttttaaagtatagcaaaaaaagaa
---------------------------------------------------gatttgttt
gtcaattgcttaatttt-gtgcagg-----------------------------------
---------------------------aacaagcaaaaatggc-aatttatataagttga
aaaaa-tat--------aactgagcgagagccttgcca----------------------
-------------------------------------------------------aagtg
tttctgaagtgtttttttaatattggt-----------------caaatc----------
------------------------------------------------------------
------------------------------------------------------------
------------------------------------------------------------
------------------------------------------------------------
------------------------------------------------------------
------------------------------------------------------------
------------------------------------------------------------
------------------------------------------------------------
------------------------------------------------------------
------------------------------------------------------------
------------------------------------------------------------
------------------------------------------------------------
------------------------------------------------------------
------------------------------------------------------------
------------------------------------------------------------
------------------------------------------------------------
------------------------------------------------------------
------------------------------------------------------------
------------------------------------------------------------
------------------------------------------------------------
------------------------------------------------------------
------------------------------------------------------------
------------------------------------------------------------
------------------------------------------------------------
------------------------------------------------------------
------------------------------------------------------------
------------------------------------------------------------
------------------------------------------------------------
------------------------------------------------------------
-----------------------
>Tx1-39_DR|2062675
------------------------------------------------------------
------------------------------------------------------------
------------------------------------------------------------
------------------------------------------------------------
------------------------------------------------------------
------------------------------------------------------------
------------------------------------------------------------
------------------------------------------------------------
------------------------------------------------------------
------------------------------------------------------------
------------------------------------------------------------
------------------------------------------------------------
------------------------------------------------------------
------------------------------------------------------------
------------------------------------------------------------
------------------------------------------------------------
------------------------------------------------------------
------------------------------------------------------------
------------------------------------------------------------
------------------------------------------------------------
------------------------------------------------------------
------------------------------------------------------------
------------------------------------------------------------
------------------------------------------------------------
------------------------------------------------------------
------------------------------------------------------------
------------------------------------------------------------
------------------------------------------------------------
------------------------------------------------------------
------------------------------------------------------------
------------------------------------------------------------
------------------------------------------------------------
------------------------------------------------------------
------------------------------------------------------------
------------------------------------------------------------
------------------------------------------------------------
------------------------------------------------------------
------------------------------------------------------------
------------------------------------------------------------
------------------------------------------------------------
------------------------------------------------------------
------------------------------------------------------------
------------------------------------------------------------
------------------------------------------------------------
------------------------------------------------------------
------------------------------------------------------------
------------------------------------------------------------
------------------------------------------------------------
------------------------------------------------------------
------------------------------------------------------------
------------------------------------------------------------
------------------------------------------------------------
------------------------------------------------------------
------------------------------------------------------------
------------------------------------------------------------
------------------------------------------------------------
------------------------------------------------------------
-----------tcttaaaaattaatggtggtttgggtgccccttttgaaatttgtagagg
tattagacaagggtgttcattatctggtatgctttattctttagcaattgaacccatttt
aaataaaataagaactaaattgcatcgcatagtcttaccaaattgtaaaaataacctcac
attgtcagcttttgctgatgatgtgattgttatggctggaaatcaaactgacatttaagt
attaataaagttactttcaatttttaaagaattgtcttctgcaaaggtaaattggaggaa
aagtgaggcaatattgctgggaaactggaaggggggg-aaaccggttttaccagaaggct
tagaatggaaaaaatcaggtctcaaatatttaggtgtttttttaggtgatgaactaacag
tacaaaaaaatttgggaaggagtatttgaaggaattaaaggtaggcttgagaaatggaaa
tgtttatcaccaaaaatgtcattcagaggccgcatcttaataatcaacaatttggttgca
tcctcattatggcaaaaacttacttgtgttgatcctcccatttaccttttaactaaaata
caatctgttttagtgaattttttctgggacaaactacactggattccacaaagtgtttta
ttcttgcctaaagaggagggtgggcaagggttaattcatttgcaaagtaggttgacaact
tttaggttgcaacatatccaaagacttttaaatggttctgttgaatataagtggtgtgct
attgcttttataattttacacaagcttggaaatcttggtt--------------------
ttagaccctaaaaaattggacacttctgttttaccaatcttctacaagaacatttttaaa
gtgtggagtctttttgtctttaaacgaacaatggatatactgtcacttcattggcttcta
gaagaacctttaattcttggagcacgctttgacatatcttcagaaggaatataccctggt
cttaacaaggcacttataaacaataatgtcatcaagctgctacatttacttgaattgact
gattgtgattttaagcactctgaagaagttgttaagcgtttgggtttcaggtctgctcgc
ctaattgaacaggcaattctgagatggagaactgtcctgaaaccggcagaatggtcgctg
ttgtccag-tttttgggatggaaaaagcatccaaaatccaatagactctttcccactttg
atatatttcggttaatacagagaatttttctggtgtccttttggaatctgtaaattcagt
gtgtgtaaatgttttatcttgtactggaaaagttttgtataagttttgtgtgatcaactt
aaataagaaaatgttagacaaaaagagtgacactccatggcgtgatttttgtta------
-aatgaagtaaaacctcaatggagagcactgtacaaaccaccattaatgaaaaaaggtga
tgatttgcaatggagaatccttcatggggctattgctgtaaactc---------------
-----ctgaaattagtccgatatgtcctttttgca----------atgaaagagaaacca
tttttcatgtc---tttgtgaaatgtgttagattggggccattgtttaagt---------
tattgcaaagttttttttttgttagatgttgt----------------------------
----gagactttctcggttgaaacattcatcttcg-------------------------
------------------------------------gttttaaatatgtaaggagtaaga
---------------------------------------------------gattttctt
gtcaattattgaactta-atactag-----------------------------------
---------------------------gacaagcaaaaatggc-tgtgtatgtgagcaga
aggag-gaa--------aattgaaaata--acacaacg----------------------
-------------------------------------------------------taatg
tagttattg-ttttttcaagcatgata------------------caagcaagagt----
------cttaactgattttagttactatataca----------------------aatgg
atgatttggaaa------------------------------ctttcgaaaata-tttga
tgct--------------------------------------------------------
------ataataatg-ctttgtgttgcgtac-----------------------------
------------------------------------------------------------
-------------------------------------atgaaaactatg-----------
------------------------------------------------------------
------------------------------------ttgtttttacactca---------
------------------------------------------------------------
-------------------------tttgaaatgtatag---------------------
----------------------------tttttctttgatgtaaattgaattgact----
------------------------------------------------------------
------------------------------------------------------------
------------------------------------------------------------
------------------------------------------------------------
------------------------------------------------------------
------------------------------------------------------------
------------------------------------------------------------
------------------------------------------------------------
------------------------------------------------------------
------------------------------------------------------------
------------------------------------------------------------
------------------------------------------------------------
------------------------------------------------------------
------------------------------------------------------------
------------------------------------------------------------
------------------------------------------------------------
------------------------------------------------------------
------------------------------------------------------------
-----------------------
>Tx1-39_DR|2062676
------------------------------------------------------------
------------------------------------------------------------
------------------------------------------------------------
------------------------------------------------------------
------------------------------------------------------------
------------------------------------------------------------
------------------------------------------------------------
------------------------------------------------------------
------------------------------------------------------------
------------------------------------------------------------
------------------------------------------------------------
------------------------------------------------------------
------------------------------------------------------------
------------------------------------------------------------
------------------------------------------------------------
------------------------------------------------------------
------------------------------------------------------------
------------------------------------------------------------
------------------------------------------------------------
------------------------------------------------------------
------------------------------------------------------------
------------------------------------------------------------
------------------------------------------------------------
------------------------------------------------------------
------------------------------------------------------------
------------------------------------------------------------
------------------------------------------------------------
------------------------------------------------------------
------------------------------------------------------------
------------------------------------------------------------
------------------------------------------------------------
------------------------------------------------------------
------------------------------------------------------------
------------------------------------------------------------
------------------------------------------------------------
------------------------------------------------------------
------------------------------------------------------------
------------------------------------------------------------
------------------------------------------------------------
------------------------------------------------------------
------------------------------------------------------------
------------------------------------------------------------
------------------------------------------------------------
------------------------------------------------------------
------------------------------------------------------------
------------------------------------------------------------
------------------------------------------------------------
------------------------------------------------------------
------------------------------------------------------------
------------------------------------------------------------
------------------------------------------------------------
------------------------------------------------------------
------------------------------------------------------------
------------------------------------------------------------
------------------------------------------------------------
------------------------------------------------------------
------------------------------------------------------------
------------------------------------------------------------
------------------------------------------------------------
------------------------------------------------------------
------------------------------------------------------------
------------------------------------------------------------
------------------------------------------------------------
------------------------------------------------------------
------------------------------------------------------------
------------------------------------------------------------
------------------------------------------------------------
------------------------------------------------------------
------------------------------------------------------------
------------------------------------------------------------
------------------------------------------------------------
------------------------------------------------------------
------------------------------------------------------------
------------------------------------------------------------
------------------------------------------------------------
------------------------------------------------------------
------------------------------------------------------------
------------------------------------------------------------
------------------------------------------------------------
------------------------------------------------------------
------------------------------------------------------------
------------------------------------------------------------
------------------------------------------------------------
------------------------------------------------------------
------------------------------------------------------------
------------------------------------------------------------
----------------gttgaaatgttcatcttcg-------------------------
------------------------------------gttttaaatatgtaaggagtaaga
---------------------------------------------------gattatctt
gtcaattattgaacttt-atactag-----------------------------------
---------------------------gacaagcaaaaatggc-tgtgtatatgagcaga
aggggaaaa--------aattgaaaataatatagaaca----------------------
-------------------------------------------------------taatg
tagtaattg-tatttttaagtatggta------------------caagcaagagt----
------cttaactgatttta-------tgtaca----------------------aaagg
gtgatttggaaa------------------------------cttttaaaaata-tttgg
agct--------------------------------------------------------
------ataacaatg-ccttgtgttgtgtag-----------------------------
------------------------------------------------------------
-------------------------------------atgaaaacagtg-----------
------------------------------------------------------------
------------------------------------ttgtttttacactta---------
------------------------------------------------------------
-------------------------tttgaaatgtatgg---------------------
-----------------------------ttttctttgatgcaacttgaatcgattcatt
------------------------------------------------------------
------------------------------------------------------tatagt
aaca-------------------------------------ttgtgtccgttttaatgta
ataaagt-----------------------------------------------------
------------------------------------------------------------
----------------------------ttttgtaaaaatc-------------------
------------------------------------------------------------
---aa-------------------------------------------------------
------------------------------------------------------------
------------------------------------------------------------
------------------------------------------------------------
------------------------------------------------------------
------------------------------------------------------------
------------------------------------------------------------
------------------------------------------------------------
------------tctctctctctt-------------------tctctc-----------
------------------------------------------------------------
------------------------------------------------------------
-----------------------
>Tx1-39_DR|2062677
------------------------------------------------------------
------------------------------------------------------------
------------------------------------------------------------
------------------------------------------------------------
------------------------------------------------------------
------------------------------------------------------------
------------------------------------------------------------
------------------------------------------------------------
------------------------------------------------------------
------------------------------------------------------------
------------------------------------------------------------
------------------------------------------------------------
------------------------------------------------------------
------------------------------------------------------------
------------------------------------------------------------
------------------------------------------------------------
------------------------------------------------------------
------------------------------------------------------------
------------------------------------------------------------
------------------------------------------------------------
------------------------------------------------------------
------------------------------------------------------------
------------------------------------------------------------
------------------------------------------------------------
------------------------------------------------------------
------------------------------------------------------------
------------------------------------------------------------
------------------------------------------------------------
------------------------------------------------------------
------------------------------------------------------------
------------------------------------------------------------
------------------------------------------------------------
------------------------------------------------------------
------------------------------------------------------------
------------------------------------------------------------
------------------------------------------------------------
------------------------------------------------------------
------------------------------------------------------------
------------------------------------------------------------
------------------------------------------------------------
------------------------------------------------------------
------------------------------------------------------------
------------------------------------------------------------
------------------------------------------------------------
------------------------------------------------------------
------------------------------------------------------------
------------------------------------------------------------
------------------------------------------------------------
------------------------------------------------------------
------------------------------------------------------------
------------------------------------------------------------
------------------------------------------------------------
------------------------------------------------------------
------------------------------------------------------------
------------------------------------------------------------
------------------------------------------------------------
------------------------------------------------------------
------------------------------------------------------------
------------------------------------------------------------
------------------------------------------------------------
------------------------------------------------------------
------------------------------------------------------------
------------------------------------------------------------
------------------------------------------------------------
------------------------------------------------------------
------------------------------------------------------------
------------------------------------------------------------
------------------------------------------------------------
------------------------------------------------------------
------------------------------------------------------------
------------------------------------------------------------
------------------------------------------------------------
------------------------------------------------------------
------------------------------------------------------------
------------------------------------------------------------
------------------------------------------------------------
------------------------------------------------------------
------------------------------------------------------------
------------------------------------------------------------
------------------------------------------------------------
------------------------------------------------------------
------------------------------------------------------------
------------------------------------------------------------
------------------------------------------------------------
------------------------------------------------------------
------------------------------------------------------------
------------------------------------------------------------
------------------------------------------------------------
------------------------------------------------------------
------------------------------------------------------------
------------------------------------------------------------
--------------------taaaaggcttttaggcca----------------------
------------------------------------------------------------
-----------------------------------------gaactaggagagcat----
------------------------------------------------------------
------------------------------------------cttcttgaggta-ctcag
cgaca---g---------------------------------------------------
-----cttgtcagaaggcatgttgcacctga---------------gt------------
------------------------------------------------------------
------------------------------tgc----caaagaacagta-----------
------------------------------------------------------------
-----------------------------------gttactcttattccaa---------
------------------------------------------------------------
-------------------------aaaaaaatgggccc---------------------
------------------------------------------------------------
------------------------------------------------------------
------------------------------------------------------------
------------------------------------------catatcgatattaag---
------------------------------------------------------------
------------------------------------------------------------
------------------------------------------------------------
------------------------------------------------------------
------------------------------------------------------------
------------------------------------------------------------
------------------------------------------------------------
------------------------------------------------------------
------------------------------------------------------------
------------------------------------------------------------
------------------------------------------------------------
------------------------------------------------------------
------------------------------------------------------------
------------------------------------------------------------
------------------------------------------------------------
-----------------------
>Tx1-39_DR|2062678
------------------------------------------------------------
------------------------------------------------------------
------------------------------------------------------------
------------------------------------------------------------
------------------------------------------------------------
------------------------------------------------------------
------------------------------------------------------------
------------------------------------------------------------
------------------------------------------------------------
------------------------------------------------------------
------------------------------------------------------------
------------------------------------------------------------
------------------------------------------------------------
------------------------------------------------------------
------------------------------------------------------------
------------------------------------------------------------
------------------------------------------------------------
------------------------------------------------------------
------------------------------------------------------------
------------------------------------------------------------
------------------------------------------------------------
------------------------------------------------------------
------------------------------------------------------------
------------------------------------------------------------
------------------------------------------------------------
------------------------------------------------------------
------------------------------------------------------------
------------------------------------------------------------
------------------------------------------------------------
------------------------------------------------------------
------------------------------------------------------------
------------------------------------------------------------
------------------------------------------------------------
------------------------------------------------------------
------------------------------------------------------------
------------------------------------------------------------
------------------------------------------------------------
------------------------------------------------------------
------------------------------------------------------------
------------------------------------------------------------
------------------------------------------------------------
------------------------------------------------------------
------------------------------------------------------------
------------------------------------------------------------
------------------------------------------------------------
------------------------------------------------------------
------------------------------------------------------------
------------------------------------------------------------
------------------------------------------------------------
------------------------------------------------------------
------------------------------------------------------------
------------------------------------------------------------
------------------------------------------------------------
------------------------------------------------------------
------------------------------------------------------------
------------------------------------------------------------
------------------------------------------------------------
------------------------------------------------------------
------------------------------------------------------------
------------------------------------------------------------
------------------------------------------------------------
------------------------------------------------------------
------------------------------------------------------------
------------------------------------------------------------
------------------------------------------------------------
------------------------------------------------------------
------------------------------------------------------------
------------------------------------------------------------
------------------------------------------------------------
------------------------------------------------------------
------------------------------------------------------------
------------------------------------------------------------
------------------------------------------------------------
------------------------------------------------------------
------------------------------------------------------------
------------------------------------------------------------
------------------------------------------------------------
------------------------------------------------------------
------------------------------------------------------------
------------------------------------------------------------
------------------------------------------------------------
------------------------------------------------------------
------------------------------------------------------------
------------------------------------------------------------
------------------------------------------------------------
-------------------tgcaagtttttgt----------------------------
----gagtttttatttttggaaatgct-attcttg-------------------------
------------------------------------gttttaagtatataaagaaaaaaa
a----------------------------------------------aaacgattttctt
gtcagttgttgaattta-gtaataggcc--------------------------------
-------------------------aaggcaggctaagttagc-tgtttatatgagtaaa
aaaaa--------------------------cagaaca----------------------
-----------------------------------------------------------g
tggtggttg-tattttcctatatgcta------------------caagcaaggat----
------aacgactgattttaattactataagca----------------------catcg
atgatcttgcca------------------------------ccttggaaaata-ttggg
tttt--------------------------------------------------------
------aaagctg---tttagtactatatgg-----------------------------
------------------------------------------------------------
-------------------------------------ctgaaatgaatg-----------
------------------------------------------------------------
------------------------------------tggtttttaccttca---------
------------------------------------------------------------
-------------------------tatgaactgcacg----------------------
-------------------------------tgcttatttgtaacttgaagtgaattact
------------------------------------------------------------
------------------------------------------------------tcatgt
tgta-------------------------------------ttgttttcatcctaatgta
gtaaagt-----------------------------------------------------
------------------------------------------------------------
-----------------------------cttgtaaattct-------------------
------------------------------------------------------------
---aa-------------------------------------------------------
------------------------------------------------------------
------------------------------------------------------------
------------------------------------------------------------
------------------------------------------------------------
------------------------------------------------------------
------------------------------------------------------------
------------------------------------------------------------
-------ttcattctctctct---------------------------------------
------------------------------------------------------------
------------------------------------------------------------
-----------------------
>Tx1-39_DR|2062679
------------------------------------------------------------
------------------------------------------------------------
------------------------------------------------------------
------------------------------------------------------------
------------------------------------------------------------
------------------------------------------------------------
------------------------------------------------------------
------------------------------------------------------------
------------------------------------------------------------
------------------------------------------------------------
------------------------------------------------------------
------------------------------------------------------------
------------------------------------------------------------
------------------------------------------------------------
------------------------------------------------------------
------------------------------------------------------------
------------------------------------------------------------
------------------------------------------------------------
------------------------------------------------------------
------------------------------------------------------------
------------------------------------------------------------
------------------------------------------------------------
------------------------------------------------------------
------------------------------------------------------------
------------------------------------------------------------
------------------------------------------------------------
------------------------------------------------------------
------------------------------------------------------------
------------------------------------------------------------
------------------------------------------------------------
------------------------------------------------------------
------------------------------------------------------------
------------------------------------------------------------
------------------------------------------------------------
------------------------------------------------------------
------------------------------------------------------------
------------------------------------------------------------
------------------------------------------------------------
------------------------------------------------------------
------------------------------------------------------------
------------------------------------------------------------
------------------------------------------------------------
------------------------------------------------------------
------------------------------------------------------------
------------------------------------------------------------
------------------------------------------------------------
------------------------------------------------------------
------------------------------------------------------------
------------------------------------------------------------
------------------------------------------------------------
------------------------------------------------------------
------------------------------------------------------------
------------------------------------------------------------
------------------------------------------------------------
------------------------------------------------------------
------------------------------------------------------------
------------------------------------------------------------
------------------------------------------------------------
------------------------------------------------------------
------------------------------------------------------------
------------------------------------------------------------
------------------------------------------------------------
------------------------------------------------------------
------------------------------------------------------------
------------------------------------------------------------
------------------------------------------------------------
------------------------------------------------------------
------------------------------------------------------------
------------------------------------------------------------
------------------------------------------------------------
------------------------------------------------------------
------------------------------------------------------------
------------------------------------------------------------
------------------------------------------------------------
------------------------------------------------------------
------------------------------------------------------------
------------------------------------------------------------
------------------------------------------------------------
------------------------------------------------------------
------------------------------------------------------------
------------------------------------------------------------
------------------------------------------------------------
------------------------------------------------------------
------------------------------------------------------------
------------------------------------------------------------
------------------------------------------------------------
---------ttccccaaaaaagttattattttttg-------------------------
------------------------------agtataggtctatatatccagaaaaataga
gaacaa----------------------------------------------------at
gtcaattgttcaatttt-gttttgg-----------------------------------
---------------------------aaagagcaaagaggat-tatgtataccagtaga
cgaaa-caa--------aatagaaggttccacagatct----------------------
-------------------------------------------------------taatg
ctgtttgtatttt-----------------------------------------------
------------------------------------------------------------
------------------------------------------------------------
------------------------------------------------------------
------------------------------------------------------------
------------------------------------------------------------
------------------------------------------------------------
------------------------------------------------------------
------------------------------------------------------------
------------------------------------------------------------
------------------------------------------------------------
------------------------------------------------------------
------------------------------------------------------------
------------------------------------------------------------
------------------------------------------------------------
------------------------------------------------------------
------------------------------------------------------------
------------------------------------------------------------
------------------------------------------------------------
------------------------------------------------------------
------------------------------------------------------------
------------------------------------------------------------
------------------------------------------------------------
------------------------------------------------------------
------------------------------------------------------------
------------------------------------------------------------
------------------------------------------------------------
------------------------------------------------------------
------------------------------------------------------------
------------------------------------------------------------
-----------------------
>Tx1-39_DR|2062680
------------------------------------------------------------
------------------------------------------------------------
------------------------------------------------------------
------------------------------------------------------------
------------------------------------------------------------
------------------------------------------------------------
------------------------------------------------------------
------------------------------------------------------------
------------------------------------------------------------
------------------------------------------------------------
------------------------------------------------------------
------------------------------------------------------------
------------------------------------------------------------
------------------------------------------------------------
------------------------------------------------------------
------------------------------------------------------------
------------------------------------------------------------
------------------------------------------------------------
------------------------------------------------------------
------------------------------------------------------------
------------------------------------------------------------
------------------------------------------------------------
------------------------------------------------------------
------------------------------------------------------------
------------------------------------------------------------
------------------------------------------------------------
------------------------------------------------------------
------------------------------------------------------------
------------------------------------------------------------
------------------------------------------------------------
------------------------------------------------------------
------------------------------------------------------------
------------------------------------------------------------
------------------------------------------------------------
------------------------------------------------------------
------------------------------------------------------------
------------------------------------------------------------
------------------------------------------------------------
------------------------------------------------------------
------------------------------------------------------------
------------------------------------------------------------
------------------------------------------------------------
------------------------------------------------------------
------------------------------------------------------------
------------------------------------------------------------
------------------------------------------------------------
------------------------------------------------------------
------------------------------------------------------------
------------------------------------------------------------
------------------------------------------------------------
------------------------------------------------------------
------------------------------------------------------------
------------------------------------------------------------
------------------------------------------------------------
------------------------------------------------------------
------------------------------------------------------------
------------------------------------------------------------
------------------------------------------------------------
------------------------------------------------------------
------------------------------------------------------------
------------------------------------------------------------
------------------------------------------------------------
------------------------------------------------------------
------------------------------------------------------------
------------------------------------------------------------
------------------------------------------------------------
------------------------------------------------------------
------------------------------------------------------------
------------------------------------------------------------
------------------------------------------------------------
------------------------------------------------------------
------------------------------------------------------------
------------------------------------------------------------
------------------------------------------------------------
------------------------------------------------------------
------------------------------------------------------------
------------------------------------------------------------
------------------------------------------------------------
------------------------------------------------------------
------------------------------------------------------------
------------------------------------------------------------
------------------------------------------------------------
------------------------------------------------------------
------------------------------------------------------------
------------------------------------------------------------
------------------------------------------------------------
------------------------------------------------------------
------------------------------------------------------------
------------------------------------------------------------
------------------------------------------------------------
------------------------------------------------------------
----------------------------acacacaaca----------------------
-------------------------------------------------------taatg
tagtaattg-ttttttcaagcatgatg------------------caagcaagagt----
------cttaattaattttagttactatataca----------------------aatgg
atgatttggaaa------------------------------ctttcgaaaata-tttgg
tgct--------------------------------------------------------
------ataataatg-ctttgtgttgcgtag-----------------------------
------------------------------------------------------------
-------------------------------------atgaaaacaaag-----------
------------------------------------------------------------
------------------------------------ttgtttttacactta---------
------------------------------------------------------------
-------------------------tttaaaatgtatag---------------------
----------------------------attttctttgatgtaaattgaattgactaatt
------------------------------------------------------------
------------------------------------------------------tatagt
aata-------------------------------------ttgtgtctgttttaatgta
ataaagt-----------------------------------------------------
------------------------------------------------------------
----------------------------ttttgtaaaatca-------------------
------------------------------------------------------------
---aatcaaa--------------------------------------------------
------------------------------------------------------------
------------------------------------------------------------
------------------------------------------------------------
------------------------------------------------------------
------------------------------------------------------------
------------------------------------------------------------
------------------------------------------------------------
------tctctctctctctctctc------------------------------------
------------------------------------------------------------
------------------------------------------------------------
-----------------------
>Tx1-39_DR|2062681
------------------------------------------------------------
[truncated: 7,467 more chars]
