# Supplementary material for: Zebrafish transposable elements show extensive diversification in age, genomic distribution, and developmental expression
Source: Genome Res. 2022 Jul;32(7):1408–23. doi: 10.1101/gr.275655.121 (PMC9341512; doi:10.1101/gr.275655.121)
Supplement: Supplemental Material [file supp_gr.275655.121_Supplementary_data_2.tar.gz › supp-data-2/L2-57_DR.mafft.fa]

>L2-57_DR|76998
------------------------------------------------------------
------------------------------------------------------------
------------------------------------------------------------
------------------------------------------------------------
------------------------------------------------------------
------------------------------------------------------------
------------------------------------------------------------
------------------------------------------------------------
------------------------------------------------------------
------------------------------------------------------------
---------------------------------g--------------------------
---------------------------------------------------------ttt
ttgt--------------------------------------------------------
---------------------ta--------tt-----tt------taaa----------
---------------t--tta---------------------------------------
----tttt-----ca----aaa----------------------------------tt--
--------------------------------------------------tttata----
-----------------------------------ta-tttt---------------att
atttta-------------------------------------------ttaa--a----
-------------------------------------------------c--------ta
tgcatgca----------tccttgta--------------tgtatc-gtt--------ta
cctctata----------------------------tgt---------------------
-------------ttat--a-ccatgtat-----tt---g------t-aaatgat-a---
---ttta------------------------g-atg------c-------tg------c-
----tttt--a------aagg-----tg-----ctac-----t-----taaat-------
----------taagtt------------------------------------catt----
-----------------------------atta---------------------------
------------------------------------------------------------
------------------------------------------------------------
----------------------------------------------------------
>L2-57_DR|76999
------------------------------------------------------------
------------------------------------------------------------
------------------------------------------------------------
------------------------------------------------------------
------------------------------------------------------------
------------------------------------------------------------
------------------------------------------------------------
------------------------------------------------------------
------------------------------------------------------------
----------------------------------------------tactcaatcaa---
c------aaggctaaaatg-------tatgggag-------a-gca--------------
-ggcattctc----t------tggcacc-----taaa-ttgtgaaac----------ttt
ttac-----t--ct----ctga-------tattctcaa-----------tgca-----ga
at-cc-------------ct-ga----g--------------------------------
---ca-tct------c--tta------aaac---------tttc-------t--------
----tttt-----aa----gag----tagc-----tt-------------------tt--
-------------------------a----ttgga---------------ttttta----
--gatc------------tattac-----------ta-tt-----------a------at
atttaa-------------------tatgttt-----------------tt-----aatt
att--------------t------------------------------------------
------------------------------------------------------------
------------------------------------------------------------
------------------------------------------------------------
------------------------------------------------------------
------------------------------------------------------------
------------------------------------------------------------
------------------------------------------------------------
------------------------------------------------------------
------------------------------------------------------------
----------------------------------------------------------
>L2-57_DR|77000
------------------------------------------------------------
------------------------------------------------------------
------------------------------------------------------------
------------------------------------------------------------
------------------------------------------------------------
------------------------------------------------------------
------------------------------------------------------------
------------------------------------------------------------
------------------------------------------------------------
------ttacact-----cgtctgatgc---tg-gtcttt--taactgctcagtcaa---
c------atggctaaaatct-----atatgggag-------a-cca--------------
-ggcattctcttcat------tgacacc-----taaa-ctgaggaac----------tct
ttac-----c--ct----ctga-------tattcacaa-----------tgca-----ga
at-ca-------------ct-ga----gtg-tt-----tt------taaa----------
--tca-tct------c--ttg------aaac---------tgac------tt--------
----tttt------a----gat----cacc-----tt-------------------tc--
-----att-------tga-ttt--ta----ttt------------g--a-ctttta----
--gatt------------tattag-----------ta-tt--------------------
---gtt-------------------t-tgttt-----------------tt-----aatt
att--------------tttaata-taaat-ttt--------------t----------t
tgtattta----------tctttttac-------------agtgtc-ttc--------ta
cagttgca----------------------------cat---------------------
-------------tt---------tatgt-----ct---g--------------------
------------------------------------------------------------
------------------------------------------------------------
------------------------------------------------------------
------------------------------------------------------------
------------------------------------------------------------
------------------------------------------------------------
----------------------------------------------------------
>L2-57_DR|77001
------------------------------------------------------------
------------------------------------------------------------
------------------------------------------------------------
------------------------------------------------------------
------------------------------------------------------------
------------------------------------------------------------
------------------------------------------------------------
------------------------------------------------------------
------------------------------------------------------------
------------t-----tttctgttgc---tg---------------------------
-----------------------------------------a------------------
---------------------------------aaaa-ttagctaaca---------cct
ttgta----t--tt---tccag-------tgttgactat----------tgta-a-----
acatc-------------ctaaaa---aaagtcctaagctaccc--taaa----------
--tta-------------gta----caaaat-------------------tc--------
--------------ag----------cagctagaatt-------------------ct--
----gact-------agg----acca---atgcagg------------a-----------
--gagca-----------catgac--------ccatt-tt--------------------
-------------------------------------------------gt---------
-----------------------------------------------------------t
gccattcatcgt----------------------------tgtatc-ttt--------ta
ctgctgca----------------------------cat---------------------
-------------tt-t------atgcct----------g------c-aaagtgc-c---
---ttga------------------------t-atg------c-------ta------c-
----tttt--a------aagg-----cg-----gcata----t-----aca---------
--------------ttt------------tttttt-----------------tatt----
-----------------------------attatta------------------------
------------------------------------------------------------
------------------------------------------------------------
----------------------------------------------------------
>L2-57_DR|77002
------------------------------------------------------------
------------------------------------------------------------
------------------------------------------------------------
------------------------------------------------------------
------------------------------------------------------------
------------------------------------------------------------
------------------------------------------------------------
------------------------------------------------------------
------------------------------------------------------------
----------------------------------------------------gtcaa---
t------gcggccaaaatc-------tatgggag-------t-cca--------------
-ggcattctcctcat------gggcacc-----taaa-ttgtggaac----------tct
ttac-----c--ct----ctga-------tattcgcaa-----------tgca-----ca
at-cc-------------tt-ta----atg-tt-----tt------taaa----------
--cca-tca------t--tta------aagt---------taac------tt--------
-----ttt------a----ggg----cagc-----tt-------------------tt--
-----att-------tga-ttt--ta---ttttga--ttttatttt--a-tttttg----
--gatc------------tattac-----------ta-tt--------atta------t-
attttg-------------------tg---tt-----------------tt-----taat
tat--------------gtttatt-attataatt----------tttct----------t
tgcattca----------tccttgta--------------tgtatc-ttt--------ta
ctactgca----------------------------cat---------------------
-------------tt-t------atatgt-----ct---g------t-aaagtac-c---
---ttca------------------------g-atg------c-------ta------c-
----tttt--a------aagg-----cg-----ctgta----t-----aaaca-------
---t------aaat-------------------at-----------------taat----
-----------------------------attatta------------------------
------------------------------------------------------------
------------------------------------------------------------
----------------------------------------------------------
>L2-57_DR|77003
------------------------------------------------------------
--------------------------atataatttt------------------------
--------------------------tattttttgc------------------------
-ttttatccttgtatcttgtactgctgcacattttatatgtttgt---------------
---------aaagtgttttg--------------agatgcacttttaaaggcgttat---
----ataaaactaagttagttaatattattt------------cacgagagcaaataacg
cctattttgaaaaaaaaactgcactggcttcctgtcag-------------ttttcaaat
tgattttaaattcctcatgttagcgtactgtacaaggccttg--agtgcttcagc----a
ccacaat---------atttatctgag--attttaattccatacactccaagaca-----
--agctttatgct-----cgactcatgc---------------------tcagtcaa---
c------gcagctaaaatc-------tatgggag-------a-ccg--------------
-ggcactctcttcgt------tgtcacc-----tgtt-ttgtggaac----------tct
ttgac----c--at----ctga-------tattcgtaa-----------tgca-----ga
at-cc-------------ct-ga----gta-ttg------------tgaa----------
-atcg-tct------c--tta------aaat---------gtact-----tt--------
--ttattt------a----ggg----tagc-----at-------------------tg--
-----att-------tga-ttt--------------------------a-----------
-----------------------------------ta-ct--------------------
-------------------------tgatttt-----------------ta---------
------------------------------------------------------------
----------------------------------------ggtata-----------gta
ctattgtt----------------------------------------------------
---------------------------------------a--------------------
------------------------------------------c-------ta--------
----tttt--a---------------tg--------------------------------
----------------------------------------------------tgt-----
------------------------------------------------------------
------------------------------------------------------------
------------------------------------------------------------
----------------------------------------------------------
>L2-57_DR|77004
------------------------------------------------------------
------------------------------------------------------------
------------------------------------------------------------
------------------------------------------------------------
------------------------------------------------------------
------------------------------------------------------------
------------------------------------------------------------
------tagaatgctaatgcttgcgtacaaga-----tctgg--aaaagtctagc----a
ccacaat---------atttatctaag--ctttaaagcccacacactcctagatgctaga
tgtgctttacgct-----tgtttgatgt---tg-gtcttt--taactgctcagtcaa---
t------gcagctaaattc-------tatgggaa-------a-ccg--------------
-ggcattctctttat------tggcacc-----taaa-ttgtggagt----------tct
ttac-----c--cg----caga-------tattcacaa-----------tgca-----ga
at-cc-------------ct-ga----gta-tt-----tt------taaa----------
--tca-tct------t--tta------gaac---------ttag------tt--------
----tttt------tt--agca----tagc-----tt-------------------tt--
-----att-------tga-ttt------------------gatatt--a-tttttt----
--gata------------tattat-----------ta-tt--------att---------
---tta-------------------tttcttt-----------------tt-----tatt
att--------------att-------------------------tgtc----------a
t---taca----------tttttaaa--------------aat-ta-ttt--------ta
ctgctgca----------------------------tat---------------------
-------------tt-t------att--c-----ct---g------t-aaagtgc-c---
---ttga------------------------g-atg------c-------ta------c-
----tttt--a------aagg-----ca-----ctata----t-----aaaaa-------
---t------aatgt----------------ttat-----------------tctc----
-----------------------------attcttat-----------------------
---------------------------------------------------tttta-tta
tta---------------------------------------------------------
----------------------------------------------------------
>L2-57_DR|77005
------------------------------------------------------------
------------------------------------------------------------
------------------------------------------------------------
------------------------------------------------------------
------------------------------------------------------------
------------------------------------------------------------
------------------------------------------------------------
------------------------------------------------------------
------------------------------------------------------------
--------------------------------------------------------a---
c------gtggctaaaatc-------tatgggaa-------a-ctat-------------
gggcattctgttcat------tggcacc-----ttaa-ttgtggaac----------tct
tcac-----c--ct----ctga-------tattcgcaa-----------agca-----ga
at-cc-------------ct-ga----gta-tt-----tt------taaat-c-------
tctta-tct------c--tta------aaac---------ttac------at--------
----attt------a----ggg----taac-----tt-------------------tt--
-----gtt-------tg-------------------------------a-ttttta----
--gatc------------tattgc-----------ta-tt--------attt------tt
atttca-------------------tgtgttt-----------------tt-----aatt
att--------------ttttatt-attatattt----------tttct----------t
tgcataca----------tccttgta--------------tgtgtt-ttt--------ta
ctgctgca----------------------------cat---------------------
-------------tg-t------aaatgt-----ct---g------t-aaagtgc-c---
---ttgc------------------------g-atg------c-------ta------c-
----tttt--a------aagg-----cg-----ctata----t-----aaaaa-------
---t------aaag-------------------gt-----------------tatt----
-----------------------------attgt--------------------------
------------------------------------------------------------
------------------------------------------------------------
----------------------------------------------------------
>L2-57_DR|77006
------------------------------------------------------------
------------------------------------------------------------
------------------------------------------------------------
------------------------------------------------------------
------------------------------------------------------------
------------------------------------------------------------
------------------------------------------------------------
------------------------------------------------------------
------------------------------------------------------------
------------------tgtctgttgc---tg-gtcatt--taactgttaagtcaa---
c------gcagttaaaatc-------cataggaaggg----g-tca--------------
-gacattctcttcat---------------------------------------------
------------------ctga-------tatttgaat-----------tgca-----ga
at-cc----------------tata--gtg-tt-----tt------taaa----------
--tca-tca------c--tta----------------------------ctt--------
----tttt------a----gga----taac------------------------------
-----att----------------------------------------------------
-----------------------------------ta-----------------------
-------------------------tacgctt-----------------ct-----aaca
acc---------------------------------------------------------
----------------------------------------taaatggtcttga-------
----------------------------------tccata--------------------
-----------------------atattt----------g----------------c---
---ctga------------------------g----------c-------tatc-aatc-
----ccct--g---------------tg---ctttatg---ct-----aggca-------
----------taggctg-------------------------------------------
-----------------------------gt-----------------------------
------------------------------------------------------------
------------------------------------------------------------
----------------------------------------------------------
>L2-57_DR|77007
------------------------------------------------------------
------------------------------------------------------------
------------------------------------------------------------
------------------------------------------------------------
------------------------------------------------------------
------------------------------------------------------------
------------------------------------------------------------
------------------------------------------------------------
------------------------------------------------------------
------------------------------------------------------------
------------------------------------------------------------
------------------------------------------------------------
------------tt----------------------------------------------
-------------------------------tt-----ttg-------------------
--tga-------------------------------------------------------
----tttt------------------taac-------------------------att--
--------------------------------------------------tccttg----
--------------------------------------tt--------------------
-------------------------tttgttt-------a-----g---tt---------
-----------------------------------------------------------t
tttattca--------------------------------tgggtc-ttt--------cc
cctccata----------------------------ctt---------------------
-------------tt--------atgcgt-----at---g------t-aaatcgc-t---
---ttga------------------------g-atg------c-------ta------c-
----tttt--a------aagg-----tg-----ttgtg----t-----tgaat-------
----------aaagct------------------------------------tgtt----
-----------------------------gttactgtgtgtgtgtt-tattcaccttac-
atttgatcctcatgttcgcgaactgtcaagaccacgtttccctctcagaaacattg-tca
aactt-------------------------------------------------------
----------------------------------------------------------
>L2-57_DR|77008
------------------------------------------------------------
------------------------------------------------------------
------------------------------------------------------------
------------------------------------------------------------
------------------------------------------------------------
------------------------------------------------------------
------------------------------------------------------------
------------------------------------------------------------
------------------------------------------------------g-----
--tgctttacgct-----gatctgatgc---tg-ctcttt--taactgttcagtcaa---
t------gcagctaaaatc-------tatgggag-------a-tcta------------t
gggcattgtcttcat------tggcacc-----taaa-ttgtggatc----------tct
ttac-----c--tt----ctga-------ttttcacaa-----------tgca-----ga
at-cc-------------ca-aa----gtg-tt-----tt------taaa----------
--tca-tct------c--tta------aaac---------gtac----------------
-----ttt------a----tagc--gtagc-----tt-------------------at--
-----att-------ta-------------------------------a-ttttta----
--gaac------------tattgc-----------ta-tt--------agtt------at
taatta-------------------c---gcg-----------------tt-----taat
ata--------------ttt-atg-attgcattt----------tt--t----------t
tgcattta----------cccttcta--------------tgtatc-ttt--------ta
ctgctgca----------------------------cat---------------------
-------------tt-t------gtttgt-----ct---g------t-aaagtgc-c---
---ttga------------------------g-atg------c-------ta------a-
----tttg--a------aagg-----ca-----ctata----t-----aaaaa-------
---t------aaagc-------------ttatcat-----------------catt----
-----------------------------attattattat--------------------
---------------------------------------------------tatta-tta
ttattattat--------------------------------------------------
----------------------------------------------------------
>L2-57_DR|152242
------------------------------------------------------------
------------------------------------------------------------
------------------------------------------------------------
------------------------------------------------------------
------------------------------------------------------------
------------------------------------------------------------
------------------------------------------------------------
------------------------------------------------------------
------------------------------------------------------------
--------------------------------------ct--------------------
-------ttgcttgcaagtct-----ttcaaaa---------------------------
-------------tc------cacc-----------------------------------
-----------cta---aataaactgcagtac----------------gtcca-----aa
at-tcagctaattct------------------------ta-----caag-aa-------
ccaca-t------cactcctg-----------------------------tt--------
------tt------g----gaaa-ctctac------------------------------
-----at--------tgg--------------------------------ctccc-----
------------------tgttag-------t---tt-tca-------------------
------------------------------------------------------------
------------------------------------------------------------
------------------------------------------------------------
------------------------------------------------------------
------------------------------------------------------------
------------------------------------------------------------
------------------------------------------------------------
------------------------------------------------------------
------------------------------------------------------------
------------------------------------------------------------
------------------------------------------------------------
----------------------------------------------------------
>L2-57_DR|152243
------------------------------------------------------------
------------------------------------------------------------
------------------------------------------------------------
------------------------------------------------------------
------------------------------------------------------------
------------------------------------------------------------
------------------------------------------------------------
------------------------------------------------------------
------------------------------------------------------------
------------------------------------------------------------
------------------------------------------------------------
------------------------------------------------------------
------------------------------------------------------------
------------------------------------------------------------
------------------------------------------------------------
------------------------------------------------------------
------------------------------------------------------------
------------------------------------------------------------
------------------------------------------------------------
------------------------------------------------------------
----------------gctggagctc--------------taaaa---------------
------------------------------------------------------------
--------------------g--ctaccc-----ta----------c-acgattt-aaa-
--gttagaaaaatcag--tggcttgatttctg-aca------------------------
-------------------------------------------------aaagcaag---
-tgc------aaaggagcaa--------ataacatctattttagatggaaaaactt-gc-
---------------------tttcta----tctgtttaaaaattga------------t
ttttaatccccatgtt--------------------------------------------
------------------------------------------------------------
----------------------------------------------------------
>L2-57_DR|152244
------------------------------------------------------------
------------------------------------------------------------
---------------------------cattttttcatccgtgaaacactg--------c
gtcccttgctgctgttttatgttgctgaaaaattaatgaacacctttgtatttcctc-ta
ttaactattgtaacactttgctggctggagttccaaaagctatcctaaataagttacaat
tagtacaaaattcagcaattctgaattctgaataggaccagtgcaggagagcacataaca
tctatttg---gaataatctgcactggcttcctgtcag-------------ttttcgaat
tgattttaaaatcctcatgtttgcgtacaagg-----ccttg--aatggtctagc----a
acacaat---------atttatctaag--ctttaaatcccatacactccaagacg-----
--tgcttaatgct-----tgtctgatgc---tg-gtcttt--taactgctcaagcaa---
c------acagataaaatc-------tatgggag-------a-cca--------------
-ggcatgctctttat------tgccatg-----taaa-ctgtggaac----------t--
------------ct----ctga-------tattcgcaa-----------tgcg-----gg
at-cc-------------ct-ga----g--------------------------------
----a-tcc------c--tga------gatc---------ta------------------
------------------------------------------------------------
-------t-------tac-tat--ta----t-----------------------------
------------------tgttat-----------ta-at--------att---------
---tca-------------------tgtgttt-----------------ta-----aatt
-------------------------attacatttt------------gt----------t
tgcattat----------tac--------------------------------------a
ttttgttg----------------------------tat---------------------
-------------tt---------tatgt-----ct---g------t-aaattgt-t---
---ttga------------------------g-ata------c-------ta------c-
----tttt--a------aagg-----tg-----ctata----t-----aaaaa-------
---t------aaagt----------------ttat-----------------tatt----
-----------------------------attaatat-----------------------
---------------------------------------------------tatta-tt-
------------------------------------------------------------
----------------------------------------------------------
>L2-57_DR|152245
------------------------------------------------------------
------------------------------------------------------------
------------------------------------------------------------
------------------------------------------------------------
------------------------------------------------------------
------------------------------------------------------------
------------------------------------------------------------
------------------------------------------------------------
------------------------------------------------------------
------gcagagca---ca--cagctgg--tggattgctc--------------------
-------tgctttgcagtttc-----taactaa--------------------------a
catatttaacatttt------tgggggg----tggta----attaac-------------
------------------------------------------------cttta-----aa
tt-tgatcctcatgt---------------------------------------------
gtgca-t------ctcagttt-----------------------------tc--------
-agtagct------a----aaac-attaat------------------------------
---------------caa--------------------------------cacct-----
------------------ttgttt-------t---tc-acaa------attg-----act
gtg------------------------tgtta-------t--------tgg---ccaga-
---------------gcttcaaat-act----------------ccatt----------a
agc--------------caattgata--------------caaaat-tct-------ga-
------------------------------------------------------------
------------------------------------------------------------
-------------------------------g-gta-------------agaat----t-
----ct--------------------------------------------------g---
-acc------aagaccagtg-gaggagagcaca---------------------------
------------------------------------------------------------
------------------------------------------------------------
------------------------------------------------------------
----------------------------------------------------------
>L2-57_DR|152246
------------------------------------------------------------
------------------------------------------------------------
------------------------------------------------------------
------------------------------------------------------------
------------------------------------------------------------
------------------------------------------------------------
----------------------------------------------------------at
tgattttaaaattatcatgcatgtgta-aagg-----ccttg--aatggtctagc----a
ccacaat---------atttgtctgaa--cttttaaatgaagacactcctagacg-----
--tgctttacgtt-----cgtctgatgc---tg-gtcttt--taactgctcagtcaa---
t------atgactaaaatc-------tatgggag-------a-tca--------------
-gttattctctttat------tggcacc-----tgaa-ttttggaac----------tct
ttac-----a--tt----ctaa-------tattcgcaa-----------tgca-----ga
at-cc-------------ct-ga----gta-tt-----tt------taaa----------
--tcg-cct------c--tta------aaac---------tttc------tt--------
----attt------a----ggg----tagc-----tt-------------------tt--
-----att-------tga-ctt-ata----tat------------t--a-ttttta----
--gatc------------tcttgc-----------ta-tt--------------------
---atg-------------------t-ttttc-----------------at-----tatt
tat--------------tt--att-acctt-ttt--------------t----------t
tgcattca----------tcctt------------------gtgta-ttt--------ta
ctgctgca----------------------------cat---------------------
-------------tt---------tatgt-----ct---gccataat-aaagtct-t---
---ttaa------------------------a-gt-----------------------c-
----tttt--a------aagt-----c-------tcta----t-----aaaaa-------
---t------aaagt----------------tcac-----------------ta------
------------------------------------------------------------
------------------------------------------------------------
------------------------------------------------------------
----------------------------------------------------------
>L2-57_DR|152247
------------------------------------------------------------
------------------------------------------------------------
------------------------------------------------------------
------------------------------------------------------------
------------------------------------------------------------
------------------------------------------------------------
------------------------------------------------------------
------------------------------------------------------------
------------------------------------------------------------
------------------------------------------------------------
------------------------------------------------------------
------------------------------------------------------------
------------------------------------------------------------
------------------------------------------------------------
------------------------------------------------------------
------------------------------------------------------------
gaaaaat-------ctgg--------------------------------ctt-------
--------------------------------------------------tactcc-act
------------------------------------------------------------
------------------------------------------------------------
-----------------------------------------------tttatg--agttg
atgttaaa--------------------------atcctt--------------------
-------------ttatt--------------tgct----------tacaagtgt-----
---ttga--------------------------ata----atc-------ttgcttctca
t---ctctctg------atgttt---ta--gttttacata--------------------
------------------------------------------------------------
------------------------------------------------------------
------------------------------------------------------------
------------------------------------------------------------
----------------------------------------------------------
>L2-57_DR|152248
------------------------------------------------------------
------------------------------------------------------------
------------------------------------------------------------
------------------------------------------------------------
------------------------------------------------------------
------------------------------------------------------------
------------------------------------------------------------
---------------------------------------------tcactgtggt-----
-----gttc----ttcagggttcagtat------------------------------tg
gaccctctactttt---ta-------gt--atttttcttt--------------------
-------tccctc-----------------------------------------------
------------------------------------------------------------
--------------------------------------------ttg-------------
------------------------------------------------------------
-------------gccagc-----------------------------------------
------------------------------------------------------------
------t--------taa--------------------------------ttttc-----
------------------actttc-------a---tg-ctga------tac--------t
----caga-----------tttttatgcaatc-------a--------aaa---ccagac
atcaatgtgtcctctctctattct-aa--------------------tg----------t
cttactgaaagtaaaaaa------------------------------------------
------------------------------------------------------------
------------------------------------------------------------
------------------------------------------------------------
------------------------------------------------------------
------------------------------------------------------------
------------------------------------------------------------
------------------------------------------------------------
------------------------------------------------------------
----------------------------------------------------------
>L2-57_DR|152249
------------------------------------------------------------
------------------------------------------------------------
------------------------------------------------------------
------------------------------------------------------------
------------------------------------------------------------
------------------------------------------------------------
------------------------------------------------------------
-tattttaaagtttc---------------------------------------------
-------------------------------------cccttaaa---------------
------------------------------------------------------------
------------------------------------------------------------
----acatcctttat------t--------------------------------------
------------------------------------------------------------
------------------------------------------------------------
------------------------------------------------------------
--------------a----ggg----tagc-----tt-----ttatgt--------tc--
-----atg-------ata--------------------------------tttctt----
--tgtct----------------t-----------ta-tt--------gtgt------ct
gcattg-------------------tag-ttt-----------------tt-----gact
agtttt---------tatgcctgt-atttttt----------------------------
-------------------------g--------------tgtgta-tct--------t-
ccaac-------------------------------------------------------
-------------tt-t------gtat-------tt---g------t-tta---------
---taaa------------------------c-ttc------c-------ta------c-
----tttt--a------aaat-----tg-----tcaaa------------aaa-------
---t------taagct------------------------------------ggtt----
-----------------------------attatta------------------------
------------------------------------------------------------
------------------------------------------------------------
----------------------------------------------------------
>L2-57_DR|152250
------------------------------------------------------------
------------------------------------------------------------
------------------------------------------------------------
------------------------------------------------------------
------------------------------------------------------------
------------------------------------------------------------
------------------------------------------------------------
------------------------------------------------------------
------------------------------------------------------------
-----------------------------------------------gttcagtaaa---
c------gcagctaaaatc-------tatgggag-------a-cag--------------
-ggcattctcttcat------tggtgcc-----taaa-ttgtgta---------------
--------------------ga-------tattcgcaa-----------tgca-----ga
at-cc-------------ct-ga----gta-tt-----tt------taaa----------
--tca-tct------c--tta------aaac---------ttcc------tt--------
----tttt-----ta----ggg----tagc-----tt-------------------tt--
-----att-------tca-ttt--ca----ttgga---------------ttttta----
--gatt------------tattac-----------ta-tt-----------a------at
atttta-------------------tgtgttt-----------------tt-----aatt
ata--------------tttta-------------------------------------t
tacatacaag--g----atgaatgcaaagaaa-------atgtata-ttt--------ta
ctgctgca----------------------------tgt---------------------
----------------t------atgtct----------g------t-taagtgc-c---
---ctaa------------------------g-atg------c-------ta------c-
----tttt--a----------t---atg---ctctatg----t-----aaaaa-------
---t------aaagtt------------------------------------tatt----
-----------------------------aatatta------------------------
------------------------------------------------------------
------------------------------------------------------------
----------------------------------------------------------
>L2-57_DR|152251
------------------------------------------------------------
------------------------------------------------------------
------------------------------------------------------------
------------------------------------------------------------
---------------------------------caaaagctaccctaaacaagttacaat
tattaaaaaatacagc-tgctagaaatctgactaggagcagtgcaagagagcacataact
cctatttt---gaaaaatcagcactggcttcctgtcag--------------ttttaaaa
tcattttaaaatcctcatgcttgcgtacaagg-----ccctg--aatggtcttgc----a
ccacaat---------atttatatag---ctttaaatcccatacactcctagatg-----
--tgctttaccct-----cgtctgatgc---tg-gacttt--taaccgctcagtcaa---
c------aaggcttaaatc-------tatgggag--------------------------
---cattctcttcat------tggcacg-----taaa-ttgtgggac----------tct
ttac-----c--ct----ctga-------tatttgcaa-----------tgca-----ga
at-cc-------------at-ga----gta-ttt---gtg------taaa----------
--tca-tct------c--tta------acac---------ttgt------tt--------
----tttt------a---------------------------------------------
----------------------tcta----tat------------g--a-ttctta----
--gata------------tgttaa-----------ta-tt--------t-----------
---------------------------tgtttt----------------tt-----aatt
att--------------ttt--at-aatatatatat----------ata----------t
agcattta----------ttcttgtc---------------------ttt--------ta
ctgctgca----------------------------cat---------------------
-------------gt---------tatgt-----ct---g------t-aaagtgc-c---
---ttga------------------------g-atg------c-------tg------c-
----tttt--a------aagg-----tg-----ctata----t-----aaaaa-------
---t------aaagt----------------ttat-----------------tatt----
-----------------------------attattat-----------------------
---------------------------------------------------tat------
------------------------------------------------------------
----------------------------------------------------------
>L2-57_DR|152252
------------------------------------------------------------
------------------------------------------------------------
------------------------------------------------------------
------------------------------------------------------------
------------------------------------------------------------
------------------------------------------------------------
------------------------------------------------------------
------------------------------------------------------------
------------------------------------------------------------
------------------------------------------------------------
------------------------------------------------------------
----------------------------------------------c----------tct
ttac-----c--ct----ctga-------tat-----------------tgca-----ga
at-cg-------------ct-ga----ata-tt-----tt------taaa----------
--tca-tca------c--tta------aaac---------ata-------ct--------
----tttt------a----gga----gagc-----tt-------------------tt--
-----att-------tga--------------------------------ttatca----
--gatt------------tattat-----------ta-ct--------atta------tt
att----------------------------a-----------------tt-----tata
att---------------attttt-attgcattt-------------tt----------t
tatttgca----------t-----------------------------------------
------------------------------------------------------------
------------------------------------------------------------
------------------------------------------t-------ta------t-
----cctc--a------agag-----ta-----tgaat----t-----t-----------
------------------------------------------------------------
------------------------------------------------------------
------------------------------------------------------------
------------------------------------------------------------
----------------------------------------------------------
>L2-57_DR|152253
------------------------------------------------------------
------------------------------------------------------------
------------------------------------------------------------
------------------------------------------------------------
------------------------------------------------------------
------------------------------------------------------------
------------------------------------------------------------
------------------------------------------------------------
------------------------------------------------------------
------------------------------------------------------------
------------------------------------------------------------
------------------------------------------------------------
------------------------------------------------------------
------------------------------------------------------------
---ca-tat------t--tta------agaa---------acatt----act--------
----tttt------a----tgg----cagt-----tt-------------------tt--
-----att-------tga-tt-----------------------------tttgta----
--gatt------------catcac-----------ta-tt-----------a------tt
atttta-------------------tgcactt-----------------tt-----aact
ttt--------------tttaat--attatattt--t-------tctct----------t
tgcattcc----------tccttgta--------------tgaatc-ttt--------tg
ctgctgca----------------------------gat---------------------
-------------tt-t------atgtct----------g------t-gatttgc-c---
---ttga------------------------g-atg------c-------ta------c-
----tttt--a------aagg-----cg-----ccata----a-----aaaaa-------
---t------aaagtt------------------------------------aatt----
-----------------------------aatatta------------------------
------------------------------------------------------------
------------------------------------------------------------
----------------------------------------------------------
>L2-57_DR|152254
ctttctgagattaaaaagggtgtctgaggcagagcagaagtatggatggttctactttag
gtttcaaactaaactaaaaactctgggtgcggtatttgatgccaaccttatttctgaaca
gcatgtgcgcaacacagtcaagatat-gtttttttcttctgtgaaacattgccaaacttc
gtcccaggctgcccttttctattgctgaaaaattcattaacacctttgtattttctcgta
ttgactattgtattgctttggtggctggagttgcaaaagccaccctaaacaagttacaat
tagcacaaaattcacc-agctagaattctg---------------------------acc
tttatttt---ttaaaatctgctctggtttcctgtcag-------------cttttaaat
tggttttaaaatccccatgcttgcgtacaagg-----ccttg--aatggtctagc----a
ccacaat---------atttatctgag--cttattt---------atcctagatg-----
--tgctttacact-----cgactgatgc---gg-gtcttt--taactgctcagccaa---
c------gttgccaaaatc-------tacaggag-------a-ccg--------------
-ggaactctcttcat------tag-------------------aaac----------tct
ttacttt-tc--ct----ctga-------tattcacaa-----------tgca-----ga
at-cc-------------ct-at----gta-tt-----tt------taaa----------
--atcctta------c--cta------aaac---------ttact-----ct--------
----tttt------a----tgg----tagc-----tt-------------------tt--
-----att-------taa-cgt--ta----ttt---------------------------
------------------------------------------------------------
------------------------------------------------------------
cac--------------ttttttt-acttttt------------tcttt----------t
tgcattca----------tcc--------------------ttgtc-ttt--------tt
ctgctgca----------------------------cat---------------------
-------------ta-t------atgtc-------t---g------t-aaagtgc-c---
---ttga------------------------g-atg------c-------ta------c-
----tttt--a------aagg-----tg-----caata----a-----taaag-------
---t------ttat------------------ttt-----------------tatt----
-----------------------------ataattat-----------------------
---------------------------------------------------tatta-cta
a-----------------------------------------------------------
----------------------------------------------------------
>L2-57_DR|152255
------------------------------------------------------------
------------------------------------------------------------
------------------------------------------------------------
------------------------------------------------------------
------------------------------------------------------------
------------------------------------------------------------
------------------------------------------------------------
------------------------------------------------------------
---ca-------------------------------------------------------
------------------------------ttg---------------------------
-------------------------------------------cca--------------
---------------------------------caat-ctgtggaac----------tct
taac-----c--ct----ctgata----------------------------------aa
at-cc-------------ca-ga----taa-ttat-----------taaa----------
--tca----------c--tta------taac---------ctac------tc--------
----tttt------a----ggg----tagc------------------------------
--------------------------------------------------ttttta----
--gatt-----------------------------ta-tt-----------------att
attgta-------------------agcgtttga---------------tt---------
---------------atattcatt----------------gcatttttt----------t
tgcattca----------tcctgt---------------atgcatc-ttt--------aa
cagctgca----------------------------cat---------------------
-------------t---------atgtct----------g------t-aaagtgc-c---
---ccga------------------------g-atg------c-------ta------c-
----tttt--a------aagg-----tg-----ctaaa----t-----gaaaa-------
---t------aaagctgct---------------------------------tatt----
-----------------------------at-----------------------------
------------------------------------------------------------
------------------------------------------------------------
----------------------------------------------------------
>L2-57_DR|152256
------------------------------------------------------------
------------------------------------------------------------
------------------------------------------------------------
------------------------------------------------------------
------------------------------------------------------------
------------------------------------------------------------
------------------------------------------------------------
-----------------------------------------------------gc----a
tcacaat---------atttatctgag--cttttaatcccatacacacctaga-------
cgtgctttatgct-----cgtctgatgc---ag-gtgttt--tcactgctcagtcaa---
c------aaggccaaaatc-------tatgggag-------a-cc---------------
gggcattctcttcat------cggcacctacagtaaa-ttgtagaaca---------ttt
ttac-----t--ct----ctga-------tattaacga-----------tgca-----ga
at-cc-------------ct-ga----gta-tt-----tt------taca----------
--tca-tca------c--tta------aaac---------ttac-------t--------
----gttt------a----ggg----tagc-----tt-------------------tt--
-----att-------aca--------------------------------tttttt----
--t-----------gatctattac-----------ta-tt--------atta------tt
aattca-------------------tgtgttt-----------------tt-----a---
---------------attgttgtt-attattaattgt----------------------t
tgcattaat---------cc-ttgta--------------tgtatc-ttt--------t-
------------------------------------------------------------
----------------t------atatat----gct---g------t-atattat-a---
---t--------------------------------------------------------
------------------------------------------------------------
------------------------------------------------------------
------------------------------------------------------------
------------------------------------------------------------
------------------------------------------------------------
----------------------------------------------------------
>L2-57_DR|224908
------------------------------------------------------------
------------------------------------------------------------
------------------------------------------------------------
--------------ttttctgtttctgacaaattcattaaaaacaatgtatttccca-ta
ttgactattgtaatgctttgctggctggagttcctaaagttaccccaaacaagatacaa-
-----------------------aattctgactaggaccagtgcaagagagcacataacc
catatttt---gaaaaatctgcactggctttttgtcagt------------ttttcaaat
tgattttaaaatcctcatgcttgcatgcaagg-----cctta--aatagtctagc----g
ccacaat---------atttatctaag--atttttatcccatacactcctagaca-----
--tgctttatgct-----catctgacgc---ag-tttttt--taactgcacaggcaa---
c------gcagctaaaatc-------tatgggag-------a-cca--------------
-agcattctcttcac------tggcacc-----taaa-ttgtggaac----------tct
ttac-----c--tt----ctaa-------tattcacaa-----------tgcg-----ga
at-cc-------------ct-ga----gta-tt-----gt------tcaa----------
--tca-ttt------c--tta------aaat---------ttct------tt--------
----aatcg---------------------------------------------------
-------t-------ttg-ttt--ta----ttt------------g--a-ctttta----
--gatc------------tattac-----------ta-tt--------atta------tt
atttta-------------------ggtattt-----------------ta-----aaat
ttt--------------tta-ttg-gttttaattt-------------t----------t
tgcattta----------tcct------------------tgtatg-ttt--------ta
ctgcagca----------------------------ctt---------------------
-------------tt---------tatgt-----ct---g------t-aaagtgc-t---
---aaga------------------------g-atg------t-------ta------c-
----tttt--a------aaag-----tg-----ctata----t-----------------
------------------------------------------------------------
------------------------------------------------------------
------------------------------------------------------------
------------------------------------------------------------
----------------------------------------------------------
>L2-57_DR|224909
------------------------------------------------------------
------------------------------------------------------------
------------------------------------------------------------
------------------------------------------------------------
------------------------------------------------------------
------------------------------------------------------------
------------------------------------------------------------
------------------------------------------------------------
--acagt-----------------------------------------------------
------------------------------------------------------------
------------------------------------------------------------
---------------------tggtacaa-agtttag-ctgcaggaa----------ttt
tgac--------tt---atcag---------------------------tgca--acata
acgcc----------------aa--------tt-----ttgg----aaaa-aa-------
--ctgctctggcttcctgtcag--------------------------------------
----tctt-----caa--tagat------------tt-------------------tt--
-----gtgtgcatgctga-ttt-ata------------------------ccttcaat--
--ggtct---------gggactac-----------tattt--------gttagag-tttc
atttcttacacc---gcacatgcgttatgctt-----------------tt---------
-----------------ttctgct-gtag-------------gtcttttaactacacagt
taaatcta----------ttagggat--------------cgggtg-ttc----------
----------------------------------tcttca--------------------
-------------ctgg------atacattt-------tg------t-aattttc-tacc
-cactga------------------------g-atc------c-------tgaacaatcc
cagattgt-ca------aaagcattatg-----tgatt----t-----ttaat-------
----------ggaatt------------------------------------taaa----
-----------------------------acttttctttgtttgta--------------
----------------------ttatctggaa----tttgtttttttttttgactagttt
ttatgcttgtatcct-----------------------------------gtaagtatct
ttt-------------------------------------------------------
>L2-57_DR|224910
------------------------------------------------------------
------------------------------------------------------------
------------------------------------------------------------
------------------------------------------------------------
------------------------------------------------------------
------------------------------------------------------------
------------------------------------------------------------
------------------------------------------------------------
------------------------------------------------------------
------------------------------------------------------------
------------------------------------------------------------
------------------------------------------------------------
------------------------------------------------------------
------------------------------------------------------------
------------------------------------------------------------
--------------------------------------------------------tt--
-----atg-------------------------------------------tctact---
--tact-----------------------------ta-tc--------tttt-----act
tatttac-----------------ttatgtac-----------------tt---------
--------------atgtct------------------acatacttatc----------t
tttactta--------------------------------tgtact--------------
------------------------------------------------------------
--------------------------ttt----tatat-g--------gatgtga-t---
---ttga------------------------g-atg------c-------tt------c-
----tttt--a------aagg-----ca-----ctata----------aaaaa-------
---t------aaagtt--------------------------------------------
------------------------------------------------------------
------------------------------------------------------------
------------------------------------------------------------
----------------------------------------------------------
>L2-57_DR|224911
------------------------------------------------------------
------------------------------------------------------------
------------------------------------------------------------
------------------------------------------------------------
------------------------------------------------------------
------------------------------------------------------------
------------------------------------------------------------
------------------------------------------------------------
------------------------------------------------------------
------------------------------------------------------------
------------------------------------------------------------
------------------------------------------------------------
------------------------------------------------------------
------------------------------------------------------------
---------------c--ctac----------------------------ct--------
----tttt------a----ggg----tagc-----tt-------------------tt--
-----att-------tga-tta--ta----------------------agttttta----
-----------------------------------tgttt--------atta----catt
atgttt-----------------gatgtgttt-----------------tt-----aata
att--------------tattatt---------------gctactttttt---------t
tgcattca----------cctt------------------tatatc-ttt--------ta
ctgctgca----------------------------cat---------------------
-------------tt-t------atgtctt----------------t-aaagtgc-c---
---ttga------------------------g-atg------c-------tg------c-
----tttt--a------aagg-----ca-----ctata----------gaaaa-------
----------atagtt------------------------------------catt----
------------------------------------------------------------
------------------------------------------------------------
------------------------------------------------------------
----------------------------------------------------------
>L2-57_DR|224912
------------------------------------------------------------
------------------------------------------------------------
------------------------------------------------------------
------------------------------------------------------------
------------------------------------------------------------
------------------------------------------------------------
------------------------------------------------------------
------------------------------------------------------------
------------------------------------------------------------
------ttctctt-----tattgactgc---t----------------------------
---------------aaat-------tatggaat---------ttt-------------c
cgaattttttttt-----------tttc-----c------------t----------ttc
tttt-----t--tt----ctga-------cagtaggaca---------atcta-----aa
at-tc--------------a-tta----ag-tt-----tt------taaa----------
--tca-ttc------c--tt-----taaact-------ta-----------t--------
----tttt-----ta----ggg----tagc-----tt-------------------tt--
-----ttg-------tga--------------------------------tttaagt---
--tatt-----------------------------tc-tt--------tctt-----att
atctttc-----------------------ct-----------------tt---------
--------------ctattttcta-actag----------------ttc----------t
tatgcata--------------------------------tattttgtgt--------at
cttttacc----------------------------------------------------
-------------ttgac-----acattt----catac-g--------tatgctt-t---
---ttag------------------------a-tgc------t-------ga------t-
----tttt--a------agac-----ac--------ta----------aaata-------
---t------ataaac------------------------------------taac----
-----------------------------tttattacta---------------------
------------------------------------------------------------
------------------------------------------------------------
----------------------------------------------------------
>L2-57_DR|224913
------------------------------------------------------------
------------------------------------------------------------
------------------------------------------------------------
------------------------------------------------------------
------------------------------------------------------------
------------------------------------------------------------
------------------------------------------------------------
------------------------------------------------------------
------------------------------------------------------------
------tttatttt---tt-------at--tattatgtat--------------------
-------tccctc-----------------------------------------------
------------------------------------------------------------
--------------------------------------------ttg-------------
------------------------------------------------------------
-------------gccagctt-----------------------------ttaagag---
---------------------ca-ctcggt------------------------------
-----ct--------caa--------------------------------ctttc-----
------------------actttt-------c---tg-caga------tgac-----act
----caaa-----------tctatttacactg-------a--------aga---ccagat
gtcaatatgtattcattctttccc-gg--------------------tg----------t
ttttctgagattaaaaaatgcatgtc--------------taaaaa-cat-------ctt
ttgttta-----------------------------------------------------
------------------------------------------------------------
------------------------------------------------------------
---------------------------------------------------aacaga---
-gat------aaga----------------------------------------------
------------------------------------------------------------
------------------------------------------------------------
------------------------------------------------------------
----------------------------------------------------------
>L2-57_DR|301053
------------------------------------------------------------
------------------------------------------------------------
------------------------------------------------------------
------------------------------------------------------------
------------------------------------------------------------
------------------------------------------------------------
------------------------------------------------------------
------------------------------------------------------------
------------------------------------------------------------
------------------------------------------------------------
------------------------------------------------------------
------------------------------------------------------------
------------------------------------------------------------
------------------------------------------------------------
------------------------------------------------------------
------------------------------------------------------------
------------------------------------------------------------
------------------------------------------------------------
----ta-------------------tgtgttt-----------------tt-----aatt
attt------------ttattatt----------------gcattttat----------t
tgcattca----------ttcttgta--------------tgtatc-ttt--------ta
ctgcggca----------------------------cat---------------------
-------------tt-t------atatgt--------------------cagtgc-c---
---ttga------------------------g-atg------g-------ta------t-
----tttt--a------aagg-----tg-----ctata----t-----aaaaa-------
---t------aaagttt-------------attatttatttt------gatttatt----
-----------------------------attatttc-----------------------
---------------------------------------------------tatta-ttt
t-----------------------------------------------------------
----------------------------------------------------------
>L2-57_DR|301054
------------------------------------------------------------
------------------------------------------------------------
------------------------------------------------------------
------------------------------------------------------------
------------------------------------------------------------
--------------------------------------------------acata--act
cctattta----aaaaaactgcactggcctcctgtcag-------------tattcaaat
tgattttaaaaccctcatgcttgcctatgagg-----ccttc--aatggtctaaa-----
----aat---------atttatctgag--cttttattcccatacactccaagatg-----
--tgttttacatt-----cgtctgatgc---tg-gt-ctt--taactgctcagtcaa---
c------actgctaaaatc-------tatgggag-------a-ttg--------------
-agcaaattcttaat------aggcacc-----taaa-ttgtggaa------------ct
caac-----c--ct----ccga-------tattgacaa-----------tgga-----tt
at-cc-------------at-ta----ata-tt-----ta------tatt----------
--ta-----------t----a------aaat---------ttaa------tt--------
----tttt------a----gta----catc-----tt-------------------tt--
-----att-------tga-ttt--------------------------------------
-----------------------------------tt-ct--------gtta------at
attattt------------------tatgttt-----------------aa-----agta
att--------------ttttatt------attaat------tttttct----------t
tgcattta----------tctttgca--------------tgtatc-ttt--------ta
ctgctgca----------------------------cgt---------------------
-------------tt-t------atgtct----------g------t-aaagtgt-c---
---ttaa------------------------c-atg------c-------ta------c-
----tttt--a------aagc-----tg-----ctaaa----t-----aa----------
------------------------------------------------------------
------------------------------------------------------------
------------------------------------------------------------
------------------------------------------------------------
----------------------------------------------------------
>L2-57_DR|301055
------------------------------------------------------------
------------------------------------------------------------
------------------------------------------------------------
------------------------------------------------------------
------------------------------------------------------------
------------------------------------------------------------
------------------------------------------------------------
------------------------------------gcctta--aatggtctagc----a
cctcaat---------atttatctggg--cttttaatctaatacactgct-------agt
catgccttatgct-----tgtctgatgc---ta-gtcttt--taactgctcagtcaa--c
ca---acggagctaaa---------ttatgggaa-------a-ccg--------------
-agcattctcttcat------tggcacctgggattaa--------------------ccc
aggct----ca-tt---actga-------tatgtacaatt-------agtaca-----ac
at-tc----------------aaca--------------------ctaga-ag-------
------tctaa-------cta------ggac-------cagtgca---------------
--------------ag--agagtacagaac-----cc-------------------ct--
-----att-------taa------------------------------aatctgcac---
-----------------------------------tggct--------tcca--------
-------------------------tcagttt----------------------------
-----------------------------------------------------------t
tgcattga---------------------------------------ttt----------
------------------------------------------------------------
----------------------------------------------t-aaaatcctc---
---------------------------------atg----------------------t-
----ttgtgta------gagg------------cctta-------------------a--
------------------------------------------------------------
-----------------------------at-----------------------------
------------------------------------------------------------
------------------------------------------------------------
----------------------------------------------------------
>L2-57_DR|301056
------------------------------------------------------------
------------------------------------------------------------
------------------------------------------------------------
------------------------------------------------------------
------------------------------------------------------------
------------------------------------------------------------
------------------------------tatgtctgtaactgagatgtt---------
---ttttaaatgtgctatatatataaaaaaaaaagtttatta--tttggtctagc----a
ccataat---------atttatctgag--cttttaatcccatacactccggga-------
catgctttgcgct-----tatctggagc---tg-gtcttt--taactgctaagtcaa---
c------atggctaaaatc-------tatgggag-------a-cc---------------
gggcattctcttcat------tagcacc-----taaa-ttgtggaac----------tct
ttac-----c--ct----ctta-------tattcgcaa-----------taca-----ga
at-t---------------t-ta----ttg-at-----tt------taat----------
--t---------------------------------------------------------
-----------------------------------tt-------------------tg--
-----aat-------tga--------------------------------ttttaa----
--a---------------------------------------------------------
-atcct-------------------tatgctt-----------------gc-----a---
------------------------------------------------------------
------------------------------------------------------------
------------------------------------------------------------
------------------------------------------------------------
-------------------------------t-aca------a-------gg------c-
----cttg--a------atgg-----tc-----tagca----c-----------------
------------------------------------------------------------
------------------------------------------------------------
------------------------------------------------------------
------------------------------------------------------------
----------------------------------------------------------
>L2-57_DR|301057
------------------------------------------------------------
------------------------------------------------------------
------------------------------------------------------------
------------------------------------------------------------
------------------------------------------------------------
------------------------------------------------------------
------------------------------------------------------------
------------------------------------------------------------
------------------------aaa--ttcattggttgaaatgtgactagg-------
----------acc-----aatgcaaggtaaata-atatat--tagatttgca--------
--------------tattt-------tagagcaa-------a-ttg--------------
-cactgc----ttcc------tgtc-----------------------------------
------------------------------------------------------------
----------------------------ag-tt-----tt------gaat----------
--tga-ttt------t----a------aaat---------gtgt------atg-------
-ctaactt------a----cag----tat-------------------------------
------------------------------------------------------------
------------------------------------------------------------
---------------------------------------------------------aag
gcc--------------ttgaatg------gtct--------tactttt----------a
tgcatttc----------tccttgca--------------tgcatc-ttt--------ta
cctttgca----------------------------ctt---------------------
-------------tt-t------atatat-----at---g------t-aaagcac-t---
---ttga------------------------g-atg------c-------tg------c-
----tttt--a------aagg-----ta-----ccata----t-----aaaa--------
------------------------------------------------------------
------------------------------------------------------------
------------------------------------------------------------
------------------------------------------------------------
----------------------------------------------------------
>L2-57_DR|301058
------------------------------------------------------------
------------------------------------------------------------
------------------------------------------------------------
------------------------------------------------------------
------------------------------------------------------------
------------------------------------------------------------
------------------------------------------------------------
------------------------------------------------------------
----------------agcttcaaaagc------------------------------ta
cactaatcaatcta---ta-------ac--tagtaca-at--------------------
-------actcag-----------------------------------------------
------------------------------------------------------------
--------------------------------------------ctg----ta-----ga
at-t--------------at-gac-tagaa-ccag----tg-----caag-ga------a
gcaca-ata---caccagtct-----------------------------tggaaaa---
-----ctt------actg-gttg-ttaaat------------------------------
-----ct--------taa--------------------------------ctttc-----
------------------actttt-------a---tg-cagt------tgat-----ttt
----caga-----------tctaaatatattc-------t--------aaa---tcaaag
gtcaatgtgtgtcctttcttttcc-ag--------------------tt----------t
ctttctgaga-taaaaaatggatgtc--------------tgaaaa-tgt-------tcc
ttgtttaa--aatgaagtgcttattggttcaccg--catcagttgtgaaaagcagagcct
acaaacaatgtggat----ga--ttttgc-----tt----------t-acagttt-taa-
--atgaaacaggaaa---ggattaattatttg-atg---tttc---tacctaac----a-
----ttcc--a-------------------t--cctca----t------gtaacaaa---
-gtc------aaaaca---------------------tttatatatgttataca-t-gtc
ag---------------tatatttttt----ggtggctaaaaggttt------------a
tcaatccccttgtatttatgca--------------------------aaatattgatta
ttgtaaagcttt------------------------------------------------
----------------------------------------------------------
>L2-57_DR|301059
------------------------------------------------------------
------------------------------------------------------------
------------------------------------------------------------
------------------------------------------------------------
------------------------------------------------------------
------------------------------------------------------------
------------------------------------------------------------
------------------------------------------------------------
------------------------------------------------------------
------------------------------------------------------------
------------------------------------------------------------
------------------------------------------------------------
---------t--ct----gcat-------cat----------------------------
------------------------------------------------------------
------------------------------------------------------------
--------------------------------------------------------tt--
-----gtg-------tg-------------------------------------------
-----------------------------------ca-tc--------tttt-----aac
ttttaat-----------------------------------------------------
-----------------------------------------------tt----------t
catatgta--------------------------------tgta----------------
------------------------------------------------------------
-------------------------------------------------aagcgc-t---
---tcaat----------------------gt-gtg------c-------ta------c-
----tttt--a------aagg-----tg-----ctaca-----------gaag-------
---t------aatgtt------------------------------------tatt----
-----------------------------atta---------------------------
------------------------------------------------------------
------------------------------------------------------------
----------------------------------------------------------
>L2-57_DR|301060
------------------------------------------------------------
------------------------------------------------------------
------------------------------------------------------------
------------------------------------------------------------
------------------------------------------------------------
------------------------------------------------------------
------------------------------------------------------------
------taaacttcatatgctaacttacgagg-----cctca--aataattttgc----a
cagcaat---------ttttgtctgag--cattaaatccataaca---------------
aaggctttatgct-----tgtctgatgc---ca-gtcttt--taactgcagagc------
-----------ctaaaatc------------------------tgg--------------
-ggaattctcttcat------tggcacc----taaaaactgtgaagca------------
------------ct----ctgg-------tattcagaa-----------tgca-----ga
at-ct-------------ct-ga----gca-tt-----tt------tgag----------
--tca-tca------c--tca------aaac---------ttgc------tt--------
----tttt-----------aggc---tagc-----tt-------------------gt--
-----atg-------tga------ta------------------------ttttta----
--aatt-----------t-----------------ta-ttt-------ataa------tt
gttttg------------------------------------------------------
-----------------------------------------------------------t
tttgtgta----------gtcttgca--------------tgcatc-ttt--------ta
cttcttca----------------------------ctt---------------------
-------------tt-t------atgttg----------g------t-aaagcac-t---
---ttga------------------------g-atg------c-------ta------c-
----tttt--a------aagt-----ca-----ctata----t-----aacat-------
----------aaagct------------------------------------taat----
-----------------------------attatta------------------------
------------------------------------------------------------
------------------------------------------------------------
----------------------------------------------------------
>L2-57_DR|301061
------------------------------------------------------------
------------------------------------------------------------
------------------------------------------------------------
------------------------------------------------------------
------------------------------------------------------------
------------------------------------------------------------
------------------------------------------------------------
------------------------------------------------------------
------------------------------------------------------------
------------------------------------------------------------
------------------------------------------------------------
------------------------------------------------------------
------------------------------------------------------------
------------------------------------------------------------
------------------------------------------------------------
------------------------------------------------------------
-------------------------------------------------------a----
-----------------ttgttat-----------ta-at--------atta------tt
atttt-------------------atgtgttt-----------------tt-----a---
att---------------attttt-ta-------------ttgcctttt-----------
------------------tgcattca--------------ggtatc-ttg--------ca
ctaaagtg----------------------------aa----------------------
----------------------------------------------a-aaagtgc-c---
---ttga------------------------g-atg------c-------tg------c-
----tttt--a------aaag-----tg-----ctata----t-----aaaaa-------
---t------a---tt------------------------------------tatt----
-----------------------------attatta------------------------
------------------------------------------------------------
------------------------------------------------------------
----------------------------------------------------------
>L2-57_DR|301062
------------------------------------------------------------
------------------------------------------------------------
------------------------------------------------------------
------------------------------------------------------------
------------------------------------------------------------
------------------------------------------------------------
------------------------------------------------------------
------------------------------------------------------------
------------------------------------------------------------
------------------------------------------------------------
------------------------------------------------------------
------------------------------------------------------------
------------------------------------------------------------
------------------------------------------------------------
--------------------------------------------t---------------
----tttt------g----gggg---tagc-----tt-------------------tt--
-----att-------tga-ttttt---------------------at---gtttta----
-----------------tatgtat-----------ta-ct--------ataa------tt
attttt------------------------------------------------------
att------------attattta-----------------acatgcttc----------a
aatattta----------actttatt--------------atttaa-ttt--------tg
tttgcgtt----------------------------cat---------------------
-------------cc-------------------------------t-aaagtgc-c---
---ttga------------------------a-atg------c-------ta------c-
----tttt--a------aagg-----tg-----ttata----ta----aaaaa-------
---t------aaagtt------------------------------------tatt----
-----------------------------attattatt----------------------
----------------------------------------------------atta-tta
ttatta------------------------------------------------------
----------------------------------------------------------
>L2-57_DR|301063
------------------------------------------------------------
------------------------------------------------------------
------------------------------------------------------------
------------------------------------------------------------
------------------------------------------------------------
------------------------------------------------------------
-----------------------------------------------------tttgaat
tgatttcaaaatcctcatgcttgtgtacaaga-----ccttg--aatggtctagcaagaa
ccacaat---------atttatctgag--c--ctaatcccactcactactagatgt----
ttttttttttgct-----cgtctgatgc---tg-gatttc--taactgcttagtcaa---
c------gcagctaaaatc-------tacagtag-------a-ccg--------------
-ggcattctcttcat------tggcacc-----taaa-ttttggaat----------tct
ttac-----c--ct----ctga-------tattcgcaa-----------tgca-----ga
at-cc-------------ct-aa----gta-tt-----tt------taaa----------
--tca-tct------c--tta------aaac---------ctac-------t--------
----tttt------a----ggg----tagc-----tt-------------------tt--
-----att-------tga-ttt--ta----ttt------------g--a-ctttta----
--gatc------------tattat-----------ta-tt--------------------
---tta-------------------tgtgttt-----------------tt-----aatt
aat--------------tc--aat-attac-ttt--------------t----------t
tgcatcca----------tcctt------------------gtgtc-ttt--------ta
---ctgca----------------------------cat---------------------
-------------tt---------tatgt-----c---------ggt-aaagtgc-c---
---ttga------------------------g-ata------c-------ta------c-
----ttat--a------aagg-----tg-----atata----t-----aaaaa-------
---t------aaagt----------------ttat-----------------tatc----
-----------------------------atca---------------------------
------------------------------------------------------------
------------------------------------------------------------
----------------------------------------------------------
>L2-57_DR|301064
------------------------------------------------------------
------------------------------------------------------------
------------------------------------------------------------
------------------------------------------------------------
------------------------------------------------------------
------------------------------------------------------------
------------------------------------------------------------
------------------------------------------------------------
------------------------------------------------------------
-----------ct-----cgtctgatgc---tg-gtgttt--taactgctcagacaa---
t------gcagctcaactc-------taga------------------------------
-------cttttcat------aggcacc-----tgaa-ttgtgtaac----------ttc
ttac-----c--ct----ttga-------tattcgcaa-----------tgca-----ga
at-cc-------------tt-ga----gta-cagt-tttt------taaa----------
--tca-tct------c--tta------aaac---------ttac------tg--------
----tttt------a----gag----tggc-----tt-------------------tt--
-----att-------tga-ttt--ta----tttga-cttttatatg--a-ttttta----
--tatc------------tattac-----------ta-tt--------gtta------tt
a--tta-------------------tgtgctt-----------------tt-----aatt
att--------------gtttatt-attaaatttgt------------t----------t
tggattca----------tccttgt------------------atc-ttt----------
-tgtttca----------------------------cat---------------------
-------------tt-a------atgtct----------g------t-aaagtac-c---
---ttga------------------------g-atg------c-------ta------c-
----tttt--a------aagg-----cg-----ctata----t-----aaaaa-------
---t------tatgt----------------ttat-----------------tatt----
-----------------------------attattat-----------------------
---------------------------------------------------tatta-tta
tta---------------------------------------------------------
----------------------------------------------------------
>L2-57_DR|383087
------------------------------------------------------------
------------------------------------------------------------
------------------------------------------------------------
------------------------------------------------------------
------------------------------------------------------------
------------------------------------------------------------
------------------------------------------------------------
------------------------------------------------------------
------------------------------------------------------------
------------------------------------------------------------
------------taaaatc-------tataggga-------t-c----------------
aggcatgttctgcat------tggcacc-----taaa-ttgtgggcc----------ctc
tgat-----a--tt----tgga-------catttggag-----------tg---------
-------------------------------tt-----tt------taaa----------
--taa-tca------c--cta------agac-----------------------------
--------------------------------------------------------tt--
-----atg-------tga--------------------------------tttttt----
--a---------------------------------------------------------
------------------------------------------------------------
------------------------------------------------------------
------------------------------------------------------------
------------------------------------------------------------
------------------------------------------------------------
------------------------------------------------------------
------------------------------------------------------------
------------------------------------------------------------
------------------------------------------------------------
------------------------------------------------------------
------------------------------------------------------------
----------------------------------------------------------
>L2-57_DR|383088
------------------------------------------------------------
------------------------------------------------------------
------------------------------------------------------------
-------------------------tgaaaattttgttaacacaattgtattttcctgta
ttgattattataacgctttgctggttgcagctctaaaagccaccctaaacaagttaaaa-
---tacaaaatttagc-agctagaattctgactaggaccagtgcataagagcacataacc
cctatttt---gaaaaatctgcac------------------------------------
----------atcctcatgcttgcgtgcaagg-----ccttg--aatggtctatc----a
ccacaat---------atttatctgag--cttttaattccatactctcctacacg-----
--ttcttcacgct-----catctgatgc---tg-----------actgctcagtcaa---
c------gcgactaaaatc-------tatgtgag-------a-cca--------------
-ggcattctctttat------tggcacc-----taaa-ttgtggaac----------tct
ttac-----c--tt----ctga-------tattcgcaa-----------tgca-----gt
at-tc-------------ct-ga----gtg-tt-----tt------taaa----------
--taa-tct------c--tta------aaac---------tgat------ta--------
----ttt-----------agag----tagc-----tt-------------------tt--
-----att-------tga-tta--------------------------------ta----
--aaat------------aatttt-----------aa-tt--------a-----------
-------------------------------------------------tt-----aatt
att--------------tt--att-attccattttt----------ttt----------t
tgcattta----------tcct------------------tgtgtctttt--------ta
ctgctgca----------------------------cat---------------------
-------------tt---------tatgt-----ct---g------t-aaagtgc-t---
---ttga------------------------g-atg------c-------ta------c-
----tttt----------------------------------------------------
------------------------------------------------------------
------------------------------------------------------------
------------------------------------------------------------
------------------------------------------------------------
----------------------------------------------------------
>L2-57_DR|383089
------------------------------------------------------------
------------------------------------------------------------
------------------------------------------------------------
------------------------------------------------------------
------------------------------------------------------------
-----------------------------------------------------cattttt
tttatctac--gaaaaa----------------------------------ttgccaaac
ttctt--------cccatgct----------g-----ccttttaaattatttaac-acct
ctgtatt---------atccatattgattaatgtaatgctatgctgtctgagatcctaaa
gctactccaaacaagttacaattagtacaa-ca-------------------------tt
ca-----gcagctagaattcaaccagtgctagaa-------a-gcacagactaaatatgg
tagcattctcttcat------tggcacc-----taaa-----------------------
ttat-----c--ct----ataa-------tattcacaa-----------tgca-----ga
at-cc-------------ct-ta----gta-tt-----tt------taaa----------
--tca-tct------c--cta------aaac---------ctac------tt--------
----tttt------a----gga----tagc-----tt-------------------tt--
-----att-------tga-ctt--ta----ttgga-cttttatatg--a-ttttta----
--gatc------------tattat-----------tg---------------------ta
atttta-------------------tgtgttt------------------------tttt
att---------------tatatt-attacattt--------------t----------t
tgcattt-----------tccttgtg--------------t----c-ttt--------ta
ctgctgca----------------------------cat---------------------
-------------tt-t------atgt-------ct---g------t-aaagtgc-c---
---ttga------------------------g-ataaaatatt-------ta------t-
----tttt--t-------------------------at----t-----aaaaa-------
---t------aa--t-------------------g-----------------tatt----
-----------------------------attattat-----------------------
---------------------------------------------------ta-------
------------------------------------------------------------
----------------------------------------------------------
>L2-57_DR|383090
------------------------------------------------------------
------------------------------------------------------------
------------------------------------------------------------
------------------------------------------------------------
------------------------------------------------------------
------------------------------------------------------------
------------------------------------------------------------
------------------------------------------------------------
------------------------------------------------------------
------------------------------------------------------------
--------cggctaaaatc-------tatgggag-------a-tcg--------------
-ggtattctcttcat------tggcacc-----taaa-ttgtggaac----------tct
ttac-----c--ct----ttga-------tattccca-----------------------
---cc----------------gc----tta-tt-----tt------t--a----------
--tct-tca------c--tta------aaac----------------atact--------
----tttt------a----ggg----tag-------------------------------
------------------------------------cttttatttc--a-ttttta----
--gatc-----------------------------ta-tt--------attt------tt
atttta-------------------tgttttt-----------------aa-----ttat
tatttt---------tttattatt-attatattt------------t-t----------t
tgcattcg----------tccttgca--------------tgtatg-ttt--------ta
ctgctgca----------------------------cat---------------------
-------------tt-t------atattt-----tt---g------t-aaagtgc-a---
---ttga------------------------g-atg------c-------tg------t-
----tttt--a------aagg-----cg-----ctata----a-----aataaagtttat
ctgtagctgaaaaattaacacat--tttcatttttctg-----------gactatt----
-----------------------------gtaatact-----------------------
---------------------------------------------------ttgc-----
------------------------------------------------------------
----------------------------------------------------------
>L2-57_DR|383091
------------------------------------------------------------
------------------------------------------------------------
------------------------------------------------------------
------------------------------------------------------------
------------------------------------------attttg------------
------------------------------------------------------------
------------aaaaatacgcactggctttctatcagtaattgaaatgat---------
----tttaaaatcctcatgcttgcgtacaagg-----cctta--aatggtctagc----a
ccacaat---------atttatctgag--tctttaatcccatacactcctaga-------
cgtgcatcactct-----cgtctgatgc---tg-gt-ttt--taactgctcagtaaa---
t------taagct-aaatc-------tatgggag-------a-cc---------------
aggatttctcctcat------taggacc-----taaa-ttgtggaac----------tct
ttac-----t--ct----ctga-------tattcgcaa-----------tgca-----ga
at-cc-------------ct-ga----gta-at-----at------taaa----------
--tca-tct------c--ttt------atgc---------ttac------tt--------
----tttt------a----ggg----tagc-----tt-------------------tt--
-----att-------tgt--------------------------------ttttat----
--tttactttattagatctattaa-----------ta-ac--------------------
-atttg-------------------tgtggtt-----------------tt-----a---
---------------a---ttttt-atttcatgtttt----------------------t
tgcatttat----------c-atgcc--------------tgttgc-att--------t-
------------------------------------------------------------
----------------t------atgt-------ct---g------t-aaagtgc-a---
---ttaa------------------------g-atg------c-------aa------c-
----tttt--a------aagg-----cg-----ctaca----------------------
------------------------------------------------------------
------------------------------------------------------------
------------------------------------------------------------
------------------------------------------------------------
----------------------------------------------------------
>L2-57_DR|383092
-----------------------------------------ttggatggctctaaactaa
--------------aaaaaaatctg------------ggtgccaatcttacatttgaact
gcatattagtaacacagtcaagacat-tgttttttcatctgagaagcatcgccaaacttt
gtcccatggtgctcttttctgttgctga-aaactcattaacacctttgtattttcctgta
ttggcttttgtaatgttttgttggccagagttccaaaagcaaccctaagcaagttacaat
ttgtacaaaactcagc-agctagaattttgaagagga-cagtgcaagagagcacataact
tttatttt---gaaaaaactgctctggctttttgtcag-------------ttttcgtat
tgattttaaaattctcaagcttgcgtacaagg-----ccttg--aatggtctagc----a
ccacaat---------atttatctgaa--cttttaatcctctacacccct--ata-----
--tgctttttgct-----cgt---------------------------------------
-------ctacatgaaatc-------tatgtgaa-------a------------------
----------ttcat------tggcacc-----taaa-ttgtggaac----------tct
ttac-----c--ct----ctga-------tattcgcaa-----------tgca-----gt
at-cc-------------ct-ga----gta-t----------------------------
--------a------c--tct------gaac---------gtac------tt--------
----tttt------a----ggg----tagc-----tt-------------------tc--
-----att-------tgc-ttt-tta----ttt------------g--a-ttttta----
--gatc------------aattat-----------ta-tt--------attg------tt
a--tta-------------------tgtattt-----------------tt-----aatt
att--------------ttt-att-attgcatttt-------------t----------t
tgcattca----------tcctttta--------------tgtatg-ttt--------aa
ctgcagca----------------------------cat---------------------
-------------tt-t------atatgc-----ct---g------t-aaagcac-c---
---ttga------------------------g-atg------c-------ta------c-
----tttt--a------aggg-----cg---ctatatg----t-----attaa-------
---t------taatt----------------tgtt-----------------tatt----
-----------------------------attattat-----------------------
---------------------------------------------------tatta-tt-
------------------------------------------------------------
----------------------------------------------------------
>L2-57_DR|383093
------------------------------------------------------------
------------------------------------------------------------
------------------------------------------------------------
------------------------------------------------------------
------------------------------------------------------------
------------------------------------------------------------
------------------------------------------------------------
------------------------------------------------------------
------------------------------------------------------------
---------------------------t---tg-tttttt--taa---------------
------------------------------------------------------------
------------------------------------------------------------
------------------------------------------------------------
------------------------------------------------------------
------------------------------------------------------------
------------------------------------------------------------
------------------------------------------------------------
------------------------------------------------------------
--------------------------------------------------t-----atta
att--------------tctgttt-----------------------tt----------a
tgcatgaa----------tccctcta--------------tgtaaa-ttt--------g-
-------a----------------------------cct---------------------
-------------ct-a------aactat-----ac---t------t-ggagcac-t---
---ttga------------------------g-atg------c-------ta------c-
----tttt--a------aagg-----ca-----cttta----t-----aaaa--------
---t------aaagtt------------------------------------tatt----
-----------------------------att----------------------------
------------------------------------------------------------
------------------------------------------------------------
----------------------------------------------------------
>L2-57_DR|383094
------------------------------------------------------------
------------------------------------------------------------
------------------------------------------------------------
------------------------------------------------------------
------------------------------------------------------------
------------------------------------------------------------
------------------------------------------------------------
------------------------------------------------------------
------------------------------------------------------------
------------------------------------------------------------
------------------------------------------------------------
------------------------------------------------------------
---------------------act-----tact---------------tttta-----gg
gt-------------a-----g--------------------------------------
------------------------------------------------------------
---ctttt------a-----------tgtgc----tt-------------------tt--
------------------------------------------------------------
-------------------aataggat-----------ttca------aata-----ttt
atttttat----------ttaatattattttg----t------------ct---------
-------------aagttttcttt-gg---------------gtaattt----------t
tgcat-----------------------------atattct-tgttttcttat---ttta
cttctata----------------------------------------------------
---------------------ctttatac----att----------t-aaagtgc-t---
---ttga--------------------------gtt-g----c-------ta--------
----tttt--a------aagt-----ca-----ctatg----------aaata-------
----------aag-----------------------------------------------
------------------------------------------------------------
------------------------------------------------------------
------------------------------------------------------------
----------------------------------------------------------
>L2-57_DR|383095
------------------------------------------------------------
------------------------------------------------------------
------------------------------------------------------------
------------------------------------------------------------
------------------------------------------------------------
------------------------------------------------------------
------------------------------------------------------------
------------------------------------------------------------
------------------------------------------------------------
------------------------------------------------------------
------------------------------------------------------------
------------------------------------------------------------
------------------------------------aa-----------tgca-----ga
at-ct-------------ct-ga----gta-tt-----tt------taat----------
--tct-ttt------c--tta------aaac---------ttac------t---------
----tttt------a----ggg----tagc-----tt-------------------tc--
-----act-------tga-ttt--ta----tttga-cttttatatg--a-ttttta----
--gatc------------cattat-----------ta-tt--------atta------tt
a--ttatt-------a------ttttgtgttg-----------------tt-----aata
att---------------tttatt-a-cttttgtat------------t----------t
tgtattta----------tccttgt------------------gtc-ttc--------ta
ttgctgta----------------------------cac---------------------
-------------tt-t------atgtct----------------gt-aaagtac-c---
---ttga------------------------g-atg------c-------ta------c-
----tttt--a------aagg-----cg-----ctata----t-----aaaaa-------
---taata-aaaagt----------------ttat-----------------tatt----
-----------------------------agtagtac-----------------------
---------------------------------------------------tatta-tta
tt----------------------------------------------------------
----------------------------------------------------------
>L2-57_DR|383096
------------------------------------------------------------
------------------------------------------------------------
------------------------------------------------------------
------------------------------------------------------------
------------------------------------------------------------
------------------------------------------------------------
------------------------------------------------------------
---tttta-----------------------------ctttg------------------
-----------------------------cttttactgctgcacatttt-aaatgtctaa
agtgccttgagttg----------------cta-ctttta--aaggcgctttataaaaa-
ta-----aaggttattatt--attattattattatta-taga-tca--------------
-gacattctcttaat------tggcacc-----taaa-ttgcagaac----------tct
ttac-----c--ct----ctga-------tattcacaa-----------tgca-----ga
at-cc-------------ct-ga----gtg-tt-----tt------taaa----------
--tca-tta--------atta------aa-------------------------------
--------------------ct----tagc-----tt-------------------tt--
-----att-------tga--------------------------------ttttta----
--aata------------tattat-----------ta-tt-----aaga---------tt
attttt-------------------tgttttt--aa-------------tt---------
---------------atttttatt-a---------------------------------c
tgcatttt---------------------------------------tttg---------
------------------------------------cat---------------------
-------------ttat------ccttgta--cagt---a------t-------------
---------------------------------gta--------------tc--------
----tttg--a---------------tg-----caaca----------------------
----------------------------------------------------ca------
------------------------------------------------------------
------------------------------------------------------------
------------------------------------------------------------
----------------------------------------------------------
>L2-57_DR|383097
------------------------------------------------------------
------------------------------------------------------------
------------------------------------------------------------
------------------------------------------------------------
------------------------------------------------------------
------------------------------------------------------------
------------------------------------------------------------
------------------------------------------------------------
------------------------------------------------------------
------------------------------------------------------------
------------------------------------------------------------
------------------------------------------------------------
------------------------------------------------------------
------------------------------------------------------------
------------------------------------------------------------
------------------------------------------------------------
------------------------------------------------------------
-------------------------------------------------tta------tt
atttta-------------------tgatttt-----------------aa-----ttat
ttt--------------tattatt-acttgttt-----------gtctt----------t
ttatttta----------cttt------------------tttgtc-ttt--------ta
ctgcagca----------------------------ca----------------------
--------------t-t------ttatgt-----ct---g------t-aaagtgc-c---
---ttga------------------------a-atg------c-------ta------c-
----tttt--a------aagg-----ca-----caata----t-----aaaaa-------
---t------aaagt-------------------t-----------------tatt----
-----------------------------attattat-----------------------
---------------------------------------------------tatta-tta
tt----------------------------------------------------------
----------------------------------------------------------
>L2-57_DR|383098
------------------------------------------------------------
------------------------------------------------------------
------------------------------------------------------------
------------------------------------------------------------
------------------------------------------------------------
------------------------------------------------------------
------------------------------------------------------------
------------------------------------------------------------
------------------------------------------------------------
------------------------------------------------------------
------------------------------------------------------------
------------------------------------------------------------
------------------------------------------------------------
------------------------------------------------------------
------------------------------------------------------------
------------------------------------------------------------
------------------------------------------------------------
------------------------------------------------------------
------------------------------------------------------------
tat--------------ttttatt-gctactt------------ttttt----------t
tgcattca----------tccatgta--------------tgtctc-ttt--------ta
tggctgca----------------------------cat---------------------
-------------tt-t------acatag-----ct---a------t-aaagtgc-c---
---ttga------------------------g-atg------c-------ta------c-
----tttt--a------aaga-----cg-----ctatg----t-----aaaag-------
---t-----------------------------at-----------------tatt----
-----------------------------attatta------------------------
------------------------------------------------------------
------------------------------------------------------------
----------------------------------------------------------
>L2-57_DR|465899
------------------------------------------------------------
------------------------------------------------------------
------------------------------------------------------------
------------------------------------------------------------
------------------------------------------------------------
------------------------------------------------------------
------------------------------------------------------------
------------------------------------------------------------
------------------------------------------------------------
------------------------------------------------------------
------------------------------------------------------------
------------------------------------------------------------
------------------------------------------------------------
------------------------------------------------------------
------------------------------------------------------------
------------------------------------------------------------
------------------------------------------------------------
-----------------------------------tg-tt--------tttaaa---att
gcttag-------------------ttttttg-----------------t----------
-------------------ctagtc-------------------ttttt----------c
tgcatgta----------tccttgtacag---------taagtatc-ttt--------ta
cccatgca----------------------------------------------------
------------ctt-t-------------------------t---t-aaagtgc-t---
---ctga------------------------g-att------c-------ta------t-
----------------aaagg-----cg-----cta------t-----aaaaa-------
----------aaagctt-----------------------------------tatt----
-----------------------------attatta------------------------
------------------------------------------------------------
------------------------------------------------------------
----------------------------------------------------------
>L2-57_DR|465900
------------------------------------------------------------
------------------------------------------------------------
------------------------------------------------------------
------------------------------------------------------------
------------------------------------------------------------
------------------------------------------------------------
------------------------------------------------------------
------------------------------------------------------------
------------------------------------------------------------
------------------------------------------------------------
------------------------------------------------------------
------------------------------------------------------------
------------------------------------------------------------
------------------------------------------------------------
------------------------------------------------------------
---------------------at------------ct-------------------tt--
-----atgcat-------------------------------------------------
------------------------------------------------------------
------------------------ctatcctt-----------------tt---------
-----------------ttgtatc-ttgg-------------------------------
--aattta----------tctttgat--------------caaatt-ttt----------
----------------------------------aacact--------------------
-------------gtat------gtatgtaa-------gg------c-aatt--------
----tga------------------------g-att------c-------t---------
--actttt-aa------aaagc----tg-----ccata----c-----aaaat-------
----------aaagtt------------------------------------tatc----
-----------------------------actact-------------------------
------------------------------------------------------------
------------------------------------------------------------
----------------------------------------------------------
>L2-57_DR|465901
------------------------------------------------------------
------------------------------------------------------------
------------------------------------------------------------
------------------------------------------------------------
------------------------------------------------------------
------------------------------------------------------------
------------------------------------------------------------
------aaataatctgagagtgtt-------------atttgatactaatttaac-----
-----ctttggacttca----tgttagc------------------------------ag
tacagtttaaatt-------------------taattttt--------------------
-------tatctcagaaacat-----cgcaagact--------ctg------------ac
caatgctggctcttt------tggctgc----taaaacattataaacacccgtttttttt
tcaga--tttgttt---actataatgcattgcttgtggtattcacttagttta-----aa
at-tcagctgctagaaaact-gac-aaggg-ccag----ga-----caaa-a--------
gcaca-t------ctctccag-----------------------------tt--------
------tt------a----gagt-cattgc------------------------------
-----ac--------tgg--------------------------------ctccc-----
------------------tgtgag-------c---tt-aagg------attg-----a-t
tt--taaa-----------attgtca-tgctg-------a--------cct---acaaa-
---------------gctttgtat-gg--------------------tt----------t
ggctcc--------tcattatttatc--------------tcaact-ttt-------aac
catttaca----------------------------ctcc--------------------
--------------t----tg--ttgtga-----tc----------t-accat-------
--------------------------cctcta-att-------------atggt----c-
----t-------------------------------------------------------
-ttt------a-------------------------------------------------
------------------------------------------------------------
------------------------------------------------------------
------------------------------------------------------------
----------------------------------------------------------
>L2-57_DR|465902
------------------------------------------------------------
------------------------------------------------------------
------------------------------------------------------------
------------------------------------------------------------
------------------------------------------------------------
------------------------------------------------------------
------------------------------------------------------------
------------------------------------------------------------
------------------------------------------------------------
------------------------------------------------------------
------------------------------------------------------------
----------------------------------aaa-ctgtggaac----------tct
ttaa-----c--ct----ctat-------tgcttttaa-----------cctctttatta
acctc----------------tg----tta-tt-----tt------aaaa----------
--taa-ttt------c--tta------aaact---------------tactt--------
----ttta------a----agg----tagc-----tt-------------------tt--
-----att-------tga-ttt--ta----tttga-cttttatatg--a-ttttta----
--gatct---------gttattat-----------ta-tt--------atca------tt
attata-------------------tgtgctt-----------------tt-----attt
atttgt---------attattatt-attattatt------------ttt----------t
tgcattta----------tcctt------------------gtgca-ttt--------ta
ctgctgca----------------------------cat---------------------
-------------tt-t--------atgt-----ct---g------t-aaagtgt-c---
---ttga------------------------g-ata------c-------ta------c-
----tttt--a------aagg-----tg-----ttaag----t-----aaaaatgtttct
aactgctc----aatcaacgcgg--gcaaaatttttgg-----------aagcatt----
-----------------------------gtcttcat-----------------------
---------------------------------------------------tggca-cat
aaa---------------------------------------------------------
----------------------------------------------------------
>L2-57_DR|465903
------------------------------------------------------------
------------------------------------------------------------
-------------------------ttatatt----------------------------
----------------------------atattatatcgatttatt--------------
----------taatggtttgttggctggagctttaaaagccactgtaagcaaattaaagt
tggtgcaaaatttaac-tgttagaattcta--tgtgcccagtacaatggggcacattaca
tttttcat---gaaaaaattgccccggcttccttttag-------------t------at
tgatttaaaaagtcttttgcctactcatgcagtaaggccttg--aatgtgatggc----t
tctcaat---------att---------------------------------------gc
tctactgtatgct-----attcataagc---tg-atctttt-taactgtttggtcaa---
c------tctgctaaaatc-------tacgac----------------------------
----cttctcttc------attggctcc-----taaa-atgtgcaat----------tct
ctgc-----c--at----ttga-------aaaaaggaa-----------tgtg-----ga
at-cc-------------ct-gtg---ttt-gt-----tt------taaa----------
--tca-tcc------c--tt-----taaaac-------aaacctt---------------
-------------ta----ggg----tagc-----tt-------------------tt--
-----att-------atg--------------------------------ttggctt---
--tcta-----------------------------tg-tt--------tttt-----ttt
atttttt-----------------------tt-----------------tt---------
--------------tactattctt-gtt------------------gct----------t
gatttgtt--------------------------------tgtatacatt--------ta
gatttaaa----------------------------------------------------
-------------tt--------------------ttc-a--------tgcaaag-t---
---taga------------------------g-atg------c-------ta------c-
----tttt--a------a-ag-----tg-----gtata----------taaaa-------
---t------aa----------------------------------------cgtt----
-----------------------------tttatta------------------------
------------------------------------------------------------
------------------------------------------------------------
----------------------------------------------------------
>L2-57_DR|465904
------------------------------------------------------------
------------------------------------------------------------
------------------------------------------------------------
------------------------------------------------------------
------------------------------------------------------------
------------------------------------------------------------
------------------------------------------------------------
------------------------------------------------------------
------------------------------------------------------------
------------------------------------------------------------
-------------------------ctttaggag-------a-tcg--------------
-ggcattttc----------------tt-----catt-ttgtggaac----------tct
ttac-----c--ct----ctga-------ttttcgcat-----------taga-----gt
at-cc-------------tt-ga----gta-tt-----tt------taaa----------
--tga-tat------c--tta------aaac---------tgac------tt--------
----tttt------a----gaa----tagc-----tt-------------------tt--
-----att-------tga-ttt--ta----tttta-cttttatttg--atatttta----
--gatc------------tat------------------t--------atta------tt
atctta-------------------tgtgttt-----------------tt-----aatt
att---------------tttatc-attacattt-------------tt----------t
tgcattca----------ttcttgtg--------------t----g-tgt--------ta
ctgttcca----------------------------cat---------------------
-------------tt-t------atgt-------ct---c------t-aaagtgc-t---
---ttga------------------------g-atg------c-------ta------c-
----tttt--a------aagg-----cg-----ctata----t-----aaaaa-------
---t------aacgt-------------------t-----------------tttt----
-----------------------------aatatta------------------------
------------------------------------------------------------
------------------------------------------------------------
----------------------------------------------------------
>L2-57_DR|465905
------------------------------------------------------------
------------------------------------------------------------
------------------------------------------------------------
------------------------------------------------------------
------------------------------------------------------------
------------------------------------------------------------
------------------------------------------------------------
-------------------------------g-----ctctac-----------------
-----att--------atttatctaag--cttttagttctatacacttctagatg-----
--tgctttacact-----cctctgatgc---tg-ttcttt--taactgc-------t---
c------atggctaaaatc-------tatgggag-------g-cca--------------
-ggaattctcttcat------tggcact-----taaa-t------------------tct
ttac-----c--ct----ttta-------tatttgcaa-----------tg---------
----------------------------ta-tt-----tt------tata----------
--tca-ttt------c--tta------agat---------gaac------tt--------
-----ttt------a----gggt--atagc-----tt-------------------tt--
-----att-------tg-------------------------------a-ttttta----
--gatc------------tattaa-----------ta-tt--------atta--------
-----------------------------ttt-----------------tt-----tatg
ttt--------------ttat----------tta----------gtttt----------t
tgcatttc----------tccttgta--------------tgcatc-ttt--------ta
ctgctgca----------------------------cat---------------------
-------------tt-t------atatgt-----ct---g------t-gaagtgc-c---
---ttga------------------------g-atg------c-------ta------c-
----tttt--a------aagg-----ct-----ctgta----t-----aaaaa-------
---t------agtg------------------tat-----------------tgtt----
-----------------------------attatta------------------------
------------------------------------------------------------
------------------------------------------------------------
----------------------------------------------------------
>L2-57_DR|465906
------------------------------------------------------------
------------------------------------------------------------
------------------------------------------------------------
------------------------------------------------------------
------------------------------------------------------------
------------------------------------------------------------
------------------------------------------------------------
------------------------------------------------------------
--------------------------gt------------------------------aa
aatactttgagatg----------------------------------------------
------------------------------------------------------------
------------------------------------------------------------
----------------------------------------------------------ca
aa-t--------------tt-taa-atgca-ctac----at-----aaaa----------
-------------------ta-----------------------------ttttg-----
-------------------gaaa-aattgc------------------------------
-----ac--------tag--------------------------------ccgcc-----
------------------tgtcac-------c---tt-ttga------aata-----att
----taaa-----------atttcctctgcta-------a--------ctt---atgaa-
---------------accctgcat-gg--------------------tc----------t
cgcact--------aatatactggtc--------------tgagct-ttt-------aaa
accttaca----------------------------cacc--------------------
--------------t----cc--aagtgc-----tt----------t-atgct-------
--------------------------gatttg-ttt-------------ccagg----c-
----tttt--a-------------------a--ctgtt-------------aacacg---
-gct------aaaatttata-gaggattgagcaatctcttcattgtcacctaaatt-gtt
gaattctcagcctatacagaatgctttaaattattacttaaaa-----------------
------------------------------------------------------------
------------------------------------------------------------
----------------------------------------------------------
>L2-57_DR|465907
------------------------------------------------------------
------------------------------------------------------------
------------------------------------------------------------
------------------------------------------------------------
------------------------------------------------------------
------------------------------------------------------------
------------------------------------------------------------
------------------------------------------------------------
------------------------------------------------------------
------------------------------------tttg--------------------
-------tatgttaagtgctt-----tgag------------------------------
-----------------------------------ga---------------actaactt
ttaaa--tgcgcta---tataaaatgtattat-----------------atta-----ga
aa-t--------------tt-aac-tggga-ttag----gg-----cagg-ag------a
gcata-tta----ccccaaca-----------------------------ctg-------
-------------------gggg-agttga------------------------------
-----ac--------tgg--------------------------------ctgcc-----
------------------tgtaaa-------g---ta-ttgc------atag-----att
taa----------------aatgctaatgcta-------a--------ctt---ttaaa-
---------------gctttgcat-aa--------------------ac----------t
tgcatc--------acaatatcttgt--------------tgatca-ttt-------aac
accctaca----------------------------cccc--------------------
--------------t----ac--cagaag-----tt----------a-acggttc-t---
----------------------------------------ctc---agtgaggt----c-
----tcct--a-------------------g--ctatt----cctg--aataactcg---
-cct------gcgattcaga-agtgaca-ggcttttatttgttatattcagacact-gtg
gaattcactgctaatgcaaagtctctt--aatattt------------------------
------------------------------------------------------------
------------------------------------------------------------
----------------------------------------------------------
>L2-57_DR|465908
------------------------------------------------------------
------------------------------------------------------------
------------------------------------------------------------
------------------------------------------------------------
------------------------------------------------------------
------------------------------------------------------------
------------------------------------------------------------
------------------------------------------------------------
------------------------------------------------------------
------------------------------------------------------------
-------catgttacaatttg-----gacaaaa---------------------------
-------------tt------cagcagc----tagaa-----------------------
t------tctgacc---agtgcaagagagcac----------------atcaa-----gg
ct-tttcaccattttggatg-cag-taatg-gttg----ca-----cata-ac-------
ccaca-t------aa--ccta-----------------------------tt--------
------ct------g----aaaa-atctac------------------------------
-----ac--------tgg--------------------------------cttcc-----
------------------tgttag-------t---tc-tcaa------actg-----aat
gt--taaa-----------attccttatgctt-------g--------cgt---acaag-
---------------gccttgaat-gg--------------------tc----------t
agcacc--------acactatttatc--------------tgaact-ttt-------aat
cccatacg----------------------------ctcc--------------------
--------------t----ag--atgtgc-----tt----------c-acact-------
--------------------------agtctg-aca-------------ctggt----c-
----tttt--a-------------------a--ttgct----cag----acaacatg---
-gct------aaaatctata-ggaggcagggcattatctttactgg--------------
------------------------------------------------------------
------------------------------------------------------------
------------------------------------------------------------
----------------------------------------------------------
>L2-57_DR|465909
------------------------------------------------------------
------------------------------------------------------------
------------------------------------------------------------
------------------------------------------------------------
------------------------------------------------------------
------------------------------------------------------------
------------------------------------------------------------
------------------------------------------------------------
------------------------------------------------------------
------------------------------------------------------------
------------------------------------------------------------
------------------------------------a-ttgtggaatg---------ttc
ttgt-----c--ct----ttat-------tatttggaa-----------tgca-----ga
at-at-------------ct-ta----atg-tt-----tt------taaa----------
--tca-tca------c--ttg------tttt---------ttat----------------
-------t------a----aag----tagc-----tt-------------------tt--
-----atg-------gga--------------------------------tttttt----
--t---------------------------------------------------------
------------------------------------------------------------
-----------------tattgt-------------------------------------
------------------------------------------------------------
------------------------------------------------------------
----------------------------------at---g------t-aaagcaa-t---
---ttta------------------------g-atg------c-------ta------t-
----tttt--a------aagg-----cg--------------------------------
------------------------------------------------------------
------------------------------------------------------------
------------------------------------------------------------
------------------------------------------------------------
----------------------------------------------------------
>L2-57_DR|465910
------------------------------------------------------------
------------------------------------------------------------
------------------------------------------------------------
------------------------------------------------------------
------------------------------------------------------------
--------------------------------------------tggatggtaca-----
---atttta------------------------------------------ctttcaaaa
taaatgtaaaaatctggggctgat-------------atttgataataatttaac-----
-----ctcaggatcgtt----agttaga------------------------------aa
tacagttaaaatta---at-------tt--aatttttttt--------------------
-------tatttaagaaacat-----tgcacgaca--------cca------------cc
ccacgttatctcttt------cagctac----tgaaa-----------------------
------------------------------------------------------------
------------------------------------------------------------
------------------------------------------------------------
------------------------------------------------------------
------------------------------------------------------------
------------------------------------------------------------
------------------------------------------------------------
------------------------------------------------------------
------------------------------------------------------------
------------------------------------------------------------
------------------------------------------------------------
------------------------------------------------------------
------------------------------------------------------------
------------------------------------------------------------
------------------------------------------------------------
------------------------------------------------------------
------------------------------------------------------------
----------------------------------------------------------
>L2-57_DR|542402
------------------------------------------------------------
------------------------------------------------------------
------------------------------------------------------------
------------------------------------------------------------
------------------------------------------------------------
------------------------------------------------------------
-----------------------------------cag-------------gttttggac
tgattttaaaattctcatgctgacctacaaatttaagctttg--cctagtttggc--ttc
tcatt-----------atttatttaaa--cgtttaactgttaacacacctagttg-----
--caatctatttttcgt-catgttatggccgtg-gtactccctaactgtttgtgttc---
--------------------------cattggag-------a-ttg--------------
-tgatttttcctctt------tcgcacc-----taaa-ttgtgaaac----------tgt
tttc-----c--tt----ctga-------cattaggtt--------------------ga
at----------------ctcggg-------tt-----ttct----taaa----------
--------------at--tta-----------------------------tc--------
---atttt----agaa--tgga-------------tt-------------------tt--
-----aaa-------tta-tta----------------------------tttttt----
-----------------------------------tt--------------------tat
gtttta-------------------tgtattt----------------------------
--------------------------------------------acctt----------t
tataatta----------ttattgtaatg---gatgtctttactct-ttc--------tt
ttgtcatt----------------------------ttt---------------------
-----------tctt-c------ttctgt----------a------t-taagtgc-t---
---ttga------------------------g-atc------c---------------c-
----cttt--a------aagg-----ca-----ctata---------aaaaat-------
----------taagttt-------attattattat-----------------tgtt----
-----------------------------attattattaacttttggacctcatgttaga
atttcagctccatgctaagcacttagcttaaacacctttgtcatttgcccgaattaatta
------------------------------------------------------------
----------------------------------------------------------
>L2-57_DR|542403
------------------------------------------------------------
------------------------------------------------------------
------------------------------------------------------------
------------------------------------------------------------
------------------------------------------------------------
------------------------------------------------------------
------------------------------------------------------------
------------------------------------------------------------
------------------------------------------------------------
------------------------------------------------------------
------------------------------------------------------------
------------------------------------------------------------
------------------------------------------------------------
--------------------------------ttc-tgttgc----tgaa-aggctcctc
ttttacttcttt-ttatattgaccattttat--gtgcttcctacag---attcta----a
atcctcttt----gaa--caaaa-tgcaata----tca----------------------
gcacaattcagaataaga---------a----------------------tcttgatgtg
a-----------------aactagggtcgg-----tgatcac------atta--------
-----------------------cctctattt-----tgg-------a------------
------------------------------------------------------------
----------------------------------------------gtctttac-actag
cttc--------------------------------------------------------
------------------------------------------------------------
---ctga---------c--------------aggtg--caaac---------------tg
a---tttt----------------------------------------------------
------------------------------------------------------------
------------------------------------------------------------
------------------------------------------------------------
------------------------------------------------------------
----------------------------------------------------------
>L2-57_DR|542404
------------------------------------------------------------
------------------------------------------------------------
------------------------------------------------------------
------------------------------------------------------------
------------------------------------------------------------
------------------------------------------------------------
------------------------------------------------------------
------------------------------------------------------------
-ttcaat---------acttat-------ttttccacactatgtatgttt--------tt
tttgcttcacattttacatgtcttgaga---tg---------------------------
tg-----actattaaaggcgc-----tataaaaaaaaattta-ttatt-------attat
tattattatcttttt----attggcacc-----taaa-ttgtggaac----------tct
ttac-----tg-ata---caga-------tatttgcaa-----------tgca-----ga
at-cc-------------ct-ga----gta-tt-----tt------taaa----------
--tca-tct------c--tta------aaac---------tcac------ct--------
----tttt------at----------------------------------------tt--
-----att-------tat--------------------------------ttttta----
------------------tttttc-----------tattt--------tcta------tt
atttttc------------------tatttct----------------att-----atat
att------------attattatt-a------------------ttatt---------at
tattatta-----a---------------------------------ttt----------
------------------------------------------------------------
-------------tt----g---attttt---------aa------t-aaaaatt-t---
---ttatt-----------------------gcacg----------------------t-
----tttt--g---------------ca--------------t-----------------
---t------------------------------------------------tatc----
-----------------------------cttgta-------------------------
------------------------------------------------------------
------------------------------------------------------------
----------------------------------------------------------
>L2-57_DR|542405
------------------------------------------------------------
------------------------------------------------------------
------------------------------------------------------------
------------------------------------------------------------
------------------------------------------------------------
------------------------------------------------------------
------------------------------------------------------------
------------------------------------------------------------
------t---------atttatctgag--cttttattcccatacactcctagatg-----
--tgttttatgct-----cgtctgatgc---tg-gtctta--ttactgttcagtcaa---
c------acagctaaaatc-------tttgggag-------a-ccg--------------
-ggcattccttttat------tggcacc-----taaa-tactggaac----------tct
gtag-----a--tt----ctaa-------tattcgcaa-----------tgaa-----ga
at-cg-------------c-------------------tt------ttaa----------
--taa-tct------c--tta------aaac---------ttac------tt--------
----ttta------a----ggg----tagc-----tt-------------------tt--
-----att-------tga-ttt--ta----tttga----------c--t-tttata----
--ttat------------tttttagatc-------aa-tc--------atca------tt
atttca-------------------tg---------------------------------
-tt--------------tttaatt-attac--------------ttttt----------t
tgcattta----------tcc----t--------------tgtgtg-ttt--------ta
ctgctgca----------------------------cat---------------------
-------------tt-t------atgtc-------t---g------t-aaagtac-a---
---ttga------------------------g-att------c-------ta------c-
----tttt--a------aaag-----cg-----ctata----t-----aaaaa-------
---t------aaag-------------------tt-----------------tatt----
-----------------------------attatta------------------------
------------------------------------------------------------
------------------------------------------------------------
----------------------------------------------------------
>L2-57_DR|542406
------------------------------------------------------------
--------------------------------------acgtca----------------
----------------------------tttttttcatctgcgaaacattgccaaacttc
gtcccatgcttcccttttctgttgctgaaaaattcataaacagc-ttaaattttcccata
ttgactattgtaaccctttactggctggacttccaaacgctaccctaaacaagttacaat
ttgtacaaaattca----------------------------------------------
-----------------------ctggcttcctgtcag--------------tttcgaac
tgattttaaaatcttcatgcttgcgt----------------------------------
--acaat---------ttttatttgag--cttttaatgctatacactcctagacg-----
--tgctttacgct-----cgtctgatgc---tg-gtcttt--taactgctcggtcaa---
t------gcggctaaaatc-------tatgggag-------g-cca--------------
-ggcatt-------------------gt-----gaaa-ttgtgaaac----------tct
ttac-----c--ct----ctga-------tattctcaa-----------cgca-----ga
ag-tc-------------ta-ga----gtt-ta-----aa------taat----------
--ct-----------c--tta------aaac---------tgac------tt--------
----tttt------a----ggg----tagc-----tt-------------------ta--
-----att-------tga-ctt--t-----------------------------ta----
--tatt------------attttagatcttt----ta-ct--------atta------tt
gttttt-------------------cat-ctt-----------------tt-----ttta
tta--------------ctatttt-attac--------------ttttt----------t
tgcattca----------tcc----t--------------tgtgtc-ttt--------ta
ctgctgta----------------------------cat---------------------
-------------tt-t------atgtc-------t---g------t-aaagtgc-c---
---ttga------------------------g-atg------c-------ta------c-
----tttt--a------aagg-----cg-----caata----c-----aaaaa-------
---t------aaag----------------------------------------------
------------------------------------------------------------
------------------------------------------------------------
------------------------------------------------------------
----------------------------------------------------------
>L2-57_DR|542407
------------------------------------------------------------
------------------------------------------------------------
------------------------------------------------------------
------------------------------------------------------------
------------------------------------------------------------
------------------------------------------------------------
------------------------------------------------------------
------------------------------------------------------------
------------------------------------------------------------
------------------------------------------------------------
-------------aaaatc-------tatgggag-------a-ccg--------------
-ggcatcctcat---------tggcataaattctaaa-ttgtggaac----------tct
ttac-----c--ct-----------------------------------cgca-----ga
at-cc-------------ct-ga----gta-tt-----tt------taaa----------
--tcc-tca------a--tta------aaattac------ttac------tt--------
----tttt------a----ggg----tagc-cttttt-------------------tg--
-----att-------taa-tta--tg------------------------gttttg----
--tatc------------taattt-----------ta-tt--------atta------tt
atttta-------------------tgtgctt-----------------tt-----aatt
att------------tgtattatt-------------------attttt----------a
tgcattta----------tccttgta---------------------tg---------ta
ctgctgca----------------------------cat---------------------
-------------tt-t------atatgt-----tt---g------t-aaagtgc-c---
---ttga------------------------g-atg------c-------ta------c-
----tttt--a------aagg-----cg-----ctata----t------aaaa-------
---t------aataata-------------ataaa-----------------tatt----
-----------------------------atta---------------------------
------------------------------------------------------------
------------------------------------------------------------
----------------------------------------------------------
>L2-57_DR|542408
------------------------------------------------------------
------------------------------------------------------------
------------------------------------------------------------
------------------------------------------------------------
------------------------------------------------------------
------------------------------------------------------------
------------------------------------------------------------
---------------------------------------ttg--attggtctagc----g
tcacaat---------ttttatctgagt--------------------------------
--tgctttacgct-----catctgatgc---tg-g-tctt--gaactgctcagtca----
-------------aaaatc-------tatgggag-------a-tca--------------
-ggcattctcttcat------tggcacc-----taaa-ttgtggaac----------gca
ttac-----c--ct----ctga-------taatcgcaa-----------tgca-----aa
at-cc-------------ct-ga----ata-ct-----tt------taaa----------
--tca-tca------t--tta------aaac-----------------------------
------------------------------------------------------------
------------------------------------------------------------
------------------------------------------------------------
----ta-----------------taaatgtgt----------------tta-----atta
ttt--------------tattag------------------------------------t
ttcattta----------tgcttgta--------------tgtatt-tt---------ta
atgcaaca----------------------------cat---------------------
-------------tt-t------atatgt-----ct---g------t-aaagtgc-c---
---ttga------------------------g-atg------t-------ta------c-
----tttt--g------aaaa-----cg-----ctata----t-----aaa-a-------
---a------aaggt----------------ttact---------------gtatt----
-----------------------------att----------------------------
------------------------------------------------------------
------------------------------------------------------------
----------------------------------------------------------
>L2-57_DR|542409
------------------------------------------------------------
------------------------------------------------------------
------------------------------------------------------------
------------------------------------------------------------
------------------------------------------------------------
------------------------------------------------------------
------------------------------------------------------------
------------------------------------------------------------
------------------------------------------------------------
------------------------------------------------------------
------------------------------------------------------------
----------------------------------aaa-ttttggaac----------ttt
ttac-----c--ct----ctga-------ttttcgcaa-----------tgta-----ga
at-ca-------------ct-ca----gta-tt-----tt------tgaa----------
--gta-tct------c--tta------aaac---------tgac------tt--------
----tttt------a----ggg----tagc-----tt-------------------tt--
-----att-------t--------------------------------------------
------------------------------------------------------------
------------------------------------------------------------
------------------------------------------------------------
------------------------------------------------------------
------------------------------------------------------------
------------------------------------------------------------
------------------------------------------------------------
------------------------------------------------------------
------------------------------------------------------------
------------------------------------------------------------
------------------------------------------------------------
------------------------------------------------------------
----------------------------------------------------------
>L2-57_DR|542410
------------------------------------------------------------
------------------------------------------------------------
------------------------------------------------------------
------------------------------------------------------------
------------------------------------------------------------
------------------------------------------------------------
------------------------------------------------------------
------------------------------------------------------------
------------------------------------------------------------
------------------------------------------------------------
------------------------------------------------------------
------------------------------------a-ttataatag----------gct
ctgt-----c--at----tta---------------------------------------
---------------------------ata-at-----tt------taaa----------
--tca-tct------t--tta------aaac---------ttac------tt--------
----tttt------a----ggg----tagc-----tt-------------------tt--
-----att-------tga-------------------ttttatcaa--a-ttttta----
--gatc------------tattac-----------ta-tt-----------------att
atttt-----------------------gttt-----------------tt-----aata
attt------------atttaatt-attattgtt------------tct----------t
tgtattca----------tccttgta--------------tgtata--tt--------ta
cacctgca----------------------------cata--------------------
------------tta-t------atgt-------ct---g------t-aaagtgc-c---
---ttga------------------------g-atg------c-------aa------t-
----t-tt--a------aagg-----cc-----ctaaa----t-----ataaa-------
---a------atagt-------------------t-----------------tatt----
-----------------------------cttatttt-----------------------
---------------------------------------------------tatta-ttg
tt----------------------------------------------------------
----------------------------------------------------------
>L2-57_DR|542411
------------------------------------------------------------
------------------------------------------------------------
------------------------------------------------------------
------------------------------------------------------------
------------------------------------------------------------
------------------------------------------------------------
------------------------------------------------------------
------------------------------------------------------------
------------------------------------------------------------
--------------------------------t-atcttt--tattta------------
------------------------------------------------------------
----attttattt----------------------ga-ctataaag--------------
------------------------------------------------------------
------------------------------------------------------------
-------ct------t--ttg------gatt-----------------------------
-----------------------------------ta-------------------tt--
-----att---------a-----------------------------------tta----
--ttat------------tattat-----------ta-tt--------atta------tt
attata-------------------tgttttt-----------------t----------
---------------------------------------------tttt----------t
tgcattca----------tcct------------------tgtatt-ttt--------ca
ctgcttca----------------------------ca----------------------
--------------a-t------ttacat-----ct---g------t-aaagtgc-c---
---ttag------------------------g-atg------a-------ta------c-
----tttt--a------aaag-----cg-----caata----t-----aaaaa-------
---t------aaagt-------------------t-----------------tatt----
-----------------------------attattat-----------------------
---------------------------------------------------tatta-ttg
tt----------------------------------------------------------
----------------------------------------------------------
>L2-57_DR|542412
------------------------------------------------------------
------------------------------------------------------------
------------------------------------------------------------
------------------------------------------------------------
------------------------------------------------------------
------------------------------------------------------------
------------------------------------------------------------
------------------------------------------------------------
------------------------------------------------------------
------------------------------------------------------------
------------------------------------------------------------
------------------------------------------------------------
------------------------------------------------------------
------------------------------------------------------------
------------------------------------------------------------
-----------------------------------tt-------------------tt--
-----att-------tt-------------------------------a-ttttta----
--gatc------------tgttgc-----------tg-tt--------atta------tt
actttg-------------------t---ttt-----------------tt-----tatt
att--------------tttaatt-attatattt----------tttct----------t
tgcattca----------tcactgta--------------tgtatc-ttt--------ta
ctgctgcat--------------------------tcat---------------------
-------------tt-t------atatgt-----ct------------------------
----tga------------------------g-atg------c-------ta------c-
----tttc--a------aagg-----cg-----ctata----t-----aaaaa-------
---t------aaagt-------------tgatcat-----------------tatt----
-----------------------------attattattat--------------------
---------------------------------------------------tatta-tta
ttattatt----------------------------------------------------
----------------------------------------------------------
>L2-57_DR|542413
------------------------------------------------------------
------------------------------------------------------------
------------------------------------------------------------
------------------------------------------------------------
------------------------------------------------------------
------------------------------------------------------------
------------------------------------------------------------
------------------------------------------------------------
------------------------------------------------------------
------------------------------------------------------------
------------------------------------------------------------
------------------------------------------------------------
------------------------------------------------------------
--------------------------------------tt--------------------
------------------------------------------------------------
----tttt------a----ggg----tagc----att-------------------tatt
aaaaaata-------tga--------------------------------ttacaa----
-atatt------------tattgt-----------tt-ta--------ttta------ta
ctctta-----------------gctttgttt-----------------tt---------
-----------------gttta----------------------gtttt----------c
tgcatgta----------ttcttgtat--------------------gtg--------at
actttaaa----------------------------att---------------------
-------------tt-t------ataag-------tag-g------t-aaagca------
------------------------------------------------------------
-----ttt--t------gaga-----tg-----ctgct----t-----aaaataagt---
---t------aaagtt------------------------------------tatt----
-----------------------------attat--------------------------
------------------------------------------------------------
------------------------------------------------------------
----------------------------------------------------------
>L2-57_DR|628665
------------------------------------------------------------
------------------------------------------------------------
------------------------------------------------------------
------------------------------------------------------------
------------------------------------------------------------
------------------------------------------------------------
------------------------------------------------------------
------------------------------------------------------------
------------------------------------------------------------
------------------------------------------------------------
------------------------------------------------------------
------------------------------------------------------------
------------ct----------------------------------------------
----------------------------------------------taaa-a--------
--ccaacct---------------------------------------------------
----tttt------a----ggg----tagc-----tt-------------------tt--
-----att-------tgattttattag-actttagt------------attttttatc--
--tatta----------ttattat-----------tattt--------ttta-----att
atccta-------------------tgcattt----------------------ataata
attttt------taattatttatt---------------tttacatttt--------att
tgcatttt-----------------------------accggtaac-att--------ta
ctgctgcc----------------------------cat---------------------
-------------tt-t------atgtca----------g------t-aaagtgc-c---
---ttgg------------------------g-atg------------------------
------------------------------------------------------------
------------------------------------------------------------
------------------------------------------------------------
------------------------------------------------------------
------------------------------------------------------------
----------------------------------------------------------
>L2-57_DR|628666
------------------------------------------------------------
------------------------------------------------------------
------------------------------------------------------------
------------------------------------------------------------
------------------------------------------------------------
------------------------------------------------------------
------------------------------------------------------------
------------------------------------------------------------
------------------------------------------------------------
------------------------------------------------------------
------------------------------------------------------------
------------------------------------------------------------
------------------------------------------------------------
------------------------------------------------------------
------------------------------------------------------------
------------------------------------------------------------
------------------------------------------------------------
------------------------------------------------------------
------------------------------------------------------------
-----------------------c-ag--------------------tg----------t
ctttctgaaattaaaaagtggatgtc--------------tgaaaa-ttt-------ctt
atgtctaaacaaagaagtgcttattggctcgcca--cattagttgtgcaaagtagagcaa
acttccagtttggat----ag--ctctgc-----tt----------t-agagttt-caa-
--actaaacaaaataactgggtgtggtattcg-atg-----ac---aactttac----a-
----tttg--a-------------------a--ctgca----tgtg--cgaaacata---
-gtc------aagacat--------------------ctttcatttgcaaaacatt-gcc
aa-----------atgctgctgttttc----tgtttctgaaaatttc------------a
ttaacacctttgtattttctc-----------------------------gtattgacta
ttgtaacacttttctccaaaagctaccctaaacaagttacaatt----------------
----------------------------------------------------------
>L2-57_DR|628667
------------------------------------------------------------
------------------------------------------------------------
------------------------------------------------------------
------------------------------------------------------------
------------------------------------------------------------
------------------------------------------------------------
------------------------------------------------------------
------------------------------------------------------------
------------------------------------------------------------
------------------------------------------------------------
------------------------------------------------------------
------------------------------------------------------------
------------------------------------------------------------
------------------------------------------------------------
------------------------------------------------------------
------------------------------------------------------------
------------------------------------------------------------
------------------------------------------------------------
------------------------------------------------------------
------------------------------------------------------------
------------------------at--------------tgtatc-ttt--------ta
ctgctgca----------------------------cat---------------------
-------------tt-t------atatgt-----ct---------------gagc-c---
---ttga------------------------g-atg------c-------ta------g-
----tttt--a------aagg-----cg-----ctata----t-----aaata-------
---t------aaatt-------------atattat-----------------tatt----
-----------------------------attattattat--------------------
---------------------------------------------------tatta-tta
ttattattat--------------------------------------------------
----------------------------------------------------------
>L2-57_DR|628668
------------------------------------------------------------
------------------------------------------------------------
------------------------------------------------------------
------------------------------------------------------------
------------------------------------------------------------
------------------------------------------------------------
------------------------------------------------------------
---------------------------------------------atggtctagc----a
ccacaat---------atctatctgag--cttttaatctcatacactcctaga-------
catacattatgct-----catctgatgc---tg-gttgtt--taactgctcaat------
-------gtggctaaaatc-------agtgggag-------g-cc---------------
gggcattctgttcac------ctgtctct-------------------------------
-------------------------------ttagcaa-----------tgca-----ga
at-cc-------------ct-aa----gac-tt-----tt------taaa----------
--taa-tct------c--tta------aaac---------ttac-------t--------
----tttt------a----gga----taga-----tt-----ttgtttgactt---tt--
-----ata-------aga--------------------------------tttt------
--------------gatctattac-----------ta-tt--------atta------tt
aattaa-------------------tttattt-----------------tt-----atta
t--------------tacattgtg-tttgcattcagc----------------------t
t---------------------------------------tgtatc-ttt--------ta
ctg------gt-------g----------------acat---------------------
------------ttt-t------ttat-------ct---g------t-aaagagc-t---
---atga------------------------g-atg------c-------ta------c-
----tttt--a------aagc-----cg-----ctaaa----cagtttttaaa-------
---t------tgattt------------------------------------tatt----
-----------------------------atcctgcttgcg-------------------
---------------------------------------------------tacaaggcc
ttgaatggtcta------------------------------------------------
----------------------------------------------------------
>L2-57_DR|628669
------------------------------------------------------------
------------------------------------------------------------
------------------------------------------------------------
------------------------------------------------------------
------------------------------------------------------------
------------------------------------------------------------
------------------------------------------------------------
------------------------------------------------------------
------------------------------------------------------------
------------------------------------------------------------
------------------------------------------------------------
------------------------------------------------------------
------------------------------------------------------------
------------------------------------------------------------
------------------------------------------------------------
------------------------------------------------------------
------------------------------------------------------------
------------------------------------------------------------
--------------------attcctacgcta-------a--------ttt---ataag-
---------------gacttgaat-gg--------------------tc----------t
tgctcc--------aaaatatttgtc--------------tgagct-ttt-------aat
ctcttaca----------------------------cctc--------------------
--------------t----gc--ctgtgt-----tt----------t-acgct-------
--------------------------catctc-atg---gttt---gttcctaa----c-
----tttt--a-------------------a--ctgtt----------------------
------------------------------------------------------------
------------------------------------------------------------
------------------------------------------------------------
------------------------------------------------------------
----------------------------------------------------------
>L2-57_DR|628670
------------------------------------------------------------
------------------------------------------------------------
------------------------------------------------------------
------------------------------------------------------------
------------------------------------------------------------
------------------------------------------------------------
------------------------------------------------------------
------------------------------------------------------------
------------------------------------------------------------
------------------------------------------------------------
-----------ctaaaatc-------tttcggcgt-----aa-tca--------------
-cgtattcgcttcat------tggcagc-----taaa-ttgggaaat-------------
------------------------------------------------------------
------------------------------------------------------------
------------------------------------------------------------
------------------------------------------------------------
------------------------------------------------------------
------------------------------------------------------------
------------------------------------------------------------
--------------------------------------------ttttt----------a
tgcatgta----------tccttgta--------------tgtatc-ttt--------ta
tctctgta----------------------------ctt---------------------
-------------tt----------aaat-----gt---a------t-aaagtgc-a---
---ttga------------------------g-atg------c-------ta------c-
----tttt--a------aagg-----ag-----ccata----t-----aaagt-------
----------tgatt---------------attat-----------------tatc----
-----------------------------atcattat-----------------------
---------------------------------------------------t--------
------------------------------------------------------------
----------------------------------------------------------
>L2-57_DR|628671
------------------------------------------------------------
------------------------------------------------------------
------------------------------------------------------------
------------------------------------------------------------
------------------------------------------------------------
------------------------------------------------------------
------------------------------------------------------------
------------------------------------------------------------
------------------------------------------------------------
------------------------------------------------------------
------------------------------------------------------------
----------------------------------aaa-ttaaggaac----------tct
ttac-----c--at----ttga-------tatttacaa-----------tgca-----aa
at-cc-------------ct-ga----gta-tt-----tt------taaa----------
--tca-tct------t--tta------aaat---------ttta------tt--------
--------------------------------agatt-------------------tt--
-----att-------tga-ctt--tt----ataa--------------g-atttta----
--gatc------------tattat-----------ta-tt--------tttg------a-
----tg-------------------tgttttt-----------------aa-----ttat
ttt--------------tattatt-ac-----------------ttttt----------t
tgcattta----------tt--------------------cgtgtc-ttt--------ta
ctgctgca----------------------------ca----------------------
--------------t-t------ttatgt-----ct---g------t-gaagtgc-c---
---ttaa------------------------g-atg------c-------ta------a-
----tttt--a------aagg-----cg-----ctata----t-----aaaaa-------
---t------aaat-------------------tt-----------------tatt----
-----------------------------attat--------------------------
------------------------------------------------------------
------------------------------------------------------------
----------------------------------------------------------
>L2-57_DR|628672
------------------------------------------------------------
------------------------------------------------------------
------------------------------------------------------------
------------------------------------------------------------
------------------------------------------------------------
------------------------------------------------------------
------------------------------------------------------------
------------------------------------------------------------
------------------------------------------------------------
------------------------------------------------------------
------------------------------------------------------------
------------------------------------------------------------
------------------------------------------------------------
------------------------------------------------------------
------------------------------------------------------------
------------------------------------------------------------
------------------------------------------------------------
------------------------------------------------------------
------------------------------------------------------------
------------------------------------------------------------
---attta----------tcct------------------tgtgtc-att--------ta
tagctgca----------------------------cat---------------------
-------------tt-t------atgact----------g------t-aaattgc-c---
---ttga------------------------g-atg------c-------ta------c-
----tttt--a------aagg-----cg-----ctata----t-----aaaaa-------
---t------acattgt-------------attat--------------cattatt----
-----------------------------attattattaacttact--ttttagggtag-
----------cttttatgtgatttatttgac-----ttagatttttagatttgtta-gta
ttattttgtgcaa-------------------------------------tttaatcatt
ttatta----------------------------------------------------
>L2-57_DR|628673
------------------------------------------------------------
------------------------------------------------------------
------------------------------------------------------------
------------------------------------------------------------
------------------------------------------------------------
------------------------------------------------------------
------------------------------------------------------------
------------------------------------------------------------
------------------------------------------------------------
------------------------------------------------------------
------------------------------------------------------------
------------------------------------------------------------
------------------------------------------------------------
------------------------------------------------------------
------------------------------------------------------------
------------------------------------------------------------
------------------------------------------------------------
------------------------------------------------------------
--------------------atctgcacccct-------g--------ctt---aaaag-
---------------gctttgcat-aa--------------------ac----------t
cgcacc--------acaatatccggc--------------agatt--ttt-------aac
actctaca----------------------------cccc--------------------
--------------t----ag--cagaaa-----tg----------t-ccgatct-t---
----------------------------------------ctc---tgtgtggt----c-
----ttt-----------------------------------------------------
------------------------------------------------------------
------------------------------------------------------------
------------------------------------------------------------
------------------------------------------------------------
----------------------------------------------------------
>L2-57_DR|628674
------------------------------------------------------------
------------------------------------------------------------
------------------------------------------------------------
------------------------------------------------------------
------------------------------------------------------------
--------------------------------------------------------aact
cctatttcg--caaaaaactgcact-----------------------------------
------------------------------gg-----cttcct-----------------
-----gtc--------agttttcgaagtattttaaagttctcatgcttgcaaacg-----
--aggccttgaatggtcatatttgatgc---tg-gtcttt--taactgatcagtcag---
t------gtggctaaatcta------tgggggag-------a-cca--------------
-agcattctcttcat------tgccacc-----taaa-ttgtggaga----------tct
ttac-----c--ct----ctga-------tattcgcaa-----------tgca-----ga
at-tt-------------tt-ta-------------------------------------
---ca-tca------c--tta------aaac---------ttac------tt--------
----attt------a----ggg----tggc-----tt-------------------tt--
-----att-------tg-------------------------------a-ctttta----
--gatc------------cattac-----------tg-gt--------atta--------
--------------------------------------------------g-----tatt
ttt--------------ttttctt-attgcattt----------ttttt----------t
tgcattca----------tccttgcg--------------tgtatc-ttt--------ta
ctgctgcg----------------------------tat---------------------
-------------tt-t------gtatgt-----ct---g------t-aaagtgc-c---
---ttga------------------------g-atg------c-------ta------c-
---ttttt--a------aagg-----cg-----ctata----t-----aaaaa-------
---t------aaagtt---------------gttt-----------------tatt----
-----------------------------attatta------------------------
------------------------------------------------------------
------------------------------------------------------------
----------------------------------------------------------
>L2-57_DR|628675
------------------------------------------------------------
------------------------------------------------------------
------------------------------------------------------------
------------------------------------------------------------
------------------------------------------------------------
------------------------------------------------------------
------------------------------------------------------------
------------------------------------------------------------
---------------------------------ttattt---------------------
------------------------------------------------------------
------------------------------------------------------------
------------------------------------------------------------
------------------------------------------------------------
----------------------------tg-tt-----tc------tatc----------
--taa-------------------------------------------------------
------------------------------------------------------------
------------------------------------------------------------
------------------------------------------------------------
------------------------------------------------------------
-------------------------------------------tcttta----------a
tgcatgta----------tccttgta--------------agtatc-ttt--------ta
cttttgtg----------------------------c-t---------------------
-------------tt-c------atattt-----ta---g------t-aaaacgc-t---
---ttta------------------------g-atg------c-------ca------c-
----tttt--a------aa-a-----cg-----ctata----t-----aaaa--------
---t------aaagtt------------------------------------tatt----
-----------------------------aatatca------------------------
------------------------------------------------------------
------------------------------------------------------------
----------------------------------------------------------
>L2-57_DR|628676
------------------------------------------------------------
------------------------------------------------------------
------------------------------------------------------------
------------------------------------------------------------
------------------------------------------------------------
------------------------------------------------------------
------------------------------------------------------------
------------------------------------------------------------
------------------------------------------------------------
------------------------------------------------------------
-----------------------------------------a------------------
------------------------------------------------------------
------------------------------------------------------------
--------------------------------------ttat----taga----------
--tct-ttt------ctatta-------------------------catatt--------
----tttt------------------taatc----tt----------------atatt--
-agatattt-----gtag---------a----------------------ttttta----
--gatc-----------------------------ta-tt--------atta------tt
atttca-------------------tgtgctt-----------------tt-----aatc
att------------tttattatt--------------acgttattttt----------t
ggcattca----------tcct------------------tgtatc-ttt--------ca
ctgttgca----------------------------cata--------------------
-------------tt--------atgtct-----------------t-aaagtgt-c---
---ttgg------------------------g-acg------c-------ta--------
------------------------------------------------------------
------------------------------------------------------------
------------------------------------------------------------
------------------------------------------------------------
------------------------------------------------------------
----------------------------------------------------------
>L2-57_DR|628677
------------------------------------------------------------
------------------------------------------------------------
------------------------------------------------------------
------------------------------------------------------------
------------------------------------------------------------
------------------------------------------------------------
------------------------------------------------------------
------------------------------------------------------------
------------------------------------------------------------
------------------------------------------------------------
-----------------tt-------taaggtag--------------------------
------------------------------------------------------------
------------ct----------------------------------------------
--------------------------------------tt------taag----------
--tga-ttt------t--atg------ca---------------t-----tt--------
---actat------ag----------ttgc-----tt-------------------t---
------------------------------------------------g-tttttt----
-----------------------------------ta-----------------------
------------------------------------------------------------
--------------------------------------------atctt----------a
tgcatgta----------ttcttgca--------------tgta---ttt--------ta
cttttgta----------------------------ttt---------------------
-------------tt-t------atatct----------a------t-gaaaaat-g---
---ctga------------------------a-atg------g-------tt------c-
----tttt--a------aagt-----ca-----ctata----------aaata-------
---a------agattt------------------------------------tttt----
-----------------------------gtcattat-----------------------
---------------------------------------------------ta-------
------------------------------------------------------------
----------------------------------------------------------
>L2-57_DR|628678
------------------------------------------------------------
------------------------------------------------------------
------------------------------------------------------------
------------------------------------------------------------
------------------------------------------------------------
------------------------------------------------------------
------------------------------------------------------------
------------------------------------------------------------
------------------------------------------------------------
------------------------------------------------------------
------------------------------------------------------------
------------------------------------------------------------
------------------------------------------------------------
------------------------------------------------------------
------------------------------------------------------------
------------------------------------------------------------
------------------------------------------------------------
----at------------tattat-----------ta-tt--------atta------tt
atttta-------------------tg--------------------------------c
gtt--------------tttaatt-agt-------------------tt----------t
tgcattca----------tcca------------------tgcatc-ttt--------ta
ctgctgca----------------------------ca----------------------
--------------t-t------ttatgt-----ca---g------t-aaagtgt-t---
---ttga------------------------g-ctg------a-------ta------c-
----tttt--a------aagg-----ca-----ctata----t-----aaaaa-------
---t------caagt----------ttattattat-----------------tatt----
-----------------------------attattat-----------------------
---------------------------------------------------tatta-tta
ttattatt----------------------------------------------------
----------------------------------------------------------
>L2-57_DR|628679
------------------------------------------------------------
------------------------------------------------------------
------------------------------------------------------------
------------------------------------------------------------
------------------------------------------------------------
------------------------------------------------------------
------------------------------------------------------------
------------------------------------------------------------
------------------------------------------------------------
------------------------------------------------------caat--
-------gtaataaaaaat------------------------tcaa-------------
--------------------------------ccaaa-------------ta--------
------------tt----ctga-------tatgagcag-----------cacag----ga
gc---------------------------------atgttacac----------------
--cca-tcttgg---------------gaat------------------att-----act
ggcctcct----------------gttagt-----tt-------------------tt--
----aata-------tga---------a----------------------tttttaaat-
------------------tctcatgct--------tacttatat-ggacttatac-aatg
gtctgacacc-------------ttaatattt-------g--------cct---------
-------------gagcttttgat-ccc-------------------------------t
tacacctagg------------------------------caagagctctatg--cttct
ctgctaca----------------------------------------------------
-------------tt---a-------------agttaaag------taaaagctt-c---
-gggtga--------------------------atg----agc---------------c-
----tttt-------------------------ctgcagtatt----taaaaa-------
--------gtgtaattctc---------------------------------tgctt---
------------------------------------------------------------
------------------------------------------------------------
------------------------------------------------------------
----------------------------------------------------------
>L2-57_DR|628680
------------------------------------------------------------
------------------------------------------------------------
------------------------------------------------------------
------------------------------------------------------------
------------------------------------------------------------
------------------------------------------------------------
------------------------------------------------------------
------------------------------------------------------------
------------------------------------------------------------
----ttttatatgc----------------acg---------aaagtgctttggcata--
ct-----acttttaaaggtgc-----tatataaa-------a-----------------t
aaaggttattattat-----------------tagagcatgtgagccctg-------ttt
ttgaaga-----tt-gccctggct-----tgctagcag----------tttta-----ga
gt-------------g-----gat-------tt-----tt------caaa----------
--tag-tata-----c--tta----aaagacttgattggcctgcc----act-----gca
atattttt------a-----------tgacc----tt-------------------tt--
----aatt------------------------------------------tttttaca--
--cacct-----------caatatgtt-----------ttat------gatg-----ctt
gtctgatg----------ctggtcttttgtct----g------------tt---------
-------------cagtcaacgca-gg---------------ttaatat----------c
tgtgtgggatcggcattctcctcattggcacaaaatattctctgccctctgat---atta
caaatgca----------------------------------------------------
---------------------gaatgtgc----ttt----------t-aaatcac-t---
---taaa--------------------------acc-t----t-------tg--------
----tagg--g------tagc-----ca-----ttat-----------------------
------------------------------------------------------------
------------------------------------------------------------
------------------------------------------------------------
------------------------------------------------------------
----------------------------------------------------------
>L2-57_DR|713880
------------------------------------------------------------
------------------------------------------------------------
------------------------------------------------------------
------------------------------------------------------------
------------------------------------------------------------
------------------------------------------------------------
------------------------------------------------------------
------------------------------------------------------------
-------------------------------------------------taaaca-----
--tgctttacgct-----tgtctgattc---tg-gtcatt--taactgtttagtcga---
c------gcggctaaatc--------tctggtag-------a-cag--------------
-ggcattgtctttat------tggcacc-----ttga-ttgtggaaa----------tct
ttac-----c--ct----ctga-------tattcgcaa-----------tgct-----ga
at-cc-------------ct-ta----gta-tt-----ta------taaa----------
--tca-tct------c--tta------aaac---------ttac------tt--------
----ttgt------a----agg----tagc-----tt-------------------tc--
-----att-------tga-ttt--ta----ttaga-t-------tt--t-tattag----
--attt------------tattac-----------ta-tt--------atta------tt
atgcaa-------------------cgagttt-----------------tt-----aatt
att--------------tgt-atc-atta---------------ctttt----------t
tgcattca----------tcctggta--------------tgtgtc-ttt--------ta
ctgctgca----------------------------cat---------------------
-------------tt-t------atatg--------------------------------
-----ga------------------------g-atg------t-------ta------t-
----tttt--a------aagg-----tg-----ctatt----t-----aaaaa-------
---t---------------------------agtt-----------------tatt----
-----------------------------attatta------------------------
------------------------------------------------------------
------------------------------------------------------------
----------------------------------------------------------
>L2-57_DR|713881
------------------------------------------------------------
------------------------------------------------------------
------------------------------------------------------------
------------------------------------------------------------
------------------------------------------------------------
------------------------------------------------------------
------------------------------------------------------------
------------------------------------------------------------
------------------------------------------------------------
--tgcttcacgtt-----tgtctgatgc---ta-gtcttt--taactgcttagtcaa---
c------gcggttaaaatc-------tatag-----------------------------
------------cac------tggcacc-----taaa-ttgtggcac----------tct
ttac-----c--ct----c------------------------------ttca-----ga
at-cc-------------ct--g----att-at-----tt------taaa----------
--tca-tct------c--tta------aaac---------ttac------tt--------
----tttt------a----ggg----tagc------------------------------
-------------------tgt------------------taatta--a-ttttta----
--gatc------------tattac-----------ta-t---------------------
------------------------------------------------------------
tat--------------ttcatgt-gttataaat----------ttttt----------t
agcattta----------tcctttt------------------gtc-ttt--------ta
ctgctgca----------------------------ca----------------------
------------------------------------------------------------
----tga------------------------g-ata------t-------ta------c-
----cttt--a------aaaa-----gc-----ctaaa----a-----ata---------
-----------aagt----------------ttaa-----------------tatt----
-----------------------------atta---------------------------
------------------------------------------------------------
------------------------------------------------------------
----------------------------------------------------------
>L2-57_DR|713882
------------------------------------------------------------
------------------------------------------------------------
------------------------------------------------------------
--------------------------------------------ttggtatttcctg-ta
ttgattactgtaatgctttgctgcctgggcttc---------ccctaatcaagttacaat
tagtacaaaattcagc-agctagaattctgactaggaccagtgcaagagagcacataacc
cctgtttt---gaaaaatcggcactggcttcctgtcag-------------ttttcaaac
tgattttaaaatcctcatgcttgcgtacaaga-----ccttg--gatggtctagc----a
ccacaat---------atttatctgag--cttttaatcctatacactcctagatg-----
--tgctttacgct-----tgtttgatgc---tg-gtcttt--taactgttcagtcaa---
c------ctggctaaaatc-------tatgggag-------a-ctg--------------
-ggcattctcttcat------tggcacc-----taca-ttgtgaaaa----------tcc
cttc-----c--ct----ccaa-------tatttacat-----------tgca-----ga
at-cc-------------tt-ga----gta-tt-----tt------taaa----------
--tca-tct------c--tta------aaac---------ctga------tt--------
----ttttt----aa----ggg----tagc-----ta-------------------tt--
-----act-------tga-ttt--ta----tttaa------cttag--a-ttttta----
--gatt------------tattag-----------ta-tt--------att---------
---tga-------------------tgttttt-----------------tt-----aatt
att--------------ttt-att-attacattt--------------t----------t
tgcattta----------tcct--------------------------------------
------------------------------------------------------------
------------------------------------------------------------
---------------------------------atg------c-------ta------c-
----tttt--a------aagg-----tg-----ctata----t-----aaaaa-------
---t------aaagt----------------ttat-----------------tatt----
-----------------------------atta---------------------------
------------------------------------------------------------
------------------------------------------------------------
----------------------------------------------------------
>L2-57_DR|713883
------------------------------------------------------------
------------------------------------------------------------
------------------------------------------------------------
------------------------------------------------------------
------------------------------------------------------------
------------------------------------------------------------
------------------------------------------------------------
------------------------------------------------------------
------------------------------------------------------------
------------------------------------------------------------
----------cttaaaaaatc-----ttgg------------------------------
---tgctatctttga------tga----------cac---------------cctatcat
ttaa----gccttt---catacagaacactgtt---------------------------
-----------------------------------------------------------a
agaca-tcg----ttctttca-----------------------------t---------
------------------------------------------------------------
------------------------------------------------------c-----
------------------ttagga-------a---tg-ttgc------actt-----gtc
tgaccctt-----------gttgctcttttct-------g--------ttg---ataaa-
---------------agtttgatt-ac---------------------------------
ttcttt--------agtttattttag--------------gaattg-act-------att
gcagtgct----------------------------ctcc--------------------
--------------t-------------------------------t-gctggtg-t---
----------------------------------------ctc---catatgat----c-
----tcta--a-------------------a--ggatt----gc-------aatatc---
-agc------agaattcagc-agctaca--atttt-------------------------
------------------------------------------------------------
------------------------------------------------------------
------------------------------------------------------------
----------------------------------------------------------
>L2-57_DR|713884
------------------------------------------------------------
------------------------------------------------------------
------------------------------------------------------------
------------------------------------------------------------
------------------------------------------------------------
------------------------------------------------------------
------------------------------------------------------------
------------------------------------------------------------
------------------------------------------------------------
------------------------------------------------------------
------------------------------------------------------------
------------------------------------------------------------
------------------------------------------------------------
------------------------------------------------------------
------------------------------------------------------------
------------------------------------------------------------
------------------------------------------------------------
------------------------------------------------------------
------------------------------------------------------------
---------------------------------------------tttt----------a
tggatgca----------tcgctgca--------------tgtatc--tt--------ta
cttctgta----------------------------ctt---------------------
-------------tt-t------atatct-----tt---g------t-aaagtgc-t---
---ccga------------------------g-atg------c-------ta------c-
----tttt--a------aaga-----ca-----atata----t-----aaaaa-------
--tt------taatta------------------------------------tatt----
-----------------------------aatacta------------------------
------------------------------------------------------------
------------------------------------------------------------
----------------------------------------------------------
>L2-57_DR|713885
------------------------------------------------------------
------------------------------------------------------------
------------------------------------------------------------
------------------------------------------------------------
------------------------------------------------------------
------------------------------------------------------------
----------------------------ttactttac--------------tatacaaat
tgattttaaaattcctgtgcgtatttacaaac-----ccttg--aatggtctagc----a
ccacaat---------atttatctgag--attttaatctcaaacactcctagatg-----
--tactttacgct-----tgcctgatgc---tg-gtcttt--taactgctcagtcga---
t------gcagctaaaatc-------tgtaggag-------a-tcg--------------
-ggcattctcttcat------tgccgcc-----taaa-ttgtagaac----------tct
ttac-----c--ct----ctga-------tattcgcca-----------tgca-----ga
gt---------------------------a-tt-----tt------taaa----------
--tca-tct------c--tta------aaac---------ctgc------tt--------
----ttta------g-----gg----taac-----tt-------------------tt--
-----att-------tga-ttt--ta----ttt------------g--a-ttttta----
--ggtc------------tattac-----------aa-tt--------att---------
---tca-------------------tgtgttt----------------------------
-----------------tta-att-gttattattt-------------t----------t
tt----------------------------------------------------------
------------------------------------------------------------
------------------------------------------------------------
------------------------------------------------------------
------------------------------------------------------------
------------------------------------------------------------
------------------------------------------------------------
------------------------------------------------------------
------------------------------------------------------------
----------------------------------------------------------
>L2-57_DR|713886
------------------------------------------------------------
------------------------------------------------------------
------------------------------------------------------------
------------------------------------------------------------
------------------------------------------------------------
------------------------------------------------------------
------------------------------------------------------------
------------------------------------------------------------
------------------------------------------------------------
------------------------------------------------------------
----------gctaaaatt-------aatgggag-------a-c---------------t
gggcgttctcttcat------tggcatt-----cgaa-----------------------
-tat-----c--ct----ctga-------tattcgcga-----------cgca-----ga
at-cg-------------ct-ga----gta-tt-----tt-------aaa----------
--tca-tct------c--ttg------aaac---------ttac-------t--------
----tttt------a----ggg----tagc-----ttttagtttatttgactt---tt--
-----ata-------tga--------------------------------tttgta----
--gacct---------------at-----------ta-tt--------atta------tt
atttta-------------------tgtgctt-----------------tt-----att-
---------------cattttctt------------------------------------
------------------------------------------------------------
------------------------------------------------------------
------------------------------------------------------------
------------------------------------------------------------
------------------------------------------------------------
------------------------------------------------------------
------------------------------------------------------------
------------------------------------------------------------
------------------------------------------------------------
----------------------------------------------------------
>L2-57_DR|713887
------------------------------------------------------------
------------------------------------------------------------
------------------------------------------------------------
------------------------------------------------------------
------------------------------------------------------------
------------------------------------------------------------
------------------------------------------------------------
------------------------------------------------------------
------------------------------------------------------------
------------------------------------------------------------
------------------------------------------------------------
------------------------------------------------------------
------------------------------------------------------------
------------------------------------------------------------
----a-tcc------t--ttg------aaac---------ttac------tt--------
----ttta------a----gggt--atagcttttgtt-------------------tt--
-----att-------tga-ctt--tt----atatg-------------a-ttttta----
--gatc------------tattat-----------ta-tt--------attt------t-
-----a-------------------tgtgttt-----------------tt-----aatt
att--------------tttaat------tgtta----------ctttt----------t
agcattca--------------ctac--------------tgtgtc-ttt--------ta
ctgctgca----------------------------cat---------------------
-------------tt-t--------atgt-----ct---g------t-aaagtgc-c---
---ttga------------------------g-gtg------c-------ta------c-
----tttt--a------aagg-----tg-----ctatat--at-----aaaaa-------
---t------aaag-------------------tt-----------------tatt----
-----------------------------attgttgt-----------------------
------------------------------------------------------tg-ttg
ttattgtta---------------------------------------------------
----------------------------------------------------------
>L2-57_DR|713888
------------------------------------------------------------
------------------------------------------------------------
------------------------------------------------------------
------------------------------------------------------------
------------------------------------------------------------
------------------------------------------------------------
------------------------------------------------------------
------------------------------------------------------------
----------------------atgag---------------------------------
-------------------------------tg---------------------------
-----------------------------------------a-cca--------------
-gacattctcttcat------tggcacc-----taaa-ttgtggaac----------tct
tcacg-------ct----ctga-------tattcacca-----------taca-----ga
at-gc-------------ct-ga----ata-tt-----tt------taaa----------
--taa-tca------c--ataa---aaaaac-------------------tt--------
-aattttt------a----gga----tagc-----tt-------------------tt--
-----gtt-------tga--------------------------------ttttta----
--gatc------------tattat-----------ta-at--------cata------tt
atttat-------------------tgtgttt-----------------tt-----aatt
attt------------ttattatt----------------gcttttttt----------t
tgcattta----------tccttgta--------------tatttc-ttt--------ta
ctgcagca----------------------------cat---------------------
-------------tt-t------aaatgt--------------------atgtaa-a---
---gtgc------------------------c-ttg------c-------ta------c-
----tttt--a------aaga-----at-----ctata----c-----aaaat-------
---t------aaagtgt-------------attatt--------------attatt----
-----------------------------attattgt-----------------------
---------------------------------------------------tatta-ttg
tta---------------------------------------------------------
----------------------------------------------------------
>L2-57_DR|713889
------------------------------------------------------------
------------------------------------------------------------
------------------------------------------------------------
------------------------------------------------------------
------------------------------------------------------------
------------------------------------------------------------
------------------------------------------------------------
------------------------------------------------------------
------------------------------------------------------------
------------------------------------------------------------
-----------------tc-------tttgggtg-------a-ttg--------------
-gtccttctcttcat------tggcacc-----taat-tagtggaat----------tct
ctgc-----c--ct----ttga-------aattaggaa-----------atca-----ga
at-cc-------------ct-ga---gtta-ct-----tt--------------------
---------------t--tta---------------------------------------
----ttgt------ag-------------------tt-------------------tt--
-----atg-------tga------ta------------------------ttttaat-g-
-tgatt-----------ttaatat-----------ca-tt------------------at
gttttg-------------------tattatc-----------------tt---ggattt
gct--------------ttttttt--------------------ttttt----------t
tttgtcta----------gtc-------------------tgtggc-ctccgc---agtg
atattttaag--------------------------tatatttaac--------------
------ctgtatgct-t------atatgc-----at---g------t-aaagcgc-t---
---ttga------------------------g-atg------t-------ta------t-
----tttt--g------cagg-----cg-----ctata----t-----aaaataa-----
----------aatgtat---------tattattat-----------------tatt----
-----------------------------attattat-----------------------
---------------------------------------------------tatta-tta
ttattattcagttgctagaactctgtccaggaccagtgcaagggaacacctcctgtcagt
tttcaaattgattctagaaattccatgctttaataccttaatacc---attaaattt-
>L2-57_DR|713890
------------------------------------------------------------
------------------------------------------------------------
------------------------------------------------------------
------------------------------------------------------------
------------------------------------------------------------
------------------------------------------------------------
----------------------actggcttcctgtca--------------gttctgaat
tgattttaaaatccttatgcatgtgtgcaagg-----ctttg--aatggtccagc----a
ccacaat---------atttatctgagc-tttttaatcccatgcactcctagatg-----
--tgctttatgtt-----tgtctgatgc---tg-gtcttt--taactgctcagtcag---
t------gcagataaaatc-------tatgggag-------a-cca--------------
-ggagttctcttcat------tggcacc-----taaa-ttgtggaaa----------tct
ttac-----c--ct----ctga-------tatttgcaa-----------taca-----ta
gt---------------------------a-tt-----tt------taaa----------
--tca-tct------c--tta------aaac---------ttac------tt--------
----tttt------g-----ag--------------------------------------
-----gtt-------agc-ttt--ta----ttt------------g--a-ttttta----
--aatc------------tattgc-----------ta-ct--------att---------
---tta-------------------tgtgtttaaaatgtattatgct-att-----tttt
atg--------------tta-tgt-attatgatat-------------t----------t
tgcattca----------tccc------------------tgtatc-ttt--------ta
ccgctgca----------------------------cat---------------------
-------------tt---------tatgt-----ct---t------t-acagtgc-c---
---ttgg------------------------g-atg------c-------ta------c-
----tttc--a------aagg-----tg-----ctat-----------------------
------------------------------------------------------------
------------------------------------------------------------
------------------------------------------------------------
------------------------------------------------------------
----------------------------------------------------------
>L2-57_DR|713891
------------------------------------------------------------
------------------------------------------------------------
------------------------------------------------------------
------------------------------------------------------------
------------------------------------------------------------
------------------------------------------------------------
------------------------------------------------------------
-----------------tgcttgtgtacaagg-----ccttg--gttagtcta----gct
ccacaat---------atttatctgag--cttttaatcccatacactcctagacg-----
--ttcttttcgct-----tgttttatac---tg-gtcttg--taactgctcagtcaa---
t------gcggctaaaatt-------tatgg-----------------------------
------------------------------------------------------------
-------------t----ttga-------cattcgcaa-----------tgca-----ga
at-ccaa---------tgca-ga----gta-tt-----tt------taaa----------
--tca-tct------c--ttat---atcatc---------gtac------t---------
----tttt------a----ggg----taga-----gt-------------------tt--
-----att-------tga-ttt--ta----ttc------------a--a-ttttta----
--gatc------------ttttac-----------tc-tt--------atta------tt
a--ttt-------------------tatgttt-----------------ta-----aatt
tgt--------------ttttttt-t-gtattactt------------t----------t
tttaatta----------tccttata--------------tggatc-ttt--------ta
ctgctgca----------------------------cat---------------------
-------------tt-g------atatgt-----t----t------t-tatgtgt-c---
---ttga------------------------g-atg------c-------ta------t-
----attt--a------aagg-----tg-----ctata----t-----aaaaa-------
---t------aaagt----------------gtat-----------------tatt----
-----------------------------attattat-----------------------
---------------------------------------------------tatta-tta
tta---------------------------------------------------------
----------------------------------------------------------
>L2-57_DR|713892
------------------------------------------------------------
------------------------------------------------------------
------------------------------------------------------------
------------------------------------------------------------
------------------------------------------------------------
------------------------------------------------------------
------------------------------------------------------------
------------------------------------------------------------
------------------------------------------------------------
------------------------------------------------ctcagtcaa---
c------atggccaaaat---------atggcag-------a-cca--------------
-ggcattctcttcat--------------------------tggaac----------tct
ttat-----c--ct----ctga-------tatttgcaa-----------tgca-----aa
at-cc-------------ct-ga----gta-tt-----tt------taaa----------
--tca-tct------c--cta------aaac-----------------------------
------------------------------------------------------------
-----------------------------------------agttg--a-ttttta----
--gatc------------tattac-----------ta-t---------------------
-------------------------------t----------------att-----gtta
ttt--------------ttttttt-attaaaact----------tc-tt----------t
tgtattca----------tctttgta--------------tttatc-ttt--------ta
ctgctgta----------------------------caa---------------------
-------------tt-t------at--gt-----ct---g------t-aaattgc-c---
---ttga------------------------g-atg------c-------ta------g-
----tttt---------aagc-----cg-----ctat-----------aaaac-------
---t------aaagt----------------ttaaa---------------ttatt----
-----------------------------atca---------------------------
------------------------------------------------------------
------------------------------------------------------------
----------------------------------------------------------
>L2-57_DR|713893
------------------------------------------------------------
------------------------------------------------------------
------------------------------------------------------------
------------------------------------------------------------
------------------------------------------------------------
------------------------------------------------------------
------------------------------------------------------------
-------------------------tataagg-----ccttt--aatggacttgt----g
ccataat---------atttgtctgag--cttttaatccc--------------------
------------------------------------------------------------
c-----------------------------------------------------------
--------------------------------caaaa-ttgtgaaat-------------
---------t--ct---cttga-------tattcagaa-----------tgga-----ga
atccc------------gct------------------tt------taaa----------
--tca-tct------c-ttta------aagtaac----------------ct--------
---ttttt-----aa----ggg----tagc-----tt-------------------tt--
-----atg-------tga------ta------------------------ttttaa----
-----------------------------------aa-tgta------at--------tt
ctaatatt---------------tgtttgttt-----------------atcatcttggc
tttgtgt----ggatgtttttttt-atc-----tag---gttttattatt---------t
tatccttg--------------------------------tctgtgtctt--------ta
cctccata----------------------------------------------------
------------ttt-t--g--tatttgt-----at---g------t-aaagtgt-t---
---ttgt------------------------g-aag------c-------tg------c-
----tttt--a------aagg-----tg-----ctata----t-----aaagt-------
----------aaagtt------------------------------------tagt----
-----------------------------attacta------------------------
------------------------------------------------------------
------------------------------------------------------------
----------------------------------------------------------
>L2-57_DR|713894
------------------------------------------------------------
------------------------------------------------------------
------------------------------------------------------------
------------------------------------------------------------
------------------------------------------------------------
------------------------------------------------------------
------------------------------------------------------------
------------------------------------------------------------
------------------------------------------------------------
------------------------------------------------------------
------------------------------------------------------------
------------------------------------------------------------
------------------------------------------------------------
------------------------------------------------------------
------------------------------------------------------------
------------------------------------------------------------
------------------------------------------------------------
-------------------gttag-------t---tt-ttga------attg-----att
----ttaa-----------aatatttatactc-------a--------ctc---ataat-
---------------gccttgaat-gg--------------------tt----------t
tgcacca-------gcaatacttgtc--------------tgagct-ttt-------aat
cccctata----------------------------cccc--------------------
-------------at----gc--atgtgc-----tt----------t-a-----------
---------------------------acttg-ttt-------------ctggt----c-
----tttt--a-------------------c--ctgtt----tag----tc---------
------------------------------------------------------------
------------------------------------------------------------
------------------------------------------------------------
------------------------------------------------------------
----------------------------------------------------------
>L2-57_DR|713895
------------------------------------------------------------
------------------------------------------------------------
------------------------------------------------------------
------------------------------------------------------------
------------------------------------------------------------
------------------------------------------------------------
------------------------------------------------------------
------------------------------------------------------------
------------------------------------------------------------
-----------ct-----cgtccaatgc---tg-gtcttt--taactgttaagtcaa---
tatgg------ctataatc-------tacagtgc---------atg-------------g
gggaccgggcattcttttcaataccagc-----taaa-ttgtgaa---------------
-ttc-----t--ct----gcat-------cattcagaa-----------tgct-----ga
at-tc-------------ct-gag----tg-tt-----tt------ttaa----------
--tca-taa------c--tt-------------------------------c--------
----tttt-----ca----tga----gaac-----ta-------------------tt--
-----atg-------tga--------------------------------tttcaat---
--tatt-----------------------------ta-tt--------tttt-----att
tttttgct------------gtagttgcttgc-----------------ct---------
--------------attttttatc-aatttattg----ttgtattcatc----------t
tttaccta--------------------------------ggta----------------
------------------------------------------------------------
-------------------------------------------------acgtac-a---
---ttga------------------------a-atg------c-------ta------c-
----tttt--a------aagg-----ca-----ctata----------taaaa-------
---t------aaagtt------------------------------------tagt----
-----------------------------attatta------------------------
------------------------------------------------------------
------------------------------------------------------------
----------------------------------------------------------
>L2-57_DR|713896
------------------------------------------------------------
------------------------------------------------------------
------------------------------------------------------------
------------------------------------------------------------
------------------------------------------------------------
------------------------------------------------------------
------------------------------------------------------------
------------------------------------------------------------
------------------------------------------------------------
------------------------------------------------------------
------------------------------------------------------------
------------------------------------------------------------
------------------------------------------------------------
------------------------------------------------------------
------------------------------------------------------------
-----------------------------------tt-------------------tt--
-----ata-------tga-ttt--t-----------------------a-gttcta----
--taac------------tattat-----------ta-tt--------attt------t-
-----a-------------------tgtgttt-----------------ta-----actt
tat--------------tattatt----atatat----------gtttt----------t
tgcattca--------------tgca--------------tgtatc-ttt--------ta
ctgctgca----------------------------cat---------------------
-------------tt-t--------ttgt-----ct---g------t-aaagtgc-c---
---ttga------------------------g-atg------c-------ta------c-
----tttt--a------aaga-----tg-----ctatat--gt-----aaaaa-------
---t------aaag-------------------tt-----------------tatt----
-----------------------------attattgt-----------------------
------------------------------------------------------ta-tta
tta---------------------------------------------------------
----------------------------------------------------------
>L2-57_DR|713897
------------------------------------------------------------
------------------------------------------------------------
------------------------------------------------------------
------------------------------------------------------------
------------------------------------------------------------
------------------------------------------------------------
------------------------------------------------------------
------------------------------------------------------------
------------------------------------------------------------
------------------------------------------------------------
------------------------------------------------------------
--------------------------------------------aac----------acc
ttac-----c--ct----ctga-------tattcacac-----------tgta-----gt
at-cc-------------ct-ga----gtg-tt-----tt------taaa----------
--tca-tct------c--tag------taac---------ttac------tt--------
----tttt------a----agg----tagc-----at-------------------ta--
-----act-------tga-ttt--tatacttttga-ctattttatg--a-ttttta----
--gatc------------tat--------------ta-ct--------atta------tt
atttta-------------------tgca-tt-----------------tt-----aatt
atg--------------ttgtatt-ataa--ttt-------------tt----------t
ttcattca----------tccttgtg--------------t----c-ttt--------ta
ctgctgta----------------------------cat---------------------
-------------tt-t------atgt-------ct---g------c-aaagtgc-c---
---ttga------------------------g-atg------t-------ca------c-
----tttt--a------aagg-----cg------tata----t-----aaaat-------
---t------aacgt-------------------t-----------------tatt----
-----------------------------attatta------------------------
------------------------------------------------------------
------------------------------------------------------------
----------------------------------------------------------
>L2-57_DR|713898
------------------------------------------------------------
------------------------------------------------------------
------------------------------------------------------------
------------------------------------------------------------
------------------------------------------------------------
------------------------------------------------------------
------------------------------------------------------------
------------------------------------------------------------
------------------------------------------------------------
------------------------------------------------------------
------------------------------------------------------------
------------------------------------------------------------
------------------------------------------------------------
------------------------------------------------------------
-----------------------------------------------------agag---
---------------------ca-cttgat------------------------------
-----ct--------tgg-----------------------------------ac-----
------------------actttt-------a---tg-caga------aggc-----act
----caga-----------tctatatacactc-------a--------aaa---ctagat
atcaatatg--tcctttctttccc-ag--------------------tg----------t
ctcattgggataaaaaaatggatgtc--------------tgaaaa-tgt-------tct
a-----------aacagtgcttattagatcaccactcatcagtagtgcaaagcagagccc
actaacaggatgcat----gg--ctctgc-----ta----------t-tcagttt-aaaa
-aactaaaatgaaaaattgggggtaatatttg-atg-----cc---aaccttgc----a-
----ttcg--a-------------------g--cctca----tttt--cgagacaca---
-gtt------aagaagtc---------------tttttttaaatctgagaaacatt-gcc
aagctttatcc-catgctgccttttta----tgttgctgaaaaatga------------a
tcaacacctttgtgttttctc-----------------------------gaatcgacta
ttgtaatactttgctccaaaagctaccctaagcaagtcgcaaaaaacacctcctgtcagt
tttcaaattgattttaa-aattctatcctcaaatggtcttgttctttcattggattt-
>L2-57_DR|713899
------------------------------------------------------------
------------------------------------------------------------
------------------------------------------------------------
------------------------------------------------------------
------------------------------------------------------------
------------------------------------------------------------
------------------------------------------------------------
------------------------------------------------------------
------------------------------------------------------------
------------------------------------------------------------
------------------------------------------------------------
------------------------------------------------------------
-----------------------------tattcgcaa-----------agca-----aa
at-cc-------------ct-ga----gta-tt-----tt------ttaa----------
--taa-tct------c--tta------aaac---------ttac------ct--------
----tttt------a----tgg----tagc-----tt-------------------tt--
-----att-------tga-ttt--ta----tttga-ctttcatttg--a-ttttta----
--gatc------------tattaa-----------tg-ttttatgtgtttta-----att
atttta----------------------gttt-----------------tt-----aatt
att----------------------g-tatatat------------ttt----------t
tgcattca----------tccttgtg--------------tca-----tt--------ta
ctgctgca----------------------------cat---------------------
-------------tt-t------atgt-------ct---g------c-atagtga-c---
---ttga------------------------g-atg------c-------aa------c-
----tgtt--a------aagg-----tg-----ctata----t-----aaaaa-------
---t------acatt-------------------t-----------------tatt----
-----------------------------attatt-------------------------
------------------------------------------------------------
------------------------------------------------------------
----------------------------------------------------------
>L2-57_DR|713900
------------------------------------------------------------
------------------------------------------------------------
------------------------------------------------------------
------------------------------------------------------------
------------------------------------------------------------
------------------------------------------------------------
------------------------------------------------------------
------------------------------------------------------------
----tgt---------acttatccctg--tatttatgtttacctactttttaatg-----
--tacttt----------------------------------------------------
------------------------------------------------------------
------------------------------------------------------------
------------------------------------------------------------
------------------------------------------------------------
------------------------------------------------------------
------------------------------------------------------------
------------------------------------------------------------
------------------------------------------------------------
------------------------------------------------------------
------------------------------------------------------------
------------------------------------------------------------
------------------------------------------------------------
-------------------------------------------------aagtgc-t---
---ttga------------------------g-atg------c-------ta------c-
----tttt--a------aagg-----tg-----gtata----t------aaca-------
---t------aaagt----------------ttat-----------------tatt----
-----------------------------att----------------------------
------------------------------------------------------------
------------------------------------------------------------
----------------------------------------------------------
>L2-57_DR|713901
------------------------------------------------------------
------------------------------------------------------------
------------------------------------------------------------
------------------------------------------------------------
------------------------------------------------------------
------------------------------------------------------------
------------------------------------------------------------
------------------------------------------------------------
------------------------------------------------------------
------------------------------------------------------------
------------------------------------------------------------
------------------------------------------------------------
------------------------------------------------------------
------------------------------------------------------------
------------------------------------------------------------
------------------------------------------------------------
------------------------------------------------------------
---------------------tat-----------ct-tt------------------ga
gctcta-------------------tacttt-----------------------------
------------------------------------------------------------
------------------------------------------------------------
------------------------------------------------------------
--------------t-t------atatgt-----tt---g------t-aaagcac-t---
---ttga------------------------g-atg------c-------tt------c-
----gatt--a------aatg-----tg-----caaca----t-----aaaataag----
----------aatgtat---------taatattat-----------------tatt----
-----------------------------attattat-----------------------
---------------------------------------------------tatta-tta
ctat--------------------------------------------------------
----------------------------------------------------------
>L2-57_DR|795659
------------------------------------------------------------
------------------------------------------------------------
------------------------------------------------------------
------------------------------------------------------------
------------------------------------------------------------
------------------------------------------------------------
------------------------------------------------------------
------------------------------------------------------------
------------------------------------------------------------
------------------------------------------------------------
------------------------------------------------------------
------------------------------------------------------------
------------------------------------------------------------
------------------------------------------------aa----------
--tca-tct------c--tta------aaac---------ttac-------t--------
----tttt------a----ggg----tagc------------------------------
---------------------------------------------------tttta----
--gatc------------tataac-----------aa-tt-----------------att
ataat-----------------------tttt-----------------tt-----tatc
act-----------------------acattttt------------tct----------t
tgcattca----------tccttgta--------------tgtttg-ttt--------ta
ttgctgca----------------------------tgt---------------------
----------------t------atgt-------gt---g------t-aaagtgc-c---
---tt-------------------------------------------------------
------------------------------------------------------------
------------------------------------------------------------
------------------------------------------------------------
------------------------------------------------------------
------------------------------------------------------------
----------------------------------------------------------
>L2-57_DR|795660
------------------------------------------------------------
------------------------------------------------------------
------------------------------------------------------------
------------------------------------------------------------
------------------------------------------------------------
------------------------------------------------------------
------------------------------------------------------------
------------------------------------------------------------
------------------------------------------------------------
------------------------------------------------------------
------------------------------------------------------------
---------------------------------------tagcttac----------att
tgac-----t--at----t-----------------------------------------
----------------------a----cta-ttac-----------taga----------
--tca----------t--tac------taat---------tttt------t---------
---------------------a----tgtg------------------------------
--------------------------------------------------ttttaa----
--gttt-----------------------------tt-tt-----------------att
------------------------------------------------------------
---------------------aaa----------------acattttgt----------t
tgcattaa----------tcat------------------tgtatc-ttt--------ta
ctgctgaa----------------------------tat---------------------
-------------tt-c------atgtct----------g------taaaagtgc-c---
---ttga------------------------g-a--------------------------
-----ctt--a------aagg-----tg-----ctata----t-----aaaaa-------
---t------aaagt---------------------------------------------
------------------------------------------------------------
------------------------------------------------------------
------------------------------------------------------------
----------------------------------------------------------
>L2-57_DR|795661
------------------------------------------------------------
------------------------------------------------------------
------------------------------------------------------------
------------------------------------------------------------
------------------------------------------------------------
------------------------------------------------------------
------------------------------------------------------------
------------------------------------------------------------
------------------------------------------------------------
------------------------------------------------------------
------------------------------------------------------------
------------------------------------------------------------
---------------------a-------tattcacaa-----------tgca-----ga
at-cc-------------ct-ga----gga-ct-----tt------taaa----------
--tca-tca------c--tta------agac---------ttatt---------------
----tttt------a----gag----taac------------------------------
--------------------------------------------------ttttta----
--gatc------------tattat-----------ta-t----------ttttt---att
attatta------------------tgtattttat---tg---------ttattgttatt
att------------attattatt-attattattatt---attattatt---------at
tacatgtttt--------tattcatactt---gtactgtatgtaac-ttt--------ta
ctgctgta----------------------------tat---------------------
-------------tt-t------atgtct----------g------a-aaaatgt-c---
---ttaa------------------------g-at-------------------------
--------------------g-----cg-----ctata----t-----aaaaa-------
---t------aaatg-------------------------------------catt----
-----------------------------aatatta------------------------
------------------------------------------------------------
------------------------------------------------------------
----------------------------------------------------------
>L2-57_DR|795662
ttatgtgtaaacagtgaagacataaaaagcagagcagaagttaggatggctctgttttag
gtttcaaactaaactaaaaaatctgggtgtttttttttatgccaatcttccatttgaacc
gcatgcgcagaacaaagtcaagacatcattttttc----------accttgccatttgtt
gtctcatgctgcccttttctgttgctgaaaaatatattaactcctttctatttcctttta
ttaagagttataacgctttgctggctggagttacaaaagctttcctaaacaagttacaat
tattacaaaactcaac-agctagga------------ccagtgcaagagagcacataacc
cctatttt---gagaaatcagcagtggcttcctgtcag-------------tttttaaat
tttttttaaaattcttatgctttcgtaca-----atgccttg--aatgcagcag------
----------------------------------------------------------ac
aggacttagcaac-----aactgtgtgt---ta-gtgtgctttgagtgtctaatcaa---
tggtggttttccagcaatc-------tatggtgt---------tta-------------g
attgctggtgatcgtgacaattggcatc-----taca-ttgtgga---------------
--ac-----c--ct----ctga-------tatttgcaa-----------tgca-----aa
at-cc-------------ct-gat----ta-tg-----tt------taaa----------
--tca-tct------c--tt-------------------aaaactt---aat--------
----tttt-----ta----ggg----tagc-----tt-------------------ta--
-----ttt-------gta--------------------------------tttt------
------------------------------------------------------------
------------------------------------------------------------
------------------------------------------------------------
------------------------------------------------------------
------------------------------------------------------------
------------------------------------------------------------
------------------------------------------------------------
------------------------------------------------------------
------------------------------------------------------------
------------------------------------------------------------
------------------------------------------------------------
------------------------------------------------------------
----------------------------------------------------------
>L2-57_DR|795663
------------------------------------------------------------
------------------------------------------------------------
------------------------------------------------------------
------------------------------------------------------------
------------------------------------------------------------
------------------------------------------------------------
------------------------------------------------------------
------------------------------------------------------------
------------------------------------------------------------
------------------------------------------------------------
------------------------------------------------------------
------------------------------------------------------------
------------------------------------------------------------
-------------------------------ct-----tt------tata----------
--tga-------------------------------------------------------
------------------------------------------------------------
--------------------------------------------------ttttta----
--gatc------------tattat-----------ta-tt--------atttta---ttt
aatgtat------------------tattttgtac---tg---------ttac-------
--------------------------------------------atttt---------at
ttcatttatt--------tatttatatttt--ttcatccatgtttc-ttt--------ta
ctgatgga----------------------------cat---------------------
-------------tt-t------atgtct----------g------t-aaagggc-c---
---ttga------------------------g-atg----a---------ta--------
----cttt--a------tagg-----cg-----ctata----g-----aaaaa-------
---t------aaa---------------------------------------cttt----
-----------------------------attatt-------------------------
------------------------------------------------------------
------------------------------------------------------------
----------------------------------------------------------
>L2-57_DR|795664
------------------------------------------------------------
------------------------------------------------------------
------------------------------------------------------------
------------------------------------------------------------
------------------------------------------------------------
------------------------------------------------------------
------------------------------------------------------------
------------------------------------------------------------
------------------------------------------------------------
------------------------------------------------------------
------------------------------------------------------------
------------------------------------------------------------
---------c--ct----ctga-------tatttacaa-----------tgca-----ga
aa-cc-------------ct-ga----gta-tt-----tt------taaa----------
--tca-tct------c--tta------aggc-----------ac------tt--------
----ttta------a----ggg----tggt-----tt-------------------tt--
-----att-------tga-c----------------------------t-tttata----
--tatt------------ttttagata--------ta-tt--------atta------tt
atttta-------------------tgcgttt-----------------ta-----atta
gtt--------------ttat--------tatta----------caagt----------t
tgcattta----------ttct------------------tgtgtc-ttt--------ta
ctgctgca----------------------------ca----------------------
--------------t-t------ttatgt-----ct---g------t-aaagtgc-c---
---ttaa------------------------g-gtg------c-------ta------c-
----tttt--a------aatg-----cg-----ctaca----t-----aaaaa-------
---t------aaag-------------------tt-----------------aatt----
-----------------------------attatta------------------------
------------------------------------------------------------
------------------------------------------------------------
----------------------------------------------------------
>L2-57_DR|795665
------------------------------------------------------------
------------------------------------------------------------
------------------------------------------------------------
------------------------------------------------------------
------------------------------------------------------------
------------------------------------------------------------
------------------------------------------------------------
------------------------------------------------------------
------------------------------------------------------------
------------------------------------------------------------
------------------------------------------------------------
------------------------------------------------------------
------------tt----------------------------------------------
--------------------------------------tt------taaa----------
--tca-tca------c--tta------aaac---------ttact-----tt--------
---ttttt------ag----------tagc-----tt-------------------tt--
-----aag-------tag------------------------------a-tttttt----
-----------------------------------ta-at-----------------gtg
atttaa------------------------------------------------------
------------------------------------------gtctttt----------a
tgcatgtg----------tctttgta--------------tgt----atc--------aa
gttctata----------------------------ctt---------------------
-------------gc-t------atattt----------g------c-caagcac-t---
---ttga------------------------g-atg------c-------ta--------
-------t--a------aagg-----ag-----ctatt----------aaaaa-------
---t------aaagtt------------------------------------tgtt----
-----------------------------attatta------------------------
------------------------------------------------------------
------------------------------------------------------------
----------------------------------------------------------
>L2-57_DR|795666
------------------------------------------------------------
------------------------------------------------------------
------------------------------------------------------------
------------------------------------------------------------
------------------------------------------------------------
------------------------------------------------------------
------------------------------------------------------------
------------------------------------------------------------
------------------------------------------------------------
------------------------------------------------------------
-----------------------------gagag-------a-ccg--------------
-ggcgttctcttcat------tggcacc-----taaa-ttgtggaac----------ttt
ttac-----c--ct----ctga-------tattcgcaa-----------tgca-------
---------------------ga----gta-tt-----tt------taaa----------
--tca-tct------t--tta------aaac---------atac-------t--------
----ttta------a----gtg----tagc-----tt-------------------tt--
-----a------------------------ttaga-cttttatgtg--a-ttttta----
--gatc------------tattac-----------ta-tt--------atta------tt
atttta-------------------tgtgttt-----------------tt-----aatc
att---------------tttatt-actt--ctt-------------tt----------t
tgcattta----------tccttgta--------------a----c-tta--------aa
cttttgca----------------------------tat---------------------
-------------tt-t------atat-------ct---g------t-aaaaagt-c---
---ttga------------------------a-aga------t-------gt------t-
---ttttt--t------aagg-----tg-----ctatg----t-----aaa---------
---t------aatgt-------------------t-----------------tatt----
-----------------------------att----------------------------
------------------------------------------------------------
------------------------------------------------------------
----------------------------------------------------------
>L2-57_DR|795667
------------------------------------------------------------
------------------------------------------------------------
------------------------------------------------------------
------------------------------------------------------------
------------------------------------------------------------
-------------------------ttctgactaggatcagtgcaagagagcccataacc
cctatttt--taaaaaaaatgcactggtttcctgtcag-------------tttaccaat
tgattaaaaaattcccatgcttgtgtacaagg-----ccttg--aatggtctagc----a
tcgcaat---------atttatctgaa--cttttaatcctttacactgctagatt-----
--tgctttatgca-----tgtctgatgc---tg-gtcttt--taactgctcagtcaa---
t------gcggccaaaatc-------aatgggag-------a-ttg--------------
-ggcatgctcttcat------tggcacc-----taat-ttgtgaaac----------tct
ttac-----c--ct----ctga-------tatttgcaa-----------tgca-----ga
at-cc-------------ct-aa----gta-ag-----tt------ttaa----------
--tca-tca------c--tta------a--------------------------------
------------------------------------------------------------
------------------------------------------------------------
------------------------------------------------------------
------------------------------------------------------------
------------------------------------------------------------
------------------------------------------------------------
------------------------------------------------------------
------------------------------------------------------------
------------------------------------------------------------
------------------------------------------------------------
------------------------------------------------------------
------------------------------------------------------------
------------------------------------------------------------
------------------------------------------------------------
----------------------------------------------------------
>L2-57_DR|795668
ctttctgagataaaaaaggatgtctaaagcagagcaggaagttggatggctctgctttag
gtttcaaattaaacaaaaaaatctggttgtggtatttgatgccaaccatacatttgaacc
acatatgctgaacacagtcaggaca--taattttgtatctgtgaaaaattgccaaacttc
gtcccatgctgcccttttctgttgctgaaacattaattaacacctgtgaatttctgg-ta
ttgactacagttatgctttgctggccggagtt---------accctaaacaatttacagt
taatacaaaattcagc-agctagaattctgactaggaccagtgcaagagagcacatgact
cctattttgaaaaaaaaaatgcactga---cctgtcag-------------ttttcaaat
tgattttaaaattctgatgcttgcatacaagg-----ccttg--aatagtatagc----a
ttgcaat---------atttatcttag--cttttaagtctttacactgctagaca-----
--tgcttaatgca-----tgtctgatgc---tg-gtcttt--taactgctcagtcaa---
c------g-------gctc-------tatgggac-------a-ttg--------------
-gtcatgctcttcat------tggcacc-----taaa-ttgtggaac----------tct
ttac-----c--ct----gtga-------tattcgcaa-----------tgca-----ga
at-ct-------------ct-aa----gta-tt-----tt------taaa----------
--tca-tca------g--tta------aaac---------ttac------tt--------
----attt------a----ggg----cagc-----tt-------------------tt--
-----att-------tga-ctt--tt----t-----------aaat--t-atttta----
--gatc------------tattgt-----------ca-tt--------atta------tg
---tta-------------------tgtgttt-----------------tt-----aatt
gtt--------------tat-aat-tttacttttg------------tt----------t
tgccttca----------tcct------------------tgtgtc-ttt--------ta
ctgctgca----------------------------cat---------------------
-------------tt---------ta----------------------------------
------------------------------------------------------------
------------------------------------------------------------
------------------------------------------------------------
------------------------------------------------------------
------------------------------------------------------------
------------------------------------------------------------
----------------------------------------------------------
>L2-57_DR|795669
------------------------------------------------------------
------------------------------------------------------------
------------------------------------------------------------
------------------------------------------------------------
------------------------------------------------------------
------------------------------------------------------------
------------------------------------------------------------
------------------------------------------------------------
------------------------------------------------------------
------------------------------------------------------------
------------------------------------------------------------
------------------------------------------------------------
------------------------------------------------------------
------------------------------------------------------------
------------------------------------------------------------
-----------------------------------tt-------------------tt--
-----atg-------tga--------------------------------ttttaa----
-atatt------------tct--t-----------agctt--------ttta------ct
atcttg-----------------gatttgttt-----------------tt---------
-----------------gtcta----------------------gtttg----------a
tgcat------------------------------------------gtt--------tg
tatctata----------------------------ctt---------------------
-------------tt-t------atatg------------------t-aaagcac-t---
---ccaa------------------------a-atg------c-------ta------c-
----tttt--t------aagg-----tg-----ttatg----t-----aaaat-------
----------aaagtg------------------------------------tatt----
-----------------------------attgtt-------------------------
------------------------------------------------------------
------------------------------------------------------------
----------------------------------------------------------
>L2-57_DR|795670
------------------------------------------------------------
------------------------------------------------------------
------------------------------------------------------------
------------------------------------------------------------
------------------------------------------------------------
------------------------------------------------------------
------------------------------------------------------------
------------------------------------------------------------
------------------------------------------------------------
------------------------------------------------------------
------------------------------------------------------------
------------------------------------------------------------
------------------------------------------------------------
------------------------------------------------------------
------------------------------------------------------------
------------------------------------------------------------
------------------------------------------------------------
------------------------------------------------------------
------------------------------------------------------------
------------------------------------------------------------
----------------------------------------tgtgtc-ttt--------aa
ctgctgca----------------------------ca----------------------
--------------t-t------ttatgt-----ct---g------t-caagtgc-c---
---ttga------------------------g-atg------c-------ta------c-
----tttt--a------aacg-----tg-----atata----t-----aaaaa-------
---t------aaagt-------------------t-----------------tatt----
-----------------------------ataaatat-----------------------
---------------------------------------------------tatta-ata
ttatt-------------------------------------------------------
----------------------------------------------------------
>L2-57_DR|795671
------------------------------------------------------------
------------------------------------------------------------
------------------------------------------------------------
------------------------------------------------------------
------------------------------------------------------------
------------------------------------------------------------
------------------------------------------------------------
------------------------------------------------------------
------------------------------------------------------------
------------------------------------------------------------
-----------------------------------------------------------t
ttatatttttttact-----------------------------------tg-----ctt
ttgcaag-----tt---------------tattt--------------------------
------------------------------------------------------------
------------------------------------------------------------
------------------------------------------------------------
------------------------------------------------------------
---------------------tgt-------t---tg-tttt------attgt----att
g-----------------------------------------------------------
------------------------------------------------------------
----------------------------------------tgtactgcctgca-------
------------------------------------------------------------
-----------------------------------tagtg------t-tcagtgc-t---
---ttga------------------------g-aag------c-------tg------c-
----tttt--aaa-----------------------------t-----ataaa----a--
---t------aaagtt------------------------------------tatt----
-----------------------------gt-----------------------------
------------------------------------------------------------
------------------------------------------------------------
----------------------------------------------------------
>L2-57_DR|795672
------------------------------------------------------------
------------------------------------------------------------
------------------------------------------------------------
------------------------------------------------------------
----------------------------------------------------------at
tagtacaaaatttagc-agctagaaatctgaccaggaccagtgcaagagagcacacagcc
cctatttaaaaaaaaaacctgcactggcttcctataaa----------------------
--atttttaaatcctcatgcttacgtacaaga-----ccttg--aatggtctaacacgca
ccaccat---------attt-----ag--cttttgatcccatgctctcct--atg-----
--tgctttgcact-----cgtcttatgc---tg-gtcctt--taactgctctgtcaa---
a------acggctaaaatc-------tatggc----------------------------
---cattctcttcat------tggcacctactgtaga-ttgtggaaa----------tct
ttac-----c--at----ctga-------tattcccaa-----------tgca-----ga
at-cc-------------ct-ga----gta-tt---------------------------
----a-tct------c--tta------aaac---------ttgc------t---------
----tttt------a----ggg----tagc-----tt-------------------tt--
-----att-------tga-att--tg----tttga-cgtttatagg--a-ttttta----
--agtt------------tactat-----------ta-tt--------atta------tt
---tta-------------------tgtgttt-----------------tt-----aatt
att--------------ttctatt-a-tgatttttt------------t----------t
tgcattca----------tccttgt------------------gtc-ttt--------ta
ctgctaca----------------------------gat---------------------
-------------tt-t------atgtct-----ccgtag------t-acggtgc-c---
---ttga------------------------g-atg------c-------ta------c-
----tttt--a------aagg-----cg-----ctata----t------aaaa-------
---t------aaatt----------------tgat-----------------taat----
-----------------------------ttaattat-----------------------
---------------------------------------------------tatta-tt-
------------------------------------------------------------
----------------------------------------------------------
>L2-57_DR|795673
------------------------------------------------------------
------------------------------------------------------------
------------------------------------------------------------
------------------------------------------------------------
------------------------------------------------------------
------------------------------------------------------------
------------------------------------------------------------
------------------------------------------------------------
------------------------------------------------------------
------------t-----tatttgattt---ta-gttct---------------------
------------------------------------------------------------
------------------------------------------------------------
------------------------------------------------------------
------------------------------------------------------------
------------------------------------------------------------
------------------------------------------------------------
------------------------------------------------------------
------------------------------------a-tt--------atta------tt
aatttg-------------------tgcattt-----------------tt-----aatc
att--------------tttacat-attacattt----------tgtct----------t
tgcattca----------ttcttg----------------tgtttc-ttt--------ta
cagctgca----------------------------cat---------------------
-------------tt-t------atctct-----ct---g------t-acagtgc-c---
---ttga------------------------g-atg------c-------ta------c-
----tttt--a------aagg-----tg-----cttta----t-----a-----------
------------------------------------------------------------
------------------------------------------------------------
------------------------------------------------------------
------------------------------------------------------------
----------------------------------------------------------
>L2-57_DR|872854
------------------------------------------------------------
------------------------------------------------------------
------------------------------------------------------------
------------------------------------------------------------
------------------------------------------------------------
------------------------------------------------------------
------------------------------------------------------------
------------------------------------------------------------
------------------------------------------------------------
------------------------------------------------------------
------------------------------------------------------------
-------tttttcat------tg-------------------------------------
------------------------------------------------------------
------------------------------------------------------------
------------------------------------------------------------
------------------------------------------------------------
------------------------------------------------------------
------------------------------------------------------------
------------------------------------------------------------
---------------------------t---------------gttttt----------g
tgcattta----------tcgtttta--------------tgtatc-ttt--------ta
cagctgca----------------------------cat---------------------
-------------tt-g------aaatgt-----ct---g------t-aaagtgc-c---
---ttaa------------------------g-ata------c-------ta------c-
----tt-----------aagg-----cg-----ctata----t-----aaaaa-------
---t------gaagt----------------ttgt-----------------tatt----
-----------------------------gt-----------------------------
------------------------------------------------------------
------------------------------------------------------------
----------------------------------------------------------
>L2-57_DR|872855
------------------------------------------------------------
------------------------------------------------------------
------------------------------------------------------------
------------------------------------------------------------
------------------------------------------------------------
------------------------------------------------------------
------------------------------------------------------------
------------------------------------------------------------
------t---------atttacatgag-tttttaatccacatacacttccagatg-----
--tgctttacgct-----cgtctgatgc---tg---------------------------
------------------------------------------------------------
------------------------------------------------------------
--------------g---------------------------------------------
------------------------------------------------------------
------tct------t--tta------aggc-----------------------------
------------------------------------------------------------
------------------------------------------------------------
------------------------------------------------------------
------------------------------------------------------------
------------------------------------------------------------
----------------------------------------tcagtc--------------
------------------------------------------------------------
------------------------------------------a-----------------
---------------------------------atg------c-------ag------c-
--------------------------taaa---atata----t-----g-----------
------------------------------------------------------------
------------------------------------------------------------
------------------------------------------------------------
------------------------------------------------------------
----------------------------------------------------------
>L2-57_DR|872856
------------------------------------------------------------
------------------------------------------------------------
------------------------------------------------------------
------------------------------------------------------------
------------------------------------------------------------
------------------------------------------------------------
------------------------------------------------------------
------------------------------------------------------------
------------------------------------------------------------
------------------------------------------------------------
------------------------------------------------------------
------------------------------------------------------------
------------------------------------------------------------
------------------------------------------------------------
------------------------------------------------------------
-----------------------------------tt-------------------tt--
-----att-------tat-ttt--ta-----------------att--a-t---------
---------------------tat-----------ta-tt--------atta------tt
attata-------------------tgtgctt-----------------tc-----atta
----------------tttttatt-aatacattt--------------t----------t
tagaatca----------tactg------------------gtatg-ttt--------ta
ctgctgca----------------------------cat---------------------
-------------tt-----------tgt-----ct---g------t-aaagtgc-a---
---ttga------------------------g-atg------c-------aa------c-
-----ttt--t------aaga-----cg-----ctata----t-----aaaaaag-----
--------------------------------------------------tatatt----
-----------------------------attatta------------------------
------------------------------------------------------------
------------------------------------------------------------
----------------------------------------------------------
>L2-57_DR|872857
------------------------------------------------------------
------------------------------------------------------------
------------------------------------------------------------
------------------------------------------------------------
-------------------------------tccaaaagctaccctaagcaagttacaat
tagtacaaaattcagc-agctagaattctgactaggaccagtggaagagagcacataact
cctatttt---gaaaaaactgcactagcttcctgtcag-------------ttttcgagt
tgatttttaaatcctcatgtttgcgtacaagg-----ccttg--catggtctagc----a
ccacaat---------attgatttgag--cttttaatcccatacactcctagaca-----
--tgctttacgct-----t---------------gtcttt--taactgcttagtcaa---
cg-----gccactaaaatc-------tattggaa-------a-tca--------------
-ggaattctcttaat------tggcacc-----taaa-ttgtggaac----------act
ttac-----c--ct----ctg--------tattcgcaa-----------taca-----ga
a--------------------ga----gta-tt-----tt------taaa----------
--tca-tct------c--tta------aaac---------ttac------tt--------
----tttt------a----ggg----tagc-----tt-------------------tt--
-----att-------tga-ttt--ta----t------------gag--a-ttttta----
--gatc------------tattac-----------ta-tt--------atta------tt
--attt-------------------tatgttt-----------------tt-----aata
att--------------ttt-gtt-attatatattt-----------tt----------t
tgcaatta----------tcct--tgt------------atgtatc-ttt--------ta
ctgctgca----------------------------cat---------------------
-------------tt-t------atatgt-----ct---g------t-aaagtgc-c---
---ttga------------------------a-atg------c-------ta------c-
----tttt--a------aagg-----tg-----ctata----t-----aaaaa-------
---t------a-------------------------------------------------
------------------------------------------------------------
------------------------------------------------------------
------------------------------------------------------------
----------------------------------------------------------
>L2-57_DR|872858
------------------------------------------------------------
------------------------------------------------------------
------------------------------------------------------------
------------------------------------------------------------
------------------------------------------------------------
------------------------------------------------------------
------------------------------------------------------------
------------------------------------------------------------
------------------------------------------------------------
------------------------------------------------------------
------------------------------------------------------------
------------------------------------------------------------
------------------------------------------------------------
------------------------------------------------------------
------------------------------------------------------------
----tttt----------------------------------------------------
-----atg-------tga--------------------------------tttcaa----
-atatg------------tat--t-----------tg-tt--------ttta------tt
atcttg-----------------gcttt-ttt-----------------tt---------
-----------------ctttg----------------------catgt----------t
tgtatgca----------gctt--------------------------tt--------ac
ctcttaaa----------------------------ctt---------------------
-------------tt-c------ataag-------tag-g------t-aaagcac-t---
----------------------------------ta------g-------ca------c-
----tttt--a------aaaa-----tt-----ctata----t-----aaaata------
----------aagttt------------------------------------tatt----
-----------------------------attat--------------------------
------------------------------------------------------------
------------------------------------------------------------
----------------------------------------------------------
>L2-57_DR|872859
------------------------------------------------------------
------------------------------------------------------------
------------------------------------------------------------
------------------------------------------------------------
------------------------------------------------------------
------------------------------------------------------------
------------------------------------------------------------
------------------------------------------------------------
------------------------------------------------------------
------------------------------ctg------------------agtcaa---
c------gtggctaaaatc-------tatgggag-------a-cca--------------
-ggcattctctttaa------aggcacc-----taaa-gtgtagaat----------tct
ttac--------------------------------------------------------
---cc---------------------------------tt------aaaa----------
---------------c--tta-----------------------------ct--------
----ttct------t----aggg-tttagg-----tt-------------------tt--
-----ttt-------ttt-ttttttacttctttga-cttttatacat---ttttta----
-----------------gatatat-----------ta-tt--------atta------tt
atttt-------------------atgtgtat-----------------tt-----a---
att---------------attttt-at-------------atatttttt----------t
tgcattta--------------tcct--------------tgtgtc-ttt--------ta
ct---gca----------------------------cat---------------------
-------------t----------tatgc-----ct---g------t-gaagtgc-c---
---ttga------------------------g-atg------c-------ta------c-
----tttt--a------aagg-----ta-----tttta----t-----aacaa-------
---t------aaagtt------------------------------------tata----
-----------------------------agtatta------------------------
----------------------------------------------------atta-tta
ttatt-------------------------------------------------------
----------------------------------------------------------
>L2-57_DR|872860
------------------------------------------------------------
------------------------------------------------------------
------------------------------------------------------------
------------------------------------------------------------
------------------------------------------------------------
------------------------------------------------------------
------------------------------------------------------------
------------------------------------------------------------
------------------------------------------------------------
------------------------------------------------------------
------------------------------------------------------------
------------------------------------------------------------
------------------------------------aa-----------tgca-----ga
at-cc-------------ct-gac----aa-tt-----ct------ttaa----------
--tca-tc----------------------------------acta---gtt--------
----tttt-----tc----ggg----tagc-----tt-------------------ta--
-----tta-------tga--------------------------------tttgaga---
--ta-------------------------------tt-ta--------tttg-----gtt
gttatta-----------------------tc-----------------tt---------
--------------agctttgttt------------------------------------
------------------------------------------------------------
------------------------------------------------------------
------------------------------------------------------------
------------------------------------------------------------
------------------------------------------------------------
------------------------------------------------------------
------------------------------------------------------------
------------------------------------------------------------
------------------------------------------------------------
----------------------------------------------------------
>L2-57_DR|872861
------------------------------------------------------------
------------------------------------------------------------
------------------------------------------------------------
------------------------------------------------------------
------------------------------------------------------------
------------------------------------------------------------
------------------------------------------------------------
------------------------------------------------------------
------------------------------------------------------------
------------------------------------------------------------
------------------------------------------------------------
------------------------------------------------------------
------------------------------------------------------------
------------------ct-ga----gta-tt-----tt------aaaa----------
--tca-tga------c--tta------aaac---------ttgc------tt--------
----tttt------tta-aggg----tagc-----tt-------------------tc--
-----att-------tga-ttt------------------agactt--a-t---------
------------------tattat-----------ta-tt--------att---------
---tta-------------------agtgttc-----------------tt-----aatt
att--------------ttt-------------------------tttt----------t
tgcattca----------ttcttgta--------------tgtatc-ttt--------ta
ctgctaca----------------------------cat---------------------
-------------tt-t------atttgc-----ct---g------t-aaagtgc-c---
---ttaa------------------------g-atg------c-----------------
-------t--a------aagg-----ca-----ctata----t-----gaaaa-------
---t------tatgt----------------ttat-----------------tatt----
-----------------------------atta---------------------------
------------------------------------------------------------
------------------------------------------------------------
----------------------------------------------------------
>L2-57_DR|872862
------------------------------------------------------------
------------------------------------------------------------
------------------------------------------------------------
------------------------------------------------------------
------------------------------------------------------------
------------------------------------------------------------
------------------------------------------------------------
------------------------------------------------------------
------------------------------------------------------------
------------------------------------------------------------
------------------------------------------------------------
------------------------------------------------------------
------------------------------------------------------------
----------------------a----gta-tt-----tt------taaa----------
--tca-tca------c--tta------aaac---------ata-------tt--------
----tttt------a----ggg----tagc-----tt-------------------tt--
-----att-------tga-t----t-----------------------------tg----
--aatt------------tattt----tt-----tta-tt--------atta------tt
atttta-------------------tgt-gtt-----------------tt-----aagt
tat--------------ttttatt-attgcat------------ttctt----------t
tgcattca----------tccatgta--------------tgtatc-ttt--------ta
ctgctgca----------------------------cat---------------------
-------------tt-t------atatg-------t---g------t-aaagtgc-c---
---ttga------------------------g-atg------c-------ta------c-
----tttt--a------atgg-----cg-----cttta----t-----aaaaa-------
---t------taga-------------------at-----------------tatt----
-----------------------------attat--------------------------
------------------------------------------------------------
------------------------------------------------------------
----------------------------------------------------------
>L2-57_DR|872863
------------------------------------------------------------
------------------------------------------------------------
------------------------------------------------------------
------------------------------------------------------------
------------------------------------------------------------
------------------------------------------------------------
------------------------------------------------------------
------------------------------------------------------------
------------------------------------------------------------
-------------------------------------------------------aa---
-----------------------------------------a------------------
---------------------------------------------------------tct
ttac-----c--ct----ctga-------tattcgcag-----------tgca-----ga
at-cc-------------ct-ga----gta-tt-----tt------taaa----------
--cca-tct------c--ata------aatc---------ttact-----ttt-------
-tagtttt------t-----------tttc--tcatt-------------------tt--
-----att-------aga--------------------------------tgtttatt--
-tgatc------------tattat-----------ta-tt--------ccta------tt
atttttt------------------tgtggtt-----------------tt-----aatt
atttt-------------------------------------------------------
----ttta----------tccctgga--------------tgtattttttt-------ta
ctgctgca----------------------------cgt---------------------
-------------tt-t------atctgt-----ct---g------t-aaagtgc-c---
---ttga------------------------c-atg------c-------ta------c-
----ttat--a------aagg-----tg-----ctata----t-----taaaa-------
---t------aaagtt------------------------------------tatt----
-----------------------------attagtattat--------------------
-------------------------------------------------ttttttaatta
ttattaat----------------------------------------------------
----------------------------------------------------------
>L2-57_DR|872864
------------------------------------------------------------
------------------------------------------------------------
------------------------------------------------------------
------------------------------------------------------------
------------------------------------------------------------
------------------------------------------------------------
------------------------------------------------------------
------------------------------------------------------------
------------------------------------------------------------
------------------------------------------------------------
------------------------------------------------------------
------------------------------------------------------------
------------------------------------------------------------
---------------------------------------t--------------------
------------------------------------------------------------
------------------------------------------------------------
------------------------------------------------------------
-----------------------------------ta-tt--------atta--------
------------------------------------------------------------
--------------------------------------------ttatt----------a
t-----ta----------ttattgca--------------tgcatc-ttt--------ta
cttctgta----------------------------ctt---------------------
-------------tt-t------ttatgt-----tt---g------t-aaatcgc-t---
---ttta------------------------g-atg------c-------ca------t-
----tttt--a------aaag----gtg-----ttata----t-----aaaat-------
----------aaagttt-------------------------------------------
------------------------------------------------------------
------------------------------------------------------------
------------------------------------------------------------
----------------------------------------------------------
>L2-57_DR|872865
------------------------------------------------------------
------------------------------------------------------------
------------------------------------------------------------
------------------------------------------------------------
------------------------------------------------------------
------------------------------------------------------------
------------------------------------------------------------
------------------------------------------------------------
------------------------------------------------------------
------------------------------------------------------------
------------------------------------------------------------
------------------------------------------------------------
------------------------------------------------------------
------------------------------------------------------------
------------------------------------------------------------
---------------------------------------------------------t--
-----att-------tta------tt------------------------tttgta----
-----------------------------------aa-taca------attg------tt
ataaatgt---------------tatttgttt-----------------ttattgtaatt
attataa----aagcgcttt-------------------gttttattttc---------t
ttaatgca--------------------------------tgtgtctttt--------aa
cttctgtg----------------------------------------------------
------------at----------tatgt-----tt---g------a-aaagcgc-t---
---ttga------------------------g-gtg------c-------ta------t-
---atttt--a------aagg-----ct-----ctata----t-----aaaat-------
----------gaagtt------------------------------------tatt----
-----------------------------gttatt-------------------------
------------------------------------------------------------
------------------------------------------------------------
----------------------------------------------------------
>L2-57_DR|965087
------------------------------------------------------------
------------------------------------------------------------
------------------------------------------------------------
------------------------------------------------------------
------------------------------------------------------------
------------------------------------------------------------
------------------------------------------------------------
------------------------------------------------ttttcat-----
-----gtgtagattattgcaatgtttgt------------------------------ga
gagtctccaagtc-------------------------ta--------------------
-------cacttaataaa------------------------------------------
------------ttg------tgaatgt----gtaaa--------acacc----------
---------------------------------------------------ta-----ga
tc-t--------------ct-gac-tagct-ccaa----ga-------------------
tctcg-t------cactctta-----------------------------ct--------
------tt------g----tggt-ctttgg------------------------------
-----ac--------tgg--------------------------------cgtcc-----
------------------tgccag-------g---tt-tcat------gttg-----a-t
tt--tagg-----------attctca-tgctt-------g--------cat---acagg-
---------------gcttttaat-gg--------------------tt----------t
ggctcc--------tctgtatttgtc--------------agagat-tt-----------
------------------------------------------------------------
------------------------------------------------------------
------------------------------------------------------------
------------------------------------------------------------
------------------------------------------------------------
------------------------------------------------------------
------------------------------------------------------------
------------------------------------------------------------
----------------------------------------------------------
>L2-57_DR|965088
------------------------------------------------------------
------------------------------------------------------------
------------------------------------------------------------
------------------------------------------------------------
------------------------------------------------------------
------------------------------------------------------------
------------------------------------------------------------
------------------------------------------------------------
------------------------------------------------------------
------------------------------------------------------------
------------------------------------------------------------
------------------------------------------------------------
------------------------------------------------------------
------------------------------------------------------------
------------------------------------------------------------
------------------------------------------------------------
-------------------------------------ttttatatg--a-ttttta----
--gatc------------tattat-----------ta-tt--------atta------tt
attatt-----------------attattattat----tattatt---------------
-------------------------atttggtgtgt-----tttaattt----------t
tgcattca----------tgct------------------tgtgtg-tct--------tt
ctgctgca----------------------------cat---------------------
-------------tt---------tatat-----ct---g------t-aaggcgc-c---
---ttga------------------------g-atg------c-------ta------c-
----tttt--a------aagg-----c------ctgta----t-----aaaaa-------
---t------aaagt----------------ttat-----------------tatc----
-----------------------------attat--------------------------
---------------------------------------------------tatta-tta
atgattaat---------------------------------------------------
----------------------------------------------------------
>L2-57_DR|965089
------------------------------------------------------------
------------------------------------------------------------
------------------------------------------------------------
------------------------------------------------------------
------------------------------------------------------------
------------------------------------------------------------
------------------------------------------------------------
------------------------------------------------------------
-----------------tctatctgat--cttttattttcttaaacccctacacg-----
--tgctttactct-----catctgatgc---tg-ctcttt--c-actgctcagtcaa---
c------gtggctaaaatc-------tatgatag-------c-ttg--------------
-gggattctctttat------tggcacc-----caaa-ttgtgaaac----------ttt
tc-c-----t--ct----ctga-------tattcgcag-----------tgca-----ga
at-cc-------------ct-ta----gaa-tt-----tt------taaa----------
--tca-tta------c--tta------agac---------atac------tc--------
----tttt------a----ttg----tagc-----tt-------------------tt--
-----att-------tga-tta--t-----------------------------ta----
--gatt------------tatct-----------------------------------tt
ctttta-------------------tg---------------------------------
tgt--------------tttta------atat------------ttttt----------t
tgcattca----------tcc-tgta--------------tgtatc-ttt--------ta
ctgctgca----------------------------cat---------------------
-------------tt-t------atatc-------t---g------t-aaagtgc-c---
---ttga------------------------g-atg------c-------ta------c-
----tttt--a------aagg-----tg-----cttta----t-----aaaaa-------
---t------tagg-------------------tt-----------------tgtt----
-----------------------------attatta------------------------
------------------------------------------------------------
------------------------------------------------------------
----------------------------------------------------------
>L2-57_DR|965090
------------------------------------------------------------
------------------------------------------------------------
------------------------------------------------------------
------------------------------------------------------------
------------------------------------------------------------
---------------------------ctgactaggactagttcaagcaagcacgtaacc
cctatttt---gaaaaatcttcactggcttccagtcag-------------ttttcgaat
tgattttaaaatcctcatgcttgcgtacaa--------ctagacaatggtctagt----a
ctacaat---------atttatctgag--cttttaatcccatactcttctagatg-----
--tgcattatgct-----catctgatgc---ta-gtcttt--taactgctcagtcaa---
c------gcagctaaaa-------------------------------------------
--------ccttcat------tggcacc-----taca-ttgtcgaac----------tct
ttgc-----c--ct----ctga-------ttttcggaa-----------tgca-----ga
at-cc-------------ct-ga----gtt-tt-----tt------taaa----------
--tcg-tcc------c--tta------aaac---------atac------ct--------
----attt------aa--gggg----aagc-----tt-------------------tt--
-----att-------tta-tta--ta----tttga-cttttacatg--a-ttttta----
--gatc------------tattat-----------ta-tt--------atta------tt
attatt-----------------attattattat----tattattat-tat-----tata
tgt--------------gttttta-attatttttat-----tattactt----------t
tgaattac----------tcct------------------tgtatc-ttc--------ta
ccgctaaa----------------------------cat---------------------
-------------tt---------tatgt-----tt---g------t-aaagtgc-c---
---ttga------------------------a-atg------c-------ta------g-
----tttt--a------tagc-----tg---ctttata----a-----aaaaa-------
---t-------atgt----------------ttat-----------------tatt----
-----------------------------attaatct---------gtttcca----aa-
--------------------------------ctttgtcccatgctgccctttttagttg
ttgaataatgaatt------------------------------aacacc-tttgtattt
tcctgtattgactattgtaatgctttgcctggagttccaaaagc-taccctaaactta
>L2-57_DR|965091
------------------------------------------------------------
------------------------------------------------------------
------------------------------------------------------------
------------------------------------------------------------
------------------------------------------------------------
------------------------------------------------------------
------------------------------------------------------------
------------------------------------------------------------
------------------------------------------------------------
------------------------------------------------------------
------------------------------------------------------------
------------------------------------------------------------
------------------------------------------------------------
------------------------------------------------------------
---------------------------------------------------t--------
---gcatc-----ta----cga----tggc-----at-------------------gt--
-----ata-------ttt------ta------------------------cctctg----
-----------------------------------tg-ttct------------------
------------------------------------------------------------
--tatgg----aaagagcttt---------------------------------------
------------------------------------------------------------
------------------------------------------------------------
------------------------------------------------------------
-----ga------------------------g-atg------a-------ta------c-
----tttt--a------aagg-----ct-----ctata----t-----aaaat-------
----------aaagtt------------------------------------tatt----
-----------------------------atgatt-------------------------
------------------------------------------------------------
------------------------------------------------------------
----------------------------------------------------------
>L2-57_DR|965092
------------------------------------------------------------
------------------------------------------------------------
------------------------------------------------------------
------------------------------------------------------------
------------------------------------------------------------
------------------------------------------------------------
------------------------------------------------------------
------------------------------------------------------------
------------------------------------------------------------
------------------------------------------------------------
------------------------------------------------------------
---------------------------c--------------------------------
------------tt----ctta-------tattgggaa-----------tgca-----ga
at-cc-------------ct-ga--------------gct--------------------
------------------------------------------------------------
----tttt------a----aaa----tgat----ttt-------------------aa--
-----atg-------tga--------------------------------ttttaa----
-atatt------------act--t-----------tg-tt--------ttta------tt
atagtt-----------------gctttttta-----------------tc---------
-----------------gtttatgc--------------aaactatttt----------a
tgtatc-----------------------------------------ttt--------ta
gttttgta----------------------------ctt---------------------
-------------tt-t------atatgta---tgtaa-a------t-aaagcac-t---
---ctga------------------------a-atg------c-------tt------c-
----tttt--g------aagg-----ca-----caata----t-----gaaat-------
----------aaagtt------------------------------------t-------
------------------------------------------------------------
------------------------------------------------------------
------------------------------------------------------------
----------------------------------------------------------
>L2-57_DR|965093
------------------------------------------------------------
------aactaaa---aaaaatctgggtgtggcttttgatgccaattttacacttgatcc
acatgtgcgaaacacagtcaagacgttgttttttaaatctgagaaacatttccaaacttc
attccatgttgcccttttctgtagctgaaaaattaattaacaccttaactgctt------
---------------agttgttggctggagtcccaagaactaccctaagcaagttacaat
tagtacaaaattcagccgctttaaattctgactaggaccagtggaagaaaacacataact
tctactttg-aaaagaaattgcattggcttcctgtccg-------------ttttcgaat
tgattttaaaatcctcacgcctgtgtacaagt-----ccttg--aatggtctagc----a
tcacaat---------atttatctgag--cttttaaatccatacacccca----------
agtgctttacatt-----catctgaagc---ta-gtcttt--taactgcacagtcaa---
c------gcgactaaaatc-------tatgggag-------a-ttg--------------
-agcattctct----------tggcacc-----taat-ttgtggaac----------tct
ttac-----c--ct----ctga--------------------------------------
---------------------tac-------tt-----tta-------------------
---------------c--tta------aaac---------gtac------tt--------
----tttt------a----ggg----tagc-----tt-------------------tta-
-gatgatt-----------ttt--------------------------agattttag---
-atatt-----------gtattaa-----------ta-tt--------atta------tt
atttca-------------------tgtgttt-----------------tt-----aatt
att------------gttattatt---------------caattttttt----------t
tgcattca----------tccttcta--------------tgtacc-ttt--------ta
ctcctgta----------------------------caa---------------------
-------------tt-t------atatgt-----ct---g------t-aaagtgc-t---
---atga------------------------g-atg------c-------ta------c-
----tttt--a------aagg-----cg-----ctata----t-----aaaag-------
---t------aaagatt-------------cttattaa--------------tact----
-----------------------------attattaa-----------------------
---------------------------------------------------tatta----
------------------------------------------------------------
----------------------------------------------------------
>L2-57_DR|965094
------------------------------------------------------------
------------------------------------------------------------
------------------------------------------------------------
------------------------------------------------------------
------------------------------------------------------------
------------------------------------------------------------
------------------------------------------------------------
------------------------------------------------------------
------------------------------------------------------------
------------------------------------------------------------
------------------------------------------------------------
------------------------------------------------------------
------------------------------------------------------------
------------------------------------------------------------
------------------------------------------------------------
------------------------------------------------------------
------------------------------------------------------------
----------------------at-----------ta-tt--------atta------tt
attttg-------------------t--tttc-----------------aa-----ttat
ttt--------------tattatt-gcatttattt--------attttt----------t
tgctttca----------tccttg----------------tattta-ttt--------ta
ctgcacca----------------------------cat---------------------
-------------tt-t------ttatgt-----ct---g------t-aaagtgc-c---
---ttaa------------------------g-atg------c-------ta------c-
----tttt--a------aagg-----ca-----ctata----t-----aaaaa-------
---t------gaatt-------------------t-----------------tatt----
-----------------------------attatttt-----------------------
---------------------------------------------------tatta-tta
tt----------------------------------------------------------
----------------------------------------------------------
>L2-57_DR|1053677
------------------------------------------------------------
------------------------------------------------------------
------------------------------------------------------------
------------------------------------------------------------
------------------------------------------------------------
------------------------------------------------------------
------------------------------------------------------------
------------------------------------------------------------
------------------------------------------------------------
------------------------------------------------------------
------------------------------------------------------------
------------------------------------------------------------
------------------------------------------------------------
------------------------------------------------------------
------------------------------------------------------------
--------------------gg----tagc-----tt-----------------------
---------------------t--ta----tttga-cttttatatgata-ttttca----
--gatt------------tatttt-----------t------------------------
attatt-------------------attatta------------------------tttt
gtg---------------ttttta-ataattttt-------------at----------t
tgcattta----------cccttgtg--------------t----c-tgt--------ta
gtgctgca----------------------------cat---------------------
-------------tt-t------atgt-------ct---g------t-aaagtgc-c---
---ttga------------------------g-atg------c-------ta------c-
----tttt--a------gggc-----g-------ttat----t-----aaaaa-------
---t------aaagt-------------------t-----------------tata----
-----------------------------gttattat-----------------------
---------------------------------------------------ta-------
------------------------------------------------------------
----------------------------------------------------------
>L2-57_DR|1053678
------------------------------------------------------------
------------------------------------------------------------
------------------------------------------------------------
------------------------------------------------------------
------------------------------------------------------------
------------------------------------------------------------
------------------------------------------------------------
------------------------------------------------------------
------------------------------------------------------------
------------------------------------------------------------
------------------------------------------------------------
------------------------------------------------------------
------------------------------------------------------------
---------------------gac-----------gctctgttt--taga----------
-----------------gtta-------------------------agaattgca-----
----ttttaa----aa--aggaa------------------------------aagtt--
---------------------------a--------------------------------
-----------------------------------ta-ttggat----------------
------------------------------------------------------------
-----------------------------------------------------------t
cgaatctg---------------------------------------tct-----tttga
ctctcatgag------------------------catgcg--------------------
-------------ttgt-----------------------------taagaactcctttt
t--ttcatct------cag------------aaata-----gc-------taga----ct
tgttctttcca--------------tcgcctctctttg--act-----gaaag-------
-gct------------------------------------------------tatta---
------------------------------------------------------------
------------------------------------------------------------
------------------------------------------------------------
----------------------------------------------------------
>L2-57_DR|1053679
------------------------------------------------------------
------------------------------------------------------------
------------------------------------------------------------
------------------------------------------------------------
------------------------------------------------------------
------------------------------------------------------------
------------------------------------------------------------
------------------------------------------------------------
------------------------------------------------------------
------------------------------------------------------------
------------------------------------------------------------
------------------------------------------------------------
------------------------------------------------------------
------------------------------------------------------------
------------------------------------------------------------
------------------------------------------------------------
------------------------------------------------------------
------------------------------------------------------------
------------------------------------------------------------
---------------------------------------------tttt----------a
tacaagca----------tccttgca--------------catata-ttt--------ta
cttctgta----------------------------ctt---------------------
-------------tt-t------agatgt----------g------t-aaagcac-t---
---ttga------------------------g-atg------c-------tt------c-
----tttt--a------aaat-----cg-----ttata----t-----aaaa--------
---t------atagtt------------------------------------tatt----
-----------------------------atttatat-----------------------
---------------------------------------------------catta-tca
ttatt-------------------------------------------------------
----------------------------------------------------------
>L2-57_DR|1053680
------------------------------------------------------------
------------------------------------------------------------
------------------------------------------------------------
------------------------------------------------------------
------------------------------------------------------------
------------------------------------------------------------
------------------------------------------------------------
------------------------------------------------------------
------------------------------------------------------------
------------------------------------------------------------
------------------------------------------------------------
---------------------tggctcc-----taaa-ttgttgaac----------tct
ttac-----cgtctgattctga-------tattcgaaa-----------tgca-----ga
at-cc-------------ca-ga----gta-tt-----tt------taaa----------
--tca-tct------t--ata------aaaggta----------------tt--------
---atttt------a----ggg----tcac-----tt-------------------tt--
-----att-------tga--------------------------------ttttta----
--gatc------------ttttat------------------------ttta--------
-------------------------tgtttttac---------------ctat-------
-----------------ttttatt-gttactttt------------ttt----------t
tgcattat----------tcattgta--------------tgtatc-ttt--------ta
ctgctgcaaa--------------------------------------------------
------------att-t------atatgt-----ct---g------t-gaagtgc-c---
---ttga------------------------a-atg------c-------ta------c-
----tttt--a------aagg-----cg--------------t-----------------
----------------------------------------------------t-------
------------------------------------------------------------
------------------------------------------------------------
------------------------------------------------------------
----------------------------------------------------------
>L2-57_DR|1053681
------------------------------------------------------------
------------------------------------------------------------
------------------------------------------------------------
------------------------------------------------------------
------------------------------------------------------------
------------------------------------------------------------
------------------------------------------------------------
------------------------------------------------------------
------------------------------------------------------------
------------------------------------------------------------
------------------------------------------------------------
------------------------------------------------------------
------------------------------------------------------------
----t-------------at-ta----cta-tt-----at------tctg----------
--tta-tta------t--ttt------agg------------------------------
------------------------------------------------------------
------------------------------------------------t-atttta----
--aatt------------atttat-----------ga-at--------atta--------
------------------------------------------------------------
-----------------------------tattt----------tttct----------t
tgcattca----------tccttgta--------------tgtata-ttt--------ta
ccactgca----------------------------cat---------------------
-------------tt-t------atatgt-----ct---g------t-taagtgc-c---
---ttga------------------------t-atg------c-------ta------c-
----tttt--a------aagg-----cg-----ctata----t-----aaaaa-------
---t------aaat-------------------tt-----------------tatt----
-----------------------------attattat-----------------------
---------------------------------------------------tatta-tcg
tta---------------------------------------------------------
----------------------------------------------------------
>L2-57_DR|1053682
------------------------------------------------------------
------------------------------------------------------------
------------------------------------------------------------
------------------------------------------------------------
------------------------------------------------------------
------------------------------------------------------------
------------aaaaatctgcactggctttctgtttt-----------------ccaat
cgattttaaaatcctaatgcctgcgtacaacg-----ccttg--aatggtctagc----a
ccacattc--------ttttgtctaag--cttttaatcccatacactccttga-------
catgctttacact-----cgtctgatga---ag-gtct---------gctccgtcaa---
c------gtggctaaaatc-------catggggg-------a-ca----------ttcta
tggcattctcttcat------tggaacc-----taaa-ttgtagaac----------tct
ttac-----c--ct----ctga-------tgttcgcaa-----------tgca-----ga
at-tc-------------ct-ga----gta-tt-----tt------aaaa----------
--tgg-tct------c--tta------aaac---------ttac----------------
----tttt------a----ggg----tagc-----tttatttttttttgacctttatt--
-----att-------taa--------------------------------tttgtt----
--aatt--------------------------------tt--------aata------at
tgtttt-------------------tgcattt-----------------at-----att-
---------------cgtctttgt-gtcttttacggc----------------------t
------------------------------------------gcac-att--------t-
------------------------------------------------------------
----------------t------atgt-------ct---g------t-aaagtgc-c---
---taaa------------------------a-atg------tataaaa-at------t-
----gtct--a------aaaa-----ta--------------------------------
-----------aagat------------------------------------tatt----
------------------------------------------------------------
------------------------------------------------------------
------------------------------------------------------------
----------------------------------------------------------
>L2-57_DR|1053683
------------------------------------------------------------
------------------------------------------------------------
------------------------------------------------------------
------------------------------------------------------------
------------------------------------------------------------
------------------------------------------------------------
------------------------------------------------------------
------------------------------------------------gtctagc----a
ccattat---------atttatctgag--catttaatcccatcctctcctagacg-----
--tgctttatgct-----cgtctgatac---agttttttt--taactgctcagtcaa---
c------gcggctaaaatc-------tatgggag-------a-cca--------------
-ggcattctcttcat------tagcaac-----taaa-ttgtggaac----------tct
ttac-----c--ct----ctga-------taatcacat-----------tgca-----ga
at-cc-------------ct-ga----ata-ct-----gtatgt-ttaaa----------
--tca-tct------t--caa------aaac---------ctat------at--------
----tttt------a----ggg----------tagat-------------------tt--
-----atc-------tga-ctt--tt----atttg-a--------c--t-tttata----
--tgat------------ttatag--------atcta-tt--------acta------tt
--------------------------------------------------------aata
ttt-----------------------------------------tgtgt----------t
tttaatta----------ttttttat--------------tattac-att--------ta
ctgctgca----------------------------cat---------------------
-------------tt-t------atgta-------t---g------t-aaagtgc-c---
---ttga------------------------g-atg------c-------ta------c-
----tttt--a------aataag--tta-----tttta----t-----aaaaa-------
---t------aaag-------------------tt-----------------tatt----
-----------------------------attatta------------------------
------------------------------------------------------------
------------------------------------------------------------
----------------------------------------------------------
>L2-57_DR|1053684
------------------------------------------------------------
------------------------------------------------------------
------------------------------------------------------------
------------------------------------------------------------
------------------------------------------------------------
------------------------------------------------------------
------------------------------------------------------------
------------------------------------gccttga--------------gg-
------------------------------------------------------------
------------------------------------------------------------
-------------------------ttataaagtaaac---aataaaa-------aacct
tagaggtgtctttga------tgccagtctgttcgag-----------------------
---------tgttttgtgctgaattttcatctttgaaata--------ctgcact---tt
gtgctg----------ttct-----------ttac-tgttga----taaa-aggcttcac
ttttgttctttg-gcatattgactataatac--taatgctattctt---gcttag----a
attccctt------aa--caagc-tacaata----tct----------------------
gcaaaattc------tgc---------a----------------------ttttaaaact
a-----------------ggctaagg--gt-----tgaccat------ataa--------
-----------------------cctacattt-----gaa-------gtct---------
--------------------------------------gcactgactttagca------t
tatattta----------tacttggccagcta--------ttaaatatcttgac-cttaa
cttttact-----------tttat----------cacatg--------------------
--------cagattt--------atatttataacctta------catttgaatcc-----
-ggccaa---------c--------------gtgtg--acatc---------------tc
t---tttttcagt--ttaagata---ta-----ctgta----------------------
----------------------------------------------------tgtct---
-----------------------------atttttttt----------------------
----------------------------------t-------------------------
------------------------------------------------------------
---------------------------------------------------------g
>L2-57_DR|1053685
------------------------------------------------------------
------------------------------------------------------------
------------------------------------------------------------
------------------------------------------------------------
------------------------------------------------------------
------------------------------------------------------------
------------------------------------------------------------
-------------------------------------------------tctcat-----
-----atgcatgtaaagtgcttttatgc------------------------------gc
tacttttgaaagtg---ccacatgctgt--tttttttctg--------------------
-------tggctcaaaagt---------taata---------------------------
----gttaacctttg------tatttat----gtgaa-----------------------
--------ttgatt---tttgtaatgctttgttggctgaattca----ctcta-----ga
at-t--------------ct-cac-aagga-ccag----tg-----tgca-aca----ca
gcaca-t------tagactta-----------------------------tc--------
------tt------a----ggaa-aattgc------------------------------
-----ataa-----gttg--------------------------------cttcc-----
------------------tatcag-------t---tt-taat------attg-----att
ttaaaaaa-----------aatctca-tgctt-------g--------ctt---ataaa-
---------------gacttgaat-gaa----------------agcct----------t
agctcc--------------ttagac--------------tgaact-ttt-------aac
ccctgatg----------------------------tccc--------------------
--------------t----tt--gtgcgc-----tc----------t-atggt-------
--------------------------cttctg-aag-------------ctgtt----t-
----t-----a-------------------a--ctgtt----taa----actgtg-g---
-gct------aaggtttat-----------------------------------------
------------------------------------------------------------
------------------------------------------------------------
------------------------------------------------------------
----------------------------------------------------------
>L2-57_DR|1053686
------------------------------------------------------------
------------------------------------------------------------
------------------------------------------------------------
------------------------------------------------------------
------------------------------------------------------------
------------------------------------------------------------
------------------------------------------------------------
------------------------------------------------------------
------t---------atttgtctgag--cttttaataccttatacctctgtatg-----
--tattttacgct-----cgtttgatgc---tg-gtattt--taactgttaagtcaa---
c------acagataaaatc-------tgtgg----------a-tcg--------------
-gggatcctcttgat------tggcacc-----t--------------------------
------------------ctga-------tatttggaa-----------ctca-----ta
at-tc-------------ct-ga----gtg-tt-----tt------taaat---------
c-----------------------------------------------------------
------------------------------------------------------------
------------------------------------------------------------
---------------------------------------------------a------tc
acttta-------------------ttt--------------------------------
-------------------------------ttt----------tgtat----------g
tgtatgtg----------tccttgta--------------tgcatc-ttt--------ta
cctttata----------------------------tgt---------------------
-------------ac-tttgtctctatgt-----at---g------t-aaagtgc-t---
---ttat------------------------g-atg------c-------ta------c-
----tttt--a------aagg-----cg-----ctata----t-----aaatt-------
----------aaagt-------------------t-----------------tatt----
-----------------------------attatta------------------------
------------------------------------------------------------
------------------------------------------------------------
----------------------------------------------------------
>L2-57_DR|1053687
------------------------------------------------------------
------------------------------------------------------------
------------------------------------------------------------
------------------------------------------------------------
------------------------------------------------------------
------------------------------------------------------------
------------------------------------------------------------
------------------------------------------------------------
------------------------------------------------------------
------------------------------------------------------------
------------------------------------------------------------
------------------------------------------------------------
------------------------------------------------------------
------------------------------------------------------------
------------------------------------------------------------
------------------------------------------------------------
------------------------------------------------------------
----ac------------tattat-----------ta-tt--------atta------tt
attttc-------------------tgttttt-----------------aa-----atac
ttt--------------tattatt-act-------------------tc----------a
ttagttca----------tttttgta--------------tgcatc-ttt--------ta
ccgctgca----------------------------ca----------------------
--------------t-t------ttatgt-----ct---g------t-aaagtgt-c---
---ttga------------------------g-atg------c-------ta------c-
----tttt--a------aaag-----ag-----ctata----t-----gaaag-------
---t------aaagt-------------------t-----------------tgtt----
-----------------------------attattat-----------------------
---------------------------------------------------tatta-ata
tt----------------------------------------------------------
----------------------------------------------------------
>L2-57_DR|1053688
------------------------------------------------------------
------------------------------------------------------------
------------------------------------------------------------
------------------------------------------------------------
-----------------------------------------actcaaaacaagttacaat
tagttctaaattcagc-agctagaatt-----caggacccgtgcaagaaagcac--aacc
cctatttt---gaaaaatctgcactggctttgtgtaag-------------ttttcaaat
agattttaaaaacctcatgtttgcgtccaagg-----ccttg--aatggtcttgc----a
ccataat---------atttatctgat--attttaatcccatacactc------------
------------------------------------------------------------
------------------------------------------------------------
------------------------------------------------------------
------------------------------------------------------------
------------------------------------------------------------
------------------------------------------------------------
------------------------------------------------------------
------------------------------------------------------------
------------------------------------------------------------
------------------------------------------------------------
------------------------------------------------------------
------------------------------------------------------------
------------------------------------------------------------
------------------------------------------------------------
------------------------------------------------------------
------------------------------------------------------------
------------------------------------------------------------
------------------------------------------------------------
------------------------------------------------------------
------------------------------------------------------------
----------------------------------------------------------
>L2-57_DR|1053689
------------------------------------------------------------
------------------------------------------------------------
------------------------------------------------------------
------------------------------------------------------------
------------------------------------------------------------
------------------------------------------------------------
------------------------------------------------------------
------------------------------------------------------------
------------------------------------------------------------
------------------------------------------------------------
------------------------------------------------------------
------------------------------------------------------------
-------------t----------------------------------------------
----------------------------------------------taag---------a
cctcattct------c--tca---------------------------------------
----tctt----------------gtaaac------------------------------
-----att-----actgg------------------------------------------
-----------------------------------tatttga------------------
-----------------------tctatgttg-------g--------cct---------
------------------------------------------------------------
-----------------------------------------------ttt--------tg
ccgctgaa----------------------------------------------------
------------------------------------------------ggattgc-----
---ttca-----------------------------------c---------------t-
----tttt------------------tgttttctcgca----------------------
----------------------------------------------------tattg---
-----------------------------attattgca----------------------
------------------------------------------------------------
------------------------------------------------------------
----------------------------------------------------------
>L2-57_DR|1128511
------------------------------------------------------------
------------------------------------------------------------
------------------------------------------------------------
------------------------------------------------------------
------------------------------------------------------------
------------------------------------------------------------
------------------------------------------------------------
------------------------------------------------------------
------------------------------------------------------------
------------------------------------------------------------
------------------------------------------------------------
------------------------------------------------------------
------------------------------------------------------------
------------------------------------------------------------
------------------------------------------------------------
--------------------------------------------------------tt--
-----atc-------ta-------------------------------------------
----------------------------------tta-ct--------ataa------tt
attttg-------------------tgttttt-----------------aa-----ttat
ttt--------------tattatt-a------------------atttt----------t
tttattca----------tccttgta--------------tgtgtc-ttt--------ta
ctgctgca----------------------------cat---------------------
-------------tt-a------atattt-----tt---g------t-aaaatgc-a---
---ttga------------------------g-atg------c-------ta------c-
----tttt--a------aagg-----cg-----ctttat--at-----aaaaa-------
---t------aaag-------------------tt-----------------tatt----
-----------------------------attat--------------------------
------------------------------------------------------------
------------------------------------------------------------
----------------------------------------------------------
>L2-57_DR|1128512
------------------------------------------------------------
------------------------------------------------------------
------------------------------------------------------------
------------------------------------------------------------
------------------------------------------------------------
------------------------------------------------------------
------------------------------------------------------------
------------------------------------------------------------
------------------------------------------------------------
------------------------------------------------------------
------------------------------------------------------------
------------------------------------------------------------
------------------------------------------------------------
------------------------------------------------------------
------------------------------------------------------------
------------------------------------t-------------------gt--
-----ata-------ttt------ta------------------------tccctc----
-----------------------------------ta-cttt------ttc---------
------------------------------------------------------------
------------------------------------------------------------
------------------------------------------------------------
------------------------------------------------------------
------------------------tatat-----at---g------t-aaagcac-t---
---ttga------------------------g-atg------c-------ta------c-
---ttttt--a------aaga-----ct-----ctata----t-----aaaat-------
----------aaagat------------------------------------tatt----
-----------------------------attattttaaa--------------------
------------------------------------------------acttacttttta
gggtagggtttat-----------------------------------------------
-------ttgatct--------------------------------------------
>L2-57_DR|1128513
------------------------------------------------------------
------------------------------------------------------------
------------------------------------------------------------
------------------------------------------------------------
------------------------------------------------------------
------------------------------------------------------------
-ctaattt---gaaaaatctgcactggcttactgtcag-------------ttttcaaat
aaatttttaaatccgcatgcttgcgtacaagg-----ccttg--aatggtctagc----a
ccacaac---------atttatctgag--cttttaatcctgttctcgacttcatg-----
--tgcttgactat-----catctgatgc---tg-gtcttt--taattgct--gacaa---
t------gcagctaaaatc-------tatgatgg-------a-ttg--------------
-ggcattctcttcat------tggcgcc-----taaa-ttgtaaaag----------tcc
tttt-----t--tt----ctg---------------------------------------
------------------------------------------------------------
------------------------------------------------------------
------------------------------------------------------------
------------------------------------------------------------
------------------------------------------------------------
------------------------------------------------------------
------------------------------------------------------------
------------------------------------------------------------
------------------------------------------------------------
------------------------------------------------------------
------------------------------------------------------------
------------------------------------------------------------
------------------------------------------------------------
------------------------------------------------------------
------------------------------------------------------------
------------------------------------------------------------
----------------------------------------------------------
>L2-57_DR|1128514
------------------------------------------------------------
------------------------------------------------------------
------------------------------------------------------------
------------------------------------------------------------
------------------------------------------------------------
------------------------------------------------------------
------------------------------------------------------------
------------------------------------------------------------
------------------------------------------------------------
------------------------------------------------------------
------------------------------------------------------------
------------------------------------------------------------
------------------------------------------------------------
---------------------ta--------tt----ata--------------------
------------------tta---------------------------------------
------------------------------------------------------------
------------------------------------------------------------
--------------------------------------------------ta------tt
attctg-------------------tgttttt-----------------tt-----aaat
aat--------------ttttatt-atgtatttt----------tttct----------t
tgcattca----------tacttgta--------------tatatc-ttt--------ta
atgctgca----------------------------tat---------------------
-------------tt---------catgt-----cc---g------t-aaagtgt-c---
---ttga------------------------g-atg------c-------tt------t-
----cttt---------aatg-----cg-----ctata----tat-----aaa-------
---t------aaagtt------------------------------------tatt----
-----------------------------attattattat--------------------
-------------------------------------------------tatttta-tta
tta---------------------------------------------------------
----------------------------------------------------------
>L2-57_DR|1128515
------------------------------------------------------------
------------------------------------------------------------
------------------------------------------------------------
------------------------------------------------------------
------------------------------------------------------------
------------------------------------------------------------
------------------------------------------------------------
-------------cttatgcttgtg-aaaagg-----ctttg--aatgatctagcaagca
ctgcaat---------attaatctgtg--tttataatcccatacacccctagatg-----
--tggtttactct-----catctgaaac---tg-gtcttc--taactgctcagtcaa---
c------atgtttaaattc-------tataggag-------a-ttg--------------
-ggcattcccttcac------tggcatc-----taaa-ttctggaac----------tcc
ttaa-----c--tt----ttga-------tattcgcaa-----------tgca-----ga
at-cc-------------ct-ga----gta-tt-----tt------taaac---------
cctca---------------------cacat-------------------ag--------
----gcct------aa--------------------------------------------
------------------------------------------------------------
------------------------------------------------aata------tt
atttta-------------------tgtgttg-----------------ta-----aatt
att--------------cttat-t-attgcattt----------tgttt----------t
tgcattta----------tcctttta--------------tgtatc-gtt--------ta
ctactgta----------------------------cat---------------------
-------------tt-t------aaatgt-----ct---g------t-aaagtgc-a---
---ttga------------------------g-atg------c-------ta------c-
----tttt--g------aagg-----ca-----atata----t-----aagaa-------
----------tttta---------------aat-t-----------------tttc----
-----------------------------attattat-----------------------
---------------------------------------------------t--------
------------------------------------------------------------
----------------------------------------------------------
>L2-57_DR|1128516
------------------------------------------------------------
------------------------------------------------------------
------------------------------------------------------------
------------------------------------------------------------
------------------------------------------------------------
------------------------------------------------------------
------------------------------------------------------------
------------------------------------------------------------
------------------------------------------------------------
------------------------------------------------------------
------------------------------------------------------------
------------------------------------------------------------
------------------------------------------------------------
------------------------------------------------------------
------------------------------------------------------------
------------------------------------------------------------
------------------------------------------------------------
----at-----------------------------ta-at--------attg------tt
atatta-------------------tgtgctt-----------------tt-----aatt
a-t-------------tttttatt-actatat------------atttt----------t
tgcattca----------tcct------------------tgtatc-ttt--------ta
ctgctgca----------------------------cat---------------------
-------------tt-t------gtgtct----------g------t-aaagtgc-c---
---ttga------------------------g-atg------c-------ta------g-
----tttt--a------aagg-----cg-----cttta----t-----aaaaa-------
---a------a--------------------ttata----------------catt----
-----------------------------attaatatt----------------------
------------------------------------------------------------
------------------------------------------------------------
----------------------------------------------------------
>L2-57_DR|1128517
------------------------------------------------------------
------------------------------------------------------------
------------------------------------------------------------
------------------------------------------------------------
------------------------------------------------------------
------------------------------------------------------------
------------------------------------------------------------
------------------------------------------------------------
------------------------------------------------------------
------------------------------------------------------------
--------------------------tttagagtc------a------------------
------------------------------------------------------------
------------at-----------------------------------tgca-------
------------------at-ggc--------------tt------cata----------
--tca-----ga-----atta------agat-----------------------------
------------aga--------------------tt-------------------ta--
--aaaatt------ctca------------------------------------------
-----------------------------------ta-----------------------
-------------------------ttggcttgtaa---a--------gct---------
-----------------------------------------------------------t
tgcatgct--------------------------------tggatc--------------
------------------------------------ctca--------------------
-------------tt--------atttatcccaact---gttaatgt-aaaatgc-t---
---ttat------------------------g-atg--------------tt------c-
----cttt--a------aagg-----cg-----caata----------gaaaa-------
---t------taagtt------------------------------------tatt----
-----------------------------a------------------------------
------------------------------------------------------------
------------------------------------------------------------
----------------------------------------------------------
>L2-57_DR|1128518
------------------------------------------------------------
------------------------------------------------------------
------------------------------------------------------------
------------------------------------------------------------
------------------------------------------------------------
------------------------------------------------------------
------------------------------------------------------------
------------------------------------------------------------
------------------------------------------------------------
------------------------------------------------------------
------------------------------------------------------------
------------------------------------------------------------
--------------------------------ttgaaa-----------cgca----tga
tcacc----------------ga----gta-ct-----ct------taaa----------
--aca------------gtca------aaac---------atact---------------
----tttt------a----gga----tagc-----tt-------------------tt--
-----ata-------tga------ta----------------------aaaattta----
--gatt--------------------------------tt-----------------att
atttag-------------------------------------------tt---------
-----------------------------------------------------------a
tgcatgca---------------------------------------ttt-------acc
ttgctatt----------------------------------------------------
-------------ttct----------------act---g-ta---tataaacgc-t---
---atga------------------------g-atg------c-------ta------c-
----tttt--a------aaaa----aca-----ctgta----t-----aagat-------
----------taagtt------------------------------------taat----
-----------------------------attatta------------------------
------------------------------------------------------------
------------------------------------------------------------
----------------------------------------------------------
>L2-57_DR|1188949
------------------------------------------------------------
------------------------------------------------------------
------------------------------------------------------------
------------------------------------------------------------
------------------------------------------------------------
------------------------------------------------------------
------------------------------------------------------------
------------------------------------------------------------
------------------------------------------------------------
------------------------------------------------------------
------------------------------------------------------------
------------------------------------------------------------
------------------------------------------------------------
-----------------------------------------------aaa----------
--tca-tca---------cta-----aaaac---------ttact---------------
----tttt------a----ggg----tagc-----tt-------------------tt--
-----att-------aga--------------------------------atttta----
--gatc------------tattat-----------taatt------------------tt
attatg--------------------------------------------------aatt
att--------------tttcatc----------------------ctt---------aa
tgcattta--------------------------------tccata-ttt--------gc
ctgctgta----------------------------cat---------------------
-------------tt--------ttacgg-----ct---g------t-aaaaggc-t---
---ttca------------------------g-atg----g---------ta------c-
----tttt--a------aagt-----ct-----ctata----t-----aaaaa-------
----------caaattg-----------------------------------catt----
-----------------------------attgtta------------------------
------------------------------------------------------------
------------------------------------------------------------
----------------------------------------------------------
>L2-57_DR|1188950
------------------------------------------------------------
------------------------------------------------------------
------------------------------------------------------------
------------------------------------------------------------
------------------------------------------------------------
------------------------------------------------------------
------------------------------------------------------------
-------------------------tataagg-----acttg--aatggtcttac----c
tcgcaat---------attggtctgag--ctttttatctcttatacctctgtgca-----
--tgctttacact-----catctgatgt---tg-gtattt--taaaagttttatcaa---
t------gcgggtaaaatc-------tatggagg-------a-ttg--------------
-agcattctcttcac------tggcacc-----taaa-ttgtggaat----------cct
ccga-----cgtct----ttaa-------tattaagaa-----------ttta-----aa
at--c-------------ct-aa----gtg-tt-----tt------taga----------
--taa-tt----------------------------------------------------
----actt------a----caa----cttt-----tt-------------------t---
------------------------------------------------------------
------------------------------------------------------------
------------------------------tt-----------------ag-----ggta
gct--------------taatgtt------attt--------gtttttt----------a
tgcatgta----------tccttata--------------tgtatc-ttt--------t-
tctttata----------------------------c-t---------------------
-------------tt-t------ttttat-----at---g------t-aaagtcg-t---
---ttta------------------------g-atg------c-------ta------t-
----tttt--a------aatg-----ca-----ctata----t-----aaaa--------
---t------aaagtt------------------------------------tatg----
-----------------------------attatta------------------------
------------------------------------------------------------
------------------------------------------------------------
----------------------------------------------------------
>L2-57_DR|1188951
------------------------------------------------------------
------------------------------------------------------------
------------------------------------------------------------
------------------------------------------------------------
------------------------------------------------------------
------------------------------------------------------------
-----------------------------------------------------aatggag
aagttccaagag----------------------------------------------gt
tttta-----------agccacttaat--cacttaa------------------------
--------------------------------------aacttaattgtttatgtt----
------------------------------------------------------------
------------------------------------------------------------
------------------------------------------------------------
---------------------agc-------tt-----ttct----gtga----------
--------------tc--tta---------------------------------------
--------------------aa-------------ta-------------------tt--
-----tcc-------ttg-ttt----------------------------ttatta----
-----------------------------------ta--------------------gtt
tttttt-------------------tgt-cta----------------------------
--------------------------------------------gtctt----------a
tggatttg----------tccttgta--------------tgtttc-ttt--------ta
cttctgta----------------------------cat---------------------
-----------ttta-t------atgttt----------g------a-aaaacaa-t---
---ttga------------------------g-atg------c-------ta------c-
----attt--a------aagg-----tg-----cttta---------taataa-------
----------gg---------------------tt-----------------tatt----
-----------------------------att----------------------------
------------------------------------------------------------
------------------------------------------------------------
----------------------------------------------------------
>L2-57_DR|1188952
------------------------------------------------------------
------------------------------------------------------------
------------------------------------------------------------
------------------------------------------------------------
------------------------------------------------------------
------------------------------------------------------------
------------------------------------------------------------
------------------------------------------------------------
--------------------atttaagg------------------------------gc
tgcacttgataatg-----------------tggaccact--tatttgcacagtcatat-
tgaat--gtgtctggcgtc-------tctgggactgcc-----ttaaa-------ggttt
aggtcttattttact-----------------------------------ga-----ccc
ttaccag-----tt---------------tatttctattg-------attgca--atctg
atatt-----------aact-----ttgtgtcttc-a-ttggtgtctagg--------cc
tgctattttt--------tta------acat---------ttacct---att--------
--acttctag-gccatcttaagatctttgc--ctgtt-------------------ttat
-----atttttatgatga------tac--aca----------------aatttatattca
atgatct-----------tgcttt-------t---tg-tcca------actgc----att
actgaaatcagaacaaaactgaagttatgctc-----tgg--------ctt-----gaac
att----------aagtttctaaa-gctggtctggtgtgctctgcttttgaaaagattct
tagattgagaaaccaaagttgttgcaaacctg--------tattttgtccaaaaccagaa
atgttgcaagg-----------------------cctatg--------------------
-------ttaaactt-tatgg--atgtataaagactattg------t-actgcac-t---
---ttta------------------------g-ctg------g-------tg------t-
----ttct--aatattgaaggtcacttgcag--ttata----t-----atagt----g--
---t------agaatt------------------------------------taaa----
-----------------------------ataatgat-----------------------
---------------------------------g-c---------------------tta
c-----------------------------------------------------------
----------------------------------------------------------
>L2-57_DR|1188953
------------------------------------------------------------
------------------------------------------------------------
------------------------------------------------------------
------------------------------------------------------------
------------------------------------------------------------
------------------------------------------------------------
------------------------------------------------------------
------------------------------------------------------------
------------------------------------------------------------
------------------------------------------------------------
------------------------------------------------------------
------------------------------------------------------------
------------------------------------------------------------
------------------------------------------------------------
------------------------------------------------------------
------------------------------------------------------------
------------------------------------------------------------
------------------------------------------------------------
------------------------------------------------------------
------------------------------------------------------------
----------------------tgta--------------tgtatc-ttt--------ta
ctgctgca----------------------------cat---------------------
-------------tt-t------agacgt-----ct---g------t-aaagtgc-c---
---ctga------------------------g-atg------c-------ta------ct
---ttttt--a------aagg-----tg-----ctata----t-----aaaaa-------
---t------aaag-------------------at-----------------tatt----
-----------------------------attatta------------------------
------------------------------------------------------------
------------------------------------------------------------
----------------------------------------------------------
>L2-57_DR|1188954
------------------------------------------------------------
------------------------------------------------------------
------------------------------------------------------------
------------------------------------------------------------
------------------------------------------------------------
------------------------------------------------------------
------------------------------------------------------------
-------------------------------------------------tccag------
------------------------gaca--------------------------------
--tgctttaccct-----catctgatgc---tg-gtcttt--taactgc----tcag---
c------atggctaaaatc-------catgggag-------a-cca--------------
-ggcattctctttac------tgacatc-----taaa-ttgtagaac----------tct
ttat-----c--ct----ctga-------tattagcaa-----------ttca-----ga
ac-cc-------------cttga----gta-tt-----tt------ttaa----------
--tta-tct------c---ta------aaac---------ttac-------t--------
----tttt------a----ggg----tagc-----tt-------------------tt--
-----ttt-------aga-ttt------------------tagttg--a-ttttta----
--gatc------------tattac-----------ta-t---------------------
------------------------------------------------------------
tat--------------tattagt--ttacatgt----------tt--------------
--cattta----------ttcttgt------------------gtc-ttt--------ta
ctcctgca----------------------------cat---------------------
---------------------------gt-----ct---g------t-aaagtgc-c---
---ttga------------------------g-atg------c-------ta------t-
----tctt--at-agctataa-----at-----taaaa----a-----aaata-------
---a------taagt----------------ttaa-----------------tatt----
-----------------------------atta---------------------------
------------------------------------------------------------
------------------------------------------------------------
----------------------------------------------------------
>L2-57_DR|1188955
------------------------------------------------------------
------------------------------------------------------------
------------------------------------------------------------
------------------------------------------------------------
------------------------------------------------------------
------------------------------------------------------------
------------------------------------------------------------
------------------------------------------------------------
------------------------------------------------------------
------------------------------------------------------------
------------------------------------------------------------
------------------------------------------------------------
------------------------------------------------------------
------------------------------------------------------------
------------------------------------------------------------
------------------------------------------------------------
------------------------------------------------------------
------------------------------------------------------------
------------------------------------------------------------
-----------------------------------------------------------t
tgcattca----------tccttgta--------------tgtatc-ttg--------ta
ctgctgca----------------------------cat---------------------
-------------at-t------aaatgt-----ct---c------t-aaagtgc-c---
---ttga------------------------g-atg------g-------ta------c-
----tttt--g------aagg-----cg-----ctatt----t-----aaaaa-------
---t------ggagc----------------ttatt---------------atatt----
-----------------------------atta---------------------------
------------------------------------------------------------
------------------------------------------------------------
----------------------------------------------------------
>L2-57_DR|1188956
------------------------------------------------------------
------------------------------------------------------------
------------------------------------------------------------
------------------------------------------------------------
------------------------------------------------------------
------------------------------------------------------------
------------------------------------------------------------
------------------------------------------------------------
------------------------------------------------------------
------------------------------------------------------------
------------------------------------------------------------
------------------------------------------------------------
---------------------t-------tgtttt-------------------------
------------------------------------------------------------
------------------------------------------------------------
--------------------------------------------------------tc--
-----atg-------ca----------------------------------tctaag---
--tgtg-----------------------------ta-tg--------tttt-----aac
attatac-----------------------------------------------------
----------------------------------------------ttt----------a
tatatgca--------------------------------tgca----------------
------------------------------------------------------------
-------------------------------------------------aagtgc-t---
---ttga------------------------g-atg------c-------tc------c-
----tctt--a------aagg-----cg-----aagta----------------------
---a------aacgtt------------------------------------tgtt----
-----------------------------attatta------------------------
------------------------------------------------------------
------------------------------------------------------------
----------------------------------------------------------
>L2-57_DR|1260315
------------------------------------------------------------
------------------------------------------------------------
------------------------------------------------------------
------------------------------------------------------------
------------------------------------------------------------
------------------------------------------------------------
------------------------------------------------------------
------------------------------------------------------------
------------------------------------------------------------
------------------------------------------------------------
------------------------------------------------------------
------------------------------------------------------------
------------------------------------------------------------
------------------------------------------------------------
------------------------------------------------------------
---------------------------tgc------------------------------
-----cc--------tgg--------------------------------cttcc-----
------------------tgtcag-------t---tt-ttga------attg-----tct
----ttaa-----------cat-catatatta-------a--------ctt---ataaga
--------------tgccttgaat-gg--------------------tc----------t
tgcgcc--------actatatttctc--------------tgagat-ttt-------agt
tcctttcc----------------------------cctc--------------------
--------------t----gc--atgtgc-----tt----------t-gcgct-------
--------------------------cgtctg-atg-------------ctggt----c-
----ttttgaa-------------------a--ctttt----tag----aaagcaaa---
-gct------aaaatctttggggggattggaatatctcttcattggcatcattatt-ata
gaatt-------------------------------------------------------
------------------------------------------------------------
------------------------------------------------------------
----------------------------------------------------------
>L2-57_DR|1260316
------------------------------------------------------------
------------------------------------------------------------
------------------------------------------------------------
------------------------------------------------------------
------------------------------------------------------------
------------------------------------------------------------
------------------------------------------------------------
----------------atgtatgtgtacaatg-----ccttg--aatgttctatc----a
ccacaat---------atttatctggc--t-tttaatcccatacactcctagaag-----
--tcctttatgct-----cgtctgatgc---tg-gtcttt--taactgctcaatcaa---
c------gcagctaaaatc-------taagggag-------a-tca--------------
-ggcattctttttat------tgacacc-----taaa-ttgtgaaac----------tct
ttac-----c--ct----ctga-------tattcgcaa-----------tgca-----ga
ct-cc-------------ca-ga----aga-at-----tt------taaa----------
--tca-tct------c--caa------aacg---------tact------tt--------
----tttt------a----ggg----tagc-----tt-------------------tt--
-----att-------aga-ttt--ta----tat------------g--a-ttttta----
--gatc------------tgttat-----------ta-tt--------t-g---------
---tta-------------------tgcattt-----------------tt-----aatt
att--------------tgt-att-attac-ttt--------------t----------t
tgtatttt----------tccta------------------gtgtc-ttt--------ta
ctgctgca----------------------------cat---------------------
-------------tt---------tatgt-----ct---g------t-aaagtgc-c---
---ttga------------------------g-atg------c-------ta------c-
----tttt--a------atgg-----ca-----ct-------------------------
------------------------------------------------------------
------------------------------------------------------------
------------------------------------------------------------
------------------------------------------------------------
----------------------------------------------------------
>L2-57_DR|1260317
------------------------------------------------------------
------------------------------------------------------------
------------------------------------------------------------
------------------------------------------------------------
------------------------------------------------------------
------------------------------------------------------------
------------------------------------------------------------
------------------------------------------------------------
------------------------------------------------------------
------------------------------------------------------------
------------------------------------------------------------
------------------------------------------------------------
------------------ctga-------tattcacaa-----------tgca-----ga
ac-cc-------------ct-ga----ata-tt-----ta------taaa----------
--tca-tct------c--tta------aaac---------ttac------tt--------
----tttt------t----gag----tagc-----at-------------------tt--
-----att-------aga-ttt--ta----tttgg-cttttatata--atttttta----
--gatc------------tattag-----------ta-at--------atta------tt
atttta-------------------tgtgttt-----------------tt-----aatt
att---------------tttatt-attac-ttt-------------tt----------t
tgcattta----------ttcttgta--------------t-------------------
ctgctgca----------------------------cat---------------------
-------------tt-t------atgt-------tt---g------t-aaagtgc-c---
---ttga------------------------a-ata------c-------ta------c-
----tttt--a------aaag-----cg-----ctaaa----c-----aaaaa-------
---t------aaaatt-----------------gt-----------------attt----
-----------------------------attttta------------------------
------------------------------------------------------------
------------------------------------------------------------
----------------------------------------------------------
>L2-57_DR|1260318
------------------------------------------------------------
------------------------------------------------------------
------------------------------------------------------------
------------------------------------------------------------
------------------------------------------------------------
------------------------------------------------------------
------------------------------------------------------------
------------------------------------------------------------
------------------------------------------------------------
------------------------------------------------------------
------------------------------------------------------------
------------------------------------------------------------
--------------------------------------------------atg-----tg
at-tt-------------tt-aa----ata-t----------------------------
------------------------------------------------------------
------------------------------------------------------------
--------------------------------------------------ttcttt----
--gatt------------t-ttat-----------ta-ta-----------a------tt
gtcttt-------------------tatgcat-----------------gt-----attc
ttg--------------ttt----------------------------------------
-----------------------------------------gcatt-ttt--------tt
atacttca----------------------------ctt---------------------
-------------tt-a------atat------------g------t-aaagctt-t---
---ttga------------------------g-atg------g-------ct------c-
----ttta--a------aagg-----cg-----ctata----t------aaaa-------
---t------aaagtt--------------------------------------------
------------------------------------------------------------
------------------------------------------------------------
------------------------------------------------------------
----------------------------------------------------------
>L2-57_DR|1260319
------------------------------------------------------------
------------------------------------------------------------
------------------------------------------------------------
----------------------------------aattaacacctttgtattttctcgta
tt------------gctttgctgactggagttctaaaaatgaccctaaacgagtttcaat
tagtacaaaattcagc-agctagaatt----ctaggaccagtgcaagagagcacataacc
cctatttt---gaataatctgcactggcttcctgtcag-------------tttaccaat
tgattttaaaatcctcatgcttgtgtactagg-----ccttg--aatgatctaac----a
acacaat---------atttatctgag--cttttatttccatacactc------------
------------------------------------------------------------
------------------------------------------------------------
------------------------------------------------------------
------------------------------------------------------------
------------------------------------------------------------
------------------------------------------------------------
------------------------------------------------------------
------------------------------------------------------------
------------------------------------------------------------
------------------------------------------------------------
------------------------------------------------------------
------------------------------------------------------------
------------------------------------------------------------
------------------------------------------------------------
------------------------------------------------------------
------------------------------------------------------------
------------------------------------------------------------
------------------------------------------------------------
------------------------------------------------------------
------------------------------------------------------------
----------------------------------------------------------
>L2-57_DR|1260320
------------------------------------------------------------
------------------------------------------------------------
------------------------------------------------------------
------------------------------------------------------------
------------------------------------------------------------
------------------------------------------------------------
------------------------------------------------------------
------------------------------------------------------------
------------------------------------------------------------
------------------------------------------------------------
------------------------------------------------------------
------------------------------------------------------------
------------------------------------------------------------
----c---------------------------------tt--------------------
------------------------------------------------------------
----tttt------a----ggg----tagc-----tt-------------------ta--
-----att-------taa--------------------------------ttttta----
--gatt------------tattat-----------ta-tt--------atta------tc
attata-----------------attgtatta-----------------ttaatattatt
attatc--------agtttttaat-attttttattatt----gcacttt----------t
ttccttaa----------ttctttta--------------tgtatc-ttt--------ca
ctgctgca----------------------------cat---------------------
-------------tt-t------atatgt-----tt---g------t-aaagtgc-c---
---ttgc------------------------t-acatg----c-------tt------c-
----attt--a------aagg-----tg-----cttta----t-----------------
----------aaagtt------------------------------------tatt----
-----------------------------attattat-----------------------
---------------------------------------------------cactg-cta
------------------------------------------------------------
----------------------------------------------------------
>L2-57_DR|1260321
------------------------------------------------------------
------------------------------------------------------------
------------------------------------------------------------
------------------------------------------------------------
------------------------------------------------------------
--------------------------------taggaccagtgcaagagagcacataacc
cctatttt---gaaaaatctgcacaggcttcaagtcag-------------ttttcgaat
tgattttaaaatcctcatgcttgcgaacaagg-----ccttg--aatggtataca----t
ttcaaat---------atttatttaag--cttttaatcccatacatttctagaca-----
--tgctttacgtt-----tgtctgatgc---tg-gtcttt--taactgctcagccaa---
c------acaacc--agtc-------tatgagag-------a-cgg--------------
-gacattctcttcat------tgtcact-----taaa-ttgtggaac----------tct
ttat-----c--tc-tctctagaggactctattcacaa-----------agca-----ga
at-cc-------------ct-ga----gta-ct-----tt------taaa----------
--tca-tct------t--tta------aaac---------ttac------tt--------
----tttt------a----ggg----tagc-----tt-------------------tt--
-----gtt-------tga-ctt-tta----tat------------g--a-ttttta----
--gatc------------tattat-----------ta-tt--------atta------tt
---tta-------------------tttgttt-----------------tt-----agtt
att--------------ttt-att-aatacacttt-------------t----------t
tgcattta----------tcct--------------------tttt-att--------ta
ctgctgca----------------------------cat---------------------
-------------tt---------tatgc-----ct---g------t-aaagtgc-c---
---ttaa------------------------g-gtg------c-------ta------c-
----tttt--a------aagg-----ca-----ctata----t-----aaaaa-------
---a------aaaag----------------ttaa-----------------tatt----
-----------------------------atgattat-----------------------
---------------------------------------------------catta-tta
tta---------------------------------------------------------
----------------------------------------------------------
>L2-57_DR|1260322
------------------------------------------------------------
------------------------------------------------------------
------------------------------------------------------------
------------------------------------------------------------
------------------------------------------------------------
------------------------------------------------------------
------------------------------------ag-------------tttttcaat
tgatttgaaaatcatcatgcttacatacaagg-----ccttg--aatggtctaac----a
ccacaat---------atttatctgag--catttaattccatacactcctagacg-----
--tcctttatgct-----tgactgatgc---tg-gtcttt--taactgctcagtcaa---
t------gcggctataatc-------tataggag-------a-ctg--------------
-ggcattttctttat------tggcacc-----taga-ttgtggaac----------tct
ttac-----c--ct----ctga-------tatttgcaa-----------tgca-----ga
at-cc-------------ct-aa----gta-tt-----tt------taaa----------
--taa-------------------------------------------------------
-----ttt------a----ggg----tagc-----tt-------------------tt--
-----ata-------aga-tggttta----aat------------g--a-ttttta----
--gatc------------tattag-----------ta-tt--------att---------
---tta-------------------tttgttg-----------------tt-----aatt
att--------------ttc-atg-attacattt--------------t----------t
tgcattca----------tcctt------------------gtgtc-ttt--------ta
ctgctgca----------------------------cat---------------------
-------------tt---------tatgt-----ct---g------t-aaagtgc-c---
---ttga------------------------g-atg------c-------ta------c-
----tttt--a------aagg-----tg-----caata----------------------
------------------------------------------------------------
------------------------------------------------------------
------------------------------------------------------------
------------------------------------------------------------
----------------------------------------------------------
>L2-57_DR|1260323
------------------------------------------------------------
------------------------------------------------------------
------------------------------------------------------------
------------------------------------------------------------
------------------------------------------------------------
------------------------------------------------------------
------------------------------------------------------------
------------------------------------------------------------
------------------------------------------------------------
------------------------------------------------------------
-----------------at-------atatgggg-------a-tca--------------
-gacattcttttcat------tggcacc-----aaaa-ttgtgaaat----------gct
ctac-----c--ct----ctga-------tttttgtaa-----------tgcg-----ga
at-cc-------------ct-aa----gtg-tt-----tt------tgaa----------
--tga-tca------c----a------taac-----------------------------
----cttt------a----aaa----tatt-----tc-------------------tt--
------------------------------------------------------------
------------------------------------------------------------
----tgt------------------ttttatt-----------------ac-----aatt
gct--------------ttgtttt------gttttttgtttagtcgttt----------a
tgcatgta----------tttttgta--------------tgtatc-ttt--------ta
cttctgta----------------------------c-a---------------------
-------------tt-t------ttatgc-----at---a------t-aaagtgc-a---
---taga------------------------g-atgc---------------------t-
----tctt--a------aagg-----cg-----ctata----t-----gaaa--------
---t------taa-----------------------------------------------
------------------------------------------------------------
------------------------------------------------------------
------------------------------------------------------------
----------------------------------------------------------
>L2-57_DR|1260324
------------------------------------------------------------
------------------------------------------------------------
------------------------------------------------------------
------------------------------------------------------------
------------------------------------------------------------
------------------------------------------------------------
------------------------------------------------------------
------------------------------------------------------------
------------------------------------------------------------
------------------------------------------------------------
------------------------------------------------------------
------------------------------------------------------------
--------------------------------------------------acag------
------------------------------------------------------------
--tca----------------------agac------------------atc--------
----ttttc--------------------------tt-------------------tt--
--------------------------------c-----------------ctctcaga--
-----------------------------------ca----------cattg--------
------------------------------------------------------------
-----------------------------------------------------------c
cagacttg--------------------------------tagggc-ttt----------
------------------------------------------------------------
-------------tt--------ctgtgg-----ct---ga-------aaag--------
---ttaatc----------------------g-aca-c----c-------tt------c-
--gttttttca-----tgaat-----tg--actctgga----------------------
----------------------------------------------------tgct----
------------------------------------------------------------
---------------------------------------------------------tt-
------------------------------------------------------------
----------------------------------------------------------
>L2-57_DR|1260325
------------------------------------------------------------
------------------------------------------------------------
------------------------------------------------------------
------------------------------------------------------------
------------------------------------------------------------
------------------------------------------------------------
------------------------------------------------------------
------------------------------------------------------------
------------------------------------------------------------
------------------------------------------------------------
------------------------------------------------------------
------------------------------------------------------------
------------------------------------------------------------
------------------------------------------------------------
------------------------------------------------------------
------------------------------------------------------------
------------------------------------------------------------
------------------------------------------------------------
------------------------------------------------------------
-----------------------------------------------tt----------t
catatgca--------------------------------tgta----------------
------------------------------------------------------------
-------------------------------------------------aaaccc-t---
---ttga------------------------g-atg------c-------ta------c-
----tttt--a------aagg-----ca-----gtata----------------------
---t------accttc------------------------------------ttat----
-----------------------------attagggttgcagaatc--------------
-------------------------tctga------------cagtttttatatca-tca
cttaa-------------------------------------------------------
----------------------------------------------------------
>L2-57_DR|1260326
------------------------------------------------------------
------------------------------------------------------------
------------------------------------------------------------
------------------------------------------------------------
------------------------------------------------------------
----------------------------------------------------------ta
ttttt-------------------------------------------------------
---------------------------------------tta--aatgtga---------
------------------------------------------------------------
--------------------------------------ttt-taattatttag-------
------------------------------------------------------------
------------------------------------------------------------
------------------------------------------------------------
----------------------------tt-gt-----tt------ttaa----------
--tta-t-----------------------------------------------------
--------------------ag----ttgc-----tt-------------------ta--
-----ttt-------ata--------------------------------gttgcat---
--t--------------------------------tg-tt--------tctg-----tgt
atgtttt-----------------------gc-----------------tt---------
--------------ttctact--------------------------ct----------t
tatatgtt--------------------------------tgtaaa--------------
------------------------------------------------------------
---------------------------------------------------gagc-t---
---ttga------------------------t-act------g-------ta------c-
----tttt--a------atgg-----tg-----ctgta----------aaaaa-------
---c------aaagtt------------------------------------tatt----
-----------------------------tttatta------------------------
------------------------------------------------------------
------------------------------------------------------------
----------------------------------------------------------
>L2-57_DR|1328561
------------------------------------------------------------
------------------------------------------------------------
------------------------------------------------------------
------------------------------------------------------------
------------------------------------------------------------
------------------------------------------------------------
------------------------------------------------------------
------------------------------------------------------------
------------------------------------------------------------
------------------------------------------------------------
------------------------------------------------------------
------------------------------------------------------------
------------------------------------------------------------
----c---------------------------------tt------gcaa----------
---------------c--tta-----------------------------ct--------
----tttt------a----gag----tagc-----at-------------------tt--
-----att-------tga-tt----------------------------------a----
-----------------ttattat-----------ca-tc--------atta------tt
attattaataataac-aataataattactttt-----------------ta-----aatt
att---------------tttatt-aa-------------gcacatttt----------t
tgcattca----------tccttcta--------------tgtatc-ttt--------tg
ctgctgca----------------------------ca----------------------
-------------tt---------tatgt-----ct---g------t-ggagtgc-a---
---ttaa------------------------g-atg------c-------ta------c-
----tttt--a------atgg-----ca-----caaca----t------aaaa-------
---t------taagtt------------------------------------tatt----
-----------------------------att----------------------------
------------------------------------------------------------
------------------------------------------------------------
----------------------------------------------------------
>L2-57_DR|1328562
------------------------------------------------------------
------------------------------------------------------------
------------------------------------------------------------
------------------------------------------------------------
------------------------------------------------------------
------------------------------------------------------------
------------------------------------------------------------
------------------------------------------------------------
------------------------------------------------------------
------------------------------------------------------------
------------------------------------------------------------
------------------------------------------------------------
------------------------------------------------------------
----------------------a----gta-tt-----tt------taaa----------
--tca-gct------c--tta------aaaccaaga-acctttctcaaaact--------
----tttt------a----ggg----tagc-----tt-------------------tt--
-----att-------taa-ttt--ta----ttgta-cttatatatt--a-ttcttt----
--aggt--------------ctat-----------ta-tt--------atta------tt
atttta-------------------cgttttt-----------------aa-----ttat
----------------tttttatt-attacattt------------tgt----------t
tgcaatcc----------tcct--------------------tgtc-ttt--------ta
ctgctgca----------------------------cat---------------------
-------------tt-t--------atgt-----ct---g------t-aaagtgc-c---
---ttga------------------------g-atc------c-------tt------c-
----attt--a------aagg-----cg-----ctata----t-----aaagtag-----
--------------------------------------------------aggatt----
-----------------------------attatt-------------------------
------------------------------------------------------------
------------------------------------------------------------
----------------------------------------------------------
>L2-57_DR|1328563
------------------------------------------------------------
------------------------------------------------------------
------------------------------------------------------------
------------------------------------------------------------
------------------------------------------------------------
------------------------------------------------------------
------------------------------------------------------------
------------------------------------------------------------
------------------------------------------------------------
------------------------------------------------------------
------------------------------------------------------------
------------------------------------------------------------
------------------------------------------------------------
------------------------------------------------------------
--tca-tct------c--tta------aaac---------tgac------tt--------
----tttt------a----ggg----tagc-----tt-------------------tt--
---------------tta-ttt--ta----ttgga-cttttatatg--a-tttttc----
--aatc-----------------------------ta-tt-----------------att
atttta-------------------tgtgttt-----------------gt-----aatc
aat--------------tttattt-attaatatt----------atttt----------t
tgcattca----------tccttgtg-----------tc--------ttt--------ta
ctgcttca----------------------------cat---------------------
-------------ct-t------atgttc----------g------t-aaagtgc-c---
---ttga------------------------g-atg------c-------ta------c-
----tttt---------aaag-----tg-----atata----------taaaa-------
------------------------------------------------------------
------------------------------------------------------------
------------------------------------------------------------
------------------------------------------------------------
----------------------------------------------------------
>L2-57_DR|1328564
------------------------------------------------------------
------------------------------------------------------------
------------------------------------------------------------
------------------------------------------------------------
------------------------------------------------------------
------------------------------------------------------------
----cttt---g------------------------------------------------
--------------------------------------------aatggtctacc----a
ccacaat----------ttaatctgag--tttttaatcacatacactcctagaga-----
--tgctgtacgct-----catcagatgc---tg-atcttt--taattgctcagtcaa---
c------gcagcttaaata-------tatgggag-------a-cca--------------
-ggcattttcttcat------tgacatc-----taaa-ttttggaac----------tct
ttac-----t--ct----ctga-------tattcgcaa-----------tgca-----ga
at-cc-------------ct-aa----ata-tt-----tt------taaa----------
--cta-at----------------------------------------------------
-----ttt------at--agag----tagc-----tt-------------------tt--
-----att-------tga-ttt--ta----tttga-cttttatata--g-ttttta----
--gatc------------ttttat-----------ta-tt--------atta------tt
attatt-----------------attattattat----tattattat-tat-----tat-
tat--------------tattatt-attttatatgt-----tttaattt----------t
tacattta----------tcct------------------tgtgtc-ttt--------ta
ctgctgta----------------------------c-----------------------
-------------------------atgt-----ct---g------t-aaagtgc-c---
---ttga------------------------g-gtg------t-------ta------c-
----tttt--a------gggt-----ca---c--tata----t-----aaaat-------
---t-------aagt----------------ttgt-----------------tatt----
-----------------------------attaa--------------------------
-------------------------------------gcacatgacccctatttta---a
aaaaaatatgaaat------------------------------ggcatc--cagtcagt
ttttaaattgattttaatatcctcatgc------ttgtgaacaa-gactttgaat---
>L2-57_DR|1328565
------------------------------------------------------------
------------------------------------------------------------
------------------------------------------------------------
------------------------------------------------------------
------------------------------------------------------------
------------------------------------------------------------
------------------------------------------------------------
-------------------cccctgcac--------------------------------
------------------------------------------------------------
-atgctttacgct-----catctgatat------attttt--taactgtcaacaaaa---
aaaat------ctaaaatc-------tatggggg---------ttt-------------a
ggattctttctgg-----------tacc-----taaa-ctggggaat----------tat
ctgc-----g--ct----ctaa-------agttgggac-----------tgca-----aa
at-cc-------------tt-gag----tg-tt-----tt--------------------
--------------------------tagat-------gagcatgg---att--------
----tatt-----aa----ggg----taat-----tt-----------------------
---------------------------------------------------ttaagg---
--ta--------------------------------g-tt--------ttaa-----att
gttttgt-----------------------tt-----------------tt---------
--------------acattttatt-ttctg----------------att----------t
catgtctt--------------------------------tttttttttt--------tt
tttttttt----------------------------------------------------
-------------ttgtc-----aagttt----tttta-a--------tgtatct-t---
---ttac------------------------t-gct------t-------ta------c-
----tttt--t------attt-----gt-----gtgta----------aacac-------
---t------ttgatc------------------------------------tggt----
-----------------------------acttttaaaag--------------------
------------------------------------------------------------
------------------------------------------------------------
----------------------------------------------------------
>L2-57_DR|1328566
------------------------------------------------------------
------------------------------------------------------------
------------------------------------------------------------
------------------------------------------------------------
------------------------------------------------------------
------------------------------------------------------------
------------------------------------------------------------
------------------------------------------------------------
------------------------------------------------------------
------------------------------------------------------------
------------------------------------------------------------
------------------------------------------------------------
------------------------------------------------------------
------------------------------------------------------------
------------------------------------------------------------
----tttt------a----gag----cagc-----tg-------------------tt--
-----att-------tga-tt-----------------------------ttattgg---
----------------actgttatat--------cta-tt--------attaat---att
atttta-------------------tgtgttt-----------------tt-----aatt
att--------------tgctttc-atgtgttttaaa--tgtatttatt---------at
tgcattca----------tcct------------------tgtgtc-ttt--------ta
ctgctgca----------------------------cat---------------------
------------------------tttgt-----tt---g------t-aaagtgc-c---
---ttga------------------------g-atg------c-------tg------c-
----tatt--a------aagg-----tg-----ctgta----t-----aaaaa-------
---t------aaagtt------------------------------------tatt----
-----------------------------attatt-------------------------
------------------------------------------------------------
------------------------------------------------------------
----------------------------------------------------------
>L2-57_DR|1328567
------------------------------------------------------------
------------------------------------------------------------
------------------------------------------------------------
------------------------------------------------------------
------------------------------------------------------------
------------------------------------------------------------
------------------------------------------------------------
------------------------------------------------------------
------------------ttaactgag--ctttaaatcccatacattcctgaa-------
tgtgctctacact-----aatgtgacgc---tg-gtcttt--taactgctcagtcaa---
cgactaaaagactaaaatc-------aataggag-------a-tc---------------
gggcattctcttcat------tggcacc-----tata-ttgtggaac----------tct
ttac-----c--at----ctga-------tattcacaa-----------tcta-----ga
tt-tc-------------ct-ta----gta-tt-----tt------taaa----------
--tta-tct------c--cta------aaac---------ttac-------t--------
----tttt------a----ggg----aagc-----tt-------------------tt--
-----att-------tga--------------------------------ttttaa----
--aggattttttt-aaaataataa-----------ct-tc--------atta------tt
atttta-------------------tgtgttt-----------------tt-----att-
---ttt---------attattatt-attat-tattat----------------------t
tgcattca----------------------------------------------------
------------------------------------------------------------
------------------------------------------------------------
------------------------------------------------------------
------------------------------------------------------------
------------------------------------------------------------
------------------------------------------------------------
------------------------------------------------------------
------------------------------------------------------------
----------------------------------------------------------
>L2-57_DR|1328568
------------------------------------------------------------
------------------------------------------------------------
------------------------------------------------------------
------------------------------------------------------------
------------------------------------------------------------
------------------------------------------------------------
------------------------------------------------------------
------------------------------------------------------------
------------------------------------------------------------
------------------------------------------------------------
------------------------------------------------------------
------------------------------------------------------------
------------------------------------------------------------
at------------------------------------ttg-----taaa----------
--tca-tca------c--tta------aaac---------atact---------------
----tgtt------a----cgg----tagc-----tt-------------------tt--
-----gtg-------tca-----------------------------t--tttttatat-
-tgattt----------caaatat-------t---ta-ct--------atta-----ttt
attttc-------------------ttggctt-------g-----g---tt---------
-----------------tttagtt------------------ttgttttc---------a
tgcatgta----------tgcttgtacat---------tatgtata-ttt--------ta
cctcaatg----------------------------ctt---------------------
-------------tt-t------gtatgt----------a------t-agagtgt-t---
---ttga------------------------g----------c-------aa------c-
----tttt----------------------------------------------------
------------------------------------------------------------
------------------------------------------------------------
------------------------------------------------------------
------------------------------------------------------------
----------------------------------------------------------
>L2-57_DR|1328569
------------------------------------------------------------
------------------------------------------------------------
------------------------------------------------------------
------------------------------------------------------------
------------------------------------------------------------
------------------------------------------------------------
------------------------------------------------------------
------------------------------------------------------------
------------------------------------------------------------
------------------------------------------------------------
------------------------------------------------------------
------------------------------------------------------------
------------------------------------------------------------
------------------------------------------------------------
------------------------------------------------------------
--------------a----ttc----ttgt-----at-------------------tt--
-----ata-------ttt------ta------------------------cctcta----
-----------------------------------ta-tttt------atat------at
gatgtaaa---------------tattcttct-----------------tttaaaggggc
aatatac----aataaagtttatc-atcatttttta---tgctcatagtc---------t
tgcattca--------------------------------tattttacct--------ct
actgtata----------------------------------------------------
------------ttt-t--g-atatatgt-----at---g--------------------
---taaa------------------------t-atg------c-------tt------c-
----ttta--a------aagg-----tg-----ctgta----t-----aaaat-------
----------aaagtt------------------------------------tatt----
------------------------------------------------------------
------------------------------------------------------------
------------------------------------------------------------
----------------------------------------------------------
>L2-57_DR|1328570
------------------------------------------------------------
------------------------------------------------------------
------------------------------------------------------------
------------------------------------------------------------
------------------------------------------------------------
------------------------------------------------------------
------------------------------------------------------------
------------------------------------------------------------
-----------------------aaag--ctgactttttagggtatcttt----------
-------------------------------------tat--cagattttttacaat---
t------acttctgtactt-------taattata-------a-ttg--------------
-cattgtttttttat------tgtc-----------------------------------
------------------------------------------------------------
----------------------------tg-tt-----c---------------------
------------------------------------------------------------
------------------------------------------------------------
------------------------------------------------------------
------------------------------------------------------------
------------------------------------------------------------
---------------------------------------------tatt----------a
tgcatgta----------tcattgta--------------tttatc-ttt--------ta
cttttgca----------------------------ctt---------------------
-------------tt-t------atatgt-----tc---a------t-aaagcac-t---
---ttga------------------------g-atgtg---tt-------tt------t-
----tttt--a------aatg-----tg-----ctata----t-----acaa--------
---t------aaacgt------------------------------------tatt----
-----------------------------ataatta------------------------
------------------------------------------------------------
------------------------------------------------------------
----------------------------------------------------------
>L2-57_DR|1388381
------------------------------------------------------------
------------------------------------------------------------
------------------------------------------------------------
------------------------------------------------------------
------------------------------------------------------------
------------------------------------------------------------
------------------------------------------------------------
------------------------------------------------------------
------------------------------------------------------------
------------------------------------------------------------
------------tattact-------attagaag--------------------------
-------ttatttat------tag------------------------------------
------------------------------------------------------------
------------------------------------------------------------
------------------------------------------------------------
-----------------------------------ta-------------------tt--
-----gtg-------tg----------------------------------tttta----
--aat-------------------------------------------------------
------------------------------------------------------------
-ta--------------ttttatt-att---------------gatttt----------c
tgcattaa----------tctttgta--------------cttctc-ttt--------ta
ctgttgca----------------------------c-----------------------
-----------------------aattgt-----ct---g------t-aaagtgc-c---
---ttga------------------------a-agg------c-------ta------c-
----tt-t--a------aagg-----tg-----ttata----t-----aaaaaa------
--ct------taaga----------------ttat-----------------tatt----
-----------------------------gtta---------------------------
------------------------------------------------------------
------------------------------------------------------------
----------------------------------------------------------
>L2-57_DR|1388382
------------------------------------------------------------
------------------------------------------------------------
------------------------------------------------------------
------------------------------------------------------------
------------------------------------------------------------
------------------------------------------------------------
-----------------------ccggcttcctgtcag-------------ttttcaaat
cgattttaaaatcctcatgctagcgtacaaag-----ccttg--aacagtctaaa----a
ttgcaat---------------------gtttttacccctagaca---------------
--tgctttacgct-----agtctgatgt---tg-gtcttt--taactgctcagttaa---
c------gcagctgaaatc-------tttgggag-------atcta-------------t
gggcactcttttcat------tggcacc-----taaa-ttgtgcaac----------tct
atac--------ct----ctga-------tattcgcaa-----------tgta-----at
at-cc-------------ct-ga----gcg-tt-----tt------taaa----------
--tca-------------tca-----------------------------ct--------
----tttt------a----ggg----tagc-----tt-------------------tt--
-----att-------tga--------------------------------ttatta----
--gatt-----------------------------ta-tt--------atta-----ata
atttt--------------------tgtgttt-----------------gt-----aatt
att--------------------------------------------------------a
tgcattct----------tcccttta--------------tgtatc-ttt--------ac
ctgctgca----------------------------cac---------------------
-------------tt-t------atttgt-----cc---g------t-aaagttc-c---
---ttga------------------------g-atg------c-------ta------c-
----ttttaaa------aagg-----cg-----ctata----t-----aaaga-------
---t------taagtt------------------------------------tatt----
-----------------------------attatta------------------------
------------------------------------------------------------
------------------------------------------------------------
----------------------------------------------------------
>L2-57_DR|1388383
------------------------------------------------------------
------------------------------------------------------------
------------------------------------------------------------
------------------------------------------------------------
------------------------------------------------------------
------------------------------------------------------------
------------------------------------------------------------
------------------------------------------------------------
------------------------------------------------------------
------------------------------------------------------------
------------------------------------------------------------
--------tcttcat------agtcacc-----tata-ttgtggaac----------tct
ttac-----c--tt----ctga-------tattcgcaa-----------tgca-----aa
at-cc-------------ct-ga---tatt-tt-----tt------taaa----------
--tca-tct------c--tta------aaac---------ttac------tt--------
----tttt------a----ggg----tagc-----tt-------------------ta--
-----aat-------agatttt--ta----tttta-cttttatatg--a-ttttta----
--gatc------------tattac-----------tg-ttttatgtg--tta-----att
atttt-----------------------------------------------------tt
att----------------------gttatgttt------------tgt----------t
tgcattca----------atcttgta--------------tct-----tt--------ta
ttgcagca----------------------------cat---------------------
-------------tt-t------atgtaaa---gtt---g------t-gaagtgc-c---
---ttga------------------------g-atg------------------------
------------------------------------------------------------
------------------------------------------------------------
------------------------------------------------------------
------------------------------------------------------------
------------------------------------------------------------
----------------------------------------------------------
>L2-57_DR|1388384
------------------------------------------------------------
------------------------------------------------------------
------------------------------------------------------------
------------------------------------------------------------
------------------------------cttgagatgctactttta--aaggcactat
ataa--------------------------------------------------------
----------aaataaaagttcattagtattattattattggcaggagagc-------ac
ctgttttgaaa---aattgcttgcgtacaagg-----tcgtg--aatgttctagc----a
ccccaatttaa----------------------------catacactcctcga-------
tgtgctttaccct-----cgtctgatgc---tg-gtcttt--caacctctcagtcaa---
c------gcagctaaaatg-------taagggaa-------a-cc---------------
gggcattctcttcat------tggcacc-----taaa-ttgtgaaac----------tct
ttac-----c--ct----ctga-------tattcgcat-----------tgca-----ga
at-cc-------------tg-ga----gtattt-----tt------taaa----------
--ttg-act------c--------------------------------------------
--------------------------------------------------------tt--
-----aaa-------act--------------------------------tacttt----
--aggc-------------------------------------------tcg------ct
tttat---------------------ttgttt-----------------tt-----a---
------------------------------------------------------------
------------------------------------------------------------
------------------------------------------------------------
------------------------------------------------------------
------------------------------------------------------------
------------------------------------------------------------
------------------------------------------------------------
------------------------------------------------------------
------------------------------------------------------------
------------------------------------------------------------
----------------------------------------------------------
>L2-57_DR|1388385
------------------------------------------------------------
------------------------------------------------------------
------------------------------------------------------------
------------------------------------------------------------
------------------------------------------------------------
------------------------------------------------------------
------------------------------------------------------------
------------------------------------------------------------
------------------------------------------------------------
------------------------------------------------------------
------------------------------------------------------------
------------------------------------------------------------
------------------------------------------------------------
------------------------------------------------------------
------------------------------------------------------------
------------------------------------------------------------
------------------------------------------------------------
------------------------------------------------------------
------------------------------------------------------------
-------------------------------a------------ttttt----------t
tgcataca----------tccttgta--------------tgtatc-ttt--------ta
cttctgca----------------------------tat---------------------
-------------tt-t------atgtc-------t---g------t-acagtgc-c---
---ttga------------------------g-atg------c-------ta------c-
----tttt--a------gagg-----cc-----atatt----t-----aaaaa-------
----------taag-------------------tt-----------------tatt----
-----------------------------attatta------------------------
------------------------------------------------------------
------------------------------------------------------------
----------------------------------------------------------
>L2-57_DR|1388386
------------------------------------------------------------
------------------------------------------------------------
------------------------------------------------------------
------------------------------------------------------------
------------------------------------------------------------
------------------------------------------------------------
------------------------------------------------------------
------------------------------------------------------------
------------------------------------------------------------
------------------------------------------------------------
------------------------------------------------------------
------------------------------------------------------------
------------------------------------------------------------
-----------------------------a-tt-----tt------taa-----------
-------ta------a--tta------a--------------------------------
------------------------------------------------------------
------------------------------------------------------------
---------------------------------------t--------atta------tt
atttaa-------------------tgtgttt-----------------tta----aaat
att------------tttattata-------------------actttt-----------
tgcattca----------tccttgtg---------------------t------------
cttctgca----------------------------cat---------------------
-------------tt-----------tgt-----ct---g------t-aaagtgc-c---
---ttga------------------------g-atg------c-------ta------c-
----tttt--a------aagg-----tg-----ctatc----t------aaaa-------
---t------aaagttt-------------attat-----------------tatt----
-----------------------------attaataa-----------------------
---------------------------------------------------tatt-----
------------------------------------------------------------
----------------------------------------------------------
>L2-57_DR|1478632
------------------------------------------------------------
------------------------------------------------------------
------------------------------------------------------------
------------------------------------------------------------
------------------------------------------------------------
------------------------------------------------------------
------------------------------------------------------------
------------------------------------------------------------
------------------------------------------------------------
------------------------------------------------------------
------------------------------------------------------------
------------------------------------------------------------
------------------------------------------------------------
------------------------------------------------------------
------------------------------------------------------------
------------------------------------------------------------
------------------------------------------------------------
-----------------------c-----------ta-at--------atca------tt
atttt-------------------gtgtgttt-----------------ct-----atac
att---------------attgtt-at-------------aagcttttt----------g
tgcattca----------tccttgta--------------tgtatt-ttt--------ta
ctgctgca----------------------------cat---------------------
-------------tt--------atttgt-----ct---g------t-aaagtgc-c---
---ttga------------------------g-at-------------------------
------------------------------------------------------------
------------------------------------------------------------
------------------------------------------------------------
------------------------------------------------------------
------------------------------------------------------------
----------------------------------------------------------
>L2-57_DR|1478633
------------------------------------------------------------
------------------------------------------------------------
------------------------------------------------------------
------------------------------------------------------------
------------------------------------------------------------
------------------------------------------------------------
------------------------------------------------------------
----------------------------------------------------gat-----
-----gtcc----tacagttgtcagtac------------------------------tg
--tttcttactttt---ta-------gt--atgtatattt--------------------
-------accccc-----------------------------------------------
------------------------------------------------------------
--------------------------------------------ttg-------------
------------------------------------------------------------
-------------gtcaacta-----------------------------cttagat---
---------------------ct-cttaac------------------------------
-----at--------taa--------------------------------ttttc-----
------------------acttat-------a---tg-ctga------tg----------
----------------------atacaca-------------------------------
------------------------------------------------------------
------------------------------------------------------------
------------------------------------------------------------
------------------------------------------------------------
------------------------------------------------------------
------------------------------------------------------------
------------------------------------------------------------
------------------------------------------------------------
------------------------------------------------------------
------------------------------------------------------------
----------------------------------------------------------
>L2-57_DR|1478634
------------------------------------------------------------
------------------------------------------------------------
------------------------------------------------------------
------------------------------------------------------------
------------------------------------------------------------
------------------------------------------------------------
------------------------------------------------------------
------------------------------------------------------------
------------------------------------------------------------
------------------------------------------------------------
------------------------------------------------------------
------------------------------------------------------------
------------tt----------------------------------------------
-------------------------------tt-----tt------taaa----------
---------------c--tta---------------------------actt--------
----tttt------a----ggg----tagc-----tt-------------------tt--
-----att-------aga-ttt--cg----tttga---------------ttttta----
--gatta-----------taatat-----------ta-tt--------attataaa-att
attcttat---------------tttgtgttt-----------------tt-----aata
gttttt---------tttattatt-attacatatt------------------------t
tgcatctca-------------------------------tgtatc-ttt--------ca
ctgctgca----------------------------catg--------------------
-------------tt--------aaatgt-----ct---g------t-aaagtgc-c---
---gtaa------------------------g-atg------c-------ta------ct
gagctttt--a------aagg-----cg-----ctata----t-----aaaac-------
---t-----aaatgtt------------------------------------tatt----
-----------------------------attaatatta---------------------
------------------------------------------------------------
------------------------------------------------------------
----------------------------------------------------------
>L2-57_DR|1478635
------------------------------------------------------------
------------------------------------------------------------
------------------------------------------------------------
------------------------------------------------------------
------------------------------------------------------------
------------------------------------------------------------
------------------------------------------------------------
------------------------------------------------------------
------------------------------------------------------------
------------------------------------------------------------
------------------------------------------------------------
------------------------------------------------------------
------------------------------------------------------------
------------------------------------------------------------
------------------------------------------------------------
------------------------------------------------------------
------------------------------------------------------------
------------------------------------------------------------
attttt-------------------tatgcac-----------------gt-----atcc
ttg--------------tat----------------------------------------
-------------------------------------------att-ttt--------tc
ctcatatt----------------------------ttg---------------------
-------------ta-t------atgtaa----------g------c-aaagcac-t---
---ttgt------------------------g-atg------c-------ta------c-
----tttt--a------aagg-----ca-----ctcta--------------a-------
---a------taagtt------------------------------------tatt----
-----------------------------attatta------------------------
------------------------------------------------------------
------------------------------------------------------------
----------------------------------------------------------
>L2-57_DR|1478636
ctttttggctcacaacaagatgcacaaagcatagcagaactttggatggttttgctataa
atttcaaacaaaacaaaaaaatccgggtgtagtatttgatgttaactttacatttgaacc
gcatatgcggaacacagtcaggacatatttttttttatcagagaaacattgccaaacttc
gtcccatgctgcccttttctgttgctgaaaaatgaatgaacacctttgtattttcccgta
ctgattattgtaacgcttcgctgcctggagttcaaaaagctactctaaaaaacttacaat
tagttcaaaactcagc-agctagaattctgactaggaccagtgcaagagagcacataacc
cctattta---gaaaaatctgcactggcttcctgtcag-------------ttttcaaat
tgattttaaaattctcatgtttgcgtacaagg-----ccttg--aatggtctagc----a
ccacaat---------atttatctgaa--tttttaatcccatacactcctagaca-----
--tgctttacgct-----cgtctgatgc---tg-gtcctt--taactgctcagtcaa---
c------gtggataacatt-------tatgggag-------a-ccg--------------
-ggcattctcttcat------tggcacc-----taaa-ttgtggagc----------tct
tcac-----a--ct----ctga-------ttttcacaa-----------tgca-----ta
at-cc-------------ct-ga----gta-tt-----tt------taaa----------
--tca-tct------c--tta------aagc---------tt------------------
------------------------------------------------------------
-------t-------ttt-ttt--ct----ttt-----------------ttttta----
--gatc------------tattat-----------ta-ta--------att---------
---ttt-------------------tgtgttt-----------------tt-----gatt
att--------------tat-tta-attacatatt-------------t----------t
tgcattca----------tacttttga------------gtacatc-ttt--------ta
ctccagta----------------------------cat---------------------
-------------tt---------tatgt-----ct---g------t-aaagtgc-a---
---ttga------------------------g-atg------c-------ta------c-
----tttt--a------aagg-----tataaatctata----t-----aaaaa-------
---t------taagt----------------ttat-----------------tact----
-----------------------------atta---------------------------
------------------------------------------------------------
------------------------------------------------------------
----------------------------------------------------------
>L2-57_DR|1478637
------------------------------------------------------------
------------------------------------------------------------
------------------------------------------------------------
------------------------------------------------------------
------------------------------------------------------------
------------------------------------------------------------
------------------------------------------------------------
------------------------------------------------------------
------------------------------------------------------------
------------------------------------------------------------
------------------------------------------------------------
---------------------------c--------------------------------
------------------ctaa------------------------------------ga
at------------------------------------tt------tgaa----------
-atta-tcg------c--tta----aaaaacgta----------------ct--------
----tttt------a----ggg----tagc-----tt-------------------tt--
-----att-------taa-tat--ta----tttga-cttttatatg--a-ttttta----
--gatc------------tgttac-----------ta-tt-----------------att
attttt-----------------ttcgtgttt-----------------tt-----aacc
atc---------------------------------------ccatttc----------t
tgcattga----------tcct------------------tgtgtc-ttt--------ta
ctgctgca----------------------------cat---------------------
-------------tt-t------atgtct----------g------t-aaagggc-c---
---ttaa------------------------g-att------t-------ta------c-
----ttct--a------aagg-----tg-----ctat-----------------------
------------------------------------------------------------
------------------------------------------------------------
------------------------------------------------------------
------------------------------------------------------------
----------------------------------------------------------
>L2-57_DR|1478638
------------------------------------------------------------
------------------------------------------------------------
------------------------------------------------------------
------------------------------------------------------------
------------------------------------------------------------
------------------------------------------------------------
------------------------------------------------------------
------------------------------------------------------------
------------------------------------------------------------
------------------------------------------------------------
------------------------------------------------------------
------------------------------------------------------------
------------------------------------------------------------
------------------------------------------------------------
-------------------------------------------------------ag---
---------------------aa-catggc------------------------------
-----ct--------taa--------------------------------ctttt-----
------------------actttc-------a---tg-aaga------tgac-----act
----caaa-----------tctatatacactc-------a--------aaa---ccagat
gacaatatgtttactttcttttcc-ag--------------------tg----------t
ctttctcaaatttaaaaatagatgtt--------------tgaaa---------------
-------------------cttactggtttactg--caccagttgtgcaaagcagagcag
actttt-gtacggtt----gg--ctctgc-----tt----------t-agagttt-taa-
[truncated: 197,948 more chars]
