# Supplementary material for: Zebrafish transposable elements show extensive diversification in age, genomic distribution, and developmental expression
Source: Genome Res. 2022 Jul;32(7):1408–23. doi: 10.1101/gr.275655.121 (PMC9341512; doi:10.1101/gr.275655.121)
Supplement: Supplemental Material [file supp_gr.275655.121_Supplementary_data_2.tar.gz › supp-data-2/Copia-11K_DR-LTR.mafft.fa]

>Copia-11K_DR-LTR|89903
------------------------------------------------------------
----------------------------tgttccagtcac----cagtgttctagc--t-
----attgcaga-----------tcgttggagaac-----tacaac-tct--gcta-cca
aa-tggact-------------acaaatcacag-catgcac-------------------
------------------------------------cac--gcacacac---accggttc
ctgattctgt---ctga---ttgaaaacac-------tcacagct-gaagctg-ctcaag
gac-------tc-----acagtctatt-------tataca------------c-cacatt
tg---cttac--acacat-----tg-----------ctgagtg-----tta---tttgtt
tgtt-------tgttagtc-aag--ctaatc-----------ttt-aca-------aagt
g-tttcatttacatatc--t-------agccgtgt-------tctttgatccttgccg-t
-------------------------------gtttta---tgtagtctttttc-tagcct
tgttccttgtttat-ct--cac-ctttctttgggttttacca-tttgcttg-ttcatcta
caaca----tcttctggaatatc---tatatgaacccgattgctcctg--tg-ttgaccg
tt-gcctgcctgacca-tt--ctgtt----gaattaa---tctg----catt-tgaattc
actcctctg-tgaaagcctct-ctc-aggtaca
>Copia-11K_DR-LTR|89904
------------------------------------------------------------
----------------------------tgttacagtcac----cagcaaaatagc--t-
----actgcgga-----------tcgctgaagaac-----tgcaaa-tct--gcca-cta
aa-cgaact-------------acaactcccag-tttgcac-------------------
------------------------------------agc--acacacac---acctatcc
ctgatcccca---gtgat----------------------------gaacctg-ctaaag
gac-------tc-----atggactatata-----tataca------------c-cacaca
tg---tacac--------------------------------------------------
------------------------------------------------------------
------------------------------------------------------------
------------------------------------------------------------
------------------------------------------------------------
------------------------------------------------------------
------------------------------------------------------------
---------------------------------
>Copia-11K_DR-LTR|89905
ctcctggacctgttgaccctgttgacccttgcctgatttacgatcattgtaaacaaatct
gcatttggattccactccttcagttacatgttatggtcac------------cagc--c-
----actgcgga-----------tcactggagaac-----ta----------------ca
aa-tgcact-------------aaaaatcacag-catgcac-------------------
------------------------------------cat--gcacacac---accggttc
ctaatctcgt---ctga---ttgcaaacac-------tcacagct-gaagctg-ctcaag
gat-------tcattacacagactatt-------tataca------------c-cacatt
tg---ctcaa--acacat-----tg-----------ctgagtg-----ttg---tttgtt
tgttt------tcttagttaaaa--agaacctgtaac-----ttt-acg-------tagc
atttccatttccttgtt--t-------agccatgt-------tctttgaatctagt----
-------------------------------gtttta---agttatctattcc-tagcct
tgttcctagtttat-ct--tac-ctttctccagttttgacta-cttgcctg-tttatcga
tgatg----atttctggattatc---taaataggggtgctcaatcctg-ttc-ctg----
------------------------------------------------------------
---------------------------------
>Copia-11K_DR-LTR|89906
------------------------------------------------------------
------------------------------------------------------------
--------cagt-----------ttgctaaagaac-----tacaaa-ttt--gctg-tta
ta-tggact-------------acaagccctgt-catgcag-------------------
------------------------------------cgc--tcactcac---accggttc
ctcattccg----ttga---ttacacacacttcacagacacagct-gaagctc-atcatt
cat-------tcattacccaaacta-----------------------------------
------------------------------------------------------------
------------------------------------------------------------
------------------------------------------------------------
------------------------------------------------------------
------------------------------------------------------------
------------------------------------------------------------
------------------------------------------------------------
---------------------------------
>Copia-11K_DR-LTR|89907
------------------------------------------------------------
----------------------------tgttacagtcac----ctgtgatctagc--t-
----actgcaga-----------tcactaaagaac-----tacaac-tct--gcca-cca
aa-tggact-------------acaaattacag-catgtac-------------------
------------------------------------cac--acacacaa---acctgctc
ctaatctcgt---ctgt---ttgcaaacat-------tcacagct-gaagctg-ctcaaa
gaccct--aaccctaacccagactatt-------tataca------------c-cacatt
tg---ctcac--acacat-----tg-----------ctgagtg-----ttg---tttgtc
tgttt------taaaagtt-aaa--tgaacctgtaac-----ttt-atg-------tacc
cttctcctttccttgtc--t-------agctttgt-------tctttaattcttgt----
-------------------------------gtttta---tgttatgtactcc-tagcct
tgttcctagtttat-tt--tac-ctttctctggttttgacta-tttgcctactttattga
cgacg----gcttctggattacc---tatatctacctgattgttcctg-ttg--------
---cctgattttacaa-cc--attaa----aagtaaa---tctg----catt-tagattt
gcacctttg-tgaaagcctcc-ttc-agttaca
>Copia-11K_DR-LTR|89908
------------------------------------------------------------
------------------------------------------------------------
------------------------------------------------------------
------------------------------------------------------------
------------------------------------------------------------
-------cgg---ctat---ttggacaca-------ctcacagcc----gctg-ctcatt
ctt-----actgattttatggactatatac----tgtatac----------tc-ctca--
-----ctcac--acacat-----tg-----------ctgagtc-----ttgttatttgtt
tgtta-----------------------acctgtaac-----tta-atg-------aagc
acttcc-------------t-------ggccatgt-------ttcctgtttctagcct-t
-------------------------------gtttat---tatttcctcttcc-tagcct
tattctgtgctaat-ca--tgc-ctggttcctgtattgacca-tttgcccg-tttctcga
ctaca----ccttctgtagttcc---ttcatgtacctgcttgcttctg-tgg-ttgaacc
tt-gcctgccagactgatt--atttc---taaataca---actg----caca-tggattc
-----tctgttgccagcatcc-ttc-agcta--
>Copia-11K_DR-LTR|89909
------------------------------------------------------------
------------------------------------------------------------
-------gcaga-----------tcgatatagaac-----tacaaa-tcc--actg-gta
ta-tggact-------------aaaagttcagt-cgtgcac-------------------
-----------------------------------------tcgcactc---acctgttc
gggattctg----ctga---ttgcgcacac-------acacaatc-ccaatta-cttatg
gtt-------tcatt---------------------------------------------
------------------------------------------------------------
------------------------------------------------------------
------------------------------------------------------------
------------------------------------------------------------
------------------------------------------------------------
------------------------------------------------------------
------------------------------------------------------------
---------------------------------
>Copia-11K_DR-LTR|161700
------------------------------------------------------------
----------------------------tgttgcagtcac----cagagatctagc--t-
----actg-----------------------ctac-----tataac-tca--gcca-tga
aa-tgcact-------------acaaatcccat-catgcac-------------------
------------------------------------cgc--tcacacac---accgcttc
ctaatcgcat---ctga---ttgcacac---------tcccagct-gaagcta-ctcaag
cac-------tcattacacaggctatt-------tattgg--------------------
-----ctcac--acacat-----tgcgagtgttattacgagtg-----ttt---tttgtt
tgttt------tgttagtc-aaa--caaacctgtcac-----ttt-atg-------tagc
gttttcatttccttgtc--t-------agccgtgt-------tctttgattcttgtgttt
a---------------------------------------tgttat-------ttagcct
tgttcccagttgat-ct--tat--------------------------------------
------------------------------------------------------------
-----------------ct-----------------------------------------
---------------------------------
>Copia-11K_DR-LTR|161701
------------------------------------------------------------
----------------------------tgtaacagtcaa----cagatcgcta------
------cacaga-----------tcgctaacaaac-----cacaaa-ttt--gcca-ttt
ca-agaact-------------acaagttccagtcatgcac-------------------
------------------------------------------cacacac---accggttc
ctgatcccgc---ttga---ttacac-----------tcacaact-gaagctg-ctcaaa
gac-------tgattagttggactata-------tatata--------------------
------------------------------------------------------------
------------------------------------------------------------
------------------------------------------------------------
------------------------------------------------------------
------------------------------------------------------------
------------------------------------------------------------
------------------------------------------------------------
---------------------------------
>Copia-11K_DR-LTR|161702
------------------------------------------------------------
----------------------------tgttacagtcac----aagtaatctagc--t-
----gctgtgaa-----------ttgctggagaac-----tacaac-tct--gcca-caa
aa-tggact-------------acaaatcacag-catgcag-------------------
----------------------------------catgc--tcacacac---accggttc
ctaatctcat---ctga---tagcaaacac-------tcacagct-gatgctg-atcaag
g-----------aatacacagactatt-------tatata------------c-cacatt
tg---cttac--acgcat-----tg-----------ctgagtg-----ttt---tttgtt
tttgt---------tagtctaaacccaaacttgttcctgaagtcctgca---ta------
--tcttagctccaacccaatcaaacaaacctgaac--aagctaattaaggtcttacta--
-----agtatacctgaaacaccaaggcaggtgtgttg--aggcaagttggagc-taaact
ggagcctaagttgg-----agc-ctttctccggttttgacaa-tttgcctg-tttattga
caacg----acctctggattatc---tgtatgaaatcgattgctcttg--tg-ttga---
-----ctgcctgatta-----atgtt----gaataaa---tctg----catt-tggattc
actcctctg-tgaaagccttt-ttt-agttaca
>Copia-11K_DR-LTR|161703
------------------------------------------------------------
----------------------------tgttacagtcct----taacaatctaac--t-
----actgcaga-----------tcgctggacaac-----cacaaa-tcc--cccacata
ta-cgaact-------------acaacttccag-catgcac-----------------c-
-----------------------------------------gcacacac---accggttc
ctcattctg----ttga---ttacacaaac-------acacagctggatgctg-------
------------------------------------------------------------
-----atcac--acacat-----tg-----------ttgagtg-----tta----ttgtt
tgttt------tgttagttaaga--tgaacctgtaac-----ttt-agg-------tatc
a-tttcatttgcatatc--t-------agttgtgt-------tctttgatccttgttg-t
g------------------------------tttata---tgtaatctgtttc-tagtct
tgttctttgtttat-ct--tac-cttgctccggttttgacta-tttgcctg-cttatc--
tgacg----acttctggattatc---tgtatatacctgattgcttttg--tg-ttgactg
tt-gcctgcctgacca-tt--ctgtt----gaataaa---tctg----catt-tggattc
actcctctg-tgaaagcctcc-ata-agttaca
>Copia-11K_DR-LTR|161704
------------------------------------------------------------
-----------------------------gttacagtcac----caacgatgtagc--t-
----actgcagt-----------ttgcagcagaac-----taaaac-tct--gcca-cta
aa-tggact-------------acaaatcacag-tatgcac-------------------
------------------------------------tgg--gcgtacgc---accggttc
ttgattccat---ctga---ttacaaacac-------tcagagca-gaagatg-ctcaag
gac-------acattacacagactatt-------tataca------------c-cacatt
tg---ctcac--aca---------------------ctcagtg-----tta---tttgtt
tgttt------tgttattc-aaa--cgaacctgtaac-----ttt-aca-------aagc
g-tttcatttccatgtc--t-------agtggtat-------tcttggatctatgtca-t
-------------------------------gtttta---tgtaatctattcc-taaact
tgttccttgtttat-gt--tac-ctttatctgcttttgcctg-------------gtaat
agacg----acttctagattatc---tgtatgaacccgattgctcatg--cg-ttgaccg
tt-gcatgcctgacta-----atgtt----gaataaa---tctg----cctt-tggattc
gctcctctg-taaaa------------------
>Copia-11K_DR-LTR|161705
------------------------------------------------------------
-------------------------------tatgattat----cagcaatctagt--g-
----attgcaaa-----------tcgctaacggac-----aacaaa-tcc--acca-tt-
-a-tggaca-------------acaagatccagtcatgcac-------------------
------------------------------------cac--acacactcacaaccagttc
ctgatcaggg---ctaa---ttgcataca-------------------------------
------------------------------------------------------------
------------------------------------------------------------
------------------------------------------------------------
------------------------------------------------------------
------------------------------------------------------------
------------------------------------------------------------
------------------------------------------------------------
------------------------------------------------------------
---------------------------------
>Copia-11K_DR-LTR|234572
------------------------------------------------------------
----------------------------tgttacagtcaccatgcagcgatctagc--t-
----actgcgga-----------tcgctggagaac-----tacaac-tct--gcca-cca
aa-tggact-------------acga---acag-catgcac-------------------
------------------------------------cgt--acacacac---accggttc
ctgatccctc---cgga---ttgcaaacac-------gcacagct-gaaactg-ctcaa-
------------------------------------------------------------
------------------------------------------------------------
------------------------------------------------------------
------------------------------------------------------------
------------------------------------------------------------
------------------------------------------------------------
------------------------------------------------------------
------------------------------------------------------------
---------------------------------
>Copia-11K_DR-LTR|234573
------------------------------------------------------------
----------------------------tgtcacaatcac----cagcaatcaagt--c-
----tatacaga-----------tcactggagaac-----tacaaa-tct--atca-cca
aa-aaaact-------------acaaatcctgt-catgcac-------------------
------------------------------------------ctcacac---acctgttc
cggttctcct---ttga---tgccacaca-----------cggccgggagctg-ctcaag
gac-------tgattacagtgactata-------tatact---------------gcact
gt---ttgac--acactt-----tg-----------ctgagtc-----ttg---tttgat
ttata-------------------------------------ctt---------------
------------------------------------------------------------
----------------------------------------tgttag--------------
------------------------------------------------------------
------------------------------------------------------------
------------------------------------------------------------
---------------------------------
>Copia-11K_DR-LTR|234574
------------------------------------------------------------
----------------------------tgttacagtcac----cagagatctagc--t-
----actgcgga-----------tcgttggagaaa-----tg----------------ca
aa-cgaact-------------gcaacacccag-catgcac-------------------
--------------------------------agcacac--acacacac---accagttc
ctgatcccga---ctga---ttgcaaacga-------gcacagct-gaagctt-ctgaag
------------------------------------------------------------
------------------------------------------------------------
------------------------------------------------------------
------------------------------------------------------------
------------------------------------------------------------
------------------------------------------------------------
------------------------------------------------------------
------------------------------------------------------------
---------------------------------
>Copia-11K_DR-LTR|311744
------------------------------------------------------------
------------------------------------------------------------
------------------------------------------------------------
------------------------------------------------------------
----------------------------------------------------------cc
tagatctct----atga---ttgcaaatag-------acacaggt-gaagctg-ttca-g
gac-------taattacacagactata-------tataca------------c-ctctca
aa-----cac--acacgt-----tg-----------caggagt-----gt----------
------------------------------------------------------------
------------------------------------------------------------
------------------------------------------------------------
------------------------------------------------------------
------------------------------------------------------------
------------------------------------------------------------
---------------------------------
>Copia-11K_DR-LTR|311745
------------------------------------------------------------
----------------------------tgtgacattcac----cagcgatctaat--ct
taaacacacaga-----------tcgc-aaagaac-----aataaa-tct--gcga-ttg
ta-tggact-------------acaagatccagtcgtgcac-------------------
------------------------------------tgc--acatacac---accagatc
ctaatcccgg---ctga---ttgctaacac-------acacagcg-gaagc---------
------------------------------------------------------------
------------------------------------------------------------
------------------------------------------------------------
------------------------------------------------------------
------------------------------------------------------------
------------------------------------------------------------
------------------------------------------------------------
------------------------------------------------------------
---------------------------------
>Copia-11K_DR-LTR|394323
------------------------------------------------------------
------------------------------------------------------gt--t-
----actgcgga-----------ttgctggagaac-----tacaaa-tct--gtca-cca
aa-cgaact-------------acaactcccag-catccac-------------------
------------------------------------tat--gcacacac---agcggttc
ctgatcccga---ctga---ttgcaaacaa-------gcacagct-aaagctg-ctcaaa
gac-------ccattatatggactttt-------tatata------------g-caca--
-----cacac--tgatat-----tg-----------ctgagtc-----ttg---ttggta
t------------------------taaccctgtaac-----ttt-acgaac---ataac
attttc-------------t-------agtagagttt-----tccttg------------
----------------------------------------tattat-----cc-ttgtct
tgttctttgtttac-gt--tgt--------ctgcatcgatca-tgtgcctg-tttcctga
ctt-----tgcttctggattacc--atgtat-tacctgtttgcacc--------------
------------------------------------------------------------
---------------------------------
>Copia-11K_DR-LTR|394324
------------------------------------------------------------
----------------------------tgttacagtcac----cagtgatctagc--t-
----actgcgga-----------tcgctggagaac-----tacaac-tct--gcca-cca
aa-tggact-------------acaaatcacag-catgcac-------------------
------------------------------------cgc--acacacac---accagttc
caaattt-----------------------------------------------------
------------------------------------------------------ctcatt
tg---ttggc--acacat-----tg-----------ctgaatt-----tta---ctcttt
tgttt------tgttaatc-aaa--cgaatctgtaac-----ttt-aca-------aagc
g-tttcatttctccgtc--t-------agccatgt-------tctttgatccttgtcg-t
-------------------------------gttttata----aatctattcc-tggcat
tgttcattgtttattct--tat-ctttcaccggttttgatca-tttgcctg-ttcatcga
cagcg----atttctggtttatc---cgtacgaacccggttgctcctg--tg-ttgactg
ct-gcctgcttgacta-tt--ctgtt----gaataaa---tcag----catt-tgaattc
actcatctg-tgaaagcctcc-ttc-agttaca
>Copia-11K_DR-LTR|394325
------------------------------------------------------------
----------------------------tgttacagtcac----cagagatctagc--t-
----actgtgga-----------ttgctggagaat-----tacaac-cct----------
------------------------------------------------------------
-----------------------------------------gcagacac-----------
------------------------------------------------------------
------------------------------------------------------------
-----------------------ag-----------------------------------
------------------------------------------------------------
------------------------------------------------------------
------------------------------------------------------------
------------------------------------------------------------
-------------------------------gacgtcaattgttcctg-tga-ttgacca
ct-gcctatatgacca-tt--ctctg---tcaatcaagatgctg----caat-tagaccc
tcaaccccattgtccattagt--------taca
>Copia-11K_DR-LTR|394326
------------------------------------------------------------
-----------------------------gttacagtcac----tagcgatctagc--t-
----actgcaga-----------ttgctggagaac-----tacaac-ttt--gcca-cca
aa-tggact-------------acagttcacag-catgcac-------------------
------------------------------------cac--acacacac---accagttc
ttaatctcgt---ctga---ttgcaaacaa-------tcacagct-aaagctg-ctcaag
gac-------tcatgaaacagactatt-------tataca------------a-tacatt
tg---ctctt--actcat-----tg-----------ctgagtg-ttggttg---tttgtt
tgttg------tgtaagttaaaa--cgaacctgtaca-----ttt-acc-------tagc
attttcattttcttgtc--t-------agccatgt-------tctttgattcttat----
-------------------------------gtttta---tattgtctactcc-taacct
tgtt--------------------------------------------------------
------------------------------------------------------------
-------------------------------aataaa---tctg----catt-tggattg
gctcctctg-tgagagcctct-ttc-agtttca
>Copia-11K_DR-LTR|477559
------------------------------------------------------------
--------------------------------------------cagctatctagt--t-
----attgcaga-----------tcaccggagaac-----tacaaa-tct--gccg-cca
t--tggact-------------acaaatcctgt-catgcac-------------------
------------------------------------ctc--ccacacac---acctgatt
ctgttctgattccctca---ttacaaac---------acacagct-gaagctt-gtca--
------tccctgatttccaggactata-------aataca------------c-ctcact
cc---ctcac--gttaga-----tg-----------ctgtctt----gttg---tttatc
tgtac-------------------------------------------------------
------------------------------------------------------------
------------------------------------------------------------
-------------------------------------------------tg---------
------------------------------------------------------------
-----------------tt--------------------------a--------------
---------------------------------
>Copia-11K_DR-LTR|477560
------------------------------------------------------------
----------------------------gataaacaacaa--------gactcagcact-
----agtgtgagg------------------gagtgagtttatagt-cctgaatcaggca
tg--------------------acaagcttcagctgtgtgt-------------------
------------------------------------------------------------
-------------gtaa---ttaggaaaaa-------tcagaaca---------------
------ggtgtg----------------------tgtgtaa-------------------
---------------------ggtg-----------------------------------
------------------------------------------------------------
------------------------------------------------------------
------------------------------------------------------------
-------------------------------------------catgac-----------
--------------------------aggat------------------ttg-tagtcca
tt-------------------------tggtggcaga---tttgt---------------
---------------------------------
>Copia-11K_DR-LTR|477561
------------------------------------------------------------
----------------------------tgttattatcac----catcagtgtttc--t-
----ttagcagg-----------ctgctggacaac---aa--------tc--acaa-tca
ac-tgcgct-------------acaaaccccat-catgcgc-------------------
------------------------------------ttc--actcacac---acctggca
tagatccccc---atga---ttgcaaacag-------acacggct-gaaggtg-ttca-g
gac-------taattacacagactgtt-------taaaca------------c-ctctca
aa-----cac--acacat-----tg-----------ctgagtc-----ttg---tccgga
tggcc-------------------------------------------------------
------------------------------------------------------------
------------------------------------------------------------
------------------------------------------------------------
--------------------------tgtatgttaccatttgctcctgattg--tgacca
tt-gtctgacta-----ttctctgtt----taataaa---tcca---gcatt-tgggtct
gcagctttcttt--agtttcc-ttc-tgtgaca
>Copia-11K_DR-LTR|477562
------------------------------------------------------------
----------------------------tgtcacaatcac----cagtgatctaat--c-
--------caca-----------tggctgaagaac-----tacaaa-tct--gcca-cca
aa-agaact-------------acaaatcccat-ttgac-------------------c-
------------------------------------tgt--acacacac---accagttg
cagtt---------------------------------cacagttggaagctg-atcag-
--------------tacacaggctatt-------tataca------------c-tacact
tg---cacac--acacat-----tg-----------ctgaatg-----tta---tttgtt
tgttt------tgttagtt-a------aacttgtaac-----ttt-act-------aagt
g-ttt----attatgtc--t-------agccgtgt-------tttttgatccttgttgtt
-------------------------------ttgtta---cttaatctatttc-tagctt
tgttccttgtttat-ct--tac-ctttctctggttttgaccattttgcctg-tttatcga
ggatg----acttctggatgatc---tgtatgtacccgattgcttctg--ta-ttgattc
tt-gcctgatttacta-tt--ctgtt----aaataac---tctg----caat-tagattt
gcattttcg-tgaaagcctcc-atc-a------
>Copia-11K_DR-LTR|477563
------------------------------------------------------------
------------------------------------------------------------
-------------------------------------------------------a-caa
aa-tggact-------------acaaaccacag-catgcac-------------------
----------------------------------tgcac--acacacac---accggttc
cttatcttgt---ctga---ttgcaaacac-------tcgcagct-gaagctg-ctcaag
gac-------tcattacacagaccatt-------tattca------------c-cacatt
tg---ctcac--acacat-----tg-----------ctgagtg-----tta---tttgtt
tgttt------tgttagtc-aaa--cgaacctttaac-----ttt-aaa-------aagc
g-tttaatttctatgtc--t-------agacatgt-------tctttgatccttgtca-g
-------------------------------ggttta---tgtaatctattcc-tagccc
tgtaccttgtttat-ca--tac-cttcctctaagtttgacca-tttgcctg-ttcattgt
caacg----acttctggattatc---tt--ttaacctgattgctcctg--tg-ttgaccg
tt-gcctgcctgacca-tt--ctgtt----aaataaa---tctg----catt-tggattt
actccaatg-tctaaaaatct-ttc-agttaca
>Copia-11K_DR-LTR|477564
------------------------------------------------------------
------------------------------------------------------------
----------------------------------c-----ttcaat-tct--gcca-cca
aa-tggacc-------------acaaatcacag-catgcac-------------------
------------------------------------cac--gcacacac---accggttc
ctgatctcgt---ctga---ttgcaaacaa-------acacagct-gaagctg-ctcagg
gactgtggactcattacactgactatt-------tatgta------------c-catatt
tg---ctcac--acacaa-----tg-----------ttgagtg-----ttg---tttgtt
tgttt------tgttagttaaaa--tgaacctgttcc----cttt-----tt--ct----
--tcttgtttccttacc--tt-----catctatctggtggcttatttacttttttttttt
ttttaaatgaacctgtaactttacggcattttttttattttgttatctagacc-tcagct
tgtttcttgtttat----------------cagctttgacaa-cttgcctg-tttatcaa
cgatg----gcttctggattatat-atatatgtacctgattgctccag-ttg-tagaccc
tt-gcctgatttacga-tc--attgt----aaataaa---tcta----tatt-tgtattc
acacctgca-tgaaagcttcc-ttt-atctaca
>Copia-11K_DR-LTR|477565
------------------------------------------------------------
------------------------------------------------------------
------------------------------------------------------------
------------------------------------------------------------
------------------------------------------------------------
--------------------------------------------------gcg-------
----------tt------------------------------------------------
------------------------------------------------ttg---tttatc
agttt-------------------------------------------------------
------------------------------------------------------------
------------------------------------------------------------
-------------------tgttttgccacctgtcctgacca-ttttcctgcttt--tga
ct---a--cactcttggattacc---tgtatgctcctgttgc-ccctg-tt--ttgacca
tt-gcctgtctgacta-at--ctct-----taaataa---actg----catg-tgaatcc
tcacctctgt-----------------------
>Copia-11K_DR-LTR|477566
------------------------------------------------------------
----------------------------tgtcacggtcac----cagcaatccagc--c-
----tgtgtaga-----------ttgctaatggac-----ttcaac-ttca---------
----------------------acatatcacgt-catgcac-------------------
------------------------------------tgc--tcacacgc---acctgttt
ctcattcag----ttga---ttacacaaac-------tcacggctttaaactg-ctcatg
aac-------tgattagatggact------------------------------------
------------------------------------------------------------
------------------------------------------------------------
------------------------------------------------------------
------------------------------------------------------------
------------------------------------------------------------
------------------------------------------------------------
------------------------------------------------------------
---------------------------------
>Copia-11K_DR-LTR|477567
------------------------------------------------------------
----------------------------tgttatgattat----ctgtcatctagc--t-
----gctgcaga-----------tcgctaacggac-----tacaaa-tct--gcca-tta
ct-tggact-------------acatatactat-catgcaa-------------------
------------------------------------cac--acacacac---ac------
------------------------------------------------------------
------------------------------------------------------------
------------------------------------------------------------
------------------------------------------------------------
------------------------------------------------------------
------------------------------------------------------------
------------------------------------------------------------
------------------------------------------------------------
------------------------------------------------------------
---------------------------------
>Copia-11K_DR-LTR|477568
------------------------------------------------------------
----------------------------------------------------------t-
----actgcgga-----------tcgctggtcaac-----tacaac-tct--gcca-cca
aa-tagatt-------------acaaatcccat-catgcacc------------------
-----acacacacacacacacacacacacacacacacac--acacacac---accagttc
tcaatctcgt---ctaa---ttgcaaacac-------tcacagct-gaagctg-ctcaag
gac-------tcattacacagacttattgaccatcataga------------c-cacatt
tc---cttac--acacac-----ag-----------ctgagtg-----ttg---tttgtt
aattt------tgttactaaaaa--caaacctgtaac-----ttt-acg-------tagc
attttgcattacttgtc--t-------agccgtat-------tctttgattcttg-----
----------------------------------------tgttatctactcc-tagcct
tgttcctaggttat-ctaatgc-ctttctccggatttgacta-cttgcctg-tttatcaa
caacg----atttcaggattatt---tatatgtatttgattgctcctg-ttg-ttgaccc
tt-gcctgatttacga-tc--attat----cagtaaa---tctg----catt-tggattt
gcacctctg-tgaaagcctcc-ttc-agttaca
>Copia-11K_DR-LTR|552789
------------------------------------------------------------
----------------------------tgttacagtcat----cagcgatctaac--t-
----actgcaga-----------tcactggagagc-----tacgaa-tct--tccacata
ta-cgaact-------------acaacttccag-catgcac-----------------c-
-----------------------------------------acacacac---acctgttc
ctgatccaga---ctgac-------------------gcacagct-gaagctg-ctcaag
aac-------caattata--------------gttttacag-------------cacaca
cg---cacac---------------------------tgagtc-----ttg---------
------------------------------------------------------------
------------------------------------------------------------
------------------------------------------------------------
------------------------------------------------------------
------------------------------------------------------------
-----------------tt-----------------------------------------
---------------------------------
>Copia-11K_DR-LTR|552790
------------------------------------------------------------
-------------------------------tacaattac----ctgcgatcta------
----tctgcgga-----------tcgctggagaac-----tacaac-tct--gtca-caa
ta-tggact-------------acaaatcacag-catgcag-------------------
------------------------------------cac--gcacacac---accggttc
ctaatctcat---ctga---tagcaaacac-------tcacagct-gaagctg-ctcaag
gac-------taatcacacagactatt-------tattta------------c-cacatt
tg---ctcac--acactt-----tg-----------ctgagtg-----tta---tttgtt
tgtttgtgttttgttagtc-aaa--tgaacctgtaac-----ttt-aag-------taac
------------------------------------------------------------
------------------------------------------------------------
------------------------------------------------------------
------------------------------------------------------------
------------------------------------------------------------
---------------------------------
>Copia-11K_DR-LTR|640489
------------------------------------------------------------
----------------------------tgttacgagcac----tagcgatccagc--g-
----attgcaga-----------tcgcaggagaag-----taaaaa-cac--actgctct
at-cgaact-------------acaagtcgcgt-catgcac-------------------
------------------------------------ctt--gcacacac-----ctgttc
cttatcacct--gtttg---tttg------------------------------------
------------------------------------------------------------
------------------------------------------------------------
------------------------------------------------------------
------------------------------------------------------------
------------------------------------------------------------
------------------------------------------------------------
------------------------------------------------------------
------------------------------------------------------------
---------------------------------
>Copia-11K_DR-LTR|640490
------------------------------------------------------------
----------------------------tgtcacagccac----cagcgatctaac--c-
----catgcaga-----------tcgctggagaac-----tacaaa-tct--gcca-gca
at-aaaact-------------acaaggtccaatcatgcac-------------------
------------------------------------tgc--acacacac---accggttc
ctaatcctgt---ttga---ttgcaaacat-------tcaaagct-gaagctg-ctcatg
gac-------taattacaagacacaca-------aacaca------------c-aa----
------------------------------------------------------------
------------------------------------------------------------
------------------------------------------------------------
------------------------------------------------------------
------------------------------------------------------------
------------------------------------------------------------
------------------------------------------------------------
---------------------------------
>Copia-11K_DR-LTR|640491
------------------------------------------------------------
----------------------------tgttacagtcac----cagcagtc------a-
----acagtcaa-----------tcactgaaggac-----tacagc-tct--gcca-cca
aa-tggact-------------acaaatcatag-catgcac-------------------
------------------------------------cgt--gcacccac---accggttc
gtaatctcgt---ctga---ttgcaaacac-------tcacagct-gaagctgtctctat
aat-------tcattacacaaactatt-------tataca------------c-cacatt
tg---ctcac--acacat-----tg-----------cttagtg-----ttg---tttgtt
tataa-------------------------------------------------------
------------------------------------------------------------
------------------------------------------------------------
------------------------------------------------------------
------------------------------------------------------------
----------------------------------------tctg----catt-tggattc
gcacctccg-tgaaaatctta-ttc-agttaca
>Copia-11K_DR-LTR|640492
------------------------------------------------------------
------------------------------------------------------------
---gtaaatata-----------tcctcatagaac-----taaaaa-tca--gcta-tta
ta-tggact-------------acaacttccagtcatgcac-------------------
------------------------------------tgc--acacacac---accagttc
ctaatcctgc---ctga---ttgctaactt----------------gaagctg-ttcaaa
------------gttagttggactatt-------ttcaca------------g-cacact
aa---ctgac--------------------------------------------------
------------------------------------------------------------
------------------------------------------------------------
------------------------------------------------------------
------------------------------------------------------------
------------------------------------------------------------
------------------------------------------------------------
---------------------------------
>Copia-11K_DR-LTR|640493
------------------------------------------------------------
----------------------------tgttagaatcaa----cagtgatcgagc--a-
----gctgcaaa-------------------aaac-----tacaaa-tct--acct-tta
ta-tggact-------------acacatccagt-catgc---------------------
------------------------------------cac--acacacac---accagttc
ctgatgacga---ttga---atacacacac-------acacagccggaggatc-gttatg
aac-------tgattacaaggactatt-------taaacag-------------cacaca
aa---cacat----------cagtg-----------ctgagtc-----ttg---------
------------------------------------------------------------
------------------------------------------------------------
------------------------------------------------------------
------------------------------------------------------------
------------------------------------------------------------
-----------------tt-----------------------------------------
---------------------------------
>Copia-11K_DR-LTR|640494
------------------------------------------------------------
------------------------------------------------------------
-----------------------------------------------tct----------
----------------------------------tatatgtt------------------
-----------------------------------------gcaaatac-----------
-------------------------------------tctcagtt--------catcgtg
gact------tgaacacagacacttat----------------c------ctc-cacaat
ggcggcacac-----------aatg-----------------------gtg---tttgtt
tgtttg------------------------------------ttt---------------
------------------------------------------------------------
------------------------------------------------------------
------------------------------------------------------------
------ag----------------------------------------------------
-----------------tt-----------------------------------------
---------------------------------
>Copia-11K_DR-LTR|725513
------------------------------------------------------------
----------------------------tgtctcaatcaa----cagctatctagt--c-
----cacacaga-----------tcgctggagaac-----tacaaa-cct--gtca-cca
aa-agaact-------------tcaaatctaat-cttcc-------------------c-
------------------------------------tgt--ttacacac---actagttg
cagttcactc--gctgg---ttgtgcac---------acacagctggaagctg-atcaag
aac-------tta--atacagactatt-------tataca------------c-cacatt
tg---cacac--acacat-----tg-----------ctgagtg-----ttt---tttgtt
tgttt------tgctagtt-aaa--cgaacctgtacc-----ttt-aca-------aagc
a-tttcatatccatgtc--t-------ggttgtgt-------tctttgatccttgtct-t
-------------------------------gtgtaa---tgcaatctattcc-tagtct
tgttccttgtttat-tg--ttc-ctttctctggttttgacca-tttgtctg-ttcatcaa
cgatg----acttctggatgatc---tgtatgtacccgattgctcctc-tta-ttgaccc
tt-gcct---ttacaa-tt--cttgt----caataaa---tctg----catt-tggattt
gcagctcgg-tgaaagccttc-ttc-agttac-
>Copia-11K_DR-LTR|725514
------------------------------------------------------------
------------------------------------------------------------
--------------------------------aac-----tacaaa-tcc--gcaa-tta
ca-tggact-------------acatatcacag-tatgcacaatacacacatacacaaca
cacac---------------------------acagcac--ataaacac---gccagttc
ctgatcctgt---ctga---ttgcaaacac-------tcacatct-gaagctg-ctcatg
gac-------tgattaca-ggtctatt-------aaaaca------------g-caca--
------------------------------------------------------------
------------------------------------------------------------
------------------------------------------------------------
------------------------------------------------------------
------------------------------------------------------------
------------------------------------------------------------
------------------------------------------------------------
---------------------------------
>Copia-11K_DR-LTR|725515
ctttgattcttgtgttttatgttatctcttgcctgtttattgatgatggcttctggattt
ctatttgtacccgattgcttctgttgtgatttacgatcaacgaacctggatcttgc--t-
----actgcgga-----------tcattggagaac-----tacaac-tct--gcca-cca
aa-tggact-------------acaaatcacag-catgtacc------------------
-----------------------------------------gcgcacac---acctgttc
ctaatctcat---caga---ttgcaaacact------tgacagct-atagctg-ttcaag
gac-------tcaataaacagactcatcactatttaaata------------c-cacgtt
tg----------------------------------------------------tttgtt
ttttt------cgtta----aaa--caaacttgtaac-----ttt-atg-------tagc
attttcgttttcttgtc--t-------agccgtgc-------tctttaattcttgtca--
------------------------------------------------------------
--ttca------------------------------------------------------
------------------------------------------------------------
-----------------tt-----------------------------catt--------
----------------------ttcttgt----
>Copia-11K_DR-LTR|725516
------------------------------------------------------------
----------------------------------------------------taga--t-
----actgcaga-----------tcacaggagaac------------tct--gcca-cca
aa-tggaca-------------acaaatcacag-catgcac-------------------
------------------------------------cgt--tcacacac---accagctc
ctattctcgt---ctga---ttgcaaatac-------tcacagct-gaagctg-ctcaag
aact----cattattacatagactttt-------tataaa------------c-ttcatc
tg---ctcac--acacat-------------------tgagtg-----ttg---tttgtt
tgttt------tgttagttaaaa--caaacctgcaac-----ttt-aag-------tagc
atttttattt--------------------tgtgt-------tctttaattcttgc----
-------------------------------atttta---tgttatctactcc-tagcct
tgttccaagtttat-ct--tac-ctttctctggttttgacta-cttgcctg-tttatcaa
cgacg----acttctgcattatc---taaatgtacccgattgctcctg-ttg-ttgaccc
tt-gcctgacttacaa--------------------------------------------
---------------------------------
>Copia-11K_DR-LTR|725517
------------------------------------------------------------
----------------------------tgttacagtcac----cagcaatctagc--t-
----actgcaga-----------ccactggataac-----tacaac-tct--gcta-cca
ca-tggact-------------acaaatcacag-catgcgc-------------------
------------------------------------cac--ccacacac---actagtgc
ctaatctagt---ctga---ttgcaaatac-------tcacagct-gaagctg-ctcaag
cac-------tcatcacacagactatt-------tataca------------t-caaatt
tg---ctcac--acacat-----tg-----------ttgagtg-----ttg---tttgtt
t--------------tgttaaaa--caaacctgtaac-----ttt-aca-------taga
gtttttatttccttgtc--t-------aaccgttt-------tcttggatggttgt----
-------------------------------gtttta---tgttatttactcc-tagcct
tgttcctagtttat-ct--tac-ctttctctggttttgacta-cttgactg-tttatcga
caacg----gcttctgggttatc---tatatgtacccgattgctcctg-ttg-ttgaccc
tt-gcttgacgtacga-tc--attgt----aaataaa---tctg----catt-tggat--
-------tg-agagagcctcc-ctc-ag-----
>Copia-11K_DR-LTR|725518
------------------------------------------------------------
------------------------------------------------------------
--------caga-----------ttgctagagaac-----tacaac-tct--gcca-cca
aa-tggaca-------------acaaatcactg-catgcac-------------------
------------------------------------cgcaaatacacac---accagttc
ctaatctcac---ctga---ttgcaaatac-------tcacagct-gaagctg-atcaag
gac-------tt-ttacacagattatt-------tataaa------------c-cacatt
tg---ctcac--acacag-------------------agactg-----ttc---tt----
-----------tattagttaaaa--caaacctgcaac-----ttt-acg-------tagc
atttttattt--------------------tgtgt-------tctttgattcttgc----
-------------------------------gtttta---tgttatctactcc-gagcct
tgttcctaggttat-ct--tac-ctttcactggttttgacca-tttgcttg-tttatcaa
cgacg----acttctagattatc---tatatgtacctgactgctcatg-ctg-ttgagcc
tt-gcctgatttatga-tc--attgt----aaataaa---tctg----catt-tggatt-
---------------------------------
>Copia-11K_DR-LTR|807319
------------------------------------------------------------
----------------------------tgttacagtaac----cagtgatctagc--t-
----ggtgcggg-----------tcgctagagaac-----tacaac-tct--gcca-cca
aa-tggact-------------acaaatcacag-catgcac-------------------
------------------------------------cgc--acacacac---accagctc
ctgatcccat---ctga---ttgcaaacac-------tcacagct-gaagctg-ctcacg
gac-------tctttacacagactatt-------cataca------------c-catatt
tg---ctaac--acacat-----tg-----------ctgagtg-----ttg---tttgtt
t----------tgctagttaaaa--cgaacctgtaac-----ttt-acattttttgtagc
attttcatttccttgcc--t-------agccgtgt-------tttctgattcttgt----
-------------------------------gtttca---tgttatctactcc-cagcct
tgttcctagtttat-ct--ttc-ctttctcagattttgacta-cttgcctg-tttatcga
ca-cg----acttctggattatc---tttatgtacctgattgctcctg-----ttgaata
tt-gtctgattttcta-tc--attgt-----aattag---tcta----catt-tggattc
gcacctttg-tgacagcctcc-ttc-actta--
>Copia-11K_DR-LTR|807320
------------------------------------------------------------
------------------------------------------------------------
------------------------------------------------------------
------------------------------------------------------------
------------------------------------------------------------
-------------------------------------------------gctt-------
----------tg------------------------------------------------
------------------------------------------------tca---ttgttt
tatgt-------------------------------------------------------
------------------------------------------------------------
------------------------------------------------------------
-------------------tgtcttgccatctgtcccgacca-tttgcctgttttgctgt
ct---a--cacttttggat---------taggttactttttg-tttct-gt--ttgacca
tt-gcctgcctgacta-tt--ctct-----taataaa---tatt----cacattggatgc
tcaactctgttgtatagcgccccttctgttaca
>Copia-11K_DR-LTR|807321
------------------------------------------------------------
--------------------------------------------------tctaca----
----------------------------------------tataccctct--gccactta
tc-tagact-------------acactaaccac-aatacct-------------------
------------------------------------tgc--acccacac---acctgtac
ctgtttatccc-tctgg--attttgattaca---ctgacacagct-gca----------g
gac-------attacacatccgctata-------taagca------------c-cacttc
ca---cacac--cttaat-----tg-----------ctcagta-----ttgt--------
------------------------------------------ttt-atg-----------
-------------------t----------------------------------------
----------------------------------------tgggat--------------
-----------------ag------------------------tttctc-----------
--------------------------agtat-----------------------------
-----------------tt---------------------ccta----tattcttgtttt
gct------------------------------
>Copia-11K_DR-LTR|807322
------------------------------------------------------------
----------------------------tgttacagtcac----cagcgatctagc--t-
----actgcaga-----------tcgctggagaac-----tacaac-tct--gcca-cca
aa-tggaca-------------acaaatcacag-catgcac-------------------
------------------------------------ctc--agacacac---atactttc
cccatctcat---ctga---aagcaaacac-------tcacagct-gaagctg-ctaaag
gac-------tcattacacagac-att-------tataaa------------c-tacatt
tg---ctcac--acacat-----tg-----------ctggggg-----cta---tttgtt
tgttt------tgttagtc-caa--tgaacctgtaac-----ttt-act-----------
------------------------------------------------------------
--------------------------tttaagcgtta---tgtaacctattcc-tagcct
tatttcttgtttat-ct--tac-ctttccatggttttgacca-attgcctg-ttcatcga
cgaaga-------ctggattatc---tgtatgtacccgattgctgctg--tg-ttgaccg
tt-gcctgcctgatca-tt--ctgttaa--aaaaaaa---tctc----catt-tgaattc
acatctcca-tg-aagcctcc-ttt-tgttaca
>Copia-11K_DR-LTR|807323
------------------------------------------------------------
----------------------------tgttatgtttac----cagcaatgtagc--t-
----tttgcaaa-----------tcactggtgacattc---------cct--atcattct
cc-aaaact-------------acctatcccat-catgccc-------------------
------------------------------------cac--agttaccc---accagttt
caggtctcct-ccttga---ttacatacac-------agaaagct-aaagctg-atcagg
act---------gatccattgactatt-------tataca------------c-caca--
------------------------------------------------------------
------------------------------------------------------------
------------------------------------------------------------
------------------------------------------------------------
------------------------------------------------------------
------------------------------------------------------------
------------------------------------------------------------
---------------------------------
>Copia-11K_DR-LTR|807324
------------------------------------------------------------
----------------------------tgttacagtcat----cagtgatctagc--t-
----actgcaga-----------tcgctgaagaac-----tacaac-tct--gcca-cca
aa-tgaact-------------acaaatcacag-catgcac-------------------
------------------------------------cat--gcacacac---accggttc
caaatctagt---ctga---ttgcaaacac-------tcacagct-gaagat--------
-gc-------tcgttacacagactatt-------tataca------------c-aacatt
ta---ctcac--acacat-----tg-----------ctgagtg-ttggtaa---tttgtt
tgtta------tgttagttaaaa--ctagcctgttac-----ttt-acg-------tagc
g-tttcatttccatgtc--t-------agttgtgt-------tctttgatccttttca-t
------------------------------gttttta---tgtattctgtttc-tagtct
tgttctttgtttat-ct--tac-ctttctccagttttgacta-tttgcctg-cttatcga
caatg----acttctggtttatc---tgtatatacccgattgctcctg--tg-ttgactg
tt-gcctgcatgatca-tt--ctgtt----gagtaaa---tc---------------ttc
actcctctg-taaaagtcttc-ttc-agttaca
>Copia-11K_DR-LTR|807325
------------------------------------------------------------
------------------------------------------------------------
------------------------------------------------------------
------------------------------------------------------------
------------------------------------------------------------
--------------------ttggtaat--------------------------------
------------------------------------------------------------
------------------------------------------------------------
---------------------aa--caaacctgtaac-----ttttacg-------taga
ataataatttccttgtc--t-------agccatgt-------tttttaattctt---g-t
-------------------------------gtttta---tgttatcta-----tagcct
tgttcctagtttgt-cc--tac-atttctcctattttgacta-cttgcctg-tttatcaa
caaca----acttctggattatc---tgtatcaacctgatttctcctg--tg-tttaccg
tt-gcctgcctgtcca-tc--ctgtg----gaat-at---catg----catt-tgcattc
gatcctctt-tg---------------------
>Copia-11K_DR-LTR|883109
------------------------------------------------------------
------------------------------ttacagtcac----cagcgatctagc--t-
----a----------------------------------------c-tct--gcta-cca
aa-tggact-------------acaaatcacag-catgcac-------------------
------------------------------------cgc--gcacacac---accggttc
ctaatctcgt---ct---------aaacac-------tcacagtt-gaagctg-ctcaag
gac-------tcattacacagactatt-------aataca------------c-cacatt
tg---ct--c--acacat-----tg-----------cttagtg-----tta---tttgtt
tgttt------tgtttgtc-gaa--cgaacctgtaac-----ttt-aca-------aagc
g-tttcatttctttgtc--t-------agccatgt-------tctttgatccttgt----
------------------------------------------------------------
------------------------------------------------------------
------------------------------------------------------------
------------------------------------------------------------
---------------------------------
>Copia-11K_DR-LTR|883110
------------------------------------------------------------
------------------------------------tcat----gatcaatttaaga-c-
----tatgcaga-----------tcgctggggaac-----tacaca-tcg--gccg-ccg
ca-tgacct-------------tcaactaccag-gatgctt-------------------
------------------------------------tgc--accaatcc--ctcctgcca
caactgacag---tcat---ttgggcacac-agacgcacatagtt----gctg-ttcatt
acc-----actgatttcatggactatata-------tacag----------ct-cact--
-----cacac--acacat-----gg-----------ctgagtc-----ttgttgtttgtt
cgtta-----------------------acctgtaac-----ttt-aca-------aagt
gtttct-------------t-------taagatgc-------t-----------------
------------------------------------g---tgtttcctgttcc-tagcct
tgttctttgtttat-cg--tgc-ctgttacctgtattgacta-tttgcctg-tttctcga
ctaca----ccttctggattttc---tgcatgtacccatttgctcctg-tgg-ttgacac
tt-gcctggttaactgatt--atttc---taaatgaa---actg----cact-tggattc
tcaattccgttgccagcatcc-ttg-agttaca
>Copia-11K_DR-LTR|883111
------------------------------------------------------------
---------------------------------cagtcac----cagcgatcaaac--t-
----actgcgga-----------tcgctggagaat-----tacaacttct--gcta-cca
aa-tggact-------------acaaatcacag-cgtgcac-------------------
------------------------------------tac--gcacacac---accggttc
ctaatctcgt---ctga---ttgcaaacac-------tcacagct-gaagctg-ctcaag
gac-------tcattacacagactatt-------tataca------------c-caagtt
tg---ctcac--acacat-----tg-----------ctgagtg-----ttg---tttgtt
t----------tgctagtaaaaa--cgaatctgcaat-----ttt-acg-------tagc
atattaattttcttgtc--t-------agccgtgt-------tcagcgatttttct----
-------------------------------ttttta---tgttatctactcc-tagcct
cgtttctaggttat-ct--tac----------cttttgacta-cttgcctc-tttatcga
caatg----acttctggat------------gtacccgattgctcctg-ttg-ttgacgc
tt-gccggatttacga-tc--attgt----aaataaa---tctg----catt-tggattc
gcacctctg-tgaaagcctct-ttc-agttaca
>Copia-11K_DR-LTR|883112
------------------------------------------------------------
----------------------------tattgcagtcac----cagtaatctagc--t-
----actgcaga-----------ttactggagaac-----aacaaa-tct--gcca-cca
aa-cgaact-------------aaaactcccag-catgtac-------------------
--------------------------------------c--acacacac---actagttc
ctgatcctga---ctga---ttgcaaacac-------gcacagct-aaagctg-ctcaag
gat-------tcattacatggagcatt-------tataca------------g-gaca--
-------cac--agacat-----tg-----------ctgagtc-----ttg---ttagt-
------------------------------------------------------------
------------------------------------------------------------
------------------------------------------------------------
------------------------------------------------------------
------------------------------------------------------------
------------------------------------------------------------
---------------------------------
>Copia-11K_DR-LTR|883113
------------------------------------------------------------
------------------------------------------------------------
--------------------------------aac-----aacaac-tct--gcca-cca
aa-tggact-------------acaaatcacag-cgtgcac-------------------
------------------------------------cgt--gtacacac---accagtac
ctgatcccat---ctga---ttgcaaacac-------tcacagct-gaggctg-ctcaag
gac-------tcattacacagtttatt-------tataca------------c-cacact
tg---ctcac--acacat-----tg-----------ctgagtg-----tta---tttgtt
tgtat------tgtaacgtcaaa--cgaacctgcaac-----tta-aca-------aagc
t-tttcatttctatgtc--t-------agccatgt-------tctttgatccttgtca-t
-------------------------------ttttta---tgtaatctattcc-tagcct
tgctccttgtttat-ct--tac-ctttctctggttttgacca-tttgcctg-ttcattga
cgaca----acttctggattatc---tatatgaacctgtttgctcctg--tg-ttgaccg
tt-gcctgcctgactg-tt--cactt----gaataaa---tctg----catt-tggattc
gctcctctc-tgaaagcctcc-tta-agttata
>Copia-11K_DR-LTR|883114
------------------------------------------------------------
------------------------------------------------------------
----------------------------------------tacaaa-tct--gacacatt
aa-cgaact-------------acaactccaag-catgcac-------------------
------------------------------------------cacgcac---atcggttc
ctgatccaga---ctga---ttacaaactc-------gcacaggt-gaagctg-cttaag
cac-------tcattacatggactatt-------catgcagcg-cgcacacacacacact
ca---cacac--acgcat-----tg-----------ctgagtc-----ttg---------
------------------------------------------ttt-aca-------aagc
atttctccttgccttac--tc------tgcaatgt-------tagattatttgtgtttat
----------------------------------------tgttttctggtgc-aagcca
cc---------------------------------tggaccg-acctcttt-gtttttga
catct----cttttaggattgcc---cacataatactgtttgcacctg--tgcttgacca
tt-gctcgcctgacca-ct--ctctg-tgtgaataaagactctg----caat-tggttcc
tcacctctg-------------ttg----tcac
>Copia-11K_DR-LTR|883115
------------------------------------------------------------
----------------------------------------------------tagc--t-
----actgcgga-----------tcactggagaac------------tct--gcca-aca
aa-tggact-------------acaaatcacag-catgcac-------------------
------------------------------------cgc--acacacac---accagttc
ctaatttcgc---ctaa---ttgcaaacac-------t--cagct-gaagctg-ctcaat
gac-------tcattacacagactatt-------tcaaca------------c-cacatt
tg---ctcac--acacat-----tg-----------ctgagtg-----ttg---tttgtt
tgttt------tgttagttaaaa--cgaacctgttac-----ctt---------------
---tttatttccttgtc--c-------agccatgc-------tcctagatccttgt----
-------------------------------gtttta---tgttttctactcc-tagcct
tgt------tttat-ct--tac-ctttctcc------------------tg---------
-------------------------------------------------ttg-ttgaccc
ttcgcctgatttacaa-tc--attgt----aaataaa---tctg----catt-tagatcc
gtacctccg-tgaaagcctcc-ttc-cgttaca
>Copia-11K_DR-LTR|883116
------------------------------------------------------------
------------------------------------------------------------
------------------------------------------------------------
------------------------------------------------------------
------------------------------------------------------------
--------------------------------------------------ctg-atcaag
aac-------tcattacacagattatt-------tataca------------t-cactct
tg---cacac--acactt-----tg-----------ctgagtc-----ttatccattgtt
tcttt------tgttt--------------------------------------------
-------------------t----------------------------------------
----------------------------------------tgtggcctgtttt-tgactt
tgtttt-------------------------------------------ag---------
------------------------------------------------------------
---g--------------------------------------------------------
---------------------------------
>Copia-11K_DR-LTR|977780
------------------------------------------------------------
----------------------------tgttacagtcaa----cagcgatctagc--t-
----actgcgga-----------ccgttggagaac-----tacaac-tct--gcca-cca
aa-tggact-------------acaagtcccag-catgcac-------------------
------------------------------------cat--gcacacac---accagttc
ctaatcttgt---ataa---ttgcaaacac-------acata------------------
------------------------------------------------------------
------------------------------------------------------------
------------------------------------------------------------
------------------------------------------------------------
------------------------------------------------------------
------------------------------------------------------------
------------------------------------------------------------
------------------------------------------------------------
---------------------------------
>Copia-11K_DR-LTR|977781
------------------------------------------------------------
-----------------------------gttacagtcac----cagagatctagc--t-
----actgcgga-----------ccgctggagaac-----tataac-tct--gcca-caa
ag-tgaact-------------acaagtcacag-catgtac-------------------
------------------------------------cgt--gcacacac---accagttc
ctaatcttgt---atga---ttgcaaacac-------tcacagct-gaagctc-cttaag
gac-------tcattacacagactact-------tataca------------c-cacatt
tg---ctcac--atacat-----gg-----------ctgagtgtttgtttg---tttgtt
tgttt------ttctagctaaaa--cgaagctgtaac-----ttt-acg-------tagc
attttcatttcctcgtc--t-------agccgtgt-------tctttga-----------
--------------------------------tttta---tgttatctacttc-aagcct
tgttcccagtttat-ct--tac-ttttctccggttttgacta-cctgcctg-ttcatcat
cag----------atgaattgtc---aacatgttcctgattgctcctg-ttg-ttgaccc
tt-gcctgatttatga-tc--actgt----aaataaa---tctg----catt-tggattc
gcacctctg-tgaaagcctcc-tta-agttaca
>Copia-11K_DR-LTR|977782
------------------------------------------------------------
------------------------------------------------------------
------------------------------------------------------------
------------------------------------------------------------
------------------------------------------------------------
------------------------------------------------------------
------------------------------------------------------------
------------------------------------------------------------
------------------------------------------------------------
------------------------------------------------------------
------------------------------------------------------------
----------------------------------------ta-tatatatat--------
-----a--gctc------ttaag---cgtttgcc----------tctg-tg--ttgaccg
tt-gcctgtctgacca-tt--cttg----ttaataaa---cctg----cttt-tatatcc
gcactccttt--gttagcatccttt----taca
>Copia-11K_DR-LTR|977783
------------------------------------------------------------
------------------------------------------------------------
-----------------------------gagaac-----tacaac-ttcaagcca-cca
aa-tggact-------------acaaatcccag-catacac-------------------
------------------------------------cgc--acacacac-----------
ctaatctc-t---ctga---ttgcaaacac-------tcacagct-gaagctg-ctcaag
gac-------tcattacactgactatt-------tataca------------c-cacatt
tg---ctcac--acacat-----tg-----------ctgagtg-----ttg---tttatt
tgttt------tgttagtttaaa--cgaacctttaac-----ttt-agg-------tagc
atttttttacgttt----------------tatgt-------ttttatgttttatg----
-------------------------------ttttta---tgttatctacttc-tagcct
tgttcctagtttat-cc--tac-cattctgcggttttgacca-tttgcctg-ttccttga
caatg----acttccggattatc---tgtatgaacccga--------------ttgacca
at-gctttcctgacta-----atgtt----gaataaa---tctg---caaat-aaaattt
gctcctctg-tgaaagcctcc------------
>Copia-11K_DR-LTR|977784
------------------------------------------------------------
------------------------------ttacagtcac----cagtgatctagc--t-
----actgcgga-----------tggcttgataaa-----tacaaa-tcc--tcca-cca
aa-caaact-------------aaaactcccag-catgcac-------------------
------------------------------------cac--acacacacaccactatttc
ctgatctcga---ctga---ttgcaaacac-------gcagaact-gaagctg-ctcaag
gac-------acattacatg----------------------------------------
------------------------------------------------------------
------------------------------------------------------------
------------------------------------------------------------
------------------------------------------------------------
------------------------------------------------------------
------------------------------------------------------------
------------------------------------------------------------
---------------------------------
>Copia-11K_DR-LTR|977785
------------------------------------------------------------
------------------------------------------------------------
------------------------------aggac-----tttaat-tct--gcca-ctt
aa-----------------t--------------gattccc-------------------
------------------------------------tgc--actcacac---acctggcc
cagattccac---ttga---ttgcaaa--------acacaaagct-gaaactt-gtgaaa
act---------aattcatggactgtg-------aataca------------c-ctcact
ca---cacac--acaca-------------------------------------------
------------------------------------------------------------
------------------------------------------------------------
------------------------------------------------------------
------------------------------------------------------------
------------------------------------------------------------
------------------------------------------------------------
---------------------------------
>Copia-11K_DR-LTR|977786
------------------------------------------------------------
-----------------------------gttacagtcac----cagcaatctagc--t-
----aatgctga-----------tcgctggagaac-----ttgaac-tat--acaa-cta
aa-tggact-------------acaaatcacag-catgcac-------------------
------------------------------------cgc--gcatacac---actggttc
ctaatctcat---ctga---ttgcaaacac-------tcacagct-gaagctg-cttaag
gac-------tcattacacagactatt-------tataca------------c----att
tt---ctaac--acacat-----tg-----------ctaagag-----ttg---tttgtt
tgttt------tttaagttaaaa--caaatctg----ttatcttt-gcg-------tagt
attttcatgtccttgtc--t-------agccgtgt-------tctttgattcttgt----
-------------------------------gtttta---tgttatctacgtc-tagact
tgttcataatttat-ca--tac-ctttttccggttttgacta-cttgcttg-tttatcgg
agtaatagtacttctggattatc---tatatgtacccgattactccgagttg-actaacc
tt-gtctg----------------------------------------------------
---------------------------------
>Copia-11K_DR-LTR|977787
------------------------------------------------------------
----------------------------tgttactgtaac----cagcaatctagc--t-
----actgtgga-----------tcgctggagaac-----tacaag-tct--gcca-cca
aa-tggact-------------acaaatcacag-catgcat-------------------
------------------------------------cag--gcacacaca-----ggttc
ctaatctcgt---cgga---ctgcaaacac-------tca--------------------
------------------------------------------------------------
------------------------------------------------------------
------------------------------------------------------------
------------------------------------------------------------
------------------------------------------------------------
------------------------------------------------------------
------------------------------------------------------------
------------------------------------------------------------
---------------------------------
>Copia-11K_DR-LTR|977788
------------------------------------------------------------
----------------------------tgttagagtcat------------cagc--t-
----actgcgga-----------tcgctggagaat-----tttaac-tct--tcca-cca
aa-tggact-------------acaaatcacag-caagcac-------------------
------------------------------------cgc--gcacacac---accggttc
ctgatcccgt---ttaa---ttgcaaactc-----------agct-gaagctg-ctcaag
gac-------tccatacatagactatt-------tataca------------c-cacatt
tg---ctcac--acacat-----tt-----------ctgagtt-----tta---tttgtt
tgttt------tgttattt-aaa--caaacctgtaac-----ttt-aca-------aaac
a-ttttatttttatgtc--t-------agccgtgt-------tttttgattcttgttg-t
-------------------------------gtttta---tgtaatctattcc-tagact
ttttccttatttat-ct--tac-ctttatctggttctgacca-attgccta---------
------------------------------------------------------------
-----------------tt-----------------------------------------
---------------------------------
>Copia-11K_DR-LTR|977789
------------------------------------------------------------
----------------------------tgttacagtcac----cagtgatctagc--t-
----actgcgga-----------ttgctggagaac-----tataac-tct--tcca-cca
aa-tggact-------------acaaatcacag-catgcac-------------------
------------------------------------cgc--gcacacac---actggttt
ctaatcttgt---ctga---ttg----cac-------tcacagct-aaagctg-ctcaag
cac-------tgattacacagactatt-------tataca------------c-cacatt
tg---ctcac--a-----------------------------------------------
-------------------------------tgtaac-----ttt-atg-------tagc
atttttatttccttgac--t-------agccatgt-------tttttgattcttgt----
-------------------------------gtttta---tgttatctactcc-taacct
tgttccgagtttat-ct--acc-ctttcttgtgttttgacta-cttgcctg-tttattga
caaag----acttctggattatc---tgtatgtaccccattgctcct-------------
------------------------------------------------------------
---------------------------------
>Copia-11K_DR-LTR|977790
------------------------------------------------------------
------------------------------------------------------gt----
-----------------------------------------------t------------
------------------------------------------------------------
------------------------------------------------------------
-------------ttgacc------------------------------ctta-------
----------tt------------------------------------------------
------------------------------------------------tgt---tttgct
attca-------------------------------------------------------
------------------------------------------------------------
------------------------------------------------------------
-------------------tgttgtttagcctgtcttgacta-tttaccagtgactttga
tt---g--tgat-ttggatttcc---tgaatgct----------cctg-tt--ttgaccg
tt-gcctgactgatga-at--gtct------tattaa---actg----catg-tggatca
tcacatc--------------------------
>Copia-11K_DR-LTR|977791
------------------------------------------------------------
----------------------------tgttacagccac----cagtgatctagc--t-
----actacaga-----------tcgctggagaac-----tacaaa-tct--gcca-cca
aa-cgaact-------------acaactcctgg-catgcac-------------------
--------------------------------------c--gcatacac---gccggttc
ctgatccc--------------gcaaacat-------gcacagct-gaagctg-ctcaag
gac-------tcattacttgcacttaa-------tataca------------c-cacaca
tg---cacac--acaca-------------------------------------------
------------------------------------------------------------
------------------------------------------------------------
------------------------------------------------------------
------------------------------------------------------------
------------------------------------------------------------
------------------------------------------------------------
---------------------------------
>Copia-11K_DR-LTR|1065322
------------------------------------------------------------
----------------------------tgttacagtcac----cagcgatctagc--t-
----actgcaga-----------tcgttggaaaac-----tgcaac-tct--ccca-tca
aa-tgaact-------------acaaatcacag-catgcac-------------------
------------------------------------cgt--gcacacac---accggttc
ctggttct----------------aaacac-------tcacagtt-gaagctg-ctcaag
tgc-------tcattccacagac-------------------------------cacatt
tg---ctcac--acgcat-----tg-----------aagagtg-----ttg---cttgtt
t---------ttgttagttaaaa--caaacctgtaac-----ttt-aca-------tggc
attttcatttccttgtc--t-------aactgcgt-------tctttgactcttgt----
-------------------------------gtttca---tgttatttactcc-tagcct
t-----------------------------------------------------------
------------------------------------------------------------
------------------------------------------------------------
---------------------------------
>Copia-11K_DR-LTR|1065323
------------------------------------------------------------
------------------------------------------------------------
--------------------------ctagagaac-----tacagc-tct--gcca-cta
aa-tggacc-------------acaaatcacag-catacac-------------------
------------------------------------tgc--acacacac---accggttc
ctaatctcgt---ctga---ttaaaaacac-------tcacagcc-gaagctg-ctcaat
aac-------tcattacacagattatttt-----tataga------------c-cacgtt
tg---ctcac--acacat-----tg-----------ccaaatg-----------------
--------------------------------------------------------tagc
attttcatttccttgtc--t-------agccgtgc-------tctttgattcttgc----
-------------------------------atttta---tgt---ctactcc-tatcct
tgttcctagtatat-ct--tactttttttccagttttgacca-cttacctg-tttattta
cgatg----acttctggattatc---tatatgtacctgattgctccat-ttg-ttgg-cc
tt-gcctgatttacaa-tc--attgt----aattaaa---tctg----catt-ttgattt
aca-------------------gtc-tgtaa--
>Copia-11K_DR-LTR|1065324
------------------------------------------------------------
----------------------------tattacagtcat----cagcaaactagc--t-
----agttcaga-aaaactttactttctctcagat-----tacaat-tct--gcaa-cca
ct-tgaact-------------aca-gtcccat-catgcac-------------------
------------------------------------ctc--acacacac---acctgttc
ctgttttaca---ttga---ttacat-----------ttaaagctggaggatc-atgatg
aac-------tgattacacggactata-------aatgcag-------------cacact
tg---cacac--acacag-----tg-----------ctgagtc-----tta---------
------------------------------------------------------------
------------------------------------------------------------
------------------------------------------------------------
------------------------------------------------------------
------------------------------------------------------------
-----------------tt-----------------------------------------
---------------------------------
>Copia-11K_DR-LTR|1065325
------------------------------------------------------------
------------------------------------------------------------
------------------------------------------------------------
------------------------------------------------------------
------------------------------------------------------------
------------------------------------------------------------
------------------------------------------------------------
------------------------------------------------------------
------------------------------------------------------------
------------------------------------------------------------
------------------------------------------------------------
------------------------------------------------------------
----------------------c---tatatatacccaattgatcctg-ttgattgaccc
tt-gcctgatttatga-tc--cttgt----aaataaa---tctg----catt-tgggttt
gcacctccg-taaaagcctcc-ttt-agttata
>Copia-11K_DR-LTR|1065326
------------------------------------------------------------
----------------------------tgttacagtcac----cagtgatctagc--t-
----actgcaga-----------tcgctggggaac-----tacagc-tct--gcca-cca
aa-ttgact-------------ataaatcacag-catgcaccgcacacacacacacaaca
cacacacacacacacacacacacacacacacacacacac--acacacac---accggttt
ttgatcctgt---ctga---ttgcaaatac-------taacagct-gaagctg-ctcagg
gac--------------------tatt-------tataca------------c-cacatt
tg---ctcac--acacat-----gg-----------ctcagtg-----ttat--tttctt
tgttt------tgttagtc-aaa--tgaacttgtaac-----ttt-aca-------aagt
g-tttcatt--cttgtc--t-------agccatgt-------tctttgattcttgtcg-t
-------------------------------gtttta---tgtaatctgttcc-tagcct
tgttt-ttgttttt-ct--tac-ctttctctggttttgacca-tttgcctg-ttcatcga
cgatg----acttctggattata---tgtatgaacctgattgctcctg--tg-ttgaccg
tt-gcctgcctgacca-tt--ctgtt----aaataaa---tctg----catt-tgcattc
gctcctatg-tgaaagtctcc-ttc-agttaca
>Copia-11K_DR-LTR|1065327
------------------------------------------------------------
--------------------------------------at----cagcaatctaat--g-
----gctttaaa-----------tagctaacagac-----tacaaa-gct--gcca-tta
ca-tgaact-------------acatattccgt-catgcact------------------
-----------------------------------------ttgtacac---accagttc
ctgtttcaat---ttga---ttacacgcac-------acacaaac--acacag-ctggag
gatc----------------gactttt-------gatacaa-------------cacacg
ca---cacac--aca---------------------------------------------
------------------------------------------------------------
------------------------------------------------------------
------------------------------------------------------------
------------------------------------------------------------
------------------------------------------------------------
------------------------------------------------------------
---------------------------------
>Copia-11K_DR-LTR|1065328
------------------------------------------------------------
----------------------------tgttacaatcac----tagcgatctagc--t-
----actgtgaa-----------tcgatggagaac-----taaaac-tct--gcca-cta
aa-taaact-------------acaaatcacag-catgcac-------------------
------------------------------------cac--acacacac---accatctc
ctaatcttat---ctga---ttgc-aacac-------tcaccgct-gaagctg-ctcaag
gac-------tcattac-------att-------tataca------------caaacgtt
tg---ctcac--acacat-----tg-----------cggaggag--agtta---tttgtt
tgttt------tgttagtc-aaa--caaacctttaac-----tta-aca-------aagc
g-tttcattt--ttgtc--t-------agtaaggt-------tctttgatctttgttg-t
-------------------------------gtttta---tgaaatctattcc-tagcct
tgttccttttttat-ct--tat-ttttccctggttttgac--------------------
--------gacttctggattatc---tgtatgaacccgattgcttctg--tg-ttgaccg
ct-gtctgcctgaaca-tt--ctgtt----gaataaa---tctg----tatt-tagatat
gcacctctg-tgaaagcctcc-ctc-agtta--
>Copia-11K_DR-LTR|1065329
------------------------------------------------------------
----------------------------tgttacagtcac----tagcgatctagc--t-
----actgcgta-----------ttgctggagaac-----tacaaa-tct--gcca-cca
aa-caaact-------------ataactcccag-catgcac-------------------
--------------------------------------a--gcacacac---accggttc
ctgatcccaa---ctga---ttgcaaacaa-------gcactttt-aaagctg-cttaaa
gac-------ccattacatggactatt-------tatcca------------a-cacaca
ca---cacac--acacaca---gtg-----------ctgagtc-----ttg---ttgttt
------------------------------------------------------------
------------------------------------------------------------
------------------------------------------------------------
------------------------------------------------------------
------------------------------------------------------------
------------------------------------------------------------
---------------------------------
>Copia-11K_DR-LTR|1138501
------------------------------------------------------------
----------------------------tgtcatgatcac----cagccatctagt--t-
----gctgcaga-----------tcgctcaagaac-----tacaaa-tct--gcca-ttt
at--ggact-------------acaaatcccagtcatttaa-------------------
------------------------------------cac--acacactc--aaccggttc
ctgatcctgc---tc---------------------------------------------
------------------------------------------------------------
------------------------------------------------------------
------------------------------------------------------------
------------------------------------------------------------
------------------------------------------------------------
------------------------------------------------------------
------------------------------------------------------------
------------------------------------------------------------
---------------------------------
>Copia-11K_DR-LTR|1138502
------------------------------------------------------------
------------------------------------------------------------
------------------------------------------------------------
------------------------------------------------------------
------------------------------------------------------------
------------------------------------------------------------
------------------------------------------------------------
-----cacac--acactg-----ac-----------ctgagtc-----tta---tgtgtt
tgtt------------agt-taa--taaacctgtaac-----ttt-aca-------aagt
g-tttcattgccatgtc--t-------agccgtgc-------tttctgatc--------c
-------------------------------aagcca---tgtaaactgctcc-tagcct
tcttctatgtgtat-ct--tgc-ctgcctccggtactgacca-ttcgcctg-tttacaga
ctgtg----ccttctggatgatc---tgtatgtacccggttgttccta-ttg-ttgaccc
ct-acctgatttgcta-tt--cttgt----aaataaa-----------------------
---------------------------------
>Copia-11K_DR-LTR|1138503
------------------------------------------------------------
----------------------------tgttacaatcac----cagcaatctagc--t-
----attgcgga-----------tcactggagaac-----tagaac-tct--gcca-cca
aa-tggact-------------acaaatcacag-catgcac-------------------
------------------------------------cgc--acagacac---accggttc
ctaatctcgt---ctga---ttgcaaacac-------tcacagct-gaagctg-cttgag
gac-------tcattacacagattat----------------------------------
------------------------------------------------------------
------------------------------------------------------------
------------------------------------------------------------
------------------------------------------------------------
------------------------------------------------------------
------------------------------------------------------------
------------------------------------------------------------
---------------------------------
>Copia-11K_DR-LTR|1138504
------------------------------------------------------------
----------------------------tgttacagtcac----cagcaatatagc--t-
----actgtgga-----------tcactggagaac-----tacaaa-tcg--gcta-tca
aa-tgaact-------------acaactcccag-catgtac-------------------
--------------------------------------c--gcacacac---accggttc
ctgatcctaa---ctga---ttgcaaacac-------gcacagct-gaagctg-ctcaag
gac-------ccattacatggactatt-------tataca------------g-cacata
ca---ctgac--at---------tg-----------ctgagtc-----ttg---ttctac
t-----------------------------------------------------------
------------------------------------------------------------
----------------------------------------tgt-----------------
------------------------------------------------------------
------------------------------------------------------------
------------------------------------------------------------
---------------------------------
>Copia-11K_DR-LTR|1138505
------------------------------------------------------------
----------------------------tgtttcagtcac----cagcaatctaac--t-
----actgcaaa-----------tcactggagagc-----tacaac-tct--gcaa-cct
aa-cggact-------------acaaatcacaa-catacac-------------------
------------------------------------ccc--gcacacac---accagttc
ctaatttcat---gtga---ttgcaaacac-------tcactgct-gaagctg-ctcaag
gaa-------tcattacacagactatt-------tataca------------c-cacatt
tg---ctcat--acacat-----tg-----------ctgagtgt----ttg---tttgtt
tgttt------tgttggttaaaa--ttaacctgtaac----tttt-acg-------tagc
attttcatttcctcgtc--t-------agccgtgc-------tttttgattcttgt----
-------------------------------gtttta---tgacctttactcc-aagcct
tgttaatagtttaa-ct--tgc-ctttatccgattttg---------cctg-ttaattga
cttcg----acttctggatttac---tgtatgaacctgattgctgctg--tg-ttgactg
tt-gcctgtctgacca-tt--ctgtt----gaataaa---tctg----catt-tggattc
actcctctg-tgaaagcctcc-ttc-agttaca
>Copia-11K_DR-LTR|1138506
------------------------------------------------------------
------------------------------------------------------------
---------------------------------ac-----tacaac-tct--gcca-cca
aa-tggact-------------aca-atcaaag-catgcac-------------------
------------------------------------tgt--gcacacac---accggttc
ctaatctttt---ctga---ttgtgcacac-----attcacagct-gaagctg-ctcaag
gtc-------ttattacacaggttatt-------tataca------------c-catgtt
tg---ctcac--acacat-----tt-----------ctgagtg-----tta---tttgtt
tgttt-------------------------------------------------------
-----tgtttctatgta--t-------ggccttgt-------tctatgattcttgttg-t
-------------------------------gtttta---tgtaatctatttc-tagcct
tggtccttgtttat-cg--tgc-ctttctccggtttaaatt--tttgcttg-ttcatcga
caacg----actgctggattacc---tgtatgaagctgtttggtcctg--tg-ttggccg
tt-gcctgcctgacca-tc--ctgtt----aataata---cttg----tgtt-tggattt
gcactcctt-tgtcagcgtcc------------
>Copia-11K_DR-LTR|1138507
------------------------------------------------------------
------------------------------------------------------------
------------------------------------------------------------
------------------------------------------------------------
------------------------------------------------------------
------------------------------------------------------------
------------------------------------------------------------
------------------------------------------------------------
------------------------------------------------------------
-------------------------------------------ctttaatccttgtca-t
-------------------------------gcgcta---tgtactctattcc-tagtct
ttttccctgtttat-cc--tgt-ctttctccagttttgacta-tttgcctg-tttatcga
cgacg----acttcttgatggtc---tgtatttacctgattgctcctt-cta-ttgaccc
tt-gattgaaatactg-ct--cctgt----aactaaa---tctgc--acatt-tggattt
gcatctccg-taaaagcctcc-ttc-agttaca
>Copia-11K_DR-LTR|1196869
------------------------------------------------------------
--------------------------------acaatcac----cagcattctagg--g-
----actgcaga-----------ttgctggagaac-----tacaag-cat--gccatatc
aa-tgaact-------------actattcccag-aatgcac-------------------
------------------------------------agt--gtacacgc---accagatt
cttatctcat--actga---ttaagaacgg-------ttaca------------------
------------------------------------------------------------
------------------------------------------------------------
------------------------------------------------------------
------------------------------------------------------------
------------------------------------------------------------
------------------------------------------------------------
------------------------------------------------------------
------------------------------------------------------------
---------------------------------
>Copia-11K_DR-LTR|1196870
------------------------------------------------------------
------------------------------------------------------------
------------------------------------------------------------
------------------------------------------------------------
------------------------------------------------------------
-----------------------------------------------------------g
gac-------tcattgcacagactaat-------tataca------------c-cacatt
tg---ctcaa--atgcat-----gg-----------ctaagtg-----tta---tttgtt
tgttt------tgttagtc-aaa--cgaacctgtaac-----ttt-aca-------aagc
a-cttcatttatatgtc--taaaatagagccgtgt-------tctttgactcttgt----
-------------------------------gtttta---tgtaatctattca-tagcct
tgttccttgtttat-ca--tac-ctttctccagttttgacca-tttgcctg-ttcatcaa
caacg----acttctggattatc---tgtatgaacccgattgctcctg--tg-ttgaccg
tt-gcctgactgacca-tt--ctatt----aaataaa---tgtg----catt-tggattc
gcccctctg-tgaaagcttc--ttc-agttaca
>Copia-11K_DR-LTR|1196871
------------------------------------------------------------
----------------------------tgttattatttt----cagaaatccagc--g-
----tctgcata-----------tcgctaacaaac-----tacaaa-tcc--acca-tta
ta-tagact-------------acatattcctgtcatgcac-------------------
------------------------------------cgc--ttacacgc---accggttt
ctcattgct----ttga---ttacacacaa-----atgcacagct-gatgctg-ttca-g
aac-------tgattacatggact------------------------------------
------------------------------------------------------------
------------------------------------------------------------
------------------------------------------------------------
------------------------------------------------------------
------------------------------------------------------------
------------------------------------------------------------
------------------------------------------------------------
---------------------------------
>Copia-11K_DR-LTR|1196872
------------------------------------------------------------
----------------------------tgttacagtcac----cagcaatccaga--c-
----actgcagg-----------ttgctggagaac-----tacaac-tct--gcca-cca
aa-tggact-------------acaaatcacag-catgcac-------------------
------------------------------------cgc--acacacac---accggttc
ataatctcat---atga---ttgcaaacat-------tcacagct-gaagctg-cttaag
gac-------tccttacacagact----------tataca------------t-cacatt
tg---ctgac--acacat-----tg-----------ctgagtg-----tta---tttgtt
tgttt------tgttagtc-aaa--caaacctgtaac-----ttt-ata--------aac
tgtttcatttctatgtc--t-------agccatgt-------tatttga-----------
------------------------------------------------------------
tattctttgtttat-ta--tac-ctttctccgattttgacca-tttgcctg-ttcatcaa
cgacg----acttctggattatc---tgtatgaacccgaatgctcctg--tg-ttgaccg
tt-gcctgcctgacag-ac--ccttttattgaataaa---tctg----catt-tggatta
gcttctctg-tgaaagcctcc-ttc-cgttaca
>Copia-11K_DR-LTR|1196873
------------------------------------------------------------
------------------------------------------------------------
------------------------------------------------------------
------------------------------------------------------------
------------------------------------------------------------
------------------------------------------------------------
------------------------------------------------------------
------------------------------------------------------------
------------------------------------------------------------
------------------------------------------------------------
------------------------------------------------------------
---------------------------------ttttgaccg-ttcacctg-tttcatga
ccacg----actctggatttgcc---tgtttaaatctgtttgcccctg--tg-ttgacct
tt-gcttgcctgacca-tt----------------------ctagctcattt-taaataa
---------------------------------
>Copia-11K_DR-LTR|1270449
------------------------------------------------------------
------------------------------------------------------------
------------------------------------------------------------
------------------------------------------------------------
------------------------------------------------------------
------------------------------------------------------------
------------------------------------------------------------
------------------------------------------------------------
------------------------------------------------------------
------------------------------------------------------------
------------------------------------------------------------
-------------------------------------gactg-ctcgcctgt-ttattga
cc---a--cact-ttggattatc---tgtatgct----------cctg-tt--ttgacct
tg-gcttgctagatga-tt--ctct------taagga---actg----ctat-tggatcc
tcaactccagcgtccaacagt--------taca
>Copia-11K_DR-LTR|1270450
------------------------------------------------------------
-----------------------------gttacagtcat----cagtgatcaagc--t-
----actacgga-----------tcgctggagaac-----tacaac---------t-cca
aa-tggact-------------acaaatcacac-catgcac-------------------
--------------------------------------c--atgcacac---accagttc
ctaattttgt---ctga---ttgcaaacac-------ttacaact-gaagctg-ctcaag
gac-------tcattac----actatt-------tatcca------------c-cacatt
tg---ctcac--acacat-----tg-----------ctgagca-----ttg---tttttt
tattt------tggtagttaaag--ctaacctgtaac-----ttt-acc-------ttgc
attttcatttccttgtc--t-------agccgtgt-------tctttgattcttgttt-t
t-------------------------ttatggtttta---tgttatctacttc-tagcca
tgttccta------------------------gttttgacta-cttatctg-tttatcga
cgatg----acttctggattatc---tatctgaacccgattgctcctg-ttg-ttgaccc
tt-gcctgatttatga-tc--ctggt----aaataaa---tctg----catc-tggattc
gcacctctg-ctaaagcctta-att-agttaca
>Copia-11K_DR-LTR|1337693
------------------------------------------------------------
----------------------------tgctacaatcac----cagcgatttagc--t-
----actgcaga-----------tcgctggagaac-----tacaac-tat--gcca-cca
aa-tggaca-------------acaaatcacag-catgcac-------------------
------------------------------------cac--acacacac---actagcct
ctaatctcgt---ctga---ttgcaaacac-------tcacagct-gaagct--------
-ac-------taattacacagactatt-------tataca------------c-caca--
-------------------------------------tgagag-----ttg---cttgtt
tgttg------tgttaattaaaa--caaacatgtagc-----ttt-acg-------tagc
attttcatttccttgtg--a-------agtcgtgt-------tctttaattcttat----
-------------------------------gtctta---tgttatctactcc-tagcct
tgtttctagtttat-ct--tac-ctttctccggttttgacca-ttttcctg-ttcatcga
caacg----acttctggattatc---tgtatgaagccgattgctcctg--tg-ttaactg
tt-gcctgcctgactg-a---------gttgaataaa---tcta----catt-tggattc
tttcctctg-tgaaagcctac-ttt-agttaca
>Copia-11K_DR-LTR|1337694
------------------------------------------------------------
----------------------------tattacagtcac----ccgcaatctagc--t-
----actgcaga-----------ttgctggagaac-----tacaac-tca--gaca-cca
aa-tggact-------------acaattcacag-catgcac-------------------
------------------------------------tgc--acacacac---accagctc
ctaatcttgt---ctga---gttcaaacac-------tcacagct-gaagctg-ctcaag
gac-------tcattacacagactgtt-------tataca------------t-cacatt
tg---ctcac--a---------------------------gtg-ttgtttg---tttgtt
tgttg------tgttagttaaaa--caaacttgtaat-----ttt-acg-------tagc
atttttattttcttgtc--t-------agccttgt-------tcttggattctttt----
-------------------------------gtt------tgttatctactcc-tagcct
tgttcctagtttat-ct--tat-cttgcttcggttttgacca-tatgcctg-ttccctga
cgatg----acttctggattatc---tgtatgaac-------------------------
------------------------------------------------------------
---------------------------------
>Copia-11K_DR-LTR|1337695
------------------------------------------------------------
------------------------------------------------------------
------------------------------------------------------------
------------------------------------------------------------
------------------------------------------------------------
------------------------------------------------------------
------------------------------------------------------------
------------------------------------------------------------
------------------------------------------------------------
------------------------------------------------------------
------------------------------------------------------------
------------------------------------tgacaa-attgcctttatt--tca
cta--c--gact-ctggattccc---tgtataca----------tctg-tt--t--gcct
ct-gcttaactgacaa-ac-----------taataaa---cctg----catt-tggatta
gcaccatctctgggaaa----------------
>Copia-11K_DR-LTR|1337696
------------------------------------------------------------
----------------------------tgttacagtcac----cagcaatctagc--t-
----actgcg---------------------gaac-----tacatc-tct--gcca-cta
at-tggact-------------acaaatcacag-catgc---------------------
-----------------------------------------atacacac---accagttc
ctaatctcat---ctga---ttgcaaacac-------tcacagct-gaagctg-ctcaag
gac-------tcattacacagactatt-------tataca------------c-cacatt
tg---ctcac--acacat-----cg-----------ctgagtg-----tta---tttgtt
tgttt------tgctagtc-aaa--cgaacctgtaac-----ttt-atg-------tagc
attttcatttccttttc--t-------agccgtgt-------tctttgattcttgt----
-------------------------------ataata---tgttat-------ctagcct
tcttcctagtttat-ct--tgc-ctttctccgatctcgatga---------------cga
tga-----cagatctggattatc---tgtatgaacctgattgctcctg--tt-ttgacca
tt-gcctgcctgacta-----atgtt----ggataaa---tctg----catt-tggattc
gctcctctg-tgaaagcctcc-ttt-agttgca
>Copia-11K_DR-LTR|1337697
------------------------------------------------------------
----------------------------tgttacagtgac----cagcaatctagt--t-
----actgtaga-----------tcgctagataac-----tataac-tct--gcca-cca
aa-tataat-------------acaaatcacag-catgcac-------------------
------------------------------------ttt--gcacacac---accggttc
ctgatccagt---ctga---ttgcaaacac-------tcacagct-gaagctg-ttcaag
gac-------tcattacacagactatt-------tataca------------c-ttcgtt
tt---ctcac--acacat-----tg-----------ctgagtg-----ttg---attgtt
tgttt------tgtaagttaaaa--agaaactataac-----gtt-acg-------tagc
atttcaatttcctggtc--t-------agccatgt-------tctttgatccttgt----
-------------------------------gttt-----tgttatctactcc-tagcct
tgttcctagtt--t-ct--tac-ctttctccagttttgacta-cttacctg-tctatcga
cgaag----acttctggattatc---tatattcacccaactgctcctg-ttg-tttaccc
tt-gcctgattcacga-tc--attgt----aaataaa---cctgggatcatt-tggattc
acacctctg-tgaaagcctcc-ttc-agttaca
>Copia-11K_DR-LTR|1396073
------------------------------------------------------------
------------------------------------------------------------
------------------------------------------------------------
-----------------------------ctgt-catgcac-------------------
------------------------------------cgc--tcacacac---acttgttc
cgggtttcca---ttga---ttacacactc-------acatagctgggagctg-ctcaaa
gac-------tgaatatgttgactatt-------tggcag--------------------
-----cacac--acaca----------------------agca-----tca---------
------------------------------------------------------------
------------------------------------------------------------
------------------------------------------------------gagtct
tgtt--------------------------------------------------------
------------------------------------------------------------
------------------------------------------------------------
---------------------------------
>Copia-11K_DR-LTR|1396074
------------------------------------------------------------
----------------------------tattacagtcag----cagcaatctagc--t-
----actgcaga-----------tcgctgaagaat-----cacaaa-tct--gtga-cct
aa-agaact-------------acaaatccctt-caagcac-----------------c-
---------------------------------acacac--acacacac---acctgttc
cagttttctg---ttga---ttatacacac-------agatggctgggagcag-ctcatg
aac-------tgattagatggactatt-------tatata------------t-tata--
------------------------------------------------------------
------------------------------------------------------------
------------------------------------------------------------
------------------------------------------------------------
------------------------------------------------------------
------------------------------------------------------------
------------------------------------------------------------
---------------------------------
>Copia-11K_DR-LTR|1396075
------------------------------------------------------------
------------------------------------------------aatctagc--a-
----gctgcaga-----------ttgctggagaac-----tacaat-tct--gcaa-ctg
aatcgaact-------------acaa--------cacacac-------------------
-----------------------------------------acacacac-----------
-----------------------------------acacacagct-gaagatg-------
------------gttacttggactata-------tataca------------c-cacata
tt---cacac--aaattt-----tg-----------ctaagtt-----ttg---------
------------------------------------------ttt---------------
------------------------------------------------------------
----------------------------------------------ctgct---------
------------------------------------------------------------
-----------------------------------------------------tagagca
tt----------------------------------------------------------
---------------------------------
>Copia-11K_DR-LTR|1396076
------------------------------------------------------------
----------------------------tgttacagtcac----cagcgatctagc--t-
----a-------------------------------------taac-tct--gcca-cca
aa-tggact-------------acaaatcacag-catgcag-------------------
------------------------------------tgc--gcacacac---acctgttc
ctaatctcgt---ctga---ttgcaaacac-------tcacgact-gaagctg-ctcaag
gac-------tacttgcacagattctt-------tataca------------c-cacatt
tg---ctcac--acacgt-----tg-----------ctgagtg-----ttt---tttgtt
tgttt------tgttagtc-aaa--cgaacctgttac-----ttt-aca-------aagc
g-tttcattc--------------------------------------acccttgccg-t
-------------------------------gtttta---tgtaatctatc---------
---gccttgttcat-cc--ttc-ctttctccggtttggacca-tttgcctg-gttatcta
cgacg----actactggattatc---tgtgtgaacccgattgctcctg--tg-ttgaccg
gt-gtctgcctgacca-tt--ctatt----gaataaa---tc------------------
---------------------------------
>Copia-11K_DR-LTR|1491995
------------------------------------------------------------
----------------------------tgtcacaatcac----cagcgatctagt--c-
----cacacaga-----------tcgctgaagaac-----t-------------------
----------------------acaaatcccat-cttac-------------------c-
------------------------------------tgt--tttcacac---accagttg
cagtttac-----------------------------acacagctggcagctg-atcaag
gac-------ttattacacagactatt-------tataca------------g-cacact
tg-----cac--acacat-----tg-----------ctgagtg-----tta---tttgtt
tgtt---------------------tgaatctgtaac-----ttt-acg-------aagc
g-ttttatttctatgtc--t-------aaccatgt-------tatttgatctttgttg-t
-------------------------------atttta---tgtgatctattcc-tatctt
tgttccttgtttat-ct--ta---------------------------ctg-tttatcta
caaca----atttttggatcatc---cgtatgtacccgattgctcttg-tta-atgaccc
tt-gcctgatttacga-tt--cttat----aaataaa---tctg----catt-tgaattc
gcatctcca-taaaagcctct-gtc-agct---
>Copia-11K_DR-LTR|1491996
------------------------------------------------------------
------------------------------------------------------------
-----ctgcaga-----------tcgctaacggac-----tgcaaa-tct--gcta-tta
ta-tggact-------------acagctcccag-aatgcac-------------------
------------------------------------------cacacac---atcggttc
ctgatccaga---ttga---ttacaaactc-------gcacagct-gaagctg-cttaag
cat-------tcattacatgaactatt-------tataca------------g---taca
ca---cacgg--agacat-----tg-----------ctgagtt-----tt----------
------------------------------------------------------------
------------------------------------------------------------
------------------------------------------------------------
------------------------------------------------------------
------------------------------------------------------------
------------------------------------------------------------
---------------------------------
>Copia-11K_DR-LTR|1491997
------------------------------------------------------------
-------------------------------------------------aatcagc--g-
----gctgcaga----------ttcactaatggac-----tacaaa-tct--gcta-tta
aa-tggact-------------acaagtccaag-catgcac-------------------
------------------------------------------cacacac---accggttc
ctgatccaga---ttga---ttacaaactt-------gcacagct-gaaactg-cttaag
cac-------ttattgattggactatt-------tatacacagctatacacacacacaca
ca---cacacgcacacacacgcgcgcacacacacaccagagac-----atg---tgtgtg
agtct------tgttgtta----------cctataca----catt-aca-------aagc
gtttctccttgccatgc--tc------tgccgtgt---------tttattttttgcct--
-------------------------------tttttat--tgttttctgatgc-tagcca
cc----ttgaccaacct------ctttgattgtttttgactt------------------
--------ctcttttggattgta---cgcataatactgtttgctccag--ggatagaccc
tt-gcctgcctgacca-tt-ccttgt---ataataaagactttg----caat-tggatcc
acacctatg-t----------------------
>Copia-11K_DR-LTR|1491998
------------------------------------------------------------
------------------------------------------------------------
------------------------------------------------tc--acat-taa
ag-tgcact-------------aaaaattacat-catgcac-------------------
------------------------------------ttc--gctcacac---acctggcc
cagatccccc---ttga---ttgtaaacac-------acacagca-gaagctg-ttca-g
gac-------taattacacaaactatt-------tatata------------c-ttctca
aa---cacacagacacat-----gg-----------ctgagtc-----ttgttttctgta
agtat-------------------------------------ttt-acag----------
------------------------------------------------------------
----------------------------------------cattattt-ttct-aggctt
cc-----------------------------------------------tg---------
--------tgtttttggctcgtgtt------------------------ttg--------
-----------------tt-----------t-----------------------------
---------------------------------
>Copia-11K_DR-LTR|1491999
------------------------------------------------------------
----------------------------tgttatagtcac----ca-tgatgtagc--t-
----actgcaga-----------ttgctggggaac-----tac----tct--gcca-caa
aa-c-gact-------------acaaatcacag-catgcat-------------------
------------------------------------ctc--acacacac---accagttc
ctgatcctgt---ctga---ttgcaaacac-------tcacaact-gaagctg-ctc-ag
gac-------ttattacagagactatt-------tataca------------c-cacatt
tg---cccac--acacac-----at-----------tgcagtg-----tta---tttgtt
tgttt------tgtttgtg-aaa--cgaacctgtaac-----ttt-aca-------aagc
g-attaatttctatctc--t-------agccatgt-------tctttgatccttctca-a
-------------------------------gtttta---tgtgatttattccataacct
tgttccttgttttt-ct--tcc-ctttctacggtttcgacca-tttgcctg-ctcatcaa
cgaca----acgtctgtattatc---ggtatgaacttgattgctcctg--tg-ttaatca
-----------------tt--ctgtc----gaatcaa---tctg----catt-ttgatac
gctcctctg-tgaaagccttc-ctc-ggataca
>Copia-11K_DR-LTR|1492000
------------------------------------------------------------
----------------------------tgttacagtcac----cagaagtctagg--t-
----actgcgga-----------ttgctggaaaaa-----cacaac-tct--gcca-cca
aa-tggact-------------acaaattacag-catgcac-------------------
------------------------------------cgc--acacacac---accggttc
ccaatctcat---ctga---ttgc------------------------------------
-ac-------tcattacacagactatt---------taaa------------c-cacatt
tg---cttac--acac-------tg-----------ctaagtg-----ttg---tttgct
tgttt------tgttagttaaaa--cagacctgtaac-----ttt-acc-------tagc
gttttcatttccttttc--t-------agccgtgt-------tcagtgattcttgt----
-------------------------------gttt-----tgttatctactcc-tatcct
ggttcctagtttat-ct--tac-ctttctccggttttgacta-cttgcctg-tttatgga
cgatg----acttctggattatttagtacatgtacccggttgctcctg-ttg-ttgaccc
tt-gcctgatttatga-tc--attgt--------aaa---tcag----catt-tggattc
tcacctcag-tgaaagcctct-ttc-agttaca
>Copia-11K_DR-LTR|1492001
------------------------------------------------------------
------------------------------------------------------------
------------------------------------------------------------
------------------------------------------------------------
------------------------------------------------------------
------------------------------------------------------------
------------------------------------------------------------
------------------------------------------------------------
------------------------------------------------------------
------------------------------------------------------------
---------------------------------------------cctttctc-tggttt
tgttacttgtttat-cc--tgt-ttatcgactacttg-----tttatcctg-tttatcga
caaca----acttttggattatc---tatatgttgccgatggctcctt-ttg-ttgaccc
tt-gcctaatttacaa-tc--attgt----aaataaa---tctg----catt-tggattc
gcacctctg-tgaaatactct-atc-agttaca
>Copia-11K_DR-LTR|1492002
------------------------------------------------------------
----------------------------tgttacagtcgc----cagtgatctagc--t-
----actgcgga-----------ttgct-gagaac-----tacaac-tct--gcca-cca
aa-tgtact-------------acgatttacag-catgcac-------------------
------------------------------------cgc--acacacac---accagttc
ctgattcttt---ctga---ttgcaaacac-------tcacagct-gaagctg-ctcaag
gac--------------acaggctattta--cagtataca------------c-cacatc
tg---ctcac--gcaaat-----tg-----------ctgagtg-----ttg---tttgct
tgttt------tgttagttaaaa--cgaacctgtaac-----ttc-aca-------tagc
attttaatttccttgtc--t-------agccgtgt-------tcttttattcttgt----
-------------------------------gattta---tgttat---ctcc-taccat
tgttcctagtttat-ct--tat-ctttatctagt--------------------------
------------------------------------------------------------
------------------------------------------------------------
---------------------------------
>Copia-11K_DR-LTR|1492003
------------------------------------------------------------
----------------------------tgttacagtcac----cagcgatctagt--t-
----acagcgga-----------tcgctggggaac-----aacaaa-tct--gcca-cta
at-tggact-------------acaaatcacat-catgcac-------------------
------------------------------------tgt--gcacacac---accggttc
ccaatctcgt---ctaa---ttacaaacac-------t-----at-gaagccg-ttcaag
aac-------tcattacacagacaatt-------tataca------------c-cacact
tg---ctcac--acacat-----tg-----------cggagtg-----ttg---gttctt
tgttt------tgttaattaaaa--caaatctgttac-----ttt-a-------------
-------ttttcttgtc--t-------agccgtgt-------tctttgattcttgt----
-------------------------------gcttta---ggttatctactcc-tagcct
ttttcctactttat-ct--tac-ctttctctagttttgacta-cttgcctg-tttatcga
tgacg----acttctggattatc---tatatgtctccaattgctccag-ttg-ttgaccc
tt-gcctaatttacga-tc--attgt----aaataaa---tcca----catt-tagattc
acacttttg-tgaatgcctcc-ttc-agttaca
>Copia-11K_DR-LTR|1492004
------------------------------------------------------------
------------------------------------------------------------
--------caga-----------tggctggaaaac-----tacaaa-tct--gcaa-cca
aa-aaaaaaaaaaaaacta--caaaaatctcat-cctgc-------------------c-
------------------------------------tgt--tcacacac---accagttg
cagttcaccc--actga---ttgcacaa---------acacagctggaagctg-atcaaa
aat-------tcattacacaaactatt-------tttaca------------c-catact
tgcgacacac--acacat-----tg-----------ct--gtg-----tta---tttgtt
aaatg------agttggtt-aaa--tgaacctgtaac-----tt--------------ac
t-gtttctttccatgtc--t-------agcagtgt-------tctttgatcattgtca-t
-------------------------------gtgtta---tgtaatctatccc-tagtct
tgtttcatgtttat-tt--tac-cttcctctggttttgacca-tttgcctg-tttatcga
tgaca----acttatggatgatc---tgtatgtggccgattgctcctg-tta-ttgaccc
tt-gcctaaattaata-tt--cttgt----aaataaa---tctg----catt-tagattt
gcatctctg-tgaattcttta-gt---------
>Copia-11K_DR-LTR|1492005
------------------------------------------------------------
----------------------------tgttatagtcac----cagtgatctagc--t-
----atta-------------------tggagaac-----tataac-tct--gtca-aca
aa-tggact-------------acaaatcacag-catgcac-------------------
------------------------------------cgc--acacacac---accggttc
cttattttct---ctga---ctgcaaacgc-------tcacatca-aaagctg-ctcag-
-----------------acagactttt-------tataca------------c-cacatt
tg---ctcac--acaaat-----tg-----------ctgagtg-----ttg---tttgtt
tgttg------tgttagttaaaa--caaacctgtaac-----ttt-acg-------tagc
attttaatttccttgtt--t-------agccatgt-------tctttgtttc--------
------------------------------------------------------------
------------------------------------------------------------
------------------------------------------------------------
------------------------------------------------------------
---------------------------------
>Copia-11K_DR-LTR|1578932
------------------------------------------------------------
------------------------------ttacagtcac----cagtgttctagc--t-
----actgtgga-----------ccgctagagaac-----tacatc-tct--gcca-cca
aa-tggact-------------acaaatcctgg-catgcac-------------------
------------------------------------cgc--gcacacac---accgattt
ctaatctcat---ctga---ttgcaaacac-------tcacagca-gaagctg-ctcaag
gac-------tcattacacagcctatt-------tataca------------c-cacaat
tg---ctcac--a--cac-----tg-----------ctgagta-----ttg---tttgtt
tgttt------tgttagctaaaa--ttaacctttaac-----ttt-acg-------tagc
atttttatttccttgtc--t-------agccgtgt-------tctttgatttttgtt---
-------------------------------atttta---tgttgttt------------
------------------------------------------------------------
------------------------------------------------------------
------------------------------------------------------------
---------------------------------
>Copia-11K_DR-LTR|1578933
------------------------------------------------------------
------------------------------------------------------------
------------------------------------------caac-tct--gcca-aga
aa-tggact-------------acaaatcacag-catgcac-------------------
------------------------------------cac--atgcacac---acaggttc
ctgatcccat---ctgt---ttgcaaacag-------tcacagct-gaagctg-ctcaag
aac-------tcattacacagaatatt-------tataca------------t-cacatt
tg---ctcac--acacat-----tg-----------ctgagtg-----ttg---tgtatt
tgttt------tgttact-------gtaacttgtaac-----ttc-atg-------aagc
atttttatatccttgtc--t-------agctgtgt-------tctttgatt---------
------------------------------------------------------------
----------------------------------------------------cttatcga
ggacc----acttctggattatc---tatatgtacccaattgctcctg--tg-ttgacag
tt-gcctgcccgacca-tt--ctgtt----gaataaa---tcct----------------
---cctctg-tgaaagctttc-ctc-agttaca
>Copia-11K_DR-LTR|1578934
------------------------------------------------------------
----------------------------tgttatgatcac----cagcgatctaac--t-
----gctacagt-----------tcactaaagaac-----tacaag-tt-----cg-tta
ga-tggact-------------acaaatcctgt-catgcag-------------------
------------------------------------tgc--tcactcac---actagttc
ctcattccg----ttga---ttacacacac------------------------------
------------------------------------------------------------
------------------------------------------------------------
------------------------------------------------------------
------------------------------------------------------------
------------------------------------------------------------
------------------------------------------------------------
------------------------------------------------------------
------------------------------------------------------------
---------------------------------
>Copia-11K_DR-LTR|1578935
------------------------------------------------------------
----------------------------tgttacagtaac----cagcgctctagc--t-
----actgcaga-----------ttgctgaagaac-----aacaac-tct--gcca-cca
aa-cagact-------------acaaatcacag-cacaccc-------------------
------------------------------------t-----------c---accagttc
ttaatctcgt---ctga---ttgcaaacac-------tttcggct-gaagctg-ctcaag
cac-------tccttacacagactatt-------tctaca------------t-cacact
tg---cttac--acacat-----tg-----------ctgagtg-----tta---tttgtt
tgttt------tgttagtt-aaa--caaacctgtaac-----ttt-aca-------aagc
g-tttcatttctatgtc--t-------agccatgt-------tatttgatctttttag-t
-------------------------------gtttta---tgtaatttattcc-ttgcct
tgtttcttgtttat-at--taa-ctttctctggttttaacca-tttgccca-ttcatcaa
tgaca----acttctggattaac---tgtatgaacccg-atgctcctg--tg-ttgaccg
tt-gcctgcctgacca-tt--ctgtt----gaataaa---tctg----aatt-tggattc
gctcctcca-tgaaagcctcc-tcc-agttata
>Copia-11K_DR-LTR|1578936
------------------------------------------------------------
------------------------------------------------------------
------------------------------------------------------------
------------------------------------------------------------
------------------------------------------------------------
------------------------------------------------------------
------------------------------------------------------------
------------------------------------------------------------
------------------------------------------------------------
------------------------------------------------------------
------------------------------------------------------------
------------------------------------------------------------
----------cttctggatttcc---tggatgtacccgtttgctcctg-tgg-ttgaccc
tt-gctgcatgacttattt--ctata---taa---aa---actg----cacc-tagattc
tacactctgttgctagcatcc-ttt-agttaca
>Copia-11K_DR-LTR|1693478
------------------------------------------------------------
-----------------------------gttacagtgac----cagtgatccagc--tt
gcagactgcaga-----------tcgctgaagaac-----tacaaa-tct--gcca-cca
aa-tggact-------------acaactcctgt-catgcac-------------------
--------------------------------------c--tcacacac---acctgttc
cgggtttc-t---ctg--------------------------------------------
------------------------------------------------------------
------------------------------------------------------------
------------------------------------------------------------
------------------------------------------------------------
------------------------------------------------------------
------------------------------------------------------------
------------------------------------------------------------
------------------------------------------------------------
---------------------------------
>Copia-11K_DR-LTR|1693479
------------------------------------------------------------
----------------------------tgttatgatcat----cagcgatc-agc--t-
----tttacaga-----------tcgctgaagaac-----tacaca-tct--gccaccta
aa-tgaact-------------acagaccccat-catgcac-------------------
------------------------------------cgc--acacacac---accagttc
catatctctg--cctga---ttacac-----------acacagct-gatgct--cgtaag
gac-------taatgac-------------------------------------------
------------------------------------------------------------
------------------------------------------------------------
------------------------------------------------------------
------------------------------------------------------------
------------------------------------------------------------
------------------------------------------------------------
------------------------------------------------------------
---------------------------------
>Copia-11K_DR-LTR|1693480
------------------------------------------------------------
----------------------------tgttatgatcat----taacaatcgagc--a-
----gctgcagataacacacagttcactaaagaac-----tacaga-ttg--ccca-tta
ca-tggact-------------acaaatcacag-catacactg-----------------
------------------------------------tgc--acacacac---accagttc
ctgatcctga-gtctga---ttgcaaacac-------tca--------------------
------------------------------------------------------------
------------------------------------------------------------
------------------------------------------------------------
------------------------------------------------------------
------------------------------------------------------------
------------------------------------------------------------
------------------------------------------------------------
------------------------------------------------------------
---------------------------------
>Copia-11K_DR-LTR|1693481
------------------------------------------------------------
----------------------------tgttacaatcacct----------------a-
----acaaaggt-----------gttacagagaac-----tacaac-tct--gtca-caa
aa-tggact-------------acaaaccacag-catgcac-------------------
------------------------------------agc--acacaccc---accagttc
ctaatctcgt---ttgagtcttgcaaacac-------t-----ct-gaagctg-ctcaag
gac-------tcactacacagactatt-------tataca------------c-cacatt
tg---ctcac--acacat-----tg-----------ctgagtg-----ttg---tttgtt
t----------tgctagttaaaa--cgaacctgtaac-----ttt-atg-------tagc
attttcatttccttgtc--a-------agccatgt-------tctttgattctttgag-c
cattc--------------------atgttcgtttta---tgttgtctactcc-aagcct
tgttcctaattcat-ct--tac-atttctacagttttgatta-cttgcctg-tttattaa
tgaca----aattctggattacc---tatatgtacccaattgctcctg-ttg-ttgacct
tt-gcctgatttacga-tc--gttgt----aaataaa---tctg----aatt-tggattc
gtacctctg-taaaagccttc-ttc-a------
>Copia-11K_DR-LTR|1693482
------------------------------------------------------------
------------------------------------------------------------
------------------------------------------------------------
------------------------------------------------------------
------------------------------------------------------------
------------------------------------------------------------
------------------------------------------------------------
-----------------t-----tg-----------ctgcgtg-----ttg---attgtt
tgttt------tgttagttaaaa--cgaacctgtaac-----ttt-aca-------gagc
attttcatttccttgtc--t-------agccgtga-------tctttgattcttgt----
-------------------------------gcttta---tgttatcttctcc-tagcct
tggtcctagtttat-ct--ctc-ctttctccggttttgacta-cttgtctg-tttataga
tgatg----acttctggattacc---tatatgtacctaattgctcctg-ttg-ttgaccc
tt-gcctgatttacga-tc--attgt----aaatgaa---tctg----catt-tggattc
gcatcttcg-tgaaagcctcc-atc-agttaca
>Copia-11K_DR-LTR|1693483
------------------------------------------------------------
----------------------------tgtaacaatcac---gcatggtcaccta--g-
----acaacaga-----------ttactggaaaac-----tacaag-cat--gccatata
aa-ttaact-------------actgctcccaa-catacac-------------------
------------------------------------tgt--gaacacac---actg-ttc
ttgatctc----------------------------------------------------
------------------------------------------------------------
------------------------------------------------------------
------------------------------------------------------------
------------------------------------------------------------
------------------------------------------------------------
------------------------------------------------------------
------------------------------------------------------------
------------------------------------------------------------
---------------------------------
>Copia-11K_DR-LTR|1693484
------------------------------------------------------------
----------------------------tgtcacagaccc----ctgttagctagc--c-
----catgcaga-----------ttggtggagaac-----tgcaaa-tct--gcca-gca
aa-agaact-------------acaagttccagtcatccac-------------------
------------------------------------cgc--tcacatgc---acttgttc
ctctttcag----taga---ttactcacac-------tcactgctgggagctg-ctcatg
aac-------tgattacatggactata-------tacaca------------a-caca--
-----cacac--ataccttt--ttg-----------ctgagtc-----ttt---tt----
------------------------------------------------------------
------------------------------------------------------------
------------------------------------------------------------
------------------------------------------------------------
------------------------------------------------------------
------------------------------------------------------------
---------------------------------
>Copia-11K_DR-LTR|1693485
------------------------------------------------------------
---------------------------------------------agcgatctagc--a-
----gctgcaga-----------ttgctgacggac-----tacaaa-tct--gcca-tta
ca-tgaact-------------acaactccaag-catatat-------------------
------------------------------------aca--ccacacac---atcggttc
ctgattcaga---ttga---ttacaaactc-------ttacagct-gaagctg-cttaag
tac-------tcattacatggactgtt-------tataca------------g-cacaca
ca---cacag--agacat-----tg-----------ctgagtc-----ttg---ttgtta
cctgtac----------------------------ac-----att-atg-------aagc
g-----------------------------------------------------------
----------------------------------------------tttctcc-tagcct
tg-------------ctc-tgc--------------------------------------
--------------------------cgtgt-----------------------------
-----------------tt-----------------------------gattc-------
---------------------------------
>Copia-11K_DR-LTR|1693486
------------------------------------------------------------
-------------------------------------------------atctaac--a-
----gttggaga-----------tcgctggagaac-----tacaat-tct--gcca-cta
aattgaact-------------acaaatcccag-aattcat-------------------
------------------------------------tgc-tccaatcat---tcatgcca
cagctgacag---tcat---ccagacact-------------------------------
------------------------------------------------------------
------------------------------------------------------------
------------------------------------------------------------
------------------------------------------------------------
------------------------------------------------------------
------------------------------------------------------------
------------------------------------------------------------
------------------------------------------------------------
---------------------------------
>Copia-11K_DR-LTR|1693487
------------------------------------------------------------
----------------------------tgttacagtcac----cagcaatttagc--g-
----actgcaga-----------ttgctggagaac-----tacaac-tct--gcca-cca
aa-tggact-------------acaaatcacag-catgcaa-------------------
------------------------------------cgt--gc-cacac---accggttc
ctaatcttgt---caga---ttgcaaacat-------tcacagct-gaagctg-atcaag
aac-------tcattacacagaatatt-------tataca------------c-cacatg
ag---ctcac--acagat-----tg-----------ctgagtg-----ttg---ttagtt
ggttg------tgttagtt------aaaacctgtaac-----ttt-acg-------tagc
atttgtatttccttgtc--a-------agccgtgttg----attgttgattcttgt----
-------------------------------gattta---ggttatctactcc-tagcct
cgatcatagttttc-tt--tat-ctttccctggttttgtcca-tttgcctt-ttcctcga
tgacg----acttctggattatc---tgtataagcccgattgctcctg--tt-ttaaccg
tt-gtctgcctgacta-at--gtt------gaataat---tctg----catt-tggattc
gctcctctg-tgaaagccccccttc-agttaca
>Copia-11K_DR-LTR|1787527
------------------------------------------------------------
------------------------------------------------------------
------tgcaga-----------tcgcaatagaac-----tacaat-ccc--gcca-tta
ta-tggatcattatcattatatttatattatta-tatgcac-------------------
------------------------------------tac--tcatacgc---accagttc
cggattctg----ctga---ctgcacaccac--acacactaagccagaggaca-atcaag
gac-------tgattacatggacttta-------aaaacag-------------cacaca
ca---cgaat--gcatca----gtg-----------ctgagtc-----ttg---tttaac
tgttt------aatga-------cc-----------------ttt-aca-------acgt
gttttccttgccttgccggtt---------------------tttactgttactgtttat
----------------------------------------ttctgtctgctcc-------
-------------------tgc----------cttttaacca-ttcgcctg-tttaataa
ccacg----actctgga-ttgcc---tgtacacacctgactgcttctg--ca-ctgaccg
tt-gcctgcctgcctt-ttgcctgtt----taacgaccaccctgtttgcttc-tgtattg
atcgttgcc-tg---------------------
>Copia-11K_DR-LTR|1901455
------------------------------------------------------------
----------------------------tgttacagtcac----cggggatctagc--t-
----actggggg-----------ttgctgaaaaac-----tacaac-tct--gcca-aca
aa-tggact-------------acaaatcacag-catgcac-------------------
------------------------------------agc--gcacacac---accatttc
ctcatctagt---ct---------------------------------------------
------------------------------------------------------------
------------------------------------------------------------
------------------------------------------------------------
------------------------------------------------------------
------------------------------------------------------------
------------------------------------------------------------
------------------------------------------------------------
------------------------------------------------------------
---------------------------------
>Copia-11K_DR-LTR|1901456
------------------------------------------------------------
------------------------------------------------------------
------------------------------------------------------------
------------------------------------------------------------
------------------------------------------------------------
------------------------------------------------------------
----------------------ctata-------tataca------------t-cacatt
tg---ctcac------at-----tg-----------ctgagtg-----ttg---tttgtt
tgtt-------tgttagttaata--taaacctgtaac-----ttc-acg-------tagc
attttcattcccttgtc--t-------agccgtgc-------tctttgattcttgt----
-------------------------------gttttatgttgttatctactcg-tagcct
tgctcctagtttat-ct--tgc-ctttctccggttttgacta-catgcctg-tttatcaa
tgacg----aattctggattatc---catatgtacccgattgctcctg-ttg-ttgaccc
tt-gcctgatttacca-tc--attgt----gaataaa---tctg----catt-tggattc
gcacctctg-tgaaagcc----ttc-agttaca
>Copia-11K_DR-LTR|1901457
------------------------------------------------------------
----------------------------tgttacagtcgc----cggggatcgagc--t-
----actgcgaa-----------ttgctggagaac-----tacaac-tct--gcca-aca
aa-tagact-------------acaaatcacag-catgcac-------------------
------------------------------------cgc--gcacacac---accatttt
ctaatctagt---ct---------------------------------------------
------------------------------------------------------------
------------------------------------------------------------
------------------------------------------------------------
------------------------------------------------------------
------------------------------------------------------------
------------------------------------------------------------
------------------------------------------------------------
------------------------------------------------------------
---------------------------------
>Copia-11K_DR-LTR|1901458
------------------------------------------------------------
------------------------------------------------------------
------------------------------------------------------------
------------------------------------------------------------
------------------------------------------------------------
---atctcgt---ctga---ttgcaaacac-------tcacag-----------ctcaag
cac-------tcattactcagactata-------tataca------------t-cacatt
tg---ctcac------at-----tg-----------ctgagtg-----ttg---tttgtt
tgtt-------tgttagttaata--tgaacctgtaac-----ttc-acg-------tagc
attttcattcccttgtc--t-------agccgtgc-------tctttgattcttgt----
-------------------------------gttttatgttgttatctactcg-tagcct
tgctcctagtttat-ct--tgc-ctttctccggttttgacta-catgcctg-tttatcga
tgacg----aattctggattatc---catatgtacccgattgctcctg-ttg-ttgaccc
tt-gcctgatttacca-tc--attgt----gaataaa---tctg----catt-tggattc
gcacctctg-tgaaagcc----ttc-agttaca
>Copia-11K_DR-LTR|1901459
------------------------------------------------------------
-------------a-------------ctgttacaagc------------tccagt--g-
----actacaga-----------tcgctggagaac-----tacaaa-tct--acca-tta
aa-aggact-------------acaatccctgt-catgcac-------------------
--------------------------------------c--tcacatgc---acctgttc
cagttctcgg---ttga---ttatacacag-------acacagctgggagctg-ctcaag
gtc-------tgattacacagacaatt---------------------------------
------------------------------------------------------------
------------------------------------------------------------
------------------------------------------------------------
------------------------------------------------------------
------------------------------------------------------------
------------------------------------------------------------
------------------------------------------------------------
---------------------------------
>Copia-11K_DR-LTR|1901460
------------------------------------------------------------
----------------------------------------------------------t-
----actgcaga-----------tcgctggagaac-----tacaag-tct--gcca-cca
aa-tggact-------------acaaatcacag-catgcac-------------------
----------------------------------cgcac--acacacac---accagttc
ctaatcttgt---ctga---ttgcaaacac-------tcacagct-gaagctg-ctcaag
gac-------tcattacatagactatt-------tataca------------c-------
------------------------------------------------cta---------
--------------------------------------------------------tagc
attttcattcccctgat----------aaccatgt-------tctttgattttaat----
-------------------------------attt-----tgttatctaatcc-tagact
tgttcctaatttat-ct--tac-ctttatccatttttgactt----------tttatcga
cgacc----acttctggattatc---tatatgtacccagttgatcctg-ttg-ttgaccc
tt-gcctgatttacaa-tc--atcgt---aaaaaaaa---tctg----catt-tagattt
atgcctcca-tgaaagcctcc-ttc-agttaca
>Copia-11K_DR-LTR|1901461
------------------------------------------------------------
------------------------------------------------------------
------------------------------------------------------------
------------------------------------------------------------
------------------------------------------------------------
------------------------------------------------------------
------------------------------------------------------------
------------------------------------------------------------
------------------------------------------------------------
------------------------------------------------------------
------------------------------------------------------------
------------------------------------tgacta-tttggctgt---ttaga
cta--a--gact-ttggattgac---tgtatgct----------cctg-tg--ttgacca
tt-gcctgcctgacct-tt--ctctgttgaataaagt---actg----catg-tggatca
tcgcagc----gtccctcaat--------taca
>Copia-11K_DR-LTR|1901462
------------------------------------------------------------
------------------------------------tcac----cagtgatctagt--c-
----cacacaga-----------tcgctggagagc-----tacaaa-tct--gcca-cca
aa-agaaca-------------acaaatcccat-ccaac-------------------c-
------------------------------------tgt--ttacacac---accagttg
cagttcacgc--actga---ttgcgcac---------acagagctagaagttg-atgaag
aac-------tcattacacagactgtt-------tataca------------c-cacac-
------------------------------------------------------tttgtt
tgttt------tgttagtt-aaa--tgaacctgtaac-----ttt-aca-------tagt
g-tttcatttctatagcaat-------agcagtgt-------tccttgatccttgtca-t
-------------------------------gtgtta---tgtaatctgtttt-tagtct
tgtttcttgtttat-ct--tac--tttccctggttttgacca-tttgcctt-cttattga
cgacg----acttc------------tgtatgtacctgattgtgcctg-ttg-ttgaccc
tt-gcctg----acta-tt--tttgt----aaacaaa---tctg----catt-tagattc
gcatctctg-tgtaagccttc-ttc-ag-----
>Copia-11K_DR-LTR|1901463
------------------------------------------------------------
----------------------------tgttacagtcac----cagcgatttagctgt-
----attgcgga-----------ttgatggagaat-----tacaac-tct--gcca-cca
aa-tggact-------------acaaatcacag-catgcac-------------------
------------------------------------cat--gcacacac---accggttc
ctaatcacgt---ctga---ctgcaaacac-------tctcagcc-gaagctg-ctcaag
gac-------tcatgacacagactatt-------tatcca------------c-cacatt
tg---ctcac--acacat-----tg-----------c-------------g---tttgtt
tgttg------tggtagttaaaa--cgaacatgaaac-----ttt-atg-------tagc
atttttattttcttgtc--t-------agccatgt-------tctttgatccttgt----
-------------------------------gttt-----tgttatctacttc-tatcct
tgttcctagttcat-tt--tac-atttctctggttttg----------------------
---------acttctaggttatc---tgtaagaacccgattgctcttg--tg-ttgaccg
tt-gcctgcctgacta-at--gtt------gaataaa---tctg----catt-tggattc
tctcctctg-tgaaagcctct-ttt-agttaca
>Copia-11K_DR-LTR|1901464
------------------------------------------------------------
------------------------------------------------------------
------tacgga-----------tcactatagaac-----tacaaa-tcc--aaca-tta
aa-atgact-------------acaagttccattcatgcac-------------------
------------------------------------cacacacactcac---accaattc
cggatcctga---ttga---ttgcaaacac---------acagccggaagatt-gtcaaa
gac-------tgatttcaaggactatt------ttaaccag-------------------
--------------------gggtg----------------------ctca---------
------------------------------------------------------------
------------------------------------------------------------
------------------------------------------------------------
------------------------------------------------------------
------------------------------------------------------------
------------------------------------------------------------
---------------------------------
>Copia-11K_DR-LTR|1901465
------------------------------------------------------------
----------------------------tgttacagtcac----cagcattctagc--t-
----actgcata-----------tcgctggagaactactgtacaac-tct--gaca-cca
aa-tgaact-------------acaaatcacag-catgcac-------------------
------------------------------------cgc--acatacac---gccagttc
ctgatcccat---ctga---ttgcaaa-----------caaagct-gaagctg-cttaag
gac-------tcattacacagactatt----------aca------------c-cccatt
tg---cttac--acacat-----tg-----------ctgagtg-----ata---tttgtt
tgttt------tgtttgtc-aaa--tgaac------------ttt-aca-----------
--tttaatttatatgtc--t-------agccatgt-------tcttcgtttcttgtca-t
-------------------------------gtttaa---tgtaatctattcc-tagcct
tgtttcttgtttat-ct--tac-tgttctccggttttgacca-tttttccc-ttcatcca
cgatg----acttctggattatc---tgtatgaacccgaatgctcctg--tg-ttgaccg
tt-gcctgcctcacca-tt--ctgtt----gaatgaa---tctg----catt-tggattc
actccactt-ggaaaaactct-ttc-agttaca
>Copia-11K_DR-LTR|1901466
------------------------------------------------------------
------------------------------------------------------------
--------caga-----------tcactggagaac-----tacaaa-tct--gcca-cca
aa-tgaact-------------acaaatcccag-cataca--------------------
------------------------------------tgt--gctctcac---acctgttc
cagctcactt---ttga---ttgcaaaaac-------acacagct-gaagctg-ttta--
------------------------------------------------------------
------------------------------------------------------------
------------------------------------------------------------
------------------------------------------------------------
------------------------------------------------------------
------------------------------------------------------------
------------------------------------------------------------
------------------------------------------------------------
---------------------------------
>Copia-11K_DR-LTR|1987858
------------------------------------------------------------
------------------------------------tcac----cagcagtctagc--t-
----accgcgga-----------tcgctagagaac-----tacaaa-tct--gcca-cca
aa-tggacc-------------gcaaagcctga-catgcac-------------------
------------------------------------ctc--acacacacct------gtt
ttggttttcc---ctga---tcacacacac------------------------------
------------------------------------------------------------
------------------------------------------------------------
------------------------------------------------------------
------------------------------------------------------------
------------------------------------------------------------
------------------------------------------------------------
------------------------------------------------------------
------------------------------------------------------------
---------------------------------
>Copia-11K_DR-LTR|1987859
------------------------------------------------------------
------------------------------------------------------------
-----------------------------------------ataac-tct--gcca-cca
ac-tggact-------------agaagccacag-catgcac-------------------
--------------------------------cgcgcac--acacacac---acctgttc
ctaatctcgt---ctga---ttgcgaacac-------tcagagct-gaagctg-tttaag
gat-------ccaaaacacaaactatt-------cataca------------c-ccc-tt
tg---cttac--acacat-----gg-----------ttgagtg-----ttg---tttgtt
tgttt------tattagttaaaa--caaacctgtaac-----tct-atg-------tagt
attttcatttccttgtc--t-------agctgtgt-------tttttgattcttct----
-------------------------------gtttta---tgttatctactcc-tagcct
tgttcctagtttat-ct--gat-ctttctctggttttgacga-catgcccg-tttatcga
cgacg----acttccggattatc---tatatatacccaactgctcctg-ttg-taaaccc
tt-gcctgatttacaa-ta--attgt----aaataaa---tcca----catt-tggattc
gcaccactg-tgaaagcctcc-ttc-agttaca
>Copia-11K_DR-LTR|1987860
------------------------------------------------------------
------------------------------ttatgattat----cagcgatctagt--g-
----gctgcaga-----------taggtgatggac-----tacaaa-tct--gctgcatg
ca-tagact-------------acaaacctaag-catgcac-------------------
------------------------------------------cacacat---acaggttc
ctgatctaga---ctga---ttacaaactc-------acacagct-gaagctg-cttaag
cac-------acat------ggacaat-------tatacag-------------caca--
-----cacac--agacat-----tg-----------ctgag-------------------
------------------------------------------------------------
------------------------------------------------------------
------------------------------------------------------------
------------------------------------------------------------
------------------------------------------------------------
------------------------------------------------------------
---------------------------------
>Copia-11K_DR-LTR|1987861
------------------------------------------------------------
----------------------------tgttatgatttt----cagcaatttaga--g-
----gctacaga-----------tcactaatggac-----tacaaa-tcc--gcca-tta
ca-tgaact-------------acaaatttcgt-catgcact------------------
-----------------------------------------tcatatac---accagttc
ctgttttatt---ttga---ttacacgctc-------acacagct-gaagctg-ttca-g
aac-------tgattacatagact--------taaaagcag-------------cacagg
ca---cacac--aaacacacagttg-----------ctgagtc-----ttg---tttgta
tgt---------------------------------------------------------
------------------------------------------------------------
------------------------------------------------------------
------------------------------------------------------------
------------------------------------------------------------
------------------------------------------------------------
---------------------------------
>Copia-11K_DR-LTR|1987862
------------------------------------------------------------
----------------------------tgttacaatcac----tatcaatctagc--g-
----gctgtgga-----------tatttggagaac-----tacaca-cat--gcta----
--------------------cgctaactcccag-catgcacc------------------
-----------------------------------------tcgcacac---ccgggttt
ctaattctca---ttga---ttacac-----------tcacagcaagaagatt-attatg
gac-------tgatttcatagactgtt-------agctcag-------------cacaca
ca----------------------------------------------------------
------------------------------------------------------------
------------------------------------------------------------
------------------------------------------------------------
------------------------------------------------------------
------------------------------------------------------------
------------------------------------------------------------
---------------------------------
>Copia-11K_DR-LTR|1987863
------------------------------------------------------------
------------------------------------------------------------
-----------------------------------------------t------------
----------------------------------tatgcatt------------------
-----------------------------------ccac-attactcat-------gttc
ctagccttgt---ttaa--------------------------------gttt-------
------------------------------------------------------------
-----------------------ag-----------------------------tttctt
tgcca------tgttt--------------------------ttt-atga----------
------------------------------------------------------------
---------------------------------------------------cc-------
-------------------------------------------tatgcctg-tacccaga
ttaca----attattggatcacc---attacgtttttttgtgcttctg-tag-atgacct
tctgcctttacaacagctc----------ataataaa----ctg----caca-tagatct
gctcttcgt-tg---------------------
>Copia-11K_DR-LTR|1987864
------------------------------------------------------------
------------------------------------------------------------
----ag-----------------atgctggagaac-----tacaac-tct--acca-cca
aa-tagact-------------acaaatcacag-cctgcac-------------------
------------------------------------cgc--gcacacac---aacagttc
ctaacctcgt---ctga---ttgcaaccac-------acacagct-gaatctg-atcaaa
gac-------tcattacacagactatt-------tataca------------c-cccatt
tg---ctcac--acacat-----tg-----------ctgagtg-----tta---tttgtt
tgtta------tgtta----------aaacctgtaac-----ttt-gca-------aagt
g-ttttatttctatgtc--t-------agctgtgt-------tctttgatacttgt----
-------------------------------gtttta---tgtaat-tattcc-tagcct
tgttccttgtttat-ct--tac-ctttctctggttctgacca-tttgcctg-ttcatcaa
ctaca----gcttctgaattatc---tttataaacctaattattcctg--tt-ttgatcg
tt-gcttgcctgacca-tt--ctgtt----gaataaa---tctg----catt-tggattt
gctcctctg-tgaaagcatcc-ttc-agttaca
>Copia-11K_DR-LTR|1987865
------------------------------------------------------------
-------------------------------------cac---caacaaatgtggc--t-
----ataatgga----agtcaatggagtcaagaac-----tacaaa-tct--gcca-gca
aa-agaact-------------acatattcagt-catgcac-----------------c-
-----------------------------------------actcacac---acctgacc
tagatcccc----atga---tcacaaacag-------acgcagct-gaagctg-ttca-g
gac-------tagttgcacagactata-------tataca------------c-ctctca
aa-----cac--acacgt-----tg-----------ctgagtc-----ttg---tttacc
tgt---------------------------------------------------------
------------------------------------------------------------
------------------------------------------------------------
------------------------------------------------------------
------------------------------------------------------------
------------------------------------------------------------
---------------------------------
>Copia-11K_DR-LTR|2076270
------------------------------------------------------------
------------------------------------------------------------
-----------------------------------------------------------a
aa-tggact-------------acaaatcacag-catgcac-------------------
------------------------------------tac--gcacacac---accggttc
ctaatctcat---caga---ttgtaaacac-----------agct-gaagctt-ttcaag
gac-------tcattacacagactaat-------tatacc------------c-cacatt
tg---ctcac--tgacat-----tg-----------ctgagtg-----tta---tttgtt
tgttt--gttgtgttaaat-aaa--ttaacttgtaac-----ttt-acg-------tagc
attttcatttccttgtc--t-------agccgtgt-------tctttaattcttgt----
-------------------------------gtttta---tgttatctactcc-tagcct
tgttcctagtttat-tt--tac-ctttctccagttttgacca-ttagcctg-ttcatcaa
cgacg----acttctggatcatc---tgtattaatccaattgctcctg--tg-tttactg
tt-gccagtctgacta-----atgtt----gaataaa---tctg----tatt-gggattc
gctcctctg-taaaggcttcc-ttc-agttaca
>Copia-11K_DR-LTR|2076271
------------------------------------------------------------
------------------------------------------------------------
-----------g-----------------------------------tct----------
----------------------------------tgttcac-------------------
------------------------------------tgt-t-------------------
-------------ttgt--a----------------------------------------
----------tcattacaaagcattat------------------------cc-------
-----------------------tg-----------tttagtc-----------tttctg
tgtttg----a-------------------------------------------------
------------------------------------------------------------
---------------------------------------------------tc-------
-------------------------------------------cttgcctggtttctcca
tta--t--tgattctttgccacc---tgtacagaccactttgttacag-tta--------
------------------------------gcagcaa---tctag--ctactgcggttc-
---------------------------------
