# Supplementary material for: Zebrafish transposable elements show extensive diversification in age, genomic distribution, and developmental expression
Source: Genome Res. 2022 Jul;32(7):1408–23. doi: 10.1101/gr.275655.121 (PMC9341512; doi:10.1101/gr.275655.121)
Supplement: Supplemental Material [file supp_gr.275655.121_Supplementary_data_2.tar.gz › supp-data-2/hAT-N36C_DR.mafft.fa]

>hAT-N36C_DR|58142
------------------------------------------------------------
------------------------------------------------------------
------------------------------------------------------------
------------------------------------------------------------
---------------------gcga-aacgcgccaaagc-ccgaaaccgaaagcgagacg
tgacttttaagggactgtttgatatggatttattaatcattcttactgttcagtgatcgc
aaa-------------------ctgccgtagtttattaaagacgcaaactcctcacaaca
cgccagct--gcaccttcagcagatctcctcattcctgcagcacgagagctt--tgattg
tttatgagcgccaaaagtggcggatctgttcggtaaaatatctgactgtgtgtccccgca
tccctaaggactgtttggcgaaatatttg-actgcatgtcactgcataacaaacgac-tg
aaaggatataactagagaa----atcttcactgtgctgctaaat--gagagcgtatggca
agccgttttaacatttaaa-cc-ttgttctgactatccataaatatatttaga--gata-
-taatta--tatattttgactagtcataattataattcgacttgtcag-aatgacaatta
gagatatctgcaattacaattgtactagtacgaaatcagattggagatatctgcaaatat
at-ta----tgactagt--catattcctccattgacttccattg-aaaaata-tttgc--
a-gatatct-----------------------------------------------ctga
gttttgactcgtc-aaaaatccaattcaagatat-ctac-aactgtaattcgactattag
taaattaatt-agagatatctt-caaat----atattt----gt--aaatatctctaaa-
----tattacg-----aat------taaagacatc------tg---t-atga-ctagtaa
aaactcag-------------------------------------------ttagagata
tctc-taattacaatt-gtgacgagtcaaaac-tcattta-gagatatctgcaaatattt
ttgaa-------------------------------------------------------
----------------------------------------------taattgttattctg
actag-tcgaattataattatgactagtcaaaatataattagagatatctctaa-ata--
-------tatttatgg--agtcagaacaa-atatttaaat----gctaaaaaggcttgcc
at-agagagcgc-------tt----ctgaacagcgca-----------------------
------------------------------------------------------------
------------------------------------------------------------
------------------------------------------------------------
------------------------------------------------------------
------------------------------------------------------------
------------------------------------------------------------
------------------------------------------------------------
------------------------------------------------------------
------------------------------------------------------------
------------------------------------------------------------
------------------------------------------------------------
----------------
>hAT-N36C_DR|58143
------------------------------------------------------------
------------------------------------------------------------
------------------------------------------------------------
------------------------------------------------------------
------------------------------------aac-ccgaaactgaaagcgagacg
tgacttttaaggggctgtttcgtatggatttataaatcattcttactgttcagtgaacac
aaa-------------------ctgccgtagattattaaagacgcagacccctcactgca
------------------------------------------------------------
----------cc------------------------------------------------
------------------------------------------------------------
--------------------------ttc------------agc---aga----------
--------------------cc--------------------------------------
------------------------------------------------------------
----------------------------------------t-------------------
------------------------------------------------------------
------------------------------------------------------------
------------c----------------------ctgc---------------------
-----------ag------c----------------------------------------
------------------------------------------------acga--------
------------------------------------------------------------
----------------------------aggc-tt-------------------------
------------------------------t-----------------------------
------------------------------------------------------------
------------------------------------------------------------
------------------------------agatt-------------------------
------------------------------------------------------------
------------------------------------------------------------
------------------------------------------------------------
------------------------------------------------------------
------------------------------------------------------------
------------------------------------------------------------
------------------------------------------------------------
------------------------------------------------------------
------------------------------------------------------------
------------------------------------------------------------
------------------------------------------------------------
------------------------------------------------------------
----------------
>hAT-N36C_DR|58144
------------------------------------------------------------
------------------------------------------------------------
------------------------------------------------------------
------------------------------------------------------------
------------------------------------------------------------
------------------------------------------------------------
------------------------------------------------------------
------------------------------------------------------------
------------------------------------------------------------
------------------------------------------------------------
--------------------------------------------------------ggca
agccattttagcatttaaa-cctttgttctgactatccataaatatatttaga--gata-
-tctccatttatattttgactagtcataattataattcgactagtcaa-aatgacactta
gagatatctgcaattacaaatgtactagtacgaaatcagattggagatatctgcaaatat
at-ta----tgactagt--catattcctctattga-----------aaaata-tttgc--
a-gatatcttaaattg--------------------------------------------
---------gatt-caaaactcatttagagatat-ctac-aactgtaattcgactagtag
taaattaatt-agag--atctt-caaat----atattt----gt--agatatatctaaa-
----tatgacg-----aat------taaagatatctctaaatgtatt-atga-ctagtaa
aaactcag-------------------------------------------ttagagata
tctc-ttattacaatt-gttactagtc--aat-tcattta-gagatatttgcaaatattt
ttcaatggaa-----------gaatatgact----agtca--taatatatttgcagatat
ctccaatctgatttcgtactagtacaattgtaattgcagatatctctaattgtcattctg
actag-tcgaattataattatgactagtcaaaatataattagagatatctctaa-ata--
-------tatttgtggatagtcagaacaa-aggtttaaat----gctaaaatggcctgcc
at-a--------------------------------------------------------
------------------------------------------------------------
------------------------------------------------------------
------------------------------------------------------------
------------------------------------------------------------
------------------------------------------------------------
------------------------------------------------------------
------------------------------------------------------------
------------------------------------------------------------
------------------------------------------------------------
------------------------------------------------------------
------------------------------------------------------------
----------------
>hAT-N36C_DR|58145
------------------------------------------------------------
------------------------------------------------------------
------------------------------------------------------------
------------------------------------------------------------
---------------------tgaatg-cacac---------------------atagag
ac-------------tga----------------------------------gag-----
-------------------------------------agaga------------------
--------------------------------------------gagag-----------
------------------------------------------------------------
------------------------------------------------------------
-------------agaga----------------------ga----gaga----------
-----------------ga------------------------------------ga---
-----------------------------------------------g------------
---------------------------------------a---gagt-------------
-------------------------------------------g-agtgaga------g-
a-ga--------------------------------------------------------
--------------gagag---------aga---g-------------------------
-----------ag-----------------------------------------------
----------------------------------------------------------ag
ag-----------------------------------------------------aga--
-----------------------------------------gaga-----------g---
------------------ag----------------------------------------
------------------------------------------------------------
----------------------------------------agaga----------g----
--------a------g--------------agag-------------aga----------
----gaga--------------------gagagag-------------------------
------------------------------------------------------------
------------------------------------------------------------
------------------------------------------------------------
------------------------------------------------------------
------------------------a-----------------------------------
------------------------------------------------------------
------------------------------------------------------------
------------------------------------------------------------
------------------------------------------------------------
------------------------------------------------------------
------------------------------------------------------------
----------------
>hAT-N36C_DR|58146
------------------------------------------------------------
------------------------------------------------------------
------------------------------------------------------------
------------------------------------------------------------
----------------------gtgtg-tgtgt----------------------gtgtg
tg-------------tgt----------------------------------gtg-----
-------------------------------------tgtga------------------
--------------------------------------------gagag-----------
------------------------------------------------------------
------------------------------------------------------------
-------------agaga----------------------ga----gaga----------
-----------------ga------------------------------------ga---
-----------------------------------------------g------------
---------------------------------------a---gaga-------------
-------------------------------------------g-agagaga------g-
a-ga--------------------------------------------------------
--------------gagag---------aga---g-------------------------
-----------ag-----------------------------------------------
----------------------------------------------------------ag
ag-----------------------------------------------------aga--
-----------------------------------------gaga-----------g---
------------------ag----------------------------------------
------------------------------------------------------------
----------------------------------------taata----------t----
--------g------t--------------gta---------------------------
------aa--------------------accagaa-------------------------
------------------------------------------------------------
------------------------------------------------------------
------------------------------------------------------------
------------------------------------------------------------
------------------------------------------------------------
------------------------------------------------------------
------------------------------------------------------------
------------------------------------------------------------
------------------------------------------------------------
------------------------------------------------------------
------------------------------------------------------------
----------------
>hAT-N36C_DR|58147
------------------------------------------------------------
------------------------------------------------------------
------------------------------------------------------------
------------------------------------------------------------
-----------------------------tcct----------aatagtagcataatgag
tgctgctt------ctgt----------------------------------cag-----
-------------------------------------agagc------------------
--------------------------------------------gagag-----------
------------------------------------------------------------
------------------------------------------------------------
-------------agaga----------------------ga----gaga----------
-----------------ga------------------------------------ga---
-----------------------------------------------g------------
---------------------------------------a---gaga-------------
-------------------------------------------g-agagaga------g-
a-ga--------------------------------------------------------
--------------gagac---------gga---c-------------------------
-----------ag-----------------------------------------------
----------------------------------------------------------ag
ac-----------------------------------------------------gaa--
-----------------------------------------gaga-----------t---
------------------ac----------------------------------------
------------------------------------------------------------
----------------------------------------agaga----------g----
--------a------g--------------ag----------------------------
------------------------------------------------------------
------------------------------------------------------------
------------------------------------------------------------
------------------------------------------------------------
------------------------------------------------------------
------------------------------------------------------------
------------------------------------------------------------
------------------------------------------------------------
------------------------------------------------------------
------------------------------------------------------------
------------------------------------------------------------
------------------------------------------------------------
----------------
>hAT-N36C_DR|58148
------------------------------------------------------------
------------------------------------------------------------
------------------------------------------------------------
------------------------------------------------------------
--------------------------a-aatgcaa----------agctttcatagtacc
ac-------------agt----------------------------------tgc-----
-------------------------------------aaggg------------------
--------------------------------------------gagag-----------
------------------------------------------------------------
------------------------------------------------------------
-------------agaga----------------------ga----gaga----------
-----------------ga------------------------------------ga---
-----------------------------------------------g------------
---------------------------------------a---gaga-------------
-------------------------------------------g-agagaga------g-
a-ga--------------------------------------------------------
--------------gagag---------aga---g-------------------------
-----------ag-----------------------------------------------
----------------------------------------------------------ag
ag-----------------------------------------------------aga--
-----------------------------------------gaga-----------g---
------------------ag----------------------------------------
------------------------------------------------------------
----------------------------------------agaga----------g----
--------a------g--------------agag-------------aga----------
----gac-----------------------------------------------------
------------------------------------------------------------
------------------------------------------------------------
------------------------------------------------------------
------------------------------------------------------------
------------------------------------------------------------
------------------------------------------------------------
------------------------------------------------------------
------------------------------------------------------------
------------------------------------------------------------
------------------------------------------------------------
------------------------------------------------------------
----------------
>hAT-N36C_DR|58149
------------------------------------------------------------
------------------------------------------------------------
------------------------------------------------------------
------------------------------------------------------------
------------------------------------------------------------
-----------------------------------------------------ta-----
----------------------------------att-----------------------
------------------------------------------------------------
------------------------------------------------------------
------------------------------------------------------------
----g---t---------------------------------------------------
------------------------------------------------------------
----------------------------------------------ag------------
---------------------------------------at------------------t
ac-----------ttgt--cat--------------------------------------
---------cta------------------------------------------------
--------------------------caaag-----------------------------
--------------------tt--------------------gt----------------
---------------------------------------------tc-----actaat--
------------------------------------------------------------
---------tacaatt-gtgactagtcaaaac-tcattta-gaaatatctgcaaatattt
ttcaatgga---------------------------------------------------
------------------------------------------------------------
------------------------------------------------------------
------------------agtca-------------------------------------
------------------------------------------------------------
------------------------------------------------------------
------------------------------------------------------------
------------------------------------------------------------
------------------------------------------------------------
------------------------------------------------------------
------------------------------------------------------------
------------------------------------------------------------
------------------------------------------------------------
------------------------------------------------------------
------------------------------------------------------------
------------------------------------------------------------
----------------
>hAT-N36C_DR|58150
------------------------------------------------------------
------------------------------------------------------------
------------------------------------------------------------
------------------------------------------------------------
---------------------gcga-aacgcgccaaagc-ccgaaaccgaaagcgagacg
tgacttttaagggactgtttgatatggatttattaataattcttactgttcagtgatcgc
aaa-------------------ctgccgtagtttattaaagacgcaaactcctcacagca
cgccagctgcgcgccttcagcagacctcctcattcctgcagcacgagagctt--tgattg
tttatgagcgccaaaagtggcggatctgttcggtaaaatatctgactgcgtgtccccgca
tccctaaggactgtttggcgaaatatttg-actgcatgttactgcataacaaacgac-ta
aaacgatataactagagaa----atctccactgtgctgctaaat--gagagcgtatggca
agccgttttaacatttaaa-cc-ttgttctgactatccataaatatatttaga--gata-
-taatta--tatattttgacaagtcattattataattcgacttgtcag-aatgacaatta
gagatatctgcaattacaattttactagtacgaaatcagattggagatatctgcaaatat
at-ta----tgactagt--catattcctccattgacttccatta-aaaaata-tttgc--
a-gatatctct---------------------------------------------gtga
gttttgactcgtc-aaaaatccaattcaagaaat-ctac-aactgtaattcgactattag
taaattaatt-agagatatctt-caaat----atattt----gt--aaatatctctaaa-
----tattacg-----aat------taaagacatct---------gt-atga-ctagtaa
aaactcag-------------------------------------------ttagagata
tctc-taattacaatt-gtgacgagtcaaaac-tcattta-gagatatctgcaaatattt
ttcaatggaagtcaatggag-gaatatgact----agtca--taatatatttgcagatat
ctctaatctgatttcgcactagtacatttgcaattgtagatatctctaattgttattctg
actag-tcgaattataattatgactagtcaaaatataattagagatatctcgaa-ata--
-------tatttatg--gagtcagaacaa-agatttaaat----gctaaaaaggcttgcc
at-agagagcgc-------tt----ctgaacagcgca-----------------------
------------------------------------------------------------
------------------------------------------------------------
------------------------------------------------------------
------------------------------------------------------------
------------------------------------------------------------
------------------------------------------------------------
------------------------------------------------------------
------------------------------------------------------------
------------------------------------------------------------
------------------------------------------------------------
------------------------------------------------------------
----------------
>hAT-N36C_DR|58151
------------------------------------------------------------
------------------------------------------------------------
------------------------------------------------------------
------------------------------------------------------------
------------------------------------------------------------
------------------------------------------------------------
------------------------------------------------------------
------------------------------------------------------------
------------------------------------------------------------
------------------------------------------------------------
--------------------------------------------------gcgtatggca
agccgttttagcatttaaa-cctttgttctgactatccataaatatatttaga--gata-
-tctctaattatattttgactagtcataattataattcgactagtcag-catgacaatta
gagatatctgcaattacaattgtactagtacgaaatcagattggagatatctgcaaatat
at-ta----tgactagt--catattcctccattgacttccattg-aaaaata-tttgc--
a-gatatctctaa-------------------------------------------atga
gttttgacctgtc-aaaaatccaattcaagatat-ctac-aactgtaattcgactattag
taaattaatt-agaggtatctt-caaat----atattt----gt--aaatatctctaaa-
----tatgacg-----aat------taaagacatctccaaatgtatt-atga-ctagtaa
aaactcag-------------------------------------------ttagagata
tctc-taattacaatt-gtgactagtcaaaac-tcattta-gagatatctgcaaatattt
ttcaatggaagtcaatagag-gaatatgact----agtca--taata---ttgcagatat
ctccaatctgatttcgtactagtacaattgtaattgcagatatctctaattgttattctg
actag-tcgaattatagttatgactagtcaaaatataattagagatatctctaa-ata--
-------tatttatgg--agtcagaacaa-agttttaaat----gctaaaaaggcttgcc
at-agagagcgc-------tt----ctgaacagcgca-----------------------
------------------------------------------------------------
------------------------------------------------------------
------------------------------------------------------------
------------------------------------------------------------
------------------------------------------------------------
------------------------------------------------------------
------------------------------------------------------------
------------------------------------------------------------
------------------------------------------------------------
------------------------------------------------------------
------------------------------------------------------------
----------------
>hAT-N36C_DR|58152
------------------------------------------------------------
------------------------------------------------------------
------------------------------------------------------------
------------------------------------------------------------
---------------------gcaa-aacgcgccaaagc-ccgaaactgaaaccgagaag
tgacttttaaggggttgtttcatatggatttattaatcattcttactgttcagtgatccc
aaa-------------------ctgccgtagtttattaaagacgcaaactcctcactgca
cgtctgctgcacgccttcagcagacctcctcattcctgcagcacgagggctttatgattg
tttatgagcgccaaaagtggcggatgtgtccggtgaaatatctgactgcgtgtcgccgca
tccctaaggactgtttggcgaaatatttg-actgcatgtcaatgcataacaaacgac-tg
aaacgatataactagagaa----atctccactgtgctactaggt--gagagcgtatggca
agccgttttagcatttaaa-cc-ttgttctgactatccataaatatatttaga--aata-
-tctctaattatattttgactagtcataattataattcgact----ag------------
-----------------------------------tcagattggagatatctgcaaatat
at-tatgactgactagt--cagattccaccattgacttccattg-aaaaata-tttgc--
a-gatatctctaaataagtttagactagtcacaattgtaattagagatatctccacatga
attttgactcgtc-aaaaatccaattcaagatat-ctac-aactgtacttcgactattag
taaattaatt-agagatatctt-caaat----atattt----gt--aaatatctctaaa-
----tatgacg-----aat------taaagacatctccaaatgtatt-atga-ctagtaa
aaactcagttagagatatctctaattacaatagttactagtcaaaattcaattagagata
tctc-taattacaatt-gtgactaatcaaaac-tcattta-gagatatctgcaaatattt
ttcaaaggaagtcaatggag-gaacatgact----tgtca--tgatatatttgcagatat
cttcaatctgattccgtactagtacaattgtaattgcagatatctctaattgtcattctg
agtag-tggaattataattatgactagtcaaaatataattagagatatctctac-ata--
-------tatttatgg--agtcagaacaa-agatttaaat----gctaaaaaggcttgcc
at-agagagcgc-------ttctcactgaacagagcac----------------------
------------------------------------------------------------
------------------------------------------------------------
------------------------------------------------------------
------------------------------------------------------------
------------------------------------------------------------
------------------------------------------------------------
------------------------------------------------------------
------------------------------------------------------------
------------------------------------------------------------
------------------------------------------------------------
------------------------------------------------------------
----------------
>hAT-N36C_DR|58153
------------------------------------------------------------
------------------------------------------------------------
------------------------------------------------------------
------------------------------------------------------------
---------------------gcga-aacgggccaaagc-ccgaaactgaaagcgagacg
tgacttttaagggactgtttgatatggatttattaatcattcttactgttcagtgaacgc
aaa-------------------ctgccgtagtttattaaagacgcaaactcctcacagca
tgacagctgcgcaccttcagcagacctcctcattcctgcagcacgagagctt--tgattg
tttatgagcgccaaaagtggcggatctgttcggtaaaatatctgactgcgtgtccccgca
tccctaaagactgtttggcgaaatatttg-actgcatgtcactgcataacaaacgac-tg
aaaggatataactagagaa----atctccactgtgctgctgagt--gagagcgtatggca
agccgttttaacatttaat-cc-ttgttctgactatccataaatttatttaga--gata-
-taatta--tatattttgactagtcataattataattcgacttgtcag-aataacaatta
gagatatctgcaattacaattgtactagtacgaaatcagattggagatatctgcaaatat
at-ta----tgactagt--catattcctcctttgacttcctttg-aaaaata-tttgc--
a-gataactctaa-------------------------------------------ctga
gttttgactcgtc-aaaaatccaattcaagatat-ctac-aactgtaattcgactattag
taaattaatt-agaaatatctt-caaat----atattt----ct--aaatatctctaaa-
----tattacg-----aat------taaagacatctccaaatg---t-atga-ctagtaa
aaactcag-------------------------------------------ttagagata
tctc-taattacaatt-gtgactagtcaaaac-tcattta-gagttatctgcaaatattt
ttcaatggaagtcaatagag-gaatatgact----tgtca--taatatatttgcagatat
ctccaatctgatttcgtactagtacaattgcaattgcagatatctctaattgttattctg
actag-tcgaattataattatgacaagtcaaaatataattagagatatctctaa-ata--
-------tatttatgg--agtcagaacaa-agatttaaat----gctaaaaaggcttgcc
at-agagagcgc-------tt----ctgaacagcgca-----------------------
------------------------------------------------------------
------------------------------------------------------------
------------------------------------------------------------
------------------------------------------------------------
------------------------------------------------------------
------------------------------------------------------------
------------------------------------------------------------
------------------------------------------------------------
------------------------------------------------------------
------------------------------------------------------------
------------------------------------------------------------
----------------
>hAT-N36C_DR|58154
taagggtggagccgaacccgaatacggtattcggaaaggtacgaatagcgtgtttttacg
aatacttgattcgaacaaatacttgaaaaaatatttgtat-tcgggagcaagaaaaacac
tatatcaaaaagcagcgtttcctcatgagaccacagtgcatgcccgc---gtgagtgagt
gagtgagagagaga------------gaaagagagagagagagagaga------------
-----gagagagacgctcagtgcaa-aacgcgccaaagc-ccgaaactgaaagcgagacg
tgacttttaaggggttgtttcatatggatttattaatcattcttactgttcagtaatcgc
aaa-------------------ctgccgtagtttattaaagacgcaaacctctcactgca
cgtcagctgcgcaccttcagcagacctcctcattcctgcagcacgagagcttcatgattg
tttatgagcgtcaaaagtgg---------------------ctgactgcatgtcaccgca
tccctaatgactttttggcgaaatatttg-actgcatgtcactgcataacaaatgac-tg
aaaggatataactagagaa----ctctccactgtgctactgggt--gaaagcgtatagca
agccgttttagcatttaaa-cc-ttgttcagactatccataaatatatttaga--gata-
-tttctaattatattttgactagtcataattataattcgact----ag------------
-----------------------------------tcagattggaaatatctgcaaatat
at-tatgactgactagt--catattcctccattgacttccattg-aaaaata-tttgc--
--------------------------------------------agatatctccaaatga
attttgactagtc-aaaaatccaattcaagatat-ctac-aactgtaattagacttttag
taaattaatt-agagatatctt-caaat----atattt----gt--aaatatctctaaa-
----tatgatg-----aat------taaagatatctctaaatgtatt-atga-ctagtaa
aaactc-----------------------------------------------agagata
tc----aattacaatt-gttactagtcaaaat-tcatctg--------------------
------------------------------------------------------------
----------atttcgtactagtgcaattgtaattgcagatatgtctaattgtcattctg
agtag-t---attataattatgactagtcaaaatataattagagatatctct-a-ata--
-------tatttatgg--agtcagaacaa-agatttaaat----gctaaaaaggcttgcc
at-agagagcgc-------ttctcactgaacagagca-----------------------
------------------------------------------------------------
------------------------------------------------------------
------------------------------------------------------------
------------------------------------------------------------
------------------------------------------------------------
------------------------------------------------------------
------------------------------------------------------------
------------------------------------------------------------
------------------------------------------------------------
------------------------------------------------------------
------------------------------------------------------------
----------------
>hAT-N36C_DR|58155
------------------------------------------------------------
------------------------------------------------------------
------------------------------------------------------------
------------------------------------------------------------
---------------------gcga-aacgcgccaaagc-tcgaaaccgaaagcgagacg
tgacttttaagggactgtttgatatggatttattaatcattcttactgttcagtgatcgc
aaa-------------------ctgccgtagtttattaaagacgcaaactcctcacagca
cgccagctgcgcaccttcagcagacctcctcattcctgcagcacgagagctt--tgattg
tttatgagcgccaaaagtggcggatctgttcagtgaaatatctgactgcgtgtccccgca
tccctaaggactgtttggcgaaatatttg-actgcatgtcactgcataacaaacgac-tg
aaacgatataactagagaa----ctctccactgagctgctgagt--gagagcgtatggca
agccgttttaacatttaaa-cc-ttgttctgactatccataaatatatttaga--gata-
-taatta--tatattttgacaagtcattattataattcgacttgtcag-aatgacaatta
gagatatctgcaattacaattgtacttgtacgaaatcagattggagatatctgcaaatat
at-ta----tgactagt--catattcc----------tccattg-aaaaata-tttgc--
a-gatatctctaa-------------------------------------------ctga
gttttgactcgtc-aaaaatccaattcaagatat-ctac-aactgtaatttgactattag
taaattaatt-agagatatctt--------------------------------------
------------------------------------------------------------
------------------------------------------------------------
---------------------------------------------------caaatattt
ttcaatggaagtcaatggag-gaatatgact----agtca--taatatatttgcagatat
ctccaatctgatttcgtactagtacaattgcaattgcagatatctctaattgttattctg
actagatataattataattatgactagtcaaaatataattagagatatctctaa-ata--
-------aatttatgg--agtcagaacaa-agattcaaat----gctaaaaaggcttgcc
at-agagagcgc-------tt----ctgaacagcgca-----------------------
------------------------------------------------------------
------------------------------------------------------------
------------------------------------------------------------
------------------------------------------------------------
------------------------------------------------------------
------------------------------------------------------------
------------------------------------------------------------
------------------------------------------------------------
------------------------------------------------------------
------------------------------------------------------------
------------------------------------------------------------
----------------
>hAT-N36C_DR|58156
------------------------------------------------------------
------------------------------------------------------------
------------------------------------------------------------
------------------------------------------------------------
------------------------------------------------------------
------------------------------------------------------------
------------------------------------------------------------
------------------------------------------------------------
------------------------------------------------------------
------------------------------------------------------------
------------------------------------------------------------
------------------------------------------------------------
------------------------------------------------------------
------------------------------------------------------------
------------------------------------------------------------
------------------------------------------------------------
------------------------------------------------------------
------------------------------------------------------------
------------------------------------------------------------
------------------------------------------------------------
------------------------------------------------------------
------------------------------------------------------------
------------------------------------------------------------
------------------------------------------------------------
------------------------------------------------------------
------------------------------------------------------------
------------------------------------------------------------
------------------------------------------------------------
------------------------------------------------------------
------------------------------------------------------------
-gttgattggaaagaagttctttcagaagaagaacag-ttttttgaaatattatttgttt
ttattctgtctattcagtgtccttcaacaagaac-ggtggtggtggggttcataatattc
acaatggtattttattagttgttggtttaaccatggatgagataatggtttctatgttat
tttcttttcaatgacatttcttgtcacatgttcaaaaacaacaaccaatattgcatgtct
ataatatatataatgggtataattaaacaatactttcactataatgtaaattagaagtgt
aatagaaaaa--acatatatttttgcgccattttgaattttactcgaat-------acaa
atacaaaaacaaatacttttcccccctca------------acaaatacaaataccggct
gctccgcacatcccta
>hAT-N36C_DR|58157
taagggtggagccgaacccgaatacggtattcggaaaggcacgaatagcgtgtttttacg
aatacttgattcgaacaaatacttgaaaaattatttgtat-tcgggagcaagaaaaacac
tatatcaaaaagcagcgtttcctcatgagaccacagtgcatgcccgc---gtgagtgagt
ga------------------------gtgagtgagtgagtgagtgagtgaggagtgagtg
agtgagagagag---------acaa-aacacgccaaagc-ccgaaactgaaagcgagacg
tgacttttaaggggctgtttcata-ggatttattaatcattcttactgttcagtgatcgc
aaa-------------------ctgccgtagtttattaaagacgcaaaccccttactgca
cgtcagctgcgcgccttcagcagatctcatcattcctgcagcacgagagctttatgattg
tttatgcgcgccaaaagtggcggatctgtccggtaaaatatctgactgcgtgtcaccgca
tccctaaagactgtttggcgaaatatttg-actgcatgtcactgcataacaaacgac-tg
aaaggatataactagagaa----ctctccactctgctgctggat--gagagcgtatggca
agccgttttagcatttaaa-cc-ttgttcagactatccataaatatatttag----ata-
-tctctaattatattttgacttgtcataattataattcgact----ag------------
-----------------------------------tcagattggaaatatctgcaaatat
at-tatgatagactagt--catattcctccattgacttccattg-aaaaata-tttgc--
a-gatatctctaagt----tttgactagtcacaattgtaattagagatatctccaaatga
attttgactagtc-aaaaatccaattcaagatat-ctac-aactgtaattagacttttag
taaattaatt-agagatatctt-caaat----atattt----gt--aaatatctctaaa-
----tatgatg-----aat------taaagatatctctaaatgtatt-atga-ctagtaa
aaactcag-------------------------------------------ttagagata
tctc-taattacaatt-gttactagtcaaaat-gcatctg--------------------
------------------------------------------------------------
----------atttcgtactagtacaattgtaattgcagatatgtctaattgtcattctg
agtag-tggaattataattatgactagtcaaaatataattagagatatctct-a-ata--
-------tatttatgg--agtcagaacaa-agatttaaat----gctaaaaaggcttgcc
at-agagagcgc-------ttctcactgaacagagcaccgcgcaaccttctatgtaatgt
attatcacatgcactaaaagcatcctcaaaccatcaacacagccacattctgccccagca
agtcagtttcaaacat--aaaaaaaacaaacaaacaaactttgtgtc-tttttttgtgtc
tggcagatgacaatagcagggctgtatcttttagtattatatagaatacttttgttctgc
cagatctcccgggcagggttttttttagatttatttagttaattttagtatttggaattc
tgtgcattggaaagaagttctttcagaagaagaacagtttttttgaagtattatttgttt
ttattctgtctattcagtgtccttcaacaagaac-ggtggtggtggggttcataatattc
acaatggtattttattagttgttggtttaaccatggatgagataatggcttctatgttat
tttctgttcaatgacatttcttatcacatgttcaaaaacaacaaccaatattgcatatct
ataatttatataatgggtataattaaacaagacttatactataacgtaaattagaagtgt
aatagaaaaa--atatatatttttccgccattttgaattttactcgaa-tacaaatacaa
atacaaatacaaatacttttcccccctca------acaaatacaaatacaaataccggct
gctccgcacatcccta
>hAT-N36C_DR|58158
------------------------------------------------------------
------------------------------------------------------------
------------------------------------------------------------
------------------------------------------------------------
---------------------gcaa-aacgcgccaaagc-ccgaaactgaaagcaatacg
tgacttttaaggggttgtttcatatggatttattaatcattcttactgttcagtgatcac
aaa-------------------ctgccgtagtttattaaagacgcaaaccccacactgca
cgtcagctgcgcgccttcagcagacctcctcattcctgcagcaaga------tatggc--
tttatgagcgccaaaagtggcggatctgtccggtaaaatatctgactgcgtgtcaccgca
tccctaaggactgtttggcgaaatatttg-actgcatgtcactgcataacaaacgac-tg
aaaggatataactcgagaa----atctcctctgtgctactgggt--gagagcgtatggca
agccgttttagcatttaaa-cc-ttgttctgactatccataaatatatttaga--gatt-
-tctctaatcatattttgactagtcataattataattcgact----ag------------
-----------------------------------tcagattggagatatctgcaaatat
at-catgactgactagt--catattcctccatttacttccattg-aaaaata-tttgc--
a-gatatct--aaataagttttgactagtcacaattgtaattagagatatctccaaatga
attttgactagtaaaaaaatcaaattcaagatgt-ctac-aactgtaattcgactattag
taaattaatt-agagatatctt-caaat----atattt----gt--aaatatctctaaa-
----tatgatg-----aat------taaagatatctctaaatgtatt-atga-ctagtaa
aaactca-------------------------------------------tttagagata
tctc-taattacaatt-gttactagtcaaaat-tcatttg---gatatctgcaaatattt
ttcaatgaaagtcaatggag-gaatatgact----agtca--caatatatttgcagatat
ctccaatctgatttcgaactagtacaattgtaattgcagatatctctaattgtcattctg
agtag-tggaattataattatgactagtcaaaatataattagagatatctctaa-ata--
-------tatttatgg--agtcagaacaa-agatttaaat----gctaaaaaggcttgcc
at-agagagcgc-------ttctcactgaacagagca-----------------------
------------------------------------------------------------
------------------------------------------------------------
------------------------------------------------------------
------------------------------------------------------------
------------------------------------------------------------
------------------------------------------------------------
------------------------------------------------------------
------------------------------------------------------------
------------------------------------------------------------
------------------------------------------------------------
------------------------------------------------------------
----------------
>hAT-N36C_DR|58159
------------------------------------------------------------
------------------------------------------------------------
------------------------------------------------------------
------------------------------------------------------------
------------------------------------------------------------
------------------------------------------------------------
------------------------------------------------------------
------------------------------------------------------------
------------------------------------------------------------
------------------------------------------------------------
-------at--------------atc----------------------------------
-------------tttaaa-----------------------------------------
------tattatg---------------------------------aa------------
----------------------------------------t----------------ta-
------------------------------------------------------------
aagatatctcta-------------------------------------------aatgg
attgtgactagt--aaaaactcagttagagttat-cttg-aattataatttgacttgtag
caactc-------agatat-tt-ctaat----ttaatt----gtca--------------
----tacaatt-----aat------tagagatgtctctaactacatt-ctgg-ctagtaa
aaattttg-----------------------------------------------agata
tctc-tgattacagtg-tctactagtcaaaac-tcatttt-tagatatctgctattattt
ttcaatggaactcaatgaaa-caatatgtct----agtca--------------------
---------------------------------ttgcagaaatctctaattgt-------
-----a----------attacgacttgtctaattaacattgcagatatcttcaa------
----------------------------------------------t-------------
------------------------------------------------------------
------------------------------------------------------------
------------------------------------------------------------
------------------------------------------------------------
------------------------------------------------------------
------------------------------------------------------------
------------------------------------------------------------
------------------------------------------------------------
------------------------------------------------------------
------------------------------------------------------------
------------------------------------------------------------
------------------------------------------------------------
----------------
>hAT-N36C_DR|58160
------------------------------------------------------------
------------------------------------------------------------
------------------------------------------------------------
------------------------------------------------------------
------------------------------------------------------------
------------------------------------------------------------
------------------------------------------------------------
------------------------------------------------------------
------------------------------------------------------------
------------------------------------------------------------
------------------------------------------------------------
------------------------------------------------------------
------------------------------------------------------------
------------------------------------------------------------
------------------------------------------------------------
------------------------------------------------------------
----------gcc-agaattgtagttagagacat-ctct-aattgcaattgtactagtga
caattaaatt-agaaatatcttgcaaatt---ataatt--ca----agataactctaac-
----tgag----------------------------------------------------
------------------------------------------------------------
--------------tt-tttactagtcacaat-ccattta-gagatatctttaa------
------------------------------t-----------t-----------------
------------------------------------------------------------
------------------------------------------------------------
------------------------------------------------------------
------------------------------------------------------------
------------------------------------------------------------
------------------------------------------------------------
------------------------------------------------------------
------------------------------------------------------------
------------------------------------------------------------
------------------------------------------------------------
------------------------------------------------------------
------------------------------------------------------------
------------------------------------------------------------
------------------------------------------------------------
------------------------------------------------------------
----------------
>hAT-N36C_DR|58161
------------------------------------------------------------
------------------------------------------------------------
------------------------------------------------------------
------------------------------------------------------------
------------------------------------------gaaaccgaaagcgagacg
tgacttttaagggactgtttgatatggatttattaatcattcttactgttcagtgaacgc
aaa-------------------ctgccgtagtttattaaagacgcaaactcctcacagca
cgacagctgcacaccttcagcagacctcctcattcctgcagcacgagagcttaatgattg
tttatgagcgccaaaagtggcg------------gaaatatctgactgcgtgtcaccgca
tccctaaggactgtttggcgaaatatttg-acggcatat----------caaacgac-tg
aaacgatataactagagaa----atctccactgtgctactgagt--gagagcgtatggca
agccgttttagcatttaaa-cc-ttgttctgactatccataaatatatttaga--gaaa-
-tctctaattatattttgactagtcataattataattcgactagtcag-aatgacaatta
gagatatctgcaattaaaattgtactagtacgaaatcagattggagatatctgcaaatat
at-ta----tgactgga--catattcctccattgacttccattg-aaaaata-tttgc--
a-gatatctctaa-------------------------------------------ctga
gttttgactcgtc-aaaaatccaattcaagatat-ctac-aactgtaattcgactattag
taaattaatt-agaa--atctt-caaat----atattt----gt--taatatctctaaa-
----tatgatg-----aat------taaagacatctccaaatgtatt-atga-ctagtaa
aaactc-----------------------------------------------agagata
tctc-taattacaatt-gtgactagtcaaaac-tcattta-gagatatctgcaaatattt
ttcaatggaagtcaatggag-gaa------------------------------------
------------------------------------------------------------
------------------tatgactagtcataatatatttgcagataatatata-ata--
-------tat--------------------------------------------------
------------------------------------------------------------
------------------------------------------------------------
------------------------------------------------------------
------------------------------------------------------------
------------------------------------------------------------
------------------------------------------------------------
------------------------------------------------------------
------------------------------------------------------------
------------------------------------------------------------
------------------------------------------------------------
------------------------------------------------------------
------------------------------------------------------------
----------------
>hAT-N36C_DR|58162
------------------------------------------------------------
------------------------------------------------------------
------------------------------------------------------------
------------------------------------------------------------
------------------------------------------------------------
------------------------------------------------------------
------------------------------------------------------------
------------------------------------------------------------
---atgag----------------------------------------------------
------------------------------------------------------------
------------------------------------------------------------
------------------------------------------------------------
-------------ttttgactagtcacaa-------------------------------
------------------------------------------------------------
------------------------------------------------------------
----------------------------------ttgtaattagagatatctccaaatga
attttgactagtc-aaaaatccaattcaagatat-ctac-aactgtaattcgactattag
ta----aatt-agagatatctt-caaat----atattt----gt--aaatatctctaaa-
----tatgacg-----aat------taaagatatctccaaatgtatt-atga-ctagtaa
aaaatcagttagagatatctctaattacaattgttactagtcaaaattcatttagagata
tctc-taattacaatt-gtgactaatcaaaac-tcattta-gagatatctgcaaatattt
ttcaatggaagtcaatggag-gaatatgact----agtca--taatatatttgcagatat
ctccaatctgatttcgtactagtacaattgtaattgcagatatctctaattgtcattctg
agtag-tggaattataattatgactagtcaaaatataattagagatatctctaa-ata--
-------tatttatgg--agtcagaacaa-agatttaaat----gctaaaaaggcttgcc
at-agagagcgc-------ttctcactaaacagagca-----------------------
------------------------------------------------------------
------------------------------------------------------------
------------------------------------------------------------
------------------------------------------------------------
------------------------------------------------------------
------------------------------------------------------------
------------------------------------------------------------
------------------------------------------------------------
------------------------------------------------------------
------------------------------------------------------------
------------------------------------------------------------
----------------
>hAT-N36C_DR|58163
------------------------------------------------------------
------------------------------------------------------------
------------------------------------------------------------
------------------------------------------------------------
----------------------caa-aacgcgccaaagc-ccgaaactaaaagcaagacg
tgacttttaaaggactgtttgatatggatttattaatcattcttactgttcagtgaacgc
aaa-------------------ctgccgtagtttattaaagacgcaaactcctcacagca
cgttagctgcgcgccttcagcagacctcctcattcctgcagcacgagagcttgatgattg
tttatgagtgccaaaagtggcggatctgttcggcgaaatatctgactgcgtgtcaccgca
tccctaaggactgtttggcgaaatatttg-acggc----------atatcaaacgac-tg
aaacgatataactagagaa----atctccactgtgctgctgagt--aagagcgtatggca
agccgttttagcatttaaa-cc-ttgttctgactatccataaatatatttaga--gata-
-tctctaattatattttgactagtcataattataattcgactagtcag-aatgacaatta
gagatatctgcaattacaattgcactagtacgaaatcagactggagatatctgcaaatat
at-ta----tgactagt--catattcctccattgacttccattg-aaaaata-tttgc--
a-gatatctctaa-------------------------------------------atga
gttttgactcgtc-aaaaattcaattcaagatat-ctac-aactgtaattcgactattag
taaattaatt-agagatatctt-caaat----atattt----gt--aaatatctctaaa-
----tatgatg-----aat------taaagatatctccaaatgtatt-atga-ctagtaa
aaactcag-------------------------------------------ttagagata
tctc-taattacaatt-gttactaatcaaaac-tcattta-cagataattgcaaatattt
ttcaatggaagtcaatgtag-gaatatgactagtcagtca--taatatatttgcagatat
ctccaatctgattacgtactagtacaattgtaattgcagatatctctaattgttattctg
actag-tcgaattataattatgactagtcaaaatataattagagatatctcgaa-ata--
-------tatttatgg--agtcagaacaa-agatttaaat----gctaaaaaggcttgcc
at-agagagcgc-------ttcttactaaacagagcag----------------------
------------------------------------------------------------
------------------------------------------------------------
------------------------------------------------------------
------------------------------------------------------------
------------------------------------------------------------
------------------------------------------------------------
------------------------------------------------------------
--------cagcg-----------------------------------------------
------------------------------------------------------------
------------------------------------------------------------
------------------------------------------------------------
----------------
>hAT-N36C_DR|58164
------------------------------------------------------------
------------------------------------------------------------
------------------------------------------------------------
------------------------------------------------------------
-------------------aaaccactctacat---------------------------
---------------taa-------------------------------cttgat-----
-------------------------------------tgaag------------------
--------------------------------------------gaaaaat---------
----------gc------------------------------------------------
------------------------------------------------------------
-------------agaga----------------------ga----gaga----------
-----------------ga------------------------------------ca---
-----------------------------------------------g------------
---------------------------------------a---gaga-------------
-------------------------------------------g-acacaca------g-
a-ga--------------------------------------------------------
--------------gagac---------aca---c-------------------------
-----------ag-----------------------------------------------
----------------------------------------------------------ag
ag-----------------------------------------------------aga--
------------------------------------cacaagaga-----------g---
------------------ag----------------------------------------
------------------------------------------------------------
----------------------------------------agaga----------g----
--------a------g--------------ag----------------------------
------------------------------------------------------------
------------------------------------------------------------
------------------------------------------------------------
------------------------------------------------------------
------------------------------------------------------------
------------------------------------------------------------
------------------------------------------------------------
------------------------------------------------------------
------------------------------------------------------------
------------------------------------------------------------
------------------------------------------------------------
------------------------------------------------------------
----------------
>hAT-N36C_DR|58165
------------------------------------------------------------
------------------------------------------------------------
------------------------------------------------------------
------------------------------------------------------------
-------------------------catttcctcctga------gaaacacacggcggag
ga-------------ggg----------------------------------aac-----
-------------------------------------acaga------------------
--------------------------------------------aagag-----------
------------------------------------------------------------
------------------------------------------------------------
-------------agaga----------------------ga----gaga----------
-----------------ga------------------------------------ga---
-----------------------------------------------g------------
---------------------------------------a---gaga-------------
-------------------------------------------g-agagaga------g-
a-ga--------------------------------------------------------
--------------gagag---------aga---g-------------------------
-----------ag-----------------------------------------------
----------------------------------------------------------ag
ag-----------------------------------------------------aga--
-----------------------------------------gaga-----------g---
------------------ag---------c------------------------------
------------------------------------------------------------
----------------------------------------gac-----------------
--------a------c--------------acgc-------------aca----------
----aa------------------------------------------------------
------------------------------------------------------------
------------------------------------------------------------
------------------------------------------------------------
------------------------------------------------------------
------------------------------------------------------------
------------------------------------------------------------
------------------------------------------------------------
------------------------------------------------------------
------------------------------------------------------------
------------------------------------------------------------
------------------------------------------------------------
----------------
>hAT-N36C_DR|58166
------------------------------------------------------------
------------------------------------------------------------
------------------------------------------------------------
------------------------------------------------------------
---------------------gcga-aacgcgccaaagc-ccgaaaccgaaagcgagacg
tgacttttaagggactgtttgatatggatttattaatcattcttactgttcagtgatcgc
aaa-------------------ctgccgtagtttattaaagacgcaaactcctcacagca
cgtcagctgcgcgccttcagcagacctcctcattcctgcagcacgagagctt--tgattg
tttatgagcgccaaaagtggcggatctgttcggtaaaatatctgactgtgtgtccccgca
tccctaaggactgtttggcgaaatatttg-actgcatgtcactgcataacaaacgac-tg
aaaggatataactagagaa----atctccactgtgctgctaaat--gagagcgtatggca
agccgttttaacatttaaa-cc-ttgttctggctatccataaatatatttaga--gata-
-taatta--tatattttgacaagtcattattataattcgacttgtcag-aatgacaatta
gagatatctgcaattacaattgtactagtacgaaatcagattggagatatctgcaaatat
at-ta----tgactagt--catattcctccattgacttccattg-aaaaata-tttgc--
a-gatatctctaa-------------------------------------------ctga
gttttgactcgtc-aaaaatccaattcaagatat-ctac-aactgtaattcgactattag
taaattaatt-agagatatctt-caaat----atattt----gt--aaatatctctaaa-
----tattacg-----aat------taaagacatc------tg---t-atga-ctagtaa
aaactcag-------------------------------------------ttagagata
tctc-taattacaatt-gtgacgagtcaaaac-tcattta-gagatatctgcaaatattt
ttgaa-------------------------------------------------------
----------------------------------------------taattgttattctg
actag-tcgaattataagtatgactagtcaaaatataattagagatatctctaa-ata--
-------tatttatgg--agtcagaacaa-agatttaaat----gctaaaaaggcttgcc
at-agagagcgc-------tt----ctgaacagcgca-----------------------
------------------------------------------------------------
------------------------------------------------------------
------------------------------------------------------------
------------------------------------------------------------
------------------------------------------------------------
------------------------------------------------------------
------------------------------------------------------------
------------------------------------------------------------
------------------------------------------------------------
------------------------------------------------------------
------------------------------------------------------------
----------------
>hAT-N36C_DR|58167
------------------------------------------------------------
------------------------------------------------------------
------------------------------------------------------------
------------------------------------------------------------
----------------------caa-aacgcaccaaagc-ccgaaactgaaagcaagacg
tgacttttaaaggactgtttgatatggatttattaatcattcttactgttcagtgaacgc
aaa-------------------ctgccgtagtttattaaagacgcaaactcctcacagca
cgttagctgcgcgccttcagcagacctcctcattcctgcagcacgagagcttgatgattg
tttatgagtgccaaaagtggcggatctgttcggcaaaatatctgactgcgtgtccccgca
tccctaaggactgtttggcgaaatatttg-acggc----------atatcaaacgac-tg
aaacgatataactagagaa----atctccactgtactgctgagt--gagagcgtatggca
agccgttttagcatttaaa-cc-ttgttctgactatccataaatatatttaga--gata-
-tctgtaattatattttgactagtcataattataattcgactagtcag-aatgacaatta
gagatatctgcaattacaattgtactagtacgaaatcagattggaggtatctgcaaatat
at-ta----tgactagt--catattcctccattgacttccattg-aaaaata-tttgc--
a-gatatctctaa-------------------------------------------atga
gttctgactcgtc-aaaaattcaattcaagatat-ctac-aactgtaattcgactattag
taaattaatt-agagatatctt-caaat----atattt----gt--aaatatctctaaa-
----tatgatg-----aat------taaagatatctccaaatgtatt-atga-ctagtaa
aaactcag-------------------------------------------ttagagata
tctc-taattacaatt-gtgactagtcaaaac-tcattta-gagatatctgcaaatattt
ttcaatggaagtcaatggag-gaatatgact----agtca--taatatatttgcagatat
ctccaatctgatttcgtacaagtacaattgtaattgcagatatctctaattgttattctg
actag-tcgaattataattatgactagtcaaaatataattacagatatctcgaa-ata--
-------tatttatgg--agtcagaacaa-agatttaaat----gctaaaaaggcttgcc
at-agagagcgc-------tt----ctgaacagcgca-----------------------
------------------------------------------------------------
------------------------------------------------------------
------------------------------------------------------------
------------------------------------------------------------
------------------------------------------------------------
------------------------------------------------------------
------------------------------------------------------------
------------------------------------------------------------
------------------------------------------------------------
------------------------------------------------------------
------------------------------------------------------------
----------------
>hAT-N36C_DR|58168
------------------------------------------------------------
------------------------------------------------------------
------------------------------------------------------------
------------------------------------------------------------
------------------------------------------------------------
------------------------------------------------------------
------------------------------------------------------------
------------------------------------------------------------
------------------------------------------------------------
------------------------------------------------------------
------------------------------------------------------------
------------------------------------------------------------
------------------------------------------------------------
------------------------------------------------------------
------------------------------------------------------------
------------------------------------------------------------
------------------------------------------------------------
----------------tat-ttacaaat----atattt----ga--agatatctttaatt
aatttactaatagtcgaattacagttgtagatatcttgaattggatttt-----------
------------------------------------------------------------
------------------tgacgagtcaaaac-tcagtta-gagatatctgcaaatattt
ttcaatggaagtcaatggag-gaatatgact----agtca--taatatatttgcagatat
ctccaatctgatttcgtactagtacaattgtaattgcagatatctctaattgtcattctg
acaag-tcgaa-------------------------------------------------
------------------------------------------------------------
------------------------------------------------------------
------------------------------------------------------------
------------------------------------------------------------
------------------------------------------------------------
------------------------------------------------------------
------------------------------------------------------------
------------------------------------------------------------
------------------------------------------------------------
------------------------------------------------------------
------------------------------------------------------------
------------------------------------------------------------
------------------------------------------------------------
----------------
>hAT-N36C_DR|58169
------------------------------------------------------------
------------------------------------------------------------
------------------------------------------------------------
------------------------------------------------------------
------------------------------------------------------------
------------------------------------------------------------
------------------------------------------------------------
------------------------------------------------------------
------------------------------------------------------------
------------------------------------------------------------
------------------------------------------------------------
------------------------------------------------------------
------------------------------------------------------------
-----------aattacaattgtactagtacgaaatcagattggagatatctgcaaatat
at-ta----tgactagt--catattcctccattgacttccattg-aaaaata-tttgc--
a-gatatctctaa-------------------------------------------ctga
gttttgactcgtc-aaaaatccaattcaagatat-ctac-aactgtaattcgactattag
taaattaatt-aaagatatctt-caaat----atattt----gt--aaatatctctaaa-
----tatgacg-----aat------taaagacatctccaaatg---t-atga-ctagtaa
aaactcag-------------------------------------------ttagagata
tatc-taattacaatt-gtgactagtcaaaac-tca-----gagatatctgcaaatattt
ttcaatggaagtcaatggag-gaatatgact----agtca--tactatatttgcagatat
ctccaatctgatttcgtactagtacaattgcaattgtagatatctctaattgttattctg
actag-tcgaattataattatgactagtcaaaatataattagagatatctctaa-ata--
-------tatttatgg--agtgagaacaa-agatttaaat----gctaaaaaggcttgcc
at-agagagcgc-------tt----ctgaacagcgcag----------------------
------------------------------------------------------------
------------------------------------------------------------
------------------------------------------------------------
------------------------------------------------------------
------------------------------------------------------------
------------------------------------------------------------
------------------------------------------------------------
--------cagcg-----------------------------------------------
------------------------------------------------------------
------------------------------------------------------------
------------------------------------------------------------
----------------
>hAT-N36C_DR|58170
------------------------------------------------------------
------------------------------------------------------------
------------------------------------------------------------
------------------------------------------------------------
------------------------------------------------------------
------------------------------------------------------------
--------------------------------------gagc------------------
--------------------------------------------gagag-----------
------------------------------------------------------------
------------------------------------------------------------
-------------aaaga----------------------ga----gaga----------
-----------------ga------------------------------------ga---
-----------------------------------------------g------------
---------------------------------------a---gaga-------------
-------------------------------------------g-agagaga------g-
a-ga--------------------------------------------------------
--------------gagag---------aga---g-------------------------
-----------ag-----------------------------------------------
----------------------------------------------------------ag
ag-----------------------------------------------------aga--
-----------------------------------------aaga-----------c---
------------------ac----------------------------------------
------------------------------------------------------------
----------------------------------------agaaa----------g----
--------a------g--------------tgag-------------aga----------
----aaggaga--------------ctcgccagcc-------------------------
------------------------------------------------------------
------------------------------------------------------------
------------------------------------------------------------
------------------------------------------------------------
------------------------aga---------------------------------
------------------------------------------------------------
------------------------------------------------------------
------------------------------------------------------------
------------------------------------------------------------
------------------------------------------------------------
------------------------------------------------------------
----------------
>hAT-N36C_DR|58171
------------------------------------------------------------
------------------------------------------------------------
------------------------------------------------------------
------------------------------------------------------------
----------------------------catgg----------ggcgctgtgtgtgcgca
tg-------------tgt----------------------------------gtg-----
-------------------------------------tgcaa------------------
--------------------------------------------gagag-----------
------------------------------------------------------------
------------------------------------------------------------
-------------agaga----------------------ga----gaaa----------
-----------------ga------------------------------------ga---
-----------------------------------------------g------------
---------------------------------------g---gaga-------------
-------------------------------------------g-agaaaaa------g-
a-ga--------------------------------------------------------
--------------gagaa-----------------------------------------
-----------ag-----------------------------------------------
----------------------------------------------------------ag
ag-----------------------------------------------------agc--
-----------------------------------------gtga-----------g---
------------------tg----------------------------------------
------------------------------------------------------------
----------------------------------------agtga----------c----
--------t------g--------------aggc--------------------------
----aacac---------------------------------------------------
------------------------------------------------------------
------------------------------------------------------------
------------------------------------------------------------
------------------------------------------------------------
------------------------------------------------------------
------------------------------------------------------------
------------------------------------------------------------
------------------------------------------------------------
------------------------------------------------------------
------------------------------------------------------------
------------------------------------------------------------
----------------
>hAT-N36C_DR|58172
------------------------------------------------------------
------------------------------------------------------------
------------------------------------------------------------
------------------------------------------------------------
---------------------------------------------------------atg
tc-------------tgcatt-------------------------------aag-----
-------------------------------------caagagtgagt------------
---------------------------------ct-------gggagag-----------
------------------------------------------------------------
------------------------------------------------------------
-------------cgaga----------------------ga----gcga----------
-----------------ga------------------------------------ga---
-----------------------------------------------g------------
---------------------------------------a---gaga-------------
-------------------------------------------g-agagaga------g-
a-ga--------------------------------------------------------
--------------gagag---------aga---g-------------------------
-----------ag-----------------------------------------------
----------------------------------------------------------ag
ag-----------------------------------------------------aaa--
-----------------------------------------gaga-----------g---
------------------ag----------------------------------------
------------------------------------------------------------
----------------------------------------agaga----------a----
------gca------a--------------agaa-----------t-gga----------
----gcaaaatg------------------------------------------------
------------------------------------------------------------
------------------------------------------------------------
------------------------------------------------------------
------------------------------------------------------------
------------------------------------------------------------
------------------------------------------------------------
------------------------------------------------------------
------------------------------------------------------------
------------------------------------------------------------
------------------------------------------------------------
------------------------------------------------------------
----------------
>hAT-N36C_DR|58173
------------------------------------------------------------
------------------------------------------------------------
------------------------------------------------------------
------------------------------------------------------------
------------------------------------------------------------
------------------------------------------------------------
--------------------------------------gaga------------------
--------------------------------------------gagag-----------
------------------------------------------------------------
------------------------------------------------------------
-------------agaca----------------------ga----caga----------
-----------------aa------------------------------------ga---
-----------------------------------------------g------------
---------------------------------------a---aaga-------------
-------------------------------------------g-agagaga------g-
a-ga--------------------------------------------------------
--------------gagag---------aga---g-------------------------
-----------ag-----------------------------------------------
----------------------------------------------------------ag
ag-----------------------------------------------------aga--
-----------------------------------------gaga-----------g---
------------------ag----------------------------------------
------------------------------------------------------------
----------------------------------------agaaa----------g----
--------a------t--------------ggagca----acttgt-gca----------
----aaggctc--------------attggaagc--------------------------
------------------------------------------------------------
------------------------------------------------------------
------------------------------------------------------------
------------------------------------------------------------
------------------------------------------------------------
------------------------------------------------------------
------------------------------------------------------------
------------------------------------------------------------
------------------------------------------------------------
------------------------------------------------------------
------------------------------------------------------------
----------------
>hAT-N36C_DR|58174
------------------------------------------------------------
------------------------------------------------------------
------------------------------------------------------------
------------------------------------------------------------
----------------------caa-aacgcgccaaagc-ccgaaaccgaaagcgagacg
tgacttttaagggactgtttgatatgga-ttaataatcattcttactgttcagtgaacgc
aaa-------------------ctgccgtagtttattaaagacgcaaactcctcacagca
cgccagctgcgcaccttcagcagacctcctcactcctgcagcacgagggctttatgattg
tttatgagcgccaaaagtggcggatctgttcgacgaaatatctgactgcgtgtccccgca
tccctaaggactgtttggcgaaatatttg-acggc----------atatcaaacgac-tg
aaacgatataactagagaa----atctccactgtgctgctgagt--gagagcgtatgaca
agccgttttagcatttaaa-cc-ttgttctgactatccataaatatatttaga--gata-
-tctctaattatattttgacttgtcataattataattcgactagtcag-aatgacaatta
gagatatctgcaattacaattgtactagtacgaaatcagattggagatatctgcaaatat
at-ta----tgactagt--catattcctccattgacttccattgaaaaaata-tttgc--
a-gatatctctaa-------------------------------------------atga
gttttgactcgtc-aaaaatccaattcaagatat-ctac-aactgtaattcaactattag
taaattaatt-agagatatctt-caaat----atattt----gt--aaatatctctaaa-
----tatgatg-----aat------taaagacatctccaaatgtatt-atga-ctagtaa
aaactc-----------------------------------------------agagata
tctc-taattacaatt-gtgactagtcaaaac-tcattta-gagatatctgcaaatattt
ttcaatggaagtcaatggag-gaatatgact----agtca--taatatatttgcagatat
ctccaatctgatttcgtactagtacaattgtaattgcagatatctctaattgttattctg
actag-tcgaattataattatgacaagtcaaaatatatttagagatatctctaa-ata--
-------tatttatgg--agtcagaacaa-agatttaaat----gctaaaaaggcttgcc
at-agagagcgc-------tt----ctgaacagcgca-----------------------
------------------------------------------------------------
------------------------------------------------------------
------------------------------------------------------------
------------------------------------------------------------
------------------------------------------------------------
------------------------------------------------------------
------------------------------------------------------------
------------------------------------------------------------
------------------------------------------------------------
------------------------------------------------------------
------------------------------------------------------------
----------------
>hAT-N36C_DR|58175
------------------------------------------------------------
------------------------------------------------------------
------------------------------------------------------------
------------------------------------------------------------
----------------------------tacat----------------------tcctc
cc-------------tga----------------------------------gag-----
-------------------------------------agaga------------------
--------------------------------------------gagag-----------
------------------------------------------------------------
------------------------------------------------------------
-------------agaga----------------------ga----gaga----------
-----------------ga------------------------------------ga---
-----------------------------------------------g------------
---------------------------------------a---gaga-------------
-------------------------------------------g-agagaga------g-
a-ga--------------------------------------------------------
--------------gagag---------aga---g-------------------------
-----------ag-----------------------------------------------
----------------------------------------------------------ag
ag-----------------------------------------------------aga--
-----------------------------------------gaga-----------g---
------------------ag----------------------------------------
------------------------------------------------------------
----------------------------------------agaga----------g----
--------a------g--------------agag-------------aga----------
----gaga--------------------gagagag-------------------------
------------------------------------------------------------
------------------------------------------------------------
------------------------------------------------------------
------------------------------------------------------------
------------------------------------------------------------
------------------------------------------------------------
------------------------------------------------------------
------------------------------------------------------------
------------------------------------------------------------
------------------------------------------------------------
------------------------------------------------------------
----------------
>hAT-N36C_DR|58176
------------------------------------------------------------
------------------------------------------------------------
------------------------------------------------------------
------------------------------------------------------------
--------------------------g-tgtgt-----------------gaatcataat
gg-------------caa----------------------------------aag-----
-------------------------------------agaga------------------
--------------------------------------------gagag-----------
------------------------------------------------------------
------------------------------------------------------------
-------------agaga----------------------ga----gaga----------
-----------------ga------------------------------------ga---
-----------------------------------------------g------------
---------------------------------------a---gaga-------------
-------------------------------------------g-agagaga------g-
a-ga--------------------------------------------------------
--------------gagag---------aga---g-------------------------
-----------ag-----------------------------------------------
----------------------------------------------------------ag
ag-----------------------------------------------------aga--
-----------------------------------------gaga-----------g---
------------------ag----------------------------------------
------------------------------------------------------------
----------------------------------------agaga----------g----
--------a------g--------------agag-------------aga----------
----gaga--------------------gagagag-------------------------
------------------------------------------------------------
------------------------------------------------------------
------------------------------------------------------------
------------------------------------------------------------
------------------------aagcttaaggctgc----------------------
----------------------------------c-------------------------
------------------------------------------------------------
------------------------------------------------------------
------------------------------------------------------------
-----cagagcaagcacttc----------------------------------------
----------------tctac---------------------------------------
----------------
>hAT-N36C_DR|58177
------------------------------------------------------------
------------------------------------------------------------
------------------------------------------------------------
------------------------------------------------------------
---------------------gcga-aacgcgccaaagc-ccgaaaccgaaagcgagacg
tgacttttaagggactgtttgatatggatctattaatcattcttactgttcaatgaacgc
aaa-------------------ctgccgtagtttattaaagacgcaaactccttacagca
cgccagctgcgcgccttcagcagatctcctcattcctgcagcacgagagctt--tgattg
tttacgagcgccaaaagtggcggatctgttcggtaaaatatctgact--gtgtccccgca
tccctaaggactgtttggcgaaatatttg-actgcatgtcactgcataacaaacgac-tg
aaaggatataactagagaa----atctccactgtgctgctaaat--gagagcgtatggca
agccgttttaacatttaaa-cc-ttgttctgactatccataaatatatttaga--gata-
-taatta--tatattttgacaagtcattattataattcgacttgtcag-aatgacaatta
gagatatctgcaattacaattgtactagtacgaaatcagagtggagatatctgcaaatat
at-ta----tgactagt--catattcctccattgacttccattg-aaaaata-tttgc--
a-gatatct-----------------------------------------------ctga
gttttgactcgtc-aaaaatccaattcaagatat-ctac-aactgtaattcgactattag
taaattaatt-agagatatctt-caaat----atattt----gt--aaatatctctaaa-
----tattacg-----aat------taaagacatc------tg---t-atga-ctagt-a
aaactcag-------------------------------------------ttagagata
tctc-taattacaatt-gtgacgagtcaaaac-tcattta-gagatatctgcaaatattt
ttcaatgcaagtcaatggag-gaatatgact----agtca--taatatatttgcatatat
ctccaatctgatttcgtactagtacatttgcaattgtagatatctctaattgttattctg
acaag-tggaattataattatgactagtcaaaatataattagagatatctctaa-ata--
-------tatttatgg--agtcagaacaa-agatttaaat----gctaaaaaggcttgcc
at-agagagcgc-------tt----ctgaacagcgca-----------------------
------------------------------------------------------------
------------------------------------------------------------
------------------------------------------------------------
------------------------------------------------------------
------------------------------------------------------------
------------------------------------------------------------
------------------------------------------------------------
------------------------------------------------------------
------------------------------------------------------------
------------------------------------------------------------
------------------------------------------------------------
----------------
>hAT-N36C_DR|58178
------------------------------------------------------------
------------------------------------------------------------
------------------------------------------------------------
------------------------------------------------------------
-------------------------------------------------atgacagtgtg
aagctg---------aat------------------------------------------
------------------------------------------------------------
--------------------------------------------aaga------------
------------------------------------------------------------
------------------------------------------------------------
--------------gaga----------------------ga----gaga----------
-----------------ga------------------------------------ga---
-----------------------------------------------g------------
---------------------------------------a---gaga-------------
-------------------------------------------g-acagaga------g-
a-ga--------------------------------------------------------
--------------gagag---------aaa---g-------------------------
-----------ag-----------------------------------------------
----------------------------------------------------------ag
ag-----------------------------------------------------aaa--
----------------------------------------cgaga-----------g---
------------------gt------c---------------------------------
------------------------------------------------------------
----------------------------------------agaga----------gtaac
atcag-gca------g--------------aaac-------------aaa----------
----gccaaacccc----------------------------------------------
------------------------------------------------------------
------------------------------------------------------------
------------------------------------------------------------
------------------------------------------------------------
------------------------------------------------------------
------------------------------------------------------------
------------------------------------------------------------
------------------------------------------------------------
------------------------------------------------------------
------------------------------------------------------------
------------------------------------------------------------
----------------
>hAT-N36C_DR|58179
------------------------------------------------------------
------------------------------------------------------------
------------------------------------------------------------
------------------------------------------------------------
------------------------------------------------------------
------ttaag-------------------------------------------------
------------------------------------------------------------
------------------------------------------------------------
------------------------------------------------------------
------------------------------------------------------------
-----ata----tataaaa-------tct-------------gt----------------
-----------------aa----ttctt------------------------agtagta-
------aattatt-----------------------------------------------
-----------------------------------------tagagatatctttaaatat
aaa----------------tat--------------------------------------
ataataact---------------------------------------------------
------------------------------------------------------------
--------------------tt------------------------taatatctcttaa-
----t-----g-----gat------tatgaa-----------------------tagtaa
aaactctg-----------------------------------------------agata
tc----------------------------------------------------------
------------------------------------------------------------
------------------------------------------------------------
------------------------------------------------------------
------------------------------------------------------------
------------------------------------------------------------
------------------------------------------------------------
------------------------------------------------------------
------------------------------------------------------------
------------------------------------------------------------
------------------------------------------------------------
------------------------------------------------------------
------------------------------------------------------------
------------------------------------------------------------
------------------------------------------------------------
------------------------------------------------------------
------------------------------------------------------------
----------------
>hAT-N36C_DR|58180
------------------------------------------------------------
------------------------------------------------------------
------------------------------------------------------------
------------------------------------------------------------
------------------------------------------------------------
------------------------------------------------------------
------------------------------------------------------------
------------------------------------------------------------
------------------------------------------------------------
------------------------------------------------------------
------------------------------------------------------------
------------------------------------------------------------
-----------------------------------ttcgactagtcag-aacg-------
---------------------------------------attagagatatttgtacata-
---------tgat----------------------------------------tgtac--
a-----------------------------------------------------------
--------------agaaatcagattcaagatat--------------------------
--------------------ttgcaaat--------------at----------------
---------------------------------------------tt-ttga-ctagtc-
-aactcaa-------------------------------------------ttgaagata
tctc-taat--------------------------------gatg---------------
------------------------------------------------------------
---------------------------------ttgtagatttctcaaa-----------
-----a------------------------------------------------------
------------------------------------------------------------
------------------------------------------------------------
------------------------------------------------------------
------------------------------------------------------------
------------------------------------------------------------
------------------------------------------------------------
------------------------------------------------------------
------------------------------------------------------------
------------------------------------------------------------
------------------------------------------------------------
------------------------------------------------------------
------------------------------------------------------------
------------------------------------------------------------
----------------
>hAT-N36C_DR|58181
------------------------------------------------------------
------------------------------------------------------------
------------------------------------------------------------
------------------------------------------------------------
-----------------gatcattgta-tatat----------------------atatg
tg-------------ttt----------------------------------gtg-----
-------------------------------------tgagt------------------
------------------------------------------------g-----------
------------------------------------------------------------
------------------------------------------------------------
-------------agaga----------------------ga----gaaa----------
-----------------ga------------------------------------ga---
-----------------------------------------------g------------
---------------------------------------a---gaga-------------
-------------------------------------------g-ggagaga------g-
a-ga--------------------------------------------------------
--------------gagag---------aga---g-------------------------
-----------ag-----------------------------------------------
----------------------------------------------------------ag
ag-----------------------------------------------------aga--
-----------------------------------------gaga-----------g---
------------------ag----------------------------------------
------------------------------------------------------------
----------------------------------------agaga----------g----
--------a------g--------------------------------------------
------------------------------------------------------------
------------------------------------------------------------
------------------------------------------------------------
------------------------------------------------------------
------------------------------------------------------------
------------------------------------------------------------
------------------------------------------------------------
------------------------------------------------------------
------------------------------------------------------------
------------------------------------------------------------
------------------------------------------------------------
------------------------------------------------------------
----------------
>hAT-N36C_DR|58182
------------------------------------------------------------
------------------------------------------------------------
------------------------------------------------------------
------------------------------------------------------------
---------------------gcga-aacgcgccaaagc-ccgaaaccgaaagcgagacg
tgacttttaagggactgtttgatatggatttattaatcattcttgctgttcagtgaacgc
aaa-------------------ctgccgtagtttattaaagacgcaaactgctcacagca
cgccagctgcgagccttcagcagatctcctcattcctgcagcacgagagctt--tgactg
tttatgagcgccaaaagtggcggatctgtccagtaaaatatctgactgcgtgtcaccgca
tccctaaggactgtttggcgaaatatttg-actgcatgtcactgcatatcaaacgac-tg
aaaggatataactagagaa----atctccactgtgctgctgagt--gagagcgtatggca
agctgttttaacatttaaa-cc-ttgttctgactatccataaatatatttaga--gata-
-taatta--tatattttgacaagtcattattataattcgacttgtcag-aatgacaatta
gagatatctgcaattacaattgtactagtacgaaatcagattggagatatctgcaaatat
at-ta----tgactagt--catattcctccattgacttccattg-aaaaata-tttgc--
a-gctatctctaa-------------------------------------------atga
gttttgactcgtc-aaaaatccaattcaagatat-ctac-aactgtaattcgactattag
taaattaatt-agagatatctt-caaat----atattt----gt--aaatatctctaaa-
----tattacg-----aat------taaagacatctccaaatg---t-atga-ctagtaa
aaactcag-------------------------------------------ttagagata
tctc-taattacaatt-gtgactagtcaaaac-tcagtta-gagatatctgcaaatattt
ttcaatggaagtcaatggag-gaatatgact----agtca--taatatatttgcagatat
ctccaatctgatttcgtactagtacaattgcaattgcagatatctccaatttttattctg
actag-tcgaattataattatgactagtcaaaatataattagaaatatctctca-ata--
-------tatttatgg--agtcagaacaa-agatttaaat----gctaaaaaggcttgcc
at-agagagcac-------tt----ctgaacagcgcag----------------------
------------------------------------------------------------
------------------------------------------------------------
------------------------------------------------------------
------------------------------------------------------------
------------------------------------------------------------
------------------------------------------------------------
------------------------------------------------------------
--------cagcg-----------------------------------------------
------------------------------------------------------------
------------------------------------------------------------
------------------------------------------------------------
----------------
>hAT-N36C_DR|58183
------------------------------------------------------------
------------------------------------------------------------
------------------------------------------------------------
------------------------------------------------------------
------------------------------------------------------------
------------------------------------------------------------
------------------------------------------------------------
------------------------------------------------------------
------------------------------------------------------------
------------------------------------------------------------
------------------------------------------------------------
------------------------------------------------------------
------------------------------------------------------------
------------------------------------------------------------
------------------------------------------------------------
------------------------------------------------------------
------------------------------a----c----aactataattcgactattag
taaattaatt-agagatatctt-caaat----atattt----gt--aggtatctctaaa-
----tatgacg-----aat------atgagatatctgtaaatctatt-atga-ctagtaa
aa------------------------------------------------cttagagata
tctc-taat---------------------------------------------------
------------------------------t-----------------------------
------------------------------------------------------------
-------------------------------------------------------ata--
-------tt------g------------------------------t-------------
------------------------------------------------------------
------------------------------------------------------------
------------------------------------------------------------
------------------------------------------------------------
------------------------------------------------------------
------------------------------------------------------------
------------------------------------------------------------
------------------------------------------------------------
------------------------------------------------------------
------------------------------------------------------------
------------------------------------------------------------
------------------------------------------------------------
----------------
>hAT-N36C_DR|58184
------------------------------------------------------------
------------------------------------------------------------
------------------------------------------------------------
------------------------------------------------------------
------------------------------------------------------------
------------------------------------------------------------
------------------------------------------------------------
------------------------------------------------------------
------------------------------------------------------------
------------------------------------------------------------
------------------------------------------------------------
------------------------------------------------------------
------------------------------------------------------------
------------------------------------------------------------
------------------------------------------------------------
------------------------------------------------------------
-------------------------tcaagatat-ctac-aactgtaatgcgactattag
taaattaatt-agagatatctt-caaat----atattt----gt--aaatatctttaaa-
----tattacg-----aat------taaagacatc------tg---t-atga-ctagtaa
------------------------------------------------------------
------------------------------------------------------------
------------------------------------------------------------
------------------------------------------------------------
------------------------------------------------------------
------------------------------------------------------------
------------------------------------------------------------
------------------------------------------------------------
------------------------------------------------------------
------------------------------------------------------------
------------------------------------------------------------
------------------------------------------------------------
------------------------------------------------------------
------------------------------------------------------------
------------------------------------------------------------
------------------------------------------------------------
------------------------------------------------------------
------------------------------------------------------------
----------------
>hAT-N36C_DR|74220
------------------------------------------------------------
------------------------------------------------------------
------------------------------------------------------------
------------------------------------------------------------
------------------------------------------------------------
-----tct----------------------------------------------------
----------------------------------att-----------------------
------------------------------------------------------------
----------tc------------------------------------------------
-----------------------------ta-----------------------------
----gaca---------------atc---------------a--------gcat------
-------------tgca--------------------------------------aata-
-tctctattttcattctgact---------------------------------------
----------------------------------atcgaa-taaaattacccgtcaatat
ata------ttac------gatattc----attcattcttattc---------ttttc-c
atagagtct---------------------------------------------------
gacatggatagtc---aggtttaagttaaaa----c------------------------
-----------gg------cttgcatac--------------------------------
----tatggca-----agc--------------------------tt------ttagc--
--------------------------------------------------attaa-----
-----cactcatactt-gtgactagtca----------------------------attg
ttcaataaa---------aa-aaaaaaaatt----------------tactt--------
----------------------------------------------caa-----------
------ttgagttttgattggcac----------gtaattagagatttttc---taca--
---gttttactagtg---------------acaattaaat------t-------------
---agaga---------------------------ta-----------------------
------------------------------------------------------------
------------------------------------------------------------
------------------------------------------------------------
------------------------------------------------------------
------------------------------------------------------------
------------------------------------------------------------
------------------------------------------------------------
------------------------------------------------------------
------------------------------------------------------------
------------------------------------------------------------
------------------------------------------------------------
----------------
>hAT-N36C_DR|136139
------------------------------------------------------------
------------------------------------------------------------
------------------------------------------------------------
------------------------------------------------------------
------------------------------------------------------------
------------------------------------------------------------
----------------------------------------------------tcacagc-
------------------------------------------------------------
----------------------------------------tgtgattac--gttgac---
------------------------------------------------------------
------------------------------------------------------------
------------------------------------------------------------
------------------------------------------------------------
------------------------------------------------------------
------------------------------------------------------------
------------------------------------------------------------
------------------------------------------------------------
------------------------------------------------------------
------------------------------------------------------------
----------------------------------------------------------ta
tctc-taattacaatt-gtgacttgtcaaaac-tcattta-gagatatctgcaaatattt
ttcaatggaagtcaatggag-gaatatgact----agtca--taatatatttgcagatat
ctcc--------------------------------------------------------
------------------------------------------------------------
----------------------------a-agatttcaat----gcttaaaaggtttgcc
at-agagagcac-------atctcactgaacagcgca-----------------------
------------------------------------------------------------
------------------------------------------------------------
------------------------------------------------------------
------------------------------------------------------------
------------------------------------------------------------
------------------------------------------------------------
------------------------------------------------------------
------------------------------------------------------------
------------------------------------------------------------
------------------------------------------------------------
------------------------------------------------------------
----------------
>hAT-N36C_DR|136140
------------------------------------------------------------
------------------------------------------------------------
------------------------------------------------------------
------------------------------------------------------------
----------------------------tgcac----------------------gtgtg
tg-------------tgt----------------------------------gtg-----
-------------------------------------tgtga------------------
--------------------------------------------gagag-----------
------------------------------------------------------------
------------------------------------------------------------
-------------agaga----------------------ga----gaga----------
-----------------ga------------------------------------ga---
-----------------------------------------------g------------
---------------------------------------a---gaga-------------
-------------------------------------------g-agagaga------g-
a-ga--------------------------------------------------------
--------------gagag---------aga---g-------------------------
-----------ag-----------------------------------------------
----------------------------------------------------------ag
ag-----------------------------------------------------aga--
-----------------------------------------aaga-----------g---
------------------ag----------------------------------------
------------------------------------------------------------
----------------------------------------agaga----------a----
--------a------g--------------agac-------------aga----------
----gaca--------------------g-------------------------------
------------------------------------------------------------
------------------------------------------------------------
------------------------------------------------------------
------------------------------------------------------------
------------------------------------------------------------
------------------------------------------------------------
------------------------------------------------------------
------------------------------------------------------------
------------------------------------------------------------
------------------------------------------------------------
------------------------------------------------------------
----------------
>hAT-N36C_DR|136141
------------------------------------------------------------
------------------------------------------------------------
------------------------------------------------------------
------------------------------------------------------------
---------------------gcaa-aacgcgccaaagc-ccgaaactgaaagcgatatg
tgacttttaaggggttgtttcatatggatttattaatcattcttactgttcagtgatcgc
aaa-------------------ctgccgtcgtttattaaagacgcaaacccctcactgca
cgtcagctgcgcggcttcagcagacctcctcattcctgcagcatgagaactttatgattg
tttataagcgtcaaaagtggcggatctgtccggcgaaatatctgactgtgtgtcaccgca
tccctaaggactgtttggcgaaatatttg-actgcatgtcactgcataacaaacgac-tg
aaaggatataactagagaa----atctccactgtgctactgggt--gagagcgtatggca
agccgttttagcatttaaa-cc-ttgttctgactatccataaatatatttaga--gaga-
-tctctaattatattttgactagtcataattataattcgact----ag------------
-----------------------------------tcagattggaaatatctgcaaatat
at-tatg----attagt--catattcctccattgacttccattg-aaaaata-tttgc--
a-gatatctctaaatgtgttttgactagtcacaattgtaattagagatatctccaaatga
atttcgactagtc-aaaaatccaattcaagatat-ctac-aactgtaattcgactattag
taaattaatt-agagatatctt-caaat----atattt----gt--aaatatctctaaa-
----tatgagg-----aat------taaagatatctccaaatgtatt-atga-ctagtaa
aaactcagttagagatatctctaattacaattgctactagtcaaaattcatttggagata
tctc-taattacaatt-gtgactaatcaaaac-tcattta-gagatatctgcaaatattt
ttcaatggaagtctatggag-gaatttgact----agtca--taatatatttgcagatat
ctccaatctgatttcgtactagtacaattgtaattgcagatatctctaattgtcattctg
agtag-tggaattataattatgactagtcaaaatataattagagatatctctaa-ata--
-------tatttatgg--agtcagaacaa-agatttaaat----gctaaaaaggcttgcc
at-agagatcgc-------ttctcactaaacagagca-----------------------
------------------------------------------------------------
------------------------------------------------------------
------------------------------------------------------------
------------------------------------------------------------
------------------------------------------------------------
------------------------------------------------------------
------------------------------------------------------------
------------------------------------------------------------
------------------------------------------------------------
------------------------------------------------------------
------------------------------------------------------------
----------------
>hAT-N36C_DR|136142
------------------------------------------------------------
------------------------------------------------------------
------------------------------------------------------------
------------------------------------------------------------
----------------------caa-aacgcgccaaagc-ccgaaaccgaaagcgagacg
tgacttttaaaggactgtttgatatggatttattaatcattcttactgttcagtgaacgc
aaa-------------------ctgccgtagtttattaaagacacaaactcctcacagca
cgccagctgcgcgccttcagcaaacctcctcattcctgcagcacgagagcttaatgattg
tttatgagtgccaaaagtggcggatctgttcggcgaaatatctgacttcgtgtccccgca
tccctaaggactgtttggcgaaatatttg-acggc----------atatcaaacgac-tg
aaacgatataactagagaa----atctccactgtgctgcttagt--gagagcgtatggca
agccgttttagcatttaaa-cc-ttgttctgactatccataaatatatttaga--gaga-
-gctctaattatattttgactagtcataattataattcgactagtcag-aatgacaatta
gagatatctgcaattacaattgtactagtacgaaatcagattggagatatctgcaaatat
at-ta----tgactagt--catattcctccattgacttccattg-aaaaata-tttgc--
a-gatatctctaa-------------------------------------------atga
g--ttgactcgtc-aaaaatccaattcaagatat-ctac-aactgtaattcgactattag
taaattaatt-agagatatctt-caaat----atattt----gt--aactatctctaaa-
----tatgatg-----aat------taaagacatctccaaatgtatt-atga-ctagtaa
aaactc-----------------------------------------------agagata
tctc-taattacaatt-gtgacgagtcaaaac-tcattta-gagatatctgcaaatattt
ttcaatggaagtcaatgtag-gaatatgact----agtca--taatatatttgcagatat
ctccaatctgatttcgtactagtacaattgtaattgcagatatctctaattgttattctg
actag-tcgaattataattatgactagtcaaaatataattagagatatctctaa-ata--
-------tatttatgg--agtcagaacaa-agatttaaat----gctaaaaaggcttgcc
at-agagagcgc-------tt----ctgaacagcgca-----------------------
------------------------------------------------------------
------------------------------------------------------------
------------------------------------------------------------
------------------------------------------------------------
------------------------------------------------------------
------------------------------------------------------------
------------------------------------------------------------
------------------------------------------------------------
------------------------------------------------------------
------------------------------------------------------------
------------------------------------------------------------
----------------
>hAT-N36C_DR|136143
------------------------------------------------------------
------------------------------------------------------------
------------------------------------------------------------
------------------------------------------------------------
---------------------gcaa-aacgcgccaaagc-ccgaaactgaaagcgatacg
tgacttttaaggggttgtttcatatggatttattaatcattcttactgttcagtgatcgc
aaatcacagaacgcaaagtgatctgccgtagtttattaaagacacaaacccctcactgca
cgtcagctgcgcaccttcggcagacctcctcattcctgcagcacgagggctttatgattg
tttatgagcgccaaaagtggcggatctgtccggtgaaatatctgactgcgtgtcaccgca
tccctaaggactgtttggcgaaatatttg-actgcatgtcaatgcataacaaaagac-tg
aaaggatataactagagaa----atctccactgtgctactgggt--gagagcgtatggca
agccgctttagcatttaaa-cc-ttgttctgactatccataaatatatttaga--gata-
-tctctaattattttttgactagtcataattataattcgact----ag------------
-----------------------------------tcagattggagatatctgcaaatat
at-tatgactgactagt--catattcctccattgacttccattg-aaaaata-tttgc--
a-gatatctctaaataagttttg-------acacttgtaattagagatatctccaaatga
attttgactattc-aaaaatccaattcaagatat-ctac-aactgtaattcgactattag
taaattaatt-agagacatctt-caaat----atattt----gt--aaatatctgtaaa-
----tatgacg-----aat------taaagataactccaattgtatt-atga-ctagtaa
aaactc----agagatatctctaattacaattgttactagtcaaaattaattcggagata
tctc-taattacaatt-gtgactaatcaaaac-tcattta-gagatatctgcaaatattt
ttcaatggaagtcaatggag-gaatatgact----agtca--taatatatttgcagatat
ctccaatctgatttcgtactagtacaattgtaattgcaaatatctctaattgtcattctg
agtag-tggaattataattatgactagtcaaaatataattagagatatctctaa-ata--
-------tatttatgg--agtcagaacaa-agatttaaat----gctaaaaaggcttgcc
at-agagagcgc-------ttctcactgaacagagca-----------------------
------------------------------------------------------------
------------------------------------------------------------
------------------------------------------------------------
------------------------------------------------------------
------------------------------------------------------------
------------------------------------------------------------
------------------------------------------------------------
------------------------------------------------------------
------------------------------------------------------------
------------------------------------------------------------
------------------------------------------------------------
----------------
>hAT-N36C_DR|136144
------------------------------------------------------------
------------------------------------------------------------
------------------------------------------------------------
------------------------------------------------------------
---------------------gcaa-aacgcgccaaagc-ccgaaactaaaagcgagacg
tgacttttaagtggctgtttcatatggatttattaatcattcttactgtttagtgaacgc
aaa-------------------ctgccgtagtttattaaagacgggaactcctcacagca
tgaaagctgcgcgccttcagcagacctcctcattcctgcagcacgagggctttatgattg
tttatgagcgccaaaagtggcggatctgttcggcaaaatatctgactgcgtgtccctgca
tccctaaagactgttcagcgaaatatttg-actgcatgtaaatgcataacaaacgac-tg
aaaggatataactagagaa----atctccactgtgctgctgggt--gagagcgtatggca
ag---------------aa-ct-gtaattcgactattagtaaattaatt-aga--gata-
-tcttcaaatatattt---------gtaaatatctctaaatatgacaa------------
---------------------------------------attaaatatgtctccaaatgt
at-ta----tgactagtat---------------------------aactca-gtta---
------------------------------------------------------------
------------------------------------------------------------
------------a-----------------------------------------------
------------------------------------------------------------
-------------------------------------------------------agata
tctc-taattacaatt-gtgactaatcaaaac-tcattta-gagatatc-----------
---------------taaat-gagtacggc------------------------------
------------------------------------------------------------
-----------------------ctagt--------------------------------
------------------------------------------------------------
------------------------------------------------------------
------------------------------------------------------------
------------------------------------------------------------
------------------------------------------------------------
------------------------------------------------------------
------------------------------------------------------------
------------------------------------------------------------
------------------------------------------------------------
------------------------------------------------------------
------------------------------------------------------------
------------------------------------------------------------
------------------------------------------------------------
----------------
>hAT-N36C_DR|136145
------------------------------------------------------------
------------------------------------------------------------
------------------------------------------------------------
------------------------------------------------------------
---------------------gcga-aacgcgccaaagc-ccgaaaccgaaagcgagacg
tgacttttaagggactgtttgatatggatttattaatcattcttactgttcagtgatcgc
aaa-------------------ctgccgtagtttattaaagacgcaaactcctcacagca
ccacagctacgcgccttcagcagacctcctcattcctgcagcacgagagctt--tgattg
tttatgagcgccaaaagtggcggatctattcggtaaaatatctgactgcgtgtccccgca
tccctaaggactgtttggcgaaatatttg-actgcatgttactgcataacaaacgac-tg
aaaggatataactagagaa----atctccactgtgctgctgagt--gagagcgtatggca
agccgttttaacatttaaa-cc-ttgttctgactatccataaatatgtttaga--gata-
-tattta--tatattttgacaagtcattattataattcgacttgtcag-aatgacaatta
gagatatctgcaattacaattgtactagtacgaaatcagattggagatatctgcaaatat
at-ta----tgactagt--catattcctccattgacttccattg-aaaaata-tttgc--
a-gatatctctaa-------------------------------------------ctga
gttttgactcgtc-aaaaatccaattcaagatat-ctac-aactgtaatttgactattag
taaattaatt-agagatatctt-caaat----atattt----gt--aaatatctctaaa-
----tattacg-----aat------taaagacatctccaaatg---t-atga-ctagtaa
aaactcag-------------------------------------------ttagagata
tctc-taattacaatt-gtgactagtcaaaac-tcattta-gagatatctgcaaatattt
ttcaatgcaaatcaatggag-gaatatgact----agtca--taatatatttgcagatat
ctccaatctgatttcgtactagtacaattgcaattgtagatatctctaattgttattctg
actag-tcgaattataattatgactagtcaaaatataattagagatatctctaa-ata--
-------tatttatgg--agtcacaacaa-agatttaaat----gctaaaaaggcttgcc
at-agagagcgc-------tt----ctgaacagcgca-----------------------
------------------------------------------------------------
------------------------------------------------------------
------------------------------------------------------------
------------------------------------------------------------
------------------------------------------------------------
------------------------------------------------------------
------------------------------------------------------------
------------------------------------------------------------
------------------------------------------------------------
------------------------------------------------------------
------------------------------------------------------------
----------------
>hAT-N36C_DR|136146
------------------------------------------------------------
------------------------------------------------------------
------------------------------------------------------------
------------------------------------------------------------
---------------------gcaa-aacgcgccaaagc-ccgaaaccgaaagtgagacg
tgacttttaaggggctgtttcatatggatttattaatcattcttactgttcagtgatcgc
aaa-------------------ctgccgtagtttattaaagacgcaaactcctcacagca
tgacagctgcgcgccttcagcagacctcctcattcctgcagcacgagggctttatgattg
tttagaagcgccaaaagtggcggatctgttcggtgaaatatctgactgcgtgtcaccgga
tccctaaggattgtttggcgaaatatttg-actgcatgtcaatgcatgacaaacgac-tg
aaaggatataactagagaa----atctccactgtgctactgggt--gagagcgtatggca
agccgttctagcatttaaa-cc-ttgttctgactatccataaatatatttaga--gata-
-tctctaattatattttgactagtcataattataattcgactagtcag-aatgacaatta
gagatatctgcaattacaattttactagaacgaaatcagattggagatatctgcaaatat
at-ta----tgactagt--catattcctccattgactttcattg-aaaaata-tttgc--
a-gatatct---------------------------------------------------
-------ctcgtc-aaaaatccaattcaagatat-ctgtaaactgtaattcgactattag
taaattaatt-agagatatctt-caaat----atatta----gt--aaatatctctaaa-
----tatgacg-----aat------taaagacatctccaaatgtatt-atga-ctagtaa
aaactcag-------------------------------------------ttagagata
tctc-taattacaatt-gtgactagtcaaaac-tcattta-gagatatctgcaaatattt
ttcaatggaagtcaatagag-gaatatgact----tgtca--taatatatttgcagatat
ctccaatctgatttcgtaatagtacaattgcagttgcagatatctctaattgttattctg
actag-tcgaattataattatgactagtcaaaatataattagagatatctctaa-ata--
-------tatttatgg--agtcagaacaaaagatttaaat----gctaaaaaggcttgcc
at-agagagcgc-------tt----ctgaacagcgca-----------------------
------------------------------------------------------------
------------------------------------------------------------
------------------------------------------------------------
------------------------------------------------------------
------------------------------------------------------------
------------------------------------------------------------
------------------------------------------------------------
------------------------------------------------------------
------------------------------------------------------------
------------------------------------------------------------
------------------------------------------------------------
----------------
>hAT-N36C_DR|136147
------------------------------------------------------------
------------------------------------------------------------
------------------------------------------------------------
------------------------------------------------------------
----------------------caa-aacgcgccaaagc-ccgaaaccgaaagcaagacg
tgacttttagggggctgtttcatatggatttattaatcattcttactgttcattgaacgc
aaa-------------------ctgccgtagtttattaaagacgcagactcctcacagca
ccacagctgcgcgccttcagcagacctccttattcctgcagaacgatagctttatgattg
tttttgagcgccaaaagtggcggatctgttcgacgaaatatctgactgcgtgtccccgca
tccctaaggactgtttggcgaaatatttg-acagc----------atatcaaatgac-tg
aaacgacataactagagaa----atctccactgtactactgggt--gagagcgtatggca
agccgttttagcatttaaa-cc-ttgttctgactatccatta---------ga--gata-
-tctctaattatattttgactagtcataattataattcgactagtcag-aatgacaatta
gagatatctgcaattacaattgtactagtacgaaatcagattggagatatctgcaaatat
at-ta----tgactagt--catattcctccattgacttccattg-aaaaata-tttgc--
a-gatatctctaa-------------------------------------------ctga
gttttgactcatc-aaaaatccaattcaagatat-ctat-aactgtaattcgactattag
taaattaatt-agagatatctt-caaat----atattt----gt--atatatctctaaa-
----tatgacg-----aat------taaagatatctccaaatgtatt-atga-ctagtaa
aaactcag-------------------------------------------ttagagata
tctc-taattacaatt-gtgactagtcaaaac-tcattta-gagatatctgcaaatattt
ttcaatggaagtcaacagag-gaatatgact----agtca--taatatatttgcagatat
ctctaatctgatttcgttctagtacaattgcaattgcagatatctctaattgttattc--
--------------------tgactagtcaaaatataattagagatatctctaa-ata--
-------tatttatgg--agtcagaacaa-aaaattaaat----gctaaaaaggcttgcc
at-agagagcgc------------------------------------------------
------------------------------------------------------------
------------------------------------------------------------
------------------------------------------------------------
------------------------------------------------------------
------------------------------------------------------------
------------------------------------------------------------
------------------------------------------------------------
------------------------------------------------------------
------------------------------------------------------------
------------------------------------------------------------
------------------------------------------------------------
----------------
>hAT-N36C_DR|136148
------------------------------------------------------------
------------------------------------------------------------
------------------------------------------------------------
------------------------------------------------------------
---------------------gcga-aacgcgccaaagc-tcgaaacctaaagcgagacg
tgacttttaagggactgtttgatatggatttattaatcattcttactgttcagtgatcgc
aaa-------------------ctgctgtagtttattaaagacgcaaactcctcacagca
ccacagctgcgcgccttcagcagacctcctcattcctgcagcacgagagctt--tgattg
tttatgagcgccaaaagtggcggatctgttcggtaaaatatctgactgtgtgtccccgca
tccctaaggactgtttggcgaaatatttg-actgcatgtcactgcataacaaacgac-tg
aaaggatataactagagaa----atctccactgtgctgctgagt--gagagcgtatggca
agccgttttaacatttaaa-cc-atgttctgactatccataaatatatttaga--gata-
-taatta--tatgttttgacaagtcattattataattcgacttgtcag-aatgacaattg
gagatatctgcaattacaattgtactagtacgaaatcagattggagatatctgcaaatat
at-ta----tgactagt--catattcctccattgacttccattg-aaaaata-tttgc--
a-gatatctctaa-------------------------------------------atga
gttttgactcgcc-aaaaatccaattcaagatat-ctat-aactgtaattcgactattag
taaattaatt-agagatatctt-caaat----atattt----gt--aaatatctctaaa-
----tattacg-----aat------taaagacatctccaaatg---t-atga-ctagtaa
aaactcag-------------------------------------------ttagagata
tctc-taattacaatt-gtgactagtcaaaac-tcattta-gagatatctgcaaatattt
ttcaatggaagtcaatagag-gaatatgact----agtca--taatatatttgcagatat
ctctaatctgatttcgtactagtacaattgcaattgtagatatctctaattgttattctg
actag-tcgaattataattatgactagtcaaaatataattagagatatctctaa-ata--
-------tatttatgg--agtcagaacaa-agatttaaat----gctaaaaaggcttgcc
at-agagagcga-------tt----ctgaacagcgca-----------------------
------------------------------------------------------------
------------------------------------------------------------
------------------------------------------------------------
------------------------------------------------------------
------------------------------------------------------------
------------------------------------------------------------
------------------------------------------------------------
------------------------------------------------------------
------------------------------------------------------------
------------------------------------------------------------
------------------------------------------------------------
----------------
>hAT-N36C_DR|136149
------------------------------------------------------------
------------------------------------------------------------
------------------------------------------------------------
------------------------------------------------------------
-------gagag--------tgcaa-aacgcgccaaagc-ccgaaaccgaaagcgagacg
tgacttttaagggactgtttgatatggatttattaatcattcttactgttcagtgaacgc
aaa-------------------ctgccgtagtttattaaagacacaatctgctcacagca
cgccagctacgcgccttcagcagacctcctcattcctgcagcacgagggctttatgattg
tttatgagcgccaaaagtggcggatctgttcggcgaaatattttactgcgtgtcaccgca
tccctaaggactgtttggcgaaatatttg-atggcatat----------caaacgac-tg
aaacgatataacgagagaa----atctccactgtgctactgagc--gagagcgtatggca
agccgttttagcatttaaatct-ttgttctgactatccataaatatattt--a--gaga-
-tctctaattatattttgactagtcataattataattcgactagtcag-aatgacaatta
gagatatctgcaattacaattgtactagtacgaaatcagattggagatatctgcaaatat
at-ta----tgactagt--catattcctccattgacttccattg-aaaaata-tttgc--
a-gatatctctaa-------------------------------------------atga
gttttgactcgtc-aaaaatccaattcaagatat-ctac-aactgtaattcgactataag
taatttaatt-agag--atctt-caaat----atattt----gt--aaatatctctaaa-
----tatgatg-----aat------taaagacatctccaaatgtatt-atga-ctagtaa
aaactc-----------------------------------------------agagata
tctc-taattacaatt-gtgactagtcaaaac-tcattta-gagatatctgcaaatattt
ttcaatggaagtcaatggag-gaa------------------------------------
------------------------------------------------------------
------------------tatgactagtcataatatatttgcagatatcact--------
------------------------------------------------------------
------------------------------------------------------------
------------------------------------------------------------
------------------------------------------------------------
------------------------------------------------------------
------------------------------------------------------------
------------------------------------------------------------
------------------------------------------------------------
------------------------------------------------------------
------------------------------------------------------------
------------------------------------------------------------
------------------------------------------------------------
------------------------------------------------------------
----------------
>hAT-N36C_DR|136150
------------------------------------------------------------
------------------------------------------------------------
------------------------------------------------------------
------------------------------------------------------------
---------------------gcga-aacgcgccaaagc-ccgaaaccgaaagcgagacg
tgacttttaagggactgtttgatatggatttattaatcattcttactgttcagtgatcgc
aaa-------------------ctgccgtagtttattaaagacgcaaactcctcacagca
cgccagctgcgcgccttcagcagatctcctcattcctgcagcacgagagctt--tgattg
tttacgagcgccaaaagtggcggatctgttcggtaaaatatctgactgcgtgtccccgca
tccctaaggactgtttggcgaaatatttg-actgcatgtcactgcataacaaacgac-tg
aaaggatataactagagaa----atctccactgtgctgctaaat--gagagcgtatggca
agccgttttaacatttaaa-cc-ttgttctgactatccataaatatatttaga--gata-
-taatta--tatattttgacaagtcattattataattcgacttgtcag-aatgacaatta
gagatatctgcaattacaattgtactagtacgaaatcagattggagatatctgcaaatat
at-ta----tgactagt--catattcctccattgacttccattg-aaaaata-tttgc--
a-gatatct-----------------------------------------------ctga
gttttgactcgtc-aaaaatccaattcaagatat-ctac-aactgtaattcgactactag
taaattaatt-agaaatatctt-caaat----atattt----gt--aaatatctctaaa-
----tattacg-----aat------taaagacatc------tg---t-atga-ctagt-a
aaactcag-------------------------------------------ttagagata
tctc-taattacaatt-gtgacgagtcaaaac-tcattta-gagatatctgcaaatattt
ttcaatgcaagtcaatggag-gaatatgact----agtca--taatatatttgcagatat
ctccaatctgatttcgtactagtacatttgcaattgtagatatctctaattgttattctg
actag-tcgaattataattatgactagtcaaaatataattagagatatctctaa-ata--
-------tatttatgg--agtcagaacaa-agatttaaat----gctaaaaaggcttgcc
at-agagagcgc-------tt----ctgaacagcgca-----------------------
------------------------------------------------------------
------------------------------------------------------------
------------------------------------------------------------
------------------------------------------------------------
------------------------------------------------------------
------------------------------------------------------------
------------------------------------------------------------
------------------------------------------------------------
------------------------------------------------------------
------------------------------------------------------------
------------------------------------------------------------
----------------
>hAT-N36C_DR|136151
------------------------------------------------------------
------------------------------------------------------------
------------------------------------------------------------
------------------------------------------------------------
---------------------------------------------------------gct
ca-------------ttt----------------------------------ggc-----
-------------------------------------tgaat------------------
--------------------------------------------gagag-----------
------------------------------------------------------------
------------------------------------------------------------
-------------ggaga----------------------gg----gcga----------
-----------------ga------------------------------------ga---
-----------------------------------------------g------------
---------------------------------------a---gaga-------------
-------------------------------------------a-agagaga------g-
a-ga--------------------------------------------------------
--------------gagag---------aga---g-------------------------
-----------ag-----------------------------------------------
----------------------------------------------------------ag
ag-----------------------------------------------------aga--
-----------------------------------------gagg-----------a---
------------------ag----------------------------------------
------------------------------------------------------------
----------------------------------------ggaga----------a----
--------a------a--------------gaag----------gt-gga----------
----gtgattcag-----------------------------------------------
------------------------------------------------------------
------------------------------------------------------------
------------------------------------------------------------
------------------------------------------------------------
------------------------------------------------------------
------------------------------------------------------------
------------------------------------------------------------
------------------------------------------------------------
------------------------------------------------------------
------------------------------------------------------------
------------------------------------------------------------
----------------
>hAT-N36C_DR|136152
------------------------------------------------------------
------------------------------------------------------------
------------------------------------------------------------
------------------------------------------------------------
------------------------------------------------------------
----------------------------------------------------gag-----
-------------------------------------agaga------------------
--------------------------------------------gagag-----------
------------------------------------------------------------
------------------------------------------------------------
-------------agaga----------------------ga----gaga----------
-----------------ga------------------------------------ga---
-----------------------------------------------g------------
---------------------------------------a---gaga-------------
-------------------------------------------g-agagaga------g-
a-ga--------------------------------------------------------
--------------gagag---------aga---g-------------------------
-----------ag-----------------------------------------------
----------------------------------------------------------ag
ag-----------------------------------------------------aga--
-----------------------------------------gaga-----------g---
------------------ag----------------------------------------
------------------------------------------------------------
----------------------------------------agaga----------g----
--------a------g--------------agag-------------aga----------
----gatc--------------------cactgac-------------------------
------------------------------------------------------------
------------------------------------------------------------
------------------------------------------------------------
------------------------------------------------------------
------------------------actgaaa-----------------------------
------------------------------------------------------------
------------------------------------------------------------
------------------------------------------------------------
------------------------------------------------------------
------------------------------------------------------------
------------------------------------------------------------
----------------
>hAT-N36C_DR|136153
------------------------------------------------------------
------------------------------------------------------------
------------------------------------------------------------
------------------------------------------------------------
---------------------gcaa-aacgcaccaaagc-ccgaaactgaaagcgagaca
tgacttttaaggggttgtttcatatggatttatttatcattctttctgttcagtgatagc
aaa-------------------ctgccgtagtttattaaagacacaaacccctcactgca
ctacagctgcgcgccttcagcagacctcctcattcctgcaccacaagggctttatgattg
tttatgagcgccaaaagtggcggatctgttcggtgaaatatctgaccgcgtgtcatcgca
tccctaaggactgtttggcaaaatatttg-actgcatgtcaatgcatatcaaacgac-tg
aaagg--ataactcgagaa----atctccactgtgctactgggt--gagagtgtatggca
agccgttttagcatttaaa-cc-ttgttatttatatccataaatatatttaga--gata-
-tctctaattatattttgactagtcataattataattcgact----ag------------
-----------------------------------tcagattggagatatctgcaaatat
at-tatgactgacttgt--catattcctccattgacttccattg-aaaaata-tttgc--
a-gatatctctaaataagttttgactagtcacaattgtaattagagatatctcaaaatga
attttgactagtc-aaaaattcaattcaagatat-ctac-aactgtaattcgactattag
taaattaatt-agagatatctt-caaat----atattt----gt--aaatatctctaaa-
----tatgacg-----aat------taaagatatctccaaatgtatt-atga-ctagtaa
aaactcagttagagatatctctaattacaattgttacaagtcaaaattcatttggagata
tctc-taattacaatt-gtgactaatcaaaac-tcatata-gagatatctgcaaatattt
ttcaatggaagtcaatggag-gaatatgact----agtca--taatatatttgcagatat
ctccaatctgattttgtactagtacaattgtaattgcagatatctctaattgtcattctg
agtag-tggaattataattatgacaagtcaaaatataattagagatatctctaa-ata--
-------tatttatgg--agtcagaacaa-agatttaaat----gctaaaaaggcttgcc
at-agagagcgc-------ttctcactgaagagagcag----------------------
------------------------------------------------------------
------------------------------------------------------------
------------------------------------------------------------
------------------------------------------------------------
------------------------------------------------------------
------------------------------------------------------------
------------------------------------------------------------
--------cagcg-----------------------------------------------
------------------------------------------------------------
------------------------------------------------------------
------------------------------------------------------------
----------------
>hAT-N36C_DR|136154
------------------------------------------------------------
------------------------------------------------------------
------------------------------------------------------------
------------------------------------------------------------
---------------------gcaa-aacgcgccaaagc-ccgaaaccgaaagcgagacg
tgacttttaagggactgtttgatatggatttattaatcattcttactattcagtgaacgc
aaa-------------------ctgccgtagtttattaaagaggcaaactgctcacagca
cgccagctgcgcgccctcagcagacctcctcattcctgcagcacgagagcttaatgattg
tttatgagcgccaaaagtggcggatctgttcgacgaaatatctgactacgtgtcaccgca
tccctaaggactgtttggcgaaatatttg-acggc----------atatcaaacgac-tg
aaacgatataactagagaa----atctccactgtgctactgagt--gagagcgtatggca
agccgttttagcatttaaa-cc-gtgttctgactattcataaatatatttaga--gata-
-tctctagttatattttgactagtcataattataattcgactagtcag-aatgacaatta
gagatatctgcaattacaattgtactagtacgaaatcagattggagatacctgcaaatat
at-ta----tgactagc--catattcctccattgacttccattg-aaaaata-tttgc--
a-gatatctctaa-------------------------------------------atga
gttttgactcgtc-aaaaatccaattcaagatat-ctac-aactgtaattcgactataag
taaattaatt-agag--atctt-caaat----atattt----gt--aaatatctctaaa-
----tatgatg-----aat------taaagacatctccaaatgtatt-atga-ctagtaa
aaactc-----------------------------------------------agagata
tctc-taattacaatt-gtgactagtcaaaac-tcattta-gagatatctgcaaatattt
t----------tcaatggag-gaatatgact----agtca--taatatatttgcagatat
ctccaatctgattttgtactagtacaattgtaattgcagatatctctaattgtcattctg
actag-tcgaattataattatgactagtcaaaatataattagagatatctctaa-ata--
-------tatttatgg--agtcagaacaa-agatttaaat----gctaaaaaggcttgcc
at-agagagcgc-------tt----ctgaacagcgca-----------------------
------------------------------------------------------------
------------------------------------------------------------
------------------------------------------------------------
------------------------------------------------------------
------------------------------------------------------------
------------------------------------------------------------
------------------------------------------------------------
------------------------------------------------------------
------------------------------------------------------------
------------------------------------------------------------
------------------------------------------------------------
----------------
>hAT-N36C_DR|136155
------------------------------------------------------------
------------------------------------------------------------
------------------------------------------------------------
------------------------------------------------------------
------------------------------------------------------agcagg
gt-------------cac-----------------------------t----tca-----
-------------------------------------taaaactcctg------------
---------------------------------tc-------tacacag-----------
------------------------------------------------------------
------------------------------------------------------------
-------------agaga----------------------gc----gaga----------
-----------------ga------------------------------------ga---
-----------------------------------------------g------------
---------------------------------------a---gaga-------------
-------------------------------------------g-agagaga------g-
a-ga--------------------------------------------------------
--------------gagag---------aga---g-------------------------
-----------ag-----------------------------------------------
----------------------------------------------------------ag
ag-----------------------------------------------------aga--
-----------------------------------------gaga-----------g---
------------------ag----------------------------------------
------------------------------------------------------------
----------------------------------------agaga----------gg---
--------g------g--------------a-----------------------------
------------------------------------------------------------
------------------------------------------------------------
------------------------------------------------------------
------------------------------------------------------------
------------------------------------------------------------
------------------------------------------------------------
------------------------------------------------------------
------------------------------------------------------------
------------------------------------------------------------
------------------------------------------------------------
------------------------------------------------------------
------------------------------------------------------------
----------------
>hAT-N36C_DR|136156
------------------------------------------------------------
------------------------------------------------------------
------------------------------------------------------------
------------------------------------------------------------
---------------------gcga-aacgcgccaaagc-ccgaaaccgaaagcgagacg
tgacttttaagggactgtttgatatggatttattaatcattcttactgttcagtgatcgc
aaa-------------------ctgccgtagtttattaaagacacaaactcctcacagca
cgccagctgcgcgccttcagcagacctcctcattcctgcagcacgagagctt--tgattg
tttatgagcgccaaaagtggcggatctgttcggtaaaatatctgactgcgtgtccccgca
tccctaaggactgtttggcgaaatatttg-actgcatgtcactgcataacaaacgac-tg
aaacgatataactagagaa----ctctccactgtgctgctgagt--gagagcgtatggca
agccgttttaacatttaaa-cc-ttgttctgactatccataaatatatttaga--gata-
-taatta--tatattttgacaagtcattattataattcgacttgtcag-aatgacaatta
gagatatctgcaattacaattgtactagtacgaaatcagattggagatatctgaaaatat
at-ta----tgactagt--catattcctccattgacttccattg-aaaaata-tttgc--
a-gatatctctaa-------------------------------------------atga
gttttgactcgtc-aaaaatccaattcaagatat-ctac-aactgtaattcgactattag
taaattaatt-agagatatctt-caaat----atattt----gt--aaatatctctaaa-
----tatgatg-----aat------taaagacatctccaaatgtatt-atga-ctagtaa
aaactc-----------------------------------------------agagata
tctc-taattacaatt-gtgactagtcaaaac-tcattta-gagatatctgcaaatattg
ttcaatggaagtcaatgtag-gaatatgactagtcagtta--taatatatttgcagatat
ctacaatctgatttcgtactagtacaattgtaattgcagatatc---aattgttattctg
actag-tcgaattataattatgactagtcaaaatataattagagatatcttgaa-ata--
-------tatttatgg--agtcagaacaa-agatttaaat----gctaaaaaggcttgcc
at-agagagcgc-------tt----ctgaacagcgcag----------------------
------------------------------------------------------------
------------------------------------------------------------
------------------------------------------------------------
------------------------------------------------------------
------------------------------------------------------------
------------------------------------------------------------
------------------------------------------------------------
--------cg--------------------------------------------------
------------------------------------------------------------
------------------------------------------------------------
------------------------------------------------------------
----------------
>hAT-N36C_DR|136157
------------------------------------------------------------
------------------------------------------------------------
------------------------------------------------------------
------------------------------------------------------------
---------------------gcaa-aacgcgccaaagc-ccgaaaccgaaagcgagacg
tgacttttaagggactgtttgatatggatttattaatcattcttactgttcagtgaacgc
aaa-------------------ctggcgtagtttattaaagacgcaaactcctcacagca
cgccagctgcgcgccttcagcagacctcctcattcctgcagcacgagagctttatgaatg
tttatgagcgccaaaagtggcggatctgttcggcgaaatatctgtctgcgtgtcaccgca
tccctaaggactgtttggcgaaatatttg-acggc----------atatcaaacgac-ta
aaacgatataactagagaa----atctccactgtgctac----t--gagagcgtatggca
agccgttttagcatttaaa-cc-ttgttctgactatccataaatatatttaga--gata-
-tctctaattatatttttactagtcataattataattcgactagtcag-aatgacaatta
gagatatctgcaattacaattgtactagtacgaaatcagattggagatatctgcaaatat
at-ta----tgactagt--catattcctccattgacttccattg-aaaaata-tttgc--
a-gatatctctga-------------------------------------------atga
gttttgactagtc-aaaaatccaatttaagatat-ctac-aactgtaattcgactattag
taaattaatt-agag--atctt-caaat----atattt----gt--aaatatctctaaa-
----tatgatg-----aat------taaagatatctccaaatgtatt-atga-ctagtaa
aaactc-----------------------------------------------agagata
actc-taattacaatt-gtgactagtccaaac-tcattta-gagatatctgcaaatattt
ttcaatggaactcaatggag-gaatatgact----agtca--taatatatttgcagatat
ctccaatctgatttcgtactagtacaattgtaattgcagatatctctaattgtcattctg
actag-tcgaattataattatgactagtcaaaatataattagagatatctctaa-ata--
-------tatttatgg--agtcagaacaa-agatttaaat----gctaaaaaggcttgcc
at-agagagcgc-------tt----ctgaacagcgcag----------------------
------------------------------------------------------------
------------------------------------------------------------
------------------------------------------------------------
------------------------------------------------------------
------------------------------------------------------------
------------------------------------------------------------
------------------------------------------------------------
--------cagcg-----------------------------------------------
------------------------------------------------------------
------------------------------------------------------------
------------------------------------------------------------
----------------
>hAT-N36C_DR|136158
------------------------------------------------------------
------------------------------------------------------------
------------------------------------------------------------
------------------------------------------------------------
---------------------gcga-aacgcaccaaagc-ccgaaaccgaaagcgagacg
tgacttttaagggactgtttgatatggatttattaatcattcttactgttcagtgatcgc
aaa-------------------ctgcagtagtttattaaagacgcaaactcctcacagca
cgccagctgtgcgccttcagcagatctccttattcctgcagcacgagagctt--tgattg
tttatgagcgccaaaagtggcggatctgttcggtaaaatatctgactgcgtctccccgca
tccctaaggactgtttggcgaaatatttg-actgcatgtcactgcataacaaacgac-tg
aaaggatataactagagaa----atctccactgtgctgctgagt--gagagcgtatggca
agccgttttaacatttaaa-cc-ttgttctgactatccataaatatatttaga--gata-
-tattaa--tatatttta------------------------------------------
-------------------------------------------gagatat----------
--------atatatagt--catatttctccattgacttccattg-aaaaata-tttgc--
a-gatatct-----------------------------------------------ctga
gttttgactcgtc-aaaaatccaatttaagatat-ctac-aactgtaattcgactattag
taaattaatt-agagatatctt-caaat----acattt----gt--aaatatctctaaa-
----tattacg-----aat------taaagacatctccaaatg---t-atga-ctagtaa
aaactcag-----------------------------------------------agata
tctc-taattacaatt-gtgactagtcaaaac-tcattta-gagatatctgcaaatattt
ttcaatggaagtcaatagag-gaatatgact----agtca--taatatatttgcagatat
ctccaatctgatttcgtactagtacaattgtaattgcagatatctctaattgttattctg
actag-tcgaattataattatgactagtcaaaatataattagagatatctctaa-ata--
-------tatttatgg--agtcagaacaa-agatttaaat----gctaaaaaggcttgcc
at-agagagcgc-------tt----ctgaacagcgca-----------------------
------------------------------------------------------------
------------------------------------------------------------
------------------------------------------------------------
------------------------------------------------------------
------------------------------------------------------------
------------------------------------------------------------
------------------------------------------------------------
------------------------------------------------------------
------------------------------------------------------------
------------------------------------------------------------
------------------------------------------------------------
----------------
>hAT-N36C_DR|136159
------------------------------------------------------------
------------------------------------------------------------
------------------------------------------------------------
------------------------------------------------------------
------------------------------------------------------------
------------------------------------------------------------
------------------------------------------------------------
------------------------------------------------------------
------------------------------------------------------------
--------------------aaatatttg-actgcatgtcaatgcataacaaacgac-tg
aaaggatataactagagaa----atctccactgtgctactgggt--gagagcgtatggca
agccgttttagcatttaaa-cc-ttgttctgactatccataaatatatttaga--gata-
-tctgtaattatattttgactagtcataattataattcgactactcaa------------
-----------------------------------tcagattggagatatctgcaaatat
at-ta----tgactagt--catattcc----------tccattg-aaaaata-tttgc--
a-gatatctctaaatgagttttgactagtcacaattgtaattagatatatctctaaatga
attttgactagtc-aaaaatccaattcaagatat-ctac-aactgtaattcgactattag
taaattaatt-agagataactt-caaat----atattt----gt--aaatatctctaaa-
----tatgatg-----aat------taaaggtatctccaaatgtatt-atga-ctagtaa
aaactcagttagagatatctctaattacaattgtgactagtcgaaattcattt--agata
tctc-taattacaatt-gtgactagtcaaaac-tcattta-gagatatctgcaaatattt
ttcaatggaagtcaatggag-gaatatgact----agtca--taatatatttgcagatat
ctccaatctgatttcgtactagtacaattgtaattgcagatatctctaattgtcattctg
agtag-tcgaattataattaggactagtcaaaatataattagagatatctctaa-ata--
-------tatttatgg--agtcagaacaa-agatttaaat----gctaaaaaggcttgcc
at-agacagcgc-------ttctcactgtacagcgca-----------------------
------------------------------------------------------------
------------------------------------------------------------
------------------------------------------------------------
------------------------------------------------------------
------------------------------------------------------------
------------------------------------------------------------
------------------------------------------------------------
------------------------------------------------------------
------------------------------------------------------------
------------------------------------------------------------
------------------------------------------------------------
----------------
>hAT-N36C_DR|136160
taagggtggagccgaacccgaatacggtattcggaaaggcacgaatagcgtgtttttacg
aatacttgattcgaacaaatacttgaaaaattatttgtat-tcgggagcaagaaaaacat
tatatcaaaaagcagcgtttcctcatgagaccacagtgcatgcccgc-------------
------------------------------gtgagagagagagtgagtgt-gagagagag
agagagagagag---------gcaa-aacgcgccaaagc-ccgaaactgaaagcgagacg
tgacttttaaggggttgtttcatatggatttattaatcattcttactgttcagtgatcgc
aaa-------------------ctgctgtagtttattaaagacgcaaactcctcactgca
cgtcagctgcgcgccttcagcagacctcctcattcctgcagcacgagagctttatgattg
tttatgagcgccaaaagtggcggatctgtccgatgaaatatctgactgcgtttcaccgca
tccctaaggactgtttggcgaaatatttg-actgcatgtcactgcataacaaacgac-tg
aaaggatataactagagaa----ctctccactgtgctactggat--gagagcgtatagca
agccgttttagcatttaaa-cc-ttgttcagactatccataaatatatttaga--gata-
-tctctaattatattttgacttgtcataattataattcgact----ag------------
-----------------------------------tcagattggaaatatctgcaaatat
at-tatgatagactagt--catattcctccattgacttccattg-aaaaata-tttgc--
a-gatatctctaaataag--ttgactagtcacaattgtaattagatatatctccaaatga
attttgagtagtc-aaaaatccaattcaagatat-ctac-aactgtaattagacttttag
taaattaatt-agagatatctt-caaat----atattt----gt--aaatatctctaaa-
----tatgatg-----aat------taaagagatctctaaatgtatt-atga-ctagtaa
aaactc-----------------------------------------------agagata
tc----aattacaatt-gttactag------t-tcatctg--------------------
------------------------------------------------------------
----------atttcgtactagtacaattgtaattgcagatatgtctaattgtcattctg
agtag-tggaattataattatgactagtcaaaatataattagagatatctct-a-ata--
-------tatttatgg--agccagaacaa-agatttaaat----gctaaaaaggcttgcc
at-agagagtgc-------ttctcactgaacagagcgcagcgcaaccttctatgtaatgt
attatcacatgcactaaaagcatcctaaaagcatcaacacagccacattctgccccagca
agtcagtttcaaacat--aaaaaaaacaaacaaacaaactttgtgtc-tttttttgtggc
tggcagatgataatagcagggctgtatcttttagtattatatagaatacttttgttctgc
cagatctcccgggcagggttttattttgatttatttagctaattttagtttttggaattc
tgtgcattggaaagaagttctttcagaagaagaacag-ttttttgaagtattatttgttt
ttattctttctattcagtgtccttcaacaagaac-ggtggtggtggggttcataatattc
acaatggtattttattagttgttggtttaaccatggatgagataatggcttctatgttat
tttcttttcaatgacatttcttatcacatgttcaaaaacaacagccaatattgcatatct
ataatttatataatgggtataattaaacaatactttcactataacgtaaattagaagtgt
aatagaaaaa--atatatatttttgcgccattttgaattttactcgaa-------tacaa
atacaaatacaaatacttttcccccctcaa------caaatacaaatacaaatactggct
gctccgcacatcccta
>hAT-N36C_DR|136161
taagggtggagccaaacccgaatacggtattcggaaaggcacgaatagcgtgtttttacg
aatacttgattcgaacaaatacttgaaaaattatttgtat-tcgggagcaagaaaaacac
--tatcaaaaagcagcgtttcctcatgagaccacagtgcatg------------------
------------------------------------------------------------
------------------------------------------------------------
------------------------------------------------------------
------------------------------------------------------------
------------------------------------------------------------
------------------------------------------------------------
------------------------------------------------------------
------------------------------------------------------------
------------------------------------------------------------
------------------------------------------------------------
------------------------------------------------------------
------------------------------------------------------------
------------------------------------------------------------
------------------------------------------------------------
------------------------------------------------------------
------------------------------------------------------------
------------------------------------------------------------
------------------------------------------------------------
------------------------------------------------------------
------------------------------------------------------------
------------------------------------------------------------
------------------------------------------------------------
------------------------------------------------------------
------------------------------------------------------------
------------------------------------------------------------
------------------------------------------------------------
------------------------------------------------------------
------------------------------------------------------------
------------------------------------------------------------
------------------------------------------------------------
------------------------------------------------------------
------------------------------------------------------------
------------------------------------------------------------
------------------------------------------------------------
----------------
>hAT-N36C_DR|136162
------------------------------------------------------------
------------------------------------------------------------
------------------------------------------------------------
------------------------------------------------------------
---------------------gcga-aacgcgccaaagc-ccgaaaccgaaagcgagacg
tgacttttaagggactgtttgatatggatttattaatcattcttactgttcagtgatcgc
aaa-------------------ctgccgtagtttattaaagacgagaactcctcacagca
cgacagct--gcgccttcaacagacctcctcattcctgcagcacgagagctt--tgattg
tttatgagcgccaaaagtggcggatctgtccggtgaaatatctgactgcgtgtcaccgca
tccctaaggactgtttggcgaaatatttg-actgcatgtcactgcataacaaaccac-tg
aaacgatataactagagaa----atctccactgtgctgctgagt--gagagcgtatggca
agccgttttaacatttaaa-cc-ttgttctgactatccataaatatatttaga--gata-
-taatta--tatattttgacaagtcattattataattcgactagtcag-aatgacaatta
gagatatctgcaattacaattgcactagtacgaaatcagattggagatatctgcaaatat
at-ta----tgactagt--catattcctccattgacttccattg-aaaaata-tttgc--
a-gatatctctaa-------------------------------------------ctga
gttttgactcgtc-aaaaatccaattcaagatat-ctac-aactgtaattcgactattag
taaattaatt-agagatatctt-caaat----atattt----gt--aaatatctctaaa-
----tattacg-----aat------taaagacatctccaaatg---t-atga-ctagtaa
aaactcag-----------------------------------------------agata
tctc-taattacaatt-gtgactagtcaaaac-tcattta-gagagatctgcaaatattt
tttaatggaagtcaatggag-gaaaatgact----agtca--taatatatttgcagatat
ctccaatctgatttcgtactagtacaattgcaattgcagatatctctaattgttattctg
actag-tcgaattataattatgactagtcaaaatataattagagatatctctaa-ata--
-------tatttattg--agtcagaacaa-agatttaaat----gctaaaaaggcttgcc
at-agagagcgc-------tt----ctgaacagagca-----------------------
------------------------------------------------------------
------------------------------------------------------------
------------------------------------------------------------
------------------------------------------------------------
------------------------------------------------------------
------------------------------------------------------------
------------------------------------------------------------
------------------------------------------------------------
------------------------------------------------------------
------------------------------------------------------------
------------------------------------------------------------
----------------
>hAT-N36C_DR|136163
------------------------------------------------------------
------------------------------------------------------------
------------------------------------------------------------
------------------------------------------------------------
------------------------------------------------------------
------------------------------------------------------------
------------------------------------------------------------
------------------------------------------------------------
------------------------------------------------------------
------------------------------------------------------------
------------------------------------------------------------
------------------------------------------------------------
------------------------------------------------------------
------------------------------------------------------------
------------------------------------------------------------
------------------------------------------------------------
------------------------------------------------------------
------------------------------------------------------------
------------------------------------------------------------
------------------------------------------------------------
------------------------------------------------------------
------------------------------------------------------------
-----------------actagtacaattgcaattgt-----------------------
------------------------------------------agatatctctaa-ata--
-------tatttatgg--agtcagaacaa-agatttaaat----gcttaaaaggcttgcc
at-agagagcgc-------tt----ctgaacagcgca-----------------------
------------------------------------------------------------
------------------------------------------------------------
------------------------------------------------------------
------------------------------------------------------------
------------------------------------------------------------
------------------------------------------------------------
------------------------------------------------------------
------------------------------------------------------------
------------------------------------------------------------
------------------------------------------------------------
------------------------------------------------------------
----------------
>hAT-N36C_DR|136164
------------------------------------------------------------
------------------------------------------------------------
------------------------------------------------------------
------------------------------------------------------------
---------------------gcaa-aacgcgccaaagc-ccgaaactgaaagcgatagg
tgacttttaaagggttgtttcatatggatttattgatcattcttactgttcagtgatcgc
aaa-------------------ctgccgtagtttattaaagatgcaaactcctcacagca
tgacagctgcgcgccttcagcagacctcctcattcctgcagcacgagggctttttgactg
tttatgagcgccaaaagtggcggatctgtccggtgaaatatctgactgcgtgtcaccgca
tccctaaggactgtttggcgaaatatttg-actgcatgttactgcatatcaaacgac-tg
aaacgatataactagagaa----atcgccactgtgctgctgggt--gagagcgtatggca
agccgttttagcatttaaa-cc-ttgttctgac--tccataaatatatttaga--gata-
-tctctaattatattttgactagtcataattataattccact----actaatgacaatta
gagatatctgcaattacaattgtactattacgaaatcagattggagatatctgcaaatat
at-tatgactgactagt--catattcctccattgacttccattg-aaaaata-tttgc--
a-gatatctct-------------------------------------------aaatga
attttgactattc-aaaaatctaatttaagatat-ctac-aactgtaatttgactattag
taaattaatt-aaagatatctt-caaat----atattt----gt--aaatatctctaaa-
----tatgacg-----aat------taaagatatctccaaatgtatt-atga-ctagtaa
gaactcag-------------------------------------------ttagagata
tctc-taattacaatt-gtgactagtc--aac-tcattta-gagatatctgcaaatattt
ttcaatggaagtcaatggag-gaatatgact----agtca--taatatatttgcagatat
ctccaatctgatttcgtactagtacaattgtaattgcagatatctctaattgtcattctg
agtag-tggaattataattatgactagtcaaaatataattagagatatctctaa-ata--
-------tatttatgg--agtcagaacaa-agatttaaat----gctaaaaaggcttgcc
at-agagagcgc-------ttctcactgaacagagcag----------------------
------------------------------------------------------------
------------------------------------------------------------
------------------------------------------------------------
------------------------------------------------------------
------------------------------------------------------------
------------------------------------------------------------
------------------------------------------------------------
--------cagcg-----------------------------------------------
------------------------------------------------------------
------------------------------------------------------------
------------------------------------------------------------
----------------
>hAT-N36C_DR|136165
------------------------------------------------------------
------------------------------------------------------------
------------------------------------------------------------
------------------------------------------------------------
------------------------------------------------------------
-------taag-----------------------------------ggtggagcc-----
gaa---------------------------------------------------------
------------------------------------------------------------
----------cc------------------------------------------------
-------------------------------------------------cgaa-------
--acggtat---tcggaaa---------------------ggac--gatagcgt------
----gtttttacg----aatacttcattcgaac---------aaatacttgaa--aatt-
------atttgtattcgggag-------------------------ag------------
---------------------------------------a---aaaacact--------t
at-ca----------------------------------------aaaagcagtttcc--
atagcgtttcct------------------------------------------------
------------ca------------tgaga----ccac---------------------
-----------ag------c------------atgccc----gc----------------
------------------------------------------------gtgagtgagaga
ga----------------------------------------------------------
-----------------------------------------gaga-----------a---
------------------------------------------------------------
------------------------------------------------------------
-------------------gagac----------agagagagaga---------------
---------------g--ag----------------------------------------
------------------------------------------------------------
------------------------------------------------------------
------------------------------------------------------------
------------------------------------------------------------
------------------------------------------------------------
------------------------------------------------------------
------------------------------------------------------------
------------------------------------------------------------
------------------------------------------------------------
------------------------------------------------------------
------------------------------------------------------------
------------------------------------------------------------
----------------
>hAT-N36C_DR|209207
--------------------acgac-----------------------------------
------------------------------------------------------------
------------------------------------------------------------
------------------------------------------------------------
----------------------------aatgc---------------------agctat
aa-------------tga----------------------------------gag-----
-------------------------------------agaga------------------
--------------------------------------------gagag-----------
------------------------------------------------------------
------------------------------------------------------------
-------------agaga----------------------ga----gaga----------
-----------------ga------------------------------------ga---
-----------------------------------------------g------------
---------------------------------------a---gaga-------------
-------------------------------------------g-agagaga------g-
a-ga--------------------------------------------------------
--------------gagag---------aga---c-------------------------
-----------ag-----------------------------------------------
----------------------------------------------------------ag
ag-----------------------------------------------------agg--
-----------------------------------------gaga-----------g---
------------------ag----------------------------------------
------------------------------------------------------------
----------------------------------------acaga----------g----
--------a------g--------------agag-------------aga----------
----gagaca------------------gagagag-------------------------
------------------------------------------------------------
------------------------------------------------------------
------------------------------------------------------------
------------------------------------------------------------
------------------------ag----------------------------------
------------------------------------------------------------
------------------------------------------------------------
------------------------------------------------------------
------------------------------------------------------------
------------------------------------------------------------
------------------------------------------------------------
----------------
>hAT-N36C_DR|209208
------------------------------------------------------------
------------------------------------------------------------
------------------------------------------------------------
------------------------------------------------------------
------------------------------------------------------------
------------------------------------------------------------
--------------------------------------gaga------------------
--------------------------------------------gagag-----------
------------------------------------------------------------
------------------------------------------------------------
-------------agaga----------------------ga----gaga----------
-----------------ga------------------------------------ga---
-----------------------------------------------g------------
---------------------------------------a---gaga-------------
-------------------------------------------g-agagaga------g-
a-ga--------------------------------------------------------
--------------aagag---------aga---g-------------------------
-----------ag-----------------------------------------------
----------------------------------------------------------ag
ag-----------------------------------------------------aga--
-----------------------------------------gaga-----------g---
------------------ag----------------------------------------
------------------------------------------------------------
----------------------------------------agaga----------g----
--------a------g--------------agag-------------aga----------
----atcc--------------------tgtt----------------------------
------------------------------------------------------------
------------------------------------------------------------
------------------------------------------------------------
------------------------------------------------------------
------------------------agcccgagac--------------------------
------------------------------------------------------------
------------------------------------------------------------
------------------------------------------------------------
------------------------------------------------------------
------------------------------------------------------------
------------------------------------------------------------
----------------
>hAT-N36C_DR|209209
------------------------------------------------------------
------------------------------------------------------------
------------------------------------------------------------
------------------------------------------------------------
---------------------gcaa-aacgcgccaaagc-ccgaaaccgaaagcgagacg
tgacttttaagggactgtttcatatggatttattaatcattcttactgttcagtgaacgc
aaa-------------------ctgccgtagtttattaaagacgcaaactcctcacagca
cgctagctgcgcgccttcagcagacctcctcattcctgcagcatgagagcttaatgattg
tttatgagcgccaaaagtggcggatctgttcggcgaaatatctgactgcgtgtccccgca
tccctaaggactgtttggcgaaatat----------------------------------
------------------------------------------------------------
----------atattcaaa-----------------ttatgaatatataata--------
--------------------tagtcataattataattcgactagtcag-aatgacaatta
gagatatctgcaattacaattgtactagtacgaaatcagattggagatatctgcaaatat
at-ca----tgactagt--catattcctctattgacttccattg-aaaaata-tttgc--
a-gatatctctaa-------------------------------------------ctga
gttttgactcgtc-aaaaatccaattcaagatat-ctac-aactgtaattcgactattag
taaattaatt-agag--atctt-caaat----atattt----gt--aaatatctctaaa-
----tatgacg-----aat------taaagatatctccaaatgtatt-atga-ctagtaa
aaactc-----------------------------------------------agagata
tctc-taattacaatt-gtgactaatcaaaac-tcattt---------------------
------------------------------------------------------------
------------------------------------------------------------
------------------------------------------------------------
------------------------------------------------------------
------------------------------------------------------------
------------------------------------------------------------
------------------------------------------------------------
------------------------------------------------------------
------------------------------------------------------------
------------------------------------------------------------
------------------------------------------------------------
------------------------------------------------------------
------------------------------------------------------------
------------------------------------------------------------
------------------------------------------------------------
------------------------------------------------------------
----------------
>hAT-N36C_DR|209210
------------------------------------------------------------
------------------------------------------------------------
------------------------------------------------------------
------------------------------------------------------------
-------------------------tttttcac-------------aagatggcacagtt
tc-------------ttc----------------------------------tca-----
-------------------------------------tgaga------------------
--------------------------------------------gggtt-----------
------------------------------------------------------------
------------------------------------------------------------
-------------ggaga----------------------ga----gaga----------
-----------------ga------------------------------------ga---
-----------------------------------------------g------------
---------------------------------------a---gaga-------------
-------------------------------------------g-agagaga------g-
a-ga--------------------------------------------------------
--------------gagag---------aga---g-------------------------
-----------ag-----------------------------------------------
----------------------------------------------------------ag
ag-----------------------------------------------------aga--
-----------------------------------------gaga-----------g---
------------------ag----------------------------------------
------------------------------------------------------------
----------------------------------------agaga----------g----
--------a------g--------------agag-------------gta----------
------------------------------------------------------------
------------------------------------------------------------
------------------------------------------------------------
------------------------------------------------------------
------------------------------------------------------------
------------------------------------------------------------
------------------------------------------------------------
------------------------------------------------------------
------------------------------------------------------------
------------------------------------------------------------
------------------------------------------------------------
------------------------------------------------------------
----------------
>hAT-N36C_DR|209211
------------------------------------------------------------
------------------------------------------------------------
------------------------------------------------------------
------------------------------------------------------------
---------------------gcaa-aacgcgccaaagc-ccgaaactgaaaacgatacg
tgacttttaaggggctgtttcatatggatttattaatcattcttactgttcagtgaacgc
aaa-------------------ctgccatagtttattaaagacgagaactcctcacagca
cgacagctgcgcgccttcagcagacctcctcattcctgcagcacgagagctttatgattg
tttatgagtgccaaaaatggcggatctgtccggtaaaatatctgactgcgtgtcaccgca
tccctaaggactgtttggcgaaatatttg-actgcatgtcactgcataacaaacgac-tg
aaaggatataactagagaa----atctccactgtgctac----t--gaaagcgtatggca
agccgttttagcatttaaa-cc-ttgttctgactatccataaatatatgtaga--gata-
-tctctaattatattttgacttgtcataattataattcgact----ac------------
-----------------------------------tcagattggagatatctgcaaatat
at-tatgactgactagt--catattcctccattaacgtccattg-aaaaata-tttgc--
a-gatatctctgaataagttttgactagtcacaattgtaattagagatatctccaaatga
attttgactagtc--aaaattcatttggagatat-ctac-aactgtaattcgactattag
taaattaatt-agagatatctt-caaat----atattt----gt--aaatatctctaag-
----tatgatg-----aat------taaagatatc-------------------------
------------------------------ttgttactagtcaaaattcatttggagata
tctc-taattacaatt-gtgactaatcaaaac-tcattta-gagatttctgcaaatattt
ttcaatggaagtcaatggag-gaatatgact----agtca--taatatatttgcagatat
ctccaatctgatttcgtactagtacaattgatattgcagatatctctaattgtcattctg
agtag-tggaattataattatgactagtcaaaatataattagagatatctctaa-ata--
-------tatttatgg--agtcagaacaa-agatttaaat----gctaaaaaggcttgcc
at-agagagcgt-------ttctcactgaacagagcag----------------------
------------------------------------------------------------
------------------------------------------------------------
------------------------------------------------------------
------------------------------------------------------------
------------------------------------------------------------
------------------------------------------------------------
------------------------------------------------------------
--------cagcg-----------------------------------------------
------------------------------------------------------------
------------------------------------------------------------
------------------------------------------------------------
----------------
>hAT-N36C_DR|209212
taagggtggagccgaacccgaatacggtattcggaaaggcacgaatagtgtgtttttacg
aatacttgattcgaacaaatacttgaaaaattatttgtat-tcgggagcaagaaaaacac
tatatcaaaaagcagcgtttcctcatgagaccacagtgcatgcccgc---gtgagtga--
----------------------------------gtgagtgagagaga-----------g
agagagagagagacgctcagtgcaa-aacgcgccaaagc-ccgaaactgaaagcgagacg
tgacttttaaggggttgctttatatggatttattaatcattcttactgttcagtgaacgc
aaa-------------------ctgccgtaggttattaaagacgcaaacccctcactgca
cgacagctgcgcgccttcagcagacctcctcattcctgcagcaccagagctttatgattg
tttatgcgcgccaaaagtggcggatctgtccggtaaaatatctgactgcgtgtcaccgca
tccctaaggactgtttggcgaaatatttg-actgcatgtcactgcataacaaatgac-tg
aaaggatataactagagaa----atctccactgtgctactgggt--gagagcgtatggca
agccgttttagcatt--------ttgttcagactatccataaatatatttaga--gata-
-tctctaattatattttgacttgtcataattataattcgact----ag------------
-----------------------------------tcagattggaaatatttgcaaatat
at-tatgactgactagt--catattcctccattgacttccattg-aaaaata-tttgc--
a-gatatctctaaataagttttgactagtcacaattgtaattagagatatctccaaatga
attttgactagtc-aaaaatccagttcaagatat-ctac-aactgtaattagacttttag
taaattaatt-agagatatctt-caaat----atattt----gt--aaatatctctaaa-
----tatgatg-----aat------taaagatatctctaaatgtatt-atga-ctagtaa
aaactc-----------------------------------------------agagata
tc----aattacaatt-gttactagtcaaaat-tcatctg--------------------
------------------------------------------------------------
----------atttcgtactagtacaattgtaattgcagatatgtctaattgtcattctg
agtag-tggaattataattatgactagtcaaaatataattagagatatctct-a-ata--
-------tatttatgg--agtcagaacaa-agatttaaat----gctaaaaaggcttgcc
at-agagagtgc-------ttctcactgaacagagca-----------------------
------------------------------------------------------------
------------------------------------------------------------
------------------------------------------------------------
------------------------------------------------------------
------------------------------------------------------------
------------------------------------------------------------
------------------------------------------------------------
------------------------------------------------------------
------------------------------------------------------------
------------------------------------------------------------
------------------------------------------------------------
----------------
>hAT-N36C_DR|209213
------------------------------------------------------------
------------------------------------------------------------
------------------------------------------------------------
------------------------------------------------------------
-------------------------------gt----------gcatgcgtgtttgtgtg
tg-------------tat----------------------------------gtg-----
-------------------------------------agaga------------------
--------------------------------------------aaaag-----------
------------------------------------------------------------
------------------------------------------------------------
-------------agaga----------------------ga----gaga----------
-----------------ga------------------------------------gaatg
t-----------------------------------------------------------
------------------------------------------------------------
-------------------------------------------g-tgaaagc------a-
a-gg--------------------------------------------------------
--------------aagca---------tga---a-------------------------
-----------aa-----------------------------------------------
----------------------------------------------------------ag
tg-----------------------------------------------------taa--
-----------------------------------------aaga-----------a---
------------------ag----------------------------------------
------------------------------------------------------------
----------------------------------------acaaa----------ag---
--------a------a--------------agactg-----------aaa----------
----ataa--------------acgcgtgac-----------------------------
------------------------------------------------------------
------------------------------------------------------------
------------------------------------------------------------
------------------------------------------------------------
------------------------------------------------------------
------------------------------------------------------------
------------------------------------------------------------
------------------------------------------------------------
------------------------------------------------------------
------------------------------------------------------------
------------------------------------------------------------
----------------
>hAT-N36C_DR|209214
------------------------------------------------------------
------------------------------------------------------------
------------------------------------------------------------
------------------------------------------------------------
-------------------cagcgatccttcatcagaac------tacagcaatcagata
ca-------------c--------------------------------------------
--------------------------------------gaga------------------
--------------------------------------------gagag-----------
------------------------------------------------------------
------------------------------------------------------------
-------------agaga----------------------ga----gaga----------
-----------------ga------------------------------------ga---
-----------------------------------------------g------------
---------------------------------------a---gaaa-------------
-------------------------------------------c-agagaca------g-
a-ga--------------------------------------------------------
--------------gagag---------aga---g-------------------------
-----------ag-----------------------------------------------
----------------------------------------------------------ag
aa-----------------------------------------------------aca--
-----------------------------------------gaga-----------c---
------------------aga---------------------------------------
------------------------------------------------------------
----------------------------------------agaca----------g----
--------a------t--------------aatg-------------tta----------
----atacagtc---------------tggagg---------------------------
------------------------------------------------------------
------------------------------------------------------------
------------------------------------------------------------
------------------------------------------------------------
------------------------------------------------------------
------------------------------------------------------------
------------------------------------------------------------
------------------------------------------------------------
------------------------------------------------------------
------------------------------------------------------------
------------------------------------------------------------
----------------
>hAT-N36C_DR|209215
------------------------------------------------------------
------------------------------------------------------------
---------------------------------------------------tg-------
------------------------------------------------------------
-----------------aggcccaattacacacca-------------------gccgag
ca-------------ggg----------------------------------gag-----
-------------------------------------ggaga------------------
--------------------------------------------gagag-----------
------------------------------------------------------------
------------------------------------------------------------
-------------agaga----------------------ga----gaga----------
-----------------ga------------------------------------ga---
-----------------------------------------------g------------
---------------------------------------a---gaga-------------
-------------------------------------------g-agagaga------g-
a-ga--------------------------------------------------------
--------------gagag---------aga---g-------------------------
-----------ag-----------------------------------------------
----------------------------------------------------------ag
ag-----------------------------------------------------aga--
-----------------------------------------gagc-----------a---
------------------ag----------------------------------------
------------------------------------------------------------
----------------------------------------agaga----------agatg
aggg-----------a--------------agag-----------c-gaa----------
----aata-----------------agagggaaa--------------------------
------------------------------------------------------------
------------------------------------------------------------
------------------------------------------------------------
------------------------------------------------------------
------------------------------------------------------------
------------------------------------------------------------
------------------------------------------------------------
------------------------------------------------------------
------------------------------------------------------------
------------------------------------------------------------
------------------------------------------------------------
----------------
>hAT-N36C_DR|209216
------------------------------------------------------------
------------------------------------------------------------
------------------------------------------------------------
------------------------------------------------------------
----------------------------------------ccgaaactgaaagcgatacg
tgacttttaaggggctgtttcatatgggtttattaatcattcttactgttcagtgaacgc
aaa-------------------ctgccgtagtatattacagacgcaaactcctcactgca
cgtcagctgcgcgccttcagcagacctcctcattcctgcagcacgagagctt--tgactg
tttatgagcgccaaaagtggcggatctgtccggtaaaatatctgactgcgtgtcaccgca
tccctaaggactgtttggcgaaatatttg-actgcatgtcactgcataacaaacgac-tg
aaaggatataactagagaa----atcaccactgtgctactggtt--gagagcgtatggca
ag-cggtttagcatttaaa-cc-atgttctgactatccataaatatatttaga--gata-
-tctctaattatattttgacttgtcataattataattcgact----ag------------
-----------------------------------tcagattgaagatatctgcaaatat
at-tc--acttactagt--catattcctccattgacttccattg-aaaaata-tttgc--
a-gatatctctaaataagttttgactagtcacaattgtaattagatatatctccaaatca
atttttactagtc-aaaaatccattttaagatat-ctac-aactgtaattcgactattag
taaattaatt-agagatatctt-catat----atattt----gt--aaatatctctaaa-
----tatgatg-----aat------taaagatatctctaaatgtatt-atga-ctagtaa
aaactcagttagagatatctctaattacaattgttactagtcaaaattcatttggagata
tctc-taattacaatt-gtgactagtcaaaac-tcattta-gagatatctgcaaatattt
ttcaatggaagtcaatagag-gaatatgaca----aatca--taatatatttgcagatat
ctccaatctgatttcgtactagtacaattgtaattgcagatatctctaattgtcattctg
agtag-tggaattataattatgactagtcaaaatataattagagatatctctaa-ata--
-------tatttatgg--agtcagaacaa-agatttaaat----gctaaaaaggcttgcc
at-agagagcgc-------ttctcactgaaaagagcag----------------------
------------------------------------------------------------
------------------------------------------------------------
------------------------------------------------------------
------------------------------------------------------------
------------------------------------------------------------
------------------------------------------------------------
------------------------------------------------------------
--------cagcg-----------------------------------------------
------------------------------------------------------------
------------------------------------------------------------
------------------------------------------------------------
----------------
>hAT-N36C_DR|209217
------------------------------------------------------------
------------------------------------------------------------
------------------------------------------------------------
------------------------------------------------------------
-----------------------aatg-catgctg-------------------gaatct
gg-------------gtg----------------------------------att-----
-------------------------------------gaaga------------------
--------------------------------------------gcgag-----------
------------------------------------------------------------
------------------------------------------------------------
-------------agaga----------------------ga----gaga----------
-----------------ga------------------------------------ga---
-----------------------------------------------g------------
---------------------------------------a---gaga-------------
-------------------------------------------g-agagaga------g-
a-ga--------------------------------------------------------
--------------aagag---------aga---g-------------------------
-----------ag-----------------------------------------------
----------------------------------------------------------ag
ag-----------------------------------------------------aaa--
-----------------------------------------gaga-----------g---
------------------ag----------------------------------------
------------------------------------------------------------
----------------------------------------agaga----------g----
--------a------a--------------ag----------------------------
------------------------------------------------------------
------------------------------------------------------------
------------------------------------------------------------
------------------------------------------------------------
------------------------------------------------------------
------------------------------------------------------------
------------------------------------------------------------
------------------------------------------------------------
------------------------------------------------------------
------------------------------------------------------------
------------------------------------------------------------
------------------------------------------------------------
----------------
>hAT-N36C_DR|209218
------------------------------------------------------------
------------------------------------------------------------
------------------------------------------------------------
------------------------------------------------------------
---------------------gcaa-aacgcgccaaagc-ccgaaactgaaagcgagacg
tgacttttaaggggttgtttcatatagatttattaatcatagttactgtttagtgatcgc
aaatcactgaacgcaaagtgatctgccgtagtttattgaagacgcaaacccctcactgca
cgtcaggtacgcgccttcagcagacctcctcattcctgcagcacgagagctttaggattg
tttatgagcgccaaaagtggcggatctgtccggtaaaatatctgactgcgtgtccccgca
tccctaaggactgtttggcgaaatatttg-actgcatatcaatgcataacaaacgac-tg
aaaggatataactagagaa----atctccactgtgctactgggt--gagagcgtatggca
agccgttttagcatttaaa-cc-ttgttctgactatccataaatatatttaga--tata-
-tctctaattatattttgactagtcataattataattcgact----ag------------
-----------------------------------tcagattggagatatctgcaaatat
at-tatgactgactagt--catattcctccattgacttccattg-aaaaata-tttgc--
a-gatatctc----taagttttgactagtcacaattgtaattagagatatctccaaatga
attttgactagtc-aaaaatccaattcaagatat-ctac-aactgtaattcgactattag
taaattaatt-agagatatctt-caaat----atattt----gt--aaatatctttaaa-
----tatgacg-----aat------taaagatatctccaaatgtatt-atga-ctagtaa
aaact-------------------------------------------cagttagagata
tctc-taattacaatt-gtgactaatcaaaac-tcattta-gagatatcctcaaatattt
ttcaatggaagtctatggag-gaatatgact----agtta--taatatatttgcagatat
ctccaatctgatttcgtactagtacaatagtaattgcagatatctctaattgtcattctg
agtag-tggaattataattatgactagtcaaaatataattagagatatctctaa-ata--
-------tatttatgg--agtcagaacaa-agatttaaat----gctaaaaaggcttgcc
at-agagagcac-------ttctcactgaagagagca-----------------------
------------------------------------------------------------
------------------------------------------------------------
------------------------------------------------------------
------------------------------------------------------------
------------------------------------------------------------
------------------------------------------------------------
------------------------------------------------------------
------------------------------------------------------------
------------------------------------------------------------
------------------------------------------------------------
------------------------------------------------------------
----------------
>hAT-N36C_DR|209219
------------------------------------------------------------
------------------------------------------------------------
------------------------------------------------------------
------------------------------------------------------------
---------------------gcga-aacgcgccaaagc-ccgaaactgaaagcgagacg
tgacttttaagggactgtttgatatggatttattaatcattcttactgttcagtgatcgc
aaa-------------------ctgccgtagtttattaaagacgcaaactcctcacagca
cgccagct--gcaccttcagcagacctcctcattcctgcagcacgagagctttatgattg
tttatgagcgccaaaagtggcggatctgttcggtaaaatatctgactgcgtgtcaccgca
tccctaaggactgtttggcgaaatatttg-actgcatgtcactgcataacaaacgac-tg
aaaggatataactagagaa----atctccactgtgctgctgagt--gagagcgtatggca
agccgttttaacatttaaa-cc-ttgttctgactatccataaatatatttaga--gata-
-taatta--tgtattttgactagtcataattataattcgactagtcag-aataacaatta
gagatatctgcaattgcaattgtactagtacgaaatcagattggagatatctgcaaatat
at-ta----tgactagt--catattcctccattgacttccattg-aaaaata-tttgc--
a-gatatctctaa-------------------------------------------atga
gttttgactagtc-acaattgtaattagaaatat-ctct-aactgagtttttactagtc-
--ataaattttggagatgtctt-taattcgtcatatttag------agatatttacaaa-
----tata---------------tttgaag--atctctaattaattt-acta-atagtcg
aattacag-------------------------------------------ttgtagata
tctt-gaattggattt-ttgacgagtcaaaac-tcattta-gagatatc-----------
------------------------------------------------------------
------------------------------------------------------------
------------------------------------------------------------
------------------------------------------------------------
------------------------------------------------------------
------------------------------------------------------------
------------------------------------------------------------
------------------------------------------------------------
------------------------------------------------------------
------------------------------------------------------------
------------------------------------------------------------
------------------------------------------------------------
------------------------------------------------------------
------------------------------------------------------------
------------------------------------------------------------
------------------------------------------------------------
----------------
>hAT-N36C_DR|209220
------------------------------------------------------------
------------------------------------------------------------
------------------------------------------------------------
------------------------------------------------------------
---------------------gcaa-aacgcgccaaagc-ccgaaactgaaagcgagacg
tgacttttaagggactgtttgatatggatttattaatcattcttactgttcagtgaacgc
aaa-------------------ctgccgtagtttattaaagacgcaaacccctcacagca
cgccagctgcacgccttcagcagacctcctcattcctgcagcacaagagctttatgattg
tttatgagcgccaaaagtggcggatctgttcggagaaatatctgactgcgtgtcaccgca
tccctaaggactgttaggcaaaatatttg-acggcat----------atcaaacgac-tg
aaacgatataactatagaa----atctccactgtgctactgagt--gagagcgtatggca
agccgttttagcatttaaa-cc-ttgttctgactatccataaatatatttaga--gata-
-tctctaattatattttgactagtcataattataattcgactagtcag-aatgaaaatta
gagatatctgcaattacaattgtactagtacgaaatcagattggagatatctgcaaatat
at-ta----tgactagt--catattcctccattgacttccattg-aaaaata-tttgc--
a-gatatctctaa-------------------------------------------ctga
gttttgactcgtc-aaaaatccaattcaagatat-ctac-aactgtaattcgactattag
taaattaatt-agagatatctt-caaat----atattt----gt--aaatatctctaaa-
----tatgacg-----aat------taaagacatctccaaatgtatt-atga-ctagtaa
aaactc-----------------------------------------------agagata
tctc-taattacaatt-gtgaatagtcaaaac-tca------------------------
------------------------------------------------------------
------------------------------------------------------------
------------------------------------------------------------
------------------------------------------------------------
------------------------------------------------------------
------------------------------------------------------------
------------------------------------------------------------
------------------------------------------------------------
------------------------------------------------------------
------------------------------------------------------------
------------------------------------------------------------
------------------------------------------------------------
------------------------------------------------------------
------------------------------------------------------------
------------------------------------------------------------
------------------------------------------------------------
----------------
>hAT-N36C_DR|209221
------------------------------------------------------------
--------------------------------------gtg-------------------
-----------------------------------------------tgtgtg-------
------------------------------------------------------------
-----------------tgtgtgtgtg-tgtgt------------------------gtg
tg-------------tga----------------------------------gag-----
-------------------------------------agaga------------------
--------------------------------------------gagag-----------
------------------------------------------------------------
------------------------------------------------------------
-------------agaga----------------------ga----gaga----------
-----------------ga------------------------------------ga---
-----------------------------------------------g------------
---------------------------------------a---gaga-------------
-------------------------------------------g-agagaga------g-
a-ga--------------------------------------------------------
--------------gagag---------aga---g-------------------------
-----------ag-----------------------------------------------
----------------------------------------------------------ag
ag-----------------------------------------------------aga--
-----------------------------------------gaga-----------g---
------------------ag----------------------------------------
------------------------------------------------------------
----------------------------------------agaga----------g----
--------a------g--------------agag-------------aga----------
----gatc--------------------aacaaac-------------------------
------------------------------------------------------------
------------------------------------------------------------
------------------------------------------------------------
------------------------------------------------------------
------------------------atcaggactgaaa-----------------------
------------------------------------------------------------
------------------------------------------------------------
------------------------------------------------------------
------------------------------------------------------------
------------------------------------------------------------
------------------------------------------------------------
----------------
>hAT-N36C_DR|209222
------------------------------------------------------------
------------------------------------------------------------
------------------------------------------------------------
------------------------------------------------------------
---------------------gcaa-aacgcgccaaagc-ccgaaactgaaagcgatacg
tgacttttaaggggttgtttcatatggatttattaatcattcttactgttcagtgatcgc
aaa-------------------ctgccgtggtttattaaagacgcaaactcctcacagcg
tgacagctgcgcgccttcagcagacctcctcattcctgcagcacgagagcttaatgattg
tttatgagcgccaaaagtggcggatctgtccggtgaaatatctgactgcgtgtcaccgca
tccctaagaactgtttggcgaaatatttg-actgcatgtcaatgcatgacaaacgac-tg
aaaggatataactagagaa----atctccactgtgctactgggt--gagagtgtatggca
agccgttttagcatttaaa-cc-ttgttctgactatccataaatatatttaga--gata-
-----taattatattttgactagtcattattataaatcgactagtcag-aatgacaatta
gagatatctgcaattacaattgtactagtacgaaatcagattggagatatctgcaaatat
at-ta----tgactagt--catattcctccattgacttccattt-aaaaata-tatgc--
a-gatatct-----------------------------------------------ctga
gttttgactcgtc-aaaaatccaattcaagatat-ctac-aactgtaattcgactattag
taaattaattaagagatatctt-caaat----atattt----gt--aaatatctctaaa-
----tatgacg-----aat------taaagacatctccaaatgtatt-atga-ctagtaa
aaactcag-------------------------------------------ttagagata
tctc-taattacaatt-gtgactaggcaaaac-tcattta-gagatatctgcaaatattt
ttcaatggaagtcaatagag-gaatatgact----agtca--taatatatttgcagatat
ctctaatctgatttcgtactagtacaattgcaattgcagatatctctaattgttattctg
agtag-tggaataataattatgactagtcaaaatataattagagaaatctctaa-ata--
-------tatttatgg--agtcagaacaa-agatttatat----gctaaaaaggcttgcc
at-agagagcgc-------tt----ctgaacagcgcag----------------------
------------------------------------------------------------
------------------------------------------------------------
------------------------------------------------------------
------------------------------------------------------------
------------------------------------------------------------
------------------------------------------------------------
------------------------------------------------------------
--------cagcg-----------------------------------------------
------------------------------------------------------------
------------------------------------------------------------
------------------------------------------------------------
----------------
>hAT-N36C_DR|209223
taagggtggagccgaacccgaatacggtattcggaaaggcacgaatagcgtgtttttacg
aatacttgattcgaacgaatacttgaaaaattatttgtat-tcgggagcaagaaaaacac
tatatcaaaaagcagcgtttcctcatgagaccacagtgcatgcccgc---gtgagagaga
gagagtgagaga--------------gagagagagagagtgagagagaga-gagagagag
agagagagagag---------gcaa-aacgcgccaaagc-ccgaaactgaaagcgagacg
tgacttttaagggactgtttgatatggatttattaatcattcttactgttcagtgatcgc
aaa-------------------ctgcagtagtttattaaagacgcaaacccctcactgca
cgacagctgcgcgccttcagcagacctcctcattcctgcagcacgagagctttatgattg
tttatgcgcgccaaaagtggcggatctgtccggtaaaatatctgactgcgtgtcaccgca
tccctaaggactgtttggcgaaatatttg-actgcatgtcactgcataacaaacgac-tg
aaacgatataactagagaa----atctccactgtgctactgggt--gagagcgtatggca
agccgttttagcatttaaa-cc-ttgttcagactatccataaatatatttaga--gata-
-tctctaattatattttgacttgtcataattataattcgact----ag------------
-----------------------------------tcagattggaaatatctgcaaatat
at-tatgaaagactagt--catattcctccattgacttccattg-aaaaata-tttgc--
a-gatatctctaaataag--ttgactagtcacaattgtaattagagatatctccaaatga
attttgactagtc-aaaaatccaattcaagatat-ctac-aactgtaattagac--ttag
taaattaatt-agagatatctt-taatt----atattt----gt--aaatatctctaaa-
----tatgatg-----aat------taaagatatctc--aatgtatt-atga-ctagtaa
aaactc-----------------------------------------------agagata
tc----aattacaatt-gttactagtcaaaat-tcatctg--------------------
------------------------------------------------------------
----------atttcgtactagtacaattgtaattgcagatatgtctaattgtcattctg
agtag-tggaattataattatgactagtcaaaatataattagagatatctct-a-ata--
-------tatttatgg--agtcagaacaa-agatttaaat----gctaaaaaggcttgcc
at-agagagcgc-------ttctcactgaacagagcaccgcgcaaccttctatgtaatgt
attatcatatgcactaaaagcatcctaaaagcatcaacacagccacattctgccccagca
agtcagtttcaaacat-aaaaaaaaacaaacaaacaaactttgtgtc-tttttttgtggc
tggcagatgacaatagcagggctgtatcttttagtattatatagaatacttttgttctgc
cagatctcccaggcagggttttatttagatttatttagttaatattagtttttggaattc
tgtgcattggaaagaagttctttcagaagaagaacag-ttttttgaagtattatttgttt
ttattctgtctattcagtgtccttaaacaagaac-ggtggtggtggggttcataatattc
acaatggtattttattagttgttggtttaaccatggatgagataatggcttctatgttgt
tttcttttcaatgacatttcttatcacatgttcaaaaacaacaaccaatattgcatgtct
ataatttatataatgggtataattaaacaatactttcactataacgtaaattagaagtgt
aatagaaaaa--atatatatttttgcgccattttgaattttactcgaa-tacaaatacaa
atacaaatacaaatacttttcccccctca------aca----------------------
----------------
>hAT-N36C_DR|209224
taagggtggagccgaacccgaatacggtattcggaaaggcacgaatagcgtgtttttacg
aatacttgattcgaacaaatacttgaaaaattatttgtat-tcgggagcaagaaaaacac
tatatcaaaaagcagcgtttcctcatgagaccacagtgcatgcccgc---gtgagagaga
gagagagagagagagagcg------------agagagagagagagtgaga-gagagagag
agagagagagag---------gcaa-aacgcgccaaagc-ccgaaactgaaagcgagacg
tgacttttaaggggttgcttcatatggatttattaatcattcttactgttcagtgatcgt
aaa-------------------ctgccgtagtttattaaagacgcaaacctctcactgca
cgtcagctgcgcgccttcagcagacctcctcattcctgcagcacgagagctttatgattg
tttatgcgcgccaaaagtggcggatctgtccggtaaaatatctgactgcgtgtcaccgca
tccctaaggactgtttggcgaaatatttg-actgcatgtcactgcataacaaacgac-tg
aaaggatataactagagaa----ctctccactgtgctactggat--gagagcgtatggca
agccgttttagcatttaaa-cc-ttgttcagactatccataaatatatttaga--gata-
-tctctaattatattttgacttgtcataattataattcgact----ag------------
-----------------------------------tcagattggaaatatctgcaaatat
at-tatgatagactagt--catattcctccattgacttccattg-aaaaata-tttgc--
a-gatatctctaaataag--ttgactagtcacaattgtaattagagatatctccaaatca
atttttactagtc-aaaaatccaattcaagatat-ctac-aactgtaattagacttttag
taaattaatt-agagatatctt-caaat----atattt----gt--aaatatctctaaa-
----tatgatg-----aat------taaagatatctctaaatgtatt-atga-ctagtaa
aaactc-----------------------------------------------agagata
tc----aattacaatt-gttactagtcaaaat-tcatctg--------------------
------------------------------------------------------------
----------atttcgtactagtacaattgtaattgcagatatgtctaattgtcattctg
agtag-tggaattataattatgactagtcaaaatataattagagatatctct-a-ata--
-------tatttatgg--agtcagaacaa-agatttaaat----gctaaaaaggcttgcc
at-agagagcgc-------ttctcactgaacagagcaccgcgcaacct--tatgtaatgt
attatcacatgcactaaaagcatcctaaaagcatcaacacagccacattctgccccagca
agtcagtttcaaacat--aaaacaaacaaacaaacaatctgccagccctttttttgtggc
tggcagatgataatagcagtgctgtatcttttagtattatatagaatacttttgttctgc
cagatctcccgggcagggttttatttagatttatttagttaattttagtttttggaattc
tgtccattggaaagaagttctttcagaagaagaacag-ttttttgaagtattatttgttt
ttattctgtctattcagtatccttcaacaagaac-ggtggtggtggggttcataatgttc
acaatgggattttattagttgttggtttaaccatggatgagataatggcttctatgttat
tttcttttcaatgacatttcttatcacatgttcaaaaacaacagccaatattgcagatct
ataatttatataatgggtataattaaacaatactttcactataacgtaaattagaagtgt
aatagaaaaa--atatata-ttttgcgccattttgaattttactcgaa-tacaaatacaa
atacaaatacaaatacttttcccccctca------acaaatacaaatacaaataccggct
gctccgcacatcccta
>hAT-N36C_DR|209225
------------------------------------------------------------
------------------------------------------------------------
------------------------------------------------------------
------------------------------------------------------------
-------------------------------------gc-gcgaaaccgaaagcgagacg
tgacttttaaggggctgtttcatatggatttattaatcattcttactgttcagtgatcgc
aaa-------------------ctgccgtagtttattaaagacgcaaactcctcacagca
tgacagctgcgcgccttca----------------------------ggctttatgattg
tttagaagcgccaaaagtggcggatctgttcggtgaaatatctgactgcgtgtcaccgca
tccctaaggattgtttggcgaaatatttg-actccatgtcaatgcatgacaaacgac-tg
aaaggatataactagagaa----atcaccactgtgctactgggt--gagagcgtatggca
agccgttttagcatttaaa-cc-ttgttctgactatccataaatatatttaga--gata-
-tctctaattatattttgactagtcataattataattcgactagtcag-aatgacaatta
gagatatctgcaattacaattgtactagaacgaaatcagattggagatatctgcaaatat
at-ta----tgactagt--catattcctccattgactttcatta-aaaaata-tttgc--
a-gatatct-----------------------------------------------ctga
gttttgactcgtc-aaaaatccaattcaagatat-ctgtaaactgtaattcgactattag
taaattaatt-agagatatctt-caaat----atattt----gt--aaatatctctaaa-
----tatgacg-----aat------taaagacatctccaaatgtatt-atga-ctagtaa
aaactcag-------------------------------------------ttagagata
tctc-taattacaatt-gtgactagtcaaaac-tcattta-gagatatctgcaaatattt
ttcaatggaagtcaatagag-gaatatgact----tgtca--taatatatttgcagatat
ctccaatctgatttcgtaatagtacaattgcagttgcagatatctctaattgttattcta
actag-tcgaattataattatgactagtcaaaatataattagagatatctctaa-ata--
-------tatttatgg--agtcagaacaagagatttaaat----gctaaaaaggcttgcc
at-agagagcgc-------tt----ctgaacagcacag----------------------
------------------------------------------------------------
------------------------------------------------------------
------------------------------------------------------------
------------------------------------------------------------
------------------------------------------------------------
------------------------------------------------------------
------------------------------------------------------------
--------cagcg-----------------------------------------------
------------------------------------------------------------
------------------------------------------------------------
------------------------------------------------------------
----------------
>hAT-N36C_DR|209226
------------------------------------------------------------
------------------------------------------------------------
------------------------------------------------------------
------------------------------------------------------------
-----------------------------atgt------------------------caa
ca-------------taa----------------------------------tag-----
-------------------------------------agaga------------------
--------------------------------------------gagag-----------
------------------------------------------------------------
------------------------------------------------------------
-------------agaga----------------------ga----gaga----------
-----------------ga------------------------------------ga---
-----------------------------------------------g------------
---------------------------------------a---gaga-------------
-------------------------------------------g-agagaga------g-
a-ga--------------------------------------------------------
--------------gagag---------aga---g-------------------------
-----------ag-----------------------------------------------
----------------------------------------------------------ag
ag-----------------------------------------------------aga--
-----------------------------------------gaga-----------g---
------------------ag----------------------------------------
------------------------------------------------------------
----------------------------------------agaga----------g----
--------a------g--------------agag-------------aga----------
----gaga--------------------gagagag-------------------------
------------------------------------------------------------
------------------------------------------------------------
------------------------------------------------------------
------------------------------------------------------------
------------------------agagagaga---------------------------
------------------------------------------------------------
------------------------------------------------------------
------------------------------------------------------------
------------------------------------------------------------
------------------------------------------------------------
------------------------------------------------------------
----------------
>hAT-N36C_DR|209227
------------------------------------------------------------
------------------------------------------------------------
------------------------------------------------------------
------------------------------------------------------------
---------------------gcaa-aacgcgccaaagc-ccgaaactgaaagcgagacg
tgacttttaagggactgtttcatatggatttattaatcattcttactgttcagtgaacgc
aaa-------------------ctgccgtagtttattaaagacgagaacccctcactgca
cgtcagctgcgcgccttcagcagacctcctcattcctgcagcatcagagctttatgattg
tttatgagcgccaaaagtggcggatctgtctggtgaaatatctgactgcgtgtcaccgca
tccctaaggactgtttggcgaaatatttg-actgcatgtcactgcataacaaacgac-tg
aaaggatataactagagaa----ctctccactgtgctgctgggt--gagagcgtatggca
agccgttttagcatttaaa-cc-ttgttctgactatccataaatatatttaga--gata-
-tctctaattatattttgactagtcataattataattcgact----ag------------
-----------------------------------tcagattggagatatctgcaaatat
at-tatgactgactagt--catatccctcc----------attg-aaaaaca-tttgc--
a-gatatctct-------------------------------------------aaatga
gttttgactcgtc-aaaaatccaattcaagatat-ctac-aactgtaattcgactattag
taaattaatt-agagatatctt-caaat----atattt----gt--aaatatctctaaa-
----tatgatg-----aat------taaagacatctctaaatgtatt-atga-ctagtaa
aaactcagttagagatagcc--------------------------------------ta
tctc-taattacaatt-gtgactagtcaaaac-tcattta-gagatatctgcaaatattt
ttcaatggaagtcaatggag-gaatatgact----agtca--taatatatttgcagatat
ctccaatctgatttcgtactagtacaattgcaattgcagatatctctaattgtcattctg
agtag-tggaattataattatgactagtcaaaatataaatagagatatctctaa-ata--
-------tatttatgg--agtcagaacaa-agatttaaat----gcttaaaaggcttgcc
at-agagagcgc-------ttctcactaaacagcgca-----------------------
------------------------------------------------------------
------------------------------------------------------------
------------------------------------------------------------
------------------------------------------------------------
------------------------------------------------------------
------------------------------------------------------------
------------------------------------------------------------
------------------------------------------------------------
------------------------------------------------------------
------------------------------------------------------------
------------------------------------------------------------
----------------
>hAT-N36C_DR|209228
------------------------------------------------------------
------------------------------------------------------------
------------------------------------------------------------
------------------------------------------------------------
-----------------------------------------------------------a
cg-------------tca----------------------------------gca-----
-------------------------------------tgaca------------------
--------------------------------------------gagag-----------
------------------------------------------------------------
------------------------------------------------------------
-------------agaga----------------------ga----gaga----------
-----------------ga------------------------------------ga---
-----------------------------------------------g------------
---------------------------------------a---gaga-------------
-------------------------------------------g-agagaga------g-
a-ga--------------------------------------------------------
--------------gagag---------aga---g-------------------------
-----------ag-----------------------------------------------
----------------------------------------------------------ag
ag-----------------------------------------------------aga--
-----------------------------------------gaga-----------g---
------------------ag----------------------------------------
------------------------------------------------------------
----------------------------------------agaga----------g----
--------a------a--------------aaca-------------aca----------
----accc------------------gcaaatgtc-------------------------
------------------------------------------------------------
------------------------------------------------------------
------------------------------------------------------------
------------------------------------------------------------
------------------------tga---------------------------------
------------------------------------------------------------
------------------------------------------------------------
------------------------------------------------------------
------------------------------------------------------------
------------------------------------------------------------
------------------------------------------------------------
----------------
>hAT-N36C_DR|222743
----------------------------------------------------tctctaaa
tatatttagtcagaacaaagatttaaa---------------------------------
--tgctaaaaag-----------------------------gcttgc--cata-------
---------------------------------------------------cagagggct
tctgaacagcgc--------agcga-aacgcgccaaagc-ccgaaactgaaagcgagacg
tgacttttaaggggctgtttcatatggatttattaatcattcttactgttcagtgaacgc
aaa-------------------ctgccgtagtttattaaagacgcaaactcctcacagca
cgccagct--gcatcttcagcagacctcctcattcctgcagcacgagagctt--tgactg
tttatgagcgccaaaagtggcggatctgttcggtaaaatatctgactgcgtgtcaccgca
tccctaaggactgtttggcgaaatatttg-actgcatgtcactgcataacaaacgac-tg
aaaggatataactagagaa----atctcctctgtgctgctgagt--gagagcgtatggca
agccgttttaacatttaaa-cc-ttgttctgactatccataaatatatttaga--gata-
-taatta--tgtattttgactagtcataattataattcgactagtcag-aataacaatta
gagatatctgcaattgcaattgtactagtacgaaatcagattttagatatctgcaaatat
at-ta----tgactagt--catattcctccattgacttccattg-aaaaatt-tttgc--
a-gatatctctaa-------------------------------------------atga
gttttgactagtc-acaattgtaattagaaatat-ctct-aactgagtttttactagtc-
--ataca-tttggagatgtctt-taattcgtcatatttag------agatatttacaaa-
----tata---------------tttgaagatatctctaattaattt-aata-atagtcg
aattacag-------------------------------------------ttgtagata
tctt-gaattggattt-ttgacgagtcaaaac-tcattta-gagatatc-----------
------------------------------------------------------------
------------------------------------------------------------
------------------------------------------------------------
------------------------------------------------------------
------------------------------------------------------------
------------------------------------------------------------
------------------------------------------------------------
------------------------------------------------------------
------------------------------------------------------------
------------------------------------------------------------
------------------------------------------------------------
------------------------------------------------------------
------------------------------------------------------------
------------------------------------------------------------
------------------------------------------------------------
------------------------------------------------------------
----------------
>hAT-N36C_DR|222744
------------------------------------------------------------
--------atctgatttcgtactagtacaattg---------------------------
------------------------------------------------------------
------------------------------------------------------------
----------------taattgcag-atatctctaattt-tcattctgagtagtggaatt
ataattatgacgagatatctctaatatatttatgagcgcttctcactgaacagagatcgc
aaa-------------------ctgccgtagtttattaaagacaagaactcctcacagca
cgtcagctgcacgccttcagcagacctcctcattcctgcagcac----gctttatgattg
tttatgcgcgccaaaagtggtggatctgtccagtaaaatatctgactgcgtgtccccgca
tccctaaggactgtttggcgaaatatttg-actgcatatcactgcataacaaacgac-tg
aaaggatataactagagaa----atctccactgtgctactgggt--gagagcgtatggca
agccgttttagcatttaaa-cc-ttgttctgactatccataaatatatttaga--gata-
-tctctaattatattttgactagtcataattataattcgact------------------
---------------------------------agtcagattgcagatatctgcaaatat
at-tatgactgactagt--catattcctccattgacttccattg-aaaaata-tttgc--
a-gatatctctaaatgagttttgactagtcacaattgtaattagagatatctccaaatga
attttgactagtc-aaaaatccgattcaagatat-ctac-aactgtaattcgactattag
taaattaatt-agagatatctt-caaat----atattt----gt--aaatatctctaaa-
----tatgacg-----aat------taaagatatctccaaatgtatt-atga-ctagtaa
aaactcag-------------------------------------------ttagagata
tctc-taattacaatt-gtgactagtcaaaac-ttattt---------------------
------------------------------------------------------------
------------------------------------------------------------
------------------------------------------------------------
------------------------------------------------------------
------------------------------------------------------------
------------------------------------------------------------
------------------------------------------------------------
------------------------------------------------------------
------------------------------------------------------------
------------------------------------------------------------
------------------------------------------------------------
------------------------------------------------------------
------------------------------------------------------------
------------------------------------------------------------
------------------------------------------------------------
------------------------------------------------------------
----------------
>hAT-N36C_DR|284714
------------------------------------------------------------
------------------------------------------------------------
------------------------------------------------------------
------------------------------------------------------------
---------------------gcaa-aacgcgccaaagc-ccaaaaccgaaagcgagacg
tgacttttaagggactgtttgatatggatttattaattattcttactgttcagtgaacgc
aaa-------------------ctgccgtagattattaaagacgcaaactcctcacagca
cgccagctgcgcaccttcagcagacctcctaattcctgcagcacgagagctttatgattg
tttatgagctccaaaagtggcggatctgttcagcgaaatatctgactgcgtgtcaccgca
tccctaaggactgtttggcgaaatatttg-actgcatgtcactgcataacaaacgac-tg
aaaggatataacaagagaa----atctccactgtgctgctgagt--gagagcgtatggca
agccgttttagcatttaaa-cc-ttgttctgactatccataaatatatttaga--gata-
-tctctaattatatttttactagtcataattataattcgactagtcag-aatgacaatta
gagatatctgcaattacaattgtactagtacgaaatcagattggagatatctgcaaatat
at-ta----tgactagt--catattcctccattgacttccattg-aaaaata-tttgc--
a-gatatctctaa-------------------------------------------atga
gttttgactcgtc-aaaaatccaattcaagatat-ctac-aactgtaattcgactattag
taaattaatt-agagatatctt-caaat----atattt----gt--aaatatctctaaa-
----tatgatg-----aat------taaagacatctccaaatgtatt-atga-ctagtaa
aaactc-----------------------------------------------agagata
tctc-taattacaatt-gtgacta------------------------------------
------------------------------------------------------------
------------------------------------------------------------
------------------------------------------------------------
------------------------------------------------------------
------------------------------------------------------------
------------------------------------------------------------
------------------------------------------------------------
------------------------------------------------------------
------------------------------------------------------------
------------------------------------------------------------
------------------------------------------------------------
------------------------------------------------------------
------------------------------------------------------------
------------------------------------------------------------
------------------------------------------------------------
------------------------------------------------------------
----------------
>hAT-N36C_DR|284715
------------------------------------------------------------
------------------------------------------------------------
------------------------------------------------------------
------------------------------------------------------------
---------------------gcaa-aacgcgccaaagc-ccgaaaccgaaagcgagacg
tgacttttaaggggctgttccatatggatttattaatcattcttactgttcagtgattgc
aaa----------------------ctgtagtttcttaaagatgcaaactcctcacagca
cgccagctgcgcgccttcagcagacctcctcattcctacagcacgagagctttatgattg
tttatgagcgccaaaagtggcggatctgttcgccgaaatatctgactgcgtgtccccgca
tccctaaggactgtttggtgaaatatttg-acggcatat----------caaacgac-tg
aaatgatataactagagaa----atctctactgtgttactgggt--gagagcgtatggca
agccgttttagcatttaaa-cc-ttgttctgactatccataaatatatttaga--gaca-
-tctctaattatattttgactagtcataattataattcgactagtcag-aatgacaatta
gagatatctgcaattacaattgtactagtacgaaatcagattggaaatatctgcaaatat
at-ta----tgactagt--catattcctccattgacttccattg-aaaaa----------
-----------------------------------------------------------a
gttttgactcgtc-aaaaatccaattcaagatat-ctac-aattgtaattcgactattag
taaattaatt-agagatatctt-caaat----atattt----gt--aaatatctctaaa-
----tatgatg-----aat------taaagatatctccaaatgtatt-------------
------------------------------------------------------------
-----------------atgactagtcaaaac-tcattta-gagatatc-----------
------------------------------------------------------------
------------------------------------------------------------
------------------------------------------------------------
------------------------------------------------------------
------------------------------------------------------------
------------------------------------------------------------
------------------------------------------------------------
------------------------------------------------------------
------------------------------------------------------------
------------------------------------------------------------
------------------------------------------------------------
------------------------------------------------------------
------------------------------------------------------------
------------------------------------------------------------
------------------------------------------------------------
------------------------------------------------------------
----------------
>hAT-N36C_DR|284716
------------------------------------------------------------
------------------------------------------------------------
------------------------------------------------------------
------------------------------------------------------------
---------------------gcga-aacgcgccaaagc-ccgaaaccgaaagcgagacg
tgacttttaagggactgtttgatatggatttattaatcattcttactgttcagtgatcgc
aaa-------------------ctgccgtagtttattaaagacgcaaactcctcacagca
cgccagctgcgcgccttcagcagacctcctcattcctgcagcacgagagctt--tgattg
tttatgagcgccaaaagtggcggatctgttcggtaaaatatctgactgtgtgtccccgca
tccctaaggactgtttggcgaaatatttg-actgcatgtcactgcataacaaacgac-tg
aaaggatataactagagaa----atctccactgtgctgctaaat--gagagcgtatggca
agccgttttaacatttaaa-cc-ttgttctgactatccataaatatatttaga--gata-
-taatta--tatattttgacaagtcattattataattcgacttgtcag-aataacaatta
gagatatctacaattgcaaatgtactagtacgaaatcagattggagatacctgcaaatat
at-ta----tgactagt--catattcctccattgacttccattg-aaaaata-tttgc--
a-gatatct-----------------------------------------------ctga
gttttgactcgtc-aaaaatccaattcaagatat-ctac-aactgcaattcgactattag
taaattaatt-agagatatctt-caaat----atattt----gt--aaatatctctaaa-
----tattacg-----aat------taaagacatc------tg---t-atga-ctagtaa
aaactcag-------------------------------------------ttagagata
tctc-taattacaatt-gtgacgagtcaaaac-tcagtta-gagatatctgcaaatattt
ttcaatggaagtcaatggag-gaatatgact----agtca--taatatatttgcagatat
ctccaatctgatttcgtactagtacatttgcaattgtagacatctctaattgttattctg
actag-tcgaattataattatgactagtcaaaatataattagagatatctctaa-ata--
-------tatttatgg--agtcagaacaa-agatttaaat----gctaaaaaggcttgcc
at-aaagagcgc-------tt----ctgaacagcgca-----------------------
------------------------------------------------------------
------------------------------------------------------------
------------------------------------------------------------
------------------------------------------------------------
------------------------------------------------------------
------------------------------------------------------------
------------------------------------------------------------
------------------------------------------------------------
------------------------------------------------------------
------------------------------------------------------------
------------------------------------------------------------
----------------
>hAT-N36C_DR|284717
------------------------------------------------------------
------------------------------------------------------------
------------------------------------------------------------
------------------------------------------------------------
---------------------gcaa-aacgcgccaaagg-ccgaaaccgaaagcgtgacg
tgccttttaaggggctgtttcatatggatttattaatcattcttactgttcagtgatcgc
aaa-------------------ctgccgtagtttattaaagacgcaaactcctcacagca
tgacagctgcgcggcttcagcagacctcctcattcctgcagcacgagagctttatgattg
tttatgagcgccaaaattggcggatctgttcggtgaaatatctgactgcgtgtcaccgca
tccctaagaactgtttggtgaaatatttg-actgcatgtcaatgcatgacaaacgac-tg
aaaggatataactagagaa----atctccactatgctactgggt--gagagcgtatggca
agccgttttagcatttaaa-cc-ttgttctgac--tccataaatatatttaga--gata-
-taat----tatattttgactagtcataattaaaattcgactagtcag-aatgacaatta
gagatatctgcaattacaattgtactagtacgaaatcagattggagatatctgcaaatat
at-ta----tgaccagt--catattcttccattgacttccattg-aaaaata-tttgc--
a-gatatct-----------------------------------------------ctga
gttctgactcgtc-aaaaatccaattcaagatgt-ctac-aactgtaattcgactattag
taaattaatt-agagatatctt-caaat----atactt----gt--aaatatctctaaa-
----catgacg-----aat------taaagacatctccaaatg---t-------------
------------------------------------------------------------
-------------att-atgactagtaaaaac-tcattta-gagatatctgaaaatattt
ttcaatggaagtcaatagag-gaatatgact----agtca--taatatatttgcagatat
ctccaatctgatttcgtactagtacattt---attgcctatacctgtaattgttattctg
actag-tcgaattataattatgactagtcaaaatataattagagatatctctaa-ata--
-------tattaatgg--agtcagaacaa-agatttaaat----gctaaaaaggcttgcc
at-agagagctc-------tt----ctgaacagggcag----------------------
------------------------------------------------------------
------------------------------------------------------------
------------------------------------------------------------
------------------------------------------------------------
------------------------------------------------------------
------------------------------------------------------------
------------------------------------------------------------
--------cagcaa----------------------------------------------
------------------------------------------------------------
------------------------------------------------------------
------------------------------------------------------------
----------------
>hAT-N36C_DR|284718
------------------------------------------------------------
------------------------------------------------------------
------------------------------------------------------------
------------------------------------------------------------
------------------------------cactaaagc-ccgaaactgaaagtgagacg
tgacttttaa-gggctgtttcatatatatttattattaattattactgttcagtgatcgc
aaa-------------------ctgccgtagtttgttaaagacgcaaacccctcactgca
cgacagctgcgcgccttcagcaaacctcctcattcctgcagcacgagagctttatgattg
tttatgagtgccaaaagtggcggatctgtccggtgaaatatctgactgcgtgtcaccgca
t-cctaaggactgtttggcgaaatatttg-actgcatgtcactgcatatcaaacgac-tg
aaaggatataactagagaa----atctccactgtgctgctgagt--gagagcgtatggca
agccgttttagcatttaaa-cc-ttgttctgact----------------------ata-
-tttctaattatattttgactagtcataattataattcgactagtcag-aatgacaatta
gagatatctgcaattacaattgtactagtacgaaatcagattggagatatctgcaaatat
at-ta----tgactagt--catattcctccattgacttccattg-aaaaata-tttgc--
a-gatatctcttaatgagttttgactagtcacaattgtaattagagatatctccaaataa
attttgactagtc-aaaaatccaattcaagatat-ctac-aactgtaattctactattag
taaattaatt-agagatatctt-caaat----atattt----gt--aaatatctctaaa-
----tatgaca-----aat------taaagatatctccaaatgtatt-atga-ctagtaa
aatttcag-------------------------------------------ttagagata
tctc-taattataatt-gtgactagtcgaaat-ataatta----------------g---
------------------------------------------------------------
-------------------------------------agatatctctg------------
----------------------------------------------------aatata--
---------tttatgg--agtcagaacaa-agatttaaat----gctaaaaaggcttgcc
at-agagagcgc-------ttctcacagaacagcgca-----------------------
------------------------------------------------------------
------------------------------------------------------------
------------------------------------------------------------
------------------------------------------------------------
------------------------------------------------------------
------------------------------------------------------------
------------------------------------------------------------
------------------------------------------------------------
------------------------------------------------------------
------------------------------------------------------------
------------------------------------------------------------
----------------
>hAT-N36C_DR|284719
------------------------------------------------------------
------------------------------------------------------------
------------------------------------------------------------
------------------------------------------------------------
---------------------gcaa-aacgctccaaagc-ccgaaactgaaagcgataca
tgacttttaaggggttgtttcatatggatttattaatcat------tgttcagtgatcgc
aaa-------------------ctgccgtagtttattaaagacgcaaacccctcactgca
cgtcagctgcgcgccttcagcagacctcctcatttctgcagcacgagggctttatgattg
tttatgagcgccaaaagtggcggatctgtttggtgaaatatctgactgcgtgtaactgca
tccctaaggactgtttggtgaaatatttg-actgcatgtcaatgcataacaaacgac-tg
aaaggatataa--agagaa----atctccactgtgctactgggt--gagagcgtatggca
agccgttttagcatttaaa-cc-ttgttctgactatccataaatatatttaga--gata-
-tctctaattatattttgactagtcataattataatttgact----ag------------
-----------------------------------tcagattggagatatctgcaaatat
at-tatgactgactagt--catattcctccattgacttccattg-aaaaata-tttgc--
a-gatatctctaaataagttttgactagtcacaattgtaattagagatatctcaatatag
------------------------------------------------------------
------------------------------------------------------------
----tataata-----gtc------tata-------------------------tagtca
aaattcag-------------------------------------------ttggagata
tctc-taattgcaatt-gtgactaatcaaaac-tcattta-gagatatctgcaaatattt
ttcaatggaagtcaatggag-gaatatgact----agtca--taacatatttgcagatat
ctcctatctgatttcgtactagtacaattgtaattgcagatatctctaattgtcattctg
tgtag-tggaattataattatgactagtcaaaatataattagagatatctctaa-aga--
-------tatttatgg--agtcaaaacaa-agatttaaat----gctaaaaaggcttgcc
at-agagagcgc-------ttctcactaaacagagca-----------------------
------------------------------------------------------------
------------------------------------------------------------
------------------------------------------------------------
------------------------------------------------------------
------------------------------------------------------------
------------------------------------------------------------
------------------------------------------------------------
------------------------------------------------------------
------------------------------------------------------------
------------------------------------------------------------
------------------------------------------------------------
----------------
>hAT-N36C_DR|284720
------------------------------------------------------------
------------------------------------------------------------
------------------------------------------------------------
------------------------------------------------------------
---------------------gcaa-aacgcgccaaagc-ctgaaaccgaaagcgagacg
tgtcttttaaggggctgtttcatatggatttattaatcattcttactgttcagtgatcgc
aaa-------------------ctgccgtagtttattaaagacgcaaactcctcacagca
cgccagctgcgcgccttcagcagacctcctcattcctgcagcacgagagctttatgactg
tttatgagcgccaaaagtggcggatctgttcagcgaaatatctgactgcgtgtccccgca
tccctaaggactgtttggcgaaatatttg-acggc----------atatcaaacgac-tg
aaacgatataactagagaa----atctccactgtgctactgggt--gagagcgtatggca
agccgttttagcatttaaa-cc-ttgttctgactatccataaatatatttaga--gata-
-tctctaattatattttgactagtcataattataattcgactagtcag-aatgacaatta
gagatatctgcaattacaattgtactagtacgaaatcagattggcgatatctgcaaatat
at-ta----tgactagt--c--attcctccattgacttccattg-aaaaata-tttgc--
a-gatatctctaa-------------------------------------------ctaa
gttttgactcgtc-aaaaatccaactcaagatat-ctac-aactgtaattcgactattag
taaattaatt-agagatatctt-caaat----atattt----gt--aaatatctctaaa-
----tatgatg-----aat------taaagacatctccaaatgtatt-atga-ctagtaa
aaactcag-------------------------------------------ttagagata
tctc-taattacaatt-gtgacgagtcaaaac-tccttta-gagatatctgcaaatattt
ttcaatagaagtcaatagag-gaatatgact----agtca--taatatatttgcagatat
ctccaatctgatttcgtactagtacaattgcaattgcagatatctttaatttttattctg
actag-tcgaattataattattactagtcaaaatataattaaagatatctctaa-ata--
-------tatttatgg--agtcagaacaa-agatttaaat----gctaaaaaggcttgcc
at-agagtgcgc-------tt----ctgaacagcgca-----------------------
------------------------------------------------------------
------------------------------------------------------------
------------------------------------------------------------
------------------------------------------------------------
------------------------------------------------------------
------------------------------------------------------------
------------------------------------------------------------
------------------------------------------------------------
------------------------------------------------------------
------------------------------------------------------------
------------------------------------------------------------
----------------
>hAT-N36C_DR|284721
------------------------------------------------------------
------------------------------------------------------------
------------------------------------------------------------
------------------------------------------------------------
------------------------------------------------------------
------------------------------------------------------------
------------------------------------------------------------
------------------------------------------------------------
------------------------------------------------------------
------------------------------------------------------------
--------------------------------------------------gcgtatggca
agccgttttagcatttaaa-cctttgttctgattatccataaatatatttta--------
------------------------------------------------------------
------------------------------------------------------------
------------------------------------------------------------
------------------------------------------------------------
------------------------------------------------------------
--------------------tt-catat----ttgatt----------------------
------------------------------------------------------------
aaattcat-------------------------------------------ttagagata
tctc-taattacaatt-gtgactagtcaaaac-tcattta-gagacatctgcaaatattt
ttcaatggaagtcaatggag-gaatatgact----agtca--taatatatttgcagatat
ctccaatctgatttcgtactagtacaattgtaattgcagatatctctaattgtcattctg
gctag-ttgaattataattatgactagtcaaaatataattagagatctctctaa-ata--
-------ta------------------------------------------------ttt
at-ggata----------------------------------------------------
------------------------------------------------------------
------------------------------------------------------------
------------------------------------------------------------
------------------------------------------------------------
------------------------------------------------------------
------------------------------------------------------------
------------------------------------------------------------
------------------------------------------------------------
------------------------------------------------------------
------------------------------------------------------------
------------------------------------------------------------
----------------
>hAT-N36C_DR|284722
------------------------------------------------------------
------------------------------------------------------------
------------------------------------------------------------
------------------------------------------------------------
--------------------------g-cctgt---------------------gcagtg
ga-------------aaa----------------------------------gag-----
-------------------------------------agaga------------------
--------------------------------------------gagag-----------
------------------------------------------------------------
------------------------------------------------------------
-------------agata----------------------ga----gaga----------
-----------------ga------------------------------------aa---
-----------------------------------------------g------------
---------------------------------------a---gaga-------------
-------------------------------------------g-agagaga------g-
a-ga--------------------------------------------------------
--------------gagag---------aga---g-------------------------
-----------ag-----------------------------------------------
----------------------------------------------------------ag
ag-----------------------------------------------------aga--
-----------------------------------------gaga-----------g---
------------------ag----------------------------------------
------------------------------------------------------------
----------------------------------------agaga----------g----
--------a------g--------------agag-------------aga----------
----gaca--------------------gagac---------------------------
------------------------------------------------------------
------------------------------------------------------------
------------------------------------------------------------
------------------------------------------------------------
------------------------------------------------------------
------------------------------------------------------------
------------------------------------------------------------
------------------------------------------------------------
------------------------------------------------------------
------------------------------------------------------------
------------------------------------------------------------
----------------
>hAT-N36C_DR|284723
------------------------------------------------------------
------------------------------------------------------------
------------------------------------------------------------
------------------------------------------------------------
------------------------------------------------------------
------------------------------------------------------------
------------------------------------------------------------
------------------------------------------------------------
------------------------------------------------------------
------------------------------------------------------------
-----------------------------------------------------tatggca
agcctttttagcatttaaatct-ttgttctgac--tccataaatatatttaga--gata-
-tctctaattatattttgactagtcataattataattcgactagtcag-aatgacaatta
gagatatctgcaattacaattgtactagtacgaaatcagattggagatatctgcaaatat
at-ta----tgactagt--catattcctccattgacttccattg-aaaaata-tttgc--
a-gatatctctaa-------------------------------------------atga
gtt-------------gaatccaattcaagatat-ctac-aactgtaattcgactattag
taaattaatt-agag--atctt-caaat----atattt----gt--aaatatctctaaa-
----tatgacg-----aat------taaagacatctccaaatgtatt-atga-ctagtaa
aaactc-----------------------------------------------agagata
tctc-taattacaatt-gtgccgagtcaaaac-tcattta-gagatatctgcaaatattt
tttaatggaagtcaatggag-gaatatgact----agtca--taatatatttgcagatat
ctccaatctgatttcgtacttgtacaattgtaattgcagatatctctaattgttattctg
actag-tcgaattataattatgactagtcaaaatataattagagatatctctaa-ata--
-------tatttatgg--agtcagaacaa-agatttaaat----gctaaaaaggcttgcc
at-agagagcgc-------tt----ctgaacagcgca-----------------------
------------------------------------------------------------
------------------------------------------------------------
------------------------------------------------------------
------------------------------------------------------------
------------------------------------------------------------
------------------------------------------------------------
------------------------------------------------------------
------------------------------------------------------------
------------------------------------------------------------
------------------------------------------------------------
------------------------------------------------------------
----------------
>hAT-N36C_DR|284724
------------------------------------------------------------
------------------------------------------------------------
------------------------------------------------------------
------------------------------------------------------------
---------------------gcaa-aacgtgcccaagc-ccaaaactgaaagcgatacg
tgacttttaaggggttgtttcatatggattgattaatcattcttactgttcagtgatcgc
aaa-------------------ctgccgtagtttattaaagacgagaactcctcacagca
tgacagctgcgcgccttcagcagacctcctcattcctgcagcacgagagctttatgattg
tttatgagcgccaaaagtggcggatctgttcggtgaaatatctgactgcgtgtccccgca
tccctaaggactgtttggtgaaatatctg-actgcatgtcactgcataacaaacgac-tg
aaaggatataactagagaa----ctctccactgtgctgctgggt--gagagcgtttggca
agccgttttagcatttaaa-cc-ttgttctgactatccataaatatatttaga--gata-
-tctctaattatattttgactagtcataattataattccact----ag------------
-----------------------------------tcagattggagatatctgcaaatat
at-tatgactgactagt--catattcctccactgacttccattg-aaaaata-tttgc--
a-gatatctctaaatgagttttgactagtcacaattgtaatcagagatatctccaaatga
attctgactagtc-aaaattccaattcaagatat-ctac-aactgtaattcgactattag
taaatgaatt-agagatatctt-caaat----atattt----gt--aaatatctctaaa-
----tatgacg-----aat------taaagatatctctaaatatatt-atga-ctagtaa
gaacttag-------------------------------------------ttagagcta
tctc-taattacaaat-gttactagtcaaaat-tcattta-gagatatctgcaaatattt
ttcaatggaagtcaatggag-gaatatgact----agtca--taatatatttgcagatat
ctccaatctgatttcttactagtacaattgtaattgcagatatctgtaattgtcattctg
agtag-aggaattaaaattatgactagtcaaaatataattagagatatctctaa-atat-
---actgtatttatgg--agtcagaacaa-agatttaaat----gctaaaaaggcttgcc
at-agagagcgc-------ttctcactgaacagagca-----------------------
------------------------------------------------------------
------------------------------------------------------------
------------------------------------------------------------
------------------------------------------------------------
------------------------------------------------------------
------------------------------------------------------------
------------------------------------------------------------
------------------------------------------------------------
------------------------------------------------------------
------------------------------------------------------------
------------------------------------------------------------
----------------
>hAT-N36C_DR|284725
------------------------------------------------------------
------------------------------------------------------------
------------------------------------------------------------
------------------------------------------------------------
------------------------------------------------------------
------------------------------------------------------------
--------------------------------------gaga------------------
--------------------------------------------gagag-----------
------------------------------------------------------------
------------------------------------------------------------
-------------agaga----------------------ga----gaga----------
-----------------ga------------------------------------ga---
-----------------------------------------------g------------
---------------------------------------a---gaga-------------
-------------------------------------------g-agagaga------g-
a-ga--------------------------------------------------------
--------------gagag---------aga---g-------------------------
-----------ag-----------------------------------------------
----------------------------------------------------------ag
aa-----------------------------------------------------aga--
-----------------------------------------aaga-----------g---
------------------ag----------------------------------------
------------------------------------------------------------
----------------------------------------aaaaa----------g----
--------a------a--------------agag-------------aga----------
----aggg--------------------gacgtgc-------------------------
------------------------------------------------------------
------------------------------------------------------------
------------------------------------------------------------
------------------------------------------------------------
------------------------tgaaacatga--------------------------
------------------------------------------------------------
------------------------------------------------------------
------------------------------------------------------------
------------------------------------------------------------
------------------------------------------------------------
------------------------------------------------------------
----------------
>hAT-N36C_DR|284726
------------------------------------------------------------
------------------------------------------------------------
------------------------------------------------------------
------------------------------------------------------------
---------------------gcga-aacgcgccaaagc-ccgaaaccgaaagcgagacg
tgacttttaagggactgtttgatatggatttattaatcattcttactgttcagtaatcgc
aaa-------------------ctgccgtagtttattaaagacgcaaactcctcacagca
ctccagctgcgcgccttcagcaga---cctcattcctgcagcacaagagcttaatgattg
tttatgagcgccaaaagtggcggatctgttcggtaaaatatctgactgtgtgtccccgca
tccctaaggactgtttggcgaaatatttg-actgcatgtcactgcatatcaaacgac-tg
aaaggatataactagagaa----atctgcactgtgctgctgagt--gagagcgtatggca
agccgttttaacatttaaa-cc-ttgttctgactatccataaatatatttaga--gata-
-taatta--tatattttgacaagtgattattataattcgacttgtcag-aatgacaatta
gagatatctgcaattacaattgtactagtacgaaatcagattggagatatctgcaaatat
at-ta----tgactagt--catattcctccattgacttccgttg-aaaaata-tttgc--
a-gatatctctaa-------------------------------------------ctga
gttttgactcgtc-aaaaatccaattcaagatat-ctac-aactgtaattcgactattag
taaattaatt-agagatatctt-caaat----atattt----gt--aaatatctctaaa-
----tattacg-----aat------taaagacatctccaaatg---t-atga-ctagtaa
aaactcag-------------------------------------------ttagagata
tctc-taattacaatt-gtgacgagtcaaaac-tcagtta-gagatatctgcaaatattt
ttcaatggaagtcaatggag-gaatatgact----agtca--taatatatttgcagatat
ctccaatctgatttcgtactagtacaattgcaattgcagatatctctaattgttattctg
actag-tcgaattataattatgactagtcaaaatataattagagatatctctaa-ata--
-------tatttatgg--agtcagaacaa-agatttaaat----gctaaaaaggcttgcc
at-agagagcgc-------tt----ctgaacagcgca-----------------------
------------------------------------------------------------
------------------------------------------------------------
------------------------------------------------------------
------------------------------------------------------------
------------------------------------------------------------
------------------------------------------------------------
------------------------------------------------------------
------------------------------------------------------------
------------------------------------------------------------
------------------------------------------------------------
------------------------------------------------------------
----------------
>hAT-N36C_DR|284727
------------------------------------------------------------
------------------------------------------------------------
------------------------------------------------------------
------------------------------------------------------------
---------------------gcga-aacgcgccaaagc-ccgaaaccgaaagcgagacg
tgacttttaagggactgtttgatatggatttattaatcattcttactgttcagtgatcgc
aaa-------------------ctgccgtagtttattaaagacgcaaactcctcacagca
cgccagctgcgcgccttcagcagacctcctcattcctgcagcacgagagctt--tgattg
tttatgagcgccaaaagtggcggatctgttcggtaaaatatctgactgtgtgtccccgca
tccctaaggactgtttggcgaaatatttg-actgcatgtcactgcataacaaacgac-tg
aaaggatataactagagaa----atctccactgtgctgctaaat--gagagcgtatggca
agccgttttaacatttaaa-cc-ttgttctgactatccataaatatatttaga--gata-
-taatta--tatattttgacaagtcattattataattcgacttgtcag-aataacaatta
gagatatctacaattgcaaatgtactagtacgaaatcagattggagatacctgcaaatat
at-ta----tgactagt--catattcctccattgacttccattg-aaaaata-tttgc--
a-gatatct-----------------------------------------------ctga
gttttgactcgtc-aaaaatccaattcaagatat-ctac-aactgcaattcgactattag
taaattaatt-agagatatctt-caaat----atattt----gt--aaatatctctaaa-
----tattacg-----aat------taaagacatc------tg---t-atga-ctagtaa
aaactcag-------------------------------------------ttagagata
tctc-taattacaatt-gtgacgagtcaaaac-tcattta-gagatatctgcaaatattt
ttcaatggaagtcaatgaag-gaatatgact----agtca--taatatatttgcagatat
ctccaatctgatttcgtactagtacatttgcaattgtagatatctctaattgttattctg
actag-tcgaattataattatgactagtcaaaatataattagagatatctctaa-ata--
-------tatttatgg--agtcagaacaa-agatttaaat----gctaaaaaggcttgcc
at-agagagcgc-------tt----ctgaacagcgca-----------------------
------------------------------------------------------------
------------------------------------------------------------
------------------------------------------------------------
------------------------------------------------------------
------------------------------------------------------------
------------------------------------------------------------
------------------------------------------------------------
------------------------------------------------------------
------------------------------------------------------------
------------------------------------------------------------
------------------------------------------------------------
----------------
>hAT-N36C_DR|284728
------------------------------------------------------------
------------------------------------------------------------
------------------------------------------------------------
------------------------------------------------------------
---------------------gcaa-aacgcctcaaagc-ccgaaacttaaagcgagacg
tgacttttaagggactgtttcatatggatttattaatcattcttactgttcagtgatcgc
aaatcgctgaacgcaaagtgatctgccgtagtttattaaagacgcaaacccctcactgca
cgtcagctgcgcgccttcagcagacctcctcattcctgcagcacgagggctttatgattg
tttatgagcgccaaaagtggcggatctgtccggagaaatatctgactgcatgtcaccgca
tccctaaggactgtttggcgaaatatttg-actgcatgtcaatgcataacaaacgac-tg
aaaggatataactagagaa----atctccactgtgctactgggt--gagagcgtatggca
agccgttttagcatttaaa-cc-ttgttctgactatccataaatatatttag----aca-
-tctctaattatattttgactagtca----------------------------------
--------------------------------------gattggagatatctgcaaatat
at-tatgactgactagt--catattccttcattgacttccattg-aaaaata-tttgc--
a-gatatctctaaatgag--ttgactagtcacaattgtaattagagatatctccaaatga
attttgactagtc-aaaaatacaattcaagatat-ctac-aactgtaattcgactattag
taaattaatt-agagatatctt-caaat----atattt----gt--aaatatctctaaa-
----tatgacg-----aat------taaagatatctctaaatgtatt-atga-ctagtaa
aaactcag-------------------------------------------ttagagata
tctc-tatttacaatt-gtgactaatcaaaac-tcattta-gagatatctgcaaatattt
ttcaatggaagtcaatggag-gaatatgact----agtca--taatatatttgcagatat
ctccaatctgatttcgtactagtacaattgtaattgcagatatctctaattgtcattctg
agtag-tggaattataattatgactagtcaaaatataattagagatatctctaa-ata--
-------tatttatgg--agtcagaacaa-agatttaaat----gctaaaaaggcttgcc
at-agtgagcgc-------ttctcactgaacagagca-----------------------
------------------------------------------------------------
------------------------------------------------------------
------------------------------------------------------------
------------------------------------------------------------
------------------------------------------------------------
------------------------------------------------------------
------------------------------------------------------------
------------------------------------------------------------
------------------------------------------------------------
------------------------------------------------------------
------------------------------------------------------------
----------------
>hAT-N36C_DR|284729
taagggtggagccgaacccgaatacggtattcggaaaggcacgaatagcgtgtttttacg
aatacttgattcgaacaaatacttgaaaaattatttgtat-tcgggagcaagaaaaacac
tatatcaaaaagcagcgtttcctcatgagaccacagtgcatgcccgc---gtgagagaga
gagaga--------------------gagagagagagagtgagagagagaggagagagag
agagagagagag---------gcaa-aacgcgccaaagc-ccgaaactgaaagcaagacg
tgacttttaaggggttgcttcatatggatttattaatcattcttactgttcagtgatcgc
aaa-------------------ctgccgtagtttattaaagacgcaaactcctcactgca
cgtcagctgcgcgccttcagcagacctcctcattcctgcagca-gagagctttttgattg
tttatgcgcgccaaaagtggcggatctgtccggtaaaatatctgactgcgtgtcaccgca
tctctaaggactgtttggcgaaatatttg-actgcatgtcaatgcataacaaacgac-tg
aaaggatataactagagaa----ctctccactgtgctactggat--gagagcgtatggca
agccgttttagcatttaaa-cc-ttgttcagactatccataaatatatttaga--gata-
-tctctaattatattttgacttgtcataattataattcgact----ag------------
-----------------------------------tcagattggaaatatctgcaaatat
at-tatgatagactagt--catattcctccattgactttcattg-aaaaata-tttgc--
a-gatatctctaaataagttttgactagtcacaattgtaattagagatatctccaaatga
attttgactagtc-aaaaatccaattcaagatat-ctac-aactgtaattagacctttag
taaattaatt-agagatatctt-caaat----atattt----gt--aaatatctctaaa-
----tatgatg-----aat------taaagatatctctaaatgtatt-atga-ctagtaa
aaactc-----------------------------------------------agagata
tc----aattacaatt-gttactagtcaaaat-tcatctg--------------------
------------------------------------------------------------
----------atttcgtactagtacaattgtaattgcagatatgtctaattgtcattctg
agtag-tggaattataattatgactagtcaaaatataattagagtattat---a-atg--
-------tattaatg---------------------------------------------
------------------------------------------------tgtatataatgt
g-----------------------------------------------------------
------------------------------------------------------------
------------------------------------------------------------
------------------------------------------------------------
---------------------------------------------------------ttt
ttattctgtctattcagtgtccttcaacaagaac-ggtggtggtggggttcataatattc
acaatggtattttattagttgttggtttaaccatggatgagataatggcttctatgttat
tttcttttcaatgacatttcttatcacatgttcaaaaacaacagcaaatattgcagatct
ataatttatataatgggtataattaaacaatactttcactataacgtaaattagaagtgt
aatagaaaaa--atatatatttttgcgccattttgaattttacttgaa-tacaaatacaa
atacaaatacaaatacttttcccccctcaacaaatacaaatacaaatacaaataccggct
gctccgcacatcccta
>hAT-N36C_DR|284730
------------------------------------------------------------
------------------------------------------------------------
------------------------------------------------------------
------------------------------------------------------------
---------------------gcaa-aacgcgccaaagc-ccgatactgaaagcgagacg
tgacttttaagggactgtttcatatggatttattaatcattcttactgttcagtgatcgc
aaa-------------------ctgccgtagtttattaaaggcgcaaacccctcactgca
cgccagctgcgcgccttcagcagacctcctcattcctgcagcacgagagctttttgattg
tttatgagcgccaaaagtggcggatctgttcggcgaaatatttgactgcgtgtccccgca
tccctaaggactgtttggcaaaatatttg-acggc----------atatcaaacgac-tg
aaacgatataactagagaa----atctccattgtgctactgggt--gagagcgtatggca
agccattttagcatttaaa-cc-ttgttctgactatccataaatatattaaga--gata-
-tctcgaattatattttgactagtcataattataattcgactagtcag-aataacaatta
gagatatctgcaattacaattgtactagtaccaaatcagattggagatatctgcaaatat
at-ta----tgactagt--catattcctccattgacttccattg-aaaaata-tttgc--
a-gatatctctaa-------------------------------------------ctga
gttttgacttgtc-aaaaatccaattcaagatat-ctac-aactgtaattcgactattag
taaattaatt-agagatatctt-caaat----atattt----gt--aaatatctctaaa-
----tatgacg-----aat------taaagacctctccaaatgtatt-atga-ctagtaa
aaactcag-------------------------------------------ttagagata
tctc-taattacaatt-gtgacgagtcaaaac-tcattta-gagatatctgcaaatattt
ttcaatggaagtcaatggag-gaatatgacg----agtca--taatatatttgcagatat
ctccaatctgatttcgtactagtacaattgcaattgcagatatctctaattgttattctg
actag-tcgaactataattatgactagtcaaaatataattagagatatctctaa-ata--
-------tatttatgg--agtcagaacaa-agatt-aaat----gctaaaaaggcttgcc
at-agagagcgc-------tt----ctgaacagcgca-----------------------
------------------------------------------------------------
------------------------------------------------------------
------------------------------------------------------------
------------------------------------------------------------
------------------------------------------------------------
------------------------------------------------------------
------------------------------------------------------------
------------------------------------------------------------
------------------------------------------------------------
------------------------------------------------------------
------------------------------------------------------------
----------------
>hAT-N36C_DR|284731
------------------------------------------------------------
------------------------------------------------------------
------------------------------------------------------------
------------------------------------------------------------
---------------------------ttatgc------------aaccatagcaatgcg
ga-------------tgc----------------------------------aaa-----
-------------------------------------cgaga------------------
--------------------------------------------gagag-----------
------------------------------------------------------------
------------------------------------------------------------
-------------agaga----------------------ga----gaga----------
-----------------ga------------------------------------ga---
-----------------------------------------------g------------
---------------------------------------a---gaga-------------
-------------------------------------------g-agagaga------g-
a-ga--------------------------------------------------------
--------------gagag---------aga---g-------------------------
-----------ag-----------------------------------------------
----------------------------------------------------------ag
ag-----------------------------------------------------aga--
-----------------------------------------gaga-----------g---
------------------ag----------------------------------------
------------------------------------------------------------
----------------------------------------agaga----------g----
--------a------g--------------agag-------------agg----------
----aaaa--------------------a-------------------------------
------------------------------------------------------------
------------------------------------------------------------
------------------------------------------------------------
------------------------------------------------------------
------------------------------------------------------------
------------------------------------------------------------
------------------------------------------------------------
------------------------------------------------------------
------------------------------------------------------------
------------------------------------------------------------
------------------------------------------------------------
----------------
>hAT-N36C_DR|284732
------------------------------------------------------------
------------------------------------------------------------
------------------------------------------------------------
------------------------------------------------------------
--------------------------------tcctcctg----aaccaacaataac---
---------------tgc----------------------------------gaa-----
-------------------------------------agaaa------------------
--------------------------------------------gaaag-----------
------------------------------------------------------------
------------------------------------------------------------
-------------agaga----------------------ga----gaga----------
-----------------ga------------------------------------ga---
-----------------------------------------------g------------
---------------------------------------a---gaga-------------
-------------------------------------------g-agagaga------g-
a-ga--------------------------------------------------------
--------------gagag---------aga---g-------------------------
-----------cg-----------------------------------------------
----------------------------------------------------------ag
ag-----------------------------------------------------aga--
-----------------------------------------gaga-----------g---
------------------ag----------------------------------------
------------------------------------------------------------
----------------------------------------agaaa---------------
------------------------------------------------------------
------------------------------------------------------------
------------------------------------------------------------
------------------------------------------------------------
------------------------------------------------------------
------------------------------------------------------------
------------------------------------------------------------
------------------------------------------------------------
------------------------------------------------------------
------------------------------------------------------------
------------------------------------------------------------
------------------------------------------------------------
------------------------------------------------------------
----------------
>hAT-N36C_DR|284733
------------------------------------------------------------
------------------------------------------------------------
------------------------------------------------------------
------------------------------------------------------------
------------------------------------------------------------
------------------------------------------------------------
------------------------------------------------------------
------------------------------------------------------------
------------------------------------------------------------
------------------------------------------------------------
------------------------------------------------------------
------------------------------------------------------------
------------------------------------------------------------
------------------------------------------------------------
----atgactgactagt--catatttctccattgacttccattg-aaaaata-tttgc--
a-gatatctctaaataagttttgactagtcacaattgtaattagagatatcttcaaatga
attttgacttgtc-aaaaatccaattcaagatat-ctac-aactgtaattcgactattag
taaattaatt-agagatatctt-caaaa----atattt----gt--aaatatctctaaa-
----tatgacg-----aac------taaagatatctccaaatgtatt-atga-ctagtaa
aaactcagttagagatatctctaattacaattgtgactag--------------------
------------------------------------------------------------
------------------------------------------------------------
------------------------------------------------------------
------------------------------------------------------------
------------------------------------------------------------
------------------------------------------------------------
------------------------------------------------------------
------------------------------------------------------------
------------------------------------------------------------
------------------------------------------------------------
------------------------------------------------------------
------------------------------------------------------------
------------------------------------------------------------
------------------------------------------------------------
------------------------------------------------------------
------------------------------------------------------------
------------------------------------------------------------
----------------
>hAT-N36C_DR|284734
------------------------------------------------------------
------------------------------------------------------------
------------------------------------------------------------
------------------------------------------------------------
---------------------gcaa-aacgcgccaaagc-ccgaaactgaaagcgatacg
tgacttttaaggggttgtttcatatggatttattaatcattcttactgttcagtgatcgc
aaa-------------------ctgctgtagtttattaaagacgcaaaatcctcacagca
cgacagctgctcaccttcagcagacctcctcattcctgcagcacga------tatggc--
tttatgagcgccaaaagtggcggatctgtccggtgaaatatctgactgcgtgtcaccgca
tccctaaggactgtttggcgaaatatttg-actgcatgtcactgcatatcaaacgac-tg
taacgatataactagagaa----atctccactgtgctactgggt--gagagcgtatggca
agccgttttagcatttaaa-cc-ttgttctgactatccataaatatatttaga--gata-
-tctctaattatattttgactagtcataattataattcgact----tg------------
-----------------------------------tcagattggagatatctgcaaatat
at-tatgactgactagt--catattcctccattgacttccattg-aaaaata-tttgc--
a-gatatctctaaataagttttgactagtcacaattgtaattatatatatctccaaatga
attttgactagtc-aaaaatccaattcaagatat-ctac-aactgtaattcgactattag
taaattaatc-agagatatctt-caaat----atattt----gt--aaatatctctaaa-
----tatgacg-----aac------taaagatatctccaaatgtatt-atga-ctagtaa
aaactcagttagagatatctctaattacaattgttactagtcaaaattcatttggagata
tctc-taattacaatt-gtgactaatcaaaac-tcattta-gagatatctgcaaatattt
ttcaatggaagtcaatggag-gaatatgact----agtca--taatatatttgcagatat
ctccaatctgatttcgcactagtacaattgtaattgcagatatctctaattgtcattctg
agtag-tggaattataattatgactagtcaaaatttaattagagatatctctaa-ata--
-------tatttatgg--agtcagaacaa-agatttaaat----gctaaaaaggcttgcc
at-agagagcgc-------ttctcaataaacagagca-----------------------
------------------------------------------------------------
------------------------------------------------------------
------------------------------------------------------------
------------------------------------------------------------
------------------------------------------------------------
------------------------------------------------------------
------------------------------------------------------------
------------------------------------------------------------
------------------------------------------------------------
------------------------------------------------------------
------------------------------------------------------------
----------------
>hAT-N36C_DR|284735
------------------------------------------------------------
------------------------------------------------------------
------------------------------------------------------------
------------------------------------------------------------
---------------------gcaa-aacgcgccaaagc-ccgaaactaaaagcgagaca
tgacttttaaggggctgtttcatatggatttattaatcattctaactgttcagtaaacgc
aaa-------------------ctgccgtagtttattaaagacgcaaactcctcactgca
tgacagctgcgcgccttcagcagacctcctcattcctgcagcacgagagctttatgattg
tttatgagcgccaaaagtggcggatctgtccggtaaaatatctgac----------cgca
tccctaaggactgtttggcgaaatatttg-actgcatgtcaatgcataacaaacgac-tg
aaacgatataactagagaa----atctccactgtgctactgggt--gagagcgtatggca
agccgttttagcatttaaa-cc-ttgttctgactatccataaatatatttaga--gata-
-tctctaataaaattttgact--ttataattataatccgtct----ag------------
-----------------------------------tcagattggagatatctgcaaatat
at-tatgactgactagt--catattcctacattgacttccattg-aaaaata-tttgc--
a-gatatctctaaataagttttgactagtcacaattgtaattatatatatctccaaatga
attttgactagtc-aaaaatccaattcaagatat-ctac-aactgtaattcgactattag
taaattaatt-agagatatctt-caaaa----atattt----gt--aaatatctctaaa-
----tatgacg-----aat------taaagatatctccaaatgtatt-atga-ctagtaa
aaactcag-------------------------------------------ttagagatc
tc---taattacaatt-gttactagtcaaaat-tcatttg--------------------
------------------------------------------------------------
------------------------------------------------------------
-----------------------------------------gagatatctctaa-ata--
-------tatttatgg--agtcagaacaa-agatttatgcagatgctaaaaaggcttgcc
at-agagagcgc-------ttctcactgaagagagca-----------------------
------------------------------------------------------------
------------------------------------------------------------
------------------------------------------------------------
------------------------------------------------------------
------------------------------------------------------------
------------------------------------------------------------
------------------------------------------------------------
------------------------------------------------------------
------------------------------------------------------------
------------------------------------------------------------
------------------------------------------------------------
----------------
>hAT-N36C_DR|284736
------------------------------------------------------------
------------------------------------------------------------
------------------------------------------------------------
------------------------------------------------------------
------------------------a-agcgtaccaaagc-ccgaaactgaaagcgagatg
tgtcttttaaggggttgttttatatggatttattaatgg-----atttattaattaattt
gat-------------------ctgccgtagtttattaaagacgcaaacccctcactgca
cgtcagctgcgcgccttcagcagacctcctcattcctgcagcacgagagctttatgattg
tttatgagcgccaaaagtggcggatctgtccggtaaaatatctgactgcgtgtcaccgca
tccctaagga-tgtttggcgaaatatttg-actgcatgtcactgcatgacaaacgac-tg
aaaggaaataactagagaa----atcgccactgtgttactgggt--gagagcgtatggca
agccgttttagcatttaaa-cc-ttgttctgactatccataaatatatttaga--gata-
-tctctaattatattttgactagtcataattataattcgact----ag------------
-----------------------------------tcagattggaaatatctgcaaatat
at-tatgactgactagt--catattcctccattgacttccattg-aaaaata-tttgc--
a-gatatctctaaataaattttgactagtcacaattgtaataagag--------aaatga
attttgacaagtc-aaaaatccaattcaagatat-ctac-aactgtaattcgactattag
taaattaatt-agagatatctt-caaat----atattt----gt--aaatatctctaaa-
----tatgacg-----aat------taaagacatctccaaatgtaat-atga-ctagtca
aaactcagtta-------------------------------------------gagata
tctc-taattacaatt-gtgactagtcaaaac-tcattta-gagatatctgcaaatattt
ttcaatggaagtcaatggag-gaatatgact----agtca--taatatatttgcagatat
ctccaatatgatttcgtactagtacaattgtaattgcagatatgtctaattgtcattctg
agtag-tggaattataattatgactagtcaaaatataattagagatatctctaa-ata--
-------tatttatgg--agtcagaacaa-agatttaaat----gctaaaaaggcttgcc
at-agagagcgc-------ttctcactgaacagagca-----------------------
------------------------------------------------------------
------------------------------------------------------------
------------------------------------------------------------
------------------------------------------------------------
------------------------------------------------------------
------------------------------------------------------------
------------------------------------------------------------
------------------------------------------------------------
------------------------------------------------------------
------------------------------------------------------------
------------------------------------------------------------
----------------
>hAT-N36C_DR|284737
------------------------------------------------------------
------------------------------------------------------------
------------------------------------------------------------
------------------------------------------------------------
------------------------------------------------------------
------------------------------------------------------------
------------------------------------------------------------
------------------------------------------------------------
------------------------------------------------------------
------------------------------------------------------------
------------------------------------------------------------
------------------------------------------------------------
------------------------------------------------------------
------------------------------------------------------------
------------------------------------------------------------
------------------------------------------------------------
----tgactcgtc-aaaaatccaattcaagatat-ctac-aactgtaattcaactattag
taaattaatt-agagatatctt-caaat----atattt----gt--aaatatctctaaa-
----tatgatg-----aat------taaagacatctccaaatgtatt-atga-ctagtaa
aaactc------------------------------------------------------
------------------------------------------------------------
------------------------------------------------------------
------------------------------------------------------------
------------------------------------------------------------
------------------------------------------------------------
------------------------------------------------------------
------------------------------------------------------------
------------------------------------------------------------
------------------------------------------------------------
------------------------------------------------------------
------------------------------------------------------------
------------------------------------------------------------
------------------------------------------------------------
------------------------------------------------------------
------------------------------------------------------------
------------------------------------------------------------
------------------------------------------------------------
----------------
>hAT-N36C_DR|298638
------------------------------------------------------------
-------agtcagaacaaagatttaaatgcta--------------------aaaaggct
tgccatagagagcgcttc-----------------------------tcactg-------
---------------------------------------------------aacagagca
---------------------gcaa-aacgcgccaaagc-ccgaaactgaaagcgagacg
taacttttaaagggttgtttcatatggatttattaatcattcttactgttcagtgatcgc
aaa-------------------ctgccgtagtttattaaagacgcaaacctctcactgca
cgtcagctgcacgccttcaggagacctcctcattcctgcagcgcgagggctttatgattg
tttatgagcgccaaaagtggcggatctgtccggtaaaatatctgactgcgtgtcactgca
tccctaaggactgtttggcgaaatatttg-actgcttgtcactgcataacaaacgac-ta
aaaggatataactagagaa----atctccactgtgctactgggt--gagagcatatggca
agctgttttagcatttaaa-cc-ttgttcagactatccataaatatatttaga--gata-
-tctctaattatattttgacttgtcataattataattcgactagtcag------------
---------------------------------------attggagatatctgcaaatat
at-ta----tgactgactacatattcctccattgacttccattg-aaaaata-tttgc--
a-gatatctctaaata--------------------------------------------
gttttgaatagtc-acaattgtaatc----------------------------------
-----------ag-----------------------------------------------
------------------------------------------------------------
-------------------------------------------------------agata
tctc-caaatgaattt--tgactagtcaaaaatccaattc-aagatatctacaactgt--
----------------------aattcgact----attag--taaatttatttgagatat
cttcaa---------------atatatttgtaa------atatctccaaatatgac----
--------gaattaaagatatgactagtacaaactcagttagagatatctctaa-tta--
-------caactgttactagtcaaaatta-a---tcaga---------------------
------------------------------------------------------------
------------------------------------------------------------
------------------------------------------------------------
------------------------------------------------------------
------------------------------------------------------------
------------------------------------------------------------
------------------------------------------------------------
------------------------------------------------------------
------------------------------------------------------------
------------------------------------------------------------
------------------------------------------------------------
------------------------------------------------------------
----------------
>hAT-N36C_DR|365039
------------------------------------------------------------
------------------------------------------------------------
------------------------------------------------------------
------------------------------------------------------------
------------------------------------------------------acagtg
ct-------------tta----------------------------------cca-----
-------------------------------------agaga------------------
--------------------------------------------gagag-----------
------------------------------------------------------------
------------------------------------------------------------
-------------agaga----------------------ga----gaga----------
-----------------ga------------------------------------ga---
-----------------------------------------------g------------
---------------------------------------a---gaga-------------
-------------------------------------------g-agagaga------g-
a-ga--------------------------------------------------------
--------------gagag---------aga---g-------------------------
-----------ag-----------------------------------------------
----------------------------------------------------------ag
ag-----------------------------------------------------aga--
-----------------------------------------gaga-----------g---
------------------ag----------------------------------------
------------------------------------------------------------
----------------------------------------agaga----------g----
--------a------g--------------aggg-------------aaa----------
----aac-----------------------------------------------------
------------------------------------------------------------
------------------------------------------------------------
------------------------------------------------------------
------------------------------------------------------------
------------------------------------------------------------
------------------------------------------------------------
------------------------------------------------------------
------------------------------------------------------------
------------------------------------------------------------
------------------------------------------------------------
------------------------------------------------------------
----------------
>hAT-N36C_DR|365040
------------------------------------------------------------
------------------------------------------------------------
------------------------------------------------------------
------------------------------------------------------------
---------------------gcaa-aacgcgccaaagc-------ccgaaagcgagacg
tgacttttaaggggctgtttcatatggatttattaatta---ttactgttcagtgatcgc
aaa-------------------ctgccgtagtttattaaagacgcaaactcctcacagca
cgccagctgcgcgcctt---cagacctcctcattcctgcagcacgagagctttatgattg
tttataagcgccaaaagtggcggatctgttcggcgaaatatctgactgcgtgtccccgca
tccctaaggactgtttagcgaaatatttg-actgcatgtcactgcatgacaaacgac-tg
aaaggatataactagagaa----atctccactgtgctactgggt--gagagcgtatggca
agctgttttagcatttaaa-cc-ttgttctgactatccataaatatatttaga--gata-
-taatta----tattttgactagtcattattataattcgactagtcag-aatgacagtta
gagatatctgcaattacaattgtattagtacgaaatcagattggagatatctgcaaatat
at-ta----tgactagt--catattcctccattgactt----------------------
------------------------------------------------------------
-ttttgactcg---tcaaatccaattcaagatat-ctaa-aactgtaattcgac------
taaattaatt-agagatatctt-caaat----atattt----gt--aaatatctctaaa-
----tatgaca-----aat------taaagacatctccaaatgtatt-atga-ctagtaa
aaactcag-------------------------------------------ttagagtta
tctc-taattacaatt-gtgacgagtcaaaac-tc----a-gagatatctgcaaatattt
ttcaatggaagtcaatggag-gaatatgact----agtca--taatatatttgcagatat
ctccaatctgatttcgtactagtacaattgcaattgcagatatctctaattgttattctg
actag-tcgaattataattatgactagtcaaaatataattagagatatctctaa-ata--
-------tatttatgg--agtcagaacaa-agatttaaat----gctaaaaaggcttgcc
at-agagagcgc-------tt----ctgaacagcgca-----------------------
------------------------------------------------------------
------------------------------------------------------------
------------------------------------------------------------
------------------------------------------------------------
------------------------------------------------------------
------------------------------------------------------------
------------------------------------------------------------
------------------------------------------------------------
------------------------------------------------------------
------------------------------------------------------------
------------------------------------------------------------
----------------
>hAT-N36C_DR|365041
------------------------------------------------------------
------------------------------------------------------------
------------------------------------------------------------
------------------------------------------------------------
---------------------gcaa-aacgcgccaaagc-ccgaaaccgaaagcgagacg
tgacttttaaggggctgtttcatatggatttattaatcattcttacagttcagtgaacgc
aaa-------------------ctgccgtagtttattaaagacgcaaactcctcacagca
cgccagctgcgcgccttcagcagacctcctcattcctgcagcacgagagctttatgattg
tttatgagcgccaaaagtggcggatctgttcggcgaaatatctgactgcgtgtcaccgca
tccctaaggactgtttggcgaaatatttg-acggc----------atatcaaacgac-tg
aaacgatacaactagagaa----atctccactgtgctactgggt--gagagcgtatggca
agccgttttagcatttaaa-cc-ttgttctgactatctataaatatatttaga--gata-
-tctctaattatattttgactagtcataattataattcgactagtcag-aatgacaatta
gagatatctgcaattacaattgtactagtacgaaatcagattggagatatctgcaaatat
at-ta----tgactagt--catattcctccattgacttccattg-aaaaata-tttgc--
a-gatatctctaa-------------------------------------------atga
gttttgactcgta-aaaaatccagttcaaaatat-ctac-aactgtaattcgactattag
taaattaatt-agagatatctt-caaat----atattt----gt--aaatatctctaaa-
----tatgatg-----aat------taaagacatctccaaatgtatt-a-----------
------------------------------------------------------------
------------------tgactagtcaaaac-tcattta-gagatatctgcaaatattt
ttcaatggaagtcaatggaa-aaatatgact----agtca--taatatatttgcagatat
ctccaatctgatttcgtactagtacaattgcaattgcagatatatctaattgtcattctg
actag-tcgaattataattatgactagtcaaaatataattagagatatctctaa-ata--
-------tatttatgg--agtcagaacaa-agatttaaat----gcttaaaaggcttgcc
at-agagagtgc-------tt----ct---------------------------------
------------------------------------------------------------
------------------------------------------------------------
------------------------------------------------------------
------------------------------------------------------------
------------------------------------------------------------
------------------------------------------------------------
------------------------------------------------------------
------------------------------------------------------------
------------------------------------------------------------
------------------------------------------------------------
------------------------------------------------------------
----------------
>hAT-N36C_DR|365042
------------------------------------------------------------
------------------------------------------------------------
------------------------------------------------------------
------------------------------------------------------agagag
agagagagagag---------gcaa-aacgcgccaaagc-ccgaaactgaaagcgagacg
tgacttttaaggggctgtttcatatggatttattaatcattcttactgttcagtgatcgc
aaa-------------------ctgccgtagtttattaaagacgcaaacctctcactgca
cgtcagctgcgcgccttcagcagacctcctcattcctgcagcacgaggactttatgattg
tttatgcgcgccaaaagtggcggatctgtccggtaaaatatctgactgcgtgtcaccgca
tc-------actgtttggcgaaatatttg-actgcatgtcaatgcataacaaacgac-tg
aaaggatataactagagaa----atctccactgtgctac----t--gagagcgtatggca
agccattttagcatttaaa-cc-ttgatcagactatccataaatatatttaga--gata-
-tctctaattatattttgacttgtcataattataattcgact----ag------------
-----------------------------------tcagattggaaatatctgcaaatat
at-tatgactgactagt--catattcctccattgacttccattg-aaaaata-tttgc--
a-gatatc-------------------------------------------cccaaatga
attttgactagtc-aaaaatccaattcaagatat-ctac-aactgtaattagacttttag
taaattaatt-agagatatctt-caaat----atattt----gt--aaatatctctaaa-
----tatgatg-----aat------taaagatatctctaaatgtatt-atga-ctagtaa
aaactc-----------------------------------------------agagata
tc----aattacaatt-gttactagtcaaaat-tcatctg--------------------
------------------------------------------------------------
----------atttcgtactagtacaattgtaattgcagatatgtctaattgtcattctg
agtag-------------------------------------------------------
------------------------------------------------------------
------------------------------------------------------------
---------tgcactaaaagcatcctacaagcatcaacacagccacattctgccccagca
agtcagtttcaaacat-aaaaaaaaacaaacaaacaaactt--tgttgcttttttgtggc
tggcagatgacaatagcagggctgtatcttttagtattatatagaatacttctgttctgc
cagatctcccgggcaggggtttatttagatttattcggtttattttagtttttggaattc
tgtgcattggaaagaagttctttcagaagaagaacag-ttttttgaagtattatttgttt
ttattctgtctattcagtgtccttcaacaagaac-agtggtggtggggttcataatattc
acaatggtattttattagttgtcggtttaaccatggatgagataatggcttctatgttat
tttcttttcaatgacatttcttatcacatgttcaaaaacaacagccaatattgcatatct
ataatttatataatgggtataattaaacaatactttcactataacgtaaattagaagtgt
aatagaaaaa--atatatatttttgcgccattttgaattttactcgaat-------acaa
atacaaatacaaatacttttcccccctcaacaaatacaaatacaaatacaaataccggct
gctccgcacatcccta
>hAT-N36C_DR|365043
------------------------------------------------------------
------------------------------------------------------------
------------------------------------------------------------
------------------------------------------------------------
------------------------------------------------------------
------------------------------------------------------------
------------------------------------------------------------
--------------------------------------------gagaa-----------
------------------------------------------------------------
------------------------------------------------------------
-------------agaga----------------------ga----aaga----------
-----------------aa------------------------------------gaaag
t-----aaaagag---------------------------------ag------------
---------------------------------------a---gagaaaaa---------
-------------aagtaa------------------------a-agagaga------g-
a-ga--------------------------------------------------------
--------------gagaa---------aga-----------------------------
------------------------------------------------------------
------------------------------------------------------------
aa-----------------------------------------------------aga--
-----------------------------------------cata-----------a---
------------------ag----------------------------------------
------------------------------------------------------------
----------------------------------------agaaa----------ag---
--------a------a--------------agaaag-----------aaa----------
----gaaa--------------g-------------------------------------
------------------------------------------------------------
------------------------------------------------------------
------------------------------------------------------------
------------------------------------------------------------
------------------------------------------------------------
------------------------------------------------------------
------------------------------------------------------------
------------------------------------------------------------
------------------------------------------------------------
------------------------------------------------------------
------------------------------------------------------------
----------------
>hAT-N36C_DR|365044
------------------------------------------------------------
------------------------------------------------------------
------------------------------------------------------------
------------------------------------------------------------
---------------------gcaa-aacgcgccaaagc-ccgaaaccgaaagcgagacg
tgacttttaagggtctgtttgatatggatttattaatcat--------------------
----------------------------------------------------tcacagca
cgccagctgcgcgccttcagcagacctcctcattcctgcagcacgagagcttaatgattg
tttaagagcgccaaaagtggcggatctgttcggcaaaacatctgactgcgtgtcaccaca
tccctaaggactgtttggcgaaatatttg-acggc----------atatcaaacgac-tg
aaacgatataactagagaa----atctccactgtgctactgagt--gagagcgtatggca
agccgttttagcatttaaa-cc-ttgttctgactatctataaatatatttaga--gata-
-tctctaattatattttgactagtcataattataattcgactagtcag-aatgacaatta
gagatatctgcaattacaattgtactagtacgaaatcagattggagatatctgcaaatat
at-ta----tgactagt--catattcc----------tccattgaaaaaata-tttgc--
a-gatatctctaa-------------------------------------------ctga
gttttgacttgtc-aaaaatccaattcaagatat-ctac-aactgtaattcgactattag
taaattaatt-agag--atctt-caaat----atattt----gt--aaatatctctaaa-
----tatgatg-----aat------taaagacatctccaaatgtatt-atga-ctagtaa
aaactc-----------------------------------------------agagata
tctc-taattacaatt-gtgatgagtcaaaac-tcattta-gagatatctgcaaatattt
ttcaatggaagtcaatggag-gaataggact----agtca--taatatatttgcagatat
ctccaatctgatttcgtactagtacaattgtaattgcacatatctctaattgttattctg
actag-tcgaattgtaattatgactagtcaaaatataattagagatatctctaa-ata--
-------tatttatgg--agtcagaacaa-agatttaaat----gctaaaaaggcttgcc
at-agagagcgc-------tt----ctgaacagcgca-----------------------
------------------------------------------------------------
------------------------------------------------------------
------------------------------------------------------------
------------------------------------------------------------
------------------------------------------------------------
------------------------------------------------------------
------------------------------------------------------------
------------------------------------------------------------
------------------------------------------------------------
------------------------------------------------------------
------------------------------------------------------------
----------------
>hAT-N36C_DR|365045
------------------------------------------------------------
--------------------------------------ctt-------------------
-----------------------------------------------catgga-------
------------------------------------------------------------
-----------------tccataaatg-cattt------------------------caa
gc-------------cag----------------------------------gag-----
-------------------------------------agaga------------------
--------------------------------------------gagag-----------
------------------------------------------------------------
------------------------------------------------------------
-------------agaga----------------------ga----gaga----------
-----------------ga------------------------------------ga---
-----------------------------------------------g------------
---------------------------------------a---gaga-------------
-------------------------------------------g-agagaga------g-
a-ga--------------------------------------------------------
--------------gagag---------aga---g-------------------------
-----------ag-----------------------------------------------
----------------------------------------------------------ag
ag-----------------------------------------------------aga--
-----------------------------------------gaga-----------g---
------------------ag----------------------------------------
------------------------------------------------------------
----------------------------------------agaga----------g----
--------a------g--------------agag-------------aga----------
----gaga--------------------gagagag-------------------------
------------------------------------------------------------
------------------------------------------------------------
------------------------------------------------------------
------------------------------------------------------------
------------------------agagagagaga-------------------------
------------------------------------------------------------
------------------------------------------------------------
------------------------------------------------------------
------------------------------------------------------------
------------------------------------------------------------
------------------------------------------------------------
----------------
>hAT-N36C_DR|365046
------------------------------------------------------------
------------------------------------------------------------
------------------------------------------------------------
------------------------------------------------------------
---------------------gcga-aacgcgccaaagc-ccgaaaccgaaagcgagacg
tgacttttaagggactgtttgatatggatttattaatcattcttactgttcagtgaacgc
aaa-------------------ctgccgtagtttattaaagacgcaaactcctcacagca
tgacagctgcgtgccttcagcagacctcctcattcctgcagcacaagagctt--tgattg
tttatgagcgccaaaagtggcggatctgttcggtaaaatatctgactgtgtgtcccctta
tccctaaggactgtttggcgaaatatttg-actgcatgtcactgcataacaaacgac-tg
aaaggatataactagagaa----atctccactgtgctgctaaat--gagagcgtatggca
agccgttttaacatttaaa-cc-ttgttctgactatccataaatatatttaga--gata-
-taatta--tatattttgacaagtcattattataattcgatttttcag-aatgacaatta
gagatatctgtaattacaattgtactagtaagaaatcagattggagatatctgcaaatat
at-ta----tgactagt--catattcctccattgacttccattg-aaaaata-tttgc--
a-gatatctctaa-------------------------------------------atga
gttttgactcgtc-aaaaatccaattcaagatat-ctac-aactgtaattcgactattag
taaattaatt-agagatatctt-caaat----atattt----gt--aaatatctctaaa-
----tattacg-----aat------taaagacatc------tg---t-atga-ctagtaa
aaatataa-------------------------------------------atagagata
tctc-taattacaatt-gtgacgagtcaaaac-tcattta-gagatatctgcaaatattt
ttcaatggaagtcaatgtag-gaatatgactagtcagtca--taatatatttgcagatat
ctccaatctgatttcgtactagtacatttgcaattgtagatatctctaattgttattctg
actag-tcgaattataattatgactagtcaaaatataaatagagatatctctaa-ata--
-------tatttatgg--agtcagaacaa-agatttaaat----gctaaaaaggcttgcc
at-agagagcgc-------tt----ctgaacagcgca-----------------------
------------------------------------------------------------
------------------------------------------------------------
------------------------------------------------------------
------------------------------------------------------------
------------------------------------------------------------
------------------------------------------------------------
------------------------------------------------------------
------------------------------------------------------------
------------------------------------------------------------
------------------------------------------------------------
------------------------------------------------------------
----------------
>hAT-N36C_DR|365047
taagggtggagccgaacccgtacccggtattcggaaaggcacgaatagtgtgtttttacg
aatacttgatttgaacaaatacttgaaaaattatttgtat-tcgggagcaagaaaaacac
tatatcaaaaagcagcgtttcctcatgagaccacagtgcatgcccgc---gtgagtgagt
gagtgagagagaga------------gagagagagagagagagagagagacgagagagag
agagagagagacacgctcagtgcaa-aacgcgccaaagc-cggaaactgaaagcgagacg
tgacttttaaggggttgtatcatatggatttattaatcattcttactgttcagtgatcgc
aaa-------------------ctgccgtagtttattaaagacgcaaacctctcactgca
cgtcact-----------------gctcctcattcctgcagcacgagagctttatgattg
tttatgcgcgccaaaagtggcggatctgtccggtaaaatatctgactgcgtgtcaccgca
tccctaaggactgtttggcgaaatatttg-actgcatgtcactgcataacaaacgac-tg
aaaggatataactagagaa----ctctccactgtgctactgggt--gagagcgtatggca
agccgttttagcattcaaa-cc-ttgttcagactatccataaatatatttaga--gata-
-tctctaattatattttgacttgtcataattataattcgact----ag------------
-----------------------------------tcagattggaaatatctgcaaatat
at-tatgactgactagt--catattcctccattgacttccattg-aaaaata-tttgc--
a-gatatctctaaataagttttgactagtcacaattgtaattagatatatctccaaatga
attttaactagtc-aaaaatccaattcaagatat-ctac-aactgtaattagacttttag
taaattaatt-agagatatctt-aaaat----atattt----gt--aaatatctctaaa-
----tatgatg-----aat------taaagatatctctaaatgtatt-atga-ctagtaa
aaactc-----------------------------------------------agagata
tc----aattacaatt-gttactagtcaaaat-tcatctg--------------------
------------------------------------------------------------
----------atttcgtactagcacaattgtaattgcagatatgtctaattgtcattctg
agtag-tggaattataattatgactagtcaaaatataattagagatatctct-a-ata--
-------tatttatgg--agtcagaacaa-agatttaaat--aagctaaaaaggcttgcc
at-agagagcgc-------ttctcactgaacagagca-----------------------
------------------------------------------------------------
------------------------------------------------------------
------------------------------------------------------------
------------------------------------------------------------
------------------------------------------------------------
------------------------------------------------------------
------------------------------------------------------------
------------------------------------------------------------
------------------------------------------------------------
------------------------------------------------------------
------------------------------------------------------------
----------------
>hAT-N36C_DR|365048
------------------------------------------------------------
------------------------------------------------------------
------------------------------------------------------------
------------------------------------------------------------
---------------------gcaa-aacgcgccaaagc-ccgaaaccgaaagcgagacg
tgacttttaagggactgtttgatatggatttattaatcattcttactgttcagtgaacgc
aaa-------------------ctgccatagtttattaaagacgagaactcctcacagca
cgacagctgcgcggcttcagcagacctcctcattcctgcagcacgatagcttaatgattg
tttatgcgcgccaaaagtggtggatctgttcgggaaaatatctgactgcgtgtcaccgca
tccctaaggactgtttggcgaaatatttg-acggc----------atatcaaacgac-tg
aaacaatataactagagaa----atctccactgtgctaccgagt--gagagcgtatggca
agccattttagcatttaaa-cc-ttgttctgactatccataaatatatttaga--gata-
-tctctaattatattttgactagtcataattataattcgactagtcag-aatgacaatta
gagatatctgcaattataattgtactagtacgaaatcagattggagatatctgcaaatat
at-ta----tgactatt--tatattcctccatcgacttccattg-aaaaata-tttgc--
a-gatatctctaa-------------------------------------------ctga
gttttgactcgtc-aaaaatccaattcaagatat-ctac-aactgtaattcgactattag
taaattaatt-agag--atctt-cgaat----atattt----tt--aaatatctctaaa-
----tatgatg-----aat------taaagacatctccaaatgtatt-atga-ctagtaa
aaactc-----------------------------------------------agagata
tctc-taattacaatt-gtgactagtcaaaac-tcagtta-gagatatctgcaaatattt
ttcaatggaagtcaatggag-gaatatgact----agtca--taatatatttgcagatat
ctccaatctgatttcgtactagtacaattgtaattgcagatatctctaattgttattctg
actag-tcgaattataattataactagtcaaaatataattagagatatctctaa-ata--
-------tatttatgg--agtcagaacaa-agatttaaat----gctaaaaaggcttgcc
at-agagagcgc-------tt----ctgaacagcgcag----------------------
------------------------------------------------------------
------------------------------------------------------------
------------------------------------------------------------
------------------------------------------------------------
------------------------------------------------------------
------------------------------------------------------------
------------------------------------------------------------
--------cagcg-----------------------------------------------
------------------------------------------------------------
------------------------------------------------------------
------------------------------------------------------------
----------------
>hAT-N36C_DR|365049
------------------------------------------------------------
------------------------------------------------------------
------------------------------------------------------------
------------------------------------------------------------
---------------------gcaa-aacgcaccaaagc-ccgaaactgaaagcgagacg
tgacttttaaggggttgtttcatatggatttattaatcattcttactgttcagtgatcgc
aaatcactgaacgcaaagtgatctgccgtagttttttaaagacgcaaacccctcactgca
cgtcagctgtgcgccttcagcagacctcctc-ttcctgcagcacgagagctttatgattg
tttatgagcgccaaaagtggcggatcagtccggtgaaatatctgactgcgtgtcaccgca
tccctaaggactgtttggcgaaatatttg-actccatgtcaatgcataacaaacgac-t-
-aaggatataactagagaa----atctccactgtgctactgggt--gagagcgtatggca
agctgttttagcatttaaa-cc-ttgttctgactatccataaatatatttaga--tata-
-tctctaattatattttgactagtcataattataattcgact----ag------------
-----------------------------------tcagattggagatatctgcaaatat
at-tatgactgactagt--catattcctccattaccttccattg-aaaaata-tttgc--
a-gatatttctaattaagttttgactagtcacaattgtaattagagatttctccaaatga
attttgactagtc-aaaaatccaattcaagatat-ctac-aactgtaattcgactagtag
taaattattt-agagatatctt-caaac----atattt----gt--aaatatctctaaa-
----tatgacg-----aat------taaagatatctccaaatgtatt-atga-ctagtaa
aaactcagttagagatatctctaattacaattgttactagtcaaaattcatttgaagata
tatc-taattacaatt-gtgactaatcaaaac-tcattta-gagatatctgcaaatattt
ttcaatggaagtcaatggag-gaatatgact----agtca--taatatatttgcagatat
ctccaatctgatttcgtactagtacaattgtaattgcagatatctctaattgtcattctg
agtag-tggaattataattatgactagtcaaaatataatttgagatatctctaa-ata--
-------tatttatgg--agtca-aacaa-agatttaaat----gctaaaaaggcttgcc
at-agagagcgc-------ttctcactgaacagagca-----------------------
------------------------------------------------------------
------------------------------------------------------------
------------------------------------------------------------
------------------------------------------------------------
------------------------------------------------------------
------------------------------------------------------------
------------------------------------------------------------
------------------------------------------------------------
------------------------------------------------------------
------------------------------------------------------------
------------------------------------------------------------
----------------
>hAT-N36C_DR|365050
------------------------------------------------------------
------------------------------------------------------------
------------------------------------------------------------
------------------------------------------------------------
------------------------gtg-tgtat----------------------gtgtg
tg-------------tgt----------------------------------gtg-----
-------------------------------------agagagtg---------------
---------------------------------ga-------tagagag-----------
------------------------------------------------------------
------------------------------------------------------------
-------------agaca----------------------ga----gaga----------
-----------------ga------------------------------------ga---
-----------------------------------------------g------------
---------------------------------------a---gaga-------------
-------------------------------------------g-agagaga------g-
a-ga--------------------------------------------------------
--------------gagag---------aga---g-------------------------
-----------ag-----------------------------------------------
----------------------------------------------------------ag
ag-----------------------------------------------------aga--
-----------------------------------------gaga-----------g---
------------------ag-gaagg----------------------------------
--------------------------------gatgc-----------------------
--------------------------------------gctgcca----------c----
--------a------g--------------aagg-----------c-aga----------
----tg--------------------ataatgagg-------------------------
------------------------------------------------------------
------------------------------------------------------------
------------------------------------------------------------
------------------------------------------------------------
------------------------tgtgtg------------------------------
------------------------------------------------------------
------------------------------------------------------------
------------------------------------------------------------
------------------------------------------------------------
------------------------------------------------------------
------------------------------------------------------------
----------------
>hAT-N36C_DR|365051
------------------------------------------------------------
------------------------------------------------------------
------------------------------------------------------------
------------------------------------------------------------
---------------------gcaa-aacgcgccaaagc-ccgaaactgaaagcgagacg
tgacttttaagatgctgttttatatggatttattaatcattcttactgttcagtgatcgc
aaatcactgaacgcaaagtgatctgtcctagtttattaaagacgcaaactcctcactgca
cgtcagctgcgcgccttcagcagatctcctcattcctgcagcacgagagctttatgattg
tttatgagcgccaaaagtggcggatctgtccggtgaaatatctgactgcgcgtcctcgca
tccctaaggactgtttggcgaaatatttg-actgcatgtcactgcataacaaacgac-tg
aaacgatataactagagaa----atctccactgtgctactgggt--gagagcgtatggca
agccgttttagcatttaaa-cc-ttgttctgactatccataaatatatttaaa--tata-
-tctctaattatattttgactagtcataattataattcgact----at------------
-----------------------------------tcagattggagatatctgtaaatat
at-tatgactgactagt--catattcctccattgacttccattg-aaaaata-tttgc--
a-gatatctctaaataagttttgactagtcacaattgtaattagagatatctccaaatga
attttgactagtc-aaaaatccaattcaagatat-ctac-aactgtaattcgactattag
taaattaatt-agagatatctt-caaat----atattt----gt--taatatctctaaa-
----tatgacg-----aat------taaagatatctccaaatgtatt-atga-ctagtaa
atactcagttagagatatctctaattacaattgttactagtcaaaattcatttggagata
tctc-taattacaatt-gtgactaatcaaaac-tcattta-gagatatctgcaaatattt
ttcaatggaagtcaatggag-gaatatgact----agtca--taatatatttgcagatat
ctccaatctgatttc------gtacaattgtaattgcagatatctctaattgtcattctg
agtag-tggaattattattatgactagtcaaaatatagatagagatatctctaa-ata--
-------tatttatgg--agtcagaacaa-agatttaaat----gctaaaaaggcttgcc
at-agagagcgc-------ttctcacagaacagagca-----------------------
------------------------------------------------------------
------------------------------------------------------------
------------------------------------------------------------
------------------------------------------------------------
------------------------------------------------------------
------------------------------------------------------------
------------------------------------------------------------
------------------------------------------------------------
------------------------------------------------------------
------------------------------------------------------------
------------------------------------------------------------
----------------
>hAT-N36C_DR|365052
------------------------------------------------------------
------------------------------------------------------------
------------------------------------------------------------
------------------------------------------------------------
---------------------gcga-aacgcgccaaagc-ccgaaaccgaaagcgagacg
tgacttttaagggactgtttgatatggatttattaatcattcttactgttcagtgatcgc
aaa-------------------ctgccctagtttattaaagacgcaaactcctcccagca
cgccagctgcgcgccttcagcagacctcctcattcctgcagcaagagagctt--tgattg
tttatgagcgccaaaagtggcggatctgttcggagaaatatctgactgcgtgtccccgca
tccctaaggactgtttggcgaaatatttg-actgcatgtcactgcataacaaacgac-tg
aaacgatataactagagaa----atctccactgtgctgctgagt--gagagcctatggca
agccgttttaatatttaaa-cc-ttgttctgactatccataaatatatttaga--gaga-
-taatta--ta--ttttgacaagtcattattataattcgacttgtcag-aatgacaatta
gagatatctgcaattacaattgtactagtacgaaatcagattggagatatctgcaaatat
at-ta----tgactagt--catattcctccattgacttccattg-aaaaata-tttgc--
a-gatatct-----------------------------------------------ctga
gttttgactcgtc-aaaaatccaattcaagatat-ctac-aactgtaattcgactataag
taaattaatt-agagatatctt-caaat----atattt----gt--aaatatctctaaa-
----tattacg-----aat------taaagacatctccaaatg---t-atga-ctagtaa
aaactcag-------------------------------------------ttagagata
tctc-taattacaatt-gtgactagtcaaaac-tcattt---------------------
------------------------------------------------------------
------------------------------------------------------------
------------------------------------------------------------
------------------------------------------------------------
------------------------------------------------------------
------------------------------------------------------------
------------------------------------------------------------
------------------------------------------------------------
------------------------------------------------------------
------------------------------------------------------------
------------------------------------------------------------
------------------------------------------------------------
------------------------------------------------------------
------------------------------------------------------------
------------------------------------------------------------
------------------------------------------------------------
----------------
>hAT-N36C_DR|365053
------------------------------------------------------------
------------------------------------------------------------
------------------------------------------------------------
------------------------------------------------------------
------------------------------cat----------tgcattgctgccgtgtg
tg-------------tgt----------------------------------gtg-----
-------------------------------------tgaaa------------------
--------------------------------------------gagag-----------
------------------------------------------------------------
------------------------------------------------------------
-------------cgagt----------------------ga----gaga----------
-----------------ga------------------------------------aa---
-----------------------------------------------g------------
---------------------------------------c---gaga-------------
-------------------------------------------g-agagagc------g-
a-ga--------------------------------------------------------
--------------gagaa-----------------------------------------
-----------ag-----------------------------------------------
----------------------------------------------------------ag
ag-----------------------------------------------------aga--
-----------------------------------------gaga-----------g---
------------------aa----------------------------------------
------------------------------------------------------------
----------------------------------------agaga----------g----
--------a------g--------------agtc--------------------------
------------------------------------------------------------
------------------------------------------------------------
------------------------------------------------------------
------------------------------------------------------------
------------------------------------------------------------
------------------------------------------------------------
------------------------------------------------------------
------------------------------------------------------------
------------------------------------------------------------
------------------------------------------------------------
------------------------------------------------------------
------------------------------------------------------------
----------------
>hAT-N36C_DR|365054
------------------------------------------------------------
------------------------------------------------------------
------------------------------------------------------------
------------------------------------------------------------
---------------------gcaa-aacgcgccaaagc-ccgaaaccgaaagcgagacg
tgacttttaagggactgtttgatataggtttattaatcattcttactgttcagtgatcgc
aaa-------------------ctgccgcagtttattaaagacgcaaacccctcactgca
cgccagctgcgcgccttcagcagacctcctcattcctgcagcacgagggctttatgattg
tttatgagcgccaaaagtggcggatctgttcggcgaaatctctgactgcgtgtccccgca
tccctaaggactgtttggcgaaatatttg-actgcatgtcaatgcacatcaaacgac-tg
gaacgatataactagagaa----atctccactgtgctactgggt--gagagtgtatggca
agccgttttagcatttaaa-cc-ttgttctgactatccataaatatatttaga--gata-
-tctctaattatatttttactagtcataattataattcgactagtcag-aatgacaatta
gagatatctgcaattacaattgtactagtacgaaatcagattggagatatctgcaaatat
at-aa----tgactagt--catattcctccattgacttccaatg-aaaaata-tttgc--
a-gatatctctaa-------------------------------------------ctga
gttttgactcgtc-aaaaatccaattcaagatat-ctac-aactgtaattcgactattag
taaattaatt-agagatatctt-caaat----atattt----gt--aaatatctctaaa-
----tatgatg-----aat------taaagacatctccaaatgtatt-atga-ctagtaa
aaactc-----------------------------------------------agagata
tctc-taattacaatt-gtgactagtcaaaac-tca------------------------
------------------------------------------------------------
------------------------------------------------------------
------------------------------------------------------------
------------------------------------------------------------
------------------------------------------------------------
------------------------------------------------------------
------------------------------------------------------------
------------------------------------------------------------
------------------------------------------------------------
------------------------------------------------------------
------------------------------------------------------------
------------------------------------------------------------
------------------------------------------------------------
------------------------------------------------------------
------------------------------------------------------------
------------------------------------------------------------
----------------
>hAT-N36C_DR|365055
------------------------------------------------------------
------------------------------------------------------------
------------------------------------------------------------
------------------------------------------------------------
---------------------gcga-aacgcgccaaagc-ccgaaaccgaaagcgagacg
tgacttttaagggactgtttgatatggatttattaatcattcttactgttcagtgatcgc
aaa-------------------ctgccgtagtttattaaagacgcaaactcctcacagca
cgccagctgcgcgccttcagcagacctcctcattcctgcagcacgagagctt--tgattg
tttatgagcgccaaaagtggcggatctgttcggtaaaatatctgactgtgtgtccccgca
tccctaaggactgtttggcgaaatatttg-actgcatgtcactgcataacaaacgac-tg
aaaggatataactagagaa----atctccactgtgctgctaaat--gagagcgtatggca
agccgttttaacatttaaa-cc-ttgttctggctatccataaatatatttaga--gata-
-taatta--tatattttgacaagtcattattataattcgacttgtcag-aatgacaatta
gagatatctgcaattacaattgtactagtacgaaatcagattggagatatctgcaaatat
at-ta----tgactagt--catattcctccattgacttccattg-aaaaata-tttgc--
a-gatatctctaa-------------------------------------------ctga
gttttgactcgtc-aaaaatccaattcaagatat-ctac-aactgtaattcgactattag
taaattaatt-agagatatctt-caaat----atattt----gt--aaatatctctaaa-
----tattacg-----aat------taaagacatc------tg---t-atga-ctagtaa
aaactcag-------------------------------------------ttagagata
tctc-taattacaatt-gtgacgagtcaaaac-tcattta-gagatatctgcaaatattt
ttgaa-------------------------------------------------------
----------------------------------------------taattgttattctg
actag-tcgaattataagtatgactagtcaaaatataattagagatatctctaa-ata--
-------tatttatgg--agtcagaacaa-agatttaaat----gctaaaaaggcttgcc
at-agagagcgc-------tt----ctgaacagcgca-----------------------
------------------------------------------------------------
------------------------------------------------------------
------------------------------------------------------------
------------------------------------------------------------
------------------------------------------------------------
------------------------------------------------------------
------------------------------------------------------------
------------------------------------------------------------
------------------------------------------------------------
------------------------------------------------------------
------------------------------------------------------------
----------------
>hAT-N36C_DR|365056
------------------------------------------------------------
------------------------------------------------------------
------------------------------------------------------------
------------------------------------------------------------
---------------------gcaa-aacgcgccaaatc-ccgaaaccgaaagcgagacg
tgacttttaagggactgtttgatatggatttattaatcaatcttactgttcagtgaacgc
aac-------------------ctgccgtagtttattaaagacgcaaactccacacagca
cgtcagctgcgcgctttcagcagacctcctcattcctgcagcacgagagctttatgattg
tttatgagcgccaaaagtggcggatctgttcggcgaaatatctgactgcgtgtccccgca
tccctaaggactgtttggcgaagtatttg-acggcatat----------caaacgac-tg
aaacgatataactagagaa----atctccaccgtgctactgagt--gagaacgtatggca
agccgttttagcatttaaa-cc-ttgttctgactatccataaatatatttaga--gata-
-tctctaattatattttgactagtcataattataattcgactagtcag-aatgacaatta
gagatatctgcatttacaattgtactagtacgaaatcagattggag--------------
------------------------------------------------------------
----------------------------------------------------------ga
ttttggactcgtc-aaaaatccaattcaagatat-ctac-aactgtaattcgactattag
taaattaatt-agagatatctt-caaat----atattt----gt--aaatatctctaaa-
----tatgatg-----aat------taaagacatctccaaatgtatt-atga-ctagtaa
aaactt-----------------------------------------------agagata
tctc-taattacaatt-gtgactagtcaaaac-tcattta-gagatatctgcaaatattt
ttcaatggaagtcaatggag-gaatatgact----agtca--taatatatttgcagatat
ctccaacctgatttcgtgctagtacaattgtaattgcagatatctctaattgttattctg
actag-tcgaattataattatgactagtcaaaatataattagagatatctctaa-ata--
-------tatttatgg--agtcagaacaa-agatttaaat----gctaaaaaggcttgcc
at-agagagcgc-------tt----ctgaacagcgcag----------------------
------------------------------------------------------------
------------------------------------------------------------
------------------------------------------------------------
------------------------------------------------------------
------------------------------------------------------------
------------------------------------------------------------
------------------------------------------------------------
--------cagcg-----------------------------------------------
------------------------------------------------------------
------------------------------------------------------------
------------------------------------------------------------
----------------
>hAT-N36C_DR|365057
------------------------------------------------------------
------------------------------------------------------------
------------------------------------------------------------
------------------------------------------------------------
------------------------------------------------------------
------------------------------------------------------------
------------------------------------------------------------
------------------------------------------------------------
------------------------------------------------------------
------------------------------------------------------------
------------------------------------------------------------
------------------------------------------------------------
------------------------------------------------------------
------------------------------------------------------------
------------------------------------------------------------
------------------------------------------------------------
-------ctagta-aaaaatccaattcaagatat-ctac-aactgtaattcgactattag
taaattaatt-agagatatctt-caaat----atattt----gt--aaatatatctaaa-
----tatgatg-----aat------taaagatatctctaaatgtatt-atga-caaataa
aaa---------------------------------------------------------
------------------------------------------------------------
------------------------------------------------------------
------------------------------------------------------------
------------------------------------------------------------
-----------------------------------------------aaaaag-------
-----------------------cactgaacagcgca-----------------------
------------------------------------------------------------
------------------------------------------------------------
------------------------------------------------------------
------------------------------------------------------------
------------------------------------------------------------
------------------------------------------------------------
------------------------------------------------------------
------------------------------------------------------------
------------------------------------------------------------
------------------------------------------------------------
------------------------------------------------------------
----------------
>hAT-N36C_DR|365058
------------------------------------------------------------
------------------------------------------------------------
------------------------------------------------------------
------------------------------------------------------------
------------------------------------------------------------
------------------------------------------------------------
------------------------------------------------------------
------------------------------------------------------------
------------------------------------------------------------
------------------------------a-----------------------------
-----atat---------------------------------------aagcac------
-------------tttt------taatttt------------------------------
------------------------------------------------------------
------------------------------------------------------------
------------ttagt----------------------------aacatttaattaa--
a-gagctcttca------------------------------------------------
attcttactagt--aaaa------------------------------------------
-aatacaatt-caagagct-ct-ctaat--------ct--gattct--------------
----tatgaga-----att------gcag-----ttctaattaattt-gcta-ctagtat
gaatgcta-------------------------------------------ttaaagatc
tctc-tagt---------------------------------------------------
------------------------------------------------------------
-----------------------------tacattacagaggtctttaattgtaat----
-------------------gttacaagtcgaaact-------------------------
------------------------------------------------------------
------------------------------------------------------------
------------------------------------------------------------
------------------------------------------------------------
------------------------------------------------------------
------------------------------------------------------------
------------------------------------------------------------
------------------------------------------------------------
------------------------------------------------------------
------------------------------------------------------------
------------------------------------------------------------
------------------------------------------------------------
------------------------------------------------------------
----------------
>hAT-N36C_DR|365059
------------------------------------------------------------
------------------------------------------------------------
------------------------------------------------------------
------------------------------------------------------------
---------------------gcga-aacgcgccaaagc-ccgaaaccgaaagcgagacg
tgacttttaagggactgtttgatatggatttattaatcattcttactgttcagtgatcgc
aaa-------------------ctgccgtagtttattaaagacgcaaactcctcccagca
cgccagctgcgcgccttcagcagacctcctcattcctgcagcacgagagctt--tgattg
tttatgagcgccaaaagtggcggatctgtacggcgaaatatctgactgcgtgtcaccgca
tccctaaggactgtttggcgaaatatttg-actgcatgtcactgcataacaaacgac-tg
aaacgatataactagagaa----atcttcactgtgctgctgagt--gaaagcgtatggca
agccgttttaacatttaaa-cc-ttgttctgactatccataaatatatttaga--gaga-
-taatta--ta--ttttgactagtcataattataattcgacttgtcag-aataacaatta
gagatatctgcaattacaattgtactagtacgaaatcagattggagatatctgcaaatat
at-ta----tgaatagt--catattcctttattgacttccattg-aaaaata-tttgc--
a-gatatctctaa-------------------------------------------ctga
gttttgactcgtc-aaaaatccaattcaagatat-ctac-aactgtaattcaactattag
taaattaatt-agagatatctt-caaat----a-attt----gt--aaatatctctaaa-
----tattacg-----aat------taaagacatctccaaatg---t-atga-ctagtaa
aaactcag-------------------------------------------ttagagata
tctc-taattacaatt-gtgactagtcaaaac-tcattta-gagatatctgcaaatattt
ttcaatggaagtcaatagag-gaatatgact----agtca--taatatatttgcagatat
ctccaatctgatttcgtagtagtacaattgcaattgcagatatctctaattgttattctg
actag-tcgaattataattatgactagtcaaaatataattagagatatctctaa-ata--
-------tatttatgg--agtcagaacaa-agatttaaat----gctaaaaaggcttgcc
at-agagaccgc-------tt----ctgaacagcgca-----------------------
------------------------------------------------------------
------------------------------------------------------------
------------------------------------------------------------
------------------------------------------------------------
------------------------------------------------------------
------------------------------------------------------------
------------------------------------------------------------
------------------------------------------------------------
------------------------------------------------------------
------------------------------------------------------------
------------------------------------------------------------
----------------
>hAT-N36C_DR|365060
------------------------------------------------------------
------------------------------------------------------------
------------------------------------------------------------
------------------------------------------------------------
---------------------gcaa-aacgcgccaaagc-ccgaaactgaaagcgagacg
tgacttttaaggggttgtttcatatggatttattaatcattcttactgttcagtgaacgc
aaa-------------------ctgccgtagtttattaaagacgcaaactcctcgcagca
cgccagctgcgcaccttcagcagacctcctcattcctgcagcacgaaagcttaatgattg
tttatgagcgccaaaagtggcggatctgttcggcgaaatatctgactgcgtgtccccgca
tccctaaggactgtttagcgaaatatttg-actgcatgtcactgcataacaaacgac-tg
aaacgatataactagagaa----atctccactgtgctactgaat--gagagcgtatggca
agccgttttagcatttaaa-cc-ttgttctgactatccataaatatatttaga--gata-
-tctctaattatattttgactagtcataattataattcgactagtcag-aatgacaatta
gagatatctgcaattacaattgtactagtacgaaatcagattggagatatctgcaaatat
at-ta----tgactagt--catattcctccattgacttccattgaaaaaata-tttgc--
a-gatatctctaa-------------------------------------------ctga
gttttgactcgtc-aaaaatccaatttaagatat-ctac-aactgtaattcgactattag
tgaattaatt-agag--atctt-taaat----atattt----gt--aaatatctctaaa-
----tatgata-----aat------taaagtcatctccaaatgtatt-atga-ctagtaa
aaactc-----------------------------------------------agagata
tctc-taattacaatt-gtgactagtcaaaac-tcattta-gagatatctgcaaatattt
ttcaatggaagtcaatggag-gaatatgact----agtca--taatatatttgcagatat
ctccaatttgatttcgtactagtgcaattgtaattgcagatatctctaattgtcattctg
actag-tcgaattataattatgactagtcaaaatataattagagatatctctaa-ata--
-------tatttatgg--agtcagaacaa-agatttaaat----gctaaaaaggcttgcc
at-agaaagcgc-------tt----ctgaacagcgca-----------------------
------------------------------------------------------------
------------------------------------------------------------
------------------------------------------------------------
------------------------------------------------------------
------------------------------------------------------------
------------------------------------------------------------
------------------------------------------------------------
------------------------------------------------------------
------------------------------------------------------------
------------------------------------------------------------
------------------------------------------------------------
----------------
>hAT-N36C_DR|365061
------------------------------------------------------------
------------------------------------------------------------
------------------------------------------------------------
------------------------------------------------------------
---------------------gcga-aacgcgccaaaac-ccgaaaccgaaagcgagacg
tgacttttaagggactatttgatatggatttattaatcattcttactgttcagtgaacgc
aaa-------------------cttccgtagtttattaaagacgcaaactcctcacagca
cgacagctgcgcgccctcagcaga---cctcattcctgcagcacgagagctttaagatta
tttatgagcgccaaaagtggcggatctgttcggtaaaatatctgactgcatgtccccgca
tccctaaggactgtttggcgaaatatttg-accgcatgtcaatgcataacaaacgac-tg
aaaggatataactagagaa----atctccactgtgctgctgagt--gagagcgtatggca
agccgttttagcatttaaa-cc-ttgttctgactatccataaatatatttaga--gata-
-taatta--tatattttgacaagtcattattataattcgacttgtcag-aatgacaatta
gagatatctgcaattacaattgttctagtacgaaatcagattggagatatctgcaaatat
at-ta----tgactagt--catattcctccattgacttccattg-aaaaata-tttgc--
a-gatatctctaa-------------------------------------------ctga
gttttgactcgtc-aaaaatccaattcaagatat-ctac-aactgtaattcgactattag
taaattaatt-agagatatctt-caaat----atattt----gt--aaatatctctaaa-
----tattacg-----aat------taaagacatctccaaatg---t-atga-ctagtaa
aaactcag-------------------------------------------ttagagata
tctc-taattacagtt-gtgactagtcaaaac-tcattta-gagatatctgcaaatattt
ttcaa----------tggag-gaatatgact----agtaa--taatatagttgcagatat
ctccaatatgatttcgtactagtacaattgcaattgcagatatctctaattgttattctg
actag-tcgaattataattatgactagtcaaaatataattagagatatctctaa-ata--
-------tatttatgg--agtcggaacaa-agatttaaat----gctaaaaaggcttgcc
at-agagagcgc-------tt----ctgaacagcgcag----------------------
------------------------------------------------------------
------------------------------------------------------------
------------------------------------------------------------
------------------------------------------------------------
------------------------------------------------------------
------------------------------------------------------------
------------------------------------------------------------
--------cagcg-----------------------------------------------
------------------------------------------------------------
------------------------------------------------------------
------------------------------------------------------------
----------------
>hAT-N36C_DR|365062
------------------------------------------------------------
------------------------------------------------------------
------------------------------------------------------------
------------------------------------------------------------
---------------------gcga-aacgcgccaaagc-ccaaaaccgaaagcgagacg
tgatttttaagggactgtttgatatggatt-attaatcattcttactgttcagtgatcgc
aaa-------------------ctgccgtagtttattaaagacgagaactcctcacagca
cgccagctgcgcgccttcagcagacctcctcattcctgcagcacgagagcttaatgattg
tttatgagcgccaaaagtggcggatctgttcggtaaaatatctgactgcgtgtccccgca
tccccaaggactgtttggataaatatttg-actgcatgtcactgcataacaaacgac-tg
aaaggatataactagagaa----atttccactgtgctgctgagt--gagagcgtatggca
agccgttttaacatttaaa-cc-ttgttctgactatccataaatatatttaga--gata-
-taatta--tatattttgacaagtcataattataattcgactagtcag-aatgacaatta
gagatatctgcaattacaattgtactagtacgaaatcagattggagatatctgcaaatat
at-ta----tgactagt--catattcctccattgacttccattg-aaaaata-tttgc--
a-gatatct-----------------------------------------------ctga
gttttgactcgtc-aaaaatcaaattcaagatat-ctac-aactgtaattcgactattag
taaattt----------------caaat----atattt----gt--aaatatctctaaa-
----tatgacg-----aat------taaagacatctccaaatg---t-atga-ctagtaa
aaactcag-------------------------------------------ttagagata
tctc-taattacaatt-gtgactagtcaaaac-ttattta-gagatatctgcaaatattt
ttcaatggaagtcaatagag-gaatatgact----tgtca--taatatatttgcagatat
ctccaatctgatttcgtactagtacaattgcagttgcagatatctctaattgttattctg
actag-tcgaattataattatgactagtcaaaatataattagagatatctctaa-ata--
-------tatttatgg--agtcagagcaa-agatttaaat----gctaaaaaggcttgcc
at-agagagcgc-------tt----ctgaacagcgcag----------------------
------------------------------------------------------------
------------------------------------------------------------
------------------------------------------------------------
------------------------------------------------------------
------------------------------------------------------------
------------------------------------------------------------
------------------------------------------------------------
--------cagcg-----------------------------------------------
------------------------------------------------------------
------------------------------------------------------------
------------------------------------------------------------
----------------
>hAT-N36C_DR|365063
------------------------------------------------------------
------------------------------------------------------------
------------------------------------------------------------
------------------------------------------------------------
---------------------gcga-aacgcgccaaagc-ccgaaaccgaaagcgagacg
tgacttttaagggactgtttgatatggatttattaatcattcttactgttcagtgaacgc
aaa-------------------ctgccgtagtttattaaagacgagaactcctcactgca
cgacagctgcgcgccttcagcagacctcctcattcctgcagcacgagagctttatgattg
tttatgagcgccaaaagtggcggatctgttcggtaaaatatctgactgtgtgtcaccgca
tccctaaggagtgtttggcgaaatatttg-actgcatgtcactgcataacaaacgac-tg
aaaggatataactagagaa----atctccactgtgctgctgaat--gagagcgtatggca
agccgttttaacatttaaa-cc-ttgttctgactatccataaatatatttaga--gata-
-taatta--tatattttgacaagtcattattataattcgacttgtcag-aatgacaatta
gagatatctgcaattacaattgtactagtacgaaatcagattggagatatctgcaaatat
at-ga----tgactagt--catattcctccattgacttccattg-aaaaata-tttgc--
a-gatatctctaa-------------------------------------------ctga
gttttgactcgtc-aaaaatccaattcaagatat-ctac-aactgtaattcgactattag
taaattaatt-agagatatctt-caaat----atattt----gt--aaatatctctaaa-
----aattacg-----aat------taaagacatctccaaatgtatt-atga-ctagtaa
aaactcag-----------------------------------------------agata
tctc-taattacaatt-gtgactagtcaaaac-tcattta-gagatatctgcaaatattt
ttcaatggaagtcaatggag-gaatatgact----agtca--taatatatttgcagatat
ctccaatctgatttcgtactagtacaattgcaattgcagatatctctaattgttattctg
actag-ttgaattataattatgacaagtcaaaatataattagagatatctctaa-ata--
-------tatttatgg--agtcagaacaa-agatttaaat----gctaaaaaggcttgcc
at-agagagcgc-------tt----ctgaacagcgca-----------------------
------------------------------------------------------------
------------------------------------------------------------
------------------------------------------------------------
------------------------------------------------------------
------------------------------------------------------------
------------------------------------------------------------
------------------------------------------------------------
------------------------------------------------------------
------------------------------------------------------------
------------------------------------------------------------
------------------------------------------------------------
----------------
>hAT-N36C_DR|365064
------------------------------------------------------------
------------------------------------------------------------
------------------------------------------------------------
------------------------------------------------------------
---------------------gcaa-aacgcgccaaagc-ccgaaactgaaggcgaaacg
tgacttttaagtttttgtttcatatggatttattaatcattcttactgttcagtgaacgc
aaa-------------------ctgccgtagtttattaaagatgagaactcctcacagca
cgacagctgcgcgccttcagcagacctcctcattcctgcagcacgagagctttatgattg
tttatgagcgccaaaagtggcggatctgtccgatgaaatatctgactgcgtgtcaccgca
tccctaaggactgtttggcgaaatatttg-actgcatgtcactgcatatcaaacgac-tg
aaacgatataagtagagaa----atctccactgtgctactgggt--gagagcgtatggca
agccgttttagcatttaaa-cc-ttgttctgactatccataaatatatttaga--gaga-
-tc--taattatattttgactagtcataattataattcgact----ag------------
-----------------------------------tcagattggagatatctgcaaatat
at-tatgactgactagt--catattcctccattgacttccattg-aaaaata-tttgc--
a-aatatctctaaatgagttttgattagtcacaattgtaattagagatatctccaaatga
attttgactagtc-aaaaatccaattcaagatat-ctac-aactgtaattcgtctattag
taaattaatt-agagatatctt-caaat----atattt----gt--aaatatctctaaa-
----tatgacg-----aat------taaagatatctccaaatgtatt-atga-ctagtaa
aaactcag-------------------------------------------ttggagata
tctc-taattacaatt-gtgactaatcaaaac-tcattta-gagatatctgcaaatattt
ttcaatggaagtcaatggaa-gaatatgact----tgtca--taatatatttgcagatat
ctccaatctgatttcgtactagtacaattgtaattgcagatatctctaaatgtcattctg
agtag-cggaattataagtatgactagtcaaaatataacaagagatatctctaa-ata--
-------tatttatgg--agtcagaacaa-agatttaaat----gctgaaaaggcttgcc
at-agagagcgt-------ttctcactgaaaagagcag----------------------
------------------------------------------------------------
------------------------------------------------------------
------------------------------------------------------------
------------------------------------------------------------
------------------------------------------------------------
------------------------------------------------------------
------------------------------------------------------------
--------cagcg-----------------------------------------------
------------------------------------------------------------
------------------------------------------------------------
------------------------------------------------------------
----------------
>hAT-N36C_DR|365065
------------------------------------------------------------
------------------------------------------------------------
------------------------------------------------------------
------------------------------------------------------------
------------------------------------------------------------
------------------------------------------------------------
------------------------------------------------------------
------------------------------------------------------------
------------------------------------------------------------
------------------------------------------------------------
--------------------------------------------------------ggca
agccattttagcatttaaa-cctttgttctgactatccataaatatatttaga--gata-
-tctccatttatattttgactagtcataattataattcgactagtcaa-aatgacaatta
gagatatctgcaattacaaatgtactagtacgaaatcagattggagatatctgcaaatat
at-ta----tgactagt--catattcctctattga-----------aaaata-tttgc--
a-gatatcttaaattg--------------------------------------------
---------gatt-caaaactcatttagagatat-ctac-aactgtaattcgactagtag
taaattaatt-agag--atctt-caaat----atattt----gt--agatatatctaaa-
----tatgacg-----aat------taaagatatctctaaatgtatt-atga-ctagata
aaactcag-------------------------------------------ttagagata
tctc-ttattacaatt-gttactagtc--aat-tcattta-gagatatttgcaaatattt
ttcaatggaa-----------gaatatgact----agtca--taatatatttgcagatat
ctccaatctgatttcgtactagtacaattgtaattgcagatatctctaattgtcattctg
actag-tcgaattataattatgactagtcaaaatataattagagatatctctaa-ata--
-------tatttgtggatagtcagaacaa-aggtttaaat----gctaaaatggcctgcc
at-a--------------------------------------------------------
------------------------------------------------------------
------------------------------------------------------------
------------------------------------------------------------
------------------------------------------------------------
------------------------------------------------------------
------------------------------------------------------------
------------------------------------------------------------
------------------------------------------------------------
------------------------------------------------------------
------------------------------------------------------------
------------------------------------------------------------
----------------
>hAT-N36C_DR|365066
------------------------------------------------------------
------------------------------------------------------------
------------------------------------------------------------
------------------------------------------------------------
------------------------a-aacgcgccaaagc-ccgaaaccgaaagcgagacg
tgacttttaagggactgtttcatatggatttattaatcattcttacagttcagtgatcgc
aaa-------------------ctgccgtagtttattaaagacgcaaactcctcactgca
cgacagctgcgcaccttcagcagacctcctcattcctgcagcacgagagctttatgattg
tttatgagcgccaaaagtggcggatctgtccggtaaaatatctgactgcgtgtcaccgca
tccctaaggactgtttggcgaaatatttg-actgcatgtcactgcataacaaacgac-tg
aaaggatataacaagagaa----atctccactgtgctgctgagt--gagagcatatggca
agccgttttaacatttaaa-cc-ttgttctgactatccataaatatatttaga--gata-
-taatta--tatattttgacaagtcattattataattcgacttgtcag-aatgacaatta
gagatatctgtaattacaattgtactagtacgaaatcagattggagatatctgcaaatat
at-ta----tgactagt--catattccttcattgacttccattg-aaaaata-tttgc--
a-gatatct-----------------------------------------------ctga
gttttgactcgtc-aaaaatccaattcaagatat-ctac-aactgtaattcgactattag
taaattaatt-agagatatctt-caaat----atattt----gt--aaatatctctaaa-
----tattacg-----aat------taaagacatctccaaatg---t-atga-ctagtaa
aaactcag-------------------------------------------ttagagata
tctc-taattacaatt-gtgactagtcaaaac-tcattta-gagatatctgcaaatattt
ttcaatggaagtcaatggag-gaatatgact----agtca--caatatatttgcagatat
ctccaatctgatttcgtactagtacaattgcaatttcagatatctctaattgttattctg
actag-tcgaattataattattcctagtcaaaatataattagagatatctctaa-ata--
-------tatttatgg--agtcagaacaa-agatttaaat----gctaaaaaggcttgcc
at-agagagcgc-------ttctcactgaacagcgca-----------------------
------------------------------------------------------------
------------------------------------------------------------
------------------------------------------------------------
------------------------------------------------------------
------------------------------------------------------------
------------------------------------------------------------
------------------------------------------------------------
------------------------------------------------------------
------------------------------------------------------------
------------------------------------------------------------
------------------------------------------------------------
----------------
>hAT-N36C_DR|365067
------------------------------------------------------------
------------------------------------------------------------
------------------------------------------------------------
------------------------------------------------------------
---------------------gcaa-aacgcgccaaagc-ccgaaaccgaaagcgagacg
tgacttttaagggactgtttgatatggatttattaatcattcttactgttcagtgaacgc
aaa-------------------ctgccgtagtttattaaagacgagaactcctcacagca
tgacagctgcgcaccttcagcagacctcctcactcctgcagcacgagagcttaatgattg
tttatgagcgccaaaagtggcggatctgttcggcgaaatatctgactgcgtgtcaccgca
tccctaaggactgtttggcgaaatatttg-actgcatat-----------aaacgac-tg
aaacgatataactagagaa----atctccactgtgctgctgagt--gagagcgtatggca
agccgttttagcatttaaa-cc-ttgttctgactatccataaatatatttaga--gata-
-tctctaattatattttgactagtgataagtataattcgactagtcag-aatgacaatta
gagatatctgcaattacaattgtactagtacgaaatcagattggagatatctgcaaatat
at-ta----tgactagt--catattcctccattgacttccattg-aaaaata-tttgc--
a-gatatctctaa-------------------------------------------ctga
gttttgactcgtc-aaaaatccaattcaagatat-ctac-aactgtaattcgactattag
taaattaatt-agagatatctt-caaat----atattt----gt--aaatatctctaaa-
----catgact-----aat------taaagatatctccaaatgtattaatga-ctagtta
aa----aa-------------------------------------------tcagagata
tctc-taattacaatt-gtgccgagtcaaaac-tcattta---gatatctgcaaatattt
ttcaatggaagtcaatggag-gaatacgact----agtca--taatatatttgcagatat
ctccaatctaattttgtactagtacaattgtagttgcagatatctctaattgttattctg
actag-tcgaattataattatgacaagtcaaaatgttattagagatatctctaa-ata--
-------tatttatgg--agtcagaacaa-agatttaaat----gctaaaaaggcttgcc
at-agagagcgc-------tt----ctgaacagcgca-----------------------
------------------------------------------------------------
------------------------------------------------------------
------------------------------------------------------------
------------------------------------------------------------
------------------------------------------------------------
------------------------------------------------------------
------------------------------------------------------------
------------------------------------------------------------
------------------------------------------------------------
------------------------------------------------------------
------------------------------------------------------------
----------------
>hAT-N36C_DR|365068
------------------------------------------------------------
------------------------------------------------------------
------------------------------------------------------------
------------------------------------------------------------
---------------------gcaa-aacgcaccaaagc-ccgaaactgaaatcgagacg
tgac-tttaaggggctgtttcatacggatttattaatcattcttactgttcagtgaacgc
aaa-------------------ctgccgtagtttattaaagacgcaaacccctcactgca
ccacagct--gcaccttcagcagacctcctcattcctgcagcacgagagctttatgattg
tttatgagcgccaaaagtggcggatctgttcggcgaaatatctgactgcgtgtccccgca
tccctaaggactgtttggcgaaatatttg-actgcatgtcactgcatatcaaaccac-tg
aaatgatataactagagaa----atctccactgtcatgctgagt--gagagcgtatggca
agccgttttagcatttaaa-cc-ttgttctgact--------atatctctaat-------
---------tatattttgactagtcataattataattcgactagtcag-aatgacaatta
gagatatctgcaattacaattgtactagtactaag-------------------------
------------------------------------------------------------
------------------------------------------------------------
-------ctagtc-aaaaatccaattcaagatat-ctac-aactgtaattcgactattag
taaattaatt-agagatatctt-caaat----atattt----gt--aaatatctctaaa-
----tatgacg-----aat------taaagatatctccaaatgtatt-atga-ctagtaa
aaactcag-------------------------------------------ttagagaaa
tgtc-taattgcaatt-gtgactagtcaaaat-ttattta-gagatatctgcaaatattt
ttcaatggaagtcaatggag-gaatatgact----agtca--taatatatttgcagatat
ctccaatctgatttcgtactagtacaattgtaattgcagatatctctaattgtcattctg
acata-tcgaattataattatgactagtcaaaatataattagagatatctctaa-ata--
-------tatttatga--agtcagaacaa-aggtgtaaat----gctaaaaaggcttgcc
at-agtgagtgc-------ttctcacagaacagagca-----------------------
------------------------------------------------------------
------------------------------------------------------------
------------------------------------------------------------
------------------------------------------------------------
------------------------------------------------------------
------------------------------------------------------------
------------------------------------------------------------
------------------------------------------------------------
------------------------------------------------------------
------------------------------------------------------------
------------------------------------------------------------
----------------
>hAT-N36C_DR|380541
------------------------------------------------------------
------------------------------------------------------------
------------------------------------------------------------
------------------------------------------------------------
------------------------aaaatatct----------gactgcgtgtccccgca
tc-------------cataaggactgtttatattagaaatctccactgagaagta-----
-------------------------------------aaaga------------------
--------------------------------------------gagag-----------
------------------------------------------------------------
------------------------------------------------------------
-------------agaga----------------------ga----aaga----------
-----------------aa------------------------------------agaca
t-----aagaaga---------------------------------aa------------
---------------------------------------a---gaaagaaa---------
-------------aagaaa-------------------gaaaga-agagaga------g-
a-ga--------------------------------------------------------
--------------aagaa---------aga---g-------------------------
-----------aa-----------------------------------------------
----------------------------------------------------------ag
aa-----------------------------------------------------aga--
-----------------------------------------caga-----------g---
------------------ag----------------------------------------
------------------------------------------------------------
----------------------------------------agaaa----------gg---
--------a------a--------------aaacag-----------aaa----------
----gaaa--------------gaaagaaagaaa--------------------------
------------------------------------------------------------
------------------------------------------------------------
------------------------------------------------------------
------------------------------------------------------------
------------------------------------------------------------
------------------------------------------------------------
------------------------------------------------------------
------------------------------------------------------------
------------------------------------------------------------
------------------------------------------------------------
------------------------------------------------------------
----------------
>hAT-N36C_DR|380542
------------------------------------------------------------
------------------------------------------------------------
------------------------------------------------------------
------------------------------------------------------------
------------------------------------------------------------
------------------------------------------------------------
------------------------------------------------------------
------------------------------------------------------------
------------------------------------------------------------
------------------------------------------------------------
------------------------------------------------------------
------------------------------------------------------------
------------------------------------------------------------
------------------------------------------------------------
----------------------------------------attg-aaaaata-tttgc--
a-gatatctctaa-------------------------------------------ctga
gttttgactcgtc-aaaaatccaattcaagatat-ctac-aactgtaattcgactattag
taaattaatt-agagatatctt-caaat----atattt----gt--aaatatctctaaa-
----tatgatg-----aat------taaagacatctccaaatgtatt-a-----------
------------------------------------------------------------
------------------tgactagtcaaaac-tcattta-gag--atctgcaaatattt
ttcaatggaagtcaatggag-gaatatgactagtcagtca--taatatatttgcagatat
ctccaatctgatttcgtactagtacaattgtaatggcagatacctctaattgttattctg
actag-tcgaattataattatgactagtcaaaatataattagagatatctctaa-ata--
-------tatttatgg--agtcagaacaa-agatttaaat----gctaaaaaggcttgcc
at-agagagcgc-------tt----ctgaacagcgca-----------------------
------------------------------------------------------------
------------------------------------------------------------
------------------------------------------------------------
------------------------------------------------------------
------------------------------------------------------------
------------------------------------------------------------
------------------------------------------------------------
------------------------------------------------------------
------------------------------------------------------------
------------------------------------------------------------
------------------------------------------------------------
----------------
>hAT-N36C_DR|448235
------------------------------------------------------------
------------------------------------------------------------
------------------------------------------------------------
------------------------------------------------------------
------------------------------------------------------------
----------------------------------------------------gag-----
-------------------------------------agaga------------------
--------------------------------------------gagag-----------
------------------------------------------------------------
------------------------------------------------------------
-------------agaga----------------------ga----gaga----------
-----------------ga------------------------------------ga---
-----------------------------------------------g------------
---------------------------------------a---gaga-------------
-------------------------------------------g-agagaga------g-
a-ga--------------------------------------------------------
--------------gagag---------aga---g-------------------------
-----------ag-----------------------------------------------
----------------------------------------------------------ag
ag-----------------------------------------------------aga--
-----------------------------------------gaga-----------g---
------------------ag----------------------------------------
------------------------------------------------------------
----------------------------------------agaga----------g----
--------a------g--------------agaa-------------aaa----------
----gact--------------------cacgcaa-------------------------
------------------------------------------------------------
------------------------------------------------------------
------------------------------------------------------------
------------------------------------------------------------
------------------------aag---------------------------------
------------------------------------------------------------
------------------------------------------------------------
------------------------------------------------------------
------------------------------------------------------------
------------------------------------------------------------
------------------------------------------------------------
----------------
>hAT-N36C_DR|448236
taagggtggagccgaacccgaatacggtattcggaaaggcacgaatagcgtgtttttacg
aatacttaattcgaacaaatacttgaaaaattatttgtat-tcgggagcaagaaaaacac
tatatcaaaaagcagcgtttcctcatgagaccacagtgcatgcccgc---gtg-------
-------------------------agagagtgagagagagagagagaga-gagagagag
agagagagagag---------gcaa-aacgcgccaaagc-ccgaaactgaaagcgagacg
tgac-tttaaggggctgtttcatatggatttattaatcattcttactgttcagtgatcgc
aaa-------------------ctgccgtagtttattaaagacgcaaac-cctcactgca
cgtcagctgcgcgccttcagcagatctcctcattcctgcagcacgagagctttatgattg
tttatgagcgccaaaagtggcggatctgttcggtaaaatatctgactgcgtgtcaccgca
tccctaaggactgtttggcgaaatatttg-actgcatgtcaatgcataacaaacgac-ta
aaaggatataactagagaa----atctccactgtgctactggat--gagagcgtatggca
agccgttttagcatttaaa-cc-ttgttcagactatccataaatatatttaga--gata-
-tctctaattatattttgacttgtcataattataattcgact----ag------------
-----------------------------------tcagattggaaatatctgcaaacat
at-tatgatagactagt--catattcctccattgacttccattg-aaaaata-tttgc--
a-gatatctctaaataagttttgactagtcacaattgtaattagagatatctccaaatga
attttgactagtc-aaaaatccaattcaagatat-ctac-aactgtaattagacttttag
taaattaatt-agagatatctt-caaat----atattt----gt--aaatatctctaaa-
----tatgatg-----aat------taaagatatctccaaatgtatt-atga-ctagtaa
aaactc-----------------------------------------------agagata
tc----aattacaatt-gttactagtcaaaat-tcatctg--------------------
------------------------------------------------------------
----------atttcgtactagtacaattgtaattgcagatatgtctaattgtcattctg
agtag-tggaattataattatgactagtcaaaatataattagagatatctct-a-ata--
-------tatttatgg--agccagaacaa-agatttaaat----gctaaaaaggcttgcc
at-agagagcgc-------ttctcactgaacagagcgcagcgcaaccttctatgtaatgt
attatcacatgcactaaaagcatcctaaaagcatcaacacagccacattctgccccagca
agtcagtttcaaacat--aaaaataacaaacaaacaaactttgtgtc-tttttttgtggc
tggcagatgataatagcagggctgtatcttttagtattatatagaaatcttttgttctgc
cagatctcccgggcaggg-tttatttagatttatttagttaatattagtttttggaattc
tgtgcattggaaaaaagttctttcagaagaagaacag-ttttttgaagtattatttgttt
ttaatctgtctattcagtgtccttcgacaagaac-ggtggtggtggggttcataatattc
acaatggtattttattagttgttggtttaaccatggatgagataatggcttctatgttat
tttcttttcaatgacatttcttatcacatgttcaaaaacaacagccaatattgcatatct
ataatttatataatgggtataattaaacaatactttcactataacgtaaattagaagtgt
aatagaaaaa--atatatatttctgcgccattttgaattttactcgaa-------tacaa
atacaaatacaaatacttttcccccctcaacaaatacaaatacaaatacaaataccggct
gctccgcacatcccta
>hAT-N36C_DR|448237
------------------------------------------------------------
------------------------------------------------------------
------------------------------------------------------------
------------------------------------------------------------
------------------------------------------------------------
------------------------------------------------ctgagtg-----
aga---------------------------------------------------------
------------------------------------------------------------
------------------------------------------------------------
------------------------------a-----------------------------
----g---cagc----------------------------------g---tcgtatggca
agccgttttagcatttaaa-cctttgttctgactatccataaatatatttaga--gata-
-tctctaattatattttgacgagtcataattataattcgactagtcag-aatgacaatta
gagatatctgcaattacaattgtactagtacgaaattagattggagatatctgcaaatat
at-ta----tgactagt--catattcctccactgacttccattg-aaaaata-tttgc--
a-gatatctctaaatgagttttgactagtcacaattataattggagatatctctaaatta
attttgactaatc-aaaaatccaattaaagatat-ctac-aactgtaatccgactagtag
taaattaatt-tgagatatctt-taaat----atattt----gt--agatatctctaaa-
----tatgatgattt-agt------tagagatatctctaattacatt-gtga-ctagtcg
aaattcat-------------------------------------------ttagagata
tctc-aaattacaatt-gtgactagtcaaaac-tcattta-gagatatctgcaagtattt
ttcaatggaagtcagtggag-gaatatgact----agtca--taatatatttgcagatat
ttccaatctgatttcgcactagtacaattttaattgcagatatctctaattgtcattctg
actag-tcgaattataattatgacttgtcaaaatataattagagatatctctaa-ata--
-------tatttatggatagtcagaacaa-aggtttaaat----gctaaaacggcttgcc
at-ag-------------------------------------------------------
------------------------------------------------------------
------------------------------------------------------------
------------------------------------------------------------
------------------------------------------------------------
------------------------------------------------------------
------------------------------------------------------------
------------------------------------------------------------
------------------------------------------------------------
------------------------------------------------------------
------------------------------------------------------------
------------------------------------------------------------
----------------
>hAT-N36C_DR|448238
------------------------------------------------------------
------------------------------------------------------------
------------------------------------------------------------
------------------------------------------------------------
------------------------acaacaggcctg---------------tctgtgctg
ag-------------act----------------------------------gtg-----
-------------------------------------caga-------------------
--------------------------------------------gatga-----------
------------------------------------------------------------
------------------------------------------------------------
-------------ggaga----------------------ga----gaaa----------
-----------------ga------------------------------------ga---
-----------------------------------------------g------------
---------------------------------------a---gaga-------------
-------------------------------------------g-agagaga------g-
a-ga--------------------------------------------------------
--------------gagag---------aga---g-------------------------
-----------ag-----------------------------------------------
----------------------------------------------------------ag
ag-----------------------------------------------------aga--
-----------------------------------------gaga-----------g---
------------------ag----------------------------------------
------------------------------------------------------------
----------------------------------------agaga----------g----
------------------------------------------------------------
------------------------------------------------------------
------------------------------------------------------------
------------------------------------------------------------
------------------------------------------------------------
------------------------------------------------------------
------------------------------------------------------------
------------------------------------------------------------
------------------------------------------------------------
------------------------------------------------------------
------------------------------------------------------------
------------------------------------------------------------
------------------------------------------------------------
----------------
>hAT-N36C_DR|448239
------------------------------------------------------------
------------------------------------------------------------
------------------------------------------------------------
------------------------------------------------------------
---------------------gcaa-aacgcgccaaagc-ccgaaactgaaagcaatacg
tgacttttgaggggttgtttcatatggatttattaatcattcttactgttcagtgatcgc
aaa-------------------ctgccgtagtttattaaagacgcaaactcctcacagca
cgccagctgcgcgccttcagcagacctcctcattcctgcagcaccagagctttatgattg
tttatgagcgccaaaagtggcggatctgtcc-----------------------------
----------------ggcgaaatatttg-actgcatgtcactgcataacaaacgac-tg
aaacgatataactagagaa----atctccactgtgctactgggt--gacagcgtatggca
agccgttttagcatttaaa-cc-ttgttctgactatccataaatatatttaga--gaga-
-tctctaattatattttgactagccataattataattcgact----ag------------
-----------------------------------tcagattggagatatctgcaaatat
at-tatgactgactagt--catattcctccattgacttccattg-aaaaata-tttgc--
a-gatatctgtaaatgagttttgattagtcacaattgtaattagagatatctccaaatga
attttgactagtc-aaaaatccaatttaagatat-ctac-aactgtaattcgactattag
taaattaatt-agagatatctt-caaat----atattt----gt--aaatatatctaaa-
----tatgacg-----aat------taaagatatctccaaatgtatt-atga-ctagtaa
aaactcag-------------------------------------------ttagagata
tctc-taattacaatt-gtgactaatcaaaac-tcattta-cagatatctgcaaatattt
ttcaatggaagtcaatggag-gaatatgact----agtca--taatatatttgcagatat
ctccaatctgatttcgtactagtacaattgtaattgcagatatctctaattgtcattctg
agtag-tggaattatagttatgactagtcaaaatataattagagatatctctaa-ata--
-------tatttatgg--agtcagaacaa-agatttaaat----gctaaaaaggcttgcc
at-agagagcgc-------ttctcactgaagagagca-----------------------
------------------------------------------------------------
------------------------------------------------------------
------------------------------------------------------------
------------------------------------------------------------
------------------------------------------------------------
------------------------------------------------------------
------------------------------------------------------------
------------------------------------------------------------
------------------------------------------------------------
------------------------------------------------------------
------------------------------------------------------------
----------------
>hAT-N36C_DR|448240
------------------------------------------------------------
------------------------------------------------------------
------------------------------------------------------------
------------------------------------------------------------
---------------------gcaa-aacgcgccaaagc-ccg-aactgaaagcgatacg
tgacttttaaggtgttgtttcatatggatttattaatcattcttactgttcagtgaacgc
aaa-------------------ctgccgtcgtttattaaagacgcaaactcctcacagca
cgtcagctgcgcgccttcagcagacctcctcattcctgcaggacgagagctttatgattg
tttatgagcgccaaaagtggcggatctgtccggtaaaatatctgactgcgtgtcaccgca
tcgctaaggactgtttggcgaaatatttg-actgcatgtcactgcataacaaacgac-tg
aaaggatataactagagaa----atctccactgtgctactgggt--gagagcgtatggca
agccgttttagcatttaaa-cc-ttgttcagactatccataaatatatttaga--gata-
-tctctaattatattttgacttgtcataattataattcgact----ag------------
-----------------------------------tcagattggagatatctgcaaatat
at-tatgactgacaagt--tctattcctccattgacttccattg-aaaaata-tttgc--
a-gatatctctaaataagttttgactagtcacaattgtaattagagatatctccaaatga
attttgactagtc-aaaaatccattttaagatat-ctac-aactgtaatttgactattag
taaattaatt-agagatatctt-caaat----atattt----gt--aaatatctctaaa-
----tatgacg-----agt------taaagacatctccaaatgtatt-atga-ctagtaa
aaactcag-------------------------------------------ttagagata
tctc-taattacaatt-gttactagtcaaaat-tcattta-gagatttctgcaaatattt
ttcaatggaagtcaatgaag-gaatatgact----agtca--taatatatttgcagatat
ctccaatctgattttgtactagtacaattgtaattgcagatatctctaattgtcattctg
agtag-tggaattataattatgactagtcaaaatataattagagatatctctaa-ata--
-------tatttatgg--agtcagaacaa-agatttaaat----gctaaaaaggcttgtc
at-agagagtgc-------ttctcactgaaaagagcag----------------------
------------------------------------------------------------
------------------------------------------------------------
------------------------------------------------------------
------------------------------------------------------------
------------------------------------------------------------
------------------------------------------------------------
------------------------------------------------------------
--------cagcaa----------------------------------------------
------------------------------------------------------------
------------------------------------------------------------
------------------------------------------------------------
----------------
>hAT-N36C_DR|448241
------------------------------------------------------------
------------------------------------------------------------
------------------------------------------------------------
------------------------------------------------------------
---------------------gcaa-aacgcgccaaagc-ccgcaaccgaaagcgagacg
tgacttttaagggactgtttgatatggatttattaatcattcttactgttcaatgaacac
aaa-------------------ctgccgtagtttattaaagacgcaaactcctcacagca
cgccagctgcgcgccttcagcagacctcctcattcctgcagcacgagagcttaatgattg
tttatgagcgccaaaagtggcggatctgttcggcgaaatatctgactgcatgtcaccgca
tccctaaggactatttggcgaaatattta-aaggcatat----------caaacgac-tg
aaacgatataactagagaa----atctccactgtgctactgagt--gagagcgtatggca
agctgttttagcatttaaa-cc-ttgttctgactatccataaatatatatata--gata-
-tctctaattatattttgactagtcataattataattcgactagtcag-aatgacaatta
gagatatctgcaattacaattgtactagtacgaaatcagattggagatatctgcaaatat
at-ta----tgactagt--catattcctccattgacttccattg-aaaaata-tttgc--
a-gatatctctaa-------------------------------------------atga
gttttgactcgtc-aaaaatccaattcaagatat-ctac-aactgtaattcgactattag
taaattaatt-agag--atctt-caaat----atattt----gt--aaatatctctaaa-
----tatgatg-----aat------taaagacatctccaaatgtatt-atga-ctagtaa
aatctc-----------------------------------------------agagata
tctc-taattacaatt-gtgactagtcagaat-tcattta-gagatatctgcaaatattt
ttaaatggaagtcaatggag-gaata---------------------tatttgcagatat
ctccaatctgatttcgcactagtacaattgtaattgcagatatctctaattgttattctg
actag-tcgaattataattatgactagtcaaaatataattagaaatatctctaa-ata--
-------cattgatggatagtcaaaacaa-agtattaaat----gttaaaacggcttgcc
ataagagagcgc-------tt----ctgaacagcgca-----------------------
------------------------------------------------------------
------------------------------------------------------------
------------------------------------------------------------
------------------------------------------------------------
------------------------------------------------------------
------------------------------------------------------------
------------------------------------------------------------
------------------------------------------------------------
------------------------------------------------------------
------------------------------------------------------------
------------------------------------------------------------
----------------
>hAT-N36C_DR|448242
------------------------------------------------------------
------------------------------------------------------------
------------------------------------------------------------
------------------------------------------------------------
------------------------------------------gaaactgaaagcgatacg
tgacttttaaggggctgtttcatatggatttaataatcattcttactgttcagtgaacgc
aaa-------------------ctgccgtagtttattaaagacaagaactcctcacagca
tgtcagctgcgcggcttcagcagacctcctcattcctgcagcacgagggctttatgattg
tttatgagcgccaaaagtggcggatctgtccagtgaaatatctgactgcgtgtcgccgca
tccctaaggactgtttggtgaaatatttg-actacatgtcactgcataacaaaagac-tg
aaacgatataagtagagaa----atctccactgtgctactgggt--gagagcgtatggca
agccgttttagcatttaaa-ca-ttgttctgactatccataaatatatttaga--gata-
-tctctaattatattttgactagtcataattatagttcgact----ag------------
-----------------------------------tcagattggagatatctgcaaatat
at-tatgactgactagt--catattcccccattgacttccattg-aaaaaaa-tttgc--
a-gatatctctaaatgagttttgactagttacaattgtaattagagatatctccatatga
attttgactagtc-aaaaatccaattcaagatat-ctac-aactgtaattcgactagtag
taaattaatt-agagatatctt-caaat----atattt----gt--aaatatctctaaat
agcctatgacg-----aat------taaagatatctccaaatgtatt-atgaactagtca
aaattcat-------------------------------------------ttggagata
tctc-taattacaatt-gtgactagtcaaaac-tcattta-gagatatctgcaaatattt
ttcaatggaagtcaatggag-gaatatgact----agtc----aatatatttgcagatat
ctccaatctgatttcgtactagtacaattgtaattgcagatatctctaattgtcattctg
agtag-tggaattataattatgactagtcaaaatgtaattagagatatctctaa-ata--
-------tatttatag--agtcagaacaa-agatttaaat----gctaaaaaggcttgcc
at-agagagcgc-------ttctcactgaacagagta-----------------------
------------------------------------------------------------
------------------------------------------------------------
------------------------------------------------------------
------------------------------------------------------------
------------------------------------------------------------
------------------------------------------------------------
------------------------------------------------------------
------------------------------------------------------------
------------------------------------------------------------
------------------------------------------------------------
------------------------------------------------------------
----------------
>hAT-N36C_DR|448243
------------------------------------------------------------
------------------------------------------------------------
------------------------------------------------------------
------------------------------------------------------------
------------------------------------------------------------
------------------------------------------------------------
------------------------------------------------------------
------------------------------------------------------------
------------------------------------------------------------
------------------------------------------------------------
------------------------------------------------------------
------------------------------------------------------------
------------------------------------------------------------
------------------------------------------------------------
------------------------------------------------------------
--ggtatctctaa-------------------------------------------ctga
gttttgactagtc-aaaaatccaattcaagatat-ctac-aactgtaattcgactattag
tgaattaatt-agag--atctt-caaat----atattt----gt--aaatatctctaaa-
----tatgata-----aat------taaagacatctccaaatgtatt-atga-ctagtaa
aa----------------------------------------------------------
------------------------------------------------------------
------------------------------------------------------------
------------------------------------------------------------
------------------------------------------------------------
------------------------------------------------------------
------------------------------------------------------------
------------------------------------------------------------
------------------------------------------------------------
------------------------------------------------------------
------------------------------------------------------------
------------------------------------------------------------
------------------------------------------------------------
------------------------------------------------------------
------------------------------------------------------------
------------------------------------------------------------
------------------------------------------------------------
------------------------------------------------------------
----------------
>hAT-N36C_DR|448244
------------------------------------------------------------
------------------------------------------------------------
------------------------------------------------------------
------------------------------------------------------------
---------------------gcaa-aacgcgccaaagc-ccgaaaccgaaagtgagacg
tgacttttaagggactgtttgatatggatttattaatcattcttattgttcagtgaatgc
aaa-------------------ctgccgtagtttattaaagacgcaaactcctcacagca
cgccagctgcgcgccttcagcagacctcctcattcctgcagcacgagagctttatgattg
tttatgagcgccaaaagtggtggatctgttcagcgaaatatctgactgcgtgtccccgca
tccctaaggactgtttggcgaaatatttg-acggc----------atatcaaacgac-tg
aaacgatataactagagaa----atctccactgtgctactgggt--gagagcgtatggca
agccgttttagcatttaaa-cc-ttgttctgactatccataaatatatttaga--gata-
-tctctaattatattttgactagtcataattataattcgactagtcag-aatgacaatta
gagatatctgcaattacaattgtactagtacgaaatcagattggagatatctgcaaatat
at-aa----tgactagt--catattcctccattgacttccattgaaaaaata-tttgc--
a-gatatctcttagt----------------------------------ttttacttcca
attttaaaatttt-aaaa-tccaatttaagatat-ctac-aactgtaattcgactattag
tgaattaatt-agag--atctt-caaat----atattt----gt--aaatatctctaaa-
----tatgatg-----aat------taaagacatctccaaatgtatt-atga-ctagtaa
aaactc-----------------------------------------------agagata
tctc-aaattacaatt-gtgactagtcaaaac-tcattta-gagatatctgcaaatattt
tttaatggaagtcaatggag-gaatatgact----agtca--taatatatttgcagatat
ctccaatctgatttcgcactagtacaattgtaattgcagatatctctaattgttattctg
actag-tcgaattataattatgactagtcaaaatataattagagatatctctaa-ata--
-------tatttatgg--agtcagaacaa-agatttaaat----gctaaaaaggcttgcc
at-agagagcgc-------tt----ctgaacagcgca-----------------------
------------------------------------------------------------
------------------------------------------------------------
------------------------------------------------------------
------------------------------------------------------------
------------------------------------------------------------
------------------------------------------------------------
------------------------------------------------------------
------------------------------------------------------------
------------------------------------------------------------
------------------------------------------------------------
------------------------------------------------------------
----------------
>hAT-N36C_DR|448245
taagggtggagccgaacccgaatacggtattcggaaaggcacgaatagcgtgtttttacg
aatacttgattcaaacaaatacttgaaaaattatttgtat-tcgggagcaagaaaaacac
tatatcaaaaagcagcgtttcctcatgagaccacagtgcatgcccgc---gtgagtgagt
gagaga--------------------gagtgagagagagaaagagagaga-gagagagag
agagagagagag---------gcaa-aatgcgccaaagc-ccgaaacagaaagcgagacg
tgacttttaaggggttgtttcatatggatttattaatcattcttactgttcagtgatcgc
aaa-------------------ctgccgtagtttattaaagacgcaaacctctcactgca
cgtcagctgcgcgccttcagcaga---cctcattcctgcagcacgagaacattatgattg
tttatgcgcgccaaaagtggcggatctgtccggtaaaatatctgactgcgtgtcaccgca
tccctaaggactgtttggtgaaatatttg-actgcatgtcaatgcataacaaacgac-tg
aaaggatataactagagaa----atctccactgtgctactgggt--gaaagcgtatggca
agccgttttagcatttaaa-cc-ttgttcagactgtccataaatatatttaga--gata-
-tctctaattatattttgacttgtcaaaattataatttgact----ag------------
-----------------------------------tcagattggaaatatctgcaaatat
at-tatgatagactagt--catattcctccattgacttccattg-aaaaata-tttgc--
a-gatatctctaaataagttttgactagtcacaattgtaattagagatatctccaaatga
attttgactagtc-aaaaatccaattcaagatat-ctac-aactgtaattagacttttag
taaattaatt-agagatatctt-caaat----atattt----gt--aaatatctctaaa-
----tatgatg-----aat------taaagatatctctaaatgtatt-atga-c---taa
aaactc-----------------------------------------------agagata
tc----aattacaatt-gttactagccaaaat-tcatctg--------------------
------------------------------------------------------------
----------atttcgtactagtacaattgtaattgcagacatgtctaattgtcattctg
agtag-tggaattataattatgactagtcaaaatataattagagatatctct-a-ata--
-------tatttatgg--agtcagaacaa-agatttaaat----gctaaaaaggcttgcc
at-agagagcgc-------ttctcactgaacagagcaccgcgcaaccttctatgtaatgt
attatcacatgcactaaaagcatcctaaaagcatcaacacagccacattctgccccagca
agtcagtttcaaacat---aaaaaaacaaacaaacaaactttgtgtc--ttttttgtggc
tggc-------------agggctgtatcttttattattatataggatacttttgttctgc
cagatctcccaggcaggg-tttatttagatttatttagttaatattagtttttggaattc
tgtccattggaaagaagttcttttagaagaagaacag-ttttttgaattattattttttt
ttattctgtctattcagtgtccttcaacaagaac-ggtggtggtggggttcataatattc
acaatggtattttattagttgttggtttaaccatggatgagataatggcttctatgttat
tttcttttcaatgacatttcttatcacatgttcaaaaacaacagccaatattgcatatct
ataatttatataatgggtataattaaacaatactttcactataacgtaaattagaagtgt
aatagaaaaa--atatatatttttgcgccattttgaattttactcgaa-tacaaatacaa
atacaaatacaaatacttttcccccctca------acaaatacaaatacaaataccggct
gctccgcacatcccta
>hAT-N36C_DR|448246
------------------------------------------------------------
------------------------------------------------------------
------------------------------------------------------------
------------------------------------------------------------
------------------------------------------------------------
------------------------------------------------------------
------------------------------------------------------------
------------------------------------------------------------
------------------------------------------------------------
------------------------------------------------------------
--------------------------------------------------gcatatggca
agccattttagcatttaaa-cctttgttc------tccataaatatatttaga--gata-
-tctttaattatatttttactagtcataattataattcgactagtcag-aatgacaatta
g-----------------------------------------------------------
----------------------------------------------attata-attag--
a-gatatctctaaatt-------------------------------------------a
attttgactagtc-aaaaatccaattcaagatat-ctac-aactgtaatttgactagtag
taaattaatt-agagatatctt-caaat----atattt----gt--agatatctcaaaa-
----tatgacg-----aat------taaagatatctctaaatgtatt-atga-ctagtaa
gaac--------------------------------------------------------
------------------------------------------------------------
------------------------------------------------------------
------------------------------------------------------------
------------------------------------------------------------
------------------------------------------------------------
------------------------------------------------------------
------------------------------------------------------------
------------------------------------------------------------
------------------------------------------------------------
------------------------------------------------------------
------------------------------------------------------------
------------------------------------------------------------
------------------------------------------------------------
------------------------------------------------------------
------------------------------------------------------------
------------------------------------------------------------
------------------------------------------------------------
----------------
>hAT-N36C_DR|448247
------------------------------------------------------------
------------------------------------------------------------
------------------------------------------------------------
------------------------------------------------------------
------------------------------------------------------------
------------------------------------------------------------
------------------------------------------------------------
------------------------------------------------------------
------------------------------------------------------------
------------------------------------------------------------
--------------------------------------------------gcgtatggca
agccgttttagcatttaaa-cttttgttatgactatccataaatatatttaga--gata-
-tctctaattatatttcgactagtcacaattataattcgactagtcag-aataacaatta
gagatatctgctattacaattgtattagtacgaaatcagataggagatatctgcaaatac
at-ta----tgactagg--catattcctccattgacttccatta-aaaaata-tttgc--
a-gatatctctc-------------------------------------------aatga
gttttgactagt------------------------cac---------------------
-----------aa-------tt--------------------gt----------------
----------------aat------tagagatatctctaaatgaatt-tcga-ctagtaa
aa----------------------------------------------------------
------------------------------------------------------------
------------------------------------------------------------
---------------------------ttataattagagatatctctaa-----------
------atgaatt------ttgactagtaacaatgtaattagaga---------------
-------ta-----------------------------------gct-------------
------------------------------------------------------------
------------------------------------------------------------
------------------------------------------------------------
------------------------------------------------------------
------------------------------------------------------------
------------------------------------------------------------
------------------------------------------------------------
------------------------------------------------------------
------------------------------------------------------------
------------------------------------------------------------
------------------------------------------------------------
------------------------------------------------------------
----------------
>hAT-N36C_DR|448248
taagggt------gaacccgaatacggtattcggaaagacacgaatagcgtgtttttacg
aatacttgattcgaacaaatacttgaaaaattatttgtat-tcgggagcaagaaaaacac
tatatcaaaaagcagcgtttcctcatgagaccacagtgcatgcccgc-------------
----------------------------------gtgagtgagtgagtga-gagagagag
agagagagagag---------gcaa-aacgcgccaaagc-ccgaaactgaaagcgagacg
tgacttttaaggggttgtttcatatggatttattaatcattcttactgttcagtgatcgc
aaa-------------------ctgccgtagtttattaaagacgcaaacccctcactgca
cgtcagctgcgcgcctttagcagacctcctcattcctgcagcacgagggctttatgattg
tttatgcgcgccaaaagtggcggatctgtccggtaaaatatctgactgcgtgtcaccgca
tccctaaggactgtttggcgaaatatttg-actgcatgtcactgcataacaaacgac-tg
aaaggatataactagagaa----ctctccactgtgctactgggt--gagagcgcatggca
agccgttttagcatttaaa-cc-ttgttcagactatccataaatatatttaga--gata-
-tctttaattatattttgacttgtcataattataattcgact----ag------------
-----------------------------------tcagattggaaatatctgcaaatat
at-tatgattgactagt--catattcctccattgacttccactg-aaaaata-tttgc--
a-gatatctctaaataagttttgact--------------------atatctccaaatga
attttgactagtc-aaaaatccaattcaagatat-ctac-aactgtaattagacttttag
taaattaatt-agagatatctt-caaat----atattt----gt--aaatatctctaaa-
----tatgatg-----aat------taaagatatctccaaatgtatt-atga-ctagtaa
aaactc-----------------------------------------------agagata
tc----aattacaatt-gttactagtcaaaat-tcatctg--------------------
------------------------------------------------------------
----------attacgtactagtacaattgtaattgcagatatgtctaattgtcattctg
agtag-tggaattataattatgactagtcaaaatataattagagatatctct-a-ata--
-------tatttatgg--agtcagaacaa-agatttaaat----gctaaaaaggcttgcc
at-agagagcgc-------ttctcactgaacagagcaccgcgcaaccttctatgtaatgt
attatcacatgcactaaaagcatcctaaaagcatcaacacagccacattctgccccagca
agtcagtttcaaacat-aaaa--aaacaaacaaacaaactttgtgtcttttttttgtggc
tggcagatgataatagcagggctgtatcttttagtattatatagaatacttttgttctgc
cagatctcccgggcagggttttatttagatttatttagttaatattagtttttggaattc
tgtccattggaaaaaagttctttcagaagaagaacag-ttttttgaagtattatttgttt
ttattctgtctattcagtgtccttcaacaagaac-ggtggtggtggggttcataatattc
acaatggtattttattagttgttggtttaaccatggatgagataatggcttctgtgttat
tttcttttcaatgatatttcttatcacatgttcaaaaacaacagccaatattgcatatct
ataatttatataatgggtataattaaacaatactttcactataacgtaaattagaagtgt
aatagaaaaa--atatatatttttgcgccattttgaattttactcgaa-tacaaatacaa
atacaaatacaaatacttttcccccctca------acaaatacaaatacaaataccggct
gctccgcacatcccta
>hAT-N36C_DR|448249
------------------------------------------------------------
------------------------------------------------------------
------------------------------------------------------------
------------------------------------------------------------
---------------------gcga-aacgcgccaaagc-ccgaaaccgaaagcgagacg
tgacttttaagggactgtttgatatgtatttattaatcattcttactgttcagtgatcgc
aaa-------------------ctgccgtagtttattaaagacgcaaactcctcacagca
tgacagctgcgcgccttcagcagacctcctcattcctgcagcacgagagctt--tgattg
tttatgagcgccaaaagtggcggatctgttcggtaaaatatctgactgtgtgtccccgca
tccctaaggactgtttggcgaaatatttg-actgcatgtcactgcataacaaacgac-tg
aaacgatataactagagaa----atctccactgtgctgctaaat--gagagcgtatggca
agccgttttaacatttaaa-cc-ttgttctgactatccataaatatatttaga--gata-
-taatta--tatattttgacaagtcattattataattcgacttgtcag-aataacaatta
gagatatctacaattgcaaatgtactagtacgaaatcagattggagatacctgcaaatat
at-ta----tgactagt--catattcctccattgacttccattg-aaaaata-tttgc--
a-gatatct-----------------------------------------------ctga
gttttgactcgtc-aaaaatccaattcaagatat-ctac-aactgcaattcgactattag
taaattaatt-agagatatctt-caaat----atattt----gt--aaatatctctaaa-
----tattacg-----aat------taaagacatc------tg---t-atga-ctagtaa
aaactcag-------------------------------------------ttagagata
tctc-taattacaatt-gtgacgagtcaaaac-tcattta-gagatatctgcaaatattt
ttcaatggaagtcaatggag-gaatatgact----tgtca--taatatatttgcaggtat
ctccaatctgatttcgtactagtacatttgcaattgtagatatctctaattgttattctg
actag-tcgaattataattatgactagtcaaaatataattagagatatctctaa-ata--
-------tatttatgg--agtcagaacaa-agatttaaat----gctaaaaaggcttgcc
at-agagagcgc-------tt----ctgaatagcgca-----------------------
------------------------------------------------------------
------------------------------------------------------------
------------------------------------------------------------
------------------------------------------------------------
------------------------------------------------------------
------------------------------------------------------------
------------------------------------------------------------
------------------------------------------------------------
------------------------------------------------------------
------------------------------------------------------------
------------------------------------------------------------
----------------
>hAT-N36C_DR|448250
------------------------------------------------------------
------------------------------------------------------------
------------------------------------------------------------
------------------------------------------------------------
---------------------gcaa-aacgcgccaaagc-ccgaaactgaaagcgatacg
tgacttttaaggggttgtttcatatggatttattaatcattcttactgttcagtgatcgc
aaa-------------------ctgccgtcgtttattaaagacgcaaacccctcactgca
cgtcagctgcgcggcttcagcagacctcctcattcatccagcgcgagagcattatgattg
tttatgagcgccaaaagtggcggatccgtccggtgaaatatctgactgcttgtcaccgca
tccctaaggactgtttggggaaatatttg-actgcatgtcaatgcataacaaacgat-tg
aaaggatataactagagaa----atctcccctgtgctactgggt--gagagcgtatggca
agccgttttagcatttaaa-cc-ttgttctgactatccataaatatatttaga--gata-
-tctc---------------------taattataatttgact----ag------------
-----------------------------------tcagattggagatatctgcaaatat
at-tatgactgactagt--catattcctccattgacttccattg-aaaaata-tttgc--
a-gatatctctaaataagttttgactagtcacaattgtagttagagatatctccaaatga
attttgactagtc-aaaaatccaattcaagatat-atac-agctgtaattcgactattag
taaattaatt-agagatatctt-caaat----atattt----gt--aaatatctctaaa-
----tatgatg-----aat------taaagatatctccaaatgtatt-atga-ctagtaa
aaactcagttagagatatctctgattacaattgttactagtcaaaattcatttggagata
tctc-taattacaatt-gtgacta----------------------atctgcaaatattt
ttcaatggaagtcaatggag-gaatatgact----agtca--taatatatttgcagatat
ctccaatctgatttcgtactagtacaattgtaattgcagatatctctaattgtcattctg
agtag-tcgaattataattatgactagtcaaaatataattagagatatctctaa-ata--
-------tatttatgg--agtcagaacaa-agatttaaat----gctaaaaaggcttgcc
at-agagagcgc-------ttctcactaaacagagca-----------------------
------------------------------------------------------------
------------------------------------------------------------
------------------------------------------------------------
------------------------------------------------------------
------------------------------------------------------------
------------------------------------------------------------
------------------------------------------------------------
------------------------------------------------------------
------------------------------------------------------------
------------------------------------------------------------
------------------------------------------------------------
----------------
>hAT-N36C_DR|448251
------------------------------------------------------------
------------------------------------------------------------
------------------------------------------------------------
------------------------------------------------------------
----------------------caa-aacgcgccaaagc-atgaaaccgaaagcgagacg
tgacttttaaaggactgtttgatatggatttattaatcattcttactgttcagtgaacgc
aaa-------------------ctgccgtagtttattaaagacgcaaactcctcacagca
cgccagctgcgcgccttcagcaaacctcctcattcctgcagcacgagagcttaatgattg
tttatgagtgtcaaaagtggcggatctgttcggcgaaatatctgactgcgtgtccccgca
tccctaaggactgtttggcgaaatatttg-acggc----------atatcaaacgac-tg
aaacgatataactagagaa----atctccactgtgctgctgagt--gagagcgtatggca
agccgttttagcatttaaa-cc-ttgttctgactatccataaatatatttaga--gata-
-cctttaattatattttgactagtcataattataattcgactagtcag-aatgacaatta
gagatatctgcaattacaattgtaatagtacgaaatcagattggagatatctgcaaatat
at-ta----tgactagt--catattcctctattgacttccattg-aaaaata-tttgc--
a-gatatctctaa-------------------------------------------atga
gttttgactcgtc-aaaaatccaattcaagatat-ctac-aactgtaattctactattag
taaattaatt-agagatatctt-caaat----atattt----gt--aaatatctctaaa-
----tatgatg-----aat------taaagacatctccaaatgtatt-atga-ctagtaa
aaactc-----------------------------------------------agagata
tctc-taattacaatt-gtgactagtcaaaac-tcattta-gagatatctgcaaatattt
ttcaatggaagtcaatgtag-gaatatgactagtcagtca--taatatatttgcagatat
ctccaatctgatttcgtactagtacaattgtaattgcagatatctctaattgttattctg
actag-tcgaattataattatgactagtcaaaatataattagagatatctcgaa-ata--
-------tattgatag--agtcagaacaa-agattcaaat----gctaaaaaggcttgcc
at-agagagcgc-------tt----ctgaacagcgca-----------------------
------------------------------------------------------------
------------------------------------------------------------
------------------------------------------------------------
------------------------------------------------------------
------------------------------------------------------------
------------------------------------------------------------
------------------------------------------------------------
------------------------------------------------------------
------------------------------------------------------------
------------------------------------------------------------
------------------------------------------------------------
----------------
>hAT-N36C_DR|448252
------------------------------------------------------------
------------------------------------------------------------
------------------------------------------------------------
------------------------------------------------------------
---------------------gcaa-aacgcgacaaagc-ccgaaactaaaagcgatacg
tgacttttaaggggttgtttcatatggatttattaatcattcttactgttcagtgatcgc
aaa-------------------ctgccgtagtttattaaagacgcaaactcctcactgca
cgtcagctgcgcgccttcagcagacctccttattcctgcagcacgagggctttatgattg
tttatgagtgccaaaagtggcggatctgtccggtgacatatctgactgcgtgtcaccgca
tccctaaggactgtttggcgaaatatttg-actacatgtcaatgcaaaacaaacgac-tg
aaaggataaaactagagaa----atctccactgtgctgctggat--gagagcgtatggca
agccgttttagcatttaaa-cc-atgttctgactatccataaatatatttaga--gata-
-tctctaattatattttgactagtcataattataattcgact----ag------------
-----------------------------------tcagattggagatatctgcaaatat
at-tatgactgactagt--catattcctcc----------attg-aaaaata-tttgc--
a-gatatctctaaacgagttttgactagtcacaattgtaattagatatatctccaaatga
attttgactagtc-aaaaatccaattcaagatat-ctac-aactgtaattcgactattag
taaattaatt-agagatatctt-caaat----ttattt----gt--aaatatctctaaa-
----tatgacg-----aat------taaagatatctccaaatgtatt-atga-ctagtaa
aaactcag-----------------------------------------------agata
tctc-taattacaatt-gtgactaatcaaaac-tcattta-gagatatctgcaaatattt
ttcaatggaagtcaatggag-gaatatgact----agtca--taatatatttgcagatat
ctccaatctgatttcgtactagtacaattgcaaatgcagatatctctaattgtcattctg
agtag-tggaattataattatgactagtcaaaatataattagagatatctctaa-ata--
-------tatttatgg--agtcagaacaa-agatttaaat----gctaaaaaggcttgcc
at-agagagagc-------ttctgactgaacagagca-----------------------
------------------------------------------------------------
------------------------------------------------------------
------------------------------------------------------------
------------------------------------------------------------
------------------------------------------------------------
------------------------------------------------------------
------------------------------------------------------------
------------------------------------------------------------
------------------------------------------------------------
------------------------------------------------------------
------------------------------------------------------------
----------------
>hAT-N36C_DR|448253
------------------------------------------------------------
------------------------------------------------------------
------------------------------------------------------------
------------------------------------------------------------
------------------------------------------------------------
------------------------------------tcactactac--------------
------------------------------------------------------------
---ctgctgcgcgccttcagtaaacctcttaattcctgcagcacgagtactctatggttg
tttatgagcatcaaaagtggctgatctgtttgg---------------------------
-------------------------------------------------cgaa-------
-----atat---------------------------------------------------
------------------------------------------------------------
------------------------------------------------------------
---------------------------------------a--------------------
---------tgac-----------------------------------------------
a-----------------------------------------------------------
-----------------------------------c------------------------
-------------------t----------------------gt----------------
------------------------------------------------------------
------------------------------------------------------------
------------------------------------------------------------
------------------------------------------------------------
------------------------------------------------------------
-------------------------------------------------------ata--
----------------------------------------------t-------------
-----------------------------------ca-----------------------
------------------------------------------------------------
------------------------------------------------------------
------------------------------------------------------------
------------------------------------------------------------
------------------------------------------------------------
------------------------------------------------------------
------------------------------------------------------------
------------------------------------------------------------
------------------------------------------------------------
------------------------------------------------------------
------------------------------------------------------------
----------------
>hAT-N36C_DR|448254
------------------------------------------------------------
------------------------------------------------------------
------------------------------------------------------------
------------------------------------------------------------
---------------------gcaa-aacacgctaaagc-ccgaaactgaaagcgatacg
tgacttttaaggggctgtttcatatggatttattaatcattcttactgttcagtgaacgc
aaa-------------------ctgccgtagtttattaaagacgcaaacccctcactgca
cgtcagctgcgcgccttcagcagacctcctcattcctgcagcacgagggctttatgattg
tttatgagcgtcaaaagtggcggatctgtccggtgaaatatctgactgcgtgtcaccgca
accctaaggactgtttggcgaaatatttg-actgcatgtcactgcataacaaacaac-ta
aaaggatataactagagaa----atctccactgtgctactgggt--gagagcgtatggca
agccgttttagcatttaaa-cc-ttgttctgactatccataaatatatttaga--gat--
--ctctaattatattttgactagtcataattataattcgact----ag------------
-----------------------------------tcagattggagatatctgcaaatat
at-tatgactgactagt--catattcctcc----------atag-aaaaata-tttgc--
a-gatatctctaaatgag--ttgactagtcacaattgtaattagagatatctccaaatga
a--ttgacttgtc-aaaaatccaattcaagatat-ctac-aactgtaattcgactattag
taaa-taatt-agagatatctt-caaat----atattt----gt--aaatatctctaaa-
----tatgacg-----aat------ttaagatatctttaaatgtatt-atga-ctagtaa
agactcag-------------------------------------------tttgagatc
tc---taattacaatt-gttactagtcaaaac-tcattta-gagatatctgcaaatattt
ttcaatggaagtcaatggag-gaatatgact----agtca--taatatatttgcagatat
ctccaatctgatttcgtactagtacaattgtaattgtagatatctctaattgtcattctg
agtag-tggaattataattatgactagtcaaaatataattagagatatctctaa-ata--
-------tatttatgg--agtcagaacaa-agatttaaat----gctaaaaaggcttgcc
at-agagagcgc-------tt----ctgaacagcgcag----------------------
------------------------------------------------------------
------------------------------------------------------------
------------------------------------------------------------
------------------------------------------------------------
------------------------------------------------------------
------------------------------------------------------------
------------------------------------------------------------
--------cagcg-----------------------------------------------
------------------------------------------------------------
------------------------------------------------------------
------------------------------------------------------------
----------------
>hAT-N36C_DR|448255
------------------------------------------------------------
------------------------------------------------------------
------------------------------------------------------------
------------------------------------------------------------
---------------------gcaa-aacgcgccaaagc-ccgaaactgaaagcgatacg
tgacttttaaggggttgtttcatatggatttattaatcattcttactgttcggtgatcgc
aaa-------------------ctgcagtagtttattaaagacgcaaactcctcacagca
cgacagctgcgcaccttcagcagacctcctcattactgcagcacgagagcttaatgattg
tttatgagcgccaaaagtggcggatctgtccggtgaaatatctgactgcgtgtcactgca
tccctaagaactgtttggcgaaatatttg-actgcatatcactgcgtaacaaacgac-tg
aaacgatataactagagaa----atctccactgtgttactgggt--gagagcgtatggca
agccgttttagcatttaaa-cc-ttgttctgactatccataaatatatttaga--gata-
-tctctaattatattttgactagttataattataattcgact----ag------------
-----------------------------------tcagattggagatatctgcaaatat
at-tatgactgactagt--catattcctccattgacttccattg-aaaaata-tttgc--
a-gatatctctaaatgagttttgactagtcacaattgtaattagagatatctccaaatga
attttgactagtc-aaaaatccaattcaagatat-ctac-aactgtaattcgactattag
taaattaatt-agagatatctt-caaat----atattt----gt--aaatatctctaaa-
----tatgacg-----aat------taaagatatctccaaatgtatt-atga-ctagtaa
aaactc----a-------------------------------------------gagata
tctcttaattacaatt-gtgactaatcaaaac-tcattta-gagatatgtgcaaatattt
ttcaatggaagtcaatggag-gaatatgact----agtca--taagatatttgcagatat
ctccaatctgatttcgtactagtacaattgtaattgcagatatctctaattgtcattctg
agtag-tggaattataattatgactagtcaaaatataattagagatatctctaa-ata--
-------tatttatgg--agtcagaacaa-agatttaaat----gctaaaaaggcttgcc
at-agagagcgc-------t--tcactgaacagagcag----------------------
------------------------------------------------------------
------------------------------------------------------------
------------------------------------------------------------
------------------------------------------------------------
------------------------------------------------------------
------------------------------------------------------------
------------------------------------------------------------
--------cagcg-----------------------------------------------
------------------------------------------------------------
------------------------------------------------------------
------------------------------------------------------------
----------------
>hAT-N36C_DR|448256
------------------------------------------------------------
------------------------------------------------------------
------------------------------------------------------------
------------------------------------------------------------
------------------------------------------------------------
------------------------------------------------------------
------------------------------------------------------------
--------------------------------------------gagag-----------
------------------------------------------------------------
------------------------------------------------------------
-------------agaga----------------------ga----gaga----------
-----------------ga------------------------------------ga---
-----------------------------------------------g------------
---------------------------------------a---gaga-------------
-------------------------------------------g-agagaga------g-
a-ga--------------------------------------------------------
--------------gagag---------aga---g-------------------------
-----------ag-----------------------------------------------
----------------------------------------------------------ag
ag-----------------------------------------------------aga--
-----------------------------------------gaga-----------g---
------------------ag----------------------------------------
------------------------------------------------------------
----------------------------------------agaga----------g----
--------a------g--------------agag-------------aga----------
----gtcc--------------------aaccttg-------------------------
------------------------------------------------------------
------------------------------------------------------------
------------------------------------------------------------
------------------------------------------------------------
------------------------gcacccaaaac-------------------------
------------------------------------------------------------
------------------------------------------------------------
------------------------------------------------------------
------------------------------------------------------------
------------------------------------------------------------
------------------------------------------------------------
----------------
>hAT-N36C_DR|448257
------------------------------------------------------------
------------------------------------------------------------
------------------------------------------------------------
------------------------------------------------------------
-----------------------------------------------------------a
ca-------------aca----------------------------------gtg-----
-------------------------------------cggta------------------
--------------------------------------------cagtg-----------
------------------------------------------------------------
------------------------------------------------------------
-------------agtaa-------------tgagt----ga----gaga----------
-----------------ga------------------------------------ga---
-----------------------------------------------g------------
---------------------------------------a---gaga-------------
[truncated: 1,414,939 more chars]
